# Supplementary material for: Accurate structure models and absolute configuration determination using dynamical effects in continuous-rotation 3D electron diffraction data
Source: Nat Chem. 2023 Apr 20;15(6):848–55. doi: 10.1038/s41557-023-01186-1 (PMC10239730; doi:10.1038/s41557-023-01186-1)
Supplement: Supplementary file 2 — An archive with the CIF files of all refinements (kinematical and dynamical) of compounds analysed in detail in the Article. [file 41557_2023_1186_MOESM2_ESM.zip]

Archive with 12 entries (12 files):
- abiraterone_acetate.cif
- albite.cif
- CAP.cif
- carbamazepine.cif
- CAU-36.cif
- glycine.cif
- limaspermidine.cif
- MBBF4.cif
- mordenite.cif
- natrolite.cif
- quartz.cif
- STW_HPM-1.cif
