# Supplementary material for: Accurate structure models and absolute configuration determination using dynamical effects in continuous-rotation 3D electron diffraction data
Source: Nat Chem. 2023 Apr 20;15(6):848–55. doi: 10.1038/s41557-023-01186-1 (PMC10239730; doi:10.1038/s41557-023-01186-1)
Supplement: Supplementary file 2 — An archive with the CIF files of all refinements (kinematical and dynamical) of compounds analysed in detail in the Article. [file 41557_2023_1186_MOESM2_ESM.zip › abiraterone_acetate.cif]

#=======================================================================
data_global
#=======================================================================
_audit_creation_method                   'Jana2006 Version : 07/05/2021'

_publ_section_references
;
Palatinus L. & Chapuis G. (2007). J. Appl. Cryst. 40, 786-790.

Palatinus, L., Jacob, D., Cuvillier, P., Klementova, M., Sinkler, W. & Marks,
L. D. (2013). Acta Cryst. A. 69, 171-188.

Petricek, V., Dusek, M. & Palatinus L. (2014). Z. Kristallogr. 229(5), 345-352.

Palatinus, L., Brazda, P., Jelinek, M., Hrda, J., Steciuk, G. & Klementova, M.
(2019). Acta Cryst. B. 75, 512-522.
;
#=======================================================================
data_abiraterone_acetate_dynamical
#=======================================================================
_computing_data_collection               'self-written scripts, OLYMPUS iTEM'
_computing_cell_refinement               'PETS2'
_computing_data_reduction                'PETS2'
_computing_structure_solution            'superflip'
_computing_structure_refinement          'Jana2006/Dyngo'
_computing_molecular_graphics            'VESTA 3'
#=======================================================================

# 5. CHEMICAL DATA

_chemical_name_systematic
;
[(3S,8R,9S,10R,13S,14S)-10,13-dimethyl-17-pyridin-3-yl-2,3,4,7,8,9,11,12,14,
15-decahydro-1H-cyclopenta[a]phenanthren-3-yl] acetate
;
_chemical_name_common                    'abiraterone acetate'
_chemical_formula_moiety                 'C26 H33 N1 O2'
_chemical_formula_sum                    'C26 H33 N1 O2'
_chemical_formula_weight                 391.6
_chemical_compound_source                'Zentiva'
_chemical_absolute_configuration         .

#=======================================================================

# 6. CRYSTAL DATA

_symmetry_cell_setting                   orthorhombic
_symmetry_space_group_name_H-M           'P 21 21 21'
_symmetry_space_group_name_Hall          'P 2xab;2ybc;2zac'
_symmetry_Int_Tables_number              19

loop_
 _space_group_symop_id
 _space_group_symop_operation_xyz
 1   x,y,z
 2   -x+1/2,-y,z+1/2
 3   -x,y+1/2,-z+1/2
 4   x+1/2,-y+1/2,-z

_cell_length_a                           7.470(6)
_cell_length_b                           9.689(16)
_cell_length_c                           30.20(7)
_cell_angle_alpha                        90
_cell_angle_beta                         90
_cell_angle_gamma                        90
_cell_volume                             2186(7)

_cell_formula_units_Z                    4

_cell_measurement_reflns_used            ?
_cell_measurement_theta_min              ?
_cell_measurement_theta_max              ?
_cell_measurement_temperature            100
_cell_special_details
;
unit cell parameters determined as average of 5 measurements.
;

_exptl_crystal_density_diffrn            1.1897
_exptl_crystal_density_meas              ?
_exptl_crystal_density_method            ?
_exptl_crystal_F_000                     848

_exptl_absorpt_coefficient_mu            0
_exptl_crystal_description               ?
_exptl_crystal_size_max                  ?
_exptl_crystal_size_mid                  ?
_exptl_crystal_size_min                  ?
_exptl_crystal_size_rad                  ?
_exptl_crystal_colour                    ?
_exptl_absorpt_correction_type           ?
_exptl_absorpt_process_details           ?
_exptl_absorpt_correction_T_min          ?
_exptl_absorpt_correction_T_max          ?


#=======================================================================

# 7. EXPERIMENTAL DATA

_exptl_special_details                   ?

_diffrn_ambient_temperature              100
_diffrn_radiation_type                   'electrons 200 keV'
_diffrn_radiation_source                 'Lab6 cathode'
_diffrn_radiation_wavelength             0.0251
_diffrn_measurement_device               'TEM FEI Tecnai G2 20'
_diffrn_detector                         'Olympus SIS Veleta'
_diffrn_measurement_method               'continuous-rotation 3D ED'
_diffrn_measurement_specimen_support     'holey carbon grid'

_diffrn_reflns_number                    2147
_diffrn_reflns_theta_min                 0.09
_diffrn_reflns_theta_max                 0.73
_diffrn_reflns_theta_full                0.73
_diffrn_measured_fraction_theta_max      0.92
_diffrn_measured_fraction_theta_full     0.92
_diffrn_reflns_av_R_equivalents          ?
_diffrn_reflns_av_unetI/netI             0.0389
_diffrn_reflns_limit_h_min               -7
_diffrn_reflns_limit_h_max               7
_diffrn_reflns_limit_k_min               -9
_diffrn_reflns_limit_k_max               9
_diffrn_reflns_limit_l_min               -27
_diffrn_reflns_limit_l_max               27
_diffrn_reflns_reduction_process         ?

_diffrn_radiation_probe                  electron

#=======================================================================

# 8. REFINEMENT DATA

_refine_special_details
;
Calculated intensities based on dynamical theory of electron diffraction.
Number of individual data sets in refinement:  5
Block  Thickness     Nobs    Nall    Robs    Rall   wRall
   1      866.34      745    1477  0.1340  0.1944  0.1377
   2     1715.87      851    2526  0.1165  0.2461  0.1204
   3     1193.51     2001    3920  0.1013  0.1773  0.1109
   4     1150.80      442    1361  0.1204  0.2900  0.1194
   5     1212.00      800    1676  0.1117  0.1981  0.1156
Thickness given in Angstrom.

Refinement statistics relevant for the non-linear least-squares minimisation of wR(all):
Number of reflections in refinement (obs/all):   4839 / 10960
Number of reflections present more than once:    6293
Number of reflections unique in point group 1:   4667
Robs:   0.1119
Rall:   0.2079
wRall:  0.1175

Post-refinement analysis of symmetrically-equivalent reflections:
Number of unique reflections (obs/all): 1052 / 1796
MRobs:  0.0952
MRall:  0.1692
MwRall: 0.0893
;

_reflns_number_total                     10960
_reflns_number_gt                        4839
_reflns_threshold_expression             'I>3\s(I)'

_refine_ls_structure_factor_coef         F
_refine_ls_R_factor_gt                   0.1119
_refine_ls_wR_factor_gt                  0.1116
_refine_ls_R_factor_all                  0.2079
_refine_ls_wR_factor_ref                 0.1175
_refine_ls_goodness_of_fit_ref           2.54
_refine_ls_goodness_of_fit_gt            3.70
_refine_ls_number_reflns                 10960
_refine_ls_number_parameters             370
_refine_ls_number_restraints             0
_refine_ls_number_constraints            132
_refine_ls_weighting_scheme              sigma
_refine_ls_weighting_details             'w=1/(\s^2^(F)+0.0001F^2^)'
_refine_ls_hydrogen_treatment            'constr'
_refine_ls_shift/su_max                  0.0427
_refine_ls_shift/su_mean                 0.0029
_refine_diff_density_max                 0.14
_refine_diff_density_min                 -0.17
_refine_ls_extinction_method             'none'

_refine_ls_abs_structure_details
;  
Absolute structure determined by comparing individual refinements
of both enantiomorphs at an early stage of the structure determination
applying dynamical theory of diffraction.
;
_refine_ls_abs_structure_Flack           ?
_refine_ls_abs_structure_Rogers          ?

loop_
 _atom_type_symbol
 _atom_type_scat_source
 C   International_Tables_Vol_C
 H   International_Tables_Vol_C
 N   International_Tables_Vol_C
 O   International_Tables_Vol_C

#=======================================================================

# 9. ATOMIC COORDINATES AND DISPLACEMENT PARAMETERS

loop_
 _atom_site_label
 _atom_site_type_symbol
 _atom_site_fract_x
 _atom_site_fract_y
 _atom_site_fract_z
 _atom_site_adp_type
 _atom_site_U_iso_or_equiv
 _atom_site_site_symmetry_multiplicity
 _atom_site_occupancy
 _atom_site_calc_flag
 _atom_site_refinement_flags
 _atom_site_disorder_assembly
 _atom_site_disorder_group
  O1 O 0.4387(11) 0.5997(11) 0.5572(7) Uiso 0.109(4) 4 1 d . . .
  O2 O 0.3935(15) 0.8078(19) 0.5261(8) Uiso 0.217(6) 4 1 d . . .
  N1 N -0.1351(8) 0.7566(7) 0.9379(4) Uiso 0.052(2) 4 1 d . . .
  C1 C 0.2128(8) 0.6751(8) 0.6635(4) Uiso 0.059(3) 4 1 d . . .
  H1 H 0.07095 0.676255 0.672264 Uiso 0.0708 4 1 d . . .
  H2 H 0.266213 0.777117 0.671309 Uiso 0.0708 4 1 d . . .
  C2 C 0.2323(9) 0.6481(7) 0.6146(4) Uiso 0.064(3) 4 1 d . . .
  H3 H 0.16497 0.729709 0.595991 Uiso 0.0768 4 1 d . . .
  H4 H 0.163995 0.552051 0.606044 Uiso 0.0768 4 1 d . . .
  C3 C 0.4258(9) 0.6396(9) 0.6003(5) Uiso 0.069(3) 4 1 d . . .
  H5 H 0.485871 0.7423 0.604555 Uiso 0.0826 4 1 d . . .
  C4 C 0.5212(7) 0.5325(7) 0.6278(4) Uiso 0.047(3) 4 1 d . . .
  H6 H 0.663045 0.531313 0.619112 Uiso 0.057 4 1 d . . .
  H7 H 0.470262 0.43013 0.619461 Uiso 0.057 4 1 d . . .
  C5 C 0.5013(8) 0.5567(7) 0.6769(4) Uiso 0.043(2) 4 1 d . . .
  C6 C 0.6407(8) 0.5478(5) 0.7015(4) Uiso 0.024(2) 4 1 d . . .
  H8 H 0.768223 0.528028 0.685728 Uiso 0.029 4 1 d . . .
  C7 C 0.6370(7) 0.5632(6) 0.7506(4) Uiso 0.040(2) 4 1 d . . .
  H9 H 0.686284 0.66553 0.759648 Uiso 0.0477 4 1 d . . .
  H10 H 0.725308 0.486538 0.765613 Uiso 0.0477 4 1 d . . .
  C8 C 0.4438(6) 0.5441(6) 0.7687(3) Uiso 0.0176(17) 4 1 d . . .
  H11 H 0.409396 0.433777 0.768221 Uiso 0.0211 4 1 d . . .
  C9 C 0.3125(6) 0.6230(6) 0.7402(3) Uiso 0.0285(19) 4 1 d . . .
  H12 H 0.363531 0.729207 0.738296 Uiso 0.0341 4 1 d . . .
  C10 C 0.3075(6) 0.5685(6) 0.6906(3) Uiso 0.0255(18) 4 1 d . . .
  C11 C 0.1259(7) 0.6352(5) 0.7614(4) Uiso 0.036(2) 4 1 d . . .
  H13 H 0.053955 0.537924 0.757415 Uiso 0.0428 4 1 d . . .
  H14 H 0.043335 0.705139 0.741773 Uiso 0.0428 4 1 d . . .
  C12 C 0.1203(7) 0.6780(6) 0.8088(3) Uiso 0.037(2) 4 1 d . . .
  H15 H 0.154609 0.78731 0.811421 Uiso 0.044 4 1 d . . .
  H16 H -0.015938 0.667033 0.821382 Uiso 0.044 4 1 d . . .
  C13 C 0.2521(7) 0.5907(7) 0.8383(4) Uiso 0.036(2) 4 1 d . . .
  C14 C 0.4344(6) 0.5994(7) 0.8163(4) Uiso 0.031(2) 4 1 d . . .
  H17 H 0.479464 0.700439 0.804036 Uiso 0.0371 4 1 d . . .
  C15 C 0.5610(9) 0.5632(7) 0.8529(4) Uiso 0.059(3) 4 1 d . . .
  H18 H 0.573452 0.451094 0.8552 Uiso 0.071 4 1 d . . .
  H19 H 0.686749 0.618813 0.848333 Uiso 0.071 4 1 d . . .
  C16 C 0.4689(8) 0.6160(7) 0.8927(4) Uiso 0.064(3) 4 1 d . . .
  H20 H 0.533077 0.630163 0.924514 Uiso 0.0763 4 1 d . . .
  C17 C 0.2834(8) 0.6464(7) 0.8842(4) Uiso 0.043(2) 4 1 d . . .
  C18 C 0.1649(8) 0.7139(7) 0.9133(4) Uiso 0.046(2) 4 1 d . . .
  C19 C -0.0212(8) 0.6919(7) 0.9120(4) Uiso 0.048(2) 4 1 d . . .
  H21 H -0.073364 0.61783 0.888506 Uiso 0.0578 4 1 d . . .
  C20 C 0.2248(10) 0.8120(7) 0.9452(4) Uiso 0.061(3) 4 1 d . . .
  H22 H 0.36621 0.830918 0.950094 Uiso 0.0731 4 1 d . . .
  C21 C 0.0949(9) 0.8844(9) 0.9705(4) Uiso 0.084(3) 4 1 d . . .
  H23 H 0.132413 0.965807 0.993198 Uiso 0.1013 4 1 d . . .
  C22 C -0.0805(9) 0.8463(8) 0.9648(4) Uiso 0.066(3) 4 1 d . . .
  H24 H -0.17966 0.897594 0.984957 Uiso 0.0797 4 1 d . . .
  C23 C 0.4035(15) 0.6829(18) 0.5190(8) Uiso 0.149(5) 4 1 d . . .
  C24 C 0.411(2) 0.6415(15) 0.4743(8) Uiso 0.231(8) 4 1 d . . .
  H25 H 0.527007 0.686255 0.458799 Uiso 0.2775 4 1 d . . .
  H26 H 0.292027 0.675906 0.457404 Uiso 0.2775 4 1 d . . .
  H27 H 0.419264 0.530635 0.47253 Uiso 0.2775 4 1 d . . .
  C25 C 0.2123(6) 0.4256(6) 0.6871(3) Uiso 0.054(2) 4 1 d . . .
  H28 H 0.276398 0.353183 0.70901 Uiso 0.0652 4 1 d . . .
  H29 H 0.221052 0.388429 0.653553 Uiso 0.0652 4 1 d . . .
  H30 H 0.073694 0.436523 0.696265 Uiso 0.0652 4 1 d . . .
  C26 C 0.1854(7) 0.4419(6) 0.8401(3) Uiso 0.051(2) 4 1 d . . .
  H31 H 0.286252 0.377598 0.855126 Uiso 0.0612 4 1 d . . .
  H32 H 0.064606 0.437225 0.85955 Uiso 0.0612 4 1 d . . .
  H33 H 0.158328 0.405856 0.80709 Uiso 0.0612 4 1 d . . .


#=======================================================================

# 10. MOLECULAR GEOMETRY

loop_
 _geom_bond_atom_site_label_1
 _geom_bond_atom_site_label_2
 _geom_bond_site_symmetry_1
 _geom_bond_site_symmetry_2
 _geom_bond_distance
 _geom_bond_publ_flag
  O1 C3 . . 1.36(2) ?
  O1 C23 . . 1.43(3) ?
  O2 C23 . . 1.23(3) ?
  N1 C19 . . 1.315(12) ?
  N1 C22 . . 1.256(14) ?
  C1 C2 . . 1.51(2) ?
  C1 C10 . . 1.496(12) ?
  C2 C3 . . 1.511(11) ?
  C3 C4 . . 1.508(14) ?
  C4 C5 . . 1.510(19) ?
  C5 C6 . . 1.282(12) ?
  C5 C10 . . 1.510(9) ?
  C6 C7 . . 1.491(18) ?
  C7 C8 . . 1.555(9) ?
  C8 C9 . . 1.513(11) ?
  C8 C14 . . 1.534(16) ?
  C9 C10 . . 1.589(16) ?
  C9 C11 . . 1.539(9) ?
  C10 C25 . . 1.561(9) ?
  C11 C12 . . 1.490(16) ?
  C12 C13 . . 1.575(11) ?
  C13 C14 . . 1.518(10) ?
  C13 C17 . . 1.505(17) ?
  C13 C26 . . 1.526(10) ?
  C14 C15 . . 1.498(14) ?
  C15 C16 . . 1.476(16) ?
  C16 C17 . . 1.440(9) ?
  C17 C18 . . 1.410(13) ?
  C18 C19 . . 1.408(9) ?
  C18 C20 . . 1.426(14) ?
  C20 C21 . . 1.420(13) ?
  C21 C22 . . 1.372(10) ?
  C23 C24 . . 1.41(3) ?

loop_
 _geom_angle_atom_site_label_1
 _geom_angle_atom_site_label_2
 _geom_angle_atom_site_label_3
 _geom_angle_site_symmetry_1
 _geom_angle_site_symmetry_2
 _geom_angle_site_symmetry_3
 _geom_angle
 _geom_angle_publ_flag
  C3 O1 C23 . . . 126.6(12) ?
  C19 N1 C22 . . . 120.3(7) ?
  C2 C1 C10 . . . 111.8(7) ?
  C1 C2 C3 . . . 112.4(8) ?
  O1 C3 C2 . . . 110.9(9) ?
  O1 C3 C4 . . . 107.3(9) ?
  C2 C3 C4 . . . 109.4(9) ?
  C3 C4 C5 . . . 112.9(7) ?
  C4 C5 C6 . . . 118.6(7) ?
  C4 C5 C10 . . . 112.0(7) ?
  C6 C5 C10 . . . 128.7(11) ?
  C5 C6 C7 . . . 123.6(8) ?
  C6 C7 C8 . . . 110.8(7) ?
  C7 C8 C9 . . . 109.9(7) ?
  C7 C8 C14 . . . 109.3(6) ?
  C9 C8 C14 . . . 109.1(6) ?
  C8 C9 C10 . . . 112.6(6) ?
  C8 C9 C11 . . . 112.9(8) ?
  C10 C9 C11 . . . 113.4(6) ?
  C1 C10 C5 . . . 110.9(7) ?
  C1 C10 C9 . . . 107.4(6) ?
  C1 C10 C25 . . . 111.1(6) ?
  C5 C10 C9 . . . 105.1(6) ?
  C5 C10 C25 . . . 110.5(5) ?
  C9 C10 C25 . . . 111.7(7) ?
  C9 C11 C12 . . . 116.5(6) ?
  C11 C12 C13 . . . 112.1(6) ?
  C12 C13 C14 . . . 106.4(7) ?
  C12 C13 C17 . . . 115.2(6) ?
  C12 C13 C26 . . . 108.9(5) ?
  C14 C13 C17 . . . 104.1(6) ?
  C14 C13 C26 . . . 111.2(6) ?
  C17 C13 C26 . . . 110.8(8) ?
  C8 C14 C13 . . . 115.6(6) ?
  C8 C14 C15 . . . 125.5(6) ?
  C13 C14 C15 . . . 103.3(8) ?
  C14 C15 C16 . . . 103.1(6) ?
  C15 C16 C17 . . . 111.9(10) ?
  C13 C17 C16 . . . 104.0(8) ?
  C13 C17 C18 . . . 130.1(7) ?
  C16 C17 C18 . . . 125.9(10) ?
  C17 C18 C19 . . . 122.2(8) ?
  C17 C18 C20 . . . 122.3(6) ?
  C19 C18 C20 . . . 115.4(8) ?
  N1 C19 C18 . . . 123.4(8) ?
  C18 C20 C21 . . . 118.6(7) ?
  C20 C21 C22 . . . 116.9(9) ?
  N1 C22 C21 . . . 125.2(9) ?
  O1 C23 O2 . . . 115(2) ?
  O1 C23 C24 . . . 127.1(15) ?
  O2 C23 C24 . . . 117(2) ?

#=======================================================================

# 11. STRUCTURE-FACTOR LIST

loop_
 _reflns_scale_group_code
 _reflns_scale_meas_intensity
1%1    2615.100
2%1    2821.835
3%1    2110.787
6%1    1840.749
7%1    2209.177
8%1    2315.476
9%1    2453.447
10%1   2059.205
11%1   1956.455
12%1   2208.729
13%1   2459.643
14%1   2303.952
15%1   2020.317
24%1   1359.837
25%1   1458.319
26%1   1689.622
27%1   1977.350
28%1   1979.335
29%1   2284.220
30%1   2263.605
31%1   2332.613
32%1   1971.089
33%1   1948.176
34%1   1950.087
35%1   1930.132
36%1   1804.606
37%1   1942.193
52%1   1494.001
53%1   1554.404
54%1   1551.288
55%1   1453.573
56%1   1455.199
57%1   1402.586
58%1   1340.954
59%1   1313.931
1%2    1170.884
2%2    1281.533
3%2    1256.337
4%2    1197.506
5%2    1151.258
6%2    1149.913
7%2    1135.989
8%2    1021.923
9%2    1181.809
10%2   1240.774
11%2   1228.116
12%2   1269.344
13%2   1181.443
14%2   1217.446
15%2   1255.190
16%2   1111.498
17%2   1231.852
18%2   1177.472
19%2   1181.300
20%2   1279.834
21%2   1318.842
22%2   1309.879
23%2   1524.868
24%2   1397.831
25%2   1279.996
26%2   1290.844
27%2   1397.344
28%2   1339.781
29%2   1421.425
30%2   1385.759
31%2   1356.963
32%2   1536.935
33%2   1454.687
34%2   1279.491
35%2   1336.401
36%2   1309.100
37%2   1257.501
38%2   1173.665
39%2   1256.224
40%2   1295.357
41%2   1362.826
42%2   1341.249
43%2   1272.155
58%2   1104.606
59%2   1116.598
60%2   1140.463
61%2   1209.582
62%2   1291.141
63%2   1261.278
64%2   1262.660
65%2   1165.588
66%2   1217.839
67%2   1114.758
68%2   1191.787
69%2   1230.609
70%2   1151.367
71%2   1200.975
72%2   1211.698
73%2   1101.348
74%2   1161.209
75%2   1200.990
1%3    1664.905
2%3    1889.730
3%3    1789.648
4%3    1676.618
5%3    1722.879
6%3    1781.121
7%3    1818.662
8%3    1903.372
9%3    1909.172
10%3   1945.552
11%3   2034.961
12%3   1998.897
13%3   1928.423
14%3   1811.686
15%3   1802.758
16%3   2060.928
17%3   2162.332
18%3   2142.024
19%3   2321.299
20%3   2354.496
21%3   2195.769
22%3   2293.844
23%3   2303.634
24%3   2305.683
25%3   2253.962
26%3   2262.134
27%3   2355.561
28%3   2448.156
29%3   2387.684
30%3   2381.628
31%3   2427.642
32%3   2454.323
33%3   2404.007
34%3   2369.493
35%3   2349.446
36%3   2331.727
37%3   2370.377
38%3   2291.327
39%3   2209.357
40%3   2205.496
41%3   2288.729
42%3   2284.633
43%3   2213.409
44%3   2093.746
45%3   2293.751
46%3   2314.100
47%3   2323.976
48%3   2213.342
49%3   2197.214
50%3   2195.900
51%3   2256.216
52%3   2233.353
53%3   2402.858
54%3   2680.180
55%3   2339.344
56%3   2057.857
57%3   2022.896
58%3   2000.795
59%3   1950.809
60%3   1842.736
61%3   1734.825
62%3   1665.263
63%3   1816.714
64%3   1920.233
65%3   1909.433
66%3   1610.285
67%3   1565.597
68%3   1730.878
69%3   1888.084
70%3   1905.179
71%3   1965.337
72%3   2010.251
73%3   1712.230
74%3   1659.279
75%3   1525.085
76%3   1433.476
77%3   1375.967
1%4    1231.218
2%4    1147.928
3%4    1201.974
4%4    1757.165
5%4    1710.853
6%4    1740.087
7%4    1738.728
8%4    1519.176
9%4    1492.693
10%4   1654.208
11%4   1894.653
12%4   1860.351
13%4   1997.271
14%4   1976.730
15%4   1903.139
16%4   1878.575
17%4   2121.366
18%4   1761.661
19%4   1764.299
20%4   1732.503
21%4   2203.437
22%4   2228.034
23%4   2534.662
24%4   2594.142
25%4   2181.971
26%4   2058.903
27%4   1720.141
28%4   1583.161
29%4   1740.616
30%4   2155.012
31%4   2438.168
32%4   2038.827
33%4   1979.719
2%5    1957.906
3%5    1763.333
4%5    1827.414
5%5    1999.225
6%5    1906.744
7%5    1990.967
8%5    2106.297
9%5    2021.608
10%5   1880.894
11%5   2010.674
12%5   1936.055
13%5   2029.062
14%5   2530.094
15%5   2553.279
16%5   2399.521
17%5   2246.962
18%5   2303.515
19%5   2363.226
20%5   2146.441
21%5   2391.317
22%5   2348.404
23%5   2635.464
24%5   2714.177
25%5   2587.891
26%5   2605.210
27%5   2327.530
28%5   2414.419
29%5   2311.030
30%5   2162.550
31%5   2074.735
32%5   2038.361
33%5   2037.713
34%5   2481.802
35%5   2090.444
36%5   1816.638
37%5   1696.838
38%5   1978.926
39%5   1680.820
40%5   1570.972
41%5   1639.058
42%5   1535.077

loop_
 _refln_index_h
 _refln_index_k
 _refln_index_l
 _refln_intensity_calc
 _refln_intensity_meas
 _refln_intensity_sigma
 _refln_scale_group_code
 _refln_observed_status
   2  -7 -13    650.21    582.10    208.40   1%1 <
   3  -7 -13     88.62    509.00    201.60   1%1 <
   1  -6 -11    239.49    116.90    212.10   1%1 <
   2  -6 -11   1114.50   1292.60    219.30   1%1 o
   3  -6 -11    225.28    406.30    227.50   1%1 <
  -1  -5  -9    936.86   1586.60    203.70   1%1 o
   0  -5  -9    939.26    493.90    216.30   1%1 <
   1  -5  -9   2935.40   3278.40    241.50   1%1 o
   2  -5  -9   3290.70   2483.50    253.90   1%1 o
   6  -4  -8    711.70   1282.70    245.10   1%1 o
  -3  -4  -7   1122.40   1378.20    221.60   1%1 o
  -2  -4  -7   7723.30   6908.30    278.50   1%1 o
   0  -4  -7  12607.00  10689.30    333.10   1%1 o
   5  -3  -6   7726.20   9541.00    325.10   1%1 o
  -6  -3  -5   2112.80   2159.40    277.00   1%1 o
  -5  -3  -5    152.59    255.80    246.60   1%1 <
  -4  -3  -5   7013.40   8623.50    324.00   1%1 o
  -3  -3  -5   8765.50   9040.30    334.00   1%1 o
   4  -2  -4  13188.00  12656.40    370.00   1%1 o
   1   3   5   7104.90   6180.50    319.50   1%1 o
   2   3   5  11315.00   7008.80    306.90   1%1 o
   6   4   6   1641.10   1127.30    249.00   1%1 o
  -2   4   7   7336.90   6353.30    302.20   1%1 o
  -1   4   7   3989.30   7710.50    312.60   1%1 o
   0   4   7   7169.90   7147.90    285.60   1%1 o
   4   5   8   1826.60   2933.20    255.00   1%1 o
   5   5   8   1051.90   1002.20    232.10   1%1 o
  -5   5   9    458.18    550.00    230.20   1%1 <
  -4   5   9    611.83    578.20    209.20   1%1 <
  -3   5   9    373.38    175.90    207.90   1%1 <
   1   6  10   1862.10   2104.40    249.50   1%1 o
   2   6  10   1228.20    870.90    233.60   1%1 o
   3   6  10    706.96    266.60    209.90   1%1 <
  -3   7  12    364.66    377.60    226.60   1%1 <
  -2   7  12     53.44    144.70    229.80   1%1 <
  -1   7  12   3158.40   5045.40    263.20   1%1 o
   0   7  12    603.70    696.30    215.50   1%1 o
   1   7  12   4058.40   5330.00    266.90   1%1 o
  -1   8  14     73.39    -85.90    181.40   1%1 <
  -1  -8 -14    236.04    414.10    221.50   2%1 <
   0  -8 -14      7.52    -81.00    202.30   2%1 <
   3  -7 -13     89.75    509.00    201.60   2%1 <
  -3  -7 -12    264.30    395.00    223.70   2%1 <
  -2  -7 -12     68.10    258.70    225.90   2%1 <
   2  -6 -11   1330.80   1292.60    219.30   2%1 o
   3  -6 -11    210.70    406.30    227.50   2%1 <
   4  -6 -11    922.04    869.20    232.00   2%1 o
   1  -5  -9   3253.60   3278.40    241.50   2%1 o
   2  -5  -9   5163.20   2483.50    253.90   2%1 o
   3  -5  -9    302.36    198.20    223.40   2%1 <
   6  -4  -8    818.89   1282.70    245.10   2%1 o
  -1  -4  -7   2182.10   7528.10    291.60   2%1 o
   0  -4  -7  11206.00  10689.30    333.10   2%1 o
   1  -4  -7   4649.70   6069.10    295.00   2%1 o
   5  -3  -6   8895.10   9541.00    325.10   2%1 o
  -4  -3  -5   8030.20   8623.50    324.00   2%1 o
  -3  -3  -5  10327.00   9040.30    334.00   2%1 o
  -2  -3  -5   7039.70   6087.20    315.50   2%1 o
   4  -2  -4  15637.00  12656.40    370.00   2%1 o
   3   2   3   9970.90  12818.80    373.80   2%1 o
   1   3   5   8186.20   6180.50    319.50   2%1 o
   5   4   6   1711.90   1420.90    273.70   2%1 o
   6   4   6   1747.80   1127.30    249.00   2%1 o
  -4   4   7   2023.90   1381.30    255.80   2%1 o
  -3   4   7   1811.20   1023.60    259.20   2%1 o
  -2   4   7   7889.80   6353.30    302.20   2%1 o
  -1   4   7   4532.20   7710.50    312.60   2%1 o
   3   5   8   2948.70   1792.60    263.30   2%1 o
   4   5   8   2687.20   2933.20    255.00   2%1 o
  -5   5   9    606.31    550.00    230.20   2%1 <
   0   6  10    581.24    871.00    210.70   2%1 o
   1   6  10   2214.00   2104.40    249.50   2%1 o
   2   6  10   1101.70    870.90    233.60   2%1 o
  -3   7  12    403.56    377.60    226.60   2%1 <
  -2   7  12    101.18    144.70    229.80   2%1 <
  -1   7  12   3660.10   5045.40    263.20   2%1 o
   0   7  12    698.53    696.30    215.50   2%1 o
   1  -7 -12   2203.50   3267.60    227.20   3%1 o
   2  -7 -12     72.76    -89.70    184.00   3%1 <
  -2  -6 -10    782.19    370.20    210.50   3%1 <
  -1  -6 -10    645.05    799.10    210.50   3%1 o
   0  -6 -10    512.91    434.60    187.60   3%1 <
   4  -5  -9     98.85    233.30    223.10   3%1 <
   5  -5  -9     97.88    241.00    204.90   3%1 <
  -5  -5  -8    470.73    185.30    249.20   3%1 <
  -4  -5  -8    757.85   1246.90    218.20   3%1 o
  -3  -5  -8   1237.80    713.80    196.70   3%1 o
   3  -4  -7    919.15    842.70    217.10   3%1 o
   4  -4  -7   1365.90    877.50    197.30   3%1 o
   0  -3  -5   7789.20   8969.20    316.30   3%1 o
   1  -3  -5   3980.90   3309.30    239.60   3%1 o
   5  -2  -4    296.54    683.40    263.20   3%1 <
  -6  -2  -3   2042.90   1912.20    307.30   3%1 o
  -5  -2  -3   4354.70   6783.00    321.10   3%1 o
  -4  -2  -3  25121.00  28472.70    474.00   3%1 o
   2   2   3   7478.40   6357.50    340.10   3%1 o
   6   3   4   2376.00   3610.10    289.40   3%1 o
  -3   3   5   4888.30   3632.40    235.20   3%1 o
  -2   3   5   3816.20   3232.30    247.40   3%1 o
  -1   3   5   4177.10   3222.40    278.80   3%1 o
   3   4   6   2758.90   2442.20    234.80   3%1 o
   4   4   6   1009.40   1145.10    267.60   3%1 o
   0   5   8   5012.10   3914.10    231.50   3%1 o
   1   5   8    743.83    345.10    213.20   3%1 <
   4   6   9     85.29    253.30    181.30   3%1 <
   5   6   9    216.94    234.10    241.80   3%1 <
  -4   6  10    100.16    -72.20    204.00   3%1 <
  -3   6  10    190.44     57.50    203.40   3%1 <
   1   7  11    287.17    261.00    182.90   3%1 <
   2   7  11     45.30    -22.10    183.10   3%1 <
   3   7  11    125.29    -33.50    204.40   3%1 <
  -1   8  13    245.23     54.50    182.60   3%1 <
   3  -7 -12    296.22    172.20    158.60   3%1 <
   1  -6 -10    836.46    762.30    169.40   3%1 o
  -2  -5  -8   4475.30   3566.60    214.30   3%1 o
  -1   5   8   1098.20    361.60    167.00   3%1 <
  -1   7  11    447.95   -117.50    161.00   3%1 <
   0   7  11    592.19    677.70    164.60   3%1 o
   5   5   6     11.80     61.80    183.40   6%1 <
  -5   6   8    440.35    803.00    163.60   6%1 o
  -4   6   8    458.24    497.10    167.60   6%1 <
  -3   6   8    247.63    294.20    159.80   6%1 <
  -1   7   9    138.13    240.00    164.40   6%1 <
   0   7   9    446.03    475.40    159.20   6%1 <
   2   8  10     63.83    -66.60    158.50   6%1 <
  -2  -8 -11    233.08    -34.80    130.60   6%1 <
  -1  -8 -11    195.77    240.90    131.30   6%1 <
   0  -8 -11    195.97    197.10    132.20   6%1 <
   1  -8 -11    178.76    404.50    162.10   6%1 <
   2  -7 -10    183.89    -14.10     91.40   6%1 <
   3  -7 -10     39.87     88.40    129.80   6%1 <
   4  -7 -10     55.90     47.30    156.50   6%1 <
   5  -6  -9    150.92     45.00     88.70   6%1 <
  -5  -6  -8    416.92    541.60    165.50   6%1 o
  -4  -6  -8    521.04   1100.70    175.10   6%1 o
  -3  -6  -8    260.12    331.50    159.00   6%1 <
  -2  -6  -8    777.26    600.40    164.30   6%1 o
  -1  -6  -8    744.03   1794.10    185.20   6%1 o
   0  -5  -7     17.21   -129.00     93.90   6%1 <
   1  -5  -7    388.92    245.70    140.00   6%1 <
   2  -5  -7    444.90    626.90    170.60   6%1 o
   3  -5  -7    149.74      8.30    163.50   6%1 <
   4  -4  -6    647.58    341.90    138.80   6%1 <
   5  -4  -6    858.64    539.20    170.10   6%1 o
  -3  -3  -4   5627.10   4469.50    221.20   6%1 o
  -2  -3  -4   8071.90   7000.20    259.60   6%1 o
  -1  -3  -4   4672.40   5758.20    246.60   6%1 o
   0  -3  -4  12584.00  15498.10    332.80   6%1 o
   3  -2  -3   3741.40   3017.80    229.80   6%1 o
  -1   3   4   4404.70   5741.20    241.00   6%1 o
   0   3   4  12684.00   8389.70    277.80   6%1 o
   2   4   5   3989.80   7024.40    266.10   6%1 o
   3   4   5    100.11    202.40    164.00   6%1 <
  -2   6   8    695.00    403.90    135.60   6%1 <
  -1   6   8    792.50    767.80    145.40   6%1 o
   0   6   8   2089.90   1103.70    147.60   6%1 o
   1   7   9    218.00    334.30    134.40   6%1 <
   2   7   9    121.17     75.00    129.20   6%1 <
   3   7   9     10.29   -120.60    127.80   6%1 <
   3   5   6   1637.80   1351.40    221.60   7%1 o
   4   5   6   2518.00   2231.10    212.10   7%1 o
   5   5   6      7.63     61.80    183.40   7%1 <
   5   6   7     99.35    165.90    203.20   7%1 <
  -4   7   9     29.39    137.70    180.60   7%1 <
  -3   7   9    223.51    211.90    181.20   7%1 <
  -2   7   9    186.67    210.50    161.80   7%1 <
  -1   7   9    302.34    240.00    164.40   7%1 <
   0   7   9    799.62    475.40    159.20   7%1 <
  -2   8  10     89.18     85.30    182.20   7%1 <
  -1   8  10      6.67     47.20    182.70   7%1 <
   0   8  10     55.75   -107.20    179.80   7%1 <
   1   8  10     11.32    153.20    159.50   7%1 <
   2   8  10     90.37    -66.60    158.50   7%1 <
  -4  -7  -9     37.45    117.80    180.50   7%1 <
  -3  -7  -9     29.45    142.00    181.40   7%1 <
  -2  -7  -9     95.55    152.40    181.70   7%1 <
   1  -6  -8   1157.20   1837.70    206.90   7%1 o
   2  -6  -8    757.01    630.10    187.60   7%1 o
   3  -6  -8    301.45    268.70    206.00   7%1 <
   4  -5  -7    579.62   1279.80    195.60   7%1 o
   5  -5  -7     71.60    151.80    202.90   7%1 <
   6  -4  -6    937.50    416.10    184.90   7%1 <
   1  -3  -4   6154.20   6753.90    280.50   7%1 o
   2  -3  -4  10825.00  12856.50    339.60   7%1 o
   4  -2  -3  22243.00  21186.70    403.70   7%1 o
  -6   3   4   1744.90   1764.80    226.80   7%1 o
  -5   3   4   8048.20   8548.20    292.10   7%1 o
  -4   3   4   1643.60   1731.90    225.50   7%1 o
  -3   3   4   6787.60   7138.00    266.80   7%1 o
  -2   3   4  10387.00  10072.50    298.00   7%1 o
   0   4   5   9208.30  10677.70    303.70   7%1 o
   1   4   5   1424.00   1540.30    211.70   7%1 o
   2   4   5   7009.60   7024.40    266.10   7%1 o
   1  -8 -11    243.60    404.50    162.10   7%1 <
   2  -8 -11    261.91     37.60    159.10   7%1 <
  -5  -6  -8    952.80    541.60    165.50   7%1 o
  -4  -6  -8    851.98   1100.70    175.10   7%1 o
  -3  -6  -8    640.85    331.50    159.00   7%1 <
  -2  -6  -8    969.76    600.40    164.30   7%1 o
  -1  -6  -8   1084.40   1794.10    185.20   7%1 o
   0  -6  -8   3004.30   2091.20    190.30   7%1 o
   3  -5  -7    277.32      8.30    163.50   7%1 <
   0  -3  -4  18434.00  15498.10    332.80   7%1 o
  -5   6   7     53.27     29.00    183.30   8%1 <
   0   6   7    983.04   2661.20    221.10   8%1 o
   1   6   7   2004.70   1336.10    203.20   8%1 o
   2   6   7   1512.50    629.20    209.60   8%1 o
   3   6   7     80.04    195.30    184.70   8%1 <
   2   7   8    911.29    291.10    188.10   8%1 <
   3   7   8    183.05    235.70    181.30   8%1 <
   4   7   8     84.57     66.50    180.20   8%1 <
  -2  -8 -10    110.40     30.10    157.60   8%1 <
  -1  -8 -10     10.92    176.80    157.60   8%1 <
   0  -8 -10     51.12     47.80    183.00   8%1 <
   1  -8 -10     13.08    274.70    183.40   8%1 <
   2  -8 -10    158.74     10.40    159.00   8%1 <
   2  -7  -9     33.19     -3.10    181.70   8%1 <
   3  -7  -9     13.39    -10.40    178.80   8%1 <
   4  -7  -9     45.20     21.50    179.20   8%1 <
   5  -6  -8    463.26    830.30    209.10   8%1 o
  -5  -5  -6      4.75    -37.00    223.00   8%1 <
  -4  -5  -6   2585.90   1659.90    223.60   8%1 o
  -3  -5  -6   1460.60   1353.60    199.90   8%1 o
  -2  -5  -6   1475.70   2071.40    207.40   8%1 o
  -1  -5  -6    723.23    238.40    190.10   8%1 <
   0  -5  -6   4938.50   5362.20    231.30   8%1 o
   0  -4  -5  10240.00  10547.00    308.70   8%1 o
   1  -4  -5   1329.80   1479.20    225.40   8%1 o
   2  -4  -5   6503.20   5717.10    255.20   8%1 o
   3  -4  -5    127.97    304.30    210.90   8%1 <
   4  -3  -4   2786.80   1702.00    247.80   8%1 o
   5  -3  -4   9405.60  10035.80    332.00   8%1 o
   6  -2  -3   1681.60   1754.40    288.80   8%1 o
   6   3   3   5595.60   7016.60    333.20   8%1 o
  -5   5   6      2.94    133.30    205.10   8%1 <
  -4   5   6   2253.80   1875.00    225.90   8%1 o
  -3   5   6   1331.20   1320.20    201.20   8%1 o
  -2   5   6   1671.10   2245.40    212.80   8%1 o
  -1   5   6    751.90    472.60    187.10   8%1 <
   0   5   6   5690.50   5733.10    249.00   8%1 o
  -4   6   7      7.03    -74.00    161.50   8%1 <
  -3   6   7    311.43    334.30    163.30   8%1 <
  -2   6   7   1392.20    656.20    168.90   8%1 o
  -1   6   7   1892.20   1592.50    179.20   8%1 o
   0   7   8    389.48    327.00    164.90   8%1 <
   1   7   8   2849.60   2296.80    191.60   8%1 o
   2   8   9    531.35    427.90    161.20   8%1 <
  -5  -6  -7     43.51    151.20    201.90   9%1 <
  -4  -6  -7      5.50    123.60    180.90   9%1 <
  -3  -6  -7    289.61     40.70    183.40   9%1 <
  -2  -6  -7   1607.10    733.70    191.50   9%1 o
  -5  -5  -6      8.49    -37.00    223.00   9%1 <
   1  -5  -6    649.21    196.00    160.80   9%1 <
   4  -4  -5   2506.50   2128.80    229.00   9%1 o
   6  -3  -4   1984.20   1565.80    257.60   9%1 o
   4   2   2   1457.40   2791.20    318.10   9%1 o
   5   3   3   5493.00   5939.00    323.60   9%1 o
   6   3   3   5228.10   7016.60    333.20   9%1 o
   6   4   4   2126.40   2081.10    274.10   9%1 o
  -4   7   8    102.31    127.70    154.90   9%1 <
  -3   7   8    190.72     31.80    159.20   9%1 <
  -2   7   8    890.01    252.10    165.20   9%1 <
  -1   7   8   2938.60   1638.90    186.30   9%1 o
   0   8   9    102.21      7.80    158.30   9%1 <
   1   8   9   1203.90    910.60    173.00   9%1 o
  -3  -7  -8    251.58    134.30    182.10   9%1 <
  -2  -7  -8    813.93    347.60    189.30   9%1 <
  -1  -6  -7   1981.40   1549.70    179.90   9%1 o
   0  -6  -7   1264.90   3187.00    204.60   9%1 o
   1  -6  -7   2213.90   1364.10    177.10   9%1 o
   2  -5  -6   1540.80   2185.80    188.00   9%1 o
   3  -5  -6   1527.10    908.70    194.70   9%1 o
   4  -5  -6   2369.00   1739.10    204.90   9%1 o
   5  -4  -5   1399.60   2053.30    211.10   9%1 o
   6  -4  -5    267.72    219.90    220.60   9%1 <
  -2   8   9    680.82    200.30    127.20   9%1 <
  -1   8   9    978.06    881.90    146.90   9%1 o
   2  -6  -7   1747.10    807.10    167.40   9%1 o
  -2  -8  -9    449.02    293.90    161.40  10%1 <
  -1  -8  -9    725.13   1105.00    171.10  10%1 o
   0  -8  -9     54.30    -83.50    158.10  10%1 <
   3  -7  -8    201.31      2.80    179.50  10%1 <
   5  -6  -7     42.18    109.10    181.70  10%1 <
  -6   2   2   2293.40   2158.20    322.00  10%1 o
   2   2   2  11635.00   9443.90    353.70  10%1 o
  -6   3   3   1555.20   3566.20    292.50  10%1 o
   2   3   3   3771.90   4503.90    270.00  10%1 o
   3   3   3    741.30   1156.60    244.60  10%1 o
   3   4   4   1265.20   2125.70    232.90  10%1 o
   4   4   4   4431.00   4764.00    276.80  10%1 o
   3   5   5    498.36    599.70    211.90  10%1 <
   4   5   5    874.31   1267.40    194.00  10%1 o
   4   6   6   1297.80    745.80    193.70  10%1 o
   5   6   6    999.57   1087.90    220.70  10%1 o
   4   7   7    565.34    268.10    186.50  10%1 <
   1  -8  -9    671.15   1054.80    146.40  10%1 o
   2  -8  -9    335.76    119.30    158.30  10%1 <
   4  -7  -8     41.28    -39.70    159.40  10%1 <
  -6   4   4   1835.70   1075.00    235.10  10%1 o
   2   4   4   1236.20   1496.10    208.00  10%1 o
   2   5   5   2829.00   1389.30    203.70  10%1 o
   1   6   6    852.00   1604.00    205.60  10%1 o
   2   6   6    235.15    778.70    188.90  10%1 o
   3   6   6    644.80    495.50    191.70  10%1 <
   0   7   7   2086.20   2028.00    209.80  10%1 o
   1   7   7    183.60    304.20    191.40  10%1 <
   2   7   7    262.31    743.80    191.10  10%1 o
   3   7   7    193.92    306.70    158.10  10%1 <
  -3   8   8    242.68    180.20    181.40  10%1 <
  -2   8   8    198.05    212.80    182.20  10%1 <
  -1   8   8    314.07    841.40    191.90  10%1 o
   0   8   8    963.97    942.60    198.50  10%1 o
   1   8   8   1011.30    962.70    194.10  10%1 o
   2   8   8    316.68    236.50    159.50  10%1 <
   3   8   8    185.01    349.50    161.50  10%1 <
  -5  -6  -6    293.33    902.00    215.00  11%1 o
  -4  -6  -6    887.29   1128.90    216.40  11%1 o
  -3  -6  -6    195.32    977.80    208.40  11%1 o
  -5  -5  -5   2282.70   2645.00    251.60  11%1 o
  -4  -5  -5    404.64   1193.30    216.30  11%1 o
  -3  -5  -5    421.10    575.30    215.70  11%1 <
  -2  -5  -5    543.78    933.80    222.40  11%1 o
  -1  -5  -5    334.08   1040.80    215.50  11%1 o
  -6  -4  -4   1116.70   1035.70    235.00  11%1 o
  -5  -4  -4   5108.80   2106.10    248.10  11%1 o
  -4  -4  -4   1716.10   3300.90    258.20  11%1 o
  -3  -4  -4   1706.90   2132.20    244.60  11%1 o
  -2  -4  -4   1289.70   1226.90    229.10  11%1 o
  -1  -4  -4   2454.40   4990.10    268.20  11%1 o
   0  -4  -4  11482.00   8942.40    302.60  11%1 o
  -6  -3  -3   1504.90   3561.50    307.30  11%1 o
  -5  -3  -3   4694.90   5369.60    306.60  11%1 o
  -4  -3  -3   3334.70   4999.50    294.10  11%1 o
  -3  -3  -3   2418.00   2208.70    254.60  11%1 o
  -2  -3  -3   3056.30   5117.10    292.50  11%1 o
  -1  -3  -3   2871.00   5628.40    303.70  11%1 o
   0  -3  -3  13984.00  19882.30    395.80  11%1 o
   1  -3  -3   6653.30   6104.30    291.60  11%1 o
  -6  -2  -2   1445.00   2950.90    353.00  11%1 o
  -5  -2  -2  10549.00  11552.90    397.20  11%1 o
  -1  -2  -2  17183.00  19218.20    422.90  11%1 o
   0  -2  -2 175170.00 127692.00    866.70  11%1 o
  -6   2   2    941.25   2158.20    322.00  11%1 o
  -5   2   2   8556.50   9863.50    366.30  11%1 o
  -4   2   2   1013.30   1876.60    283.30  11%1 o
  -3   2   2   8200.30   8368.60    337.80  11%1 o
  -2   2   2  11026.00   9840.70    352.20  11%1 o
  -1   2   2  16808.00  20175.20    435.20  11%1 o
  -6   3   3   1386.90   3566.20    292.50  11%1 o
  -5   3   3   4212.20   4203.10    287.40  11%1 o
  -4   3   3   3130.00   4588.10    286.50  11%1 o
  -3   3   3   2030.60   1904.30    249.10  11%1 o
  -2   3   3   2980.40   4616.10    283.00  11%1 o
   0   3   3  13752.00   7148.50    303.40  11%1 o
  -6   4   4    898.66   1075.00    235.10  11%1 o
  -5   4   4   4100.40   2874.30    258.70  11%1 o
  -4   4   4   1612.00   3850.80    264.90  11%1 o
  -3   4   4   1616.80   1676.30    243.30  11%1 o
  -2   4   4   1266.20   1419.80    229.60  11%1 o
  -1   4   4   2562.40   4115.50    263.20  11%1 o
   0   4   4  11379.00   8843.60    302.60  11%1 o
  -5   5   5   2497.60   2457.90    235.20  11%1 o
  -4   5   5    390.90    920.60    218.70  11%1 o
  -3   5   5    335.07    758.90    215.70  11%1 o
  -2   5   5    582.98   1553.20    205.10  11%1 o
  -1   5   5    303.62    815.30    220.70  11%1 o
   0   5   5   1080.30   1105.40    208.30  11%1 o
  -5   6   6    378.17    777.20    216.40  11%1 o
  -4   6   6    847.59    707.50    217.70  11%1 o
  -3   6   6    202.00    408.90    211.40  11%1 <
  -2   6   6    371.60    647.80    190.70  11%1 o
  -1   6   6    614.42   1606.50    203.90  11%1 o
   0   6   6   2233.00   1399.20    202.50  11%1 o
  -4   7   7    153.06    304.00    184.90  11%1 <
  -3   7   7     96.92    107.90    184.90  11%1 <
  -2   7   7     53.75    336.30    190.10  11%1 <
  -1   7   7    170.55    294.10    191.50  11%1 <
  -3  -8  -8     92.53    315.30    183.80  11%1 <
  -2  -8  -8    203.88    447.40    182.10  11%1 <
  -4  -7  -7    149.95    221.80    186.80  11%1 <
  -3  -7  -7    124.38    127.60    184.50  11%1 <
  -2  -7  -7     68.37    561.30    188.20  11%1 <
  -1  -7  -7    183.89    670.60    192.00  11%1 o
  -2  -6  -6    438.42    863.40    194.50  11%1 o
  -1  -6  -6    633.62   1544.60    201.20  11%1 o
   0  -6  -6   2164.60   1976.20    207.40  11%1 o
   0  -5  -5   1114.40   1770.50    211.30  11%1 o
   1  -4  -4   3756.30   3408.80    237.30  11%1 o
   5  -6  -6   1160.60    891.50    213.10  12%1 o
   5  -5  -5   2305.20   2547.00    229.50  12%1 o
   4  -4  -4   4802.80   4620.80    268.10  12%1 o
   5  -4  -4    584.64   1094.50    231.20  12%1 o
   3  -3  -3    981.12   1987.60    251.50  12%1 o
   4  -3  -3  10238.00   9785.50    324.30  12%1 o
   3  -2  -2   7105.30   6560.80    324.30  12%1 o
   6   4   3    464.44    760.40    245.30  12%1 o
   5   5   4    898.57   1557.60    220.10  12%1 o
  -4   7   6    241.80    184.00    183.00  12%1 <
  -3   7   6    424.50    308.60    182.00  12%1 <
  -2   7   6    116.58   -113.50    183.20  12%1 <
  -1   7   6   1230.90   1069.00    196.30  12%1 o
   4  -7  -7    491.14    143.70    184.10  12%1 <
   4  -6  -6   1308.30    785.70    190.30  12%1 o
   3  -5  -5    557.27    321.40    208.80  12%1 <
   4  -5  -5    946.66   1116.70    196.40  12%1 o
   3  -4  -4   1752.00   1488.40    229.50  12%1 o
   4   6   5    151.08    246.20    187.60  12%1 <
   5   6   5     98.24    213.90    181.40  12%1 <
   3   7   6    570.07    284.80    185.20  12%1 <
   4   7   6    252.94    330.40    182.80  12%1 <
   2   8   7    185.09    462.60    157.40  12%1 <
   3   8   7     77.96     99.40    158.10  12%1 <
   3   6   5     63.00    390.80    159.10  12%1 <
   0   7   6    898.15   1578.90    178.40  12%1 o
   1   7   6   1292.50    803.30    173.50  12%1 o
   2   7   6    114.88    294.00    156.80  12%1 <
  -3   8   7    110.99     57.60    156.70  12%1 <
  -2   8   7    207.85    102.30    157.80  12%1 <
  -1   8   7    301.34    411.60    163.60  12%1 <
   0   8   7    454.97    703.80    164.60  12%1 o
   1   8   7    235.03    290.70    163.30  12%1 <
  -3  -8  -7    130.38    109.20    155.70  13%1 <
  -2  -8  -7    250.22     17.50    133.10  13%1 <
  -1  -8  -7    338.12    419.50    161.90  13%1 <
   0  -8  -7    579.08    470.80    165.00  13%1 <
   1  -8  -7    336.93    729.80    165.80  13%1 o
   2  -8  -7    279.37    238.10    159.00  13%1 <
   3  -8  -7     87.03     24.10    154.80  13%1 <
  -4  -7  -6    353.69    370.50    162.20  13%1 <
  -3  -7  -6    575.42    156.40    160.50  13%1 <
  -2  -7  -6    208.03   -283.60    159.60  13%1 <
  -1  -7  -6   1686.10   1185.90    173.40  13%1 o
   0  -7  -6   1024.60   1448.90    180.10  13%1 o
   1  -7  -6   1448.40    918.60    171.20  13%1 o
   2  -7  -6    267.33    -54.00    182.90  13%1 <
   3  -7  -6    607.85    296.40    187.50  13%1 <
   4  -7  -6    266.51    155.20    158.50  13%1 <
  -5  -6  -5     24.39    230.10    182.50  13%1 <
  -4  -6  -5    163.29   -159.20    187.50  13%1 <
  -3  -6  -5     26.41    -34.80    155.90  13%1 <
  -2  -6  -5    560.32    362.00    159.50  13%1 <
  -1  -6  -5     36.44   -149.80    159.80  13%1 <
   0  -6  -5     77.13     82.30    185.80  13%1 <
   1  -6  -5     44.65    197.90    183.60  13%1 <
   2  -6  -5    658.52    210.80    160.20  13%1 <
   6  -3  -3   4416.30   5539.00    306.20  13%1 o
   5  -2  -2  10122.00   9483.00    372.70  13%1 o
   6   3   2   5669.50   5325.10    313.60  13%1 o
   2   4   3    993.05    578.70    196.60  13%1 <
   3   4   3    837.62    783.00    190.50  13%1 o
   4   4   3    144.89    246.70    204.30  13%1 <
  -5   5   4   1080.30   1524.80    205.00  13%1 o
  -4   5   4   1846.00   1282.80    192.60  13%1 o
  -3   5   4    685.06    232.30    187.30  13%1 <
  -2   5   4   1184.40   1457.20    199.90  13%1 o
  -1   5   4    578.04    672.70    192.00  13%1 o
   0   5   4   3235.40   4022.40    211.90  13%1 o
   1   5   4    641.28    532.30    164.90  13%1 o
   2   5   4   1424.30   1209.90    197.20  13%1 o
   1   8   6    310.30    324.80    160.10  13%1 <
   2   8   6    267.78    168.20    183.00  13%1 <
   3   8   6    106.36    236.60    182.50  13%1 <
   0   9   7     12.46     49.70    156.80  13%1 <
   4  -7  -6    252.02    155.20    158.50  14%1 <
   2  -6  -5    416.22    210.80    160.20  14%1 <
   3  -6  -5     33.92    -89.10    156.20  14%1 <
   4  -6  -5     93.00    288.00    186.10  14%1 <
   5  -6  -5     57.13    318.20    202.30  14%1 <
  -5  -5  -4   1033.40   1488.50    220.40  14%1 o
  -4  -5  -4   1634.20   1313.70    216.50  14%1 o
  -3  -5  -4    660.24    486.00    189.30  14%1 <
  -2  -5  -4   1203.90    996.50    198.70  14%1 o
  -1  -5  -4    406.52    343.20    165.60  14%1 <
   0  -5  -4   2509.80   3490.40    208.30  14%1 o
   1  -5  -4    448.69    316.30    191.40  14%1 <
   2  -5  -4   1287.60   1081.70    199.50  14%1 o
  -4  -4  -3     38.17    268.00    223.60  14%1 <
  -3  -4  -3    765.40    734.10    217.20  14%1 o
  -2  -4  -3    900.91    474.70    217.80  14%1 <
  -1  -4  -3  10028.00  10091.20    309.60  14%1 o
   6  -2  -2   1596.30   2040.60    301.10  14%1 o
   4   3   2   1102.30   1453.30    255.50  14%1 o
  -6   4   3    506.77    751.30    230.70  14%1 o
  -5   4   3   1696.10   1784.60    239.20  14%1 o
  -4   4   3     33.02    138.50    205.80  14%1 <
  -3   4   3    784.23    717.90    217.00  14%1 o
  -2   4   3    903.25    808.40    199.00  14%1 o
  -1   4   3  10091.00   9876.30    293.00  14%1 o
   0   4   3   6527.10   6145.40    259.30  14%1 o
   1   4   3  10874.00   9720.40    279.80  14%1 o
   2   4   3    869.45    578.70    196.60  14%1 <
   5   6   4    141.38    400.20    205.60  14%1 <
   2   7   5    334.70    123.10    183.30  14%1 <
   3   7   5     41.64    272.60    180.40  14%1 <
   4   7   5    194.61    -30.10    184.40  14%1 <
  -3   8   6     79.34    232.60    155.50  14%1 <
  -2   8   6    242.06    123.20    156.00  14%1 <
  -1   8   6    226.59    -65.30    158.00  14%1 <
   0   8   6   1455.60   2797.30    189.80  14%1 o
   1   8   6    329.20    324.80    160.10  14%1 <
   3  -5  -4    685.95    238.80    189.00  14%1 <
  -1   7   5     64.17     -1.20    157.60  14%1 <
   0   7   5    195.06    632.00    164.60  14%1 o
   1   7   5    133.79    100.50    157.70  14%1 <
   3  -8  -6     73.71     36.60    181.20  15%1 <
  -4  -7  -5    170.44    305.50    182.50  15%1 <
  -3  -7  -5     28.33    249.50    180.90  15%1 <
  -2  -7  -5    215.64    245.30    184.10  15%1 <
  -1  -7  -5     46.19     -1.20    180.80  15%1 <
   0  -7  -5    149.02    635.00    189.50  15%1 o
   3  -4  -3    550.56    754.40    194.20  15%1 o
   4  -4  -3    103.23   -190.60    182.40  15%1 <
   5  -4  -3   1320.50    995.50    198.70  15%1 o
  -5  -3  -2    804.52   1470.70    241.40  15%1 o
  -4  -3  -2    561.51   1125.40    215.60  15%1 o
  -3  -3  -2   1221.20   1742.60    229.00  15%1 o
  -2  -3  -2  11654.00  12060.60    310.50  15%1 o
  -1  -3  -2  15941.00  16486.10    350.90  15%1 o
   5   2   1    238.02   1339.20    253.90  15%1 o
  -5   3   2    816.59   1851.30    223.20  15%1 o
  -4   3   2    518.29    992.50    214.40  15%1 o
  -3   3   2   1073.10   1040.40    201.80  15%1 o
  -2   3   2  10421.00  11619.10    304.20  15%1 o
  -1   3   2  15683.00  17461.10    357.00  15%1 o
   0   3   2   7446.70   7429.20    277.30  15%1 o
   1   3   2  16023.00  16258.30    348.30  15%1 o
   4   5   3    232.16    883.30    192.80  15%1 o
   5   5   3   2033.30   2043.10    224.30  15%1 o
  -5   6   4    301.38    165.10    183.60  15%1 <
  -4   6   4    472.26    287.20    184.70  15%1 <
  -3   6   4    214.32    581.70    186.00  15%1 o
  -2   6   4    587.77    425.70    189.30  15%1 <
  -1   6   4    783.30    640.60    187.60  15%1 o
   0   6   4    122.30     66.00    181.30  15%1 <
   3   8   5    419.61    470.20    187.90  15%1 <
   1  -7  -5     64.36      5.80    156.50  15%1 <
   2  -7  -5    206.84    232.60    160.00  15%1 <
   3  -7  -5     27.14    125.00    155.60  15%1 <
   4  -7  -5     82.53    -44.60    157.10  15%1 <
  -4  -6  -4    533.77    369.50    161.40  15%1 <
  -3  -6  -4    201.63    712.70    164.30  15%1 o
  -2  -6  -4    612.23    411.70    165.40  15%1 <
  -1  -6  -4    653.77    258.80    165.90  15%1 <
   0  -6  -4    133.53    229.60    159.30  15%1 <
   0  -3  -2   7291.40   6637.80    255.90  15%1 o
   1  -3  -2  16346.00  13079.50    313.30  15%1 o
   3   5   3    626.69    792.70    168.90  15%1 o
  -3   8   5    364.56    488.10    161.50  15%1 o
  -2   8   5     49.41   -125.80    157.90  15%1 <
  -1   8   5    286.76    304.00    162.10  15%1 <
   0   8   5     33.10    645.70    165.00  15%1 o
   1   8   5    271.22    489.80    163.70  15%1 <
   2   8   5     21.85    113.00    154.90  15%1 <
  -3   8  -4    119.45     46.90    158.70  24%1 <
  -2   8  -4     48.28    393.60    160.20  24%1 <
  -1   8  -4    147.12    512.00    163.90  24%1 o
   0   8  -4    478.71    425.00    163.90  24%1 <
   1   8  -4    152.04    563.60    164.10  24%1 o
  -5   6  -3     14.32    -56.10    180.10  24%1 <
  -4   6  -3    226.87    326.50    185.30  24%1 <
  -3   6  -3    746.42    518.10    193.20  24%1 <
  -2   6  -3    218.31   1417.90    202.10  24%1 o
  -1   6  -3   2162.00   3732.80    224.80  24%1 o
   0   6  -3    982.34   3829.60    230.50  24%1 o
   1   6  -3   3693.10   3398.20    230.60  24%1 o
  -1   4  -2  20371.00  16460.20    352.30  24%1 o
   0   4  -2  29156.00  20262.20    381.00  24%1 o
   1   4  -2  18993.00  23514.60    422.20  24%1 o
   0   2  -1 136740.00 122465.00    853.10  24%1 o
   4  -3   1    325.83     52.20     96.30  24%1 <
  -1  -2   1  67219.00  89418.80    742.70  24%1 o
   2  -5   2    492.75    882.90    146.30  24%1 o
   3  -5   2    314.07    202.00    165.30  24%1 <
   4  -5   2    326.10    146.50    163.00  24%1 <
  -2  -4   2   2917.60   4951.80    269.60  24%1 o
  -1  -4   2  20742.00  19090.30    389.70  24%1 o
  -1  -7   3    223.92    767.40    167.30  24%1 o
   0  -7   3    610.81   1128.10    173.90  24%1 o
   1  -7   3    218.53    439.10    164.60  24%1 <
   2  -7   3     76.21    321.60    161.60  24%1 <
   3  -7   3    253.55    266.10    182.60  24%1 <
  -1  -9   4    123.93    120.60    181.00  24%1 <
   0  -9   4     31.78    371.90    184.90  24%1 <
   1  -9   4     95.87    341.30    180.00  24%1 <
   4   7  -4    186.11    687.80    189.60  24%1 o
   5   5  -3    401.35   2378.30    244.20  24%1 o
  -5  -4   2     40.00    428.20    243.00  24%1 <
  -4  -4   2    207.26    751.60    230.50  24%1 o
  -3  -4   2   1869.20   4108.90    252.60  24%1 o
  -3  -6   3    833.81   1078.20    216.00  24%1 o
  -3   8  -4     29.35     46.90    158.70  25%1 <
  -2   8  -4    123.99    393.60    160.20  25%1 <
  -1   8  -4    121.58    512.00    163.90  25%1 o
   0   8  -4    139.36    425.00    163.90  25%1 <
   1   8  -4    238.38    563.60    164.10  25%1 o
   2   8  -4    186.08    252.20    160.30  25%1 <
   3   8  -4    231.45    190.30    160.90  25%1 <
   6   5  -3    142.88   1812.30    251.60  25%1 o
  -5   6  -3     30.36    -56.10    180.10  25%1 <
  -4   6  -3     99.99    326.50    185.30  25%1 <
  -3   6  -3    232.25    518.10    193.20  25%1 <
  -2   6  -3    978.07   1417.90    202.10  25%1 o
   0   6  -3   2650.10   3829.60    230.50  25%1 o
   1   6  -3   2376.30   3398.20    230.60  25%1 o
   2   6  -3   1951.50   1625.20    204.20  25%1 o
   3   6  -3    474.06    874.70    195.80  25%1 o
  -6   4  -2    311.70    391.50    188.60  25%1 <
  -5   4  -2    274.09     -1.90    183.50  25%1 <
  -4   4  -2    572.32    307.00    185.80  25%1 <
  -3   4  -2   3136.00   1731.50    209.00  25%1 o
  -2   4  -2   3115.80   3840.10    238.30  25%1 o
   1   4  -2  19243.00  23514.60    422.20  25%1 o
   2   4  -2   3426.30   4218.20    263.80  25%1 o
  -6   2  -1    267.14     27.50    206.00  25%1 <
  -5   2  -1    221.70    236.20    209.10  25%1 <
   1   2  -1  64611.00  51486.40    585.20  25%1 o
   5  -3   1   1240.90   2280.30    209.90  25%1 o
   6  -3   1   1134.60    544.50    213.90  25%1 <
   3  -5   2    275.50    202.00    165.30  25%1 <
   4  -5   2     98.35    146.50    163.00  25%1 <
   5  -5   2   1145.40    653.20    193.10  25%1 o
  -4  -7   3    196.33    473.60    186.10  25%1 <
  -3  -7   3    332.70    485.90    183.70  25%1 <
  -2  -7   3    191.07    607.60    163.80  25%1 o
  -1  -7   3    270.03    767.40    167.30  25%1 o
   0  -7   3    819.70   1128.10    173.90  25%1 o
   1  -7   3    312.43    439.10    164.60  25%1 <
   2  -7   3    192.86    321.60    161.60  25%1 <
   3  -7   3    210.12    266.10    182.60  25%1 <
   4  -7   3    135.85    215.90    183.10  25%1 <
  -1  -9   4     55.36    120.60    181.00  25%1 <
   0  -9   4     62.91    371.90    184.90  25%1 <
   1  -9   4     39.93    341.30    180.00  25%1 <
  -6   3  -2   1489.20   2921.90    271.60  26%1 o
  -1  -2   1  90820.00  89418.80    742.70  26%1 o
   3  -2   1   3086.00   1629.20    273.00  26%1 o
   4  -2   1   1019.00    747.50    252.80  26%1 <
   5  -4   2     85.63    -19.10    224.80  26%1 <
  -1   9  -5     57.16    355.80    206.50  26%1 <
  -4   7  -4    227.54    612.50    210.00  26%1 <
  -3   7  -4     22.85    282.80    202.60  26%1 <
  -6   5  -3    460.38    531.10    212.90  26%1 <
  -5   5  -3    825.06   1341.20    220.50  26%1 o
   1   4  -2  17558.00  23514.60    422.20  26%1 o
   1  -2   1  61911.00  54617.70    598.40  26%1 o
   2  -2   1   9840.00   3602.80    270.10  26%1 o
  -6  -5   2    472.66    654.20    209.50  26%1 o
  -2  -4   2   4498.80   4951.80    269.60  26%1 o
  -1  -4   2  11307.00  19090.30    389.70  26%1 o
   0  -4   2  23654.00  24268.80    423.60  26%1 o
   1  -4   2  16429.00  11218.80    326.30  26%1 o
   2  -4   2   4007.10   4662.10    266.60  26%1 o
   3  -4   2   1189.40   2089.80    227.60  26%1 o
   4  -4   2    663.14    452.80    206.00  26%1 <
   1  -6   3   1800.00    994.10    223.50  26%1 o
   2  -6   3    454.46   1352.10    219.80  26%1 o
   3  -6   3    168.08    468.90    208.40  26%1 <
   4  -6   3    140.37    290.70    210.60  26%1 <
  -1  -9   4     43.97    120.60    181.00  26%1 <
   0   9  -5     52.04     90.50    180.40  26%1 <
   1   9  -5     93.89     32.20    180.30  26%1 <
  -2   7  -4     17.96    265.30    186.50  26%1 <
  -1   7  -4    449.52    240.90    189.20  26%1 <
   3   7  -4     48.15   -131.10    182.80  26%1 <
   4   7  -4    376.06    687.80    189.60  26%1 o
  -2  -6   3   1084.30   2085.00    206.00  26%1 o
  -1  -6   3    672.38   1182.90    202.50  26%1 o
   0  -6   3   2448.60   2839.50    222.70  26%1 o
  -1  -8   4    143.24    226.60    183.30  26%1 <
   0  -8   4    186.80    359.50    186.90  26%1 <
   1  -8   4    143.85    348.00    185.30  26%1 <
   2  -8   4     86.30     12.40    180.30  26%1 <
   3  -8   4     44.99    168.10    181.80  26%1 <
  -3   8  -5    239.77    223.60    158.00  27%1 <
  -2   8  -5     51.71     99.50    155.60  27%1 <
  -1   8  -5    240.88    351.20    133.70  27%1 <
   0   8  -5     34.00    388.00    134.80  27%1 <
   2   8  -5     52.63    162.90    154.30  27%1 <
   3   8  -5    344.78    480.50    185.30  27%1 <
  -4   5  -3    213.51    703.00    231.20  27%1 o
  -3   5  -3    468.42    684.50    212.00  27%1 o
  -2   5  -3    939.86    753.50    220.30  27%1 o
  -1   5  -3   1175.40   2039.80    186.70  27%1 o
   0   5  -3   4786.40   2802.40    203.10  27%1 o
   1   5  -3   1168.30   1591.10    187.60  27%1 o
   2   5  -3    868.01   1447.30    220.10  27%1 o
   3   5  -3    517.55    398.60    209.50  27%1 <
   4   5  -3    214.81    704.00    209.00  27%1 o
   5   5  -3   1892.40   2378.30    244.20  27%1 o
   6   5  -3    993.71   1812.30    251.60  27%1 o
  -6   3  -2   2784.10   2921.90    271.60  27%1 o
  -5   3  -2    843.54   1469.50    274.40  27%1 o
  -3  -2   1   3970.50   3537.20    321.50  27%1 o
   4  -2   1    681.92    747.50    252.80  27%1 <
   5  -2   1    349.25    765.80    265.00  27%1 <
  -5  -4   2     64.82    428.20    243.00  27%1 <
  -4  -4   2    450.77    751.60    230.50  27%1 o
  -3  -4   2   4055.50   4108.90    252.60  27%1 o
   5  -4   2     54.26    -19.10    224.80  27%1 <
   6  -4   2   1147.30    751.20    246.60  27%1 o
  -5  -6   3     87.21   -189.50    202.80  27%1 <
  -4  -6   3    558.27    627.40    183.60  27%1 o
  -3  -6   3    880.89   1078.20    216.00  27%1 o
  -1   7  -4    580.10    240.90    189.20  27%1 <
   0   7  -4    415.12    349.80    159.90  27%1 <
   1   7  -4    630.25    275.40    161.70  27%1 <
   2   7  -4     17.28    125.60    159.20  27%1 <
   3   7  -4     63.51   -131.10    182.80  27%1 <
   4  -6   3    341.76    290.70    210.60  27%1 <
   5  -6   3     94.60     60.10    205.00  27%1 <
  -3  -8   4    256.67    381.20    161.30  27%1 <
  -2  -8   4    242.34    213.40    160.90  27%1 <
  -1  -8   4    143.65    226.60    183.30  27%1 <
   3  -8   4    125.72    168.10    181.80  27%1 <
   0   9  -6      7.50    -99.80    128.40  28%1 <
   1   9  -6    247.24    558.50    141.00  28%1 o
  -4   7  -5    102.68    -18.40    158.60  28%1 <
  -3   7  -5     21.23     15.40    179.00  28%1 <
  -2   7  -5    187.97    112.60    184.10  28%1 <
  -1   7  -5     58.07    110.10    182.80  28%1 <
  -1   6  -4    602.68    418.80    165.40  28%1 <
   0   6  -4     76.25   -143.90    164.00  28%1 <
   1   6  -4    806.72    269.00    163.70  28%1 <
   2   6  -4    582.76    430.20    166.20  28%1 <
   3   6  -4    206.43    329.60    163.50  28%1 <
   4   6  -4    454.68    405.40    186.30  28%1 <
   5   6  -4    409.78    460.20    184.10  28%1 <
  -5   4  -3   1229.30   1456.70    199.90  28%1 o
  -4   4  -3     78.49    -93.50    202.90  28%1 <
  -1   3  -2  15854.00  14682.70    323.50  28%1 o
   0   3  -2   7215.50   6254.70    273.90  28%1 o
   1   3  -2  15141.00  14406.70    339.90  28%1 o
   2   3  -2  11166.00  11653.30    325.80  28%1 o
   3   3  -2   1106.60    965.20    242.90  28%1 o
   4   3  -2    629.83   1288.10    270.40  28%1 o
   5   3  -2    867.04   1948.50    274.90  28%1 o
   6   3  -2   3381.90   5068.30    320.20  28%1 o
  -6  -4   2   1099.60   1997.60    256.80  28%1 o
   0  -3   2   7183.40   6525.10    279.90  28%1 o
   1  -3   2  14990.00  14282.30    340.50  28%1 o
   2  -3   2  10233.00  11775.20    310.50  28%1 o
   3  -3   2    992.58   1245.70    224.50  28%1 o
   4  -3   2    530.59    851.40    216.00  28%1 o
   5  -3   2    765.61   1693.50    245.00  28%1 o
  -4  -5   3    247.71    741.40    189.10  28%1 o
  -3  -5   3    547.88    874.60    191.20  28%1 o
  -2  -5   3   1025.30   1639.00    181.10  28%1 o
  -1  -5   3   1215.80   1765.30    185.10  28%1 o
   6  -5   3    935.88   1153.00    213.50  28%1 o
  -4  -7   4    677.17    885.90    193.40  28%1 o
  -3  -8   5    385.89    367.60    183.60  28%1 <
  -2  -8   5     28.77     86.10    180.60  28%1 <
  -1  -8   5    257.42    392.30    159.70  28%1 <
   0  -8   5     25.25    269.40    162.60  28%1 <
   1  -8   5    278.35    443.50    164.50  28%1 <
   2  -8   5     44.02     35.20    157.00  28%1 <
   3  -8   5    346.80    210.40    159.80  28%1 <
   0   7  -5    147.46    393.00    165.10  28%1 <
  -5   5  -4    871.02   1592.40    239.80  29%1 o
  -4   5  -4   1439.70    907.10    214.20  29%1 o
  -2   4  -3    852.95   1050.90    195.80  29%1 o
  -1   4  -3  10070.00  10109.40    299.10  29%1 o
   3   4  -3    798.95   1176.80    217.90  29%1 o
   4   4  -3     29.30    347.30    204.50  29%1 <
  -5  -3   2   1171.70   2518.40    277.40  29%1 o
  -4  -3   2    885.65    621.80    237.60  29%1 <
  -3  -3   2   1351.70   1254.60    245.30  29%1 o
   6  -3   2   4082.80   4413.90    284.70  29%1 o
  -5  -6   4    193.04    133.20    204.30  29%1 <
  -4  -6   4    421.13    294.10    203.20  29%1 <
   0   9  -7      6.88   -122.30    156.20  29%1 <
  -5   6  -5     38.58    149.40    182.20  29%1 <
  -3   5  -4    533.25    462.30    189.60  29%1 <
  -2   5  -4   1215.60   1329.40    200.00  29%1 o
   4   5  -4   1499.80    591.40    216.40  29%1 <
   5   5  -4   1047.20   1510.40    220.70  29%1 o
   0   4  -3   6235.20   5800.50    237.60  29%1 o
   1   4  -3   9637.70   9527.50    291.50  29%1 o
   2   4  -3   1052.90   1002.80    197.90  29%1 o
   1  -4   3   9810.70  10124.20    296.70  29%1 o
   2  -4   3    862.96    456.40    197.10  29%1 <
   3  -4   3    749.26    711.20    215.20  29%1 o
  -2  -7   5    267.26    332.90    186.30  29%1 <
  -1  -7   5     90.76    189.90    184.80  29%1 <
   0  -7   5    188.38    586.30    166.10  29%1 o
   1  -7   5     74.40    123.20    157.50  29%1 <
   2  -7   5    306.52    247.90    160.10  29%1 <
   3  -7   5     36.17    410.40    182.00  29%1 <
   4  -7   5    212.41     80.80    183.30  29%1 <
  -1   5  -4    452.49    312.90    168.80  29%1 <
   0  -4   3   6393.80   5808.90    241.30  29%1 o
  -4  -7   5    241.42   -147.70    181.90  29%1 <
  -3  -7   5     20.83    -90.70    157.50  29%1 <
  -4   7  -6    223.41   -100.50    182.40  30%1 <
  -4   6  -5     81.60    391.60    188.40  30%1 <
  -3   6  -5     26.04    189.80    182.40  30%1 <
  -2   6  -5    554.96     53.90    188.80  30%1 <
   4   6  -5    138.75    601.90    184.50  30%1 o
   5   6  -5     22.12     87.50    181.90  30%1 <
  -2   5  -4   1110.40   1329.40    200.00  30%1 o
  -1   5  -4    501.58    312.90    168.80  30%1 <
   0   5  -4   2426.90   3328.70    207.30  30%1 o
   1   5  -4    395.91    126.70    191.00  30%1 <
   2   5  -4   1172.10   1269.10    199.80  30%1 o
   3   5  -4    606.53    142.20    184.90  30%1 <
   4   5  -4   1566.20    591.40    216.40  30%1 <
   5   5  -4   1018.90   1510.40    220.70  30%1 o
  -6   2  -2   1107.30   1430.20    315.00  30%1 o
  -5  -3   2   1337.80   2518.40    277.40  30%1 o
  -3  -4   3    728.44    810.20    192.00  30%1 o
  -2  -4   3    847.28    448.00    196.50  30%1 <
  -1  -4   3  10550.00   9438.60    292.50  30%1 o
   0  -4   3   6424.90   5808.90    241.30  30%1 o
   1  -4   3   9687.90  10124.20    296.70  30%1 o
   2  -4   3    809.50    456.40    197.10  30%1 <
   3  -4   3    691.26    711.20    215.20  30%1 o
   4  -4   3     58.20    -19.90    204.40  30%1 <
   5  -4   3   1656.00    941.40    219.70  30%1 o
   6  -4   3    439.38    921.80    230.90  30%1 o
  -4  -7   5    150.88   -147.70    181.90  30%1 <
  -3  -7   5     59.44    -90.70    157.50  30%1 <
  -1  -8   6    280.89   -202.90    181.70  30%1 <
   0  -8   6   1510.10   2097.80    188.40  30%1 o
   1  -8   6    242.54    234.00    158.20  30%1 <
   2  -8   6    190.01     55.60    157.40  30%1 <
   3  -8   6     69.01    -72.80    157.90  30%1 <
  -3   7  -6    516.87    215.40    159.90  30%1 <
  -2   7  -6    210.97     97.20    158.40  30%1 <
  -1   6  -5     39.12    184.90    160.10  30%1 <
   0   6  -5     69.36     45.80    158.20  30%1 <
   1   6  -5     35.56    288.20    158.90  30%1 <
   2   6  -5    481.97     83.40    163.30  30%1 <
   3   6  -5     22.50    164.00    157.30  30%1 <
   2  -5   4    995.78   1114.30    176.10  30%1 o
  -3  -8   6     90.56    103.10    156.40  30%1 <
  -2  -8   6    226.57    288.60    159.90  30%1 <
  -6  -4   3    417.55    947.80    249.80  31%1 o
  -1   8  -7    309.93    468.30    137.10  31%1 o
   0   8  -7    452.92    256.10    135.70  31%1 <
   1   8  -7    361.97    227.90    135.90  31%1 <
   2   8  -7    228.43    234.90    158.90  31%1 <
   3   8  -7    111.67    114.00    159.00  31%1 <
  -6   4  -4   1476.40    913.90    231.00  31%1 o
  -6   3  -3   4329.60   4610.10    315.20  31%1 o
  -5   3  -3   4280.30   3687.50    280.00  31%1 o
  -5   2  -2   9003.10   8706.60    359.50  31%1 o
  -4   2  -2   1300.70   1816.40    298.80  31%1 o
  -5  -4   3   1631.00   1694.20    247.00  31%1 o
  -5  -5   4   1082.20   1406.30    216.40  31%1 o
  -4  -5   4   1717.70   1037.20    213.90  31%1 o
  -3  -5   4    776.32    327.50    189.50  31%1 <
  -2  -5   4   1324.60   1281.70    175.10  31%1 o
   5  -5   4    969.26   1626.00    219.50  31%1 o
  -3  -6   5     36.71    199.30    204.60  31%1 <
  -2  -6   5    610.29    194.20    186.80  31%1 <
  -1  -6   5     36.61   -107.10    158.90  31%1 <
   0  -6   5     69.07   -183.80    158.40  31%1 <
   1  -6   5     23.80     72.20    158.50  31%1 <
   2  -6   5    513.46    384.10    159.60  31%1 <
   3  -6   5     22.95    142.50    157.60  31%1 <
   4  -6   5    136.10    288.50    185.50  31%1 <
   5  -6   5     20.05    -86.90    182.20  31%1 <
   0  -7   6    789.06   1526.40    176.80  31%1 o
   1  -7   6   1510.10   1437.30    174.20  31%1 o
   2  -7   6    188.01     94.40    157.10  31%1 <
   3  -7   6    539.29    376.80    160.20  31%1 <
   4  -7   6    260.65    137.10    157.40  31%1 <
   2  -2   2   9282.00  11986.90    366.80  32%1 o
   3  -2   2  11846.00   8624.70    340.50  32%1 o
   2   7  -7     76.51    540.40    209.40  32%1 <
   3   7  -7    299.44    499.20    203.20  32%1 <
   4   7  -7    102.68    220.60    204.00  32%1 <
   0   6  -6   1830.20   1696.50    204.20  32%1 o
   1   6  -6    467.44   1150.50    197.10  32%1 o
   2   6  -6    985.30    766.50    207.00  32%1 o
   3   6  -6     68.67    638.20    208.80  32%1 o
   4   6  -6   1211.90    933.00    212.60  32%1 o
   5   6  -6    262.13    859.60    214.40  32%1 o
  -1   5  -5   1231.70   1341.40    226.30  32%1 o
   0   5  -5   1193.10   1420.60    208.80  32%1 o
   1   5  -5    349.26    789.70    195.50  32%1 o
   2   5  -5    502.22   1433.30    226.10  32%1 o
   3   5  -5    597.52    727.50    211.40  32%1 o
   4   5  -5   1071.80   1180.70    238.40  32%1 o
   5   5  -5   1904.90   1930.00    241.30  32%1 o
  -2   4  -4   1100.10   1550.70    225.60  32%1 o
  -1   4  -4   3633.20   2592.70    245.20  32%1 o
   0   4  -4  10503.00   8033.80    279.40  32%1 o
   1   4  -4   1192.90   3714.70    234.20  32%1 o
   2   4  -4   1188.60   1536.70    242.20  32%1 o
   3   4  -4    499.75   1353.80    242.40  32%1 o
   4   4  -4   2017.10   2732.60    249.20  32%1 o
   5   4  -4   6209.00   2017.10    242.60  32%1 o
   6   4  -4   1933.00   1273.70    246.40  32%1 o
  -2   3  -3   3052.70   3712.60    257.10  32%1 o
  -1   3  -3   7945.90   6304.60    294.20  32%1 o
   0   3  -3  12766.00  14647.90    357.20  32%1 o
   1   3  -3   5093.60   5930.20    298.40  32%1 o
   3   3  -3   1322.20   2525.60    273.20  32%1 o
   4   3  -3   2958.80   3961.60    278.30  32%1 o
   5   3  -3   4138.00   3546.20    307.70  32%1 o
   6   3  -3   1843.70   2659.50    310.40  32%1 o
  -1   2  -2   8482.70  10053.30    365.20  32%1 o
   6   2  -2   2639.40   2628.30    379.60  32%1 o
  -3   8  -8    133.44    213.60    181.00  32%1 <
  -2   8  -8    276.61    139.30    182.20  32%1 <
  -1   8  -8    897.65    780.50    190.10  32%1 o
   0   8  -8    870.79   1096.80    192.40  32%1 o
   1   8  -8    291.88    569.80    187.10  32%1 o
   2   8  -8    180.57    225.50    181.70  32%1 <
   3   8  -8    222.86    166.10    180.50  32%1 <
  -3   7  -7    153.31    341.90    181.30  32%1 <
  -2   7  -7    231.20    541.20    187.40  32%1 <
  -1   7  -7    167.71    743.00    189.80  32%1 o
   0   7  -7   1921.60   1484.60    204.30  32%1 o
   1   7  -7    330.17    889.80    191.20  32%1 o
  -3   6  -6    591.15    429.90    189.30  32%1 <
  -2   6  -6    202.17     52.40    187.80  32%1 <
  -1   6  -6    753.40   1477.20    204.50  32%1 o
  -3   5  -5    436.82    295.10    188.90  32%1 <
  -2   5  -5   2465.10    972.50    199.90  32%1 o
  -3   4  -4   1019.50   1327.20    222.60  32%1 o
  -2  -2   2   9969.00   8253.80    351.10  33%1 o
  -1  -2   2   6590.30   9937.40    361.60  33%1 o
   4  -2   2   1097.80    854.40    277.70  33%1 o
   5  -2   2   7244.30  10425.80    365.40  33%1 o
  -3  -3   3    582.30   1323.30    263.10  33%1 o
  -2  -3   3   2976.50   2646.40    251.30  33%1 o
  -1  -3   3  12058.00  11569.10    332.50  33%1 o
   1  -3   3  13056.00  12443.30    338.90  33%1 o
   2  -3   3   4164.90   3491.20    259.60  33%1 o
   3  -3   3   1797.60   1588.30    267.30  33%1 o
   4  -3   3   3421.50   3812.10    278.50  33%1 o
   5  -3   3   2663.50   3447.40    278.80  33%1 o
   6  -3   3   2134.30   3169.30    283.90  33%1 o
  -3  -4   4    910.22   2071.10    226.80  33%1 o
  -2  -4   4   1511.00   1575.40    230.60  33%1 o
  -1  -4   4   4052.10   2989.00    229.20  33%1 o
   0  -4   4   7607.00   6668.40    265.40  33%1 o
   1  -4   4   1668.50   2151.90    222.30  33%1 o
   2  -4   4   2470.10   1189.80    225.80  33%1 o
   3  -4   4   1729.60   1116.20    220.10  33%1 o
   4  -4   4   1650.90   2865.70    252.90  33%1 o
   5  -4   4   1703.50   1719.40    243.40  33%1 o
   6  -4   4    967.64    648.10    231.00  33%1 <
  -3  -5   5    546.04    243.10    187.40  33%1 <
  -2  -5   5   2394.20   1341.20    197.60  33%1 o
  -1  -5   5   2712.10   1616.80    203.70  33%1 o
   0  -5   5   1450.20   1184.00    199.40  33%1 o
   1  -5   5    330.22    616.20    195.60  33%1 o
   2  -5   5    981.53   1310.50    201.40  33%1 o
   3  -5   5    411.28    554.60    191.50  33%1 <
   4  -5   5    927.22    845.50    214.80  33%1 o
   5  -5   5   2894.10   2782.30    246.60  33%1 o
  -4  -6   6   1213.60    697.20    211.80  33%1 o
  -3  -6   6    798.93    733.80    186.30  33%1 o
  -2  -6   6    160.19    160.90    187.70  33%1 <
  -1  -6   6   1440.80   1151.50    181.30  33%1 o
   0  -6   6   1545.30   1572.20    197.40  33%1 o
   1  -6   6   1225.90    928.60    195.40  33%1 o
   2  -6   6    243.61    531.50    187.90  33%1 <
   3  -6   6    269.34    225.00    184.00  33%1 <
   4  -6   6   1101.40    835.40    188.80  33%1 o
   5  -6   6    688.58   1151.40    211.40  33%1 o
  -4  -7   7    690.45     26.00    184.20  33%1 <
  -3  -7   7     89.52    310.30    184.10  33%1 <
  -2  -7   7    184.07    633.40    190.80  33%1 o
  -1  -7   7    389.58    524.10    168.70  33%1 o
   0  -7   7   2011.90   1530.50    181.10  33%1 o
   1  -7   7    228.94    555.50    167.70  33%1 o
   2  -7   7    606.78    589.50    186.80  33%1 o
   3  -7   7    469.69    335.10    183.00  33%1 <
   4  -7   7    113.44     15.20    183.20  33%1 <
  -3  -8   8     55.47     65.00    184.40  33%1 <
  -2  -8   8    265.72    149.90    182.30  33%1 <
  -1  -8   8    649.83    596.30    166.80  33%1 o
   0  -8   8    893.09    761.40    172.00  33%1 o
   1  -8   8    396.73    537.20    165.70  33%1 o
   2  -8   8    341.40    -13.80    158.40  33%1 <
   3  -8   8    138.76    159.90    154.40  33%1 <
   0   8  -9     46.01    133.70    156.40  34%1 <
   1   8  -9    687.50    963.00    168.60  34%1 o
   2   8  -9    396.66    309.80    180.70  34%1 <
  -3   7  -8    175.68    176.90    157.10  34%1 <
  -2   7  -8    459.69    316.80    186.40  34%1 <
  -1   7  -8   2025.70   1359.70    203.50  34%1 o
   4   7  -8     49.84     61.20    180.30  34%1 <
  -4   6  -7     38.38    131.60    181.30  34%1 <
  -3   6  -7     62.10    107.90    184.60  34%1 <
  -5   5  -6      7.29     58.80    183.40  34%1 <
  -4   5  -6   1521.70   1145.60    201.10  34%1 o
  -6   4  -5    178.32    162.10    221.40  34%1 <
  -5   4  -5    901.42   1486.60    220.00  34%1 o
  -5  -3   3   3531.90   4548.00    327.90  34%1 o
  -4  -3   3   8329.50   8016.70    316.30  34%1 o
  -6  -4   4   1339.70   1285.70    264.50  34%1 o
  -5  -4   4    535.63    472.70    249.40  34%1 <
  -5  -5   5   2149.40   1846.40    242.60  34%1 o
  -5  -6   6    899.98    845.90    211.50  34%1 o
   0   7  -8    210.65    443.90    159.90  34%1 <
   1   7  -8   2064.10   1644.00    182.70  34%1 o
   2   7  -8    526.57    459.10    165.10  34%1 <
   3   7  -8    164.34    -40.30    155.30  34%1 <
  -2   6  -7   1102.60    560.40    166.20  34%1 o
  -1   6  -7   1404.90   1249.70    174.10  34%1 o
   0   6  -7    807.39   2216.50    210.10  34%1 o
   3   6  -7    181.08    445.70    184.20  34%1 <
   4   6  -7      3.64    164.40    181.20  34%1 <
   5   6  -7     28.51   -342.20    206.60  34%1 <
  -3   5  -6   1003.70    849.40    193.60  34%1 o
   1   6  -7   1265.00   1250.90    177.40  34%1 o
   2   6  -7   1040.50    618.00    167.10  34%1 o
   0   5  -6   3653.90   3973.20    234.60  35%1 o
   1   5  -6    525.06    388.90    185.50  35%1 <
   2   5  -6   1014.00   1665.00    205.70  35%1 o
   3   5  -6   1010.20    917.80    192.00  35%1 o
   4   5  -6   1768.90   1753.30    222.10  35%1 o
   5   5  -6      2.92    124.10    203.00  35%1 <
  -3   4  -5     95.19    111.20    185.90  35%1 <
  -5   3  -4   6335.60   5967.60    288.30  35%1 o
  -4   3  -4   1938.80    989.40    215.30  35%1 o
  -6   2  -3   1162.50    754.40    293.20  35%1 <
  -6  -3   3   3868.20   5740.00    347.20  35%1 o
   4  -6   7      5.51     27.10    179.50  35%1 <
   5  -6   7     44.04     81.70    179.10  35%1 <
   0  -7   8    273.26    232.60    159.90  35%1 <
   1  -7   8   1798.50   1776.00    183.00  35%1 o
  -2  -8   9    377.75    371.00    182.10  35%1 <
  -1  -8   9    668.40   1050.80    170.00  35%1 o
  -2   8 -10     84.81    165.30    157.00  35%1 <
  -1   8 -10     10.71    244.10    154.90  35%1 <
   0   8 -10     31.51     79.70    156.10  35%1 <
   1   8 -10      7.67     59.40    156.60  35%1 <
   2   8 -10     79.82    -28.30    181.00  35%1 <
  -4   7  -9     36.47    128.20    154.90  35%1 <
  -3   7  -9      7.50   -161.40    179.30  35%1 <
  -5   6  -8    319.98    215.80    184.40  35%1 <
  -2   4  -5   4688.00   4083.20    215.40  35%1 o
  -1   4  -5    970.68    888.30    198.00  35%1 o
   0   4  -5   7152.10   7323.20    268.90  35%1 o
   0  -5   6   3935.30   3594.50    225.80  35%1 o
   1  -5   6    498.27    306.50    187.50  35%1 <
   2  -5   6   1192.40   1653.40    179.00  35%1 o
   3  -5   6    946.54   1134.20    169.80  35%1 o
   4  -5   6   1586.90   1481.20    197.00  35%1 o
   5  -5   6      2.09    287.90    178.10  35%1 <
  -2  -6   7   1092.10    325.80    186.00  35%1 <
  -1  -6   7   1530.10   1345.90    176.20  35%1 o
   0  -6   7    737.00   1753.20    186.70  35%1 o
   1  -6   7   1319.90   1240.70    173.40  35%1 o
   2  -6   7    997.29    370.70    163.30  35%1 <
   3  -6   7    203.46    204.20    158.40  35%1 <
  -4  -7   8     64.14   -108.80    180.10  35%1 <
  -3  -7   8    106.39    112.60    154.30  35%1 <
  -2  -7   8    620.01    234.70    163.80  35%1 <
  -1  -7   8   2020.40   1750.10    183.60  35%1 o
  -2   7  -9     23.36     92.70    156.50  35%1 <
   0   7  -9    237.12    -27.60    158.10  36%1 <
   1   7  -9    126.76    302.50    182.40  36%1 <
   2   7  -9     64.14     14.10    179.80  36%1 <
   3   7  -9     18.23    188.10    180.70  36%1 <
   4   7  -9     26.48   -171.70    199.90  36%1 <
  -4   6  -8    612.59    295.10    163.00  36%1 <
  -3   6  -8    192.78     95.90    180.70  36%1 <
  -5   5  -7     47.94    272.50    222.80  36%1 <
   2   4  -5   4348.50   4054.00    237.50  36%1 o
   3   4  -5     95.90    320.90    225.60  36%1 <
   4   4  -5   1181.60   1625.10    253.80  36%1 o
   5   4  -5    718.00   1691.40    252.50  36%1 o
   6   4  -5     48.40     33.70    255.10  36%1 <
  -2   3  -4   7313.30   7539.30    288.10  36%1 o
  -5   2  -3   3412.30   2855.50    281.00  36%1 o
   0  -4   5   6323.30   6807.20    280.10  36%1 o
   1  -4   5    941.79    798.00    198.60  36%1 o
   2  -4   5   4106.50   3830.40    233.00  36%1 o
   5  -4   5    624.48    931.90    211.10  36%1 o
   6  -4   5     42.69   -154.00    237.10  36%1 <
  -4  -5   6   1710.70   1552.30    237.90  36%1 o
  -3  -5   6   1063.00    602.80    214.30  36%1 <
  -2  -5   6   1016.90   1455.60    201.20  36%1 o
  -5  -6   7     68.52     93.50    220.00  36%1 <
  -4  -6   7     23.50    206.40    203.20  36%1 <
  -2   6  -8    517.42    126.20    160.40  36%1 <
  -1   6  -8    786.75   1090.90    194.80  36%1 o
   0   6  -8   2050.90   1374.70    220.30  36%1 o
  -4   5  -7    443.33    614.50    207.50  36%1 <
  -1   3  -4   4159.70   3785.70    261.60  36%1 o
  -2  -4   5   4705.00   4731.00    256.80  36%1 o
  -1  -4   5    954.48    677.60    217.80  36%1 o
   3  -7   9    133.63     41.80    200.40  36%1 <
   4  -7   9     16.07     83.20    199.90  36%1 <
  -2  -8  10     66.36    476.10    201.80  36%1 <
  -1  -8  10      6.18    119.40    179.40  36%1 <
   0  -8  10     38.86     88.40    181.00  36%1 <
   1  -8  10      4.31     73.90    156.60  36%1 <
   2  -8  10     62.26    240.40    156.60  36%1 <
   0   8 -11    288.34    118.60    180.60  37%1 <
   1   8 -11    235.13    -64.60    180.10  37%1 <
   2   8 -11    224.34    164.70    179.30  37%1 <
  -4   7 -10     48.93   -102.80    180.00  37%1 <
  -3   7 -10     66.57    -72.70    179.70  37%1 <
   4   6  -8    567.58    944.00    209.50  37%1 o
   5   6  -8    553.28    707.70    209.30  37%1 o
  -2   5  -7    565.11    904.30    189.70  37%1 o
  -1   5  -7    442.36    460.10    190.90  37%1 <
  -5   4  -6    828.11    105.80    207.90  37%1 <
  -4   4  -6    669.40    154.90    186.20  37%1 <
   1   3  -4   5189.80   7017.90    282.30  37%1 o
   2   3  -4   8785.70  10383.40    307.90  37%1 o
   3   3  -4   6629.10   6041.40    268.90  37%1 o
   4   3  -4   2005.50    975.40    217.30  37%1 o
   5   3  -4   7722.70   5801.10    281.80  37%1 o
   6   3  -4   1731.30   1497.70    235.40  37%1 o
  -3   2  -3   4405.90   3790.10    248.40  37%1 o
  -6  -2   2   1741.10   1619.40    314.00  37%1 o
  -1  -3   4   4880.90   3769.10    241.10  37%1 o
   0  -3   4  14324.00  15185.70    342.10  37%1 o
   1  -3   4   4667.70   5342.60    276.10  37%1 o
  -4  -4   5   1628.20   1285.20    194.70  37%1 o
  -3  -4   5    185.77    171.10    205.60  37%1 <
  -5  -5   6      6.41    -33.20    202.90  37%1 <
   1  -6   8    911.03   1190.10    200.80  37%1 o
   2  -6   8    817.36    281.70    188.00  37%1 <
   3  -6   8    345.58    223.10    179.80  37%1 <
   4  -6   8    555.24    704.90    188.60  37%1 o
   5  -6   8    503.07    468.10    183.90  37%1 <
  -3  -7   9     28.20     29.80    180.20  37%1 <
  -2  -7   9    136.86    204.00    183.10  37%1 <
  -1  -7   9    307.21    568.00    185.60  37%1 o
  -2   7 -10    161.83    -71.00    157.00  37%1 <
  -1   7 -10    431.85    270.90    158.40  37%1 <
   0   7 -10     43.95    -96.90    158.30  37%1 <
  -5   6  -9    184.97     62.30    156.30  37%1 <
   0   5  -7    131.94     37.50    160.00  37%1 <
   1   5  -7    609.35    128.60    164.80  37%1 <
   5  -5   7     48.12     83.40    155.20  37%1 <
  -1  -6   8    926.51    984.50    169.90  37%1 o
   0  -6   8   2494.40   1964.30    185.10  37%1 o
  -4  -7   9     32.25   -109.00    155.20  37%1 <
  -5   3  -9    155.82    114.90    205.90  52%1 <
   1   3  -8   8996.00   8076.70    269.50  52%1 o
   2   3  -8   5056.80   5716.70    266.10  52%1 o
   3   3  -8   3661.60   3768.20    249.60  52%1 o
  -4   2  -6   3046.30   3508.50    243.50  52%1 o
   5   2  -5   1198.90   1412.40    237.20  52%1 o
   6   2  -5   1594.10   2322.70    249.10  52%1 o
   4  -1   3    727.87    490.80    278.00  52%1 <
  -6  -3   7    226.04    459.60    203.90  52%1 <
  -1  -3   8   4683.50   7229.50    276.80  52%1 o
   0  -3   8  13483.00  12942.00    334.80  52%1 o
   1  -3   8   7227.70   5905.80    250.70  52%1 o
  -5  -4  10    210.10    240.20    204.70  52%1 <
  -4  -4  10    360.11    284.30    186.40  52%1 <
   2  -4  11   3119.90   2293.30    216.30  52%1 o
   3  -4  11   1031.90   1062.80    194.80  52%1 o
   4  -4  11    258.24    333.60    184.40  52%1 <
   5  -4  11    413.13    199.00    189.80  52%1 <
  -3  -5  13    330.59    144.60    184.40  52%1 <
  -2  -5  13    486.50    127.70    187.90  52%1 <
  -1  -5  13    346.48    560.30    168.90  52%1 o
  -4  -6  15     83.75   -156.70    157.60  52%1 <
   0  -6  16    159.57    219.90    185.40  52%1 <
   1  -6  16    405.23    409.70    167.90  52%1 <
   2  -6  16    443.67    802.80    162.20  52%1 o
   3  -6  16     19.56   -145.00    156.40  52%1 <
  -1  -7  18     12.46    -18.60    156.00  52%1 <
   0   7 -19     34.67    127.00    155.20  52%1 <
  -3   6 -17     14.63     83.30    181.20  52%1 <
  -2   6 -17     55.41    108.80    181.30  52%1 <
   3   6 -16     12.56    234.20    156.90  52%1 <
  -3   5 -14    183.73    526.30    163.30  52%1 o
  -2   5 -14    169.29    308.30    162.90  52%1 <
  -1   5 -14   2380.40   1647.80    206.90  52%1 o
  -2   4 -11   2310.70   1843.10    183.70  52%1 o
  -1   4 -11    661.34   1248.30    180.30  52%1 o
   0   4 -11    870.68    676.00    198.00  52%1 o
   1   4 -11    851.55   1328.50    205.20  52%1 o
  -5   3  -9    223.13    114.90    205.90  53%1 <
  -4   3  -9    486.89    809.10    218.70  53%1 o
   3   3  -8   4036.40   3768.20    249.60  53%1 o
   4   3  -8    634.52    341.30    207.50  53%1 <
   5   3  -8    151.08    358.10    228.40  53%1 <
   6   3  -8    202.02    137.80    222.40  53%1 <
  -3   2  -6   8952.70   9218.50    328.50  53%1 o
  -7   1  -4    665.60    921.00    298.50  53%1 o
   3  -1   3  18554.00  20718.70    439.60  53%1 o
  -3  -2   5  15375.00  15566.00    374.90  53%1 o
  -2  -3   8   6850.00   5814.30    281.60  53%1 o
  -1  -3   8   7543.80   7229.50    276.80  53%1 o
  -5  -4  10    372.50    240.20    204.70  53%1 <
   2  -4  11   2736.40   2293.30    216.30  53%1 o
   3  -4  11    652.20   1062.80    194.80  53%1 o
   4  -4  11    245.10    333.60    184.40  53%1 <
   5  -4  11    356.26    199.00    189.80  53%1 <
  -4  -5  13     43.38     15.10    203.10  53%1 <
  -3  -5  13    252.38    144.60    184.40  53%1 <
  -1  -6  16    675.53    565.10    193.00  53%1 <
   0  -6  16    270.89    219.90    185.40  53%1 <
   1  -6  16    390.07    409.70    167.90  53%1 <
  -3   6 -17     21.48     83.30    181.20  53%1 <
  -2   6 -17     39.00    108.80    181.30  53%1 <
  -1   6 -17     75.18    165.20    158.00  53%1 <
   0   6 -17    432.60    488.50    191.90  53%1 <
   1   6 -17    126.89    224.20    184.20  53%1 <
  -1   5 -14   2746.80   1647.80    206.90  53%1 o
   0   5 -14     28.08    194.30    162.20  53%1 <
   1   5 -14   2035.80   1817.10    213.10  53%1 o
   2   5 -14    186.13    192.40    185.00  53%1 <
  -5   4 -12    484.99    569.00    209.10  53%1 <
   0   4 -11    567.05    676.00    198.00  53%1 o
   1   4 -11   1071.30   1328.50    205.20  53%1 o
   2   4 -11   1562.40   1505.40    232.60  53%1 o
   3   4 -11   1531.30   1373.10    198.70  53%1 o
   4   4 -11    186.54    440.00    185.10  53%1 <
   0  -4  11    237.63    417.50    193.00  53%1 <
   1  -4  11   1528.50   1431.20    188.00  53%1 o
   3  -5  14    534.22    141.20    186.10  53%1 <
   4  -5  14     30.73    166.80    182.90  53%1 <
  -3  -6  16     11.22    -26.40    180.20  53%1 <
  -2  -6  16    284.15    575.00    185.40  53%1 o
   0  -7  19     79.41    211.00    180.90  53%1 <
  -3   5 -15    206.78    195.40    186.50  54%1 <
  -3   4 -12     99.08    763.40    192.00  54%1 o
  -6   3 -10     45.88    146.60    239.30  54%1 <
  -2   3  -9   3049.40   3016.50    255.60  54%1 o
  -6   2  -7     58.70    728.60    261.10  54%1 <
   2  -2   6   5817.00   5922.90    304.70  54%1 o
   3  -2   6  10098.00  10538.90    353.40  54%1 o
   4  -2   6   2924.50   4156.20    301.50  54%1 o
  -4  -3   8    439.68    435.40    225.50  54%1 <
   4  -3   9   1327.60   1789.40    241.90  54%1 o
   5  -3   9    134.42    381.20    221.60  54%1 <
   6  -3   9    446.61    380.10    243.40  54%1 <
  -2  -4  11   1984.30   1769.60    207.10  54%1 o
   0  -5  14     47.08    -37.30    188.00  54%1 <
   3  -6  17     71.27     62.00    180.40  54%1 <
  -3   6 -18     36.70     47.60    157.00  54%1 <
  -2   6 -18    343.34    453.00    185.30  54%1 <
  -1   6 -18    283.37     80.30    184.40  54%1 <
  -2   5 -15    255.73    181.10    188.50  54%1 <
  -1   5 -15   1694.30   1752.10    212.20  54%1 o
  -2   4 -12    148.57    209.60    190.70  54%1 <
  -1   4 -12   2825.50    782.20    199.00  54%1 o
  -1   3  -9   2957.80   2449.70    248.20  54%1 o
  -1   2  -6   9654.40   9866.80    333.90  54%1 o
   3  -3   9   2144.90   2295.60    233.00  54%1 o
  -3  -4  11    712.63    580.70    192.90  54%1 o
  -2  -5  14    512.89    186.80    188.00  54%1 <
  -1  -5  14   2459.80   1819.30    191.40  54%1 o
  -1  -6  17    132.97    150.00    184.70  54%1 <
   0  -6  17    927.54    615.40    172.30  54%1 o
   1  -6  17     55.24     11.50    157.90  54%1 <
   2  -6  17    103.27    165.00    158.10  54%1 <
   0   6 -18     56.64    343.80    156.90  54%1 <
  -3  -5  14    377.33    187.60    186.50  54%1 <
  -2  -6  17    236.10    -87.40    160.20  54%1 <
   2   6 -18    211.16    403.80    187.20  55%1 <
   3   6 -18     62.21   -148.50    181.60  55%1 <
  -4   5 -16     27.11    -62.30    202.30  55%1 <
   1   5 -15   1393.70   1134.10    198.00  55%1 o
   2   5 -15    847.12     86.40    189.70  55%1 <
  -5   4 -13    154.35    104.60    204.60  55%1 <
   0   4 -12    173.72    717.80    200.60  55%1 o
   1   4 -12   2150.20    903.80    204.10  55%1 o
  -6   3 -10    281.28    146.60    239.30  55%1 <
  -5   3 -10    440.26    381.70    225.20  55%1 <
   0   3  -9   5097.70   7301.70    279.70  55%1 o
   1   3  -9   3389.60   3589.40    263.90  55%1 o
  -6   2  -7    116.18    728.60    261.10  55%1 <
   0   2  -6  33081.00  29903.30    480.90  55%1 o
   1   2  -6   5975.20   7230.30    312.70  55%1 o
  -6  -2   5   2191.20   2906.40    340.10  55%1 o
   0  -2   6  35676.00  34938.00    508.20  55%1 o
   1  -2   6   5929.70   6610.60    307.40  55%1 o
  -6  -3   8    138.95    206.90    242.20  55%1 <
  -5  -3   8    259.57    402.50    249.10  55%1 <
   1  -3   9   3449.90   3209.90    231.50  55%1 o
   2  -3   9   3932.50   4425.10    250.30  55%1 o
  -5  -4  11    193.67    422.10    208.60  55%1 <
   2  -4  12    237.96    539.30    193.00  55%1 <
   3  -4  12    161.11    361.40    189.50  55%1 <
   4  -4  12    516.35   1214.80    217.90  55%1 o
   5  -4  12    458.69    753.90    211.40  55%1 o
  -4  -5  14     57.52   -118.80    182.70  55%1 <
   3  -5  15    109.04    391.90    184.30  55%1 <
   4  -5  15    617.36    342.70    188.70  55%1 <
  -3  -6  17     79.98    197.30    180.70  55%1 <
  -2   6 -19    134.12    562.50    185.90  55%1 o
  -3   5 -16    199.01    131.70    185.20  55%1 <
   3   5 -15    110.83    -60.80    183.90  55%1 <
   4   5 -15    612.19    494.40    187.90  55%1 <
  -4   4 -13     56.60    245.50    185.40  55%1 <
   2   4 -12    225.33    330.00    188.90  55%1 <
   3   4 -12    160.90    132.40    189.00  55%1 <
   4   4 -12    614.01   1115.50    217.10  55%1 o
   5   4 -12    527.21    781.00    208.50  55%1 o
   2   3  -9   4110.60   3751.10    243.40  55%1 o
   3   3  -9   1995.20   2207.60    237.10  55%1 o
   0  -3   9   4832.60   4655.40    257.50  55%1 o
   0  -4  12    181.79    -28.50    191.40  55%1 <
   1  -4  12   2288.30   1482.80    205.20  55%1 o
   0  -5  15    140.06    139.40    185.60  55%1 <
   1  -5  15   1439.50    970.80    203.90  55%1 o
   2  -5  15    852.37    682.70    171.40  55%1 o
   1  -6  18    259.50    234.20    187.40  55%1 <
   2  -6  18    243.38    670.60    189.80  55%1 o
   3  -6  18     76.15    153.00    155.30  55%1 <
   4   2  -6   2941.90   3791.40    300.90  56%1 o
  -2   6 -19    126.36    562.50    185.90  56%1 o
  -1   6 -19    215.72     32.30    157.50  56%1 <
   0   6 -19    458.54     61.10    160.40  56%1 <
   1   6 -19    383.60    310.50    184.20  56%1 <
  -3   5 -16    202.95    131.70    185.20  56%1 <
  -2   5 -16    135.30    455.90    163.30  56%1 <
  -1   5 -16    499.49    390.60    189.00  56%1 <
  -4   4 -13     43.27    245.50    185.40  56%1 <
  -3   4 -13     92.81     -9.90    157.80  56%1 <
  -2   4 -13    804.97    178.90    187.30  56%1 <
  -4   3 -10     25.96      4.00    206.90  56%1 <
  -3   3 -10   1132.50   1389.40    207.20  56%1 o
   3   3  -9   2015.50   2207.60    237.10  56%1 o
   4   3  -9   1393.50   2063.20    248.20  56%1 o
   5   3  -9    137.84    291.90    226.40  56%1 <
   6   3  -9    412.30    433.40    228.80  56%1 <
  -5   2  -7    219.43    141.70    246.20  56%1 <
   2   2  -6   5492.70   5886.40    307.80  56%1 o
   3   2  -6   9897.40   8522.20    327.60  56%1 o
  -1  -2   6   8984.50   9486.90    333.60  56%1 o
  -2  -3   9   2950.50   3744.20    262.70  56%1 o
  -1  -3   9   2746.20   2394.20    246.80  56%1 o
  -2  -4  12    136.71    128.50    189.60  56%1 <
  -1  -4  12   2716.90   1602.90    190.90  56%1 o
  -2  -5  15    254.54    487.30    188.20  56%1 <
  -1  -5  15   1343.80   1574.20    182.10  56%1 o
   0  -5  15    135.40    139.40    185.60  56%1 <
  -2  -6  18    400.09    437.40    192.00  56%1 <
  -1  -6  18    276.55    -72.80    161.10  56%1 <
   0  -6  18     55.22     47.10    160.30  56%1 <
   1  -6  18    255.66    234.20    187.40  56%1 <
   2   6 -19    103.70   -159.50    160.50  56%1 <
   0   5 -16    610.42    191.60    165.00  56%1 <
  -3  -5  15    203.16     30.40    182.70  56%1 <
  -3  -6  18     48.24   -121.10    158.80  56%1 <
   0   5 -17     19.73    269.20    159.10  57%1 <
   1   5 -17    320.69    -69.10    162.20  57%1 <
  -3   4 -14    114.85    305.40    160.70  57%1 <
  -2   4 -14    199.99   -407.30    164.70  57%1 <
   3   4 -13    184.63    216.60    188.10  57%1 <
   4   4 -13     83.19    237.70    184.90  57%1 <
   5   4 -13    176.21    219.30    223.70  57%1 <
  -5   3 -11    136.24    197.20    205.70  57%1 <
   0   3 -10   3405.70   4264.60    227.90  57%1 o
   1   3 -10   2714.00   1808.90    221.90  57%1 o
  -2   2  -7   5069.10   4970.10    273.90  57%1 o
  -4   1  -4   3736.50   3161.20    342.40  57%1 o
  -3  -2   6  10015.00  10941.80    353.20  57%1 o
   3  -2   7   2946.40   2962.90    285.80  57%1 o
   4  -2   7   1008.10    624.90    234.60  57%1 <
   5  -2   7    325.13    233.70    245.00  57%1 <
   6  -2   7     54.36    445.50    275.60  57%1 <
  -5  -3   9    137.10    529.40    247.80  57%1 <
  -4  -3   9    556.69    810.40    234.50  57%1 o
   1  -3  10   2080.70   1785.40    193.00  57%1 o
   2  -3  10   6387.80   6299.50    263.90  57%1 o
  -5  -4  12    523.97    322.10    207.30  57%1 <
  -1  -4  13    152.43    175.30    187.50  57%1 <
  -3  -5  16    200.56    165.60    185.60  57%1 <
  -2  -5  16    498.55    285.70    164.60  57%1 <
  -4   4 -14    304.00     38.70    161.00  57%1 <
   2   4 -13    595.59    310.10    165.10  57%1 <
   3  -3  10   1690.80   1699.10    187.90  57%1 o
   1  -4  13    193.90    124.70    161.50  57%1 <
   0  -5  16    450.10    267.80    163.80  57%1 <
   0   6 -20     21.08     68.10    131.60  57%1 <
   1   6 -20     84.38    130.40    130.40  57%1 <
   2   6 -20     63.15     84.50    129.90  57%1 <
  -2   5 -17     40.27    205.30    131.00  57%1 <
  -1   5 -17    311.44    106.10    130.20  57%1 <
   0  -4  13   1961.30   1539.40    164.60  57%1 o
  -1  -5  16    488.87    239.40    136.20  57%1 <
  -2  -6  19    165.94    116.50    131.80  57%1 <
  -1  -6  19    212.44     77.00    134.00  57%1 <
   0  -6  20     41.40    265.30    183.90  58%1 <
   1  -6  20    134.97     41.50    158.80  58%1 <
   2  -6  20     46.51    143.10    159.00  58%1 <
  -1   6 -21     41.23     14.90    182.40  58%1 <
   0   6 -21     87.86     27.20    161.70  58%1 <
   1   6 -21    125.10   -150.60    182.10  58%1 <
  -4   5 -18     45.31    136.80    179.60  58%1 <
  -3   5 -18    235.06    104.70    185.80  58%1 <
  -2   5 -18    438.98    597.10    189.70  58%1 o
   1   5 -17    208.67    -69.10    162.20  58%1 <
   2   5 -17    683.22    352.30    188.90  58%1 <
   3   5 -17    263.34    258.40    186.20  58%1 <
   4   5 -17     80.73     -9.70    205.60  58%1 <
  -5   4 -15    221.42   -107.70    205.90  58%1 <
  -2   4 -14     86.46   -407.30    164.70  58%1 <
  -1   4 -14    367.46    340.60    192.20  58%1 <
  -4   3 -11     60.14     79.60    204.80  58%1 <
  -3   3 -11   2141.00   2655.30    238.50  58%1 o
   2   3 -10   4363.00   4800.30    272.40  58%1 o
   3   3 -10   1719.50   2246.70    233.30  58%1 o
   4   3 -10     74.17   -105.80    207.70  58%1 <
   5   3 -10    137.72    114.70    206.90  58%1 <
  -5   2  -8    535.76    444.90    246.10  58%1 <
  -1   2  -7   1900.00   2418.80    287.80  58%1 o
   0   2  -7  91755.00  83489.20    730.40  58%1 o
  -7   1  -5   1005.90    798.60    341.20  58%1 <
  -3   1  -4  18437.00  20993.70    471.10  58%1 o
   6  -1   4   3662.00   5259.20    375.10  58%1 o
   7  -1   4    664.55    800.90    354.60  58%1 <
  -4  -2   6   3446.60   3692.10    283.10  58%1 o
   1  -2   7   1989.00   2571.40    265.60  58%1 o
   2  -2   7   7194.10   6160.50    301.90  58%1 o
  -6  -3   9    177.43    367.90    227.00  58%1 <
  -5  -3   9     56.93    529.40    247.80  58%1 <
  -1  -3  10   2011.60   1772.70    240.30  58%1 o
   0  -3  10   2386.40   3158.10    241.20  58%1 o
  -3  -4  13     60.70    197.60    207.90  58%1 <
  -2  -4  13    744.91    -45.80    187.70  58%1 <
   3  -4  14     49.56    231.90    185.20  58%1 <
   4  -4  14    436.32    227.70    205.80  58%1 <
   5  -4  14     76.38    303.40    200.30  58%1 <
  -4  -5  16     20.10   -127.70    204.30  58%1 <
  -3  -5  16    387.07    165.60    185.60  58%1 <
   0  -5  17     28.27    179.30    184.30  58%1 <
   1  -5  17    464.39    167.20    185.60  58%1 <
   2  -5  17     19.40    -17.30    185.10  58%1 <
   3  -5  17    222.94    138.20    182.90  58%1 <
   4  -5  17     72.48    113.80    180.90  58%1 <
  -2  -6  20     30.63   -203.00    182.70  58%1 <
  -1  -6  20    121.47    191.70    181.60  58%1 <
   0   6 -22     20.74    151.30    158.80  59%1 <
  -3   5 -19    161.21    163.00    182.00  59%1 <
   1   5 -18    177.06    256.50    189.00  59%1 <
   2   5 -18    460.15    237.30    168.00  59%1 <
   3   5 -18     79.62     -8.90    180.10  59%1 <
   4   5 -18     41.26    241.60    181.70  59%1 <
  -3   4 -15     21.48    -52.10    181.70  59%1 <
  -2   4 -15    160.00     -9.00    184.20  59%1 <
   3   4 -14     26.40    205.90    187.60  59%1 <
   4   4 -14    484.83    242.90    189.10  59%1 <
   5   4 -14     52.07   -196.30    203.40  59%1 <
  -5   3 -12    405.83    592.50    228.00  59%1 <
  -1   3 -11    537.75    748.30    200.80  59%1 o
   0   3 -11    922.06    480.80    203.60  59%1 <
  -4   2  -8   1378.80   1358.30    264.90  59%1 o
   1   2  -7   1977.00   1747.70    242.60  59%1 o
   2   2  -7   6396.00   5592.80    283.70  59%1 o
  -6   1  -5   3738.00   5447.10    343.00  59%1 o
  -2   1  -4   9446.70   9549.30    398.90  59%1 o
   3  -1   4  21453.00  19717.20    450.90  59%1 o
  -5  -2   6    223.28    311.40    244.90  59%1 <
  -1  -2   7   2380.30   2010.30    259.00  59%1 o
  -4  -3  10     12.27     35.80    207.90  59%1 <
  -3  -3  10   1566.30   1856.40    231.40  59%1 o
   2  -3  11   1618.50    722.40    201.20  59%1 o
   3  -3  11    431.74   1838.20    231.50  59%1 o
   4  -3  11    395.46    185.60    210.20  59%1 <
  -5  -4  13    616.92     34.80    207.90  59%1 <
  -1  -4  14    356.18    764.80    175.40  59%1 o
   0  -4  14   3737.00   5395.10    265.60  59%1 o
  -4  -5  17     95.67     36.80    181.60  59%1 <
  -3  -5  17    365.95    123.50    183.80  59%1 <
  -2  -5  17    613.33     79.40    188.50  59%1 <
   2  -5  18    109.05    295.70    188.10  59%1 <
   3  -5  18     76.31     17.90    155.60  59%1 <
   4  -5  18     22.07    270.50    179.80  59%1 <
   0  -6  21    168.04    273.40    160.70  59%1 <
   1  -6  21    147.61    -53.80    180.80  59%1 <
  -2   5 -19     53.60     64.20    158.10  59%1 <
  -5   4 -16     46.74    180.00    183.70  59%1 <
  -1   4 -15    199.28    416.10    165.10  59%1 <
   1  -3  11    672.62    429.80    180.00  59%1 <
  -2  -4  14    132.85     93.70    164.60  59%1 <
   1  -5  18    218.48    223.50    163.30  59%1 <
  -1  -6  21     51.09     44.60    127.50  59%1 <
   6  -1 -13     47.27   -142.40    169.50   1%2 <
   6   1 -12     52.49     24.60    168.10   1%2 <
   5  -1 -11    145.11    228.90    178.80   1%2 <
   6   3 -11     54.21     96.50    207.80   1%2 <
   5   1 -10    839.87    403.90    181.10   1%2 <
   3  -6  -9     77.24   -126.60    214.00   1%2 <
   5   3  -9    427.82     83.30    215.60   1%2 <
   2  -6  -7   1265.80    978.90    228.60   1%2 o
   1  -9  -6    566.33    228.90    277.70   1%2 <
   2  -4  -6    854.23    748.50    270.00   1%2 <
   1  -4  -4    852.63   1765.10    292.40   1%2 o
  -3  -3   5   3284.60   5002.90    344.90   1%2 o
  -4  -6   6    897.44    874.30    222.60   1%2 o
  -3  -1   6  14115.00  15526.00    400.40   1%2 o
  -3   1   7   7881.20   6179.30    304.50   1%2 o
  -3   3   8   5016.10   4044.80    282.10   1%2 o
  -2   7   8    464.35    304.80    221.60   1%2 <
  -5  -4   9    128.16    509.20    210.80   1%2 <
  -3   5   9   1612.90   1100.20    228.70   1%2 o
  -5  -2  10    616.62    488.00    217.60   1%2 <
  -5   0  11    586.83    866.70    184.10   1%2 o
  -5   2  12    279.81    483.90    183.80   1%2 <
  -5   4  13    235.58    306.60    174.40   1%2 <
   4  -6 -11    148.87    298.90    177.40   1%2 <
   3  -4  -8    499.30    935.50    226.90   1%2 o
  -5  -6   8    272.94    417.20    245.00   1%2 <
  -4   1   9    698.87    826.40    233.80   1%2 o
  -4   3  10    535.09    423.70    222.40   1%2 <
  -3   7  10    255.37     32.20    209.40   1%2 <
  -6  -2  12     74.86    190.00    208.70   1%2 <
  -6   0  13    151.15    331.70    171.50   1%2 <
  -6   2  14     94.38    155.90    170.90   1%2 <
   6  -2 -13     20.74   -169.80    167.60   1%2 <
   5  -4 -12    353.46    370.00    178.70   1%2 <
   4  -4 -10    379.37    544.80    183.40   1%2 <
  -4  -1   8    427.01    657.00    227.50   1%2 <
  -4   5  11    351.88    422.70    172.40   1%2 <
   6  -2 -13     27.28   -169.80    167.60   2%2 <
   5  -4 -12    800.96    370.00    178.70   2%2 <
   6   0 -12     95.80    -96.40    212.90   2%2 <
   5  -2 -11    131.95    144.50    213.60   2%2 <
   4  -4 -10    710.63    544.80    183.40   2%2 <
   5   0 -10    103.76    431.40    216.90   2%2 <
   4  -2  -9    207.75    -80.00    227.40   2%2 <
   3  -2  -7   2827.60   3829.40    273.90   2%2 o
   5   6  -7     33.52    117.60    244.70   2%2 <
   1  -7  -5    221.45   -543.20    302.90   2%2 <
   2  -2  -5   6150.80   5698.70    351.60   2%2 o
   4   6  -5    733.04   1254.40    309.00   2%2 o
   2   0  -4   1888.00   1708.10    363.10   2%2 o
  -1   2   3  11883.00  13104.00    479.30   2%2 o
  -3  -5   4    571.70    462.60    311.50   2%2 <
  -1   4   4   4480.80   4728.10    397.50   2%2 o
   0   8   4    914.18    618.40    385.80   2%2 <
  -1   6   5   2435.50   1986.60    333.40   2%2 o
  -4  -5   6   1521.50   1975.10    317.60   2%2 o
  -1   8   6    678.81    844.20    310.40   2%2 <
  -4  -3   7    390.80    549.00    255.60   2%2 <
  -4  -1   8    419.73    657.00    227.50   2%2 <
  -5  -1  10    631.81    714.10    230.10   2%2 o
  -5   1  11    296.21     21.40    212.50   2%2 <
  -4   5  11    226.46    422.70    172.40   2%2 <
  -5   3  12    216.74   -157.80    209.90   2%2 <
  -5   5  13     59.38    138.90    206.30   2%2 <
   5  -5 -12    398.20     78.20    213.10   2%2 <
   6   2 -11    273.75    119.50    171.00   2%2 <
   3  -7  -9    214.68    179.00    207.50   2%2 <
   5   2  -9     43.48     89.40    212.30   2%2 <
   4   0  -8     50.46    501.10    223.70   2%2 <
   5   4  -8    111.40    171.80    216.40   2%2 <
   2  -7  -7    383.99    216.30    244.00   2%2 <
   4   2  -7    470.94    810.80    230.80   2%2 o
   3   0  -6   5738.40   4895.00    297.60   2%2 o
   4   4  -6    864.68    909.50    261.40   2%2 o
   3   2  -5   7091.90   6438.10    374.10   2%2 o
  -2   2   5   3679.40   3908.90    327.20   2%2 o
  -2   4   6   3693.20   2211.60    286.50   2%2 o
  -2   6   7    876.79   1589.70    269.60   2%2 o
  -5  -3   9    324.42   -160.40    213.70   2%2 <
  -6  -1  12     37.27    248.70    209.00   2%2 <
  -6   1  13     64.85     43.30    208.40   2%2 <
   2  -5  -6   1247.10   1212.80    303.20   3%2 o
   1  -5  -4    490.89    873.00    358.80   3%2 <
   2   4  -2  12838.00  12169.50    504.10   3%2 o
  -3  -7   3   1859.60   1653.80    379.90   3%2 o
  -4  -7   5    123.63    251.90    275.80   3%2 <
  -3   0   6   5244.90   4415.90    329.00   3%2 o
   6   1 -11    395.01    -32.10    208.80   3%2 <
   5  -1 -10   1000.20   1161.10    231.30   3%2 o
   6   3 -10     54.10    -20.70    209.00   3%2 <
   4  -3  -9   1030.30    982.00    230.70   3%2 o
  -2  -2   3   2209.40   3724.40    400.60   3%2 o
  -3  -2   5   7802.30   9869.50    373.60   3%2 o
  -4   0   8     17.21   -102.60    223.70   3%2 <
  -5   0  10     62.71     10.40    212.90   3%2 <
  -5   2  11    194.48    250.10    210.80   3%2 <
  -6   2  13     52.62     61.10    206.80   3%2 <
   4  -6 -10     71.20    -71.20    209.60   3%2 <
   5   1  -9    585.52    489.60    218.10   3%2 <
   4  -1  -8    419.31    305.70    236.10   3%2 <
   5   3  -8    357.39     32.90    218.70   3%2 <
   2  -8  -7    198.05   -622.60    243.80   3%2 <
   3  -3  -7    726.83   1315.20    239.40   3%2 o
   5   5  -7   1864.60    930.40    257.00   3%2 o
   2  -3  -5   4450.60   5862.80    367.40   3%2 o
  -4  -2   7    362.09    773.90    222.90   3%2 o
  -5  -2   9     46.92     75.70    210.60   3%2 <
  -6  -2  11    407.07    162.00    209.30   3%2 <
  -6   0  12    215.12    181.30    170.80   3%2 <
   6  -2 -12    242.04    216.60    172.20   3%2 <
   5  -4 -11    109.61    268.50    173.60   3%2 <
   4   1  -7   6173.60   3725.80    272.10   3%2 o
  -5  -4   8    236.16    369.60    214.50   3%2 <
  -4   5  10     81.38    292.60    208.70   3%2 <
  -5   5  12    115.93    -22.00    209.60   3%2 <
   6   0 -11    306.45    421.50    178.20   3%2 <
   4  -6 -10    282.61    -71.20    209.60   4%2 <
   4  -1  -8    288.52    305.70    236.10   4%2 <
   5   3  -8    237.53     32.90    218.70   4%2 <
   2  -8  -7    137.30   -622.60    243.80   4%2 <
   5   5  -7   1231.80    930.40    257.00   4%2 o
   2  -3  -5   6890.30   5862.80    367.40   4%2 o
   1  -5  -4   1944.20    873.00    358.80   4%2 <
  -2  -2   3   1934.20   3724.40    400.60   4%2 o
  -6  -2  11    201.74    162.00    209.30   4%2 <
   6  -2 -12    401.03    216.60    172.20   4%2 <
   5  -4 -11    152.46    268.50    173.60   4%2 <
   3  -6  -8    537.20    341.80    217.20   4%2 <
   4   1  -7   3135.10   3725.80    272.10   4%2 o
   3  -1  -6  13165.00  12456.10    374.50   4%2 o
   1  -8  -5    642.01    423.50    304.50   4%2 <
  -3  -4   4   2353.90   2230.40    315.80   4%2 o
  -4  -4   6    718.92    284.80    260.00   4%2 <
  -2   7   7    416.95    193.70    249.60   4%2 <
  -5  -4   8    259.73    369.60    214.50   4%2 <
  -3   5   8    412.20    342.00    247.00   4%2 <
  -3   7   9    270.72    301.20    212.60   4%2 <
  -4   5  10     66.18    292.60    208.70   4%2 <
  -5   5  12    721.61    -22.00    209.60   4%2 <
   6   0 -11    557.78    421.50    178.20   4%2 <
   5  -2 -10     50.13     46.00    172.10   4%2 <
   6   2 -10     98.92    -91.20    172.90   4%2 <
   4  -4  -9    140.60    123.00    174.90   4%2 <
   6   4  -9     96.63     14.10    205.90   4%2 <
   4   3  -6   2802.70   3568.80    269.50   4%2 o
   4   5  -5    676.35    717.20    263.60   4%2 <
  -2   5   6    671.21   1743.30    268.80   4%2 o
  -3   3   7   1765.50   1198.20    245.00   4%2 o
  -4   1   8    352.94    937.50    232.30   4%2 o
  -4   3   9    575.39    352.60    186.00   4%2 <
  -5   1  10    397.27    280.50    185.40   4%2 <
  -5   3  11     95.46    141.10    172.40   4%2 <
  -6   1  12      8.65     27.40    171.10   4%2 <
   6  -3 -12    115.07   -272.10    171.40   4%2 <
   5   0  -9    152.67    497.30    181.40   4%2 <
  -6  -1  11    261.97    118.90    171.10   4%2 <
   4  -7 -10     71.32    165.00    206.00   5%2 <
   6   4  -9    117.34     14.10    205.90   5%2 <
   2  -6  -6    673.14    534.80    287.10   5%2 <
   3   1  -5   7203.90   7287.50    353.50   5%2 o
   4   5  -5    753.49    717.20    263.60   5%2 <
   4   7  -4    627.25    746.80    278.20   5%2 <
   1  -3  -3   4959.90   2557.10    395.20   5%2 o
  -3  -4   4   2011.20   2230.40    315.80   5%2 o
  -2   3   5   2774.10   3153.20    344.40   5%2 o
  -1   7   5    460.42    806.10    312.50   5%2 <
  -2   5   6    736.12   1743.30    268.80   5%2 o
  -1   9   6    958.37    741.80    300.30   5%2 <
  -5  -6   7     65.59     70.40    238.30   5%2 <
  -4   1   8    458.89    937.50    232.30   5%2 o
   6  -3 -12     12.82   -272.10    171.40   5%2 <
   5  -5 -11     88.18    162.10    169.80   5%2 <
   6  -1 -11     53.26    372.00    210.10   5%2 <
   5   0  -9    198.64    497.30    181.40   5%2 <
   4  -2  -8    511.53    887.10    234.00   5%2 o
   5   2  -8    376.02    167.90    217.40   5%2 <
   3  -4  -7   1090.00    964.20    230.00   5%2 o
   2  -1  -4   7806.00   6665.30    371.50   5%2 o
   3   3  -4   4222.70   4403.00    349.20   5%2 o
  -1   5   4    399.87   1990.00    346.50   5%2 o
  -4  -6   5    236.59    475.70    245.90   5%2 <
  -3   1   6  11735.00  11679.50    367.60   5%2 o
  -4  -1   7   4978.30   4562.70    281.00   5%2 o
  -5  -3   8    256.27     -6.00    246.00   5%2 <
  -5  -1   9    220.81    218.90    179.00   5%2 <
  -6  -3  10    174.33    334.00    210.00   5%2 <
  -6  -1  11    148.05    118.90    171.10   5%2 <
   5  -3 -10    364.60    121.30    212.50   5%2 <
   6   1 -10    158.47    274.20    215.70   5%2 <
   4  -5  -9    341.52    385.40    212.60   5%2 <
   3  -7  -8    209.39    -56.00    243.30   5%2 <
   4   0  -7   3417.00   3479.00    275.50   5%2 o
   5   4  -7    249.77    962.20    222.50   5%2 o
  -3  -1   5   6692.80   7319.90    359.20   5%2 o
  -4   4   9     31.65    335.90    213.10   5%2 <
  -5   2  10     43.27    246.80    212.00   5%2 <
  -4   6  10     70.28    -79.20    207.40   5%2 <
  -6   0  11    202.88    468.40    212.70   5%2 <
  -5   4  11    168.35    269.10    209.60   5%2 <
  -6   2  12     46.15    -51.20    172.20   5%2 <
   1  -6  -4    776.47   1062.50    340.90   6%2 o
   0  -8  -3    207.20    210.30    413.20   6%2 <
   3   5  -3   1393.10   1683.10    330.20   6%2 o
   3   7  -2   3493.70   1882.40    387.80   6%2 o
  -3  -6   3    985.46    869.50    343.20   6%2 <
  -1   3   3   6792.50   5858.10    437.70   6%2 o
   6  -2 -11    102.25    305.00    205.70   6%2 <
   5  -1  -9    151.92    351.00    220.80   6%2 <
   6   3  -9     28.95    285.80    211.40   6%2 <
   4  -3  -8    155.98     79.00    223.00   6%2 <
   3  -2  -6   3705.50   3990.40    290.20   6%2 o
   4   2  -6   1485.20   2437.90    290.30   6%2 o
   1  -9  -5    250.79    377.10    296.60   6%2 <
   2  -4  -5   3074.60   4007.60    307.70   6%2 o
   2   1  -3  13494.00  17109.30    476.20   6%2 o
  -5  -5   7     45.18   -177.40    210.10   6%2 <
  -3   4   7   1030.20    206.90    264.90   6%2 <
  -2   8   7    673.00    129.10    268.50   6%2 <
  -4   2   8    421.88   1397.20    239.40   6%2 o
  -3   6   8    557.65    790.60    216.10   6%2 o
  -5   0   9    243.43    337.40    218.60   6%2 <
  -6  -2  10    156.56     58.60    208.20   6%2 <
   5  -4 -10    311.60    383.50    174.40   6%2 <
   6   0 -10    203.98   -118.70    212.80   6%2 <
   4  -6  -9     57.14     28.30    210.80   6%2 <
   3  -8  -8    126.82     18.50    242.60   6%2 <
   5   1  -8    649.10    437.80    221.80   6%2 <
   3  -5  -7    157.62   -169.30    218.20   6%2 <
   2  -7  -6    299.34     27.20    243.60   6%2 <
   4   4  -5   2036.90   2471.10    281.10   6%2 o
  -3  -3   4   4301.90   5649.00    355.70   6%2 o
  -4  -5   5    928.48    762.00    285.50   6%2 <
  -4   0   7   3860.70   4075.60    273.60   6%2 o
  -5  -2   8    929.64    970.70    226.60   6%2 o
  -6  -4   9     72.57     23.10    239.20   6%2 <
  -5   5  11    115.50    235.00    207.80   6%2 <
  -6   3  12     12.10     95.20    167.90   6%2 <
   6  -3 -11     33.61    316.50    207.50   6%2 <
   6   2  -9     88.11      4.80    208.30   6%2 <
   5   3  -7    116.81    317.60    220.00   6%2 <
   3   0  -5  11261.00   8811.80    335.50   6%2 o
  -3   2   6   5735.10   3545.10    279.40   6%2 o
  -5   3  10    412.84     58.80    174.70   6%2 <
  -4   7  10    129.83    164.40    209.10   6%2 <
  -6   1  11    128.66     42.60    168.90   6%2 <
   4   1  -6   1014.30   1064.60    244.60   7%2 o
   2  -2  -4   5470.90   4095.30    343.30   7%2 o
   4   6  -4   2248.10   1342.10    316.10   7%2 o
   0   7   3   5958.10   3555.20    422.20   7%2 o
   0   9   4    277.17     26.60    370.20   7%2 <
  -3   0   5   6328.80   7097.40    352.60   7%2 o
  -2   4   5   7770.90   6150.40    334.50   7%2 o
  -5  -1   8     83.99     74.40    215.00   7%2 <
  -3   7   8     76.48     33.30    242.80   7%2 <
   3  -8  -8    151.38     18.50    242.60   7%2 <
   2  -7  -6    214.42     27.20    243.60   7%2 <
   1  -9  -5    262.63    377.10    296.60   7%2 <
   4   4  -5   1560.20   2471.10    281.10   7%2 o
  -2  -1   3  10878.00  13961.10    459.50   7%2 o
  -3  -3   4   4686.60   5649.00    355.70   7%2 o
  -4  -5   5    680.70    762.00    285.50   7%2 <
  -2   8   7    381.62    129.10    268.50   7%2 <
  -6  -4   9     66.49     23.10    239.20   7%2 <
   6  -3 -11     13.99    316.50    207.50   7%2 <
   5  -2  -9     69.78    206.40    209.90   7%2 <
   6   2  -9     62.12      4.80    208.30   7%2 <
   4  -1  -7    101.57   -173.30    228.10   7%2 <
   5   3  -7    150.91    317.60    220.00   7%2 <
   3   0  -5   8656.10   8811.80    335.50   7%2 o
  -3   2   6   4910.60   3545.10    279.40   7%2 o
  -2   6   6   2287.30   1834.70    271.40   7%2 o
  -4   5   9    269.24    -48.30    211.40   7%2 <
  -5   3  10    406.97     58.80    174.70   7%2 <
  -4   7  10    166.52    164.40    209.10   7%2 <
  -6   1  11     46.96     42.60    168.90   7%2 <
   5  -5 -10     13.23   -250.30    206.20   7%2 <
   6  -1 -10    259.21    130.10    212.00   7%2 <
   4  -7  -9     22.23   -197.80    205.60   7%2 <
   4  -4  -8    187.66    291.90    211.50   7%2 <
   6   4  -8     42.88    118.60    208.00   7%2 <
   3  -3  -6    679.66   1468.20    240.20   7%2 o
   5   5  -6    138.35    160.40    214.40   7%2 <
  -4  -2   6   1552.20   2104.80    247.20   7%2 o
  -5  -4   7   1162.90    825.10    223.70   7%2 o
  -4   3   8    249.87    316.50    220.20   7%2 <
  -5   1   9    299.07     79.80    179.40   7%2 <
  -6  -1  10     71.66    179.80    176.90   7%2 <
   5   0  -8    126.44     51.20    177.20   7%2 <
  -6  -3   9    378.30    269.80    174.20   7%2 <
  -6   2  11    100.60    144.60    171.30   7%2 <
   3  -6  -7    186.09   -123.30    248.20   8%2 <
   4  -2  -7    119.94    259.30    225.70   8%2 <
   5   2  -7    162.37    -12.30    224.60   8%2 <
   2  -8  -6    165.22    467.20    241.80   8%2 <
   4   1  -6    752.55   1064.60    244.60   8%2 o
   2  -5  -5    201.89    478.50    259.80   8%2 <
   2  -2  -4   4335.70   4095.30    343.30   8%2 o
   3   2  -4   9557.90   6550.70    376.60   8%2 o
   2   3  -2  23402.00  22126.40    568.30   8%2 o
  -4  -7   4    573.82    239.30    308.10   8%2 <
  -2   2   4   5357.30   6712.50    363.20   8%2 o
  -3   0   5   5025.10   7097.40    352.60   8%2 o
  -2   4   5   6477.10   6150.40    334.50   8%2 o
  -1   8   5    687.48    620.30    315.00   8%2 <
  -5  -6   6    421.09    712.10    245.40   8%2 <
  -4   1   7     51.46    227.20    227.40   8%2 <
  -3   5   7     81.33    -83.90    220.10   8%2 <
  -5  -1   8     75.58     74.40    215.00   8%2 <
  -3   7   8     96.60     33.30    242.80   8%2 <
  -5   2   9     10.98   -279.10    172.80   8%2 <
  -4   6   9     98.77    -72.20    210.00   8%2 <
  -6   0  10     70.70    193.30    169.70   8%2 <
  -5   4  10    142.04    352.90    212.60   8%2 <
   6  -2 -10     27.35    170.20    207.30   8%2 <
   6  -1 -10    167.33    130.10    212.00   8%2 <
   4  -7  -9     23.38   -197.80    205.60   8%2 <
   4  -4  -8    172.89    291.90    211.50   8%2 <
   6   4  -8     46.92    118.60    208.00   8%2 <
   3  -3  -6    523.76   1468.20    240.20   8%2 o
   5   5  -6    137.37    160.40    214.40   8%2 <
  -4  -2   6   1329.80   2104.80    247.20   8%2 o
  -5  -4   7    983.75    825.10    223.70   8%2 o
  -4   3   8    275.19    316.50    220.20   8%2 <
   5   0  -8    107.54     51.20    177.20   8%2 <
  -6  -3   9    385.90    269.80    174.20   8%2 <
  -6   2  11     65.99    144.60    171.30   8%2 <
   5  -3  -9     66.68    341.00    172.10   8%2 <
   6   1  -9    371.95     84.90    172.90   8%2 <
   5  -1  -8    475.83    624.50    222.50   9%2 <
   6   3  -8     44.90    104.50    169.00   9%2 <
   3  -7  -7     60.37     42.70    209.70   9%2 <
   4  -2  -7    143.81    259.30    225.70   9%2 <
   5   2  -7    324.21    -12.30    224.60   9%2 <
   3  -4  -6   1886.30   1584.50    280.40   9%2 o
   5   4  -6    786.78    581.90    225.60   9%2 <
   3  -1  -5   6428.30   5402.40    306.10   9%2 o
   4   3  -5   2083.40   2068.20    289.40   9%2 o
   1  -7  -4    635.14    569.70    308.00   9%2 <
   4   5  -4   1232.30   2089.20    296.80   9%2 o
   1  -4  -3   8593.90   8127.80    438.40   9%2 o
   3   4  -3    652.03   1749.30    340.20   9%2 o
  -3  -8   2    698.89   -792.70    405.50   9%2 <
  -3  -5   3   1216.40   1233.80    320.70   9%2 o
  -4  -7   4    701.41    239.30    308.10   9%2 <
  -3  -2   4   6423.70   7179.70    345.40   9%2 o
  -2   2   4   6802.30   6712.50    363.20   9%2 o
  -1   6   4    500.36    838.10    329.40   9%2 <
  -4  -4   5   1242.10    854.40    263.40   9%2 o
  -1   8   5   1126.70    620.30    315.00   9%2 <
  -5  -6   6    254.11    712.10    245.40   9%2 <
  -4  -1   6    910.35    397.30    228.20   9%2 <
  -3   3   6    884.19   1164.10    242.50   9%2 o
  -2   7   6    322.74    610.30    247.60   9%2 <
  -5  -3   7    176.78    172.20    214.20   9%2 <
  -5   0   8    143.48    127.20    217.00   9%2 <
  -4   4   8    204.33   -224.50    217.30   9%2 <
  -3   8   8     86.42    -72.40    238.00   9%2 <
  -6  -2   9     41.03    -89.80    170.20   9%2 <
  -5   2   9     15.74   -279.10    172.80   9%2 <
  -4   6   9    170.73    -72.20    210.00   9%2 <
  -6   1  10    592.20     72.90    214.10   9%2 <
  -5   5  10    102.00    -26.30    206.90   9%2 <
  -6   3  11    133.15    407.30    166.50   9%2 <
   6  -3 -10     57.02   -101.40    169.60   9%2 <
   6  -2 -10     30.53    170.20    207.30   9%2 <
   5  -4  -9    496.55   -120.10    209.80   9%2 <
   6   0  -9    689.57    511.70    184.00   9%2 <
   4  -5  -8    365.92    255.60    220.90   9%2 <
   4   0  -6   1922.80   2408.40    260.10   9%2 o
  -4   2   7    267.93    280.00    223.90   9%2 <
  -6  -4   8     57.09     71.90    211.40   9%2 <
  -5   3   9    195.26    359.00    213.20   9%2 <
   4  -3  -7    530.95    371.60    222.10  10%2 <
   2  -6  -5    436.93    468.60    283.20  10%2 <
   2  -3  -4   8139.20   6501.90    376.40  10%2 o
   3   6  -2   1051.20   1483.90    362.40  10%2 o
  -2   0   3  10436.00   8715.80    430.30  10%2 o
  -1   4   3   7320.10   7466.50    412.90  10%2 o
  -3   1   5   7253.00   6532.00    341.40  10%2 o
  -2   5   5    366.98   1054.40    271.70  10%2 o
  -5  -5   6     69.04    114.60    243.50  10%2 <
  -3   6   7    166.41     26.70    244.20  10%2 <
  -4   7   9     69.22    222.40    208.00  10%2 <
   5  -5  -9    206.37    195.60    209.20  10%2 <
   6  -1  -9    569.19    -35.30    211.40  10%2 <
   5  -2  -8    187.36    662.20    218.10  10%2 o
   6   2  -8     85.14    661.00    213.80  10%2 o
   3  -8  -7     25.56    222.60    242.60  10%2 <
   3   1  -4   7750.60   8534.60    363.40  10%2 o
   4   7  -3    429.19    653.00    299.90  10%2 <
  -4  -6   4    869.83    883.10    279.60  10%2 o
  -4  -3   5   1988.00   1360.60    275.40  10%2 o
  -5  -2   7    315.41    375.00    216.60  10%2 <
  -5   1   8     56.11    349.20    216.80  10%2 <
  -4   5   8    514.85    546.60    218.70  10%2 <
  -6  -1   9    444.63    189.50    172.60  10%2 <
  -6   2  10     20.02    124.70    209.00  10%2 <
   4  -7  -8    256.68    -71.00    207.80  10%2 <
   6   4  -7    472.18    156.20    213.50  10%2 <
   3  -5  -6    540.38    556.30    224.70  10%2 <
   5   3  -6   1546.80   2017.50    237.30  10%2 o
   3  -2  -5   8596.50   8984.70    359.40  10%2 o
   4   2  -5   2200.70   3745.20    270.30  10%2 o
  -4   0   6   2723.10   3084.60    264.80  10%2 o
  -3   4   6   2206.50   1734.30    251.90  10%2 o
  -6  -3   8    159.72    115.20    211.90  10%2 <
  -5   4   9     80.09    124.70    211.00  10%2 <
   5  -6  -9    254.99    418.30    207.10  10%2 <
   6   1  -8     30.64    200.40    209.20  10%2 <
   4  -4  -7    711.94    529.40    220.50  10%2 <
   5   0  -7     95.66   -186.50    217.40  10%2 <
   4  -1  -6   1212.60   1056.40    240.20  10%2 o
  -4   3   7    358.27    162.40    223.50  10%2 <
  -6   0   9    349.13    734.20    180.20  10%2 o
   4  -7  -8    213.14    -71.00    207.80  11%2 <
   3  -5  -6    565.98    556.30    224.70  11%2 <
   5   3  -6   1597.70   2017.50    237.30  11%2 o
   3  -2  -5   8530.90   8984.70    359.40  11%2 o
   1  -8  -4    220.85   -428.50    300.30  11%2 <
  -3  -4   3    608.53     13.60    327.30  11%2 <
  -2   3   4   4984.00   4993.70    368.50  11%2 o
  -1   9   5    822.09   -505.70    296.10  11%2 <
  -3   4   6   2802.60   1734.30    251.90  11%2 o
  -2   8   6    255.62     60.00    270.90  11%2 <
  -6  -3   8     90.67    115.20    211.90  11%2 <
  -5   4   9    244.68    124.70    211.00  11%2 <
   5  -6  -9    310.32    418.30    207.10  11%2 <
   6  -2  -9     25.97    -32.00    211.60  11%2 <
   5  -3  -8    156.12    453.60    212.80  11%2 <
   6   1  -8     27.77    200.40    209.20  11%2 <
   4  -4  -7    672.38    529.40    220.50  11%2 <
   5   0  -7     86.08   -186.50    217.40  11%2 <
   4  -1  -6   1104.00   1056.40    240.20  11%2 o
   2  -7  -5    277.38    636.50    274.20  11%2 <
   5   5  -5   2010.20    774.40    267.70  11%2 <
  -3  -1   4  11686.00  11301.20    392.20  11%2 o
  -5  -4   6    470.12    560.30    222.30  11%2 <
  -5  -1   7    138.96     87.70    217.80  11%2 <
  -4   3   7    306.04    162.40    223.50  11%2 <
  -3   7   7    138.19     69.40    244.60  11%2 <
  -6   0   9    913.91    734.20    180.20  11%2 o
  -6   3  10     84.49   -121.70    207.90  11%2 <
   6   3  -7    239.71    240.40    212.00  11%2 <
   4   4  -4   3292.20   2930.40    288.50  11%2 o
  -4  -2   5   3064.20   3342.60    302.10  11%2 o
  -3   2   5   7638.50   8268.00    336.30  11%2 o
  -6  -2   8     42.57    429.60    212.20  11%2 <
  -5   2   8    263.17    391.50    215.90  11%2 <
  -4   6   8    603.57    659.00    214.50  11%2 o
  -6   1   9    145.84    113.60    170.70  11%2 <
   6   3  -7    184.06    240.40    212.00  12%2 <
   3  -6  -6    217.52     98.40    250.00  12%2 <
   2  -7  -5    272.06    636.50    274.20  12%2 <
   5   5  -5   2084.00    774.40    267.70  12%2 <
   2  -4  -4    710.35   1454.30    314.10  12%2 o
   4   4  -4   3304.60   2930.40    288.50  12%2 o
   1  -5  -3   2416.40   2414.00    350.50  12%2 o
   3   3  -3    924.42    914.70    320.40  12%2 <
   2   2  -2   9595.90   9263.20    445.90  12%2 o
  -3  -7   2   1446.60    956.90    377.70  12%2 <
  -3  -4   3    216.65     13.60    327.30  12%2 <
  -4  -5   4    939.27   1152.00    285.80  12%2 o
  -1   7   4   1152.60   1110.70    310.80  12%2 o
  -4  -2   5   3419.10   3342.60    302.10  12%2 o
  -3   2   5   8804.80   8268.00    336.30  12%2 o
  -2   6   5    493.31    402.80    254.10  12%2 <
  -3   7   7    122.33     69.40    244.60  12%2 <
  -6  -2   8     68.91    429.60    212.20  12%2 <
  -5   2   8    286.16    391.50    215.90  12%2 <
  -4   6   8    226.03    659.00    214.50  12%2 o
   6  -3  -9    155.02   -173.70    207.60  12%2 <
   5  -4  -8    476.76      3.50    211.50  12%2 <
   6   0  -8    259.92    183.70    215.40  12%2 <
   4  -5  -7    574.29    156.10    218.60  12%2 <
   5  -1  -7    321.83    451.40    230.20  12%2 <
   4  -2  -6   1572.10   1443.70    253.90  12%2 o
   5   2  -6    206.55    388.30    220.70  12%2 <
   3  -3  -5   2088.70   2820.90    270.40  12%2 o
   4   1  -5   1202.40   1730.20    258.70  12%2 o
   3   0  -4  15499.00  15611.80    432.30  12%2 o
   2  -1  -3  14385.00  15197.30    444.60  12%2 o
  -4   1   6   1058.20    806.20    233.80  12%2 o
  -3   5   6   1008.00    911.30    219.40  12%2 o
  -6   1   9    230.62    113.60    170.70  12%2 <
  -5   5   9     38.12    177.30    172.00  12%2 <
  -5  -3   6   1244.00    563.90    228.10  12%2 <
  -5   0   7    165.77    164.50    178.60  12%2 <
  -4   4   7    606.85    253.00    175.10  12%2 <
  -5   3   8    127.61    163.70    176.10  12%2 <
   4   6  -3    548.21    800.30    278.10  13%2 <
   3   8  -1    482.68    999.70    405.70  13%2 <
  -2  -2   2   8483.10   9952.60    455.90  13%2 o
  -2   1   3  23639.00  18350.10    455.90  13%2 o
  -5  -6   5    345.70     70.60    241.80  13%2 <
  -6  -4   7    137.90    248.70    208.10  13%2 <
  -3   8   7     21.70     33.90    236.10  13%2 <
  -4   7   8     62.60   -131.10    206.90  13%2 <
   5  -5  -8    240.47     74.90    174.30  13%2 <
   6  -1  -8     44.88    114.30    172.90  13%2 <
   4  -6  -7    155.89   -102.00    172.90  13%2 <
   5  -2  -7    236.10     57.60    218.40  13%2 <
   6   2  -7     30.01    184.60    174.50  13%2 <
   3  -7  -6    130.07     12.20    214.70  13%2 <
   5   1  -6    109.77     -8.00    221.70  13%2 <
   5   4  -5    302.84    411.00    215.70  13%2 <
  -3  -3   3    672.78   1230.90    319.90  13%2 o
  -1   5   3    699.24   2768.60    343.80  13%2 o
  -3   0   4  17707.00  19216.90    431.10  13%2 o
  -2   4   4   1568.50   1669.30    283.30  13%2 o
  -4  -1   5   2505.10   1741.50    255.10  13%2 o
  -3   3   5   1835.00   2690.50    263.20  13%2 o
  -6   2   9     26.91     50.50    171.30  13%2 <
  -5   6   9    137.11      4.50    170.00  13%2 <
   5  -6  -8    316.77    -21.00    208.90  13%2 <
   6  -2  -8     24.47    113.50    213.00  13%2 <
   4  -7  -7    193.25     30.00    208.60  13%2 <
   3  -8  -6     48.69    575.40    243.20  13%2 <
   4  -3  -6   1258.80   1477.50    205.00  13%2 o
   6   4  -6    323.91    299.20    211.60  13%2 <
   3  -4  -5    291.08   1056.60    229.90  13%2 o
   4   0  -5   2226.30   3550.60    272.30  13%2 o
   2  -5  -4   1217.40   1303.10    271.50  13%2 o
   4   3  -4   1026.10    599.30    236.40  13%2 <
   1  -6  -3    267.22   1439.50    334.10  13%2 o
  -4  -4   4   3198.60   3314.30    293.90  13%2 o
  -2   7   5    210.48     72.80    272.20  13%2 <
  -5  -2   6    198.58    596.00    219.60  13%2 <
  -4   2   6   1451.60   1645.20    220.50  13%2 o
  -3   6   6    598.88    576.00    215.90  13%2 <
  -6  -3   7    161.94    153.30    212.70  13%2 <
  -5   1   7    180.58    540.30    184.10  13%2 <
  -4   5   7    542.02    778.60    214.60  13%2 o
  -6   0   8    106.49    110.40    172.90  13%2 <
  -5   4   8    374.65    237.60    173.60  13%2 <
  -6   3   9    211.79    193.70    172.40  13%2 <
   6   1  -7    295.60    356.30    179.00  13%2 <
   5  -6  -8    288.94    -21.00    208.90  14%2 <
   6  -2  -8     93.00    113.50    213.00  14%2 <
   4  -7  -7    350.99     30.00    208.60  14%2 <
   3  -8  -6     69.96    575.40    243.20  14%2 <
   4  -3  -6   1399.00   1477.50    205.00  14%2 o
   6   4  -6    219.57    299.20    211.60  14%2 <
   3  -4  -5    539.83   1056.60    229.90  14%2 o
   4   0  -5   2325.70   3550.60    272.30  14%2 o
   2  -5  -4   1110.20   1303.10    271.50  14%2 o
   4   3  -4   1210.30    599.30    236.40  14%2 <
   5   6  -4    385.20    -78.50    270.10  14%2 <
   1  -6  -3   1247.00   1439.50    334.10  14%2 o
   3   5  -2   1025.60   1074.40    346.00  14%2 o
  -3  -6   2   1828.60   2090.60    356.80  14%2 o
  -3  -3   3   1043.60   1230.90    319.90  14%2 o
  -1   5   3   1918.30   2768.60    343.80  14%2 o
  -4  -4   4   3736.20   3314.30    293.90  14%2 o
  -2   4   4    527.60   1669.30    283.30  14%2 o
  -5  -5   5   2020.60   1512.60    262.60  14%2 o
  -2   7   5    336.35     72.80    272.20  14%2 <
  -5  -2   6    104.59    596.00    219.60  14%2 <
  -3   6   6    299.76    576.00    215.90  14%2 <
  -6  -3   7     40.46    153.30    212.70  14%2 <
  -5   1   7    139.36    540.30    184.10  14%2 <
  -4   5   7    408.03    778.60    214.60  14%2 o
  -6   0   8    232.41    110.40    172.90  14%2 <
  -5   4   8    278.38    237.60    173.60  14%2 <
  -6   3   9     86.81    193.70    172.40  14%2 <
   5  -3  -7    704.72    163.30    218.30  14%2 <
   6   1  -7    370.36    356.30    179.00  14%2 <
   4  -4  -6    609.07    296.10    254.80  14%2 <
   5   0  -6     44.76    104.10    216.40  14%2 <
   5   3  -5    126.91   -118.00    252.20  14%2 <
   3  -1  -4  10697.00   9211.90    346.40  14%2 o
   3   2  -3   2552.70   2940.30    307.30  14%2 o
  -4  -7   3    452.44    317.10    280.80  14%2 <
   6  -3  -8    155.26   -175.80    207.50  14%2 <
  -5  -1   6    130.22    188.30    222.80  14%2 <
  -6  -2   7    148.69    463.30    213.20  14%2 <
  -5   2   7    318.06    236.20    214.40  14%2 <
  -6   1   8     46.33      9.50    171.70  14%2 <
  -5   5   8    159.49     78.40    208.90  14%2 <
  -6   4   9     36.53    208.10    169.00  14%2 <
   6  -3  -8     38.30   -175.80    207.50  15%2 <
   5  -4  -7    248.31    466.20    242.60  15%2 <
   6   0  -7     23.94    141.20    214.60  15%2 <
   4  -4  -6    700.43    296.10    254.80  15%2 <
   6   3  -6    100.33    142.00    243.80  15%2 <
   3  -5  -5    419.98    387.10    255.80  15%2 <
   4  -1  -5    542.74    397.20    271.60  15%2 <
   1  -6  -3    475.16   1439.50    334.10  15%2 o
   2  -2  -3   3960.70   3911.10    365.20  15%2 o
   4   5  -3    144.28    180.40    280.30  15%2 <
   0  -7  -2   5200.90   2299.70    432.00  15%2 o
   2   1  -2  27821.00  31194.30    584.70  15%2 o
  -4  -7   3    613.95    317.10    280.80  15%2 <
  -4  -3   4   2428.80   1819.10    277.90  15%2 o
  -3   1   4  10067.00   8746.00    371.50  15%2 o
  -1   8   4     88.65    -34.30    321.80  15%2 <
  -5  -4   5    378.11    698.30    253.70  15%2 <
  -4   0   5   2059.70   2700.40    266.00  15%2 o
  -3   4   5    110.69    622.80    255.90  15%2 <
  -5  -1   6    394.85    188.30    222.80  15%2 <
  -4   3   6   1941.90   1842.60    241.00  15%2 o
  -6  -2   7     85.31    463.30    213.20  15%2 <
  -5   2   7    295.20    236.20    214.40  15%2 <
  -4   6   7     65.94     46.70    207.90  15%2 <
  -6   1   8     25.07      9.50    171.70  15%2 <
  -5   5   8     29.67     78.40    208.90  15%2 <
  -6   4   9     37.06    208.10    169.00  15%2 <
   6  -4  -8    118.10    468.20    205.90  15%2 <
   4  -5  -6   1118.60    705.20    221.00  15%2 o
   5  -1  -6    461.60    170.30    221.80  15%2 <
   4   2  -4   2126.50   2539.00    260.30  15%2 o
  -3  -2   3   4036.80   3219.80    315.20  15%2 o
  -2   2   3   3484.30   3227.90    320.70  15%2 o
  -3   7   6    285.16    144.20    215.40  15%2 <
  -6   2   8     73.01    200.80    209.20  15%2 <
   5   2  -5    429.45    541.50    225.50  15%2 <
   5   5  -4    320.28    123.70    218.10  15%2 <
  -6  -1   7     96.63    165.70    177.60  15%2 <
  -5   3   7     80.14    204.90    176.80  15%2 <
  -1   6   3    903.16   2055.80    329.30  16%2 o
   0   9   3    793.62    813.80    402.10  16%2 <
  -4  -2   4   3211.30   4297.80    313.00  16%2 o
  -3   2   4   3904.70   4456.70    295.60  16%2 o
  -3   5   5     67.02   -102.70    248.30  16%2 <
  -6  -3   6    248.87    377.50    213.00  16%2 <
  -5   1   6    178.55    344.20    223.30  16%2 <
  -3   8   6    153.04    268.70    203.90  16%2 <
   2  -7  -4    291.01     56.20    251.50  16%2 <
   2  -3  -3   2982.60   2498.00    311.20  16%2 o
   3   4  -2   3258.10   4343.40    356.90  16%2 o
   3   7  -1    260.29      4.80    347.40  16%2 <
  -3  -5   2   5966.90   4840.10    386.80  16%2 o
   5  -5  -7     53.34    247.40    213.10  16%2 <
   6  -1  -7    778.78    512.30    219.80  16%2 <
   3  -6  -5    208.01    245.60    256.20  16%2 <
   5   2  -5    249.63    541.50    225.50  16%2 <
   3  -2  -4   4678.90   6248.70    303.20  16%2 o
   5   5  -4    756.38    123.70    218.10  16%2 <
   1  -7  -3    783.36    990.80    317.90  16%2 o
   1  -3  -2  21857.00  21866.50    551.30  16%2 o
  -2  -1   2  35980.00  32623.90    578.40  16%2 o
  -4  -6   3    856.74   1512.50    289.80  16%2 o
  -2   8   5     59.13   -114.60    239.20  16%2 <
  -6  -4   6    344.31    266.40    209.20  16%2 <
  -5   0   6     37.04     35.40    218.00  16%2 <
  -4   4   6    331.72    123.40    214.60  16%2 <
   4  -6  -6    391.86    305.20    216.60  16%2 <
   6   2  -6    265.14    502.10    178.70  16%2 <
   4  -2  -5   2614.50   1816.70    259.30  16%2 o
   3   1  -3   6485.70   7388.30    350.30  16%2 o
  -5  -3   5    198.05    298.20    217.80  16%2 <
  -4   1   5    454.43    489.50    188.90  16%2 <
  -4   7   7    240.94    264.70    209.40  16%2 <
  -6   3   8    218.16    148.40    207.50  16%2 <
   5  -6  -7     49.81    113.60    169.60  16%2 <
   6  -2  -7     11.70    -40.70    172.40  16%2 <
   5  -2  -6    207.59     19.90    179.60  16%2 <
   6   1  -6    216.88     57.00    214.00  16%2 <
   5   1  -5    808.56     91.20    226.60  16%2 <
   4   1  -4   1559.70   1094.40    239.90  16%2 o
  -6   0   7     88.08     -6.60    171.80  16%2 <
  -5   4   7    254.77    327.50    175.00  16%2 <
  -4  -5   3    853.73   1406.40    266.40  17%2 o
  -3  -1   3   7443.00   7321.60    389.50  17%2 o
  -2   3   3   1297.90   2233.90    334.80  17%2 o
  -5  -6   4    212.81     82.70    247.50  17%2 <
  -4  -1   4   1299.50   1408.60    247.40  17%2 o
  -2   6   4    486.72    -16.90    249.50  17%2 <
  -1   9   4     95.36    652.90    295.10  17%2 <
  -5  -2   5   1545.60   1059.10    235.90  17%2 o
  -4   2   5   3800.70   2660.00    255.80  17%2 o
  -3   6   5     29.02     45.70    239.10  17%2 <
  -6  -3   6     59.49    377.50    213.00  17%2 <
  -6  -2   6    312.12    122.40    210.90  17%2 <
  -5   1   6    157.84    344.20    223.30  17%2 <
  -5   2   6    264.19    153.90    216.00  17%2 <
  -4   5   6    651.00   1490.50    227.10  17%2 o
  -6   1   7    392.02    548.60    214.70  17%2 <
  -5   5   7     28.58   -133.60    171.60  17%2 <
  -6   4   8    235.66    -77.00    169.80  17%2 <
   6  -4  -7     62.55    392.20    207.10  17%2 <
   6  -3  -7    356.68    104.40    209.10  17%2 <
   4  -7  -6    489.56     65.70    210.50  17%2 <
   5  -4  -6    185.01    879.50    184.10  17%2 o
   5  -3  -6   1171.10   1224.90    227.20  17%2 o
   6   0  -6     41.53   -105.90    218.40  17%2 <
   3  -8  -5    366.77   -134.80    246.90  17%2 <
   3  -7  -5     52.12     -5.90    251.10  17%2 <
   4  -3  -5    867.15   1158.00    238.20  17%2 o
   5   0  -5    821.80    963.10    235.00  17%2 o
   6   4  -5    119.92    172.90    212.40  17%2 <
   2  -8  -4    164.94     -6.60    247.90  17%2 <
   3  -3  -4   2558.30   2963.10    291.50  17%2 o
   5   4  -4    653.48     89.90    251.60  17%2 <
   1  -8  -3    746.85    383.20    306.20  17%2 <
   2  -3  -3   2990.80   2498.00    311.20  17%2 o
   4   4  -3    162.58    490.00    252.70  17%2 <
   3   4  -2   4342.20   4343.40    356.90  17%2 o
   4   7  -2    253.84    389.50    299.20  17%2 <
   3   7  -1    159.40      4.80    347.40  17%2 <
   6   1  -6     75.35     57.00    214.00  17%2 <
   5   1  -5    675.31     91.20    226.60  17%2 <
   4   1  -4   1426.10   1094.40    239.90  17%2 o
  -4  -5   3   1762.40   1406.40    266.40  18%2 o
  -2   3   3   2066.40   2233.90    334.80  18%2 o
  -5  -5   4    236.21    256.40    247.90  18%2 <
  -4  -1   4   1445.10   1408.60    247.40  18%2 o
  -3   3   4   1649.30   2158.70    289.40  18%2 o
  -3   6   5     35.01     45.70    239.10  18%2 <
  -6  -2   6    167.27    122.40    210.90  18%2 <
  -5   2   6    307.96    153.90    216.00  18%2 <
   6  -4  -7     54.22    392.20    207.10  18%2 <
   5  -4  -6   1076.70    879.50    184.10  18%2 o
   6   0  -6     55.74   -105.90    218.40  18%2 <
   3  -8  -5    352.24   -134.80    246.90  18%2 <
   4  -4  -5   1903.20   1151.60    245.10  18%2 o
   5   0  -5    817.52    963.10    235.00  18%2 o
   6   3  -5    140.71    402.50    174.00  18%2 <
   2  -8  -4    304.31     -6.60    247.90  18%2 <
   3  -4  -4   2162.60   4741.50    311.50  18%2 o
   4   0  -4   9447.30  12829.50    369.90  18%2 o
   5   3  -4   3557.40   2266.90    244.10  18%2 o
   1  -8  -3    553.57    383.20    306.20  18%2 <
   2  -4  -3   4879.30   5871.10    331.40  18%2 o
   3   0  -3  10448.00  12168.30    409.40  18%2 o
   4   3  -3    969.43   1823.60    274.60  18%2 o
   5   6  -3    819.27    505.20    242.90  18%2 <
   2   0  -2  47353.00  37354.10    605.50  18%2 o
  -2   0   2  34444.00  35667.10    596.50  18%2 o
  -5  -1   5    473.21     24.00    223.90  18%2 <
  -4   3   5   1023.70    877.30    231.70  18%2 o
  -4   6   6    426.77    628.30    214.20  18%2 <
  -6   2   7     19.21    -57.00    171.50  18%2 <
  -5   6   7     40.10   -242.30    208.90  18%2 <
   5  -5  -6    122.27    655.60    212.00  18%2 o
   6  -1  -6     86.54    303.40    176.90  18%2 <
   5  -1  -5    334.26    849.20    227.90  18%2 o
  -6  -1   6    156.88    -23.70    178.40  18%2 <
  -5   3   6   1119.20    635.50    228.60  18%2 <
   5  -5  -6    156.44    655.60    212.00  19%2 o
   5  -1  -5    828.82    849.20    227.90  19%2 o
   1  -9  -3    595.37   -393.70    326.90  19%2 <
   2  -4  -3   3255.90   5871.10    331.40  19%2 o
   4   3  -3   2195.70   1823.60    274.60  19%2 o
   1  -4  -2  21925.00  31139.50    591.50  19%2 o
   3   3  -2    490.30   1046.60    276.40  19%2 o
   4   6  -2    487.18    311.80    270.50  19%2 <
   3   6  -1    829.10    587.20    357.10  19%2 <
  -3  -4   2  12042.00   9775.20    418.10  19%2 o
  -2   0   2  43060.00  35667.10    596.50  19%2 o
  -4  -4   3   4983.20   3875.10    303.10  19%2 o
  -1   7   3    718.02    685.90    340.60  19%2 <
  -2   7   4     43.51    375.70    272.50  19%2 <
  -5   3   6   1373.60    635.50    228.60  19%2 <
  -6   3   7    179.21     18.70    214.90  19%2 <
   5  -6  -6    293.47    269.40    214.50  19%2 <
   6  -2  -6    148.34    311.00    213.90  19%2 <
   4  -5  -5    768.24    805.10    187.50  19%2 o
   6   2  -5    473.18    478.10    174.70  19%2 <
   3  -5  -4    574.53    296.80    222.90  19%2 <
   4  -1  -4   1365.20   1020.80    248.10  19%2 o
   5   2  -4    184.26    212.20    218.90  19%2 <
   3  -1  -3   4993.10   6121.40    348.10  19%2 o
  -5  -4   4   1333.60   1880.30    242.00  19%2 o
  -4   0   4  10784.00  10406.60    325.50  19%2 o
  -3   4   4    711.66    845.50    270.40  19%2 o
  -6  -4   5     96.45    -76.50    217.00  19%2 <
  -5   0   5    856.59   1441.10    240.60  19%2 o
  -4   4   5    779.05    589.20    222.10  19%2 <
  -3   7   5     86.71    -56.90    209.60  19%2 <
  -6   0   6     37.41    357.60    214.60  19%2 <
  -4   7   6    118.00    252.30    208.90  19%2 <
   5  -2  -5   1896.00   1502.80    199.90  19%2 o
  -5   4   6    309.01    573.40    183.10  19%2 o
  -6   4   7    113.60     27.70    169.10  19%2 <
   6   1  -5    874.27    899.90    230.20  20%2 o
   2  -5  -3   1423.90    800.80    272.30  20%2 <
   4   2  -3   6650.50   5621.20    325.90  20%2 o
   5   5  -3   1285.70   1746.50    262.00  20%2 o
   3   6  -1    868.67    587.20    357.10  20%2 <
  -3  -8   1    268.68    722.30    404.10  20%2 <
  -3  -3   2   1590.80   1498.40    345.80  20%2 o
  -1   4   2  26516.00  31751.80    576.30  20%2 o
  -4  -3   3   3856.50   3412.60    295.70  20%2 o
  -5  -3   4   2474.40   1531.60    279.30  20%2 o
   6  -3  -6     74.48    353.50    169.90  20%2 <
   7   0  -6    185.68    -15.20    171.00  20%2 <
   4  -7  -5    157.35   -281.70    244.40  20%2 <
   5  -3  -5    318.15    458.80    219.20  20%2 <
   3  -6  -4    165.84    354.10    253.20  20%2 <
   4  -2  -4   3394.40   2687.90    264.70  20%2 o
   5   1  -4    275.42    595.50    258.40  20%2 <
   6   4  -4    258.12    504.60    246.60  20%2 <
   1  -5  -2   4689.60   5352.20    380.10  20%2 o
   2  -1  -2  35467.00  32882.30    561.80  20%2 o
   4   5  -2   1008.50    579.60    286.10  20%2 <
  -2   1   2  34877.00  36393.40    616.50  20%2 o
  -3   1   3   7458.30   7334.00    356.90  20%2 o
  -4   1   4    604.60    726.80    240.80  20%2 o
  -2   8   4    376.97     70.30    298.40  20%2 <
  -6  -3   5    770.01    574.60    183.40  20%2 o
  -5   1   5    346.72    266.20    184.00  20%2 <
  -3   8   5    461.08   -100.30    242.70  20%2 <
  -6   1   6    653.87    278.00    177.40  20%2 <
  -5   5   6     15.14   -101.50    209.90  20%2 <
   6  -4  -6    522.44    330.70    170.20  20%2 <
   6   0  -5     10.06   -144.80    213.20  20%2 <
   3  -2  -3   1830.00   1708.00    303.20  20%2 o
   3   2  -2   2251.20   2362.80    304.50  20%2 o
  -5  -2   4     72.59     58.60    255.60  20%2 <
  -3   5   4   2224.60   1279.10    266.50  20%2 o
  -6  -2   5    900.49    267.50    215.80  20%2 <
  -5   2   5    142.31    149.20    218.60  20%2 <
  -4   5   5    752.72    735.70    220.70  20%2 o
  -6   2   6    302.77    413.10    211.90  20%2 <
   6   0  -5     11.00   -144.80    213.20  21%2 <
   3  -7  -4    184.40    512.00    275.90  21%2 <
   2  -6  -3    343.62    243.80    288.70  21%2 <
   3  -2  -3   2188.60   1708.00    303.20  21%2 o
   5   4  -3    699.46    316.80    258.10  21%2 <
   1  -5  -2   5036.20   5352.20    380.10  21%2 o
   3   2  -2   2433.60   2362.80    304.50  21%2 o
   4   5  -2    653.80    579.60    286.10  21%2 <
  -3  -7   1    114.35    264.40    393.10  21%2 <
  -2  -3   1   2025.90   3096.30    395.00  21%2 o
  -4  -7   2     24.28   -229.20    301.30  21%2 <
  -2   1   2  36908.00  36393.40    616.50  21%2 o
  -5  -2   4    251.36     58.60    255.60  21%2 <
  -3   5   4   1848.00   1279.10    266.50  21%2 o
  -2   8   4     70.22     70.30    298.40  21%2 <
  -6  -2   5   1043.10    267.50    215.80  21%2 <
  -5   2   5    262.72    149.20    218.60  21%2 <
  -4   5   5    546.78    735.70    220.70  21%2 o
  -3   8   5    551.41   -100.30    242.70  21%2 <
  -6   2   6    182.91    413.10    211.90  21%2 <
   5  -4  -5    107.29    -83.60    218.20  21%2 <
   6  -1  -5    813.26   1193.30    229.00  21%2 o
   4  -3  -4   1186.60    656.80    235.30  21%2 <
   5   0  -4    321.55    645.90    223.20  21%2 <
   6   3  -4    619.39    555.40    218.20  21%2 <
   4   1  -3    228.65    662.50    232.20  21%2 <
  -5  -6   3    182.77    459.80    243.00  21%2 <
  -4  -2   3   7255.80   7409.60    337.30  21%2 o
  -2   5   3   1010.80    693.40    267.60  21%2 <
  -4   2   4   2419.80   2964.50    261.10  21%2 o
  -5   6   6    401.54    356.90    214.00  21%2 <
   5  -5  -5   1068.60    718.30    223.50  21%2 o
  -3   2   3   2059.80   2005.40    261.10  21%2 o
  -5  -1   4    436.48     54.20    225.30  21%2 <
  -6  -1   5   1343.90   1512.00    193.70  21%2 o
  -5   3   5    307.74    156.30    216.90  21%2 <
  -4   6   5    352.46    321.20    210.70  21%2 <
  -6   3   6     55.55     79.30    172.30  21%2 <
   2  -7  -3    355.31    487.70    281.90  22%2 <
   3  -3  -3    836.87    323.10    273.90  22%2 <
   1  -6  -2   8070.10   5282.50    393.00  22%2 o
   2  -2  -2  11828.00   8799.00    416.40  22%2 o
   3   5  -1   1182.10    711.90    369.00  22%2 <
  -1   1   1 106060.00  87127.50    906.00  22%2 o
  -4  -6   2    277.59    467.70    277.40  22%2 <
   5  -6  -5     73.87    192.00    208.60  22%2 <
   5  -1  -4    164.75    318.70    228.00  22%2 <
   6   2  -4    115.65     41.20    217.80  22%2 <
   4   0  -3   1278.90   1417.90    250.00  22%2 o
   5   3  -3   1144.60    710.20    234.80  22%2 o
   3   1  -2   1996.00   2886.50    318.20  22%2 o
   4   4  -2    990.95    809.80    261.20  22%2 o
   2   2  -1   8858.40  17205.50    528.40  22%2 o
  -1   5   2   3481.60   5409.20    382.40  22%2 o
  -5  -5   3   1186.30    639.40    223.50  22%2 <
  -4  -1   3    369.66    475.70    232.10  22%2 <
  -4   3   4    607.96    512.80    227.40  22%2 <
  -3   6   4    377.98   -137.40    215.70  22%2 <
  -6   0   5     22.68    233.50    210.70  22%2 <
  -6   4   6    411.31   -103.50    210.30  22%2 <
   6  -3  -5    403.53    161.10    175.80  22%2 <
   7   0  -5     64.77    -86.30    173.50  22%2 <
   4  -5  -4    981.36    431.00    219.60  22%2 <
   2  -8  -3    105.03   -130.30    274.00  22%2 <
   6   5  -3    793.15    268.40    247.50  22%2 <
   5   6  -2    205.74    182.90    269.00  22%2 <
  -4  -5   2    215.22    514.70    309.60  22%2 <
  -2   2   2  10955.00  17412.60    446.50  22%2 o
  -2   6   3    242.04    421.00    288.50  22%2 <
  -6  -4   4    710.04    122.00    172.30  22%2 <
  -5   0   4     62.42    132.70    180.80  22%2 <
  -5   4   5    248.77    122.80    176.90  22%2 <
  -4   7   5     58.00     94.90    211.60  22%2 <
   6  -4  -5     93.31    241.50    172.10  22%2 <
   7  -1  -5    473.20    275.60    169.50  22%2 <
   4  -6  -4    306.37    141.30    214.10  22%2 <
   5  -2  -4    376.35    595.00    183.90  22%2 o
   6   1  -4    677.42    216.60    186.90  22%2 <
   3  -4  -3    462.10    110.10    228.70  22%2 <
   5   2  -3    620.83   1163.40    263.70  22%2 o
  -5  -4   3   1057.90    822.50    254.80  22%2 o
  -3   3   3    560.58   2135.30    260.90  22%2 o
  -6  -3   4    399.84    385.20    216.10  22%2 <
  -4   4   4   1824.60   1656.50    236.90  22%2 o
  -6   1   5    710.16    959.70    184.80  22%2 o
   2  -8  -3    324.88   -130.30    274.00  23%2 <
   6   5  -3   1524.60    268.40    247.50  23%2 <
   5   6  -2    181.46    182.90    269.00  23%2 <
   4   7  -1   1500.90    827.50    301.90  23%2 <
   3   8   0    108.97    -81.90    399.80  23%2 <
  -3  -6   1   1161.00   1228.20    341.20  23%2 o
  -4  -5   2    246.49    514.70    309.60  23%2 <
  -2   2   2  17342.00  17412.60    446.50  23%2 o
  -1   5   2   2762.80   5409.20    382.40  23%2 o
  -2   6   3    548.47    421.00    288.50  23%2 <
   6  -4  -5    243.33    241.50    172.10  23%2 <
   7  -1  -5    722.90    275.60    169.50  23%2 <
   4  -6  -4    197.40    141.30    214.10  23%2 <
   5  -2  -4    129.01    595.00    183.90  23%2 o
   6   1  -4   1606.80    216.60    186.90  23%2 <
   3  -4  -3    437.87    110.10    228.70  23%2 <
   4  -1  -3    349.05   -204.50    270.40  23%2 <
   5   2  -3    643.69   1163.40    263.70  23%2 o
   2  -3  -2   6493.20   6829.80    383.50  23%2 o
  -2  -2   1   6459.80   5708.20    412.30  23%2 o
  -3  -1   2   1622.50   1254.20    300.00  23%2 o
  -5  -4   3   1082.80    822.50    254.80  23%2 o
  -4   0   3   1801.40   1869.80    283.50  23%2 o
  -3   3   3    660.49   2135.30    260.90  23%2 o
  -1   9   3    704.31    472.20    323.10  23%2 <
  -6  -3   4    640.74    385.20    216.10  23%2 <
  -5   1   4    163.51    545.00    257.30  23%2 <
  -4   4   4   2061.80   1656.50    236.90  23%2 o
  -3   7   4    695.38    284.40    249.10  23%2 <
  -6   1   5    928.90    959.70    184.80  23%2 o
  -5   5   5   1687.80   1147.00    227.50  23%2 o
   4  -7  -4    469.09    619.70    246.60  23%2 <
   5  -3  -4   1703.20   2089.10    239.00  23%2 o
   6   0  -4   2759.90    612.70    219.60  23%2 <
   3  -5  -3    608.20    693.60    256.70  23%2 <
   6   4  -3    147.99    -41.80    247.50  23%2 <
   3   0  -2    805.28   1512.20    303.10  23%2 o
   4   3  -2    617.38   1120.10    268.50  23%2 o
  -5  -3   3   2000.60    927.60    261.60  23%2 o
  -6  -2   4    150.25   -136.50    244.90  23%2 <
  -7  -1   5    387.14     58.60    209.60  23%2 <
  -6   2   5    930.02    354.30    220.30  23%2 <
  -3   8   4    152.13    195.50    269.60  24%2 <
   4  -7  -4    563.76    619.70    246.60  24%2 <
   5  -3  -4   1377.50   2089.10    239.00  24%2 o
   6   0  -4    689.24    612.70    219.60  24%2 <
   3  -5  -3    302.85    693.60    256.70  24%2 <
   6   4  -3    298.70    -41.80    247.50  24%2 <
   1  -7  -2   1095.20   1336.40    348.10  24%2 o
   2  -3  -2   5582.00   6829.80    383.50  24%2 o
   3   0  -2   1071.30   1512.20    303.10  24%2 o
   4   3  -2    302.50   1120.10    268.50  24%2 o
   5   5  -2   1290.60    908.30    286.20  24%2 o
   3   4  -1   2469.90   2325.10    349.10  24%2 o
   3   8   0    121.14    -81.90    399.80  24%2 <
  -3  -6   1   2276.70   1228.20    341.20  24%2 o
  -2  -2   1   4285.80   5708.20    412.30  24%2 o
  -4  -4   2   1016.10    617.80    286.00  24%2 <
   0   8   2   3943.20   2392.60    421.30  24%2 o
  -5  -3   3   1097.80    927.60    261.60  24%2 o
  -1   9   3    660.43    472.20    323.10  24%2 <
  -6  -2   4     82.06   -136.50    244.90  24%2 <
  -7  -1   5    108.75     58.60    209.60  24%2 <
   5  -4  -4    505.81   1118.00    233.80  24%2 o
   6  -1  -4   3417.70   2297.50    248.70  24%2 o
   3  -6  -3    940.72    289.60    281.90  24%2 <
   4  -2  -3   5864.30   3929.20    276.50  24%2 o
   5   1  -3   1407.00   1088.60    241.50  24%2 o
  -3   0   2   1841.90   1918.20    349.60  24%2 o
  -2   3   2   6967.70   8428.70    389.70  24%2 o
  -4   1   3    336.21    257.60    265.80  24%2 <
  -3   4   3    375.83    398.80    263.50  24%2 <
  -2   7   3    993.17   -104.00    278.80  24%2 <
  -5   2   4    303.01    339.20    220.20  24%2 <
  -4   5   4    602.93    428.50    218.10  24%2 <
  -7   0   5     64.14     71.40    208.10  24%2 <
  -6   3   5    135.55    190.50    215.90  24%2 <
  -5   6   5    243.83    -37.70    209.90  24%2 <
   5  -5  -4    492.62    332.30    219.90  24%2 <
   7   1  -4    388.62    -33.60    211.20  24%2 <
   6   3  -3   1077.20   1223.70    228.10  24%2 o
  -5  -2   3   1057.30   1009.70    227.40  24%2 o
  -6  -1   4   1687.40   1478.90    230.50  24%2 o
   6  -2  -4     70.78     -3.30    179.20  24%2 <
  -6   1   4    463.26    594.60    188.80  25%2 o
  -5   3   4   3153.60   2326.90    253.50  25%2 o
  -4   6   4    216.05    172.80    213.10  25%2 <
  -3   8   4    274.83    195.50    269.60  25%2 <
   7  -1  -4    171.26    -56.20    169.70  25%2 <
   3  -7  -3   1153.50    951.30    252.30  25%2 o
   5  -1  -3    315.45    404.00    227.60  25%2 <
   1  -8  -2    250.28    605.90    331.70  25%2 <
   2  -4  -2   6803.00   6108.00    393.10  25%2 o
   5   4  -2     65.50    314.00    213.80  25%2 <
   4   6  -1     42.99    360.80    270.20  25%2 <
  -3  -5   1    503.32   1199.60    377.60  25%2 o
  -1   6   2   5952.90   5331.90    390.10  25%2 o
  -3   5   3   1253.40   1104.30    263.80  25%2 o
   5  -5  -4    539.73    332.30    219.90  25%2 <
   7   1  -4    364.07    -33.60    211.20  25%2 <
   3  -6  -3    407.41    289.60    281.90  25%2 <
   6   3  -3    977.25   1223.70    228.10  25%2 o
  -3   0   2   1406.90   1918.20    349.60  25%2 o
  -2   3   2   7213.80   8428.70    389.70  25%2 o
  -5  -2   3    662.55   1009.70    227.40  25%2 o
  -2   7   3    552.27   -104.00    278.80  25%2 <
   5  -6  -4     69.36    149.20    210.80  25%2 <
   6  -2  -4     68.96     -3.30    179.20  25%2 <
   4  -3  -3   2441.70   3038.00    265.20  25%2 o
   5   0  -3    355.01    427.30    234.90  25%2 <
   3  -1  -2   4733.70   4085.70    294.50  25%2 o
   4   2  -2    221.06    348.30    234.30  25%2 <
  -4  -3   2    791.34    533.80    230.60  25%2 <
  -4   2   3   4932.60   5313.80    286.50  25%2 o
  -6   0   4    130.56    260.60    216.70  25%2 <
  -7   1   5    246.33    -43.00    169.70  25%2 <
  -6   4   5     76.74    198.20    171.70  25%2 <
   6  -3  -4    659.77    566.90    180.90  25%2 o
   7   0  -4     59.66     45.50    173.80  25%2 <
   6   2  -3    358.70    370.50    177.40  25%2 <
  -6  -5   3    368.83   -302.60    176.30  25%2 <
  -5  -1   3    878.16    721.30    185.30  25%2 o
  -6   1   4    747.33    594.60    188.80  26%2 o
  -5   4   4   2247.50   1025.60    230.70  26%2 o
  -4   7   4   1363.70    672.60    217.90  26%2 o
   6  -4  -4    508.03     75.30    174.50  26%2 <
   7  -1  -4    188.20    -56.20    169.70  26%2 <
   3  -8  -3    172.36    388.00    241.00  26%2 <
   4  -6  -3    600.31    464.90    251.00  26%2 <
   4  -5  -3    541.74    679.90    219.20  26%2 o
   4  -4  -3    126.57     43.50    222.00  26%2 <
   5  -2  -3    783.70    848.70    189.30  26%2 o
   5  -1  -3    172.30    404.00    227.60  26%2 <
   6   0  -3    543.98    286.30    220.50  26%2 <
   6   1  -3    555.85   1157.70    226.00  26%2 o
   1  -9  -2    677.18    463.00    324.30  26%2 <
   2  -5  -2    426.11   1584.90    307.70  26%2 o
   3  -2  -2   1344.60   1816.60    291.10  26%2 o
   4   1  -2   1965.40   1307.30    251.40  26%2 o
   5   3  -2    278.17    458.50    252.70  26%2 <
   6   5  -2    357.18    229.70    242.20  26%2 <
   3   3  -1    488.70    475.10    338.00  26%2 <
   4   5  -1    163.98    580.90    278.50  26%2 <
  -3  -4   1   1785.70   5068.20    392.40  26%2 o
  -2  -1   1  39208.00  38367.00    633.20  26%2 o
  -5  -6   2    218.70    154.40    271.90  26%2 <
  -5  -5   2    970.41    643.40    285.80  26%2 <
  -4  -2   2    800.66   1310.70    278.70  26%2 o
  -2   4   2   6638.00   7302.30    377.40  26%2 o
  -6  -4   3    471.60    331.30    215.50  26%2 <
  -6  -3   3    734.38    981.50    224.90  26%2 o
  -5   0   3    758.49    444.00    234.30  26%2 <
  -4   3   3   3385.80   1876.30    252.00  26%2 o
  -3   6   3    623.43    413.80    220.70  26%2 <
  -2   8   3    217.08    206.90    273.70  26%2 <
  -7  -1   4    500.00    375.80    214.30  26%2 <
  -6   2   4     51.19     40.00    181.90  26%2 <
  -5   5   4    595.44    171.90    218.10  26%2 <
   4  -6  -3    808.33    464.90    251.00  27%2 <
   6   0  -3    381.29    286.30    220.50  27%2 <
   2  -6  -2    211.25    125.10    287.50  27%2 <
   4   0  -2    156.26    -63.20    268.70  27%2 <
   6   5  -2    388.92    229.70    242.20  27%2 <
   2   0  -1  19555.00  20128.10    507.60  27%2 o
   4   5  -1    230.29    580.90    278.50  27%2 <
   3   7   0    760.29   -303.40    367.30  27%2 <
  -4  -7   1    647.67    604.00    306.00  27%2 <
  -3  -4   1   2239.40   5068.20    392.40  27%2 o
  -5  -5   2   1189.60    643.40    285.80  27%2 <
  -4  -1   2   1988.50   1838.40    289.00  27%2 o
  -1   7   2   1544.10    915.90    340.60  27%2 <
   0   9   2   1004.80    400.30    421.40  27%2 <
  -6  -3   3    954.97    981.50    224.90  27%2 o
  -5   1   3    137.22    818.00    256.50  27%2 o
  -3   6   3    734.25    413.80    220.70  27%2 <
  -7  -1   4    366.92    375.80    214.30  27%2 <
  -5   5   4    461.62    171.90    218.10  27%2 <
   4  -7  -3    444.93    170.60    246.60  27%2 <
   5  -3  -3   2759.40   1249.40    234.20  27%2 o
   6  -1  -3    890.24    711.80    227.60  27%2 o
   3  -3  -2    789.00    826.70    274.20  27%2 o
   5   2  -2   2979.80   2207.10    277.30  27%2 o
   6   4  -2    770.19    842.70    256.00  27%2 o
  -5  -4   2    799.86     89.80    253.50  27%2 <
  -3   2   2    642.93   1231.30    297.20  27%2 o
  -2   5   2    896.12    709.80    309.10  27%2 <
  -6  -2   3    371.36    577.70    221.80  27%2 <
  -4   4   3    185.34    434.60    222.80  27%2 <
  -7   0   4    308.43    392.60    212.80  27%2 <
  -6   3   4    790.13    527.40    218.10  27%2 <
  -5   6   4    120.18     59.00    209.10  27%2 <
   5  -4  -3    975.49    615.00    222.20  27%2 <
   7   1  -3    722.28    314.80    215.10  27%2 <
   2  -7  -2    250.83    359.00    282.70  27%2 <
   4  -1  -2   1285.40   1852.80    288.50  27%2 o
  -6  -1   3    351.36   1086.00    228.20  27%2 o
  -5   2   3   1741.80    901.60    227.50  27%2 o
  -3   7   3    911.79    577.80    246.30  27%2 <
  -7   1   4    113.27    213.80    208.30  27%2 <
  -6   4   4    130.63    161.70    213.80  27%2 <
   6  -2  -3    713.69    532.50    184.00  27%2 <
   2  -7  -2    466.75    359.00    282.70  28%2 <
   3  -4  -2   3620.10   2968.40    297.70  28%2 o
   4  -1  -2   2088.60   1852.80    288.50  28%2 o
   3   2  -1   1459.40   1273.20    290.10  28%2 o
   4   4  -1    500.94    687.80    258.50  28%2 <
   5   6  -1    183.16    405.20    242.20  28%2 <
  -4  -6   1     48.77    -35.90    300.00  28%2 <
  -3  -3   1   8408.00   6170.60    368.50  28%2 o
  -2   0   1  17221.00  17412.60    493.90  28%2 o
  -2   5   2   1435.70    709.80    309.10  28%2 <
  -1   7   2   1668.40    915.90    340.60  28%2 <
  -6  -1   3   1407.60   1086.00    228.20  28%2 o
  -5   2   3    576.99    901.60    227.50  28%2 o
  -3   7   3   1455.30    577.80    246.30  28%2 <
  -6   4   4    373.22    161.70    213.80  28%2 <
   5  -5  -3   1046.80    876.60    222.70  28%2 o
   6  -2  -3    816.44    532.50    184.00  28%2 <
   7   0  -3     29.83    -55.30    210.70  28%2 <
   2  -8  -2    138.08     76.90    274.00  28%2 <
   5   1  -2   1268.40    828.30    233.60  28%2 o
   6   3  -2    736.56    793.30    226.40  28%2 o
  -5  -3   2    371.58    509.60    223.20  28%2 <
  -4   0   2     60.03    554.90    235.30  28%2 <
  -3   3   2    417.23    271.70    268.10  28%2 <
  -4   5   3    382.91    170.20    217.90  28%2 <
   5  -6  -3    125.57    338.60    209.00  28%2 <
   6  -4  -3    220.83    -86.10    210.40  28%2 <
   6  -3  -3    818.75    573.60    185.00  28%2 o
   7  -1  -3    784.67    -10.00    173.60  28%2 <
   3  -5  -2    651.00    882.50    257.70  28%2 o
   4  -2  -2    100.00    296.30    233.50  28%2 <
   5   0  -2    222.50    435.10    223.40  28%2 <
   6   2  -2    975.24    640.60    221.20  28%2 <
   2  -1  -1  19679.00  23109.80    516.70  28%2 o
   5   5  -1    336.01    189.60    281.80  28%2 <
  -3  -2   1   1587.00   1747.60    324.20  28%2 o
  -5  -2   2   3344.40   2600.50    282.20  28%2 o
  -4   1   2   2799.60   3816.50    292.70  28%2 o
  -6   0   3    460.32    232.10    178.90  28%2 <
  -5   3   3   1076.90    811.60    191.40  28%2 o
  -4   6   3    327.84    299.30    241.60  28%2 <
  -3   8   3     62.63    266.20    241.00  28%2 <
  -6   1   3    314.73    297.40    180.90  28%2 <
   6  -4  -3    185.69    -86.10    210.40  29%2 <
   7  -1  -3    774.19    -10.00    173.60  29%2 <
   3  -5  -2    671.95    882.50    257.70  29%2 o
   4  -2  -2     77.89    296.30    233.50  29%2 <
   5   0  -2   1024.40    435.10    223.40  29%2 <
   6   2  -2    210.55    640.60    221.20  29%2 <
   1  -4  -1   2394.00   5103.60    450.10  29%2 o
   2  -1  -1  21713.00  23109.80    516.70  29%2 o
   5   5  -1    523.13    189.60    281.80  29%2 <
  -4  -6   1     53.67    -35.90    300.00  29%2 <
  -4  -5   1    161.45   -306.70    280.20  29%2 <
  -3  -2   1   2066.40   1747.60    324.20  29%2 o
  -5  -2   2   2114.70   2600.50    282.20  29%2 o
  -4   1   2   4920.30   3816.50    292.70  29%2 o
  -2   6   2    134.17    279.50    289.20  29%2 <
  -1   8   2    222.51    299.50    347.60  29%2 <
  -4   6   3    650.47    299.30    241.60  29%2 <
  -3   8   3     79.11    266.20    241.00  29%2 <
   6  -5  -3    459.76    213.80    208.70  29%2 <
   3  -6  -2    139.63     94.60    253.00  29%2 <
   4  -3  -2    420.69    547.10    263.30  29%2 <
   3   1  -1   1126.40   1693.70    297.20  29%2 o
   4   3  -1    325.08    184.80    271.40  29%2 <
  -2   1   1  23642.00  23128.70    499.60  29%2 o
  -6  -5   2    677.01    800.30    244.90  29%2 o
  -3   4   2   3086.20   1709.40    281.70  29%2 o
  -6   1   3    239.77    297.40    180.90  29%2 <
  -5   4   3    822.70    596.50    222.30  29%2 <
   3  -7  -2    715.74    868.60    248.00  29%2 o
   4  -4  -2    521.87    -47.80    223.30  29%2 <
   5  -1  -2   1118.60    896.80    230.00  29%2 o
   6   1  -2    697.60    576.40    228.70  29%2 <
  -6  -4   2    806.36    700.20    217.60  29%2 o
  -5  -1   2   1090.80    709.30    225.90  29%2 o
  -4   2   2    138.11    222.30    228.10  29%2 <
  -7  -1   3    417.90    555.60    216.40  29%2 <
  -6   2   3    145.98   -167.60    216.60  29%2 <
  -5   5   3   1063.10    608.30    223.00  29%2 <
  -4   7   3    415.00    337.10    214.10  29%2 <
   3  -7  -2    812.86    868.60    248.00  30%2 o
   4  -4  -2    647.57    -47.80    223.30  30%2 <
   0  -8  -1   3062.00   4888.90    484.00  30%2 o
   1  -5  -1  18295.00  20368.90    534.10  30%2 o
   2  -2  -1   4255.30   4681.80    377.20  30%2 o
   5   4  -1   2338.80   1947.50    270.10  30%2 o
   4   7   0    235.30    725.30    298.40  30%2 <
  -4  -4   1    800.13    520.30    289.40  30%2 <
  -3  -1   1   1366.20   1267.00    328.30  30%2 o
  -4   2   2    137.32    222.30    228.10  30%2 <
  -7   0   3      9.48    153.20    208.80  30%2 <
  -5   5   3    861.59    608.30    223.00  30%2 <
  -4   7   3    437.66    337.10    214.10  30%2 <
   3  -8  -2     83.00     -1.40    245.40  30%2 <
   4  -5  -2    447.63    987.10    257.80  30%2 o
   5  -2  -2   1837.60    689.50    195.20  30%2 o
   6   0  -2    201.30    189.20    181.60  30%2 <
   7   1  -2    128.28    869.50    245.20  30%2 o
   3   0  -1   5718.90   9060.20    367.90  30%2 o
   4   2  -1   1368.40   2890.70    305.60  30%2 o
   6   5  -1    227.23    522.50    246.90  30%2 <
  -6  -3   2   1693.80   1129.60    226.60  30%2 o
  -5   0   2    430.96    306.60    224.50  30%2 <
  -3   5   2    264.63    418.50    255.60  30%2 <
  -2   7   2    398.21    307.90    280.40  30%2 <
  -7   1   3    211.21    266.70    209.10  30%2 <
  -6   3   3    507.26    481.40    183.10  30%2 <
   4  -6  -2     87.13   -179.70    248.20  30%2 <
   5  -3  -2    352.41    515.10    225.80  30%2 <
   6  -1  -2   1105.30    585.80    222.90  30%2 <
   5   3  -1   1789.60   2642.20    279.20  30%2 o
  -5  -6   1    285.04    570.90    242.80  30%2 <
  -4  -3   1   1215.20    455.20    266.00  30%2 <
  -2   2   1  15458.00  10057.20    422.10  30%2 o
  -6  -2   2    325.17    -16.10    215.30  30%2 <
  -4   3   2    585.72    502.10    230.70  30%2 <
  -6   4   3    331.10    224.10    210.40  30%2 <
  -5   6   3    155.98      1.30    210.10  30%2 <
   5  -4  -2    252.15    225.50    216.70  30%2 <
   6  -2  -2    380.00     67.10    176.40  30%2 <
   7   0  -2    132.36   -141.30    172.60  30%2 <
   4   1  -1   2581.50   1775.30    260.20  30%2 o
   6   4  -1    101.06   -380.90    215.00  30%2 <
  -6  -1   2    802.55    588.80    226.50  30%2 <
  -5   1   2    990.50    847.50    189.30  30%2 o
   4  -6  -2     42.50   -179.70    248.20  31%2 <
   0  -9  -1   1048.10    509.60    436.60  31%2 <
   5   3  -1    830.36   2642.20    279.20  31%2 o
   3   5   0   2273.70    758.50    378.10  31%2 <
  -5  -6   1    232.76    570.90    242.80  31%2 <
  -4  -3   1    617.46    455.20    266.00  31%2 <
  -2   2   1  10947.00  10057.20    422.10  31%2 o
  -1   4   1   3996.20   5116.70    432.80  31%2 o
  -1   9   2    399.27    433.20    317.20  31%2 <
   4  -7  -2    116.13    319.90    243.70  31%2 <
   5  -5  -2   1571.40   1096.40    263.10  31%2 o
   5  -4  -2    166.99    225.50    216.70  31%2 <
   6  -3  -2    365.19    744.10    222.20  31%2 o
   6  -2  -2    123.61     67.10    176.40  31%2 <
   7  -1  -2    388.84    210.50    211.90  31%2 <
   7   0  -2    278.21   -141.30    172.60  31%2 <
   1  -6  -1   6411.40   3890.10    383.00  31%2 o
   2  -3  -1   3704.70   4193.40    357.00  31%2 o
   3  -1  -1   3026.90   3105.70    309.70  31%2 o
   4   1  -1   2081.40   1775.30    260.20  31%2 o
   5   2  -1    144.47   -172.50    260.70  31%2 <
   6   4  -1     82.94   -380.90    215.00  31%2 <
   4   6   0    169.75    -36.80    299.40  31%2 <
  -5  -5   1    385.50    281.40    277.20  31%2 <
  -4  -2   1    837.33   1736.00    284.60  31%2 o
  -3   0   1   7641.40   8077.50    369.70  31%2 o
  -6  -1   2    456.82    588.80    226.50  31%2 <
  -5   1   2    249.34    847.50    189.30  31%2 o
  -5   2   2   1831.20   1115.60    268.20  31%2 o
  -4   4   2    611.90   1026.90    253.00  31%2 o
  -3   6   2    112.45   -208.70    246.40  31%2 <
  -2   8   2    268.26    114.30    298.10  31%2 <
  -6   5   3    287.80    275.00    211.70  31%2 <
   5  -6  -2    352.95    118.00    214.50  31%2 <
   6   3  -1    783.94    796.70    219.30  31%2 o
  -6   0   2    219.80    722.00    220.90  31%2 o
   6  -5  -2    415.15    215.00    208.30  31%2 <
   6  -4  -2    182.46     65.90    175.80  31%2 <
   4   0  -1    546.85     89.30    233.60  31%2 <
  -6   1   2    558.32   1537.60    232.20  31%2 o
  -5   3   2    267.10     78.70    224.00  31%2 <
  -4   5   2    626.11    198.70    218.00  31%2 <
   5  -6  -2    458.13    118.00    214.50  32%2 <
   0  -9  -1   1595.90    509.60    436.60  32%2 <
   1  -7  -1    541.85   1127.60    367.60  32%2 o
   1  -6  -1   5625.90   3890.10    383.00  32%2 o
   2  -4  -1   5458.00   6465.90    362.50  32%2 o
   5   2  -1    158.82   -172.50    260.70  32%2 <
   6   3  -1    693.41    796.70    219.30  32%2 o
  -3  -7   0   1207.30   2849.60    398.40  32%2 o
   4   6   0    185.58    -36.80    299.40  32%2 <
  -5  -5   1    388.38    281.40    277.20  32%2 <
  -4  -2   1   2346.80   1736.00    284.60  32%2 o
  -6   0   2    582.90    722.00    220.90  32%2 o
  -3   6   2    173.01   -208.70    246.40  32%2 <
  -2   8   2    196.88    114.30    298.10  32%2 <
  -1   9   2    306.71    433.20    317.20  32%2 <
   6  -5  -2    302.55    215.00    208.30  32%2 <
   6  -4  -2    213.14     65.90    175.80  32%2 <
   3  -2  -1    978.06   2416.30    302.40  32%2 o
   4   0  -1    538.75     89.30    233.60  32%2 <
   5   1  -1    629.65    604.30    225.20  32%2 <
   6   2  -1    115.90    181.10    215.50  32%2 <
  -5  -4   1    516.92    571.20    219.30  32%2 <
  -4  -1   1   3955.70   2794.50    302.20  32%2 o
  -3   1   1   1369.70    918.10    297.00  32%2 o
  -2   3   1   3141.40   3971.90    355.00  32%2 o
  -7  -1   2    477.74     59.90    214.70  32%2 <
  -6   1   2   1271.70   1537.60    232.20  32%2 o
  -5   3   2    840.63     78.70    224.00  32%2 <
  -4   5   2    458.28    198.70    218.00  32%2 <
  -3   7   2    701.07    721.00    246.90  32%2 <
   4  -1  -1   1786.40   1495.20    250.30  32%2 o
   5   0  -1    307.16     30.90    222.80  32%2 <
   6   1  -1    480.26    716.70    222.80  32%2 o
   5   6   0    309.49    843.60    242.90  32%2 o
  -5  -3   1   2006.60   1480.60    228.00  32%2 o
  -7   0   2     57.26    126.70    210.60  32%2 <
  -6   2   2    429.37    106.20    214.60  32%2 <
  -5   4   2     46.71    -72.70    219.70  32%2 <
   4   4   0   2345.80   1463.90    271.40  33%2 o
   1  -8  -1    228.57    782.90    307.40  33%2 <
   1  -7  -1    495.49   1127.60    367.60  33%2 o
   2  -5  -1   3009.20   2697.60    318.50  33%2 o
   3  -3  -1   1193.50   1502.80    280.90  33%2 o
   5   0  -1    228.02     30.90    222.80  33%2 <
   6   1  -1    572.28    716.70    222.80  33%2 o
  -3  -6   0    914.61     49.10    364.50  33%2 <
   3   4   0   3817.80   1931.70    337.50  33%2 o
   4   5   0   1851.40   1523.10    297.10  33%2 o
   5   6   0    245.21    843.60    242.90  33%2 o
  -6  -5   1     77.07    144.60    242.50  33%2 <
  -4   0   1   1174.00    245.00    268.80  33%2 <
  -1   5   1  29949.00  29997.20    549.10  33%2 o
  -4   6   2    227.20    293.00    241.20  33%2 <
   1  -9  -1    272.62    326.10    321.80  33%2 <
   2  -6  -1   3292.00    795.80    271.60  33%2 <
   3  -4  -1   1441.80   1378.30    273.20  33%2 o
   4  -2  -1    190.48     32.60    230.10  33%2 <
   5  -1  -1    325.72    101.30    219.60  33%2 <
   7   1  -1    133.18    128.10    209.10  33%2 <
  -6  -4   1    296.25    318.00    247.40  33%2 <
  -5  -2   1    106.24    502.60    219.50  33%2 <
  -3   2   1    857.46    498.70    251.20  33%2 <
  -2   4   1   5429.10   7319.90    349.40  33%2 o
  -7   1   2    546.98    395.10    220.40  33%2 <
  -6   3   2    700.97    708.30    221.10  33%2 o
  -5   5   2    444.08    617.20    222.90  33%2 <
  -3   8   2    119.89    171.10    240.00  33%2 <
   2  -7  -1    412.45    646.20    281.30  33%2 <
   3  -5  -1    536.08    -81.60    222.00  33%2 <
   4  -3  -1    603.35    415.90    227.10  33%2 <
   5  -2  -1    516.51    220.10    219.80  33%2 <
   6  -1  -1    623.92    507.20    221.10  33%2 <
   6   0  -1     74.16    173.80    175.20  33%2 <
   7   0  -1     30.83   -229.00    208.80  33%2 <
   5   5   0    969.67    589.10    225.50  33%2 <
  -6  -3   1    633.11    596.10    217.40  33%2 <
  -5  -1   1   1477.20    692.40    232.20  33%2 <
  -4   1   1   1239.30   1486.30    245.00  33%2 o
  -3   3   1    828.97    885.00    237.40  33%2 o
  -6   4   2    490.26    587.70    216.10  33%2 <
  -5   6   2    165.11     99.70    207.50  33%2 <
  -4   7   2     21.46    -24.20    208.70  33%2 <
   4  -4  -1    658.56    336.70    185.30  33%2 <
   6  -2  -1    131.80    447.80    176.80  33%2 <
   7  -1  -1    400.63    122.70    173.80  33%2 <
  -6   5   2    329.04     53.60    171.10  33%2 <
   2   2   0  59981.00  50180.00    691.50  34%2 o
   3   3   0   6885.90   9273.60    392.50  34%2 o
   4   4   0   1842.80   1463.90    271.40  34%2 o
   5   4   0    493.90    980.20    258.20  34%2 o
   6   4   0    417.55    142.80    214.20  34%2 <
   6   5   0     26.98    -75.10    209.70  34%2 <
  -6  -1   1    837.85    483.10    180.20  34%2 <
  -5   1   1    119.38   -122.80    219.80  34%2 <
  -4   2   1    122.73   -121.70    227.00  34%2 <
  -3   4   1   1424.40   1528.80    279.20  34%2 o
  -2   5   1   4718.80   3999.00    356.60  34%2 o
  -1   6   1   4381.70   6132.10    397.50  34%2 o
   1  -9  -1    199.47    326.10    321.80  34%2 <
   2  -8  -1    170.62    347.40    272.10  34%2 <
   2  -7  -1    333.72    646.20    281.30  34%2 <
   3  -7  -1    138.66     53.10    245.10  34%2 <
   3  -6  -1    467.71    891.00    251.20  34%2 o
   4  -6  -1    254.06   -212.60    212.40  34%2 <
   5  -5  -1     88.54    231.80    214.50  34%2 <
   6  -4  -1    362.61    208.00    210.00  34%2 <
  -4  -7   0     61.32    -26.10    329.50  34%2 <
  -3  -6   0    688.34     49.10    364.50  34%2 <
  -3  -5   0   4049.00   3830.20    400.60  34%2 o
  -2  -3   0   3955.80   7902.10    520.50  34%2 o
   2  -6  -1   2525.70    795.80    271.60  34%2 <
   3  -5  -1    432.87    -81.60    222.00  34%2 <
   4  -3  -1    432.39    415.90    227.10  34%2 <
   5  -2  -1    362.66    220.10    219.80  34%2 <
   6  -1  -1    407.57    507.20    221.10  34%2 <
   7   0  -1     26.66   -229.00    208.80  34%2 <
   5   5   0    740.96    589.10    225.50  34%2 <
  -6  -3   1    527.42    596.10    217.40  34%2 <
  -5  -1   1   1204.20    692.40    232.20  34%2 <
  -4   1   1    929.50   1486.30    245.00  34%2 o
  -3   3   1    655.63    885.00    237.40  34%2 o
  -2   4   1   4186.30   7319.90    349.40  34%2 o
  -6   4   2    578.68    587.70    216.10  34%2 <
  -5   6   2    113.82     99.70    207.50  34%2 <
  -4   7   2     16.49    -24.20    208.70  34%2 <
   4  -4  -1    520.01    336.70    185.30  34%2 <
   5  -3  -1    923.15    383.90    186.90  34%2 <
   6  -2  -1    137.91    447.80    176.80  34%2 <
   7  -1  -1    126.87    122.70    173.80  34%2 <
  -6  -2   1     67.17     33.30    177.40  34%2 <
  -5   0   1    156.75    139.90    180.10  34%2 <
  -6   5   2    165.59     53.60    171.10  34%2 <
   4  -5  -1    430.26    289.80    178.70  34%2 <
   5  -4  -1    379.57    202.30    179.40  34%2 <
   6  -3  -1    102.92     65.90    127.20  34%2 <
   3   2   0   1888.00   1340.10    330.10  35%2 o
   4   2   0    968.54   1286.90    282.40  35%2 o
   5   2   0    309.76    464.10    262.80  35%2 <
   4   3   0   2038.90   1323.80    308.70  35%2 o
   5   3   0    288.71   -383.20    257.90  35%2 <
   6   3   0   1712.70   2046.00    273.80  35%2 o
   5   4   0    560.23    980.20    258.20  35%2 o
   6   4   0    493.90    142.80    214.20  35%2 <
  -7  -1   1    161.35    167.40    210.10  35%2 <
  -6  -1   1   1269.70    483.10    180.20  35%2 <
  -7   0   1    199.62    223.60    239.40  35%2 <
  -6   0   1     85.71   -153.00    175.20  35%2 <
  -6   1   1    882.26    758.70    223.00  35%2 o
  -5   1   1    213.85   -122.80    219.80  35%2 <
  -6   2   1    414.79    161.80    248.80  35%2 <
  -5   2   1    246.03    118.70    220.50  35%2 <
  -5   3   1    500.32    802.80    262.00  35%2 o
  -4   3   1    544.31    672.20    262.40  35%2 <
  -4   4   1    759.46    536.10    255.10  35%2 <
  -3   4   1   1565.30   1528.80    279.20  35%2 o
  -3   5   1    827.38   1010.00    260.40  35%2 o
  -2   5   1   4294.90   3999.00    356.60  35%2 o
  -2   6   1   1956.70   2261.80    274.80  35%2 o
  -1   6   1   4743.80   6132.10    397.50  35%2 o
   0   7   1   1955.10   4363.30    488.80  35%2 o
   3  -8  -1    254.47    -26.50    270.70  35%2 <
   3  -7  -1    164.75     53.10    245.10  35%2 <
   4  -7  -1    198.69    200.20    210.80  35%2 <
   4  -6  -1    236.72   -212.60    212.40  35%2 <
   5  -6  -1    108.94    159.00    212.80  35%2 <
   5  -5  -1    104.52    231.80    214.50  35%2 <
   6  -5  -1    233.32    360.40    172.60  35%2 <
   6  -4  -1    329.62    208.00    210.00  35%2 <
  -4  -7   0     85.12    -26.10    329.50  35%2 <
  -4  -6   0   2852.30   1194.60    337.60  35%2 o
  -4  -5   0   1344.20    975.00    300.20  35%2 o
  -3  -4   0   4830.60   3502.60    387.20  35%2 o
   7   2   0    295.23    499.30    214.10  35%2 <
  -5  -6   0    487.75    407.20    298.20  36%2 <
  -5  -5   0    638.94    628.30    278.60  36%2 <
  -4  -5   0   1147.10    975.00    300.20  36%2 o
  -4  -4   0   1157.60    797.20    324.00  36%2 <
  -3  -3   0   6396.10   8015.00    405.50  36%2 o
  -3  -2   0   3260.40   3372.30    358.20  36%2 o
  -2  -1   0  14102.00  12820.50    506.70  36%2 o
   2   1   0  14295.00  14369.20    508.60  36%2 o
   3   1   0    857.69   1607.50    336.20  36%2 o
   4   2   0    933.57   1286.90    282.40  36%2 o
   5   2   0    300.30    464.10    262.80  36%2 <
   6   2   0    127.48    134.30    218.80  36%2 <
   7   2   0    321.41    499.30    214.10  36%2 <
  -7   1   1    228.58    242.20    210.90  36%2 <
  -6   2   1    267.30    161.80    248.80  36%2 <
  -5   3   1    673.93    802.80    262.00  36%2 o
  -5   4   1    597.39    374.40    222.20  36%2 <
  -4   5   1    265.53     55.00    216.90  36%2 <
  -3   5   1    696.82   1010.00    260.40  36%2 o
  -3   6   1    384.12    282.30    248.90  36%2 <
  -2   6   1   2122.80   2261.80    274.80  36%2 o
  -1   7   1    675.50    844.30    364.00  36%2 <
   3   8   1    248.56    649.60    383.10  36%2 <
  -5  -4   0    876.97    585.90    256.90  36%2 <
  -4  -3   0    621.95    237.10    270.10  36%2 <
   4   1   0   4678.50   4141.50    282.60  36%2 o
   5   1   0   2511.60   2351.50    260.30  36%2 o
   6   1   0    488.40    728.70    228.00  36%2 o
   7   1   0     53.58    141.00    170.70  36%2 <
  -6   3   1    269.71    211.30    182.20  36%2 <
  -2   7   1    277.16    504.60    279.60  36%2 <
  -6  -5   0     42.60    179.60    212.00  36%2 <
   6   0   0     53.06    -46.50    176.30  36%2 <
  -6   4   1    147.32   -153.80    175.10  36%2 <
  -5   5   1    381.70    312.20    177.80  36%2 <
  -4   6   1     10.36     38.30    208.80  36%2 <
   6  -1   0    578.66    811.10    187.70  36%2 o
   7  -1   0     36.58    -78.00    170.80  36%2 <
   4   0   0     55.80   -127.10    192.60  36%2 <
  -6   5   1     95.54     47.90    169.00  36%2 <
  -6  -5   0     24.04    179.60    212.00  37%2 <
   2   0   0    489.03    540.90    342.30  37%2 <
   4   7   1    142.59    332.50    299.30  37%2 <
  -1   8   1    298.95    -73.60    326.20  37%2 <
   0   8   1   1386.20    793.80    479.10  37%2 <
  -6  -4   0    329.70    505.50    211.90  37%2 <
   6  -4   0    157.80    228.70    210.90  37%2 <
  -6  -3   0   1360.20   1194.20    233.00  37%2 o
  -5  -3   0    499.86    627.10    224.70  37%2 <
   6  -3   0    832.85   1184.90    231.60  37%2 o
  -5  -2   0   1573.50   1727.70    237.20  37%2 o
  -4  -2   0    825.42    218.10    237.50  37%2 <
   4  -2   0    655.21    540.00    240.60  37%2 <
   5  -2   0   1498.10   1116.40    231.20  37%2 o
   6  -2   0    106.45    161.90    215.30  37%2 <
   7  -2   0    553.07    157.10    172.10  37%2 <
  -4  -1   0   4080.50   3723.20    272.60  37%2 o
  -3  -1   0    694.90   1207.60    260.10  37%2 o
   2  -1   0   9207.80  10982.00    483.80  37%2 o
   3  -1   0    593.64   1197.90    257.90  37%2 o
   4  -1   0   3685.70   3485.30    278.90  37%2 o
   5  -1   0   2101.10   2261.10    252.20  37%2 o
   6  -1   0    612.98    811.10    187.70  37%2 o
  -2   0   0    286.44   1068.80    390.50  37%2 <
   4   0   0     65.40   -127.10    192.60  37%2 <
  -6   5   1     79.28     47.90    169.00  37%2 <
  -5   6   1     46.98    -57.00    171.40  37%2 <
  -4   7   1     75.98     44.70    209.30  37%2 <
  -3   7   1     69.75    187.70    209.80  37%2 <
  -3   8   1    101.47     16.50    268.10  37%2 <
  -2   8   1    119.34   -357.20    270.30  37%2 <
   5  -5   0    497.30     53.30    251.10  37%2 <
   6  -5   0     35.38    232.50    167.90  37%2 <
   5  -4   0    348.60    280.10    221.00  37%2 <
   4  -3   0    583.09    887.30    265.90  37%2 o
   5  -3   0    396.52    177.60    187.70  37%2 <
  -7  -2   0    635.73    246.90    170.10  37%2 <
  -6  -2   0    185.10   -168.80    178.40  37%2 <
   3  -2   0   4259.90   2431.90    308.70  37%2 o
  -6  -1   0    267.95    471.30    185.60  37%2 <
  -5  -1   0   1936.90   1593.50    207.40  37%2 o
  -4   0   0    116.81    574.90    233.90  37%2 <
   5   6   1    137.99    261.50    237.10  37%2 <
   5  -6   0    188.91   -111.90    216.20  37%2 <
  -7  -1   0     59.06    109.40    121.90  37%2 <
  -6   0   0     72.25    286.10    173.30  37%2 <
   6   5   1    145.47    -32.10    170.90  37%2 <
   5  -5   0    183.23     53.30    251.10  38%2 <
   6  -5   0     30.63    232.50    167.90  38%2 <
   5  -4   0    530.80    280.10    221.00  38%2 <
   6  -4   0    262.42    228.70    210.90  38%2 <
   4  -3   0    382.28    887.30    265.90  38%2 o
   5  -3   0    285.83    177.60    187.70  38%2 <
  -7  -2   0    310.62    246.90    170.10  38%2 <
   2  -2   0  32036.00  27118.20    568.50  38%2 o
   3  -2   0   2433.20   2431.90    308.70  38%2 o
   4  -2   0    658.88    540.00    240.60  38%2 <
  -6  -1   0    456.50    471.30    185.60  38%2 <
   2  -1   0   9444.70  10982.00    483.80  38%2 o
  -4   0   0     44.83    574.90    233.90  38%2 <
  -2   1   0   9259.40  10446.80    460.00  38%2 o
  -3   8   1     76.79     16.50    268.10  38%2 <
  -2   8   1    142.46   -357.20    270.30  38%2 <
  -1   8   1    322.86    -73.60    326.20  38%2 <
   5  -6   0    373.29   -111.90    216.20  38%2 <
   4  -5   0   1301.30   1244.70    274.40  38%2 o
   4  -4   0    608.93   -157.80    227.80  38%2 <
   3  -3   0   3707.30   4529.30    317.90  38%2 o
  -7  -1   0     37.48    109.40    121.90  38%2 <
  -6   0   0     43.44    286.10    173.30  38%2 <
  -6   1   0    556.65    778.70    258.80  38%2 o
  -5   1   0   1845.30   2666.60    282.40  38%2 o
  -4   1   0   3369.30   4295.20    310.80  38%2 o
  -3   1   0    628.45   1168.90    299.60  38%2 o
   6   4   1    182.94     26.20    245.70  38%2 <
   5   5   1    326.61    110.70    250.00  38%2 <
   6   5   1    104.61    -32.10    170.90  38%2 <
   3   6   1    837.15    802.80    327.70  38%2 <
   4   6   1     33.01    139.00    244.40  38%2 <
   4  -7   0    112.12    877.20    221.00  38%2 o
   4  -6   0   1394.10   1178.00    232.80  38%2 o
   3  -4   0   2133.90   2413.30    268.00  38%2 o
  -7   1   0     32.49   -357.80    209.30  38%2 <
  -7   2   0    318.69    175.10    211.80  38%2 <
  -6   2   0     98.58   -183.50    212.10  38%2 <
  -5   2   0    418.08    238.50    230.90  38%2 <
  -4   2   0    751.32   1049.90    241.30  38%2 o
   7   1   1    233.36    231.80    209.20  38%2 <
   6   3   1    143.85    185.70    216.60  38%2 <
   5   4   1   1222.30    611.80    219.80  38%2 <
   4   5   1    303.12   1028.10    254.30  38%2 o
   3  -7   0    823.47    564.20    294.00  39%2 <
   3  -6   0    455.08    955.80    265.00  39%2 o
   3  -5   0   2626.70   1968.90    289.70  39%2 o
   2  -4   0  11034.00  13798.60    469.10  39%2 o
   2  -3   0   4981.30   4095.50    396.10  39%2 o
  -2   2   0  35505.00  27307.00    545.20  39%2 o
  -6   3   0   1887.30   1452.20    236.60  39%2 o
  -5   3   0    132.27    100.70    220.40  39%2 <
  -4   3   0    652.65    668.10    267.60  39%2 <
   7   0   1    201.73   -117.40    210.00  39%2 <
   5   3   1    835.25   1064.10    263.70  39%2 o
   4   4   1    496.93    542.80    310.70  39%2 <
   3   5   1    734.70    281.50    311.90  39%2 <
  -1   9   1    121.33    204.30    357.60  39%2 <
   3  -8   0   2149.90   1120.00    258.00  39%2 o
   2  -5   0  28741.00  36047.60    569.80  39%2 o
  -3   3   0   4251.00   5219.20    330.00  39%2 o
  -6   4   0    310.64     25.60    215.20  39%2 <
  -5   4   0    623.07    457.90    224.20  39%2 <
   7  -1   1    502.03    -29.40    213.00  39%2 <
   6   1   1    384.02    759.30    221.80  39%2 o
  -2   3   0   2567.00   2679.80    342.40  39%2 o
  -4   4   0    991.23    618.70    226.80  39%2 <
  -3   4   0   2669.60   1265.40    288.30  39%2 o
  -6   5   0     43.57      4.10    170.20  39%2 <
  -6  -5  -1    124.09   -202.90    212.60  39%2 <
  -5   5   0    406.04    290.90    181.80  39%2 <
  -4   5   0    460.67   1103.10    225.40  39%2 o
   6  -2   1     35.26    281.50    217.40  39%2 <
   6  -1   1    481.11    263.40    179.10  39%2 <
   6   0   1     73.55    -52.10    122.20  39%2 <
   5   1   1    424.14    -86.10    223.90  39%2 <
   5   2   1     71.29    -10.20    179.60  39%2 <
   4   3   1    599.82    479.50    223.40  39%2 <
   2  -8   0    358.68    432.10    286.90  40%2 <
   3  -8   0   1338.90   1120.00    258.00  40%2 o
   2  -7   0   1097.60   1043.40    304.40  40%2 o
   3  -7   0    674.40    564.20    294.00  40%2 <
   2  -6   0   4905.50   6207.80    367.50  40%2 o
   2  -5   0  31575.00  36047.60    569.80  40%2 o
   2  -4   0  12351.00  13798.60    469.10  40%2 o
   1  -2   0 118040.00 104175.00    938.00  40%2 o
  -3   3   0   4291.30   5219.20    330.00  40%2 o
  -2   3   0   3462.90   2679.80    342.40  40%2 o
  -5   4   0    767.32    457.90    224.20  40%2 <
  -4   4   0    998.10    618.70    226.80  40%2 <
  -3   4   0   3038.60   1265.40    288.30  40%2 o
  -6   5   0     36.02      4.10    170.20  40%2 <
   4   4   1    480.75    542.80    310.70  40%2 <
  -5  -6  -1    379.19    531.60    241.70  40%2 <
  -6  -5  -1    196.18   -202.90    212.60  40%2 <
  -6  -4  -1    177.91    139.20    212.90  40%2 <
  -6  -3  -1    212.86    147.60    219.60  40%2 <
  -5   5   0    308.31    290.90    181.80  40%2 <
  -4   5   0    611.21   1103.10    225.40  40%2 o
  -3   5   0   2266.00   2480.70    280.50  40%2 o
  -5   6   0     94.69    156.50    207.80  40%2 <
   6  -4   1    172.41    393.40    212.50  40%2 <
   6  -3   1    383.50    470.10    222.80  40%2 <
   6  -2   1     88.04    281.50    217.40  40%2 <
   6  -1   1    549.54    263.40    179.10  40%2 <
   5   0   1    102.35   -257.10    222.80  40%2 <
   6   0   1    120.69    -52.10    122.20  40%2 <
   5   1   1    305.35    -86.10    223.90  40%2 <
   5   2   1    189.81    -10.20    179.60  40%2 <
   4   3   1    740.01    479.50    223.40  40%2 <
   3   5   1    962.61    281.50    311.90  40%2 <
  -4   6   0   1563.60    756.20    221.40  40%2 o
   6  -5   1     81.06    197.70    175.40  40%2 <
   5  -1   1    294.43    309.00    182.40  40%2 <
  -4  -7  -1    640.03    699.50    299.60  41%2 <
  -4  -6  -1    608.21    -20.30    300.40  41%2 <
  -5  -5  -1    362.38    379.00    247.50  41%2 <
  -4  -5  -1    175.08    344.90    278.00  41%2 <
  -5  -4  -1    245.14    624.50    252.60  41%2 <
  -4  -4  -1    534.02    367.00    279.80  41%2 <
  -6  -3  -1    699.48    147.60    219.60  41%2 <
  -5  -3  -1    951.64    681.20    223.50  41%2 o
  -6  -2  -1    303.19    114.40    215.00  41%2 <
  -5  -2  -1    175.09    413.80    250.70  41%2 <
  -7  -1  -1    388.10     60.00    171.20  41%2 <
  -6  -1  -1    672.71    850.70    227.20  41%2 o
  -7   0  -1     94.19    267.00    210.50  41%2 <
   2  -8   0    443.92    432.10    286.90  41%2 <
   2  -7   0    914.01   1043.40    304.40  41%2 o
   1  -4   0  94913.00  98770.40    902.80  41%2 o
   1  -3   0  79764.00  83894.30    852.20  41%2 o
  -2   4   0  13471.00  13035.20    427.00  41%2 o
  -3   5   0   2460.20   2480.70    280.50  41%2 o
  -4   6   0   1588.60    756.20    221.40  41%2 o
  -3   6   0    325.54   -232.10    258.20  41%2 <
  -4   7   0     53.53   -281.80    211.40  41%2 <
   6  -5   1     98.80    197.70    175.40  41%2 <
   5  -2   1    138.16    424.20    223.00  41%2 <
   5  -1   1    721.19    309.00    182.40  41%2 <
   4   1   1   1586.20   1792.20    284.00  41%2 o
   4   2   1    320.33    569.50    261.80  41%2 <
   3   3   1   1427.50   1292.40    331.60  41%2 o
   3   4   1   1480.40   1681.30    328.10  41%2 o
   0   9   1    492.95    562.60    451.60  41%2 <
  -6   0  -1    108.37     -8.80    172.80  41%2 <
  -7   1  -1    106.60   -213.20    170.10  41%2 <
  -2   5   0   8738.30   6504.20    344.50  41%2 o
   5  -6   1    127.31    -36.80    209.40  41%2 <
   5  -5   1    373.73    585.80    219.50  41%2 <
   5  -4   1    683.63    444.40    179.90  41%2 <
   5  -3   1   1646.90    453.00    192.10  41%2 <
   6   5   2    174.79    440.10    211.20  41%2 <
  -4  -3  -1    299.25   -751.50    256.40  41%2 <
  -5  -1  -1    281.82    176.30    178.50  41%2 <
  -5   0  -1    269.50    -91.20    218.90  41%2 <
  -6   1  -1    759.13    696.20    179.90  41%2 o
  -6   2  -1    148.63    157.10    176.40  41%2 <
   4  -1   1   1695.90    924.20    247.60  41%2 o
   4   0   1    888.77     74.00    191.90  41%2 <
   7   0   2    114.93     -2.40    207.80  41%2 <
   7   1   2    446.96    -75.20    174.20  41%2 <
   6   4   2    879.40    377.90    215.60  41%2 <
   3   1   1   2002.70   2272.10    333.30  42%2 o
   5   5   2   1045.40    693.20    287.40  42%2 <
  -3  -8  -1    414.32   1047.10    403.60  42%2 <
  -3  -7  -1    148.11    257.30    368.30  42%2 <
  -3  -6  -1    736.20    172.80    329.10  42%2 <
  -3  -5  -1   1083.80    312.10    335.60  42%2 <
  -3  -4  -1   1559.90   1546.50    358.30  42%2 o
  -4  -2  -1    251.75    114.80    261.50  42%2 <
  -4  -1  -1   1569.10   1312.20    283.10  42%2 o
  -5   1  -1    250.72    290.90    222.80  42%2 <
  -6   3  -1    738.66    290.90    218.80  42%2 <
   1  -9   0    160.20    443.20    301.40  42%2 <
   1  -8   0     90.73    603.80    310.60  42%2 <
   1  -7   0     85.28    149.20    315.30  42%2 <
   1  -6   0    111.71    545.70    359.20  42%2 <
  -2   6   0    671.47   1290.00    313.90  42%2 o
  -3   7   0   2341.10   2284.90    272.80  42%2 o
  -3   8   0    117.20    464.80    272.30  42%2 <
   4  -2   1    127.76    167.80    227.20  42%2 <
   4  -1   1   1215.20    924.20    247.60  42%2 o
   3   2   1   1973.50   1815.40    289.00  42%2 o
   7  -1   2    184.22    322.70    212.10  42%2 <
   7   0   2    238.44     -2.40    207.80  42%2 <
   6   3   2   1488.00   1135.60    258.70  42%2 o
   5   6   2    293.44    -41.90    242.10  42%2 <
  -4   0  -1   1095.60    775.60    239.40  42%2 o
  -5   2  -1    898.19    606.50    227.50  42%2 <
  -5   3  -1    655.90    863.40    231.60  42%2 o
  -6   4  -1     75.47     66.40    175.80  42%2 <
  -6   5  -1    505.86    252.60    212.90  42%2 <
   4  -7   1    122.24    599.60    240.80  42%2 <
   4  -6   1     12.49    -78.50    208.70  42%2 <
   4  -5   1    171.70     18.60    216.10  42%2 <
   4  -4   1    410.95      3.70    223.50  42%2 <
   4  -3   1    150.44    -85.60    222.30  42%2 <
   6   1   2    820.98    622.90    225.90  42%2 <
   6   2   2    213.69     55.20    220.90  42%2 <
  -4   1  -1   1426.90   1672.30    249.10  42%2 o
  -5   4  -1    492.50    430.80    227.50  42%2 <
   6  -1   2    592.26    955.20    224.30  42%2 o
   6   0   2    152.87    -69.10    216.20  42%2 <
  -1   5   0  10930.00   8590.70    440.50  43%2 o
  -2   8   0    905.72   -355.00    306.10  43%2 <
   3  -8   1     57.32    415.20    245.90  43%2 <
   3  -7   1     61.69   -119.20    248.70  43%2 <
   3  -6   1    373.97     53.50    250.20  43%2 <
   3  -5   1    373.15    495.60    252.70  43%2 <
   3  -4   1    878.93    966.60    270.60  43%2 o
   3  -3   1    349.90    758.50    266.50  43%2 <
   3  -2   1    780.90    475.00    285.70  43%2 <
   3  -1   1    861.58   1067.70    290.60  43%2 o
   3   0   1   9939.40  10921.70    414.50  43%2 o
   3   1   1   1168.10   2272.10    333.30  43%2 o
   6  -5   2    131.95     21.60    210.90  43%2 <
   6  -4   2    428.90    694.10    215.00  43%2 o
   6  -3   2    969.13    741.80    224.30  43%2 o
   6  -2   2    568.13    652.80    218.20  43%2 <
   5   2   2   2600.10   2497.60    249.70  43%2 o
   5   3   2    279.87    207.40    255.70  43%2 <
   5   4   2    247.20   1117.50    277.60  43%2 o
   5   5   2    873.77    693.20    287.40  43%2 <
   4   7   2     56.38   -212.00    294.50  43%2 <
  -7  -1  -2    188.90    157.10    245.50  43%2 <
  -7   0  -2      8.69    126.30    208.60  43%2 <
  -7   1  -2    127.65    380.60    210.10  43%2 <
  -3  -8  -1    398.17   1047.10    403.60  43%2 <
  -3  -7  -1    201.00    257.30    368.30  43%2 <
  -3  -6  -1    682.66    172.80    329.10  43%2 <
  -3  -5  -1    723.42    312.10    335.60  43%2 <
  -3  -4  -1   1837.00   1546.50    358.30  43%2 o
  -3  -3  -1    599.50    769.50    333.80  43%2 <
  -3  -2  -1    845.49    932.60    317.40  43%2 <
  -3  -1  -1   1062.30   1107.60    324.80  43%2 o
  -3   0  -1   9538.40  10577.80    389.00  43%2 o
  -4   3  -1    320.93    -86.80    258.90  43%2 <
  -4   4  -1    289.83    331.70    223.70  43%2 <
  -4   5  -1    644.77    389.40    253.40  43%2 <
  -5   6  -1    122.22    146.70    243.50  43%2 <
  -4   1  -1   2180.70   1672.30    249.10  43%2 o
  -4   2  -1    172.31    227.90    263.10  43%2 <
  -5   4  -1    554.98    430.80    227.50  43%2 <
  -5   5  -1    120.47    404.00    250.50  43%2 <
   6  -1   2    813.44    955.20    224.30  43%2 o
   6   0   2    201.69    -69.10    216.20  43%2 <
  -4  -7  -4    536.78    261.40    306.60  58%2 <
  -3  -6  -3    826.57    410.00    342.00  58%2 <
   1  -6   2   3943.10   3016.80    374.30  58%2 o
  -6  -2  -7     22.38    -21.90    208.70  58%2 <
  -5  -1  -6    142.47    235.60    219.40  58%2 <
  -4   1  -5    243.01    537.40    231.40  58%2 <
  -3   4  -4    731.29    744.10    234.20  58%2 o
  -2   7  -3    386.11    300.10    275.90  58%2 <
  -2   8  -3     88.46    435.90    269.90  58%2 <
   2  -4   3   2538.90   1952.80    296.20  58%2 o
   3  -2   4   4296.80   4466.80    295.30  58%2 o
   4   1   5    582.43    656.00    239.90  58%2 <
   4   2   5   2253.90   2053.10    291.70  58%2 o
   4  -7   6     57.99   -272.50    211.20  58%2 <
   5   6   6    484.20    223.70    247.80  58%2 <
   5  -5   7     30.52     98.00    210.80  58%2 <
  -6  -3  -7    157.29    351.40    208.50  58%2 <
  -5  -2  -6    672.74    811.20    225.20  58%2 o
  -4   0  -5   1384.90   2215.80    258.80  58%2 o
  -3   3  -4   2164.20   2978.00    259.60  58%2 o
  -2   5  -3    789.61    347.20    297.50  58%2 <
  -2   6  -3    100.73    278.80    252.20  58%2 <
   3  -1   4   7422.10   6738.30    335.90  58%2 o
   3  -8   5    404.61    315.90    213.10  58%2 <
   4   3   5   1292.70    940.60    270.80  58%2 o
   4  -6   6    490.32    339.30    214.60  58%2 <
   5  -4   7    317.37    113.20    214.20  58%2 <
   6  -2   8     39.72   -141.90    173.70  58%2 <
   6  -1   8    167.79    -81.50    215.20  58%2 <
  -6  -4  -7     24.02    124.40    208.70  58%2 <
  -5  -3  -6    426.94    171.20    221.50  58%2 <
  -4  -1  -5    707.87   1224.10    241.80  58%2 o
  -3   2  -4   4899.40   4456.20    305.60  58%2 o
   2  -3   3   1079.70   1725.10    301.90  58%2 o
   3   0   4  25826.00  25870.10    506.60  58%2 o
   4   4   5    462.25    880.00    265.00  58%2 o
   4  -5   6    241.91    602.70    226.20  58%2 <
   5  -3   7    281.55    123.00    179.90  58%2 <
   5  -2   7    382.17    115.80    224.10  58%2 <
   6   0   8     80.40    262.90    175.50  58%2 <
   6   1   8    119.12    268.80    214.50  58%2 <
  -2   4  -3    601.11   1241.90    318.00  59%2 o
  -1   9  -2    104.57    736.30    292.30  59%2 <
   1  -5   2   2959.90   3459.70    396.10  59%2 o
  -6  -3  -7     70.10    351.40    208.50  59%2 <
  -5  -2  -6    509.43    811.20    225.20  59%2 o
  -5  -1  -6    130.21    235.60    219.40  59%2 <
  -4   0  -5   1457.10   2215.80    258.80  59%2 o
  -4   1  -5    298.38    537.40    231.40  59%2 <
  -4  -7  -4    468.04    261.40    306.60  59%2 <
  -3   3  -4   2246.70   2978.00    259.60  59%2 o
  -3  -6  -3    763.59    410.00    342.00  59%2 <
  -2   5  -3    882.41    347.20    297.50  59%2 <
  -2   6  -3    194.35    278.80    252.20  59%2 <
  -2   7  -3    357.29    300.10    275.90  59%2 <
   3  -1   4   7326.20   6738.30    335.90  59%2 o
   3  -8   5    648.40    315.90    213.10  59%2 <
   4   2   5   2493.60   2053.10    291.70  59%2 o
   4   3   5   1194.20    940.60    270.80  59%2 o
   4  -6   6    354.90    339.30    214.60  59%2 <
   5  -4   7    138.18    113.20    214.20  59%2 <
   6  -1   8    222.14    -81.50    215.20  59%2 <
  -6  -4  -7     12.54    124.40    208.70  59%2 <
  -5  -3  -6    534.52    171.20    221.50  59%2 <
  -4  -1  -5    881.45   1224.10    241.80  59%2 o
  -3   1  -4   7547.80   7195.80    362.70  59%2 o
  -3   2  -4   5169.20   4456.20    305.60  59%2 o
   2  -3   3   1245.20   1725.10    301.90  59%2 o
   3   0   4  25983.00  25870.10    506.60  59%2 o
   3  -7   5    104.32    -14.40    245.10  59%2 <
   4   4   5    446.15    880.00    265.00  59%2 o
   4  -5   6    644.42    602.70    226.20  59%2 <
   5  -3   7    331.55    123.00    179.90  59%2 <
   5  -2   7    523.01    115.80    224.10  59%2 <
   6   0   8     68.44    262.90    175.50  59%2 <
   6   1   8    179.12    268.80    214.50  59%2 <
  -6   3  -8     62.28   -106.20    209.00  59%2 <
  -6   4  -8     12.90     25.10    170.20  59%2 <
   6   2   8     31.24    418.70    172.10  59%2 <
  -3   0  -4  25107.00  25510.10    503.80  60%2 o
  -3  -7  -3    373.66    443.30    349.80  60%2 <
  -2   2  -3   2581.80   3302.80    370.20  60%2 o
  -2   3  -3   1867.90   2612.20    338.20  60%2 o
  -2   4  -3    543.19   1241.90    318.00  60%2 o
  -1   7  -2    994.77   1024.30    339.80  60%2 o
  -1   8  -2    101.12   -512.40    302.20  60%2 <
  -1   9  -2    135.99    736.30    292.30  60%2 <
   2  -2   3   2261.20   2843.70    366.10  60%2 o
   2  -8   4     26.32     79.60    268.20  60%2 <
   3   1   4   8974.80   6944.00    372.10  60%2 o
   3   2   4   5799.10   6283.10    342.40  60%2 o
   3  -6   5     72.59    230.10    250.60  60%2 <
   3  -5   5    218.53    133.10    218.20  60%2 <
   4   5   5    845.34    931.70    287.30  60%2 o
   4   6   5    106.88    325.30    250.50  60%2 <
   4   7   5     75.67     63.20    299.60  60%2 <
   4  -3   6   1115.90   1582.10    243.70  60%2 o
   4  -2   6   1065.80   1077.50    247.60  60%2 o
   5   0   7     70.18   -231.50    219.10  60%2 <
   5   1   7    324.46    190.50    185.10  60%2 <
   5  -6   8    159.39    117.00    210.60  60%2 <
   6   4   8     45.77    -51.50    211.80  60%2 <
   6  -4   9      5.64     98.60    205.70  60%2 <
   6  -3   9    114.02    114.20    172.10  60%2 <
  -5   2  -7    483.46    217.00    219.20  60%2 <
  -5  -5  -6    286.36    531.20    247.50  60%2 <
  -4   6  -6    549.04    193.20    213.60  60%2 <
  -4  -3  -5   1556.60   1466.40    275.30  60%2 o
  -6   3  -8     63.72   -106.20    209.00  60%2 <
  -5   5  -7     12.65    -62.10    207.40  60%2 <
  -5   6  -7     26.82   -251.10    208.80  60%2 <
  -5  -4  -6    479.24   1060.20    228.20  60%2 o
  -4  -2  -5   3113.60   2298.00    293.10  60%2 o
   4  -4   6    366.30    413.20    226.50  60%2 <
   5  -1   7    235.26    153.70    221.80  60%2 <
   6   3   8     76.39    -95.90    209.70  60%2 <
  -6   1  -8    309.63  -7978.00    271.90  60%2 <
  -6   2  -8     67.79    209.20    172.40  60%2 <
  -5   3  -7    325.43     87.00    218.90  60%2 <
  -5   4  -7    336.60    133.30    216.10  60%2 <
  -4   7  -6    132.31    213.90    208.90  60%2 <
  -6   0  -8    111.19     62.60    177.30  60%2 <
  -3  -2  -4   5829.20   5964.70    342.00  61%2 o
  -3  -1  -4   9648.50   7934.50    337.20  61%2 o
  -3  -8  -3    205.74   -212.60    365.50  61%2 <
  -2   1  -3  10194.00  11063.70    417.10  61%2 o
  -2   2  -3   2722.60   3302.80    370.20  61%2 o
  -1   6  -2   6490.70   3710.80    362.80  61%2 o
  -1   7  -2   1029.30   1024.30    339.80  61%2 o
   1  -4   2  25208.00  29215.70    579.60  61%2 o
   2  -1   3  10181.00  10096.80    410.30  61%2 o
   2  -8   4     96.67     79.60    268.20  61%2 <
   2  -7   4    129.81   -113.80    250.80  61%2 <
   3   3   4   3703.70   3499.80    340.70  61%2 o
   3   4   4   1063.80   1346.70    303.60  61%2 o
   3  -5   5    188.50    133.10    218.20  61%2 <
   4  -2   6   1156.40   1077.50    247.60  61%2 o
   4  -1   6    137.81    436.00    233.60  61%2 <
   5   2   7    241.88    396.30    218.10  61%2 <
   5   3   7    250.32     59.00    215.60  61%2 <
   5  -6   8    125.63    117.00    210.60  61%2 <
   5  -5   8    296.64     48.20    176.80  61%2 <
   6  -2   9     17.70    241.50    171.40  61%2 <
  -6  -3  -8    265.10    335.30    215.40  61%2 <
  -6  -2  -8     47.85    278.50    208.40  61%2 <
  -6  -1  -8    586.10    454.20    215.20  61%2 <
  -5   0  -7    157.50    418.00    182.40  61%2 <
  -5   1  -7    160.80     97.20    179.50  61%2 <
  -5   2  -7    129.15    217.00    219.20  61%2 <
  -5  -6  -6    897.57     50.60    250.20  61%2 <
  -4   3  -6   1759.70   1695.80    240.50  61%2 o
  -4   4  -6    360.53    516.20    223.30  61%2 <
  -4   5  -6   1023.40    966.60    224.60  61%2 o
  -4   6  -6    388.80    193.20    213.60  61%2 <
  -4  -4  -5    838.91    732.10    268.10  61%2 <
  -3   7  -5     84.70    238.50    212.10  61%2 <
  -3   8  -5    207.47    479.50    241.00  61%2 <
   3  -4   5     95.12     72.20    223.90  61%2 <
   4  -7   7    191.44    348.20    208.60  61%2 <
   5   4   7    203.38    128.10    212.70  61%2 <
   5   5   7    135.77    383.10    246.00  61%2 <
   5  -4   8    185.49     47.50    171.60  61%2 <
   6  -1   9    167.61    128.20    173.90  61%2 <
   6   0   9    448.48    269.50    176.70  61%2 <
  -6  -3  -8    396.55    335.30    215.40  62%2 <
  -5  -1  -7    330.94    498.50    222.20  62%2 <
  -4   2  -6   1270.30   1499.90    246.10  62%2 o
  -4  -5  -5   1120.00    706.90    257.60  62%2 <
  -3   6  -5     68.06    122.70    246.00  62%2 <
  -3   7  -5     63.40    238.50    212.10  62%2 <
  -3  -8  -3    306.57   -212.60    365.50  62%2 <
  -2   1  -3  10785.00  11063.70    417.10  62%2 o
  -1   4  -2  28038.00  30256.80    570.50  62%2 o
  -1   5  -2   3632.90   3350.90    395.90  62%2 o
   1  -9   3    444.80   -258.70    302.40  62%2 <
   2   0   3  10914.00   8314.50    394.70  62%2 o
   3   4   4   1258.00   1346.70    303.60  62%2 o
   3   5   4    472.59    295.10    310.10  62%2 <
   4   0   6   2707.00   2475.70    260.40  62%2 o
   5   5   7    165.12    383.10    246.00  62%2 <
  -6   3  -9     92.95    155.40    207.40  62%2 <
  -6   4  -9     65.46    -20.70    168.80  62%2 <
  -6  -4  -8     62.36    231.90    207.10  62%2 <
  -5  -2  -7    188.97   -114.80    215.60  62%2 <
  -4   1  -6    503.23   -126.40    230.80  62%2 <
  -3   5  -5     65.95     10.50    220.20  62%2 <
  -3  -3  -4   4352.60   3777.80    315.00  62%2 o
  -2   0  -3   7601.00   7916.70    434.80  62%2 o
   2  -6   4    800.81    188.00    254.20  62%2 <
   3  -3   5   1712.80   2239.00    259.50  62%2 o
   3  -8   6     46.58   -104.90    240.80  62%2 <
   4   1   6    488.36    765.50    231.90  62%2 o
   4  -6   7      8.87   -268.80    210.80  62%2 <
   5   6   7     42.95     61.70    210.60  62%2 <
   5  -3   8     71.40    183.30    175.10  62%2 <
   5  -2   8    204.81    178.00    217.40  62%2 <
   6   1   9    148.50    139.20    173.10  62%2 <
   6   2   9     42.23     70.70    211.60  62%2 <
  -6   1  -9    200.94    -22.70    211.20  62%2 <
  -6   2  -9     61.28   -102.50    171.40  62%2 <
  -5   5  -8    222.00     37.80    212.20  62%2 <
  -5   6  -8    390.19    437.50    175.80  62%2 <
  -3   4  -5    846.62    712.60    235.80  62%2 o
   4  -5   7    280.94   -260.90    215.10  62%2 <
   5  -1   8    272.68    232.80    219.70  62%2 <
   6   3   9    171.55    483.70    208.00  62%2 <
  -6   1  -9    131.07    -22.70    211.20  63%2 <
  -6   2  -9     16.92   -102.50    171.40  63%2 <
  -5   5  -8    244.44     37.80    212.20  63%2 <
  -5   6  -8    384.15    437.50    175.80  63%2 <
  -5  -3  -7    545.21    174.40    217.00  63%2 <
  -4   0  -6   1780.20   1473.20    256.10  63%2 o
  -4  -6  -5     88.89    173.30    274.40  63%2 <
  -3   4  -5   1203.80    712.60    235.80  63%2 o
  -3   5  -5     93.85     10.50    220.20  63%2 <
  -3  -3  -4   4061.00   3777.80    315.00  63%2 o
  -2   0  -3  10308.00   7916.70    434.80  63%2 o
  -1   4  -2  25999.00  30256.80    570.50  63%2 o
   0  -6   1   2349.90    450.80    457.80  63%2 <
   1  -3   2  14204.00  14192.70    487.90  63%2 o
   1  -8   3    784.17    -75.90    304.50  63%2 <
   2   1   3  16046.00  14822.20    468.90  63%2 o
   3   6   4    279.97    573.20    331.40  63%2 <
   3  -2   5   6436.10   6354.80    350.80  63%2 o
   3  -8   6     45.10   -104.90    240.80  63%2 <
   4   2   6   1244.40   1266.20    245.30  63%2 o
   4  -5   7    255.57   -260.90    215.10  63%2 <
   5  -1   8     79.32    232.80    219.70  63%2 <
   6   3   9    124.47    483.70    208.00  63%2 <
   6   4   9    115.05    -47.00    210.50  63%2 <
  -6   0  -9    427.98    161.90    177.60  63%2 <
  -5   3  -8    228.48    219.60    218.50  63%2 <
  -5   4  -8     54.20     97.20    170.70  63%2 <
  -5  -4  -7    227.83     12.20    215.50  63%2 <
  -4  -1  -6    739.06    599.00    227.80  63%2 <
  -3   3  -5   2160.80   2683.50    266.20  63%2 o
  -3  -4  -4   1597.60   1562.80    302.20  63%2 o
  -2   8  -4     45.32    329.20    242.10  63%2 <
   2  -5   4    785.94   1133.80    237.50  63%2 o
   3  -7   6    204.27  -1372.70    222.60  63%2 <
   4   3   6   2002.90   1722.00    276.00  63%2 o
   4  -4   7    455.94    648.30    222.20  63%2 <
   5   0   8    372.85    463.20    217.20  63%2 <
   5  -6   9     49.01     81.40    206.60  63%2 <
   6  -3  10    132.81   -271.00    168.80  63%2 <
  -6  -1  -9    274.27    -72.60    173.20  63%2 <
  -4   7  -7    269.46    168.30    171.60  63%2 <
   6  -2  10     52.77    187.60    170.80  63%2 <
  -6  -1  -9    240.90    -72.60    173.20  64%2 <
  -5   2  -8    229.62    225.70    180.40  64%2 <
  -5  -4  -7    277.70     12.20    215.50  64%2 <
  -4   6  -7     74.40    357.70    214.60  64%2 <
  -4   7  -7    301.55    168.30    171.60  64%2 <
  -4  -1  -6    691.01    599.00    227.80  64%2 <
  -4  -7  -5    239.41    126.10    302.80  64%2 <
  -3   2  -5   4484.30   3805.30    290.20  64%2 o
  -3  -4  -4   1674.50   1562.80    302.20  64%2 o
  -2   6  -4    661.67    482.30    253.50  64%2 <
  -2   7  -4   1837.30   1726.60    297.60  64%2 o
  -2  -1  -3  13699.00  13175.30    465.30  64%2 o
  -1   3  -2  16034.00  15770.60    520.90  64%2 o
   0   9  -1    743.03   1192.90    405.70  64%2 <
   1  -7   3    796.68    778.00    332.80  64%2 <
   2   2   3   4685.50   5400.20    402.60  64%2 o
   3   7   4    275.86    219.80    344.90  64%2 <
   3  -1   5   4960.30   5824.00    314.20  64%2 o
   3  -6   6    340.94   -109.00    249.20  64%2 <
   4   4   6    659.85    589.10    255.60  64%2 <
   4  -3   7    178.75    428.90    223.40  64%2 <
   5   1   8     84.34   -257.10    214.90  64%2 <
   5  -5   9    111.73    205.50    172.80  64%2 <
   6  -1  10    258.62    317.60    175.10  64%2 <
  -6  -3  -9    103.99    217.30    214.10  64%2 <
  -6  -2  -9     11.17    140.90    170.10  64%2 <
  -5   1  -8    226.26    260.50    219.70  64%2 <
  -5  -5  -7     80.60    123.10    209.70  64%2 <
  -4   5  -7    252.47    261.00    218.30  64%2 <
  -4  -2  -6   1560.70   2048.60    247.80  64%2 o
  -3   1  -5   5669.20   5240.30    339.20  64%2 o
   2  -4   4    363.75    329.00    274.00  64%2 <
   3   0   5   7744.60   8034.90    362.80  64%2 o
   4   5   6   1164.80   1330.90    264.00  64%2 o
   4  -2   7    522.62    326.00    226.70  64%2 <
   4  -7   8     71.35     70.30    207.40  64%2 <
   5   2   8    201.72    391.20    216.50  64%2 <
   5  -4   9    222.89    158.60    211.70  64%2 <
   6   0  10    201.67    268.20    211.00  64%2 <
  -6   3 -10     54.45   -179.90    167.50  64%2 <
  -5   0  -8     98.44    105.30    180.10  64%2 <
  -4   4  -7    217.39    610.10    184.20  64%2 o
   5   3   8    125.38    148.90    215.40  64%2 <
   6   1  10    836.88    982.50    190.60  64%2 o
  -6   2 -10     37.28    -52.30    206.00  65%2 <
  -6  -4  -9     51.51   -210.30    208.20  65%2 <
  -5   6  -9     80.31     26.60    209.80  65%2 <
  -5  -6  -7     20.60     41.70    240.70  65%2 <
  -4   3  -7    123.94   -118.30    223.80  65%2 <
  -4  -3  -6   1828.50   1836.50    283.40  65%2 o
  -3   8  -6     54.59    353.00    238.50  65%2 <
  -3  -5  -4    297.87    557.40    313.90  65%2 <
  -2  -2  -3   3868.40   4760.40    410.90  65%2 o
  -1   2  -2   9103.60   6512.50    499.80  65%2 o
   3   8   4    453.54   1135.90    363.60  65%2 o
   2  -8   5     49.77    -60.90    269.50  65%2 <
   3  -5   6    596.35    416.20    229.10  65%2 <
   4   5   6   1409.80   1330.90    264.00  65%2 o
   4   6   6    888.99   1050.00    279.10  65%2 o
   4  -1   7    103.28    122.80    229.50  65%2 <
   4  -6   8    407.09    288.30    212.70  65%2 <
   5   3   8     99.00    148.90    215.40  65%2 <
   5   4   8    149.41      0.10    246.90  65%2 <
   6   2  10     23.23   -189.60    210.60  65%2 <
  -6   1 -10    487.38    684.00    218.20  65%2 o
  -5   5  -9     56.84    493.70    209.70  65%2 <
  -5  -1  -8     56.98    207.80    177.30  65%2 <
  -3   7  -6    440.41    219.30    245.70  65%2 <
  -3   0  -5   6388.10   6338.50    356.90  65%2 o
  -2   4  -4    651.31    404.50    275.80  65%2 <
  -1   9  -3    429.94     -7.20    271.50  65%2 <
   1  -6   3    680.79   1003.10    302.00  65%2 o
   2  -3   4   4386.10   4041.60    328.10  65%2 o
   3   1   5   5034.80   5788.90    346.50  65%2 o
   5  -2   9     10.14    184.00    212.40  65%2 <
   6   3  10     45.69    177.10    207.80  65%2 <
   6  -3  11     36.40   -217.90    209.40  65%2 <
  -6   0 -10    256.96    331.10    212.30  65%2 <
  -5   4  -9    184.62    390.80    215.30  65%2 <
  -5  -2  -8    140.92     15.90    211.20  65%2 <
  -4   2  -7    287.81    258.60    221.30  65%2 <
  -3   6  -6    234.45    192.10    213.90  65%2 <
   2  -7   5    212.32    218.50    244.40  65%2 <
   3  -4   6   1713.20   1462.10    244.60  65%2 o
   3  -8   7     60.00   -228.90    242.40  65%2 <
   4   0   7   3903.00   4411.90    279.40  65%2 o
   4  -5   8    466.56    812.10    223.70  65%2 o
   5   5   8    238.36    410.00    216.20  65%2 <
   5  -1   9    349.07    169.40    220.70  65%2 <
   6  -2  11     62.31   -261.20    208.10  65%2 <
  -4  -4  -6    659.14    171.90    222.20  66%2 <
  -3  -6  -4    550.02    765.50    333.00  66%2 <
  -1   8  -3    387.61    479.00    311.70  66%2 <
  -1   9  -3    433.21     -7.20    271.50  66%2 <
   0  -9   2    665.91    548.50    386.20  66%2 <
   1  -6   3    872.97   1003.10    302.00  66%2 o
   2  -7   5    104.20    218.50    244.40  66%2 <
   3   2   5   6790.70   7464.60    357.60  66%2 o
   4   7   6    173.11    233.50    273.30  66%2 <
   3  -8   7     49.44   -228.90    242.40  66%2 <
   5   6   8    430.27    562.40    242.10  66%2 <
  -6  -1 -10    467.16    303.70    214.50  66%2 <
  -5   3  -9    181.57    297.80    176.10  66%2 <
  -5  -3  -8    153.03    116.70    210.70  66%2 <
  -4   7  -8     24.82   -304.30    210.00  66%2 <
  -4   1  -7     82.85    112.80    222.60  66%2 <
  -4  -5  -6   1045.30   1073.80    259.40  66%2 o
  -3   5  -6   1095.30   1227.70    226.20  66%2 o
  -3  -1  -5   5322.10   5310.00    313.00  66%2 o
  -2   3  -4   4859.30   4551.30    296.90  66%2 o
   2  -2   4   5914.10   5476.60    352.00  66%2 o
   3  -3   6    813.71   1361.50    245.70  66%2 o
   4   1   7    801.92    446.50    231.20  66%2 <
   4  -4   8    219.65    170.90    221.20  66%2 <
   5   0   9    234.35    673.30    225.50  66%2 <
   5  -5  10     28.53    107.80    208.60  66%2 <
   6  -1  11    156.87    349.10    212.00  66%2 <
  -6  -2 -10     60.89    167.90    170.90  66%2 <
  -5   2  -9     14.76   -188.50    177.70  66%2 <
  -4   6  -8    498.12    255.50    173.90  66%2 <
  -4   0  -7   4394.80   4053.90    242.00  66%2 o
  -3   4  -6   1012.50   1154.70    239.70  66%2 o
   3  -7   7     26.03    653.90    180.00  66%2 o
   4   2   7    605.11    691.50    237.60  66%2 <
   5   1   9    211.54    196.90    181.40  66%2 <
   6   0  11    132.44    -37.20    172.00  66%2 <
  -6   3 -11     67.59    152.40    120.80  66%2 <
   5  -4  10     53.86     70.90    122.60  66%2 <
  -4   6  -8    445.08    255.50    173.90  67%2 <
  -4  -5  -6    916.74   1073.80    259.40  67%2 o
  -3   4  -6    960.26   1154.70    239.70  67%2 o
  -2  -3  -3   4315.30   4096.70    421.70  67%2 o
  -1   8  -3    282.62    479.00    311.70  67%2 <
  -1   1  -2  43165.00  37816.90    706.00  67%2 o
   2  -2   4   4731.20   5476.60    352.00  67%2 o
   3   3   5   2722.90   3135.30    343.70  67%2 o
   3  -7   7     15.17    653.90    180.00  67%2 o
   4   2   7    334.31    691.50    237.60  67%2 <
   5   1   9    124.12    196.90    181.40  67%2 <
  -6   2 -11     61.32    123.40    171.90  67%2 <
  -6   3 -11     83.94    152.40    120.80  67%2 <
  -6  -3 -10     77.15     68.80    174.20  67%2 <
  -5   1  -9    269.18    343.10    178.80  67%2 <
  -5  -4  -8     91.40    261.00    174.60  67%2 <
  -4   5  -8    703.61    749.30    221.30  67%2 o
  -4  -1  -7    305.10    843.80    234.50  67%2 o
  -3  -2  -5   2673.60   4261.80    326.00  67%2 o
  -2   2  -4   5875.90   6953.20    370.00  67%2 o
  -1   7  -3    375.27   1174.80    319.60  67%2 o
   1  -9   4    145.12    260.60    298.90  67%2 <
   2  -6   5    338.38    704.80    222.30  67%2 o
   3  -2   6   3559.00   3264.30    275.10  67%2 o
   4  -3   8    261.56    149.50    181.60  67%2 <
   4  -7   9     23.17    -16.80    203.80  67%2 <
   5   2   9     17.31     33.40    218.90  67%2 <
   5  -4  10     61.94     70.90    122.60  67%2 <
   5  -3  10    160.73    227.60    212.90  67%2 <
   6   1  11    120.57     77.80    170.90  67%2 <
  -6   1 -11     44.69    -20.30    212.40  67%2 <
  -5   5 -10     16.16    -23.80    206.60  67%2 <
  -5   0  -9    156.73    404.40    179.20  67%2 <
  -5  -5  -8    256.21    -62.60    243.80  67%2 <
  -4   4  -8    225.82    322.80    219.20  67%2 <
  -3   3  -6    511.49    932.30    243.10  67%2 o
  -2   8  -5    101.43    132.80    244.10  67%2 <
   3  -6   7    100.77    481.90    217.50  67%2 <
   4   3   7    255.25    673.50    228.60  67%2 <
   4  -2   8    777.82   1433.10    243.80  67%2 o
   5   3   9    125.95    313.20    216.90  67%2 <
   6   2  11    172.24     91.40    172.50  67%2 <
   6  -3  12     71.18    -73.90    169.00  67%2 <
  -4  -3  -7    256.85    448.60    223.30  68%2 <
  -3   7  -7     70.45      3.30    243.40  68%2 <
  -3  -7  -4    177.42    198.40    327.00  68%2 <
  -1   6  -3    891.80   2252.10    361.50  68%2 o
   1  -5   3   1310.70   2511.00    371.10  68%2 o
   3   5   5     41.77    260.70    310.00  68%2 <
   4   5   7    703.87    405.70    254.20  68%2 <
   5   0  10     99.64    132.10    218.00  68%2 <
  -6   0 -11    155.03    -30.50    242.60  68%2 <
  -5   5 -10     25.10    -23.80    206.60  68%2 <
  -5  -1  -9    208.86    -32.10    250.60  68%2 <
  -4   3  -8    196.90     87.80    255.60  68%2 <
  -4  -2  -7    244.18    314.10    261.70  68%2 <
  -3   8  -7     79.78    -95.30    265.70  68%2 <
  -3   2  -6   4489.50   3295.80    318.20  68%2 o
  -3  -3  -5   2908.50   3468.00    332.70  68%2 o
  -2   7  -5    249.08    110.20    278.30  68%2 <
  -2   8  -5     40.42    132.80    244.10  68%2 <
  -2   1  -4   5415.00   5457.90    408.80  68%2 o
   1  -9   4    160.53    260.60    298.90  68%2 <
   2  -1   4   4995.50   3984.70    352.40  68%2 o
   2  -5   5    287.10   -186.70    291.80  68%2 <
   3   4   5    582.05    888.80    279.80  68%2 o
   3  -1   6  14965.00  15021.70    424.20  68%2 o
   4   4   7    781.85    658.20    267.60  68%2 <
   4  -6   9     26.76     88.90    210.40  68%2 <
   5  -2  10     90.19    119.90    213.20  68%2 <
   6  -2  12     79.58    -55.90    209.00  68%2 <
  -5   4 -10    111.19    467.10    217.30  68%2 <
  -5  -6  -8    311.68     11.30    245.90  68%2 <
   3  -5   7     62.61    129.40    255.20  68%2 <
   4  -1   8    380.76    407.00    233.80  68%2 <
   5   4   9    327.29    544.00    215.50  68%2 <
   5  -1  10    602.44    502.30    229.30  68%2 <
   6  -1  12     51.43    142.80    210.10  68%2 <
  -6  -1 -11    163.88   -213.90    170.80  68%2 <
  -5   3 -10    124.21   -176.10    215.30  68%2 <
  -5  -2  -9     50.44    100.40    212.80  68%2 <
  -4   2  -8    873.52   1486.30    240.70  68%2 o
   4  -5   9    124.28    206.60    215.40  68%2 <
   5   5   9     84.76    486.70    211.80  68%2 <
   5  -5  11    125.14    189.40    210.30  68%2 <
   6   0  12    116.05   -186.80    172.60  68%2 <
  -6   2 -12     96.59    144.80    170.20  69%2 <
  -6  -3 -11    117.95    210.50    210.90  69%2 <
  -6  -2 -11    367.44    249.10    210.20  69%2 <
  -5   1 -10    558.56    548.20    224.10  69%2 <
  -5   2 -10     59.13     12.60    211.40  69%2 <
  -5  -3  -9    267.91    154.10    178.00  69%2 <
  -4   6  -9    197.37    425.00    212.60  69%2 <
  -4   7  -9     17.63     84.10    206.20  69%2 <
  -4   1  -8    420.43    461.40    191.20  69%2 <
  -4  -3  -7    241.90    448.60    223.30  69%2 <
  -3   6  -7    164.82   -223.40    247.30  69%2 <
  -3   7  -7     77.18      3.30    243.40  69%2 <
  -4  -7  -6    309.90   -143.10    280.20  69%2 <
  -3   1  -6  15746.00  15107.70    397.80  69%2 o
  -3  -4  -5    162.09    219.50    262.00  69%2 <
  -2   6  -5    543.09   1035.00    288.90  69%2 o
  -2  -4  -3    921.13   2311.60    398.70  69%2 o
  -1   6  -3    961.92   2252.10    361.50  69%2 o
   0  -8   2   3508.20   1966.10    402.30  69%2 o
   1  -8   4    297.15    566.20    329.70  69%2 <
   2   0   4    774.94    988.20    324.50  69%2 o
   2  -4   5   3627.80   3712.60    347.20  69%2 o
   3   5   5     45.29    260.70    310.00  69%2 <
   2  -8   6    213.53    291.80    273.90  69%2 <
   3   0   6   4856.80   4849.20    304.60  69%2 o
   3  -4   7    537.16    340.00    231.20  69%2 <
   4   5   7    767.79    405.70    254.20  69%2 <
   4   6   7     57.67    -18.10    245.60  69%2 <
   3  -8   8    114.09    197.00    207.80  69%2 <
   4   0   8      9.11    269.70    228.60  69%2 <
   4  -4   9     88.24     91.90    217.20  69%2 <
   5   6   9    139.93    194.70    169.90  69%2 <
   5   0  10    102.17    132.10    218.00  69%2 <
   5   1  10    776.66    603.70    227.00  69%2 <
   5  -4  11     47.99    -18.80    210.20  69%2 <
   5  -3  11    173.91    -23.30    171.60  69%2 <
   6   1  12     94.86     47.60    172.60  69%2 <
  -5   3 -10    121.52   -176.10    215.30  69%2 <
  -5  -2  -9     46.60    100.40    212.80  69%2 <
  -4   2  -8    918.61   1486.30    240.70  69%2 o
   3  -5   7     77.85    129.40    255.20  69%2 <
   4  -5   9    134.20    206.60    215.40  69%2 <
   5   5   9     98.76    486.70    211.80  69%2 <
  -6   3 -12    208.38    272.70    175.20  69%2 <
   6   0  12     90.62   -186.80    172.60  69%2 <
  -6   1 -12     62.79    114.20    171.30  70%2 <
  -6  -3 -11     87.09    210.50    210.90  70%2 <
  -5   1 -10    503.04    548.20    224.10  70%2 <
  -5  -4  -9    186.53    419.30    214.10  70%2 <
  -4   5  -9     94.67   -119.00    212.20  70%2 <
  -4   6  -9    118.45    425.00    212.60  70%2 <
  -4   0  -8     29.31    246.80    220.10  70%2 <
  -4  -4  -7    723.58    411.00    260.80  70%2 <
  -3   5  -7     67.93     14.20    213.90  70%2 <
  -3   0  -6   4584.20   4531.50    335.10  70%2 o
  -3  -4  -5    131.94    219.50    262.00  70%2 <
  -2   5  -5     97.02     14.00    297.10  70%2 <
  -3  -8  -4    320.84   -159.30    346.60  70%2 <
  -2   0  -4    714.06   1092.80    363.10  70%2 o
  -1   5  -3   1201.90   1546.00    346.10  70%2 o
   1  -4   3   7502.60   6026.20    407.50  70%2 o
   2  -4   5   3188.20   3712.60    347.20  70%2 o
   3   6   5    111.32    340.30    302.10  70%2 <
   3   1   6  16323.00  16373.60    439.20  70%2 o
   4   6   7     37.47    -18.10    245.60  70%2 <
   4   7   7    437.74     -5.50    298.80  70%2 <
   3  -7   8     35.87   -847.60    248.70  70%2 <
   4   1   8    357.28    667.60    267.50  70%2 <
   4  -3   9    420.50    258.20    231.30  70%2 <
   4  -7  10     46.46    -58.80    207.30  70%2 <
   5   1  10    677.37    603.70    227.00  70%2 <
   5   2  10    121.56     40.80    216.60  70%2 <
   5  -3  11    192.04    -23.30    171.60  70%2 <
   6   2  12     68.03    165.80    171.20  70%2 <
   6  -2  13     34.33    460.90    207.40  70%2 <
  -6   0 -12     82.71   -216.30    209.30  70%2 <
  -5   4 -11    198.03      0.00    213.40  70%2 <
  -5   5 -11    231.24     53.30    171.80  70%2 <
  -5   0 -10    137.93   -221.50    177.00  70%2 <
  -4   4  -9     54.59   -216.80    213.70  70%2 <
   2  -7   6    121.11    226.50    245.80  70%2 <
   3  -3   7    664.47    542.80    240.40  70%2 <
   4   2   8   1030.30   1900.20    250.60  70%2 o
   4  -6  10     47.40    432.40    208.60  70%2 <
   5  -2  11     45.82    121.00    212.30  70%2 <
   6   3  12     70.00   -110.30    170.50  70%2 <
   6  -1  13     87.80    158.40    206.50  70%2 <
  -5   4 -11    209.85      0.00    213.40  71%2 <
  -5  -5  -9    161.50    367.20    243.80  71%2 <
  -4   4  -9     58.10   -216.80    213.70  71%2 <
  -4  -1  -8    465.07    669.40    264.90  71%2 <
  -4  -5  -7    369.63    115.00    282.90  71%2 <
  -3   4  -7    477.71    102.70    228.70  71%2 <
  -3  -1  -6  17322.00  17751.60    448.50  71%2 o
  -3  -5  -5     88.23    401.70    311.60  71%2 <
  -2   4  -5   3965.00   4494.00    317.80  71%2 o
  -1   4  -3   7458.50   7071.20    417.10  71%2 o
   1  -7   4    913.14    655.00    311.90  71%2 <
   2   1   4   6567.00   6988.60    401.90  71%2 o
   2  -3   5   2319.70   2500.00    340.00  71%2 o
   3   7   5    178.94    217.60    344.20  71%2 <
   2  -7   6    132.71    226.50    245.80  71%2 <
   3  -3   7    711.83    542.80    240.40  71%2 <
   4   2   8   1131.70   1900.20    250.60  71%2 o
   4  -2   9    231.89   -218.70    227.70  71%2 <
   4  -6  10     54.40    432.40    208.60  71%2 <
   5   3  10    181.33    140.30    216.30  71%2 <
   6  -1  13    104.11    158.40    206.50  71%2 <
  -6  -1 -12     67.84    -75.80    173.00  71%2 <
  -5  -1 -10    632.47    180.90    225.40  71%2 <
  -2  -1  -4   7004.40   6553.10    404.20  71%2 o
   3   2   6   5748.70   4097.20    326.40  71%2 o
   3  -6   8    242.84    376.20    215.20  71%2 <
   4   3   8    291.79    576.40    255.90  71%2 <
   5  -1  11     40.37   -103.00    214.40  71%2 <
   5  -5  12    466.95    104.80    172.10  71%2 <
   6   0  13     33.90    301.40    209.40  71%2 <
  -6  -2 -12    129.43    455.80    211.20  71%2 <
  -5   3 -11     16.63    -64.40    173.90  71%2 <
  -4   3  -9   1081.50    629.70    190.30  71%2 o
  -3   3  -7    421.95    564.50    237.70  71%2 <
   3  -2   7   2289.40   2883.00    270.00  71%2 o
   4  -5  10      2.83    -73.80    211.40  71%2 <
   5   4  10     56.53    223.50    211.60  71%2 <
   4  -1   9   1300.60   1397.00    202.70  71%2 o
   5  -4  12    337.14    142.20    177.80  71%2 <
   6   1  13     14.48    132.60    171.40  71%2 <
  -6  -2 -12    167.77    455.80    211.20  72%2 <
  -5   3 -11    116.49    -64.40    173.90  72%2 <
  -5  -2 -10    215.72    224.80    214.30  72%2 <
  -5  -5  -9     48.93    367.20    243.80  72%2 <
  -4   3  -9   1015.00    629.70    190.30  72%2 o
  -3   8  -8    103.42    234.10    238.20  72%2 <
  -4  -5  -7    720.46    115.00    282.90  72%2 <
  -3   3  -7    837.83    564.50    237.70  72%2 <
  -3  -1  -6  17639.00  17751.60    448.50  72%2 o
  -3  -5  -5     68.56    401.70    311.60  72%2 <
  -2  -1  -4   6510.20   6553.10    404.20  72%2 o
  -1   9  -4    199.46   -273.00    321.10  72%2 <
  -1   4  -3   7003.40   7071.20    417.10  72%2 o
   3   7   5    251.60    217.60    344.20  72%2 <
   2  -6   6    349.51    612.90    253.80  72%2 <
   3   2   6   5459.60   4097.20    326.40  72%2 o
   3  -2   7   2223.30   2883.00    270.00  72%2 o
   4   3   8    583.65    576.40    255.90  72%2 <
   4  -5  10     20.24    -73.80    211.40  72%2 <
   5   4  10    165.28    223.50    211.60  72%2 <
   5  -1  11    151.00   -103.00    214.40  72%2 <
   6   0  13     32.53    301.40    209.40  72%2 <
  -6   2 -13     93.49     95.40    172.00  72%2 <
  -5   2 -11     73.00     17.30    178.90  72%2 <
  -4   7 -10     34.98     -5.70    207.80  72%2 <
  -5  -6  -9    109.77    -29.00    206.50  72%2 <
  -4   2  -9    105.29    271.40    223.90  72%2 <
  -4  -2  -8   1057.10   1477.40    243.70  72%2 o
  -3   7  -8    141.20     33.70    240.10  72%2 <
  -2   8  -6    238.14    177.40    242.20  72%2 <
  -2   3  -5   1929.40   2461.20    270.50  72%2 o
   3  -5   8    330.03   -422.80    219.00  72%2 <
   4  -1   9   1331.00   1397.00    202.70  72%2 o
   5   5  10     41.76   -221.80    211.50  72%2 <
   5   0  11    396.00    565.30    178.90  72%2 o
   5  -4  12    262.68    142.20    177.80  72%2 <
   6   1  13     53.25    132.60    171.40  72%2 <
  -6   1 -13     67.74   -109.40    172.60  72%2 <
   4  -4  10    224.88    -24.40    175.60  72%2 <
   5  -3  12    148.08   -157.50    174.50  72%2 <
   6   2  13     35.88    134.50    167.20  72%2 <
   6  -2  14     70.00     45.10    170.10  72%2 <
  -5   5 -12    492.27    162.10    210.60  73%2 <
  -4   6 -10     44.09   -385.00    210.80  73%2 <
  -4   1  -9    934.80   1048.20    238.30  73%2 o
  -2   7  -6    260.77     19.70    244.40  73%2 <
  -3  -6  -5    129.05    460.90    283.90  73%2 <
  -1   8  -4    301.11    391.50    330.10  73%2 <
  -1   3  -3   2594.70   2865.60    399.60  73%2 o
   0  -7   2    323.86    -57.00    401.30  73%2 <
   1  -6   4    585.74    -44.40    314.10  73%2 <
   2   2   4   9127.60   8058.00    405.60  73%2 o
   1  -9   5    266.60    227.10    298.10  73%2 <
   2  -2   5   4390.00   5349.80    355.40  73%2 o
   3  -1   7   2628.90   2618.60    277.00  73%2 o
   4   0   9    127.55    219.10    228.80  73%2 <
  -6   0 -13     23.79     73.70    172.90  73%2 <
  -5   0 -11    413.16    143.00    179.80  73%2 <
  -4   5 -10     50.37   -414.20    212.30  73%2 <
  -4  -3  -8    285.54    319.10    180.30  73%2 <
  -3   6  -8    149.42    229.50    212.90  73%2 <
  -2   2  -5   4490.10   3172.60    330.10  73%2 o
  -2  -2  -4   5992.30   6739.70    398.40  73%2 o
   2  -5   6    248.51    517.60    295.20  73%2 <
   2  -8   7    160.77    174.20    273.10  73%2 <
   3  -4   8    509.31    519.20    233.80  73%2 <
   4   5   8   1060.60    562.90    259.70  73%2 <
   4  -3  10     49.85    143.20    218.50  73%2 <
   5   2  11     35.39   -330.00    175.70  73%2 <
   5  -2  12    128.83    155.10    172.90  73%2 <
   6  -1  14    195.45    109.00    170.20  73%2 <
  -6  -1 -13    146.70    131.70    171.60  73%2 <
  -5   4 -12    298.48     91.50    179.40  73%2 <
  -5  -4 -10     72.68    -69.50    173.60  73%2 <
  -4   0  -9    325.39    158.80    228.40  73%2 <
  -3   1  -7   5487.50   5592.90    312.60  73%2 o
   3   4   6   1790.00   2651.80    282.80  73%2 o
   3  -7   9     58.10     84.90    241.00  73%2 <
   4   1   9   1246.50    744.70    196.40  73%2 o
   4  -6  11    298.47    -66.50    173.60  73%2 <
   5  -1  12     21.14    -66.50    210.90  73%2 <
   5  -5  13     39.48    -43.40    168.50  73%2 <
   6   0  14     15.95   -196.20    174.10  73%2 <
  -4  -7  -7    484.30    433.70    243.60  74%2 <
  -3  -3  -6    887.67    751.20    287.50  74%2 <
  -2   6  -6    281.57    458.70    253.50  74%2 <
  -1   7  -4    619.33    505.90    286.40  74%2 <
   3   0   7   3614.10   3076.90    322.30  74%2 o
   4   6   8    724.36   -104.60    250.00  74%2 <
  -6   2 -14    117.45   -177.60    170.00  74%2 <
  -6  -2 -13     21.44     -8.70    169.20  74%2 <
  -5   3 -12    199.67    194.90    176.20  74%2 <
  -5  -1 -11     47.28      4.30    173.70  74%2 <
  -5  -5 -10     29.95     61.20    209.60  74%2 <
  -4  -1  -9   1858.80   1859.00    270.10  74%2 o
  -4  -4  -8    232.11   -107.00    217.60  74%2 <
  -3   0  -7   4628.90   4314.90    327.70  74%2 o
   2   3   4   7190.90   7554.70    409.10  74%2 o
   2  -1   5   3048.70   3090.40    337.70  74%2 o
   3  -3   8   2344.20   1966.30    293.00  74%2 o
   4   2   9    722.43    621.00    226.20  74%2 <
   4  -2  10    103.30   -104.20    222.50  74%2 <
   4  -5  11    230.24    223.10    212.40  74%2 <
   5   4  11     99.39    451.30    242.70  74%2 <
   5   0  12    482.71     34.50    217.20  74%2 <
   5  -4  13     46.36    -15.40    205.40  74%2 <
   6   1  14    345.65    -45.30    174.30  74%2 <
  -6   1 -14     92.42    159.90    171.60  74%2 <
  -5   2 -12     90.18    -83.30    176.10  74%2 <
  -5  -2 -11     41.02    240.70    214.90  74%2 <
  -4   3 -10     50.23    -41.90    179.20  74%2 <
  -3   4  -8    926.67   1112.00    233.50  74%2 o
  -2   5  -6    740.28    713.80    269.80  74%2 <
  -2   1  -5   3242.80   3113.10    338.30  74%2 o
   2  -4   6    780.73    982.30    277.70  74%2 o
   2  -7   7    292.00    334.80    246.90  74%2 <
   3  -6   9     48.91     36.70    214.10  74%2 <
   5  -3  13    277.69    238.50    217.30  74%2 <
   6   2  14     56.95     85.70    209.80  74%2 <
   4  -1  10    534.68    281.70    188.70  74%2 <
   6  -1  15    109.43    501.90    174.00  74%2 <
  -5  -2 -11     43.75    240.70    214.90  75%2 <
  -4  -1  -9   1971.30   1859.00    270.10  75%2 o
  -3   0  -7   4996.20   4314.90    327.70  75%2 o
  -2   5  -6    849.47    713.80    269.80  75%2 <
  -2   1  -5   3391.10   3113.10    338.30  75%2 o
  -1   6  -4   1529.00   1063.70    325.40  75%2 o
   0   8  -2   3134.00   1955.60    422.10  75%2 o
   0  -9   3    874.05    417.40    368.50  75%2 <
   1  -2   3  12584.00  13242.30    477.10  75%2 o
   1  -5   4    515.86   1454.00    362.60  75%2 o
   2   3   4   8007.50   7554.70    409.10  75%2 o
   1  -8   5    141.25    316.90    279.00  75%2 <
   2  -4   6    721.57    982.30    277.70  75%2 o
   3   5   6   1106.80   1375.30    318.50  75%2 o
   2  -7   7    307.97    334.80    246.90  75%2 <
   3   1   7   3641.40   3865.10    325.10  75%2 o
   4   7   8    210.73     31.60    294.00  75%2 <
   5  -3  13    398.20    238.50    217.30  75%2 <
  -6   0 -14     29.84    -73.90    171.20  75%2 <
  -5   5 -13     12.42     96.50    169.40  75%2 <
  -5   1 -12     23.67   -255.80    214.20  75%2 <
  -4   2 -10    121.28    230.90    219.70  75%2 <
  -4  -5  -8    796.94    930.00    256.10  75%2 o
  -3  -4  -6   2086.90   2289.30    308.60  75%2 o
   4   3   9   1001.90    851.10    229.20  75%2 o
   4  -1  10    588.12    281.70    188.70  75%2 <
   4  -4  11     50.20    136.00    216.10  75%2 <
   5   5  11    234.21    197.10    211.60  75%2 <
   5   1  12     93.57    315.30    213.70  75%2 <
   6  -1  15    243.56    501.90    174.00  75%2 <
  -6  -1 -14    124.05    246.00    211.40  75%2 <
  -5   4 -13    153.14   -231.00    209.00  75%2 <
  -5  -3 -11     36.02    137.80    214.00  75%2 <
  -4   6 -11    451.40    221.60    174.70  75%2 <
  -4  -2  -9    699.67    327.20    224.50  75%2 <
  -3   7  -9     15.71    -95.70    208.00  75%2 <
  -3   3  -8   3068.80   3569.50    264.40  75%2 o
   3  -2   8   1458.50   1245.10    255.10  75%2 o
   3  -5   9    213.52    -84.20    218.90  75%2 <
   5  -2  13    100.77    109.00    174.10  75%2 <
   6   0  15    393.08    537.90    207.90  75%2 <
   6   2 -14     91.50    -11.20    199.90   1%3 <
   4   6 -13     94.01   -380.00    257.20   1%3 <
   5   2 -12    224.30    150.60    203.50   1%3 <
   6  -2 -11    138.82    171.90    163.90   1%3 <
   4   1  -9   2160.40   2221.30    224.60   1%3 o
   5  -3  -8     76.40    204.80    163.30   1%3 <
   3   1  -7   8326.70   4474.00    262.30   1%3 o
   2   0  -4   1575.70   1274.50    314.40   1%3 o
   4  -7  -3    425.72    525.20    166.50   1%3 o
   1   0  -2   2437.00   6729.40    495.00   1%3 o
   2  -4  -1   5357.70   6862.50    249.00   1%3 o
  -2   5   0    172.92    206.20    170.00   1%3 <
  -3   5   2    591.76    565.10    171.10   1%3 o
  -2   0   4   1392.10    772.30    241.90   1%3 o
   0  -8   6   4838.30    -81.00    208.90   1%3 <
  -3   0   6   7034.60   5694.90    272.50   1%3 o
  -4   0   8     21.17    -12.60    165.80   1%3 <
  -3  -4   9   8374.80   8526.20    351.20   1%3 o
  -4  -4  11    275.45    440.60    234.10   1%3 <
  -6   1  11    282.68    117.20    161.70   1%3 <
  -5  -3  12    380.05    318.60    259.70   1%3 <
   6   1 -13    239.27    225.70    199.20   1%3 <
   5   1 -11     15.19    -70.70    162.50   1%3 <
   6  -3 -10     71.95    -91.00    114.30   1%3 <
   4   0  -8     17.32    210.30    237.20   1%3 <
   5  -4  -7    321.72    153.10    168.50   1%3 <
   3   0  -6   7361.20   7784.70    312.80   1%3 o
   4  -4  -5    836.45   1224.60    180.90   1%3 o
   0   6  -5     75.56    275.30    264.50   1%3 <
   3  -4  -3    346.74    350.80    128.00   1%3 <
  -1   6  -3   1766.00   1487.90    250.80   1%3 o
  -2   6  -1   2761.90    145.70    120.20   1%3 <
   3  -8   0     62.39     34.60    114.40   1%3 <
  -3   6   1    631.77     42.20    113.60   1%3 <
   2  -8   2    244.20    -94.60    117.00   1%3 <
  -4   7   2     37.83     18.50    115.10   1%3 <
  -4   6   3    702.93    635.50    128.00   1%3 o
   1  -8   4    348.15    -40.20    117.10   1%3 <
  -3   1   5   7581.60   9845.60    334.50   1%3 o
  -5   6   5     14.35    -92.00    115.50   1%3 <
  -4   1   7    173.18    189.30    166.40   1%3 <
  -5   2   8    524.70    607.90    206.80   1%3 <
  -5   1   9    330.72    246.50    170.40   1%3 <
  -4  -3  10    114.69    263.70    233.70   1%3 <
  -6   2  10     44.05   -106.60    161.20   1%3 <
  -6  -2  13    112.30    387.80    229.70   1%3 <
   6   0 -12    138.17     96.00    201.50   1%3 <
   5   0 -10    139.50    567.70    198.30   1%3 <
   6  -4  -9      9.83     -3.00    114.20   1%3 <
   5  -5  -6     12.99     23.30    164.60   1%3 <
   4  -5  -4    876.93   1225.30    180.50   1%3 o
   3  -5  -2    575.89    423.20    175.60   1%3 <
  -2   7  -2    908.40    866.00    211.40   1%3 o
  -3   8  -1    204.14     61.00    199.10   1%3 <
   2  -5   0    173.70    204.60    238.20   1%3 <
  -3   7   0    184.69     63.20    166.40   1%3 <
  -4   2   6   2277.80   3338.40    242.30   1%3 o
  -6   3   9     61.66    285.10    168.70   1%3 <
   6   0 -12    201.05     96.00    201.50   2%3 <
   5   0 -10    255.63    567.70    198.30   2%3 <
   4   0  -8     21.41    210.30    237.20   2%3 <
   0   8  -7   2281.30   3337.20    374.50   2%3 o
   5  -5  -6     16.13     23.30    164.60   2%3 <
   0   7  -6   2718.40   4352.60    364.50   2%3 o
  -1   9  -6   1699.50    553.20    312.00   2%3 <
  -1   8  -5    743.96    440.50    234.60   2%3 <
   4  -5  -4   1541.50   1225.30    180.50   2%3 o
  -1   7  -4   1978.10    649.10    242.90   2%3 <
  -2   8  -3    182.13    198.00    233.10   2%3 <
   3  -5  -2    572.77    423.20    175.60   2%3 <
   3  -6  -1    537.01    745.20    237.30   2%3 o
   2  -6   1   3410.40   2646.20    289.90   2%3 o
   1  -5   2   4853.20   4811.10    294.30   2%3 o
   1  -6   3   1710.10   1752.90    324.80   2%3 o
  -2   1   3  23752.00  22736.10    456.50   2%3 o
   0  -5   4   7394.50   6888.50    384.20   2%3 o
   1  -9   5    167.32    133.20    233.00   2%3 <
  -4   2   6   2655.50   3338.40    242.30   2%3 o
   0  -9   7     41.97    -23.00    286.70   2%3 <
  -5   3   7    291.29    149.50    206.50   2%3 <
  -6   4   8    333.01    226.60    200.50   2%3 <
  -6  -2  13     81.25    387.80    229.70   2%3 <
   4   6 -13    225.29   -380.00    257.20   2%3 <
   4   5 -12    287.94    528.10    258.40   2%3 <
   6  -1 -11    459.09    103.20    202.60   2%3 <
   3   6 -11    935.21    399.00    311.70   2%3 <
   5  -1  -9    479.50    342.60    205.70   2%3 <
   4  -1  -7    344.98    308.20    208.20   2%3 <
   5  -6  -5     41.44    -44.30    201.40   2%3 <
   3  -1  -5   8745.60  11252.20    346.60   2%3 o
   4  -6  -3    782.03    -20.20    209.80   2%3 <
   2  -1  -3  22927.00  23043.20    434.90   2%3 o
  -3   2   4   7928.70   8724.00    323.60   2%3 o
  -4   3   5   6140.80   3387.60    245.20   2%3 o
  -5   4   6    313.00    399.50    205.10   2%3 <
  -3  -3   8   7925.60   9545.80    347.10   2%3 o
  -4  -3  10    141.81    263.70    233.70   2%3 <
  -5  -2  11    222.06   -142.80    204.70   2%3 <
  -6  -1  12     68.19     57.00    201.20   2%3 <
   6  -2 -10     47.01   -200.20    201.70   2%3 <
   5  -2  -8    512.83    575.20    211.00   2%3 <
   4  -2  -6   2361.30   3045.40    242.00   2%3 o
   4  -7  -2     61.22     32.80    199.60   2%3 <
  -3   3   3    736.84   1109.30    219.80   2%3 o
  -4   4   4   3604.30   3214.60    238.90   2%3 o
  -5   5   5   2100.40   1901.30    222.90   2%3 o
  -4  -2   9   1199.20    718.80    207.50   2%3 o
  -5  -1  10   1048.90   1028.40    215.90   2%3 o
  -6   0  11    627.24    820.80    209.70   2%3 o
  -5   6   4    101.88    341.80    163.60   2%3 <
   4   5 -12    108.59    528.10    258.40   3%3 <
   6  -1 -11    492.15    103.20    202.60   3%3 <
   6  -2 -10     50.67   -200.20    201.70   3%3 <
   3   5 -10   1708.10    776.90    311.80   3%3 <
   5  -1  -9    417.19    342.60    205.70   3%3 <
   5  -2  -8    655.01    575.20    211.00   3%3 <
   4  -1  -7    190.62    308.20    208.20   3%3 <
   0   8  -7   2284.60   3337.20    374.50   3%3 o
   4  -2  -6   1819.30   3045.40    242.00   3%3 o
   0   7  -6   2691.00   4352.60    364.50   3%3 o
  -1   9  -6   1122.30    553.20    312.00   3%3 <
   5  -6  -5     25.18    -44.30    201.40   3%3 <
   3  -1  -5   8697.60  11252.20    346.60   3%3 o
  -1   8  -5    203.11    440.50    234.60   3%3 <
   4  -6  -3    462.67    -20.20    209.80   3%3 <
   2  -1  -3  19503.00  23043.20    434.90   3%3 o
  -2   8  -3    238.51    198.00    233.10   3%3 <
   4  -7  -2     79.74     32.80    199.60   3%3 <
   3  -6  -1    485.18    745.20    237.30   3%3 o
   2  -6   1   4601.80   2646.20    289.90   3%3 o
  -2   2   2  13757.00   8620.60    337.00   3%3 o
   1  -6   3   1366.70   1752.90    324.80   3%3 o
  -2   1   3  20184.00  22736.10    456.50   3%3 o
  -3   3   3    632.85   1109.30    219.80   3%3 o
   0  -5   4   6541.40   6888.50    384.20   3%3 o
  -3   2   4   8147.70   8724.00    323.60   3%3 o
  -4   4   4   3319.20   3214.60    238.90   3%3 o
  -4   3   5   5058.10   3387.60    245.20   3%3 o
  -5   5   5   1889.00   1901.30    222.90   3%3 o
  -5   4   6    444.53    399.50    205.10   3%3 <
   0  -9   7     53.15    -23.00    286.70   3%3 <
  -3  -3   8   8535.20   9545.80    347.10   3%3 o
  -4  -2   9   1058.30    718.80    207.50   3%3 o
  -5  -1  10   1334.80   1028.40    215.90   3%3 o
  -6   0  11    434.08    820.80    209.70   3%3 o
  -6  -1  12     58.15     57.00    201.20   3%3 <
   5   4 -13    332.44     17.00    168.10   3%3 <
   5   3 -12    332.90    245.10    163.50   3%3 <
   4   4 -11    257.32    639.20    209.00   3%3 o
   6  -3  -9    569.02    244.30    165.60   3%3 <
   5  -3  -7    405.22    612.40    171.20   3%3 o
   3  -2  -4   9866.20   8063.10    265.00   3%3 o
  -4   5   3    310.19    372.30    170.40   3%3 <
  -5   6   4     90.36    341.80    163.60   3%3 <
  -5   0   9    371.35    309.50    210.70   3%3 <
  -6   1  10   1062.50    884.80    175.10   3%3 o
  -5  -5  13     94.10   -269.40    166.70   3%3 <
   4  -3  -5   2109.20   2606.20    201.30   3%3 o
   3  -7   0     74.40    305.40    167.10   3%3 <
  -3   4   2   2505.70   2887.80    204.80   3%3 o
  -6   2   9     35.07     20.60    114.20   3%3 <
   0   8  -7   1310.60   3337.20    374.50   4%3 o
   2  -2  -2  10231.00  10957.50    330.90   4%3 o
   3  -8   1    213.42      3.30    231.30   4%3 <
  -2   3   1   1661.00   1587.60    277.90   4%3 o
  -4   7   1    186.94   -151.90    201.80   4%3 <
   2  -7   2    600.17    862.70    207.90   4%3 o
   1  -7   4    888.27    638.80    292.10   4%3 <
   6   1 -12     78.91     27.10    164.90   4%3 <
   6   0 -11    258.19    793.30    206.20   4%3 o
   5   1 -10    663.27   1108.80    212.10   4%3 o
   4   2  -9   1449.70   2007.70    219.70   4%3 o
   3   3  -8   7677.10   9651.20    320.40   4%3 o
   5  -4  -6    175.47    507.10    125.80   4%3 o
   5  -5  -5   1545.00   1933.60    218.50   4%3 o
   4  -4  -4   2982.40   2778.70    206.30   4%3 o
   3  -3  -3    359.58    815.80    181.80   4%3 o
   3  -4  -2   2013.90   2488.50    228.70   4%3 o
   2  -3  -1    741.40   1323.20    265.50   4%3 o
  -3   7  -1    153.56    562.50    235.30   4%3 <
  -1   2   0 234360.00 175401.00    995.70   4%3 o
  -2   4   0  15386.00  17212.90    391.50   4%3 o
  -3   6   0    476.47    488.00    206.40   4%3 <
  -3   5   1    833.09    726.90    181.60   4%3 o
   2  -8   3    338.01    452.10    232.00   4%3 <
  -2  -3   6  10555.00  10984.60    396.20   4%3 o
  -4   0   7   6489.70   6033.10    273.20   4%3 o
  -5   2   7    441.22    560.50    173.70   4%3 o
  -6   4   7    141.33    -54.70    165.60   4%3 <
  -5   1   8    236.52    262.90    118.10   4%3 <
  -6   3   8    141.13    -33.10    117.60   4%3 <
  -4  -5  11    604.21    247.70    262.90   4%3 <
  -5  -4  12    393.18    446.60    205.00   4%3 <
  -6  -2  12    185.14    141.30    203.30   4%3 <
   6  -1 -10   1090.50    977.20    175.20   4%3 o
   5   0  -9    344.90    874.40    173.40   4%3 o
   4   1  -8    527.05    613.70    218.40   4%3 <
   3   2  -7   4974.00   7955.20    307.40   4%3 o
   5  -6  -4     88.19    111.90    163.80   4%3 <
   4  -5  -3    720.36   1456.20    182.90   4%3 o
  -3   8  -2    156.62    -81.70    201.60   4%3 <
  -5   4   5   2381.00   2825.40    232.10   4%3 o
  -3  -1   6  23782.00  25250.40    424.10   4%3 o
  -4   1   6   6374.00   7664.40    289.10   4%3 o
  -5   3   6   1199.40   1133.40    184.10   4%3 o
  -5  -3  11    194.52     96.90    206.40   4%3 <
  -6  -1  11    695.29    146.90    203.90   4%3 <
   6  -2  -9     36.17   -128.30    162.90   4%3 <
   5  -1  -8    133.25   -177.40    169.80   4%3 <
  -5   5   4    281.14    424.90    174.10   4%3 <
  -6   0  10    300.72    176.30    168.00   4%3 <
   4   1  -8    466.81    613.70    218.40   5%3 <
   3   2  -7   4746.40   7955.20    307.40   5%3 o
   2   4  -7  17371.00  19581.80    511.50   5%3 o
  -3   8  -2    156.84    -81.70    201.60   5%3 <
   2  -3  -1    607.57   1323.20    265.50   5%3 o
  -2   5  -1   2822.80   3312.30    271.60   5%3 o
   1  -2   0 239540.00 172534.00    985.20   5%3 o
   2  -8   3    174.37    452.10    232.00   5%3 <
   1  -7   4    946.54    638.80    292.10   5%3 <
   0  -6   5   1074.30   1297.40    380.80   5%3 o
  -5   4   5   2587.60   2825.40    232.10   5%3 o
  -3  -1   6  19212.00  25250.40    424.10   5%3 o
  -4   1   6   7728.50   7664.40    289.10   5%3 o
  -3  -6  10    539.86    105.60    354.40   5%3 <
  -5  -3  11    563.19     96.90    206.40   5%3 <
  -6  -1  11    521.94    146.90    203.90   5%3 <
   6  -2  -9     45.00   -128.30    162.90   5%3 <
   5  -1  -8    150.19   -177.40    169.80   5%3 <
   4   0  -7   8068.60   7570.50    285.10   5%3 o
   4  -6  -2    127.20    363.90    165.40   5%3 <
  -2   6  -2    363.67    200.60    240.20   5%3 <
   3  -5  -1    694.06    601.80    211.50   5%3 <
  -1   3  -1   5173.30   5416.90    353.70   5%3 o
  -5   5   4    640.79    424.90    174.10   5%3 <
  -3   0   5   9724.60   9606.80    335.10   5%3 o
  -4   2   5   3352.50   4599.30    256.10   5%3 o
  -4  -4  10    154.92    517.40    236.30   5%3 <
  -5  -2  10    102.56    457.00    203.60   5%3 <
  -6   0  10    257.45    176.30    168.00   5%3 <
   6  -3  -8     58.64   -377.70    167.70   5%3 <
   6  -4  -7    157.27    176.60    163.80   5%3 <
   5  -2  -7   2730.60   2461.90    196.30   5%3 o
   5  -3  -6   1153.20   2901.00    227.80   5%3 o
   4  -1  -6   8314.50   8785.10    293.50   5%3 o
   3   1  -6  25153.00  32080.40    454.40   5%3 o
  -2   8  -4     24.07    428.50    230.20   5%3 <
  -2   7  -3    552.81    264.80    206.00   5%3 <
   4  -7  -1    261.38    -56.00    165.50   5%3 <
   3  -6   0    458.59    354.00    204.50   5%3 <
   2  -4   0  17478.00  15497.50    358.80   5%3 o
  -4   4   3    180.31    310.70    204.50   5%3 <
  -5   6   3    196.23    197.50    164.70   5%3 <
  -4   3   4   1856.50   1468.90    187.80   5%3 o
   1  -8   5    574.60    646.90    238.40   5%3 <
  -6   2   8     92.33    248.40    204.20   5%3 <
  -5  -1   9    418.54     85.10    213.30   5%3 <
  -6   1   9    315.14    -24.60    166.30   5%3 <
  -6   3   7    106.17    -16.10    165.60   5%3 <
   2   3  -6  11235.00  11843.00    443.80   6%3 o
   0  -7   6   1792.70   1543.10    328.40   6%3 o
   5   5 -13     49.43   -111.90    231.60   6%3 <
   6   2 -12    328.13     83.50    203.10   6%3 <
   5   4 -12   1807.90   1690.00    249.60   6%3 o
   5  -4  -5   2010.10   2126.50    191.60   6%3 o
   4  -2  -5   3201.20   3827.10    244.60   6%3 o
   3   0  -5  14580.00  15059.10    352.20   6%3 o
  -1   4  -2  38691.00  41933.60    524.80   6%3 o
   2  -5   1   2787.80   2672.70    270.30   6%3 o
   1  -3   1   3735.10   4189.20    337.60   6%3 o
  -4   6   1     47.74      8.90    202.90   6%3 <
  -4   5   2    313.83    680.90    172.40   6%3 o
  -3   1   4  17932.00  16010.20    358.50   6%3 o
   1  -9   6   1243.90    848.50    244.20   6%3 o
  -5   0   8    365.44    138.60    201.90   6%3 <
  -4  -3   9   1678.60   1470.70    249.80   6%3 o
   6   1 -11    154.58    292.30    165.10   6%3 <
   5   3 -11     85.18    221.20    233.90   6%3 <
   6   0 -10    464.23    285.80    204.90   6%3 <
   5  -5  -4    199.30    173.50    168.00   6%3 <
   4  -3  -4   1048.50   1298.30    181.60   6%3 o
   3  -1  -4  17074.00  15308.30    358.80   6%3 o
  -1   5  -3   2283.80   3359.40    275.40   6%3 o
  -4   7   0    120.78    254.90    166.90   6%3 <
   3  -7   1    548.75    214.50    170.00   6%3 <
  -3   2   3   4967.90   4392.10    261.80   6%3 o
  -6   4   6    312.35    278.50    118.70   6%3 <
  -5   1   7     66.28    401.60    205.90   6%3 <
  -4  -2   8   1785.70   2790.20    267.20   6%3 o
  -6  -3  12     96.45    168.80    204.70   6%3 <
   5   2 -10     23.25   -192.70    201.90   6%3 <
   6  -1  -9    216.82    146.20    165.00   6%3 <
   5   1  -9    497.08    672.50    204.50   6%3 o
   6  -2  -8     73.13    -58.20    202.30   6%3 <
  -1   6  -4   1823.30    816.00    244.60   6%3 o
   5  -6  -3    190.10     90.70    165.80   6%3 <
   4  -4  -3     87.84    170.60    168.90   6%3 <
   3  -2  -3   3329.80   3519.90    253.50   6%3 o
  -3   4   1   1613.50   1779.30    224.70   6%3 o
   3  -8   2    190.64    140.10    166.20   6%3 <
   2  -6   2    163.60    655.50    205.70   6%3 o
  -3   3   2    620.89    469.10    214.80   6%3 <
  -5   3   5     17.43     13.60    205.60   6%3 <
  -5   2   6    155.08   -101.60    167.70   6%3 <
  -6  -2  11    318.18    396.50    202.20   6%3 <
  -5  -5  12   1218.60   1344.10    247.10   6%3 o
   4  -5  -2    411.02    717.10    174.90   6%3 o
  -5   4   4   1075.80    730.10    174.60   6%3 o
  -6  -1  10    694.73    642.30    176.20   6%3 o
   5   4 -12   1594.90   1690.00    249.60   7%3 o
   4   6 -12    101.76    409.40    307.80   7%3 <
   5   3 -11    147.96    221.20    233.90   7%3 <
   6   0 -10    525.79    285.80    204.90   7%3 <
   2   2  -5  14248.00  16753.50    451.00   7%3 o
   4  -3  -4   1271.60   1298.30    181.60   7%3 o
   3  -1  -4  17146.00  15308.30    358.80   7%3 o
  -1   5  -3   2495.00   3359.40    275.40   7%3 o
  -3   2   3   4311.80   4392.10    261.80   7%3 o
  -2  -1   4  11630.00  11846.50    390.00   7%3 o
  -5   1   7     82.09    401.60    205.90   7%3 <
  -4  -2   8   1830.70   2790.20    267.20   7%3 o
  -3  -5   9    704.69    661.60    357.50   7%3 <
  -6  -3  12    140.96    168.80    204.70   7%3 <
   5   2 -10     25.12   -192.70    201.90   7%3 <
   6  -1  -9    235.19    146.20    165.00   7%3 <
   5   1  -9    266.84    672.50    204.50   7%3 o
   6  -2  -8     57.01    -58.20    202.30   7%3 <
  -1   8  -6    804.24    371.60    263.30   7%3 <
  -1   7  -5    221.89     12.30    266.30   7%3 <
  -1   6  -4   1737.10    816.00    244.60   7%3 o
   5  -6  -3    363.43     90.70    165.80   7%3 <
   4  -4  -3    109.36    170.60    168.90   7%3 <
   3  -2  -3   4472.60   3519.90    253.50   7%3 o
  -3   4   1   1464.50   1779.30    224.70   7%3 o
   3  -8   2    245.70    140.10    166.20   7%3 <
   2  -6   2    178.14    655.50    205.70   7%3 o
   1  -4   2  40071.00  40979.00    546.60   7%3 o
  -3   3   2    614.28    469.10    214.80   7%3 <
  -5   3   5     31.70     13.60    205.60   7%3 <
  -5   2   6    107.84   -101.60    167.70   7%3 <
   0  -8   7   1248.50   2247.90    308.80   7%3 o
  -6  -2  11    394.97    396.50    202.20   7%3 <
  -5  -5  12   1454.40   1344.10    247.10   7%3 o
   5   0  -8     83.51    -99.50    202.60   7%3 <
   6  -3  -7     95.07    -48.00    163.40   7%3 <
  -3   8  -3    138.33      5.10    199.60   7%3 <
   4  -5  -2    405.63    717.10    174.90   7%3 o
   3  -3  -2    751.26    673.50    220.20   7%3 o
  -3   7  -2    758.44    453.60    209.10   7%3 <
  -3   6  -1    440.44    157.40    206.50   7%3 <
  -3   5   0   1702.30   1123.70    178.10   7%3 o
  -5   6   2    143.76    -74.30    164.60   7%3 <
   2  -7   3    532.52    188.40    209.90   7%3 <
  -5   5   3   1634.90   1144.60    180.00   7%3 o
  -5   4   4   1237.40    730.10    174.60   7%3 o
  -4  -1   7    320.25    185.60    205.20   7%3 <
  -6   0   9   1018.50   1279.20    212.60   7%3 o
  -6  -1  10    866.76    642.30    176.20   7%3 o
   5  -1  -7    242.03    457.20    167.10   7%3 <
   6  -4  -6    321.88    412.90    168.30   7%3 <
   4  -6  -1     62.93    174.40    163.40   7%3 <
  -6   1   8    152.69      3.50    163.80   7%3 <
   2   0  -3  18046.00  16608.30    420.80   8%3 o
  -2   1   2  60871.00  58806.60    618.80   8%3 o
  -3  -4   8   2295.60   4139.30    344.80   8%3 o
  -3  -5   9    680.48    661.60    357.50   8%3 <
  -5  -2   9     81.14     65.40    234.80   8%3 <
   4   6 -12     79.08    409.40    307.80   8%3 <
   4   5 -11    686.87    338.90    290.70   8%3 <
   4   4 -10    520.11    564.00    268.50   8%3 <
   5   0  -8    100.72    -99.50    202.60   8%3 <
   2   1  -4  15087.00  16122.50    420.90   8%3 o
  -3   8  -3    176.24      5.10    199.60   8%3 <
   3  -3  -2    860.75    673.50    220.20   8%3 o
  -3   7  -2    773.82    453.60    209.10   8%3 <
   2  -7   3    592.10    188.40    209.90   8%3 <
  -2   0   3  17232.00  15751.20    440.40   8%3 o
   0  -8   7   1372.00   2247.90    308.80   8%3 o
  -4  -1   7    526.25    185.60    205.20   8%3 <
  -6   0   9   1113.70   1279.20    212.60   8%3 o
  -5  -4  11    607.69    600.80    240.00   8%3 <
   4   3  -9   2174.80   2078.00    257.50   8%3 o
   5  -1  -7    264.15    457.20    167.10   8%3 <
   6  -4  -6    368.61    412.90    168.30   8%3 <
   5  -2  -6     43.42    -50.40    203.00   8%3 <
   4  -6  -1     40.82    174.40    163.40   8%3 <
   3  -4  -1   1367.40   1529.40    223.10   8%3 o
   4  -7   0    107.97     76.20    204.30   8%3 <
   1  -5   3   2481.10   2765.90    275.00   8%3 o
   2  -8   4     22.12    171.80    198.80   8%3 <
  -4   0   6   4220.20   3549.10    220.30   8%3 o
  -6   2   7     60.61     79.30    167.30   8%3 <
  -6   1   8    162.91      3.50    163.80   8%3 <
   4   2  -8   1782.60   3457.80    242.70   8%3 o
   4   1  -7    199.13     56.90    210.10   8%3 <
   5  -3  -5     12.11   -159.00    169.10   8%3 <
   5  -4  -4   1092.40    887.80    218.20   8%3 o
   3  -5   0   1981.50   1356.60    224.10   8%3 o
  -4   3   3   2959.70   3859.30    247.40   8%3 o
  -4   2   4   4676.00   4075.80    227.90   8%3 o
  -4   1   5   1669.80   1671.50    192.90   8%3 o
  -6   4   5     66.08    197.90    164.10   8%3 <
  -6   3   6    198.85    214.20    169.60   8%3 <
  -5  -3  10    405.03    621.30    208.60   8%3 <
   6   3 -12    191.53    -14.00    203.10   8%3 <
   5  -5  -3   1747.20   1515.60    185.30   8%3 o
  -4   6   0     85.08    325.90    167.90   8%3 <
  -4   5   1    356.86    131.40    171.40   8%3 <
  -4   4   2    378.41    366.20    172.40   8%3 <
   6  -4  -5     67.45   -224.40    167.20   9%3 <
   4  -1  -5    866.08   1554.20    226.00   9%3 o
  -2   8  -5    486.49    101.20    203.60   9%3 <
   4  -2  -4   4014.90   4588.70    262.00   9%3 o
  -2   7  -4    450.21    475.40    207.90   9%3 <
   4  -3  -3   3945.50   3262.50    244.10   9%3 o
   2   0  -3  18159.00  16608.30    420.80   9%3 o
  -2   6  -3   1793.00   1794.40    224.70   9%3 o
   5  -6  -2     88.19    395.50    165.00   9%3 <
   4  -4  -2    540.26    617.00    211.40   9%3 <
   2  -1  -2  61678.00  56773.30    615.80   9%3 o
  -2   5  -2   1102.10   1383.40    224.50   9%3 o
   2  -2  -1   5367.00   7418.00    335.20   9%3 o
  -2   4  -1   6704.20   7981.60    297.50   9%3 o
  -2   3   0   3141.10   2581.80    280.80   9%3 o
   3  -6   1    559.44    733.10    207.10   9%3 o
  -2   2   1   6401.00   6657.20    301.10   9%3 o
  -5   6   1    204.44    240.00    169.10   9%3 <
   3  -7   2    530.43    439.90    171.00   9%3 <
  -2   1   2  60809.00  58806.60    618.80   9%3 o
  -5   5   2    765.34   1245.10    184.20   9%3 o
   3  -8   3    114.42     76.60    201.60   9%3 <
  -5   4   3   1209.90   1223.70    181.60   9%3 o
   1  -6   4   1620.00    842.90    271.80   9%3 o
  -5   3   4   3740.30   3667.70    217.20   9%3 o
   1  -7   5    115.28    297.40    237.90   9%3 <
  -5   2   5    928.78    416.10    179.20   9%3 <
  -5   1   6     82.20   -172.00    206.30   9%3 <
  -3  -3   7   2262.90   2295.00    321.40   9%3 o
  -5   0   7    138.48    356.00    169.50   9%3 <
  -3  -4   8   2322.00   4139.30    344.80   9%3 o
  -5  -1   8    233.13    210.80    209.30   9%3 <
  -5  -2   9     94.32     65.40    234.80   9%3 <
  -6  -2  10    506.33    331.10    205.60   9%3 <
  -4  -6  11   1809.00   1599.90    326.50   9%3 o
  -6  -3  11    331.85    753.70    207.40   9%3 o
   6  -2  -7     59.77    194.40    204.70   9%3 <
   6  -3  -6     56.75    100.30    167.80   9%3 <
   4   1  -7    201.66     56.90    210.10   9%3 <
   5  -4  -4   1103.50    887.80    218.20   9%3 o
   3  -5   0   2077.30   1356.60    224.10   9%3 o
  -4   3   3   2897.60   3859.30    247.40   9%3 o
   6   3 -12    195.88    -14.00    203.10   9%3 <
   6   2 -11    553.22    394.50    208.60   9%3 <
   6   1 -10   1160.80   1604.40    215.60   9%3 o
   6   0  -9   1000.20   1394.40    215.50   9%3 o
   4   0  -6   4038.90   4183.10    257.40   9%3 o
   5  -5  -3   1776.10   1515.60    185.30   9%3 o
  -4   7  -1    144.22     -9.70    169.40   9%3 <
  -4   6   0     81.25    325.90    167.90   9%3 <
  -4   5   1    324.15    131.40    171.40   9%3 <
  -4   4   2    351.02    366.20    172.40   9%3 <
   6  -1  -8     52.78   -167.20    166.90   9%3 <
   6  -4  -5     62.56   -224.40    167.20  10%3 <
   4  -1  -5   1152.90   1554.20    226.00  10%3 o
  -2   8  -5    333.03    101.20    203.60  10%3 <
   4  -2  -4   4383.80   4588.70    262.00  10%3 o
  -2   7  -4    482.37    475.40    207.90  10%3 <
   4  -3  -3   3872.30   3262.50    244.10  10%3 o
  -2   6  -3   2460.20   1794.40    224.70  10%3 o
   5  -6  -2    132.96    395.50    165.00  10%3 <
   4  -4  -2    696.57    617.00    211.40  10%3 <
   2  -1  -2  64205.00  56773.30    615.80  10%3 o
  -2   5  -2   1387.70   1383.40    224.50  10%3 o
   4  -5  -1    224.86    198.40    207.80  10%3 <
   2  -2  -1   5943.40   7418.00    335.20  10%3 o
  -2   4  -1   6185.20   7981.60    297.50  10%3 o
   2  -3   0   2891.50   3154.10    251.80  10%3 o
  -2   3   0   3176.50   2581.80    280.80  10%3 o
   3  -6   1    828.09    733.10    207.10  10%3 o
  -2   2   1   6266.20   6657.20    301.10  10%3 o
  -5   6   1    367.43    240.00    169.10  10%3 <
   3  -7   2    510.04    439.90    171.00  10%3 <
  -5   5   2    943.39   1245.10    184.20  10%3 o
   3  -8   3    105.72     76.60    201.60  10%3 <
  -5   4   3   1079.00   1223.70    181.60  10%3 o
   1  -6   4   1872.10    842.90    271.80  10%3 o
  -5   3   4   3656.60   3667.70    217.20  10%3 o
   1  -7   5    139.73    297.40    237.90  10%3 <
  -5   2   5    930.13    416.10    179.20  10%3 <
   1  -8   6    619.63      0.30    238.50  10%3 <
  -3  -2   6  13734.00  14831.50    391.60  10%3 o
  -5   1   6    141.86   -172.00    206.30  10%3 <
  -3  -3   7   2438.00   2295.00    321.40  10%3 o
  -5   0   7    172.51    356.00    169.50  10%3 <
  -3  -4   8   2448.80   4139.30    344.80  10%3 o
  -5  -1   8    151.03    210.80    209.30  10%3 <
  -5  -2   9    111.08     65.40    234.80  10%3 <
  -6  -2  10    312.02    331.10    205.60  10%3 <
  -4  -6  11   2590.00   1599.90    326.50  10%3 o
  -6  -3  11    646.34    753.70    207.40  10%3 o
   0   8  -8   2906.50   2407.70    310.40  10%3 o
   6  -2  -7     44.31    194.40    204.70  10%3 <
   6  -3  -6    111.66    100.30    167.80  10%3 <
  -6  -1   9    672.96    241.90    171.70  10%3 <
   6   3 -12    245.09    -14.00    203.10  10%3 <
   6   2 -11    722.21    394.50    208.60  10%3 <
   6   1 -10   1383.20   1604.40    215.60  10%3 o
   6   0  -9   1012.50   1394.40    215.50  10%3 o
   6  -1  -8     91.75   -167.20    166.90  10%3 <
   4   0  -6   3846.80   4183.10    257.40  10%3 o
   5   5 -12    783.48   1122.50    238.90  11%3 o
   5   4 -11    137.42    219.30    238.40  11%3 <
   5   3 -10   1032.70    986.70    241.70  11%3 o
   5   2  -9     26.47    -14.90    203.90  11%3 <
   5   1  -8    551.52    387.00    208.00  11%3 <
   0   7  -7   7664.30   7697.50    374.90  11%3 o
   0   6  -6   8809.70   8717.80    364.90  11%3 o
   0   5  -5   5125.70   3104.00    351.30  11%3 o
  -3   8  -4    444.54    325.10    207.50  11%3 <
  -3   7  -3   2831.20    825.40    247.40  11%3 o
   4  -6   0    100.12     12.40    205.40  11%3 <
   2  -4   1   9241.20  10283.20    335.60  11%3 o
   2  -5   2   3070.80   2521.10    269.00  11%3 o
  -3   0   4  72021.00  68668.30    658.50  11%3 o
  -3  -1   5  14147.00  15828.40    409.20  11%3 o
  -6   3   5    557.82    668.30    210.90  11%3 o
  -6   2   6    612.13    329.20    207.10  11%3 <
  -6   1   7    884.76   1157.60    212.90  11%3 o
  -4  -5  10    326.99   -132.40    286.80  11%3 <
   3   4  -8  10571.00   7512.60    391.60  11%3 o
   5   0  -7    181.30    483.50    171.10  11%3 <
   3   3  -7   3034.10   3701.40    330.90  11%3 o
   5  -1  -6    171.54    113.30    208.60  11%3 <
   3   2  -6  30110.00  29880.60    487.00  11%3 o
   5  -2  -5    881.69    515.80    212.90  11%3 <
   3   1  -5   4257.90   5751.60    318.30  11%3 o
   5  -3  -4   4455.40   5406.10    262.60  11%3 o
  -3   6  -2    511.04    403.00    211.90  11%3 <
  -3   5  -1   1002.60    377.70    215.00  11%3 <
  -3   4   0   1539.40   2689.90    244.20  11%3 o
   4  -7   1    123.60   -172.70    167.00  11%3 <
  -3   3   1   1661.50   2972.20    246.90  11%3 o
  -3   2   2   3372.20   4073.20    260.60  11%3 o
   2  -6   3    688.31    466.50    240.80  11%3 <
  -3   1   3  12381.00  11468.80    335.30  11%3 o
  -6   5   3   1349.70    617.10    176.00  11%3 o
  -6   4   4    640.80    273.10    169.70  11%3 <
  -4  -3   8    548.94    503.80    268.80  11%3 <
  -4  -4   9    125.06    451.50    242.90  11%3 <
   3   0  -4  54015.00  51427.60    570.20  11%3 o
   5  -4  -3   1117.70   1116.10    179.60  11%3 o
   3  -1  -3  12001.00  11397.40    328.40  11%3 o
   5  -5  -2   1288.60   1405.70    187.40  11%3 o
   3  -2  -2   1811.30   3983.70    266.30  11%3 o
  -4   7  -2    271.01    459.20    206.80  11%3 <
   5  -6  -1    218.36    275.20    203.30  11%3 <
   2  -7   4    906.73     71.80    206.30  11%3 <
  -4  -2   7    744.85   1426.70    248.40  11%3 o
  -4   6  -1    311.25    142.50    170.60  11%3 <
  -4   5   0   1416.80    755.90    178.30  11%3 o
  -4  -1   6   1601.60   1589.10    225.00  11%3 o
   3   5  -9   1225.10   1473.20    398.80  12%3 o
   3   4  -8   8917.80   7512.60    391.60  12%3 o
   3   3  -7   3260.00   3701.40    330.90  12%3 o
   3   1  -5   6564.20   5751.60    318.30  12%3 o
   3  -1  -3  11070.00  11397.40    328.40  12%3 o
   3  -2  -2   5074.30   3983.70    266.30  12%3 o
  -4   7  -2    399.72    459.20    206.80  12%3 <
   5  -6  -1    165.15    275.20    203.30  12%3 <
   2  -7   4    133.13     71.80    206.30  12%3 <
   2  -8   5    320.85    264.30    202.50  12%3 <
  -4  -2   7   1201.30   1426.70    248.40  12%3 o
  -4  -3   8    693.32    503.80    268.80  12%3 <
  -4  -4   9    506.13    451.50    242.90  12%3 <
   6   3 -11    146.40    361.90    233.10  12%3 <
   6   2 -10    438.10     21.40    207.70  12%3 <
   6   1  -9    249.66    264.00    171.20  12%3 <
   6   0  -8   1476.60    752.40    176.40  12%3 o
   6  -1  -7    120.03    511.30    173.80  12%3 <
  -1   8  -7    685.38    959.30    241.90  12%3 o
   3  -3  -1   1158.10   1322.80    192.30  12%3 o
  -4   6  -1    208.43    142.50    170.60  12%3 <
   3  -4   0   1618.40   1950.90    230.00  12%3 o
  -4   5   0    652.62    755.90    178.30  12%3 o
  -4   4   1   3527.20   3676.70    215.70  12%3 o
  -4   3   2    406.76    737.50    178.00  12%3 o
  -4   2   3   7535.90   8128.10    263.10  12%3 o
  -4   1   4    566.71   1286.70    224.50  12%3 o
  -4   0   5   8986.10   9859.60    313.70  12%3 o
  -4  -1   6   1906.00   1589.10    225.00  12%3 o
  -5  -4  10    434.11    480.30    238.60  12%3 <
  -5  -5  11    468.15    501.50    242.90  12%3 <
   6  -2  -6    825.71    875.70    132.70  12%3 o
  -1   7  -6   1945.10   1847.30    227.90  12%3 o
   6  -3  -5    728.77    423.60    128.20  12%3 o
   6  -4  -4    684.73    517.60    131.90  12%3 o
   6  -5  -3    844.07    535.10    171.90  12%3 o
  -5   6   0     43.71    123.80    162.00  12%3 <
   3  -5   1    632.87    922.50    177.50  12%3 o
  -5   5   1    697.62    732.90    179.50  12%3 o
   3  -6   2    349.01    295.10    206.60  12%3 <
  -5   4   2    176.69    190.10    206.20  12%3 <
   3  -7   3   1136.00    489.80    211.70  12%3 <
  -5   3   3   1356.40   1467.20    225.40  12%3 o
  -5   0   6   1030.20    138.50    212.90  12%3 <
  -5  -1   7   1087.70    550.60    211.40  12%3 <
  -5  -2   8    175.34    464.90    207.60  12%3 <
  -5  -3   9    341.19    153.10    207.00  12%3 <
  -6   5   2    315.43    362.90    166.20  12%3 <
   3  -8   4    107.79    308.70    166.00  12%3 <
  -5   2   4    535.27    357.20    171.10  12%3 <
  -5   1   5    497.41    802.30    177.40  12%3 o
   6   3 -11    137.93    361.90    233.10  13%3 <
   6   2 -10    453.32     21.40    207.70  13%3 <
   6   1  -9    202.41    264.00    171.20  13%3 <
   3   5  -9    384.40   1473.20    398.80  13%3 o
   6   0  -8    587.22    752.40    176.40  13%3 o
   3   4  -8   2295.40   7512.60    391.60  13%3 o
   6  -1  -7     76.35    511.30    173.80  13%3 <
   3   3  -7   1583.10   3701.40    330.90  13%3 o
  -1   8  -7    936.04    959.30    241.90  13%3 o
   6  -2  -6    759.60    875.70    132.70  13%3 o
   3   2  -6  20799.00  29880.60    487.00  13%3 o
  -1   7  -6   1791.20   1847.30    227.90  13%3 o
   6  -3  -5    478.12    423.60    128.20  13%3 o
   3   1  -5   5623.60   5751.60    318.30  13%3 o
  -1   6  -5    883.11    763.60    248.10  13%3 o
   6  -4  -4    587.38    517.60    131.90  13%3 o
   3   0  -4  77843.00  51427.60    570.20  13%3 o
   6  -5  -3    756.65    535.10    171.90  13%3 o
   3  -1  -3   1754.20  11397.40    328.40  13%3 o
   3  -2  -2   9074.60   3983.70    266.30  13%3 o
   3  -3  -1   1777.10   1322.80    192.30  13%3 o
   3  -4   0   2835.30   1950.90    230.00  13%3 o
  -4   5   0    792.62    755.90    178.30  13%3 o
  -5   6   0     11.53    123.80    162.00  13%3 <
   3  -5   1   1202.10    922.50    177.50  13%3 o
  -4   4   1   1425.00   3676.70    215.70  13%3 o
  -5   5   1    698.50    732.90    179.50  13%3 o
   3  -6   2    321.35    295.10    206.60  13%3 <
  -4   3   2    408.72    737.50    178.00  13%3 o
  -5   4   2     71.59    190.10    206.20  13%3 <
   3  -7   3   1748.30    489.80    211.70  13%3 <
  -4   2   3   5530.30   8128.10    263.10  13%3 o
  -5   3   3   1018.50   1467.20    225.40  13%3 o
  -4   1   4   1536.90   1286.70    224.50  13%3 o
  -4   0   5  13593.00   9859.60    313.70  13%3 o
  -4  -1   6   1582.30   1589.10    225.00  13%3 o
  -5   0   6    314.52    138.50    212.90  13%3 <
  -4  -2   7   1995.80   1426.70    248.40  13%3 o
  -5  -1   7    488.16    550.60    211.40  13%3 <
  -4  -3   8    503.63    503.80    268.80  13%3 <
  -5  -2   8     70.69    464.90    207.60  13%3 <
  -1  -8   9   2302.50   3030.30    360.90  13%3 o
  -4  -4   9    319.61    451.50    242.90  13%3 <
  -5  -3   9     79.31    153.10    207.00  13%3 <
  -5  -4  10    353.26    480.30    238.60  13%3 <
  -5  -5  11    828.13    501.50    242.90  13%3 <
  -2   8  -6    189.84    433.50    200.50  13%3 <
   4  -1  -4   2089.30   4819.50    259.90  13%3 o
  -1   5  -4   1441.70   2135.40    267.90  13%3 o
   4  -2  -3   5061.30   7107.30    282.50  13%3 o
   4  -3  -2   3191.00   3590.10    245.10  13%3 o
   4  -4  -1   2781.30   3882.90    249.20  13%3 o
  -6   5   2    344.85    362.90    166.20  13%3 <
  -6   4   3    349.17    378.70    169.40  13%3 <
   3  -8   4    110.75    308.70    166.00  13%3 <
  -5   2   4    169.15    357.20    171.10  13%3 <
  -6   3   4    535.61    570.90    173.20  13%3 o
  -5   1   5    584.40    802.30    177.40  13%3 o
  -6   2   5    811.60   1047.20    214.20  13%3 o
   3   7 -11    500.09   1239.30    548.50  14%3 <
   4   4  -9     83.45     11.20    289.60  14%3 <
   4   3  -8    689.88    206.80    312.50  14%3 <
   4   2  -7    478.84    562.60    245.20  14%3 <
   4   1  -6    871.09    889.00    249.10  14%3 o
  -2   8  -6    228.19    433.50    200.50  14%3 <
  -2   7  -5    152.66    336.30    237.50  14%3 <
  -3   8  -5    330.30    337.50    207.00  14%3 <
  -1   5  -4   1305.70   2135.40    267.90  14%3 o
  -2   6  -4   1531.60   1549.00    255.70  14%3 o
  -1   4  -3  13545.00  15604.80    403.20  14%3 o
   4  -3  -2   4992.60   3590.10    245.10  14%3 o
  -1   3  -2  17835.00  19960.80    450.20  14%3 o
   4  -4  -1   1645.10   3882.90    249.20  14%3 o
   4  -5   0   1098.90    601.70    216.10  14%3 <
   4  -6   1     63.40    186.80    206.00  14%3 <
   4  -7   2    297.44    224.40    170.40  14%3 <
   0  -4   4  40990.00  29541.00    543.70  14%3 o
   0  -5   5   3244.00   1959.40    350.20  14%3 o
   0  -6   6   6373.20   8685.20    364.10  14%3 o
  -6   1   6     63.48    468.60    208.00  14%3 <
  -6   0   7    715.32    138.10    204.90  14%3 <
  -6  -1   8     96.67    186.40    203.90  14%3 <
  -1  -8   9   3812.30   3030.30    360.90  14%3 o
   4   5 -10     58.20    -40.60    311.40  14%3 <
   5   1  -7    187.42    434.00    239.40  14%3 <
   5   0  -6     37.90     81.10    203.40  14%3 <
   5  -1  -5    604.31    965.10    174.80  14%3 o
   5  -2  -4    153.37    402.10    171.20  14%3 <
  -3   7  -4     98.50    155.00    205.80  14%3 <
   5  -3  -3   1669.70   1956.40    191.90  14%3 o
  -2   5  -3   6511.30   8859.40    294.60  14%3 o
   5  -4  -2     66.48   -106.20    167.30  14%3 <
   5  -5  -1    445.06    777.90    179.10  14%3 o
   5  -6   0     31.84    -86.20    167.80  14%3 <
   5   2  -8    260.43    699.40    241.20  14%3 <
   6  -4  -3    112.47      6.80    203.60  14%3 <
  -3   6  -3    903.57    968.70    181.30  14%3 o
  -4   7  -3    367.24    322.80    170.80  14%3 <
   6  -5  -2    384.38    290.70    207.10  14%3 <
   5   3  -9    427.73    538.80    207.60  14%3 <
   6  -3  -4    852.80    772.20    179.20  14%3 o
   4   5 -10     84.73    -40.60    311.40  15%3 <
   4   4  -9    110.27     11.20    289.60  15%3 <
   5   2  -8    180.04    699.40    241.20  15%3 <
   5   1  -7    237.81    434.00    239.40  15%3 <
   6  -4  -3    148.45      6.80    203.60  15%3 <
   6  -5  -2    371.84    290.70    207.10  15%3 <
  -3   5  -2   1105.40   1365.50    226.60  15%3 o
  -4   6  -2    504.71    291.50    208.10  15%3 <
  -1   2  -1 169620.00 162250.00    981.00  15%3 o
   1  -2   1 166010.00 162288.00    967.30  15%3 o
   1  -3   2  16195.00  22927.20    464.50  15%3 o
   1  -4   3  12504.00  12500.20    371.60  15%3 o
   1  -5   4   1670.10   1644.90    230.10  15%3 o
   1  -6   5   2777.00   5651.70    264.10  15%3 o
   1  -7   6   1416.80   2394.40    237.70  15%3 o
   1  -8   7    395.30    566.30    210.10  15%3 <
   5   4 -10    114.42    322.10    238.20  15%3 <
   6   2  -9     72.93     52.90    204.50  15%3 <
   5   3  -9    279.04    538.80    207.60  15%3 <
   6   1  -8     71.22    -18.70    204.20  15%3 <
   6   0  -7    141.21    129.20    204.10  15%3 <
   6  -1  -6     87.21     97.50    206.10  15%3 <
   6  -2  -5    590.67    833.80    176.30  15%3 o
   6  -3  -4    470.90    772.20    179.20  15%3 o
  -2   3  -1   8961.30   4792.40    286.50  15%3 o
  -3   4  -1   3216.00   3044.90    251.80  15%3 o
  -4   5  -1   2571.80   2827.10    203.40  15%3 o
  -5   6  -1    243.88     79.90    170.60  15%3 <
  -2   2   0  46805.00  39368.00    531.30  15%3 o
  -3   3   0   8911.70   8307.30    299.00  15%3 o
  -4   4   0   1211.10   1124.90    219.10  15%3 o
  -5   5   0    562.43    914.90    216.40  15%3 o
  -6   5   1    126.39    -38.70    203.80  15%3 <
   6   3 -10     67.65    140.40    198.80  15%3 <
   2  -3   1   9692.00  10353.20    328.50  15%3 o
  -3   2   1   2090.60   4948.40    275.60  15%3 o
  -4   3   1    875.53   2442.10    207.30  15%3 o
  -5   4   1    369.04    564.60    174.80  15%3 o
   2  -4   2  10329.00   9901.70    315.80  15%3 o
  -5   3   2    436.59    593.60    181.40  15%3 o
  -6   4   2    416.64    598.70    171.20  15%3 o
   2  -5   3   6147.70   3967.90    255.40  15%3 o
  -6   3   3    825.32   1610.50    186.10  15%3 o
   2  -6   4   2583.10    664.00    213.40  15%3 o
   2  -7   5    172.57    677.20    211.80  15%3 o
   2  -8   6   1405.00    716.50    208.50  15%3 o
   3  -5   2   1151.60   2898.20    204.90  15%3 o
  -4   2   2    700.25   1101.50    194.00  15%3 o
   3  -6   3    681.41    939.30    178.80  15%3 o
  -5   2   3   1306.60   1844.10    196.00  15%3 o
   3  -7   4    207.28    154.10    166.30  15%3 <
  -6   2   4    347.99    461.00    172.10  15%3 <
   3  -8   5    405.22    327.90    173.10  15%3 <
   5   5 -11   2855.10    614.30    266.00  16%3 <
   4   6 -11   1327.20   1693.30    322.00  16%3 o
   3   7 -11    866.37   1239.30    548.50  16%3 <
   0   8  -9    278.02    -81.70    235.00  16%3 <
  -1   8  -8   1107.20    466.20    240.90  16%3 <
   3  -3   0  14647.00  11118.80    325.90  16%3 o
   2  -2   0  62703.00  40780.30    518.50  16%3 o
  -2   1   1  26359.00  21417.10    435.50  16%3 o
   4  -6   2    725.64    206.80    169.70  16%3 <
   3  -5   2   1529.80   2898.20    204.90  16%3 o
  -3   1   2  11013.00   9812.80    325.80  16%3 o
   4  -7   3   1947.00    832.40    178.50  16%3 o
  -2   8  -7     82.60    172.60    203.30  16%3 <
  -3   8  -6    192.82    123.70    204.00  16%3 <
   4  -2  -2   1458.20    924.10    229.70  16%3 o
   3  -1  -2   5952.80   8165.70    300.00  16%3 o
   2   0  -2 107820.00 121520.00    862.40  16%3 o
   5  -4  -1   1285.10   1457.70    188.50  16%3 o
   4  -3  -1   1354.50   1901.40    202.70  16%3 o
   3  -2  -1   9627.60  10119.40    293.10  16%3 o
   2  -1  -1  26185.00  21425.90    429.70  16%3 o
   5  -5   0    868.98    580.60    181.40  16%3 o
   4  -4   0   1460.60   1131.10    185.00  16%3 o
   5  -6   1    201.04     74.60    168.50  16%3 <
   4  -5   1    449.89    647.60    183.00  16%3 o
  -2   0   2 109730.00 132769.00    876.00  16%3 o
  -3   0   3  22243.00  31477.00    472.70  16%3 o
  -4   1   3   2259.10   3517.60    228.10  16%3 o
  -3  -1   4  11146.00  18262.00    402.20  16%3 o
  -4   0   4  28319.00  31628.80    437.20  16%3 o
  -5   1   4   1110.30   1229.80    145.70  16%3 o
  -4  -1   5   1897.90    898.30    234.50  16%3 o
  -5   0   5   1162.30   1161.30    189.40  16%3 o
  -6   1   5   1852.90    887.40    138.00  16%3 o
  -5  -1   6   2555.70   1757.70    232.20  16%3 o
  -6   0   6    328.64    130.40    169.40  16%3 <
  -5  -2   7   1705.60   2750.40    266.20  16%3 o
  -6  -1   7   1074.80   1319.30    184.40  16%3 o
  -6  -2   8   1145.90    661.20    213.80  16%3 o
  -6  -3   9     76.60    173.80    202.40  16%3 <
  -3   7  -5    141.82    131.50    170.80  16%3 <
   6  -2  -4    243.57    419.20    210.40  16%3 <
   5  -1  -4   1269.00   1329.20    227.30  16%3 o
  -4   7  -4   1423.60    697.10    172.90  16%3 o
   6  -3  -3   2097.10   1762.00    188.40  16%3 o
   5  -2  -3   1027.80    813.80    188.10  16%3 o
   4  -1  -3    688.77   2295.00    247.60  16%3 o
   3   0  -3  25097.00  33361.20    493.60  16%3 o
   6  -4  -2    212.39    158.60    169.90  16%3 <
   5  -3  -2    738.97   1320.80    188.30  16%3 o
  -5   6  -2    425.28   -134.80    169.30  16%3 <
   6  -5  -1    112.94    144.00    116.70  16%3 <
  -4  -2   6   9218.30   7546.90    286.40  16%3 o
  -5  -3   8    293.61    222.50    209.30  16%3 <
  -5  -4   9    550.13    776.60    243.30  16%3 o
   2   0  -2 120480.00 121520.00    862.40  17%3 o
  -3  -1   4  19468.00  18262.00    402.20  17%3 o
  -5  -2   7    659.68   2750.40    266.20  17%3 o
  -6  -3   9    356.87    173.80    202.40  17%3 <
   0   7  -8   1036.00    399.30    310.80  17%3 <
  -1   7  -7    590.07    453.90    238.50  17%3 <
  -2   7  -6    149.12    238.90    202.50  17%3 <
   6  -2  -4    175.67    419.20    210.40  17%3 <
   5  -1  -4   2130.60   1329.20    227.30  17%3 o
   6  -3  -3   2760.50   1762.00    188.40  17%3 o
   5  -2  -3    497.31    813.80    188.10  17%3 o
   4  -1  -3    906.50   2295.00    247.60  17%3 o
   3   0  -3  27797.00  33361.20    493.60  17%3 o
  -5   6  -2    155.03   -134.80    169.30  17%3 <
  -2  -1   3  33717.00  30128.20    521.60  17%3 o
  -3  -2   5  21878.00  24821.30    452.60  17%3 o
  -4  -2   6   6430.40   7546.90    286.40  17%3 o
  -4  -3   7   2014.40   3129.50    265.30  17%3 o
  -5  -3   8    497.49    222.50    209.30  17%3 <
  -5  -4   9    845.59    776.60    243.30  17%3 o
   6   0  -6    107.16   -104.20    208.30  17%3 <
  -1   6  -6   5947.50   2942.30    316.20  17%3 o
   6  -1  -5   1810.80   2726.30    206.10  17%3 o
   5   0  -5   1460.90   1570.40    225.10  17%3 o
  -2   6  -5   1146.00    950.80    242.70  17%3 o
   4   0  -4  32295.00  31018.20    463.50  17%3 o
   3   1  -4  19981.00  16514.40    398.20  17%3 o
  -3   6  -4    276.10    170.40    206.30  17%3 <
  -4   6  -3   1025.60    715.00    170.90  17%3 o
  -4   5  -2    708.47   1032.20    213.10  17%3 o
  -5   5  -1    613.25    467.50    174.90  17%3 <
  -6   5   0     56.61    236.30    162.40  17%3 <
  -6   4   1    299.27    394.90    168.90  17%3 <
  -4  -4   8    951.24    388.50    271.00  17%3 <
  -5  -5  10    187.15    -25.80    240.00  17%3 <
   6   1  -7   1694.40   1893.70    223.90  17%3 o
   5   1  -6    906.70   2968.70    238.30  17%3 o
   4   1  -5   4593.40   5646.70    274.00  17%3 o
  -3   5  -3    705.67   1370.80    218.40  17%3 o
  -4   4  -1    717.13   1419.10    222.20  17%3 o
  -5   4   0    659.01   1083.80    189.00  17%3 o
  -6   3   2   2221.00   2087.80    197.10  17%3 o
  -7   1   5    562.58    509.00    206.30  17%3 <
  -5   3   1   2907.60   2080.10    197.60  17%3 o
  -6   2   3    359.30    170.40    176.10  17%3 <
   5  -4   0   1496.50   1892.80    191.70  18%3 o
   5  -5   1    281.87    525.40    205.20  18%3 <
   4  -5   2    460.25    538.00    208.60  18%3 <
   4  -6   3    804.07    696.10    209.70  18%3 o
  -5   1   3    531.95    782.90    212.60  18%3 o
   4  -7   4    648.13   1210.60    240.20  18%3 o
   3  -6   4    477.12    449.70    208.20  18%3 <
  -2  -2   4  33196.00  26898.90    509.20  18%3 o
   3  -7   5    169.71    339.60    233.30  18%3 <
   3  -8   6    410.38   -226.20    234.60  18%3 <
   2  -7   6    190.51    262.20    237.40  18%3 <
   2  -8   7    401.68    325.90    234.20  18%3 <
  -3  -4   7   1667.20   2731.50    313.00  18%3 o
  -1   6  -6   5169.40   2942.30    316.20  18%3 o
   3   1  -4  19429.00  16514.40    398.20  18%3 o
   2   1  -3  34156.00  38808.20    553.50  18%3 o
  -3  -3   6   3626.50   4061.60    312.70  18%3 o
  -4  -4   8    942.29    388.50    271.00  18%3 <
  -4  -5   9   1076.90    493.30    268.50  18%3 <
   6   1  -7   1740.00   1893.70    223.90  18%3 o
   0   6  -7   4178.00   3833.60    366.60  18%3 o
   5   1  -6    936.33   2968.70    238.30  18%3 o
   4   1  -5   4965.00   5646.70    274.00  18%3 o
  -3   5  -3   1020.60   1370.80    218.40  18%3 o
  -4   4  -1   1095.40   1419.10    222.20  18%3 o
  -5   4   0    681.54   1083.80    189.00  18%3 o
  -6   3   2   2173.90   2087.80    197.10  18%3 o
  -7   1   5    501.55    509.00    206.30  18%3 <
  -4  -6  10    889.09    272.00    268.90  18%3 <
   6   2  -8    171.30    288.30    202.40  18%3 <
   5   2  -7    524.47    189.90    207.00  18%3 <
   4   2  -6   4154.90   5510.20    263.90  18%3 o
   3   2  -5  18461.00  19533.80    406.80  18%3 o
  -2   5  -4   1432.40   1474.60    257.20  18%3 o
  -3   4  -2   2103.80   3769.30    277.70  18%3 o
  -4   3   0   4287.20   3767.30    247.80  18%3 o
  -5   3   1   2596.00   2080.10    197.60  18%3 o
   5  -6   2    312.47    171.80    202.80  18%3 <
  -5   2   2   3009.10   4870.00    257.30  18%3 o
  -6   2   3    475.33    170.40    176.10  18%3 <
  -6   1   4   1101.50   1466.00    225.60  18%3 o
  -7   0   6    258.82    380.50    168.40  18%3 <
   6   3  -9   1541.70    980.80    178.80  18%3 o
   5   3  -8   1271.70    861.20    175.10  18%3 o
   6  -5   0    136.93    239.70    166.50  18%3 <
  -6   0   5     44.19    235.00    167.60  18%3 <
   6  -4  -1    210.66    133.80    170.10  18%3 <
   5  -3  -1   3818.90   3004.50    241.90  19%3 o
  -3   3  -1    956.78   1007.00    222.70  19%3 o
  -6   5  -1    245.24    225.00    166.50  19%3 <
   5  -4   0   1751.10   1892.80    191.70  19%3 o
   4  -3   0   2625.10   1827.10    193.20  19%3 o
  -6   4   0   1145.70    932.10    178.90  19%3 o
   5  -5   1    393.14    525.40    205.20  19%3 <
   4  -4   1    868.82    564.50    213.50  19%3 <
  -4   2   1    319.21    194.50    172.20  19%3 <
   4  -5   2    500.92    538.00    208.60  19%3 <
   3  -4   2   4799.00   5232.00    229.30  19%3 o
  -4   1   2   5141.70   5107.10    267.50  19%3 o
   4  -6   3    834.77    696.10    209.70  19%3 o
   3  -5   3   1255.70   1021.00    215.40  19%3 o
  -5   1   3    646.77    782.90    212.60  19%3 o
   3  -6   4    530.55    449.70    208.20  19%3 <
  -5   0   4     50.93    293.30    208.00  19%3 <
   3  -7   5    157.55    339.60    233.30  19%3 <
   2  -6   5    718.59    722.00    211.10  19%3 o
  -5  -1   5   1434.90   1119.60    216.40  19%3 o
   2  -7   6     92.38    262.20    237.40  19%3 <
  -6  -1   6     58.83     81.20    165.20  19%3 <
   2  -8   7    276.60    325.90    234.20  19%3 <
  -3  -4   7   2273.40   2731.50    313.00  19%3 o
  -6  -2   7     25.66    201.60    167.60  19%3 <
   1  -8   8   1311.10    525.90    271.90  19%3 <
  -3  -5   8   3196.00   3672.60    379.40  19%3 o
  -6  -3   8    422.76    234.80    201.90  19%3 <
   5   4  -9    566.51    297.50    239.40  19%3 <
   4   3  -7   4471.80   5747.90    291.90  19%3 o
   0   6  -7   5882.40   3833.60    366.60  19%3 o
  -3   8  -7    446.78    -27.30    207.60  19%3 <
   7   0  -6    246.00    230.90    201.80  19%3 <
   3   3  -6   4136.60   5490.50    337.00  19%3 o
   7  -1  -5    528.18    344.90    170.80  19%3 <
  -1   5  -5   1606.10    680.60    273.10  19%3 <
  -4   7  -5    157.07    115.40    205.10  19%3 <
   6  -1  -4   1666.70   1955.20    190.60  19%3 o
   2   2  -4  19839.00  25851.70    508.00  19%3 o
   6  -2  -3    866.72    997.20    176.50  19%3 o
  -2   4  -3    626.46   1313.30    226.50  19%3 o
  -5   6  -3    315.28    280.40    202.80  19%3 <
   5  -2  -2   3848.90   4327.20    218.30  19%3 o
  -5   5  -2   1473.90   1245.80    189.10  19%3 o
   2  -5   4   1583.10   1230.10    185.30  19%3 o
   1  -7   7    844.07    351.50    240.20  19%3 <
  -4  -6  10    975.25    272.00    268.90  19%3 <
   3   2  -5  22458.00  19533.80    406.80  19%3 o
  -3   4  -2   2975.40   3769.30    277.70  19%3 o
  -4   3   0   5894.10   3767.30    247.80  19%3 o
   5  -6   2    300.92    171.80    202.80  19%3 <
   6   3  -9   1577.00    980.80    178.80  19%3 o
   5   3  -8   1406.70    861.20    175.10  19%3 o
   6  -5   0    137.12    239.70    166.50  19%3 <
  -6   0   5     31.80    235.00    167.60  19%3 <
   6  -3  -2   2436.60   2288.60    199.40  19%3 o
   6  -4  -1    459.24    133.80    170.10  19%3 <
   5  -3  -1   4071.50   3004.50    241.90  20%3 o
  -3   3  -1   1005.70   1007.00    222.70  20%3 o
  -6   5  -1    259.53    225.00    166.50  20%3 <
   5  -4   0   1820.70   1892.80    191.70  20%3 o
   4  -3   0   2113.70   1827.10    193.20  20%3 o
  -6   4   0   1057.90    932.10    178.90  20%3 o
   5  -5   1    358.85    525.40    205.20  20%3 <
   4  -4   1    939.76    564.50    213.50  20%3 <
  -4   2   1    298.45    194.50    172.20  20%3 <
   4  -5   2    544.91    538.00    208.60  20%3 <
   3  -4   2   4987.80   5232.00    229.30  20%3 o
  -4   1   2   5033.30   5107.10    267.50  20%3 o
   4  -6   3    859.55    696.10    209.70  20%3 o
   3  -5   3   1219.50   1021.00    215.40  20%3 o
  -5   1   3    635.69    782.90    212.60  20%3 o
   3  -6   4    551.97    449.70    208.20  20%3 <
  -5   0   4     47.17    293.30    208.00  20%3 <
   3  -7   5    147.58    339.60    233.30  20%3 <
   2  -6   5    854.18    722.00    211.10  20%3 o
  -5  -1   5   1512.30   1119.60    216.40  20%3 o
   2  -7   6    137.45    262.20    237.40  20%3 <
  -6  -1   6     56.52     81.20    165.20  20%3 <
   2  -8   7    372.95    325.90    234.20  20%3 <
  -3  -4   7   2221.60   2731.50    313.00  20%3 o
  -6  -2   7     25.83    201.60    167.60  20%3 <
   1  -8   8    992.97    525.90    271.90  20%3 <
  -3  -5   8   3467.30   3672.60    379.40  20%3 o
  -6  -3   8    511.49    234.80    201.90  20%3 <
   5   4  -9    527.91    297.50    239.40  20%3 <
   4   3  -7   4404.20   5747.90    291.90  20%3 o
   0   6  -7   5647.80   3833.60    366.60  20%3 o
  -3   8  -7    421.25    -27.30    207.60  20%3 <
   7   0  -6    245.04    230.90    201.80  20%3 <
   3   3  -6   4127.50   5490.50    337.00  20%3 o
  -3   7  -6    478.85    729.70    209.40  20%3 o
   7  -1  -5    623.35    344.90    170.80  20%3 <
  -1   5  -5   1427.30    680.60    273.10  20%3 <
  -4   7  -5    236.16    115.40    205.10  20%3 <
   6  -1  -4   1792.90   1955.20    190.60  20%3 o
   2   2  -4  20641.00  25851.70    508.00  20%3 o
  -4   6  -4    461.25    161.80    172.30  20%3 <
   6  -2  -3   1085.10    997.20    176.50  20%3 o
  -2   4  -3    875.62   1313.30    226.50  20%3 o
  -5   6  -3    322.54    280.40    202.80  20%3 <
   5  -2  -2   3986.40   4327.20    218.30  20%3 o
  -5   5  -2   1395.90   1245.80    189.10  20%3 o
  -3   2   0   1337.20    642.70    227.50  20%3 <
  -6   3   1   1130.30   1305.20    184.30  20%3 o
   2  -5   4   1533.50   1230.10    185.30  20%3 o
   1  -7   7   1018.70    351.50    240.20  20%3 <
  -4  -6  10   1068.90    272.00    268.90  20%3 <
   6   3  -9   1736.40    980.80    178.80  20%3 o
   5   3  -8   1450.90    861.20    175.10  20%3 o
   3   2  -5  22830.00  19533.80    406.80  20%3 o
   6  -3  -2   2594.40   2288.60    199.40  20%3 o
   6  -4  -1    382.09    133.80    170.10  20%3 <
   6  -5   0    149.76    239.70    166.50  20%3 <
  -6   0   5     35.79    235.00    167.60  20%3 <
   5   5 -10     88.10    289.00    283.90  21%3 <
   4   4  -8    745.83    337.40    267.80  21%3 <
  -2   8  -8    972.57    262.70    208.70  21%3 <
   7   0  -6    227.17    230.90    201.80  21%3 <
   3   3  -6   3403.70   5490.50    337.00  21%3 o
  -3   7  -6    607.02    729.70    209.40  21%3 o
   6   0  -5     28.68    163.50    202.50  21%3 <
  -1   4  -4   6664.70   4255.70    315.80  21%3 o
  -4   6  -4    471.04    161.80    172.30  21%3 <
   5  -1  -3    845.28    187.10    174.50  21%3 <
  -2   3  -2  14571.00  15662.70    376.10  21%3 o
   4  -2  -1    112.98    308.80    210.40  21%3 <
  -5   4  -1    971.26    875.20    216.00  21%3 o
  -3   2   0   1247.70    642.70    227.50  21%3 <
   3  -3   1    757.23   1324.70    224.00  21%3 o
  -6   3   1    953.98   1305.20    184.30  21%3 o
   2  -4   3   1470.40   2315.70    268.30  21%3 o
  -4   0   3   4399.90   4343.90    258.30  21%3 o
  -7   1   4    353.44    254.30    167.10  21%3 <
  -5  -1   5   1204.20   1119.60    216.40  21%3 o
   1  -6   6   6424.90   3383.70    271.00  21%3 o
  -5  -2   6    199.40    165.90    264.30  21%3 <
   0  -8   9    353.00   -300.50    291.90  21%3 <
  -6  -4   9     27.32    -48.30    233.20  21%3 <
  -1   8  -9   1446.90   1432.10    247.20  21%3 o
  -2   7  -7    463.30    393.70    236.50  21%3 <
   6   1  -6    125.42    283.40    206.80  21%3 <
  -3   6  -5    122.51    229.80    202.90  21%3 <
   5   0  -4    347.78    532.40    210.80  21%3 <
  -4   5  -3    352.83    392.50    210.30  21%3 <
   4  -1  -2   5120.00   4901.10    264.60  21%3 o
   3  -2   0   1002.30    906.00    227.80  21%3 o
  -5   3   0     29.69   -143.40    204.50  21%3 <
   6  -5   1    226.60     77.20    206.10  21%3 <
  -3   1   1   2098.80   2097.10    276.50  21%3 o
   2  -3   2  16231.00  17944.30    390.50  21%3 o
  -6   2   2    790.15    727.10    174.10  21%3 o
  -4  -1   4   3907.50   3539.60    277.80  21%3 o
   1  -5   5   1129.50    551.20    246.50  21%3 <
  -7   0   5     61.84    105.50    200.70  21%3 <
  -5  -3   7    569.57    403.60    239.90  21%3 <
   6   2  -7    150.97    269.60    207.40  21%3 <
   5   1  -5   1453.00    975.80    217.80  21%3 o
  -4   4  -2   1004.70    677.20    211.60  21%3 o
   6  -4   0    583.52   1126.00    210.80  21%3 o
   5  -6   3    246.89     13.50    167.90  21%3 <
  -6   1   3    868.79   1394.30    221.30  21%3 o
   4  -7   5    192.46    121.30    205.00  21%3 <
   4   5  -9    679.92    276.20    333.20  22%3 <
   3   4  -7   2754.90   2681.60    392.70  22%3 o
   2   3  -5  12647.00  13751.80    526.30  22%3 o
  -2   2  -1   7045.70   7410.00    324.60  22%3 o
   0  -6   7   5108.30   4594.80    353.80  22%3 o
  -5  -4   8    541.91    256.00    263.60  22%3 <
  -2   6  -6   1191.30    263.00    242.20  22%3 <
  -3   5  -4    989.50    504.00    210.20  22%3 <
  -1   3  -3   3745.20   4976.40    355.10  22%3 o
   6  -3  -1    935.82   1443.90    187.00  22%3 o
   3  -1  -1   2265.60   2359.10    249.30  22%3 o
   5  -4   1   1600.00   1679.60    220.80  22%3 o
  -5   2   1    122.11   -205.00    171.60  22%3 <
  -3   0   2   2992.70   2172.80    287.30  22%3 o
   4  -6   4    549.80    195.60    171.60  22%3 <
   1  -4   4   6552.90   3643.80    307.10  22%3 o
  -6   0   4     48.48   -222.40    204.30  22%3 <
  -4  -2   5   8676.60   8889.50    314.10  22%3 o
   3  -8   7    168.37    333.30    203.80  22%3 <
   6   3  -8    350.50   -154.40    202.80  22%3 <
  -1   7  -8   7234.90   5313.00    284.90  22%3 o
   5   2  -6    187.48    308.30    202.20  22%3 <
  -4   7  -6    412.67    505.90    204.00  22%3 <
   7  -1  -4    423.39     49.20    168.90  22%3 <
   4   1  -4   4337.60   4593.70    282.30  22%3 o
  -5   6  -4    179.81    288.20    165.00  22%3 <
   6  -2  -2    743.47    545.00    174.40  22%3 o
  -4   3  -1    759.41    649.00    208.40  22%3 o
  -6   4  -1    404.90    303.30    168.30  22%3 <
   5  -3   0    142.28   -144.40    207.90  22%3 <
   2  -2   1   8105.50   7953.20    336.20  22%3 o
  -5   1   2   2023.30   2195.50    226.30  22%3 o
   4  -5   3    137.49    422.30    209.40  22%3 <
  -6  -1   5   3124.90   4210.70    251.00  22%3 o
   3  -7   6    551.54    513.80    207.30  22%3 <
  -5  -5   9    666.60    677.50    241.60  22%3 <
   6   4  -9     51.31     42.50    229.70  22%3 <
  -3   8  -8    482.65    -38.90    202.50  22%3 <
   7   0  -5    126.05      2.70    166.00  22%3 <
   6  -1  -3    929.55   2027.20    221.80  22%3 o
  -3   4  -3   1470.50    847.70    215.60  22%3 o
  -5   5  -3   2469.00   2278.60    193.30  22%3 o
   3   0  -2   2237.40   1824.10    279.40  22%3 o
   5  -2  -1    128.71      1.00    206.40  22%3 <
  -6   3   0   4315.30   5100.50    260.10  22%3 o
   4  -4   2    889.37    631.50    211.10  22%3 <
  -7   1   3   1089.80   1322.70    215.90  22%3 o
   3  -6   5     38.21    296.70    201.80  22%3 <
  -4  -3   6   4856.90   5779.70    292.70  22%3 o
  -6  -2   6    970.49    962.10    212.70  22%3 o
   2  -8   8   1245.50    506.60    207.50  22%3 <
  -4   6  -5    102.31    -15.50    167.30  22%3 <
  -4   2   0   1422.70   1848.90    200.30  22%3 o
  -5   0   3   1751.60   1642.90    195.70  22%3 o
   0   8 -10    411.11   -444.40    287.50  23%3 <
   2   3  -5  12616.00  13751.80    526.30  23%3 o
   4   1  -4   4435.10   4593.70    282.30  23%3 o
  -5  -5   9    626.58    677.50    241.60  23%3 <
   6   4  -9     76.50     42.50    229.70  23%3 <
   7   0  -5    155.72      2.70    166.00  23%3 <
   6  -1  -3   1142.70   2027.20    221.80  23%3 o
  -3   4  -3    590.54    847.70    215.60  23%3 o
  -5   5  -3   2436.90   2278.60    193.30  23%3 o
   3   0  -2   1897.30   1824.10    279.40  23%3 o
   5  -2  -1    185.80      1.00    206.40  23%3 <
  -2   1   0  28506.00  29040.70    497.70  23%3 o
  -6   3   0   4447.10   5100.50    260.10  23%3 o
   4  -4   2    798.50    631.50    211.10  23%3 <
   1  -3   3   6905.20   6439.80    370.60  23%3 o
  -7   1   3   1444.60   1322.70    215.90  23%3 o
   3  -6   5     22.39    296.70    201.80  23%3 <
  -4  -3   6   5003.80   5779.70    292.70  23%3 o
  -6  -2   6    939.06    962.10    212.70  23%3 o
   2  -8   8   1287.70    506.60    207.50  23%3 <
   5   3  -7    585.92    321.10    206.10  23%3 <
  -3   7  -7    254.36    -61.90    234.80  23%3 <
   4   2  -5   7645.90   8181.70    314.80  23%3 o
  -2   5  -5    375.25    777.50    245.80  23%3 o
  -4   6  -5    148.01    -15.50    167.30  23%3 <
   6   0  -4     46.50    136.20    201.90  23%3 <
  -5   4  -2     74.75    275.10    205.20  23%3 <
   2  -1   0  26200.00  25453.40    485.70  23%3 o
  -4   2   0   2230.80   1848.90    200.30  23%3 o
   4  -3   1    782.46    211.50    210.30  23%3 <
  -3  -1   3  19296.00  17689.60    390.90  23%3 o
  -5   0   3   1420.10   1642.90    195.70  23%3 o
   3  -5   4    697.67    254.90    210.00  23%3 <
  -7   0   4    266.47      0.40    203.80  23%3 <
   2  -7   7    715.80    495.50    208.60  23%3 <
  -6  -3   7     74.30     97.60    233.90  23%3 <
  -2   8  -9   1315.20    286.50    236.90  23%3 <
  -4   5  -4    938.71   1546.00    218.40  23%3 o
   5  -1  -2   1962.30   2080.50    194.10  23%3 o
  -3   3  -2   1285.80    597.10    225.40  23%3 <
   6  -4   1    310.91    350.40    206.50  23%3 <
  -4   1   1   6064.90   5774.70    268.00  23%3 o
  -6   2   1     44.12    132.30    167.10  23%3 <
   6  -5   2    612.32    497.50    168.50  23%3 <
   3  -4   3    710.29    221.70    209.20  23%3 <
   5  -6   4    272.23    139.40    205.50  23%3 <
  -5  -1   4    561.91   1749.10    223.30  23%3 o
  -7  -1   5    685.83    544.50    205.20  23%3 <
   2  -6   6   1207.70   1321.80    245.70  23%3 o
  -6   5  -3   1470.60    860.30    176.10  23%3 o
   6   4  -9     74.88     42.50    229.70  24%3 <
   5   3  -7    610.10    321.10    206.10  24%3 <
  -3   7  -7    212.67    -61.90    234.80  24%3 <
   4   2  -5   7653.50   8181.70    314.80  24%3 o
  -2   5  -5    499.95    777.50    245.80  24%3 o
  -4   6  -5    133.49    -15.50    167.30  24%3 <
   6   0  -4     42.22    136.20    201.90  24%3 <
   6  -1  -3   1156.40   2027.20    221.80  24%3 o
  -3   4  -3    596.63    847.70    215.60  24%3 o
   3   0  -2   1849.20   1824.10    279.40  24%3 o
  -5   4  -2     89.09    275.10    205.20  24%3 <
   5  -2  -1    172.65      1.00    206.40  24%3 <
   2  -1   0  26355.00  25453.40    485.70  24%3 o
  -2   1   0  28624.00  29040.70    497.70  24%3 o
  -4   2   0   2094.60   1848.90    200.30  24%3 o
  -6   3   0   4298.90   5100.50    260.10  24%3 o
   4  -3   1    752.44    211.50    210.30  24%3 <
   1  -3   3   6091.00   6439.80    370.60  24%3 o
  -3  -1   3  19024.00  17689.60    390.90  24%3 o
  -5   0   3   1402.90   1642.90    195.70  24%3 o
  -7   1   3   1442.60   1322.70    215.90  24%3 o
   3  -5   4    780.96    254.90    210.00  24%3 <
  -7   0   4    270.30      0.40    203.80  24%3 <
   0  -5   6  17367.00  16264.10    441.30  24%3 o
  -2  -4   6   8234.30   8668.00    514.60  24%3 o
  -4  -3   6   5150.20   5779.70    292.70  24%3 o
  -6  -2   6    954.93    962.10    212.70  24%3 o
   2  -7   7    683.35    495.50    208.60  24%3 <
  -6  -3   7     90.72     97.60    233.90  24%3 <
  -5  -5   9    702.68    677.50    241.60  24%3 <
  -2   8  -9   1424.50    286.50    236.90  24%3 <
  -1   6  -7   5127.00   4498.40    305.60  24%3 o
  -4   5  -4    819.06   1546.00    218.40  24%3 o
   5  -1  -2   1886.90   2080.50    194.10  24%3 o
  -3   3  -2   1034.20    597.10    225.40  24%3 <
   6  -4   1    340.94    350.40    206.50  24%3 <
  -4   1   1   5763.90   5774.70    268.00  24%3 o
  -6   2   1     47.26    132.30    167.10  24%3 <
   6  -5   2    634.75    497.50    168.50  24%3 <
   3  -4   3    712.34    221.70    209.20  24%3 <
   5  -6   4    192.20    139.40    205.50  24%3 <
  -5  -1   4    663.95   1749.10    223.30  24%3 o
  -7  -1   5    689.15    544.50    205.20  24%3 <
   2  -6   6   1251.00   1321.80    245.70  24%3 o
   6   1  -5   4286.70   4959.90    226.90  24%3 o
  -6   5  -3   1455.30    860.30    176.10  24%3 o
  -5   3  -1   2848.60   2809.90    206.50  24%3 o
   4  -2   0   1810.40   2279.90    234.10  24%3 o
  -6   1   2   2014.50   2295.50    199.00  24%3 o
   5  -5   3   2843.50   2504.90    227.80  24%3 o
   4   6 -10    274.23    414.00    308.60  25%3 <
   0   7  -9   2288.90    721.80    340.60  25%3 <
  -2   8  -9   1214.40    286.50    236.90  25%3 <
   5   4  -8    380.66    219.30    235.00  25%3 <
  -1   6  -7   5681.40   4498.40    305.60  25%3 o
   6   1  -5   4019.70   4959.90    226.90  25%3 o
  -4   5  -4   1209.70   1546.00    218.40  25%3 o
   5   0  -3   1449.90   2207.40    229.90  25%3 o
   3   1  -3  20939.00  22025.50    434.00  25%3 o
  -6   5  -3   1183.70    860.30    176.10  25%3 o
  -1   2  -2  19205.00  18852.80    507.80  25%3 o
  -5   3  -1   2180.40   2809.90    206.50  25%3 o
   6  -3   0   4467.30   5286.70    264.30  25%3 o
   4  -2   0   1886.30   2279.90    234.10  25%3 o
  -4   1   1   5518.20   5774.70    268.00  25%3 o
  -6   1   2   2004.80   2295.50    199.00  25%3 o
   5  -5   3   2518.90   2504.90    227.80  25%3 o
   3  -4   3    462.54    221.70    209.20  25%3 <
  -3  -2   4  26280.00  24962.30    449.30  25%3 o
  -5  -1   4    621.36   1749.10    223.30  25%3 o
  -7  -1   5    626.36    544.50    205.20  25%3 <
   4  -7   6    898.37    194.00    208.00  25%3 <
   2  -6   6   1244.10   1321.80    245.70  25%3 o
  -4  -4   7   3366.30   3207.70    292.00  25%3 o
  -6  -4   8    196.72    311.10    204.10  25%3 <
   1  -8   9   2284.00   1556.20    250.60  25%3 o
   6   2  -6   1139.80   1200.80    211.30  25%3 o
   4   3  -6   4509.20   6766.00    294.80  25%3 o
  -3   6  -6    642.42    600.20    209.90  25%3 <
  -5   6  -5     29.61    139.40    163.80  25%3 <
  -2   4  -4   1295.70   1256.60    258.80  25%3 o
   7  -1  -3   1108.50   1437.90    181.40  25%3 o
  -4   4  -3     66.58    177.20    208.00  25%3 <
  -6   4  -2   1045.60   1307.20    218.00  25%3 o
   4  -1  -1   4387.80   5360.50    262.20  25%3 o
  -5   2   0   1764.40   1777.80    227.70  25%3 o
  -2   0   1  67931.00  60640.10    638.30  25%3 o
   5  -4   2     71.65     99.00    205.50  25%3 <
   3  -3   2   1288.60    906.90    221.80  25%3 o
  -4   0   2    736.56    750.50    250.80  25%3 <
  -6   0   3    920.05    954.10    213.40  25%3 o
   4  -6   5    184.18    113.60    202.20  25%3 <
   2  -5   5    548.15    398.00    242.90  25%3 <
  -5  -2   5   1228.10   1083.00    216.30  25%3 o
   3  -8   8    302.24   -187.10    234.50  25%3 <
   1  -7   8   6166.00   5642.10    334.90  25%3 o
  -2   7  -8    940.59    537.30    243.80  25%3 <
  -4   7  -7    836.90    -16.00    207.90  25%3 <
   7   0  -4    214.69    199.40    205.50  25%3 <
   5   1  -4    604.95   1180.50    221.70  25%3 o
   6  -2  -1    102.60      8.90    167.10  25%3 <
  -3   2  -1   2525.40   1642.00    234.00  25%3 o
  -7   1   2    388.52    410.00    209.90  25%3 <
  -5   5  -4    820.68    635.70    176.10  25%3 o
  -6   3  -1   1355.80   1583.90    187.20  25%3 o
   0   7  -9   2240.40    721.80    340.60  26%3 <
  -2   7  -8    935.03    537.30    243.80  26%3 <
  -4   7  -7    862.94    -16.00    207.90  26%3 <
   7   0  -4    301.39    199.40    205.50  26%3 <
   5   1  -4    543.44   1180.50    221.70  26%3 o
   2   0  -1  55133.00  57658.20    631.00  26%3 o
  -2   0   1  67457.00  60640.10    638.30  26%3 o
   1  -2   2  35883.00  31200.30    543.40  26%3 o
  -7   1   2    588.23    410.00    209.90  26%3 <
  -5  -3   6   1901.90   2652.60    267.30  26%3 o
   1  -7   8   6465.90   5642.10    334.90  26%3 o
  -4  -5   8   3038.60   4073.80    314.60  26%3 o
  -1   8 -10     42.08    419.10    261.50  26%3 <
   5   5  -9    226.55    567.50    235.80  26%3 <
   6   3  -7    183.72    121.00    200.90  26%3 <
  -1   5  -6   1489.30   1437.20    281.70  26%3 o
  -3   5  -5     71.42     82.40    206.70  26%3 <
   3   2  -4  20092.00  22001.50    432.10  26%3 o
  -5   5  -4    872.58    635.70    176.10  26%3 o
   6  -1  -2   1785.20   2565.80    199.00  26%3 o
  -4   3  -2    943.49   1097.20    221.60  26%3 o
  -6   3  -1   1114.40   1583.90    187.20  26%3 o
   5  -3   1   2685.00   3184.80    207.20  26%3 o
   3  -2   1    638.00   1127.90    260.30  26%3 o
  -5   1   1    849.23    642.50    214.90  26%3 <
   6  -5   3   1198.40    951.00    217.50  26%3 o
   4  -5   4   2342.40   1651.50    187.40  26%3 o
   2  -4   4   1522.60   1085.70    257.90  26%3 o
  -6  -1   4   2344.80   3549.70    211.10  26%3 o
   3  -7   7    367.56    -55.80    204.90  26%3 <
  -4   6  -6   1446.30    652.90    210.20  26%3 o
   7   1  -5    808.85    930.00    173.40  26%3 o
   5   2  -5    932.37    726.10    242.00  26%3 o
   6   0  -3   1260.10   1003.80    211.40  26%3 o
  -2   3  -3   4734.10   4603.00    291.80  26%3 o
  -5   4  -3   1459.40   1291.40    221.60  26%3 o
   4   0  -2    231.23    347.50    216.00  26%3 <
   5  -2   0   1230.20   1633.30    223.40  26%3 o
  -3   1   0   2279.60   2132.10    269.90  26%3 o
  -6   2   0     17.72   -129.50    203.80  26%3 <
   4  -4   3    115.25    192.90    205.60  26%3 <
  -4  -1   3    264.25    287.30    216.30  26%3 <
  -7   0   3     53.47    136.30    164.30  26%3 <
  -3  -3   5   7357.00  10887.30    381.10  26%3 o
  -6  -2   5   1536.10   1231.20    216.30  26%3 o
   3  -6   6    358.96    305.50    241.00  26%3 <
  -5  -4   7    574.33    568.30    269.00  26%3 <
   6  -4   2   1109.90   1272.20    182.60  26%3 o
  -5   0   2   1593.10   1316.20    218.20  26%3 o
  -7  -1   4    364.43    200.50    202.60  26%3 <
   5  -6   5     13.97    -31.40    165.10  26%3 <
  -1   8 -10     50.23    419.10    261.50  27%3 <
   5   5  -9    280.64    567.50    235.80  27%3 <
   4   4  -7   1644.00   1403.30    303.60  27%3 o
  -1   5  -6   1888.50   1437.20    281.70  27%3 o
  -4   6  -6   1577.90    652.90    210.20  27%3 o
   5   2  -5   1095.90    726.10    242.00  27%3 o
   3   2  -4  24675.00  22001.50    432.10  27%3 o
   6   0  -3   1147.40   1003.80    211.40  27%3 o
  -2   3  -3   4554.80   4603.00    291.80  27%3 o
  -5   4  -3   1424.00   1291.40    221.60  27%3 o
   4   0  -2    217.16    347.50    216.00  27%3 <
   5  -2   0   1505.00   1633.30    223.40  27%3 o
  -3   1   0   1625.50   2132.10    269.90  27%3 o
  -6   2   0      7.15   -129.50    203.80  27%3 <
   3  -2   1    762.31   1127.90    260.30  27%3 o
   4  -4   3     54.87    192.90    205.60  27%3 <
  -4  -1   3    289.75    287.30    216.30  27%3 <
   2  -4   4   1624.00   1085.70    257.90  27%3 o
   0  -4   5  39657.00  40837.50    593.80  27%3 o
  -3  -3   5  10276.00  10887.30    381.10  27%3 o
  -6  -2   5   1781.50   1231.20    216.30  27%3 o
   3  -6   6    490.24    305.50    241.00  27%3 <
   1  -6   7   5165.40   4969.50    310.70  27%3 o
  -5  -4   7    721.06    568.30    269.00  27%3 <
  -4  -6   9    231.48    345.90    334.20  27%3 <
   6   4  -8    357.13    167.90    235.70  27%3 <
  -2   6  -7   2308.80   2072.00    251.80  27%3 o
   6  -4   2   1156.00   1272.20    182.60  27%3 o
  -5   0   2   1140.20   1316.20    218.20  27%3 o
  -7  -1   4    423.05    200.50    202.60  27%3 <
   5  -6   5     17.49    -31.40    165.10  27%3 <
   2  -8   9   1388.50    139.50    235.40  27%3 <
  -3   7  -8    389.34    206.80    204.80  27%3 <
  -5   6  -6    863.36   1021.70    214.10  27%3 o
  -4   5  -5   2365.60   1726.30    219.50  27%3 o
   6   1  -4   2604.20   4241.30    242.90  27%3 o
  -3   4  -4   2086.60   1600.90    221.10  27%3 o
   4   1  -3    620.40    380.70    248.50  27%3 <
  -6   4  -3    459.01    114.70    208.10  27%3 <
   7  -1  -2    672.74    798.70    173.20  27%3 o
  -5   3  -2    754.18   1171.30    222.20  27%3 o
   5  -1  -1    535.59    516.80    211.00  27%3 <
  -4   2  -1    579.40    502.60    214.90  27%3 <
   3  -1   0   2369.40   2567.90    276.00  27%3 o
  -7   2   0    902.66   1129.30    178.90  27%3 o
   6  -3   1   1221.60   1401.10    184.50  27%3 o
  -6   1   1   1706.70   1909.90    193.70  27%3 o
   4  -3   2    557.74   1468.60    224.90  27%3 o
   5  -5   4   1048.60    699.10    212.90  27%3 o
  -4  -2   4   7161.80   7805.80    313.00  27%3 o
   3  -5   5     30.50    121.70    204.10  27%3 <
  -6  -3   6    271.69    758.50    205.20  27%3 o
   4  -7   7    637.12   -178.50    204.80  27%3 <
  -4  -6   9    253.69    345.90    334.20  28%3 <
   6   4  -8    392.75    167.90    235.70  28%3 <
  -3   7  -8    425.60    206.80    204.80  28%3 <
   4   4  -7   1757.30   1403.30    303.60  28%3 o
  -2   6  -7   2461.40   2072.00    251.80  28%3 o
  -5   6  -6    943.20   1021.70    214.10  28%3 o
   5   2  -5   1177.80    726.10    242.00  28%3 o
  -4   5  -5   2546.20   1726.30    219.50  28%3 o
   6   1  -4   2821.40   4241.30    242.90  28%3 o
  -3   4  -4   2270.50   1600.90    221.10  28%3 o
   4   1  -3    666.22    380.70    248.50  28%3 <
  -2   3  -3   4897.30   4603.00    291.80  28%3 o
  -6   4  -3    484.31    114.70    208.10  28%3 <
   7  -1  -2    715.30    798.70    173.20  28%3 o
  -5   3  -2    815.93   1171.30    222.20  28%3 o
   5  -1  -1    565.34    516.80    211.00  28%3 <
  -4   2  -1    632.88    502.60    214.90  28%3 <
   3  -1   0   2539.70   2567.90    276.00  28%3 o
  -3   1   0   1770.20   2132.10    269.90  28%3 o
  -7   2   0    964.43   1129.30    178.90  28%3 o
   6  -3   1   1309.60   1401.10    184.50  28%3 o
  -6   1   1   1850.40   1909.90    193.70  28%3 o
   4  -3   2    604.42   1468.60    224.90  28%3 o
  -5   0   2   1243.50   1316.20    218.20  28%3 o
   2  -3   3   4802.60   4198.80    285.90  28%3 o
   5  -5   4   1145.80    699.10    212.90  28%3 o
  -4  -2   4   7817.40   7805.80    313.00  28%3 o
  -7  -1   4    454.36    200.50    202.60  28%3 <
   5  -6   5     16.46    -31.40    165.10  28%3 <
   3  -5   5     35.03    121.70    204.10  28%3 <
  -3  -3   5  11019.00  10887.30    381.10  28%3 o
   3  -6   6    514.15    305.50    241.00  28%3 <
  -6  -3   6    293.09    758.50    205.20  28%3 o
   4  -7   7    686.16   -178.50    204.80  28%3 <
   1  -6   7   5622.20   4969.50    310.70  28%3 o
  -5  -4   7    778.25    568.30    269.00  28%3 <
  -5  -5   8   1009.10   1004.10    268.70  28%3 o
   2  -8   9   1497.50    139.50    235.40  28%3 <
   5   3  -6   3349.20   4061.10    265.80  28%3 o
   6  -2   0     17.90   -261.60    204.80  28%3 <
  -5  -1   3    568.08    810.00    215.60  28%3 o
   2  -7   8   1486.90    967.80    244.90  28%3 o
   7   0  -3     49.03     14.10    165.80  28%3 <
  -7   1   1    580.47    779.60    169.90  28%3 o
  -6   0   2    277.16    529.60    175.30  28%3 o
   5  -4   3   1202.30   1304.40    183.20  28%3 o
  -4  -7  10    293.46    870.80    374.40  29%3 <
  -1   7  -9   2127.80   1892.60    254.40  29%3 o
   4   5  -8   2174.10   3552.10    312.50  29%3 o
   0   6  -8   5655.50   7982.10    371.40  29%3 o
   5   4  -7    183.35    305.10    238.60  29%3 <
  -4   6  -7     59.75    143.00    169.00  29%3 <
  -3   6  -7    732.28    472.40    238.00  29%3 <
  -2   5  -6   2092.90   1702.20    228.40  29%3 o
   3   3  -5  13041.00  17162.20    417.50  29%3 o
  -1   4  -5   8791.90   7953.90    364.50  29%3 o
   7   1  -4    310.48    179.50    203.40  29%3 <
   4   2  -4   5988.00   5754.30    265.00  29%3 o
  -5   4  -4   1120.00    945.30    183.70  29%3 o
   5   1  -3    826.04    866.40    221.00  29%3 o
  -3   3  -3    527.62   1454.60    230.80  29%3 o
   2   1  -2  87297.00  90514.40    738.30  29%3 o
  -2   2  -2  17040.00  18869.40    411.10  29%3 o
   3   0  -1  43815.00  41943.60    507.90  29%3 o
  -6   2  -1    863.45   1353.40    181.80  29%3 o
   7  -2   0    600.85    794.20    173.90  29%3 o
   4  -1   0   7877.30   7829.70    289.00  29%3 o
  -5   1   0   5560.90   4978.40    261.50  29%3 o
  -3   0   1  27081.00  29122.50    463.50  29%3 o
   5  -3   2   1535.80   1499.60    220.20  29%3 o
   2  -2   2  21853.00  16303.40    393.70  29%3 o
  -7   0   2     70.12     91.10    200.60  29%3 <
   6  -4   3     94.71     45.50    166.00  29%3 <
  -7  -1   3   1309.70   1365.00    184.60  29%3 o
  -6  -1   3   1192.60   1403.40    221.70  29%3 o
  -5  -2   4   1088.90    980.20    214.50  29%3 o
   4  -5   5   1227.10    928.10    179.20  29%3 o
  -4  -3   5   5836.50   4299.90    307.50  29%3 o
   5  -6   6   2334.40   2077.60    227.20  29%3 o
   1  -5   6   3110.20   1670.70    286.80  29%3 o
  -3  -4   6   4487.60   8026.90    388.00  29%3 o
   2  -6   7   3460.70   2496.00    255.40  29%3 o
   3  -7   8     84.84    284.50    205.30  29%3 <
  -5  -6   9    526.44    646.50    288.90  29%3 <
  -2   8 -10    160.07    212.80    202.50  29%3 <
  -4   7  -8    152.75   -560.00    205.90  29%3 <
   6   2  -5   1944.80   1598.40    222.10  29%3 o
  -5   5  -5   3490.70   2757.80    231.10  29%3 o
   7   0  -3     41.79     14.10    165.80  29%3 <
   5   0  -2   1562.60   1424.10    217.00  29%3 o
  -6   3  -2   3596.80   3091.70    242.10  29%3 o
  -5   2  -1    342.02    809.50    212.40  29%3 o
  -4   1   0   8968.00  10851.50    313.20  29%3 o
   4  -2   1    117.53    -45.70    210.70  29%3 <
   3  -4   4   1851.30   1757.70    224.40  29%3 o
   4  -6   6   1359.50    642.30    212.70  29%3 o
  -6  -4   7    161.72     33.70    203.90  29%3 <
  -5  -5   8   1162.90   1004.10    268.70  29%3 o
  -4   4  -4   6008.40   4465.10    221.10  29%3 o
   6  -1  -1   1261.70   2151.70    191.50  29%3 o
  -4  -7  10    279.27    870.80    374.40  30%3 <
  -2   7  -9    125.03   -115.30    238.90  30%3 <
  -1   7  -9   2682.40   1892.60    254.40  30%3 o
   4   5  -8   2431.00   3552.10    312.50  30%3 o
   5   4  -7    256.81    305.10    238.60  30%3 <
  -4   6  -7     91.34    143.00    169.00  30%3 <
  -3   6  -7    237.57    472.40    238.00  30%3 <
   6   3  -6    207.54    434.20    234.10  30%3 <
  -2   5  -6   1309.30   1702.20    228.40  30%3 o
   3   3  -5  15171.00  17162.20    417.50  30%3 o
  -1   4  -5   9269.90   7953.90    364.50  30%3 o
   7   1  -4    285.86    179.50    203.40  30%3 <
   4   2  -4   4268.40   5754.30    265.00  30%3 o
  -5   4  -4    959.26    945.30    183.70  30%3 o
   5   1  -3    440.58    866.40    221.00  30%3 o
  -4   3  -3   6686.10   5869.90    270.10  30%3 o
  -3   3  -3    642.33   1454.60    230.80  30%3 o
   6   0  -2    153.35    242.40    168.40  30%3 <
   2   1  -2  92330.00  90514.40    738.30  30%3 o
  -2   2  -2  16720.00  18869.40    411.10  30%3 o
   7  -1  -1    674.93    362.40    205.40  30%3 <
   3   0  -1  43615.00  41943.60    507.90  30%3 o
  -6   2  -1    806.33   1353.40    181.80  30%3 o
   7  -2   0    564.87    794.20    173.90  30%3 o
   4  -1   0   6454.60   7829.70    289.00  30%3 o
  -5   1   0   5317.70   4978.40    261.50  30%3 o
   5  -2   1   1118.00    553.40    175.40  30%3 o
  -4   0   1    572.74    373.30    218.40  30%3 <
  -3   0   1  28643.00  29122.50    463.50  30%3 o
   5  -3   2   1516.60   1499.60    220.20  30%3 o
   6  -3   2   2701.60   2652.40    231.00  30%3 o
   2  -2   2  21058.00  16303.40    393.70  30%3 o
  -7   0   2     77.19     91.10    200.60  30%3 <
   6  -4   3     98.82     45.50    166.00  30%3 <
   3  -3   3   1215.30   1375.00    230.40  30%3 o
  -7  -1   3   1259.20   1365.00    184.60  30%3 o
  -6  -1   3   1072.90   1403.40    221.70  30%3 o
   4  -4   4   4713.30   4687.90    249.90  30%3 o
  -6  -2   4     22.97     63.80    203.40  30%3 <
  -5  -2   4   1143.70    980.20    214.50  30%3 o
   4  -5   5   1575.20    928.10    179.20  30%3 o
  -4  -3   5   5039.30   4299.90    307.50  30%3 o
   5  -6   6   2204.50   2077.60    227.20  30%3 o
  -3  -4   6   4977.70   8026.90    388.00  30%3 o
   2  -6   7   2386.20   2496.00    255.40  30%3 o
   3  -7   8    165.48    284.50    205.30  30%3 <
  -5  -6   9    450.72    646.50    288.90  30%3 <
  -6   4  -4   1110.20    512.80    174.20  30%3 <
   6   2  -5   2056.50   1598.40    222.10  30%3 o
  -4   4  -4   6459.80   4465.10    221.10  30%3 o
   6  -1  -1   1399.80   2151.70    191.50  30%3 o
  -4   1   0   7518.40  10851.50    313.20  30%3 o
   3  -4   4   1819.70   1757.70    224.40  30%3 o
   0   8 -11   1987.30    404.00    315.20  31%3 <
  -1   6  -8   3086.80   2305.00    292.00  31%3 o
  -3   2  -2   4849.10   4165.30    291.80  31%3 o
  -3  -1   2   3080.00   4469.20    289.90  31%3 o
   1  -4   5   2233.40   2553.30    308.00  31%3 o
  -5  -3   5    200.01     61.60    238.70  31%3 <
   2  -5   6   3599.60   2191.60    263.50  31%3 o
   3  -6   7    158.59     17.20    235.70  31%3 <
  -3   7  -9     33.37    249.60    203.00  31%3 <
   5   5  -8    987.32   1184.90    266.70  31%3 o
   6   4  -7     73.15   -105.70    232.20  31%3 <
  -4   5  -6   2467.70   2276.80    228.30  31%3 o
   4   3  -5   5984.30   5590.10    308.90  31%3 o
  -2   4  -5  10337.00   9282.40    299.90  31%3 o
   5   2  -4    701.02    368.80    238.40  31%3 <
   6   1  -3    699.10   1613.30    221.20  31%3 o
  -5   3  -3   3480.70   3521.60    207.50  31%3 o
   7   0  -2    273.73    400.20    202.60  31%3 <
   3   1  -2   1825.80   3178.90    313.60  31%3 o
   4   0  -1    881.18    653.60    222.10  31%3 <
   5  -1   0   5938.60   6421.20    270.30  31%3 o
  -7   1   0    198.64    168.90    168.40  31%3 <
   6  -2   1    549.73    507.10    208.70  31%3 <
  -5   0   1    894.61    224.20    212.90  31%3 <
   4  -3   3   6058.40   6257.20    267.20  31%3 o
   5  -4   4   2428.10   2058.70    222.40  31%3 o
  -6  -3   5   1604.70   1325.10    248.20  31%3 o
  -4  -4   6   2119.00   1958.40    277.70  31%3 o
   4  -7   8    153.25   -179.50    167.50  31%3 <
  -1   8 -11    761.98    202.00    266.20  31%3 <
  -4   7  -9     74.57    145.60    200.40  31%3 <
  -5   5  -6     34.77    -92.50    203.20  31%3 <
  -6   3  -3   2438.50   2711.60    198.50  31%3 o
  -4   2  -2    127.19    325.70    213.50  31%3 <
  -2   1  -1  42725.00  44310.10    548.80  31%3 o
  -6   0   1    259.65    698.70    203.10  31%3 o
   3  -2   2   4072.80   3476.90    251.30  31%3 o
  -4  -1   2   8326.50   7960.50    313.00  31%3 o
   4  -6   7    192.24    -55.00    204.10  31%3 <
   1  -7   9    585.73    186.10    241.50  31%3 <
   2  -8  10    424.79    558.50    207.20  31%3 <
  -2   6  -8   1790.10   1322.20    248.10  31%3 o
  -3   4  -5    337.50    383.00    213.60  31%3 <
   7   1  -3   1409.10   1311.80    216.10  31%3 o
  -5   2  -2   5088.60   5704.50    260.70  31%3 o
   6  -1   0   1630.40   2702.70    230.60  31%3 o
  -7   0   1    141.11    208.40    166.50  31%3 <
  -5  -1   2   1694.60   1633.20    222.20  31%3 o
   6  -4   4    376.67    441.90    206.80  31%3 <
   3  -5   6   1140.80   1600.20    216.10  31%3 o
  -5  -4   6   2309.60   1497.40    247.80  31%3 o
   5  -3   3   2627.00   2417.60    201.10  31%3 o
  -1   8 -11    790.11    202.00    266.20  32%3 <
  -4   7  -9     83.32    145.60    200.40  32%3 <
  -3   7  -9     38.67    249.60    203.00  32%3 <
   5   5  -8    973.12   1184.90    266.70  32%3 o
  -1   6  -8   2955.30   2305.00    292.00  32%3 o
   6   4  -7     69.79   -105.70    232.20  32%3 <
  -5   5  -6     34.46    -92.50    203.20  32%3 <
  -4   5  -6   2406.80   2276.80    228.30  32%3 o
   4   3  -5   6116.90   5590.10    308.90  32%3 o
  -2   4  -5  10657.00   9282.40    299.90  32%3 o
   5   2  -4    715.84    368.80    238.40  32%3 <
   6   1  -3    714.55   1613.30    221.20  32%3 o
  -6   3  -3   2490.20   2711.60    198.50  32%3 o
   7   0  -2    274.95    400.20    202.60  32%3 <
   3   1  -2   1964.00   3178.90    313.60  32%3 o
  -4   2  -2    115.14    325.70    213.50  32%3 <
   4   0  -1    891.42    653.60    222.10  32%3 <
  -2   1  -1  43798.00  44310.10    548.80  32%3 o
   5  -1   0   6064.70   6421.20    270.30  32%3 o
   6  -2   1    585.02    507.10    208.70  32%3 <
  -6   0   1    264.85    698.70    203.10  32%3 o
   3  -2   2   4250.90   3476.90    251.30  32%3 o
  -4  -1   2   8712.20   7960.50    313.00  32%3 o
   4  -3   3   6250.80   6257.20    267.20  32%3 o
  -2  -2   3  15149.00  16972.30    471.00  32%3 o
   5  -4   4   2441.90   2058.70    222.40  32%3 o
  -6  -3   5   1697.90   1325.10    248.20  32%3 o
  -4  -4   6   2227.30   1958.40    277.70  32%3 o
   4  -6   7    169.89    -55.00    204.10  32%3 <
   1  -7   9    579.73    186.10    241.50  32%3 <
   2  -8  10    434.56    558.50    207.20  32%3 <
  -2   6  -8   1811.60   1322.20    248.10  32%3 o
  -3   4  -5    345.28    383.00    213.60  32%3 <
   6   2  -4     85.13   -160.10    206.40  32%3 <
   7   1  -3   1458.70   1311.80    216.10  32%3 o
  -5   2  -2   5185.10   5704.50    260.70  32%3 o
   6  -1   0   1640.40   2702.70    230.60  32%3 o
   2  -1   1  52880.00  50479.50    575.90  32%3 o
  -7   0   1    148.12    208.40    166.50  32%3 <
  -5  -1   2   1642.20   1633.20    222.20  32%3 o
   6  -4   4    393.39    441.90    206.80  32%3 <
   2  -4   5   5478.80   8109.10    311.10  32%3 o
   3  -5   6   1163.10   1600.20    216.10  32%3 o
  -5  -4   6   2346.20   1497.40    247.80  32%3 o
  -4   4  -5   1692.90   2014.70    191.90  32%3 o
  -6   2  -2    920.46    577.80    174.60  32%3 o
   5   0  -1   1041.00    577.60    173.20  32%3 o
  -6  -1   2   2456.40   2649.80    231.20  32%3 o
   5  -3   3   2706.50   2417.60    201.10  32%3 o
  -6  -4   6    726.02    645.80    206.10  32%3 o
   5  -6   7    404.60     48.40    166.10  32%3 <
   4   6  -9    460.65    396.50    330.10  33%3 <
   3   4  -6   7183.60   7755.50    370.50  33%3 o
   5   3  -5    223.42    300.60    237.40  33%3 <
   2   2  -3  14713.00  15902.50    467.10  33%3 o
  -3  -2   3   7719.20   7258.60    340.70  33%3 o
  -6  -4   6   1067.80    645.80    206.10  33%3 o
  -3  -5   7   1142.30    995.20    413.30  33%3 <
  -5   6  -8    822.21    877.60    211.00  33%3 o
  -4   6  -8   1410.90   1243.60    215.00  33%3 o
  -6   4  -5     72.39    -47.10    165.50  33%3 <
  -2   3  -4  15592.00  14263.20    363.70  33%3 o
   4   1  -2   6044.20   5801.90    270.00  33%3 o
   6   0  -1    556.97    220.40    208.20  33%3 <
  -4   1  -1   4746.00   4833.30    264.10  33%3 o
   7  -1   0    181.56     97.30    165.50  33%3 <
  -7  -1   2    613.24    949.40    176.80  33%3 o
   6  -3   3   2370.60   2704.10    200.90  33%3 o
   1  -3   4  14663.00  14885.00    396.40  33%3 o
   3  -4   5    159.59    322.20    207.40  33%3 <
  -4  -5   7   2061.50   1184.30    297.70  33%3 o
   1  -6   8   2213.40   2165.80    285.30  33%3 o
   0   7 -10    308.04    462.90    288.00  33%3 <
  -1   5  -7   2081.40    948.60    279.30  33%3 o
   6   3  -5   1214.30    914.30    214.00  33%3 o
  -3   3  -4   8097.20   7963.60    287.80  33%3 o
   5   1  -2   2283.30   1890.20    228.30  33%3 o
   7   0  -1    108.06    -32.80    203.10  33%3 <
  -7   1  -1    427.31    528.30    169.50  33%3 o
  -6   1  -1   2685.40   2475.40    198.30  33%3 o
  -5   1  -1    288.67     17.80    173.50  33%3 <
   3  -1   1   1277.90   2353.90    240.20  33%3 o
   5  -2   2   5039.60   5299.50    230.30  33%3 o
  -6  -2   3    963.80    770.80    212.30  33%3 o
  -5  -2   3   2216.20   2289.30    227.80  33%3 o
  -4  -2   3  19549.00  20869.70    376.90  33%3 o
   4  -4   5   1645.60   2598.80    226.70  33%3 o
   5  -5   6     25.17     -1.20    166.40  33%3 <
  -5  -5   7    141.40    268.90    261.60  33%3 <
   3  -7   9     38.46    187.10    200.60  33%3 <
  -2   5  -7   1864.90   1965.40    257.30  33%3 o
  -6   3  -4   1125.40   1271.30    183.50  33%3 o
  -5   3  -4   6158.70   5471.40    232.80  33%3 o
  -4   3  -4   2183.70   1624.90    193.20  33%3 o
   4  -1   1   4500.80   5093.00    261.70  33%3 o
   6  -2   2    894.01    767.00    174.50  33%3 o
   2  -6   8   1978.30   1553.40    250.50  33%3 o
   4  -7   9    118.11    -31.10    163.60  33%3 <
   5  -4   5    828.58    742.80    175.60  33%3 o
   0   7 -10    197.27    462.90    288.00  34%3 <
   4   6  -9    561.64    396.50    330.10  34%3 <
   5   6  -9    495.78    311.00    283.30  34%3 <
  -1   5  -7   1318.80    948.60    279.30  34%3 o
   3   4  -6   7571.70   7755.50    370.50  34%3 o
   4   4  -6   1872.60   1669.00    302.40  34%3 o
   6   3  -5   1080.20    914.30    214.00  34%3 o
  -3   3  -4   7916.90   7963.60    287.80  34%3 o
   2   2  -3  13307.00  15902.50    467.10  34%3 o
   5   1  -2   2293.80   1890.20    228.30  34%3 o
   7   0  -1    122.50    -32.80    203.10  34%3 <
  -7   1  -1    346.77    528.30    169.50  34%3 o
  -6   1  -1   2286.60   2475.40    198.30  34%3 o
   3  -1   1   1658.10   2353.90    240.20  34%3 o
   5  -2   2   5066.10   5299.50    230.30  34%3 o
  -6  -2   3    836.89    770.80    212.30  34%3 o
  -5  -2   3   2343.90   2289.30    227.80  34%3 o
  -4  -2   3  20622.00  20869.70    376.90  34%3 o
  -3  -2   3   7561.10   7258.60    340.70  34%3 o
   4  -4   5   1843.10   2598.80    226.70  34%3 o
  -5  -5   7    185.42    268.90    261.60  34%3 <
  -4  -5   7   1763.20   1184.30    297.70  34%3 o
  -3  -5   7    434.63    995.20    413.30  34%3 <
  -1   7 -10   1463.10    532.40    266.00  34%3 <
  -3   5  -7    174.94     53.40    235.20  34%3 <
  -2   5  -7   2067.60   1965.40    257.30  34%3 o
  -6   3  -4   1137.20   1271.30    183.50  34%3 o
  -5   3  -4   6370.70   5471.40    232.80  34%3 o
  -4   3  -4   2027.20   1624.90    193.20  34%3 o
   3   2  -3   7231.50   8108.00    340.50  34%3 o
   4  -1   1   4539.70   5093.00    261.70  34%3 o
   6  -2   2    692.78    767.00    174.50  34%3 o
   2  -3   4  15296.00  13818.80    360.50  34%3 o
   2  -6   8   2026.40   1553.40    250.50  34%3 o
   4  -7   9    143.95    -31.10    163.60  34%3 <
  -4   7 -10    169.06     42.30    203.40  34%3 <
  -3   7 -10     91.19    301.30    200.10  34%3 <
  -2   7 -10    576.21    594.50    233.80  34%3 <
  -5   5  -7     77.93    128.60    164.10  34%3 <
  -4   5  -7   1207.40    532.70    173.10  34%3 o
   6   1  -2   2530.90   2825.20    206.80  34%3 o
  -6   0   0      7.91     84.80    203.00  34%3 <
  -4   0   0    461.93     -3.90    246.10  34%3 <
   5  -1   1    693.46    442.70    211.90  34%3 <
   3  -3   4   8135.70   7660.40    313.70  34%3 o
   5  -4   5    751.76    742.80    175.60  34%3 o
   6  -4   5    122.42    -84.30    200.00  34%3 <
   3  -6   8    574.62    425.60    208.80  34%3 <
   7   1  -2    589.13    664.20    172.70  34%3 o
   4  -6   8    875.37    899.60    178.10  34%3 o
  -4   7 -10    163.32     42.30    203.40  35%3 <
  -3   7 -10     79.92    301.30    200.10  35%3 <
  -2   7 -10    586.86    594.50    233.80  35%3 <
  -1   7 -10   1376.60    532.40    266.00  35%3 <
   0   7 -10    133.95    462.90    288.00  35%3 <
  -5   5  -7     78.64    128.60    164.10  35%3 <
  -4   5  -7   1141.20    532.70    173.10  35%3 o
  -3   5  -7    103.81     53.40    235.20  35%3 <
  -2   5  -7   1673.00   1965.40    257.30  35%3 o
  -1   5  -7   2281.70    948.60    279.30  35%3 o
   5   4  -6   1262.50    839.10    244.60  35%3 o
   3   2  -3   7084.70   8108.00    340.50  35%3 o
   6   1  -2   2370.70   2825.20    206.80  35%3 o
  -6   0   0      3.87     84.80    203.00  35%3 <
  -4   0   0    367.59     -3.90    246.10  35%3 <
  -2   0   0   1010.80   1273.10    348.90  35%3 o
   5  -1   1    641.14    442.70    211.90  35%3 <
   2  -3   4  14319.00  13818.80    360.50  35%3 o
   3  -3   4   7818.10   7660.40    313.70  35%3 o
   5  -4   5    696.09    742.80    175.60  35%3 o
   6  -4   5    100.39    -84.30    200.00  35%3 <
   2  -6   8   2493.70   1553.40    250.50  35%3 o
   3  -6   8    632.53    425.60    208.80  35%3 <
   6   4  -6    681.64    575.60    239.00  35%3 <
  -6   2  -3    811.64    658.60    210.90  35%3 o
   4   2  -3  18832.00  19187.30    387.00  35%3 o
   5   2  -3   2383.00   2360.20    259.00  35%3 o
   7   1  -2    608.95    664.20    172.70  35%3 o
   2   0   0   1118.40    839.90    348.00  35%3 <
   6  -1   1   1975.30   2518.80    228.90  35%3 o
  -6  -3   4   1437.50   1995.60    226.80  35%3 o
  -5  -3   4   8257.00   8252.10    310.50  35%3 o
  -4  -3   4   2626.20   2381.70    291.60  35%3 o
   4  -3   4   1707.50   2029.50    229.00  35%3 o
  -5  -6   8   1481.80   1690.50    295.90  35%3 o
   4  -6   8   1005.60    899.60    178.10  35%3 o
   5  -6   8    688.21    822.50    208.60  35%3 o
  -6   4  -6    468.66    120.20    170.10  35%3 <
  -5   4  -6    970.39    650.10    213.20  35%3 o
  -5   2  -3   1891.40   1301.20    188.20  35%3 o
  -4   2  -3  14486.00  14304.20    337.50  35%3 o
   6   2  -3    900.99   1020.00    214.70  35%3 o
   4   0   0    429.77     85.30    210.40  35%3 <
  -7  -1   1    360.17    323.70    209.30  35%3 <
   7  -1   1    462.92    311.50    171.40  35%3 <
   5  -3   4   6013.80   5656.00    234.60  35%3 o
   6  -3   4   1107.00   1243.40    219.50  35%3 o
  -6  -1   1   2081.80   2864.40    200.70  35%3 o
  -6   4  -6    505.82    120.20    170.10  36%3 <
  -5   4  -6    951.93    650.10    213.20  36%3 o
   6   4  -6    830.64    575.60    239.00  36%3 <
  -4   2  -3  14372.00  14304.20    337.50  36%3 o
  -3   2  -3   4343.10   4901.40    295.40  36%3 o
   4   2  -3  18356.00  19187.30    387.00  36%3 o
   5   2  -3   2252.10   2360.20    259.00  36%3 o
   6   2  -3   1038.30   1020.00    214.70  36%3 o
   2   0   0    413.32    839.90    348.00  36%3 <
   4   0   0    324.79     85.30    210.40  36%3 <
  -7  -1   1    638.79    323.70    209.30  36%3 <
   7  -1   1    458.71    311.50    171.40  36%3 <
  -5  -3   4   7703.40   8252.10    310.50  36%3 o
  -4  -3   4   2713.90   2381.70    291.60  36%3 o
  -3  -3   4  12840.00  14367.70    402.30  36%3 o
   5  -3   4   6163.00   5656.00    234.60  36%3 o
   6  -3   4   1194.10   1243.40    219.50  36%3 o
   0  -5   7    317.29    266.40    385.40  36%3 <
   1  -5   7   2094.60   1276.80    277.60  36%3 o
   2  -5   7   1556.00   1440.10    252.00  36%3 o
  -5  -6   8   1128.80   1690.50    295.90  36%3 o
   0  -8  11   1804.40    -23.70    320.00  36%3 <
   1  -8  11    726.15    358.80    238.60  36%3 <
   2  -8  11    819.43    385.60    236.20  36%3 <
  -5   6  -9    313.46    353.00    169.30  36%3 <
  -4   6  -9    142.89    325.20    202.90  36%3 <
  -4   4  -6   1090.30    797.00    180.20  36%3 o
  -3   4  -6   3057.50   2805.10    238.60  36%3 o
  -2   2  -3   8778.00   7975.50    330.20  36%3 o
  -7   1  -2    759.83    869.00    177.10  36%3 o
   6   0   0      7.62   -296.20    202.10  36%3 <
  -6  -1   1   2175.40   2864.40    200.70  36%3 o
  -5  -1   1    655.24    803.00    209.60  36%3 o
   3  -5   7    251.53    -47.80    207.60  36%3 <
   4  -5   7   1075.60   1075.80    213.50  36%3 o
   5  -5   7     70.92    -98.30    201.50  36%3 <
  -2   8 -12    356.88    258.80    201.60  36%3 <
  -3   6  -9    126.25    175.80    202.80  36%3 <
  -2   6  -9   4094.70   2368.80    262.60  36%3 o
  -2   4  -6   2310.20   1617.40    230.00  36%3 o
  -6   3  -5    729.55    862.40    209.30  36%3 o
  -6   1  -2   1555.40   2148.70    195.10  36%3 o
  -5   1  -2   2890.20   2670.10    230.20  36%3 o
  -4  -1   1   4009.10   5159.30    292.70  36%3 o
   3  -2   3   4971.60   4304.70    265.10  36%3 o
   4  -2   3  14285.00  14342.10    335.30  36%3 o
   5  -2   3   1842.70   1722.40    225.00  36%3 o
   6  -2   3    850.22    765.20    209.70  36%3 o
  -6  -4   5    176.17    153.90    202.40  36%3 <
   4  -7  10    158.33    285.50    167.20  36%3 <
  -2   8 -12    368.72    258.80    201.60  37%3 <
  -1   8 -12   1123.10    251.10    316.60  37%3 <
  -4   6  -9    142.22    325.20    202.90  37%3 <
  -3   6  -9    129.44    175.80    202.80  37%3 <
  -2   6  -9   4191.60   2368.80    262.60  37%3 o
  -3   4  -6   3143.70   2805.10    238.60  37%3 o
  -2   4  -6   2458.30   1617.40    230.00  37%3 o
  -1   4  -6   5434.00   5798.90    373.90  37%3 o
  -6   3  -5    752.28    862.40    209.30  37%3 o
  -2   2  -3   8991.10   7975.50    330.20  37%3 o
  -1   2  -3  30466.00  32368.60    533.50  37%3 o
  -6   1  -2   1593.70   2148.70    195.10  37%3 o
  -5   1  -2   3040.70   2670.10    230.20  37%3 o
   4   0   0    344.85     85.30    210.40  37%3 <
   6   0   0      8.23   -296.20    202.10  37%3 <
  -5  -1   1    739.14    803.00    209.60  37%3 o
  -4  -1   1   4197.90   5159.30    292.70  37%3 o
   2  -2   3   6193.50   7078.10    324.40  37%3 o
   3  -2   3   5012.10   4304.70    265.10  37%3 o
   4  -2   3  14874.00  14342.10    335.30  37%3 o
   5  -2   3   1949.20   1722.40    225.00  37%3 o
   6  -2   3    900.94    765.20    209.70  37%3 o
  -3  -3   4  13065.00  14367.70    402.30  37%3 o
  -6  -4   5    174.09    153.90    202.40  37%3 <
   5  -5   7     84.06    -98.30    201.50  37%3 <
  -5  -6   8   1122.70   1690.50    295.90  37%3 o
  -4  -6   8   2996.90   2668.30    348.40  37%3 o
   3  -7  10     84.21     48.50    231.30  37%3 <
  -1   6  -9   2823.00   3073.20    310.20  37%3 o
  -5   5  -8    874.15    582.20    210.70  37%3 <
   5   5  -7    343.18    166.60    231.80  37%3 <
  -5   3  -5     23.02   -204.50    170.50  37%3 <
   5   3  -4   7666.40   8433.00    310.20  37%3 o
   6   3  -4   1430.50   1470.90    221.60  37%3 o
  -4   1  -2   5621.40   5565.40    265.90  37%3 o
  -7   0  -1    114.03    159.80    202.10  37%3 <
  -6  -2   2    993.98    941.30    211.00  37%3 o
  -5  -4   5   1151.60   1353.90    214.90  37%3 o
   5  -4   6    940.34    309.20    212.80  37%3 <
   6  -4   6    494.59    333.80    203.10  37%3 <
   1  -7  10   2017.80    925.90    299.80  37%3 o
   2  -7  10    514.70    105.10    234.10  37%3 <
   4  -7  10    167.62    285.50    167.20  37%3 <
   7   1  -1    672.27    547.90    174.40  37%3 o
   3  -4   6   3399.30   3675.10    245.80  37%3 o
   4  -4   6   1106.20    845.90    177.70  37%3 o
  -5   4  -7    644.37    745.70    209.80  38%3 o
   3   5  -7    974.80     69.30    287.00  38%3 <
  -1   4  -6   4564.60   5798.90    373.90  38%3 o
  -3   3  -5   5394.90   5749.90    295.30  38%3 o
   3   1  -1   2413.20   2488.80    271.50  38%3 o
   1  -2   3  28216.00  35496.70    549.70  38%3 o
  -2  -3   4  29686.00  23930.00    494.50  38%3 o
   2  -4   6   2656.00   1482.70    288.50  38%3 o
  -3  -6   8   2054.60    988.00    340.90  38%3 <
   3  -6   9    222.02     20.30    234.90  38%3 <
   1  -7  10   1869.60    925.90    299.80  38%3 o
   0   8 -12    425.99    487.00    371.90  38%3 <
  -1   8 -12   1161.20    251.10    316.60  38%3 <
   4   7 -10    372.84    284.30    307.50  38%3 <
  -1   6  -9   2599.70   3073.20    310.20  38%3 o
  -5   5  -8    836.23    582.20    210.70  38%3 <
  -4   5  -8   1662.90   1542.10    215.90  38%3 o
   4   5  -7   2653.50   1523.10    248.80  38%3 o
   5   5  -7     60.81    166.60    231.80  38%3 <
  -5   3  -5     33.14   -204.50    170.50  38%3 <
  -4   3  -5   3444.70   3041.40    241.50  38%3 o
   3   3  -4  11294.00   9485.70    319.80  38%3 o
   4   3  -4   2336.20   2146.10    261.80  38%3 o
   5   3  -4   7117.00   8433.00    310.20  38%3 o
   6   3  -4   1403.30   1470.90    221.60  38%3 o
  -4   1  -2   5483.30   5565.40    265.90  38%3 o
  -7   0  -1     75.00    159.80    202.10  38%3 <
  -6   0  -1    150.12    300.70    206.30  38%3 <
   4   1  -1   4259.50   4780.50    260.30  38%3 o
   5   1  -1    777.71    610.30    212.10  38%3 <
   6   1  -1   1880.90   3006.70    200.90  38%3 o
   7   1  -1    734.00    547.90    174.40  38%3 o
  -3  -1   1   2924.60   3099.30    281.40  38%3 o
  -6  -2   2    763.18    941.30    211.00  38%3 o
  -5  -2   2   5042.70   5314.00    259.70  38%3 o
   2  -2   3   5881.40   7078.10    324.40  38%3 o
  -5  -4   5   1391.50   1353.90    214.90  38%3 o
  -4  -4   5   3551.60   3101.20    267.80  38%3 o
   3  -4   6   3377.10   3675.10    245.80  38%3 o
   4  -4   6   1151.80    845.90    177.70  38%3 o
   5  -4   6    758.80    309.20    212.80  38%3 <
   6  -4   6    444.99    333.80    203.10  38%3 <
   2  -7  10    522.96    105.10    234.10  38%3 <
   3  -7  10    111.91     48.50    231.30  38%3 <
  -3   7 -11    246.75    352.40    235.30  38%3 <
  -3   5  -8    933.04    797.20    244.00  38%3 o
  -6   4  -7      7.19     41.70    163.60  38%3 <
  -6   2  -4     22.68    342.00    165.10  38%3 <
  -3   1  -2   2352.00   2693.30    252.40  38%3 o
  -7  -1   0    283.36    250.60    167.10  38%3 <
   4  -1   2   5561.80   4914.40    255.30  38%3 o
   5  -1   2   2454.80   1538.90    187.10  38%3 o
   6  -1   2   1741.40   2320.50    195.80  38%3 o
   7  -1   2    326.79    424.00    169.10  38%3 <
   6  -3   5    616.02    835.80    212.00  38%3 o
   4  -6   9    171.27    309.00    202.10  38%3 <
   5  -6   9    309.09    303.30    165.60  38%3 <
  -5   2  -4    255.15     30.50    169.30  38%3 <
  -7   1  -3    911.65    999.30    175.80  38%3 o
  -5   0  -1    610.70     85.90    174.30  38%3 <
  -6  -3   3   2875.30   2217.70    196.20  38%3 o
   5  -3   5    140.91    206.90    169.90  38%3 <
   5   6  -8    816.52    458.50    206.60  39%3 <
  -5   4  -7    753.43    745.70    209.80  39%3 o
  -4   4  -7   1927.30   1389.70    219.20  39%3 o
  -6   3  -6     88.17    504.90    203.30  39%3 <
  -3   3  -5   4902.80   5749.90    295.30  39%3 o
  -2   3  -5   3730.80   5346.90    298.80  39%3 o
   5   4  -5   1406.70    637.90    206.80  39%3 o
   6   4  -5     96.84   -204.30    200.40  39%3 <
  -4   2  -4   5251.00   5319.50    261.60  39%3 o
  -6   1  -3    707.86   1294.20    180.60  39%3 o
  -7   0  -2    161.45     14.60    162.10  39%3 <
  -2   1  -2  75139.00  76881.30    671.20  39%3 o
   5   2  -2   5155.00   5027.80    257.80  39%3 o
   6   2  -2    784.69    457.10    172.90  39%3 <
  -4   0  -1   3387.10   1514.60    232.00  39%3 o
   3   1  -1   2053.90   2488.80    271.50  39%3 o
  -6  -1   0   1246.00   2103.60    193.10  39%3 o
  -5  -1   0   5337.40   4261.00    251.10  39%3 o
  -2  -1   1  50166.00  49769.80    572.00  39%3 o
   5   0   1    600.99     39.50    171.00  39%3 <
   6   0   1    175.94    127.50    169.50  39%3 <
   7   0   1    147.13     -2.90    166.00  39%3 <
  -4  -2   2    556.25    934.30    217.30  39%3 o
   3  -1   2   1976.00   2698.20    274.70  39%3 o
  -5  -3   3   3140.10   2465.50    229.30  39%3 o
   5  -2   4     98.76     92.30    206.60  39%3 <
   6  -2   4     23.24     14.20    203.80  39%3 <
  -3  -4   5    152.86    388.70    247.10  39%3 <
   3  -3   5   4411.50   4911.60    288.20  39%3 o
   4  -3   5   3231.00   2518.30    200.90  39%3 o
  -5  -5   6     56.35    333.20    201.70  39%3 <
   1  -4   6   4466.40   6776.50    393.30  39%3 o
   6  -4   7     28.54     70.40    165.20  39%3 <
   4  -5   8   1431.70    807.60    220.90  39%3 o
   5  -5   8    504.99    587.20    170.10  39%3 o
  -4  -7   9    155.56     59.70    236.40  39%3 <
   2  -6   9   4122.20   2764.70    260.00  39%3 o
   3  -6   9    187.16     20.30    234.90  39%3 <
   0  -7  10    202.10    760.50    410.80  39%3 <
   0   8 -12    395.26    487.00    371.90  39%3 <
  -2   7 -11    166.66    204.20    230.20  39%3 <
  -4   6 -10     80.95    -13.10    202.90  39%3 <
  -5   5  -9    187.21    438.20    168.10  39%3 <
   0   6  -9   2427.70   1023.40    447.30  39%3 <
  -2   5  -8   6758.70   7066.00    323.80  39%3 o
  -3   5  -8    855.17    797.20    244.00  39%3 o
  -5   2  -4    309.50     30.50    169.30  39%3 <
   4  -1   2   5167.50   4914.40    255.30  39%3 o
  -6  -3   3   2562.90   2217.70    196.20  39%3 o
   5  -3   5     76.21    206.90    169.90  39%3 <
  -4   4  -7   2275.60   1389.70    219.20  40%3 o
  -2   3  -5   4985.80   5346.90    298.80  40%3 o
  -2   1  -2  75679.00  76881.30    671.20  40%3 o
   4   2  -2    249.57    812.80    218.10  40%3 o
  -5  -1   0   4083.70   4261.00    251.10  40%3 o
   2  -1   2  72289.00  76059.40    677.40  40%3 o
   5  -2   4     75.85     92.30    206.60  40%3 <
   3  -3   5   5737.80   4911.60    288.20  40%3 o
   1  -4   6   5011.60   6776.50    393.30  40%3 o
   6  -4   7     21.11     70.40    165.20  40%3 <
   4  -5   8    997.69    807.60    220.90  40%3 o
   2  -6   9   3524.70   2764.70    260.00  40%3 o
  -1  -8  11   1744.30   3122.40    634.30  40%3 o
   0   8 -12    404.57    487.00    371.90  40%3 <
  -2   7 -11     48.71    204.20    230.20  40%3 <
  -4   6 -10    154.23    -13.10    202.90  40%3 <
  -3   6 -10    234.01   -161.80    231.90  40%3 <
  -5   5  -9    260.70    438.20    168.10  40%3 <
  -2   5  -8   8189.20   7066.00    323.80  40%3 o
  -5   3  -6   1481.40   1939.00    192.70  40%3 o
  -5   1  -3    864.23    882.40    175.00  40%3 o
   6   3  -3   2236.00   1810.00    196.20  40%3 o
   7   1   0    101.61   -109.90    166.10  40%3 <
  -6  -2   1    449.23    324.80    166.40  40%3 <
   4   0   1    901.33    955.00    189.10  40%3 o
  -3  -2   2   5040.40   4127.30    254.80  40%3 o
   7  -1   3   1166.50    890.00    179.80  40%3 o
  -5  -6   7    198.18   -137.80    204.60  40%3 <
   5  -4   7    438.32    682.90    171.40  40%3 o
   3  -5   8   1511.90   1442.80    215.40  40%3 o
   2  -8  12    430.60   -152.80    262.50  40%3 <
  -6   4  -8    144.44    157.70    164.50  40%3 <
  -3   4  -7    892.57    897.20    213.60  40%3 o
   5   5  -6    108.25     15.10    201.60  40%3 <
  -6   2  -5   1073.30    874.60    178.10  40%3 o
  -7   1  -4    483.95    155.20    167.10  40%3 <
  -3   2  -4  12523.00  13228.00    330.30  40%3 o
   5   3  -3   3396.30   3244.40    234.70  40%3 o
  -6   0  -2    495.58    590.90    169.30  40%3 o
  -7  -1  -1    965.53    326.50    168.20  40%3 <
  -3   0  -1  20305.00  23410.10    400.80  40%3 o
   6   1   0   1463.90   2325.50    197.70  40%3 o
  -4  -3   3   8123.60   6973.60    274.40  40%3 o
   6  -1   3   1114.00   1806.90    188.90  40%3 o
  -5  -4   4   3586.00   2135.60    226.20  40%3 o
   4  -2   4   5380.60   5194.80    228.40  40%3 o
   6  -3   6    220.96    201.90    168.40  40%3 <
   4  -4   7   1214.80   1262.10    215.70  40%3 o
  -4  -1   0   9669.00   8768.80    267.00  40%3 o
   5   1   0   5325.90   5245.80    232.10  40%3 o
  -1   7 -11   1199.90   1061.90    292.60  41%3 o
   3   6  -8   2078.20   1045.80    314.10  41%3 o
   0   4  -6   4907.80   5651.10    527.10  41%3 o
   5   5  -6     85.92     15.10    201.60  41%3 <
   3   4  -5    246.58    317.80    269.80  41%3 <
   3   2  -2   4640.90   3821.40    285.00  41%3 o
   2  -3   5   5320.00   5996.30    302.40  41%3 o
   4  -4   7   1355.70   1262.10    215.70  41%3 o
   1  -6   9   3554.00   3429.60    336.70  41%3 o
   3  -7  11    282.53     -2.20    232.20  41%3 <
   2  -8  12    537.50   -152.80    262.50  41%3 <
  -4   5  -9    211.25    238.50    203.80  41%3 <
  -4   3  -6   3411.30   3572.40    247.80  41%3 o
  -4   1  -3    177.02    495.60    211.50  41%3 <
  -4  -1   0   9933.40   8768.80    267.00  41%3 o
   5   1   0   5514.60   5245.80    232.10  41%3 o
  -5  -2   1    499.58     42.60    210.00  41%3 <
   3   0   1  24709.00  28250.40    431.20  41%3 o
  -6  -3   2   2391.60   2356.50    226.20  41%3 o
   7   0   2     67.94     82.70    165.40  41%3 <
   5  -1   3   1240.30    797.10    175.90  41%3 o
  -4  -6   7    357.06    -96.90    288.20  41%3 <
   2  -5   8   6279.20   6651.60    323.50  41%3 o
   4  -6  10     53.87    -76.20    202.80  41%3 <
  -5   4  -8    297.29    120.00    169.30  41%3 <
  -1   5  -8   1949.90   2739.40    314.40  41%3 o
  -6   3  -7     65.73    -30.20    166.90  41%3 <
  -5   2  -5    709.43    197.30    173.90  41%3 <
  -6   1  -4   1908.20   2267.70    192.70  41%3 o
   6   4  -4   1237.70    931.60    208.90  41%3 o
  -7   0  -3    218.06    127.00    165.70  41%3 <
   4   3  -3  10051.00   8545.10    308.40  41%3 o
  -5   0  -2   1280.30   1034.50    179.20  41%3 o
  -6  -1  -1   2517.10   2121.30    193.40  41%3 o
   6   2  -1    114.33    162.30    170.50  41%3 <
  -7  -2   0   1143.70    722.90    173.50  41%3 o
   4   1   0   9393.10   9058.80    297.00  41%3 o
   6   0   2    458.76    293.60    167.20  41%3 <
   3  -2   4  14861.00  15934.10    348.90  41%3 o
   6  -2   5   1498.90    917.70    217.40  41%3 o
   5  -3   6   1741.00   2476.00    193.80  41%3 o
   5  -5   9    703.49    701.30    207.00  41%3 o
  -3   7 -12    730.93    297.70    205.00  41%3 <
  -2   6 -10   1271.40   1336.90    242.50  41%3 o
   7   1   1    905.66    645.80    172.80  41%3 o
   4  -1   3    427.62    595.90    217.90  41%3 <
   7  -1   4    364.31    455.20    165.80  41%3 <
   3  -4   7   1334.10    985.20    215.80  41%3 o
   6  -4   8    376.61    328.20    167.10  41%3 <
  -1   5  -8   2124.60   2739.40    314.40  42%3 o
   3   6  -8   2466.30   1045.80    314.10  42%3 o
  -6   3  -7     58.20    -30.20    166.90  42%3 <
   4   5  -6   4782.00   3607.10    290.00  42%3 o
  -5   2  -5    980.98    197.30    173.90  42%3 <
  -6   1  -4   2000.60   2267.70    192.70  42%3 o
   6   4  -4   1076.90    931.60    208.90  42%3 o
  -7   0  -3    146.42    127.00    165.70  42%3 <
   4   3  -3   9464.10   8545.10    308.40  42%3 o
  -6  -1  -1   1859.60   2121.30    193.40  42%3 o
   6   2  -1    118.99    162.30    170.50  42%3 <
  -7  -2   0   1221.00    722.90    173.50  42%3 o
   4   1   0   9648.50   9058.80    297.00  42%3 o
   6   0   2    148.78    293.60    167.20  42%3 <
   3  -2   4  14807.00  15934.10    348.90  42%3 o
   6  -2   5   1579.10    917.70    217.40  42%3 o
  -3  -5   6   7873.90   7203.00    341.90  42%3 o
  -4  -6   7    208.65    -96.90    288.20  42%3 <
   2  -5   8   6178.90   6651.60    323.50  42%3 o
   5  -5   9    489.80    701.30    207.00  42%3 o
   4  -6  10     60.49    -76.20    202.80  42%3 <
  -3   7 -12    714.12    297.70    205.00  42%3 <
  -2   6 -10   1108.50   1336.90    242.50  42%3 o
  -1   3  -5  12304.00  15079.10    418.30  42%3 o
   7   1   1    637.22    645.80    172.80  42%3 o
   4  -1   3    479.62    595.90    217.90  42%3 <
  -4  -4   4   4470.80   5577.50    290.00  42%3 o
   7  -1   4    356.77    455.20    165.80  42%3 <
  -5  -5   5   4658.90   2513.70    261.00  42%3 o
   3  -4   7   1066.50    985.20    215.80  42%3 o
   6  -4   8    323.82    328.20    167.10  42%3 <
   2  -7  11    116.94    133.80    233.50  42%3 <
   1  -8  12    955.43    637.70    267.50  42%3 <
  -4   6 -11   1154.40    552.40    209.60  42%3 <
  -5   5 -10     37.85    -64.30    200.20  42%3 <
  -6   4  -9     47.45    152.50    200.50  42%3 <
  -3   5  -9    331.67    558.40    201.60  42%3 <
  -4   4  -8    478.34    430.60    208.40  42%3 <
  -5   3  -7    592.90    455.90    215.40  42%3 <
  -2   4  -7   4575.00   4519.80    288.10  42%3 o
  -6   2  -6    771.64    383.20    205.80  42%3 <
  -7   1  -5    546.74    592.40    204.20  42%3 <
  -7  -1  -2    304.08    655.00    206.50  42%3 o
   5   2  -1    140.05    549.20    207.30  42%3 <
  -6  -2   0    134.36    443.50    205.10  42%3 <
   5   0   2   1018.00   1072.50    217.00  42%3 o
  -6  -4   3    436.61    162.20    205.50  42%3 <
   5  -2   5   1015.70    143.40    209.10  42%3 <
   4  -3   6   3564.20   3971.80    216.30  42%3 o
   4  -5   9    473.67    245.60    206.50  42%3 <
   3  -6  10    307.77    303.90    203.40  42%3 <
  -4   6 -11   1080.00    552.40    209.60  43%3 <
  -5   5 -10     76.23    -64.30    200.20  43%3 <
  -6   4  -9     23.68    152.50    200.50  43%3 <
  -3   5  -9    154.00    558.40    201.60  43%3 <
   4   7  -9    582.64    246.40    285.60  43%3 <
  -4   4  -8    447.03    430.60    208.40  43%3 <
  -5   3  -7   1213.10    455.90    215.40  43%3 <
  -2   4  -7   3272.20   4519.80    288.10  43%3 o
   5   6  -7    231.23    502.60    199.90  43%3 <
  -6   2  -6    256.12    383.20    205.80  43%3 <
  -3   3  -6    558.14   2542.80    237.90  43%3 o
  -7   1  -5    503.41    592.40    204.20  43%3 <
  -1   3  -5  17014.00  15079.10    418.30  43%3 o
   5   4  -4   2123.30   1619.10    222.50  43%3 o
  -6   0  -3   1588.50   1538.60    219.60  43%3 o
  -7  -1  -2    460.62    655.00    206.50  43%3 o
  -1   1  -2 112000.00 135932.00    918.00  43%3 o
   5   2  -1    186.70    549.20    207.30  43%3 <
  -6  -2   0     98.30    443.50    205.10  43%3 <
  -4  -2   1    366.61    352.60    216.30  43%3 <
  -5  -3   2   1028.20    913.40    217.60  43%3 o
  -2  -2   2  33304.00  22043.60    469.20  43%3 o
   5   0   2   1131.20   1072.50    217.00  43%3 o
  -6  -4   3    322.97    162.20    205.50  43%3 <
  -3  -3   3    738.06   1954.30    260.80  43%3 o
  -4  -4   4   7548.90   5577.50    290.00  43%3 o
   5  -2   5    781.90    143.40    209.10  43%3 <
   4  -3   6   2696.30   3971.80    216.30  43%3 o
   4  -5   9    351.51    245.60    206.50  43%3 <
   3  -6  10    258.76    303.90    203.40  43%3 <
   2  -7  11    204.52    133.80    233.50  43%3 <
   1  -8  12   1103.80    637.70    267.50  43%3 <
  -4   2  -5   2841.80   3390.60    211.30  43%3 o
  -5   1  -4   2173.80   2811.90    201.80  43%3 o
  -4   0  -2   2032.70   3139.00    216.20  43%3 o
   6   3  -2   1817.40   2222.70    194.00  43%3 o
  -5  -1  -1    239.72    196.30    172.20  43%3 <
  -3  -1   0   4323.30   5276.00    276.10  43%3 o
   7   2   0    956.39    961.80    177.50  43%3 o
   2   0   1  80191.00  77512.00    705.50  43%3 o
   6   1   1   1799.80   2284.30    194.10  43%3 o
   7   0   3     23.31    356.90    164.00  43%3 <
   6  -1   4   1753.00   2346.60    199.10  43%3 o
   6  -3   7     92.90     20.50    163.80  43%3 <
   5  -4   8    335.54    230.60    165.30  43%3 <
   2  -2   4  12461.00  13398.10    366.80  43%3 o
  -7   0  -4    256.57    450.20    166.60  43%3 <
  -1   8 -13    364.88    568.20    290.70  44%3 <
   2   2  -2  20637.00  19441.20    456.70  44%3 o
   3   1   0  16452.00  14656.30    351.90  44%3 o
   2   0   1  95949.00  77512.00    705.50  44%3 o
   1  -1   2 111330.00 135761.00    932.10  44%3 o
   1  -3   5   5825.40   9167.70    387.00  44%3 o
  -4  -7   8    241.83    487.60    263.40  44%3 <
  -2   7 -12    306.51    252.20    232.10  44%3 <
  -3   6 -11    235.91     24.70    205.70  44%3 <
  -4   5 -10     53.65     56.00    203.10  44%3 <
  -5   4  -9    378.09    508.50    173.60  44%3 <
  -6   3  -8    141.81     91.60    164.70  44%3 <
  -5   2  -6     80.17     58.20    205.30  44%3 <
  -6   1  -5   2155.30   3387.90    211.00  44%3 o
   5   5  -5   3916.00   2873.10    262.40  44%3 o
  -7   0  -4    255.68    450.20    166.60  44%3 <
   4   4  -4   6169.00   6327.20    297.30  44%3 o
   3   3  -3   1082.20   1327.50    262.50  44%3 o
   6   4  -3    740.75    143.20    207.00  44%3 <
  -6  -1  -2   1760.80   2473.10    195.70  44%3 o
   5   3  -2   1028.80   1466.60    218.20  44%3 o
   4   2  -1    969.41   1118.20    221.80  44%3 o
  -5  -2   0   1322.00   1604.10    220.40  44%3 o
   6   2   0     43.03    175.10    206.10  44%3 <
  -6  -3   1   1148.70   1326.80    187.10  44%3 o
   5   1   1    160.85    135.10    172.40  44%3 <
   4   0   2   3916.70   3279.60    217.90  44%3 o
   7   1   2    323.81    436.30    208.10  44%3 <
  -5  -4   3   1765.10   1727.40    220.20  44%3 o
   3  -1   3  18236.00  18179.50    355.50  44%3 o
   6   0   3   1167.40   1256.30    183.20  44%3 o
   5  -1   4    956.54   2028.80    195.40  44%3 o
  -4  -5   5   2650.10   2420.90    286.80  44%3 o
   4  -2   5   1868.90   3379.00    208.30  44%3 o
   7  -1   5    280.75    520.30    205.20  44%3 <
  -5  -6   6   1764.90   1476.80    217.60  44%3 o
   3  -3   6   3876.10   3737.00    252.20  44%3 o
   6  -2   6    406.07    543.20    209.40  44%3 <
   2  -4   7   7209.40   6129.30    278.20  44%3 o
   5  -3   7    966.06    871.70    214.50  44%3 o
   1  -5   8   2203.80   2491.70    316.60  44%3 o
   4  -4   8    751.43    509.90    210.90  44%3 <
   3  -5   9    275.85    353.90    205.60  44%3 <
   2  -6  10    585.16    164.00    242.80  44%3 <
  -4   3  -7    487.69    560.10    175.40  44%3 o
  -5   0  -3    635.52   1026.80    187.30  44%3 o
   6  -4   9     19.78    -12.70    165.00  44%3 <
   5  -5  10    151.48     50.00    164.50  44%3 <
   4  -6  11    811.09    684.10    178.40  44%3 o
   3  -7  12    543.00    420.60    204.20  44%3 <
  -1   8 -13    604.02    568.20    290.70  45%3 <
  -2   5  -9   2397.80   2126.90    280.40  45%3 o
  -3   4  -8   1714.90   1460.50    226.00  45%3 o
  -4   1  -4   3531.20   2842.10    247.70  45%3 o
  -4  -1  -1   4004.90   4351.80    258.80  45%3 o
   1  -5   8   2082.60   2491.70    316.60  45%3 o
   2  -6  10   1380.60    164.00    242.80  45%3 <
   1  -7  11    984.99   1319.50    294.30  45%3 o
   3  -7  12    391.72    420.60    204.20  45%3 <
  -5   5 -11    483.87    277.90    205.20  45%3 <
  -1   6 -10   2736.60   3362.50    313.80  45%3 o
  -6   2  -7     36.66     11.90    167.10  45%3 <
  -3   2  -5  16381.00  17987.70    372.60  45%3 o
  -7  -1  -3   1005.80   1240.70    181.90  45%3 o
  -6  -4   2   1336.40   1258.10    222.10  45%3 o
  -3  -4   4   4935.60   3250.50    296.20  45%3 o
  -3   7 -13     80.44    -17.10    204.20  45%3 <
  -4   6 -12     38.67     78.30    200.30  45%3 <
  -5   3  -8    302.61    343.40    168.40  45%3 <
  -2   3  -6   6504.80   5423.60    307.60  45%3 o
  -6   0  -4     80.70    146.90    167.20  45%3 <
  -3   0  -2   1873.40   1751.70    246.50  45%3 o
  -6  -2  -1     18.85     63.80    162.20  45%3 <
   6   3  -1   1738.20   1765.50    222.40  45%3 o
   5   2   0   1215.80   1731.00    224.90  45%3 o
  -3  -2   1   2997.00   2623.30    277.90  45%3 o
   6   1   2   1886.80   1677.40    192.20  45%3 o
   5   0   3    579.57    715.10    216.20  45%3 o
   4  -1   4   3092.80   3166.60    239.00  45%3 o
   7   0   4    511.00    460.30    170.00  45%3 <
   6  -1   5   2426.80   3105.50    208.00  45%3 o
   5  -2   6    199.67      8.90    165.40  45%3 <
   4  -3   7    538.92    295.10    211.50  45%3 <
   6  -3   8    289.35    138.40    165.20  45%3 <
   5  -4   9    592.23    786.50    210.70  45%3 o
  -6   3  -9    371.37    292.00    206.80  45%3 <
  -4   4  -9     51.58    119.50    207.40  45%3 <
  -7   0  -5    119.12    183.80    166.40  45%3 <
  -5   1  -5   1320.00    915.30    179.70  45%3 o
   5   4  -3   1607.00   1352.10    221.80  45%3 o
  -5  -1  -2   1811.10   1994.90    196.40  45%3 o
  -5  -3   1   4558.20   4711.00    255.10  45%3 o
   4   1   1   5178.00   4959.60    266.50  45%3 o
  -5  -5   4   1633.20   1061.70    214.60  45%3 o
   4  -5  10     26.70    -69.90    166.40  45%3 <
  -3   7 -13    175.72    -17.10    204.20  46%3 <
   0   7 -11   2284.20   2519.70    384.50  46%3 o
  -1   6 -10   2788.40   3362.50    313.80  46%3 o
  -2   3  -6   6402.60   5423.60    307.60  46%3 o
   0  -6   9   2067.00    935.10    378.30  46%3 <
   1  -7  11    960.20   1319.50    294.30  46%3 o
  -3   5 -10    829.86    209.40    237.90  46%3 <
  -6   3  -9    392.67    292.00    206.80  46%3 <
  -4   4  -9     30.19    119.50    207.40  46%3 <
  -1   4  -7   6161.40   6970.90    358.30  46%3 o
  -2   1  -3  30580.00  31987.00    491.60  46%3 o
   5   4  -3   1499.00   1352.10    221.80  46%3 o
  -5  -1  -2   1812.10   1994.90    196.40  46%3 o
   4   3  -2    918.55   1513.20    218.40  46%3 o
  -5  -3   1   4482.70   4711.00    255.10  46%3 o
   4   1   1   4829.00   4959.60    266.50  46%3 o
   3   0   2   2568.00   2261.20    247.90  46%3 o
   3  -2   5  15820.00  18128.60    370.80  46%3 o
   3  -4   8   2076.70   2009.50    225.10  46%3 o
   4  -5  10     47.38    -69.90    166.40  46%3 <
   3  -6  11    106.42    -74.00    234.00  46%3 <
  -5   4 -10    369.17    484.70    206.20  46%3 <
  -6   1  -6     58.25    146.10    168.50  46%3 <
  -4   2  -6   3481.70   3958.80    220.00  46%3 o
   5   6  -6   2842.30   1604.30    223.60  46%3 o
   4   5  -5   3130.00   2464.10    282.50  46%3 o
  -6  -1  -3   1030.30   1462.00    191.40  46%3 o
   3   2  -1   3504.60   2743.40    244.00  46%3 o
  -6  -5   3   2059.90   1207.90    217.20  46%3 o
   7   1   3   1215.60   1326.50    183.10  46%3 o
  -4  -6   6   3956.30   2233.40    281.90  46%3 o
   2  -3   6   7305.00   5387.20    297.80  46%3 o
   6  -2   7     53.92    442.70    167.00  46%3 <
   2  -5   9   2700.30   1782.80    255.70  46%3 o
  -4   5 -11    586.51    254.60    208.10  46%3 <
  -2   6 -11    959.34   1007.80    246.10  46%3 o
  -5   2  -7    329.12    353.00    168.50  46%3 <
  -3   3  -7   2387.60   2068.80    234.90  46%3 o
  -7  -1  -4    558.28    624.30    170.10  46%3 o
  -4   0  -3   3987.90   3416.80    225.10  46%3 o
  -6  -3   0   5519.60   6635.80    243.80  46%3 o
  -4  -2   0   2543.60   3310.30    240.20  46%3 o
   6   2   1     43.40    163.10    164.50  46%3 <
   5   1   2   1702.60   1685.10    224.10  46%3 o
  -4  -4   3    395.28    500.80    242.30  46%3 <
   2  -1   3  31396.00  32431.50    495.90  46%3 o
   6   0   4     33.15     60.80    167.80  46%3 <
   5  -1   5   1055.60    770.80    177.70  46%3 o
   5  -3   8    206.43     37.20    168.00  46%3 <
   5  -5  11   1012.20    823.80    176.40  46%3 o
   6   4  -2   1022.20    981.20    180.20  46%3 o
   0  -6   9   2091.30    935.10    378.30  47%3 <
   0  -8  12    312.82    288.90    357.10  47%3 <
   0   7 -11   1985.90   2519.70    384.50  47%3 o
  -5   4 -10    237.01    484.70    206.20  47%3 <
  -3   5 -10    805.09    209.40    237.90  47%3 <
  -6   3  -9    361.61    292.00    206.80  47%3 <
  -1   4  -7   6855.60   6970.90    358.30  47%3 o
  -6   1  -6    133.69    146.10    168.50  47%3 <
  -4   2  -6   3529.00   3958.80    220.00  47%3 o
   5   6  -6   2845.90   1604.30    223.60  47%3 o
   4   5  -5   2367.40   2464.10    282.50  47%3 o
  -6  -1  -3    873.91   1462.00    191.40  47%3 o
  -2   1  -3  31596.00  31987.00    491.60  47%3 o
   5   4  -3   1681.10   1352.10    221.80  47%3 o
   4   3  -2    713.05   1513.20    218.40  47%3 o
   3   2  -1   3138.90   2743.40    244.00  47%3 o
  -5  -3   1   4367.80   4711.00    255.10  47%3 o
   3   0   2   2476.80   2261.20    247.90  47%3 o
  -6  -5   3   1726.20   1207.90    217.20  47%3 o
   7   1   3   1167.10   1326.50    183.10  47%3 o
   3  -2   5  16287.00  18128.60    370.80  47%3 o
  -4  -6   6   3496.20   2233.40    281.90  47%3 o
   2  -3   6   6548.60   5387.20    297.80  47%3 o
   6  -2   7     45.11    442.70    167.00  47%3 <
   3  -4   8   2010.70   2009.50    225.10  47%3 o
   2  -5   9   2774.50   1782.80    255.70  47%3 o
   3  -6  11    111.03    -74.00    234.00  47%3 <
  -4   5 -11    474.52    254.60    208.10  47%3 <
  -2   6 -11   1255.30   1007.80    246.10  47%3 o
  -5   2  -7    332.53    353.00    168.50  47%3 <
  -3   3  -7   1502.00   2068.80    234.90  47%3 o
  -7  -1  -4    703.01    624.30    170.10  47%3 o
  -4   0  -3   4436.20   3416.80    225.10  47%3 o
  -6  -3   0   5912.40   6635.80    243.80  47%3 o
  -4  -2   0   2394.20   3310.30    240.20  47%3 o
   6   2   1     57.22    163.10    164.50  47%3 <
   5   1   2   1836.80   1685.10    224.10  47%3 o
  -4  -4   3    421.01    500.80    242.30  47%3 <
   2  -1   3  31144.00  32431.50    495.90  47%3 o
   6   0   4     24.20     60.80    167.80  47%3 <
   5  -1   5   1256.00    770.80    177.70  47%3 o
   5  -3   8    217.48     37.20    168.00  47%3 <
   5  -5  11    858.81    823.80    176.40  47%3 o
   2  -7  12    244.97      4.70    233.40  47%3 <
  -5   0  -4    360.43    236.80    171.90  47%3 <
   6   4  -2   1484.00    981.20    180.20  47%3 o
   4  -4   9     76.45    186.80    166.30  47%3 <
  -5   1  -6    265.87    220.30    172.00  48%3 <
  -4   1  -5   1113.00   1190.60    185.20  48%3 o
  -1   2  -4   7869.20  10127.40    391.00  48%3 o
   3   4  -4   2444.60   3684.60    301.90  48%3 o
   5   5  -4    858.63    764.20    245.80  48%3 o
  -6  -2  -2    945.67    852.30    216.20  48%3 o
  -3  -1  -1   2467.30   2163.30    277.70  48%3 o
   2   1   0  32446.00  34444.70    503.00  48%3 o
   4   2   0   2455.30   2668.30    237.80  48%3 o
   6   3   0   5266.50   6055.20    237.30  48%3 o
  -6  -4   1    401.32    281.40    204.30  48%3 <
  -2  -3   3   6414.50   6699.90    360.90  48%3 o
   6   1   3   1045.20   2030.50    227.10  48%3 o
   3  -1   4  22755.00  21011.70    398.30  48%3 o
   5   0   4    374.45    552.70    215.30  48%3 <
   7   1   4    404.21    333.20    166.70  48%3 <
  -5  -6   5     70.87    -35.50    235.60  48%3 <
   1  -4   7   4487.00   5917.30    320.40  48%3 o
   3  -3   7   1567.20   1408.40    225.40  48%3 o
   5  -2   7    500.29    -57.00    168.10  48%3 <
   1  -6  10   2200.60   1836.00    280.40  48%3 o
   3  -5  10    762.99    -17.10    206.70  48%3 <
   5  -4  10    254.79    528.10    207.80  48%3 <
   4  -5  11    671.88    442.10    168.60  48%3 <
   1  -8  13    862.70    216.10    265.50  48%3 <
   3  -7  13     35.08   -138.50    202.80  48%3 <
  -2   7 -13    926.23    951.00    247.60  48%3 o
  -1   7 -12   6532.60   5527.00    313.00  48%3 o
  -3   4  -9   7308.50   7627.70    286.00  48%3 o
  -2   4  -8  11607.00  12330.00    348.30  48%3 o
   0   5  -8  23875.00  20788.10    502.10  48%3 o
   4   7  -8    298.43     35.00    287.30  48%3 <
  -6   1  -7    439.58    595.80    176.80  48%3 o
  -5   5 -12   1262.90    892.10    213.50  48%3 o
  -6   2  -8    112.50      0.20    169.90  48%3 <
  -3   1  -4  23028.00  20774.50    396.40  48%3 o
  -5  -2  -1    263.17     91.10    208.60  48%3 <
   5   3  -1   3839.30   4423.40    252.90  48%3 o
  -5  -4   2     26.86    284.70    205.60  48%3 <
   4   0   3   3832.30   3668.00    257.70  48%3 o
   7   0   5    139.26     26.50    163.80  48%3 <
   4  -2   6   3062.30   3519.30    249.70  48%3 o
   4  -6  12     90.49     76.30    203.80  48%3 <
  -4   6 -13    194.03    173.50    203.30  48%3 <
  -3   6 -12   1178.80   1134.90    217.00  48%3 o
  -5   3  -9    721.86    314.50    208.70  48%3 <
  -4   3  -8    617.22    -18.50    168.70  48%3 <
  -7   0  -6    301.65    517.00    169.70  48%3 o
  -6   0  -5     28.20     35.60    163.60  48%3 <
   6  -1   6    193.59    270.00    169.00  48%3 <
   6  -3   9    355.66     64.10    167.70  48%3 <
  -6   3 -10     77.14     13.60    165.20  48%3 <
   3   6  -7    653.75    101.20    354.00  49%3 <
  -5   1  -6    166.81    220.30    172.00  49%3 <
  -4   1  -5    899.73   1190.60    185.20  49%3 o
  -2   2  -5  11460.00  12383.00    359.00  49%3 o
  -1   2  -4  10394.00  10127.40    391.00  49%3 o
  -5  -1  -3    950.82    870.30    218.10  49%3 o
   2   3  -3   8974.50   8897.10    413.60  49%3 o
   4   4  -3     59.01   -216.10    237.70  49%3 <
   6   5  -3   1436.60    760.90    212.40  49%3 o
  -4  -1  -2   5604.00   5882.90    246.90  49%3 o
  -3  -1  -1   2070.80   2163.30    277.70  49%3 o
   6   3   0   5213.50   6055.20    237.30  49%3 o
  -4  -3   1    931.21    769.00    244.10  49%3 o
   3   1   1   2304.50   2181.50    240.80  49%3 o
   5   2   1    107.78    165.40    207.30  49%3 <
  -3  -3   2   1729.70   1327.70    290.50  49%3 o
  -4  -5   4   2597.20   2278.60    287.40  49%3 o
   3  -1   4  23191.00  21011.70    398.30  49%3 o
   5   0   4    253.19    552.70    215.30  49%3 <
   7   1   4    317.75    333.20    166.70  49%3 <
  -3  -5   5    287.82    830.30    291.50  49%3 <
  -4  -7   7   1256.70    197.90    293.50  49%3 <
   1  -4   7   5710.60   5917.30    320.40  49%3 o
   3  -3   7   1848.90   1408.40    225.40  49%3 o
   5  -2   7    320.68    -57.00    168.10  49%3 <
   4  -3   8    373.14    173.20    206.40  49%3 <
   6  -2   8    104.16     -9.60    166.20  49%3 <
   1  -6  10   1908.10   1836.00    280.40  49%3 o
   3  -5  10    911.39    -17.10    206.70  49%3 <
   5  -4  10    282.65    528.10    207.80  49%3 <
   4  -5  11    725.94    442.10    168.60  49%3 <
   0  -8  12    421.67    288.90    357.10  49%3 <
   1  -8  13    872.94    216.10    265.50  49%3 <
   3  -7  13     24.79   -138.50    202.80  49%3 <
  -3   7 -14    439.24   -111.50    207.40  49%3 <
  -2   7 -13   1257.60    951.00    247.60  49%3 o
  -1   7 -12   5925.70   5527.00    313.00  49%3 o
  -5   4 -11    435.48    231.40    208.30  49%3 <
  -4   4 -10    503.11    503.20    210.70  49%3 <
  -3   4  -9   7047.80   7627.70    286.00  49%3 o
  -2   4  -8  11125.00  12330.00    348.30  49%3 o
  -6   1  -7    689.42    595.80    176.80  49%3 o
  -7  -1  -5    905.44    603.90    171.50  49%3 o
  -6  -1  -4   1787.20   2415.90    197.90  49%3 o
   5   4  -2     29.02    123.40    236.10  49%3 <
  -6  -3  -1   1627.40   1757.00    220.60  49%3 o
  -5  -3   0    130.46    526.70    209.60  49%3 <
  -6  -5   2   1026.50    937.10    240.20  49%3 o
   6   2   2    712.96    793.70    211.70  49%3 o
  -5  -5   3   3063.80   2330.10    262.10  49%3 o
   4  -1   5    974.80   1091.50    187.10  49%3 o
   6   0   5     14.32    -42.40    165.00  49%3 <
   5  -5  12    893.88    568.90    173.60  49%3 o
  -4   6 -13    196.31    173.50    203.30  49%3 <
  -6   3 -10    155.08     13.60    165.20  49%3 <
  -5   3  -9    521.62    314.50    208.70  49%3 <
  -3   7 -14    422.71   -111.50    207.40  50%3 <
  -1   8 -14    147.29    449.80    256.90  50%3 <
   0   8 -13    582.87    -96.10    310.00  50%3 <
  -1   5  -9   2652.70   2422.20    292.70  50%3 o
   0   5  -8  21272.00  20788.10    502.10  50%3 o
  -3   2  -6  10749.00  10779.70    318.70  50%3 o
   4   6  -6   3596.80   1989.50    304.60  50%3 o
  -2   2  -5  11331.00  12383.00    359.00  50%3 o
   5   4  -2     33.72    123.40    236.10  50%3 <
  -6  -3  -1   1632.60   1757.00    220.60  50%3 o
  -6  -5   2   1063.20    937.10    240.20  50%3 o
   6   2   2    715.59    793.70    211.70  50%3 o
  -5  -5   3   3086.20   2330.10    262.10  50%3 o
  -4  -5   4   2533.40   2278.60    287.40  50%3 o
   4  -1   5    971.19   1091.50    187.10  50%3 o
  -4  -7   7   1171.50    197.90    293.50  50%3 <
   2  -4   8  11985.00  10992.60    315.80  50%3 o
   5  -3   9    365.82    291.90    206.90  50%3 <
   2  -6  11   1534.50    653.10    248.30  50%3 <
   5  -5  12    893.99    568.90    173.60  50%3 o
  -5   5 -13    204.76    193.10    201.20  50%3 <
  -4   5 -12    381.14    430.80    204.60  50%3 <
  -3   5 -11    444.69    119.10    205.60  50%3 <
  -2   5 -10   1917.10   1176.20    222.20  50%3 o
  -6   2  -9    306.46    216.90    167.30  50%3 <
  -5   2  -8    317.45   -132.50    167.70  50%3 <
  -4   2  -7   1286.00    930.80    182.80  50%3 o
   3   3  -2   2745.60   1816.00    258.70  50%3 o
   6   4  -1    319.20    265.20    204.80  50%3 <
   4   1   2   5385.80   5269.70    267.40  50%3 o
   2  -2   5   9837.30  10063.10    320.80  50%3 o
   5  -1   6     80.94    227.20    165.20  50%3 <
   7   0   6    355.19    372.90    166.60  50%3 <
   3  -4   9   7402.40   6740.40    279.70  50%3 o
   6  -3  10    133.69    -61.70    165.10  50%3 <
   3  -6  12   1474.60    622.50    214.00  50%3 <
  -6   3 -11    343.41    584.70    172.50  50%3 o
  -6   0  -6    118.92    116.90    170.30  50%3 <
  -5   0  -5   1366.50   1626.20    197.00  50%3 o
   5   6  -5    200.12   -120.60    232.90  50%3 <
  -4   0  -4  30114.00  31261.90    455.10  50%3 o
  -3   0  -3  28240.00  36398.60    506.80  50%3 o
  -2   0  -2 119400.00 121756.00    852.90  50%3 o
   4   3  -1    634.91    251.30    240.10  50%3 <
   5   1   3    698.70    807.30    177.60  50%3 o
   3  -2   6  11134.00   9131.70    312.10  50%3 o
   6  -1   7    299.29    715.50    172.00  50%3 o
   4  -4  10   1050.50    514.00    173.30  50%3 <
   4  -6  13    116.84   -168.20    165.10  50%3 <
  -6  -2  -3   1789.30   1226.90    186.00  50%3 o
   6   1   4   1733.30   1571.20    151.10  50%3 o
  -6   3 -11    655.73    584.70    172.50  51%3 o
   4   6  -6   3098.50   1989.50    304.60  51%3 o
  -5   0  -5   1452.60   1626.20    197.00  51%3 o
   5   6  -5    452.31   -120.60    232.90  51%3 <
  -4   0  -4  31206.00  31261.90    455.10  51%3 o
  -3   0  -3  29678.00  36398.60    506.80  51%3 o
  -2   0  -2 126800.00 121756.00    852.90  51%3 o
   3   3  -2   2516.90   1816.00    258.70  51%3 o
   4   3  -1    354.69    251.30    240.10  51%3 <
   5   1   3   1121.20    807.30    177.60  51%3 o
   3  -2   6  11089.00   9131.70    312.10  51%3 o
   4  -4  10    762.57    514.00    173.30  51%3 <
   0  -7  11   2583.70   2160.50    427.60  51%3 o
  -4   6 -14     60.79    393.50    165.50  51%3 <
  -3   6 -13    219.75    422.60    202.80  51%3 <
  -2   6 -12   2251.20   1924.70    263.50  51%3 o
  -5   3 -10    687.07    864.80    179.80  51%3 o
  -4   3  -9   1350.20   1717.50    189.90  51%3 o
  -3   3  -8   8148.60   6035.10    279.40  51%3 o
  -6  -2  -3   1817.30   1226.90    186.00  51%3 o
  -5  -2  -2   3530.00   3577.40    216.30  51%3 o
  -4  -2  -1   1101.50    570.60    218.70  51%3 <
  -6  -4   0   1102.10    757.10    211.40  51%3 o
   5   3   0    405.11    497.80    208.00  51%3 <
   2   0   2 125200.00 122180.00    865.30  51%3 o
   3   0   3  30641.00  35821.00    518.20  51%3 o
   6   1   4   2022.50   1571.20    151.10  51%3 o
   7   1   5    772.96    469.80    176.10  51%3 <
   4  -2   7    397.59    432.70    173.00  51%3 <
   5  -2   8    187.49    488.50    171.50  51%3 <
   5  -4  11    352.42    435.30    169.40  51%3 <
   1  -7  12   5598.90   4449.10    305.00  51%3 o
   2  -7  13    821.86   1349.80    248.20  51%3 o
  -5   4 -12    760.50    395.80    211.20  51%3 <
  -6   1  -8     21.91    154.10    168.60  51%3 <
  -5   1  -7    260.81    163.50    172.20  51%3 <
  -2   3  -7  10815.00  10925.10    328.70  51%3 o
  -6  -1  -5   2911.20   3867.80    247.20  51%3 o
  -3  -2   0   1610.40   1731.50    259.80  51%3 o
  -5  -4   1   1917.80   1405.80    221.20  51%3 o
   6   3   1   1485.30   1676.10    188.00  51%3 o
   4   0   4  31970.00  33762.50    481.90  51%3 o
   5   0   5   1462.30   1384.90    231.40  51%3 o
   6   0   6     84.89     28.90    204.60  51%3 <
   6  -2   9    396.00    563.50    166.50  51%3 o
   2  -5  10   3248.20   2163.90    256.60  51%3 o
   3  -5  11    174.73    693.00    205.30  51%3 o
   4  -5  12    166.17   -148.00    202.00  51%3 <
   3  -7  14    509.89   1059.10    212.20  51%3 o
  -3   6 -13    217.11    422.60    202.80  52%3 <
  -5   4 -12    734.75    395.80    211.20  52%3 <
  -2   6 -12   2208.50   1924.70    263.50  52%3 o
  -1   6 -11    176.18    651.40    294.30  52%3 <
  -6   1  -8     20.44    154.10    168.60  52%3 <
  -3   3  -8   7935.00   6035.10    279.40  52%3 o
  -5   1  -7    252.03    163.50    172.20  52%3 <
  -2   3  -7  10615.00  10925.10    328.70  52%3 o
  -4   1  -6   1643.20    520.30    218.80  52%3 <
  -1   3  -6  18389.00  15447.20    434.40  52%3 o
  -6  -1  -5   2843.90   3867.80    247.20  52%3 o
   4   5  -4   2101.70   1608.70    281.70  52%3 o
   5   5  -3   3494.70   2176.30    257.80  52%3 o
  -4  -2  -1   1065.90    570.60    218.70  52%3 <
  -6  -4   0   1073.00    757.10    211.40  52%3 o
  -3  -2   0   1586.10   1731.50    259.80  52%3 o
   5   3   0    394.97    497.80    208.00  52%3 <
  -5  -4   1   1884.20   1405.80    221.20  52%3 o
   6   3   1   1452.00   1676.10    188.00  52%3 o
  -4  -4   2   1573.40    853.70    244.20  52%3 o
   2   0   2 122490.00 122180.00    865.30  52%3 o
   3   0   3  29903.00  35821.00    518.20  52%3 o
  -5  -6   4    427.99    248.90    239.30  52%3 <
   4   0   4  31336.00  33762.50    481.90  52%3 o
   5   0   5   1435.00   1384.90    231.40  52%3 o
   6   0   6     87.88     28.90    204.60  52%3 <
   5  -2   8    183.22    488.50    171.50  52%3 <
   1  -5   9   2304.40   2707.10    321.70  52%3 o
   6  -2   9    377.81    563.50    166.50  52%3 o
   2  -5  10   3223.70   2163.90    256.60  52%3 o
   0  -7  11   2545.40   2160.50    427.60  52%3 o
   3  -5  11    174.16    693.00    205.30  52%3 o
   1  -7  12   5476.30   4449.10    305.00  52%3 o
   4  -5  12    162.29   -148.00    202.00  52%3 <
   2  -7  13    798.04   1349.80    248.20  52%3 o
   3  -7  14    497.34   1059.10    212.20  52%3 o
  -4   4 -11    174.59     66.20    207.00  52%3 <
  -6   2 -10     55.20    123.10    166.20  52%3 <
  -3   1  -5  13084.00  12529.00    359.90  52%3 o
  -5  -1  -4    560.71   1228.60    216.50  52%3 o
  -6  -3  -2   2380.30   2928.60    239.60  52%3 o
   6   5  -2   1648.10    979.40    214.10  52%3 o
   4   2   1    569.56    290.40    212.00  52%3 <
   5   2   2   5267.70   5023.90    257.60  52%3 o
   2  -3   7  12290.00  13984.80    394.50  52%3 o
   3  -3   8   8165.40   7701.80    282.50  52%3 o
   4  -3   9   2824.80   2090.20    226.20  52%3 o
   5  -3  10    179.81     77.30    204.30  52%3 <
   6  -3  11    245.79    442.50    204.80  52%3 <
   5  -5  13     75.22    178.20    163.60  52%3 <
  -3   4 -10   1260.00    974.40    216.50  52%3 o
  -5   2  -9     49.13    -31.30    168.10  52%3 <
   6   2   3    491.20    447.30    171.70  52%3 <
  -2   7 -14    945.53    842.50    269.80  53%3 o
  -3   4 -10   1457.90    974.40    216.50  53%3 o
   0   6 -10   1801.30   2075.20    421.80  53%3 o
  -5   2  -9     33.05    -31.30    168.10  53%3 <
  -3   1  -5  12858.00  12529.00    359.90  53%3 o
  -4  -1  -3    284.07    316.60    213.20  53%3 <
   2   2  -1  11600.00   8451.10    366.80  53%3 o
   3   2   0   1445.50    907.40    259.60  53%3 o
  -3  -4   3   1057.40   1456.60    278.30  53%3 o
  -4  -6   5    396.88    352.20    264.70  53%3 <
   1  -3   6  23743.00  27147.90    508.60  53%3 o
   2  -3   7  12887.00  13984.80    394.50  53%3 o
   3  -3   8  10027.00   7701.80    282.50  53%3 o
   6  -1   8     19.07    -30.50    202.10  53%3 <
  -4   5 -13     32.02    308.50    201.60  53%3 <
  -1   7 -13   1297.50   1244.40    318.20  53%3 o
  -6   3 -12    101.39    153.90    166.40  53%3 <
  -2   4  -9   7670.50   6574.60    319.90  53%3 o
  -4   2  -8   2472.40   4318.20    248.20  53%3 o
  -6   0  -7    248.29    143.30    164.70  53%3 <
  -2   1  -4  15087.00  15547.50    395.60  53%3 o
  -5  -3  -1   4304.60   3875.80    219.10  53%3 o
   5   4  -1   2205.90   1544.70    221.90  53%3 o
   6   4   0   1627.50   1118.20    216.20  53%3 o
  -6  -5   1    429.06    268.20    170.90  53%3 <
   3  -1   5  14032.00  15420.90    381.90  53%3 o
   4  -1   6   1461.50   1174.00    217.90  53%3 o
   5  -1   7    209.40    168.40    169.90  53%3 <
   3  -6  13    458.12    323.00    236.30  53%3 <
   4  -6  14    176.01     79.20    233.60  53%3 <
  -4   6 -15    130.46    618.70    233.70  53%3 <
  -3   5 -12    140.06    239.20    235.20  53%3 <
  -5   3 -11     53.15    -37.60    168.30  53%3 <
  -6   1  -9    506.12    497.60    206.30  53%3 <
  -5   0  -6     11.97     68.30    168.60  53%3 <
  -6  -2  -4     10.83   -245.90    168.00  53%3 <
  -3  -1  -2   3475.90   3780.60    261.10  53%3 o
   4   4  -2   2243.00   1019.90    213.00  53%3 o
  -4  -3   0   2337.50   2562.70    235.50  53%3 o
  -5  -5   2   2657.90   2812.40    235.90  53%3 o
   4   1   3    238.36   -195.50    214.80  53%3 <
   5   1   4    509.64   1273.70    215.30  53%3 o
   6   1   5   3288.90   4009.30    220.80  53%3 o
   6  -2  10    147.27     83.10    201.20  53%3 <
   4  -4  11    169.19     83.80    206.30  53%3 <
   5  -4  12   1438.70   1398.80    217.40  53%3 o
   5  -2   9    234.80     -6.40    166.70  53%3 <
  -4   6 -15    171.28    618.70    233.70  54%3 <
  -1   7 -13   1818.80   1244.40    318.20  54%3 o
  -3   5 -12    148.28    239.20    235.20  54%3 <
   0   6 -10   3237.00   2075.20    421.80  54%3 o
  -2   4  -9   7737.20   6574.60    319.90  54%3 o
  -3   2  -7   8877.40   7865.50    314.00  54%3 o
   4   7  -7   2607.60    122.50    262.50  54%3 <
  -3  -1  -2   4296.20   3780.60    261.10  54%3 o
   4   1   3    414.80   -195.50    214.80  54%3 <
   2  -1   4  20292.00  18449.20    434.90  54%3 o
   1  -3   6  24022.00  27147.90    508.60  54%3 o
   0  -5   8  37706.00  55546.10    682.60  54%3 o
   6  -2  10     34.63     83.10    201.20  54%3 <
   4  -4  11    625.12     83.80    206.30  54%3 <
   2  -6  12   4404.60   5308.00    329.60  54%3 o
   3  -6  13    340.57    323.00    236.30  54%3 <
   1  -8  14    340.72    269.70    310.40  54%3 <
  -4   3 -10     74.40    -43.70    209.10  54%3 <
  -4   0  -5   7704.80   7448.50    288.80  54%3 o
  -5  -2  -3   2273.00   1983.50    225.50  54%3 o
   3   4  -3   1450.90    946.10    251.30  54%3 o
  -6  -4  -1    688.90     73.20    169.60  54%3 <
   6   3   2   3955.60   3087.90    206.40  54%3 o
  -4  -5   3   1201.30    694.80    244.40  54%3 <
   5  -2   9    148.07     -6.40    166.70  54%3 <
   3  -4  10   1523.70    875.70    248.70  54%3 o
  -5   4 -13    369.54    174.00    166.90  54%3 <
  -6   2 -11    354.46    245.90    169.00  54%3 <
  -5   1  -8    172.15    124.70    208.10  54%3 <
  -6  -1  -6     58.30    -41.30    169.00  54%3 <
   5   6  -4    431.23    314.80    204.20  54%3 <
  -3  -3   1   2553.60   1480.80    263.80  54%3 o
   5   3   1   5434.20   3482.70    237.30  54%3 o
   3   1   2   4347.80   3522.20    253.80  54%3 o
   5   0   6     54.77   -183.40    203.40  54%3 <
   6   0   7    327.72   -138.40    165.20  54%3 <
   4  -2   8   2778.00   3848.40    249.20  54%3 o
   6  -3  12    157.55    195.30    199.60  54%3 <
  -3   6 -14    213.93     -8.80    203.00  54%3 <
  -6  -3  -3   2621.40   2406.60    199.40  54%3 o
   6   5  -1    386.47    227.60    203.70  54%3 <
  -5  -4   0   2702.20   1967.90    196.20  54%3 o
   4   3   0   2746.60   2099.60    220.50  54%3 o
   6   2   4     15.50    -22.40    164.80  54%3 <
   3  -2   7   5341.00   4730.10    259.60  54%3 o
   5  -3  11     50.45    -59.40    200.10  54%3 <
   4  -5  13    153.42    -10.60    202.70  54%3 <
  -4   6 -15     92.57    618.70    233.70  55%3 <
  -5   4 -13    314.07    174.00    166.90  55%3 <
  -1   7 -13   1502.70   1244.40    318.20  55%3 o
  -3   5 -12    129.52    239.20    235.20  55%3 <
  -6   2 -11    242.23    245.90    169.00  55%3 <
  -4   3 -10    112.99    -43.70    209.10  55%3 <
   0   6 -10   2255.90   2075.20    421.80  55%3 o
  -5   1  -8    106.34    124.70    208.10  55%3 <
  -1   4  -8  18523.00  13662.80    404.40  55%3 o
  -3   2  -7   5796.30   7865.50    314.00  55%3 o
  -6  -1  -6     37.63    -41.30    169.00  55%3 <
  -4   0  -5   6208.60   7448.50    288.80  55%3 o
   5   6  -4    283.57    314.80    204.20  55%3 <
  -5  -2  -3   2004.70   1983.50    225.50  55%3 o
   3   4  -3   1318.50    946.10    251.30  55%3 o
  -3  -3   1   2052.80   1480.80    263.80  55%3 o
   5   3   1   4095.20   3482.70    237.30  55%3 o
   3   1   2   3638.90   3522.20    253.80  55%3 o
   6   3   2   3102.70   3087.90    206.40  55%3 o
  -4  -5   3    868.82    694.80    244.40  55%3 <
   2  -1   4  15789.00  18449.20    434.90  55%3 o
   5   0   6     50.42   -183.40    203.40  55%3 <
   6   0   7    216.44   -138.40    165.20  55%3 <
   4  -2   8   2066.50   3848.40    249.20  55%3 o
   5  -2   9     65.96     -6.40    166.70  55%3 <
   3  -4  10   1095.40    875.70    248.70  55%3 o
   2  -6  12   3800.90   5308.00    329.60  55%3 o
   6  -3  12    105.71    195.30    199.60  55%3 <
   1  -8  14    199.06    269.70    310.40  55%3 <
  -3   6 -14    256.62     -8.80    203.00  55%3 <
  -4   4 -12   2295.90   1899.50    225.90  55%3 o
  -2   5 -11    918.79   1169.30    247.60  55%3 o
  -6   0  -8    134.45   -120.40    206.20  55%3 <
  -5  -1  -5   1859.30   1830.00    223.80  55%3 o
  -6  -3  -3   1960.20   2406.60    199.40  55%3 o
  -4  -2  -2   1995.50    852.10    221.50  55%3 o
   6   5  -1    330.74    227.60    203.70  55%3 <
  -5  -4   0   2038.30   1967.90    196.20  55%3 o
   4   3   0   1785.00   2099.60    220.50  55%3 o
   6   2   4     13.21    -22.40    164.80  55%3 <
   4   0   5   6164.90   6600.40    273.80  55%3 o
   3  -2   7   3422.80   4730.10    259.60  55%3 o
   2  -4   9   7303.50   4177.10    277.60  55%3 o
   6  -1   9    647.97    327.70    203.70  55%3 <
   5  -3  11     48.43    -59.40    200.10  55%3 <
   4  -5  13    176.94    -10.60    202.70  55%3 <
  -5   2 -10    289.41   -101.90    167.80  55%3 <
  -3   3  -9   3296.80   2718.30    236.50  55%3 o
  -3   3  -9   1075.60   2718.30    236.50  56%3 o
  -1   4  -8   9164.10  13662.80    404.40  56%3 o
  -4   1  -7   1275.10   1328.80    188.30  56%3 o
  -2   2  -6  13081.00  11184.00    352.90  56%3 o
  -3   0  -4  57945.00  56269.50    582.00  56%3 o
  -1   1  -3  66963.00  72165.00    727.50  56%3 o
   5   5  -2   1203.80   2138.90    222.60  56%3 o
  -2  -1  -1  47137.00  51992.60    605.10  56%3 o
  -6  -5   0    245.78     98.70    206.00  56%3 <
  -5  -6   3    120.27    458.90    236.70  56%3 <
   1  -1   3  34533.00  45481.10    627.10  56%3 o
   5   2   3   2225.90   1768.40    228.40  56%3 o
   1  -6  11    520.82    165.50    273.00  56%3 <
  -4   5 -14    217.01     43.10    204.40  56%3 <
  -5   3 -12    454.74    460.60    202.70  56%3 <
  -6   1 -10    780.43    607.80    172.60  56%3 o
  -6  -2  -5    936.48    779.90    175.50  56%3 o
  -5  -3  -2    530.20   1132.80    212.40  56%3 o
   3   3  -1   2174.80   2137.70    270.20  56%3 o
  -4  -4   1    794.23    753.30    213.40  56%3 o
   2   1   1  51666.00  40973.50    542.90  56%3 o
   6   4   1    305.70    -61.40    168.90  56%3 <
  -3  -5   4    962.38   1166.00    299.10  56%3 o
   3   0   4  67320.00  61535.50    610.10  56%3 o
   6   1   6     52.62    141.90    164.70  56%3 <
   5  -1   8    140.31    175.30    168.80  56%3 <
   4  -3  10     27.31     44.80    167.50  56%3 <
   6  -2  11    297.04    -95.50    204.30  56%3 <
   3  -5  12    170.58    351.80    203.90  56%3 <
   5  -4  13    354.65    153.80    205.40  56%3 <
   2  -7  14    665.69     47.20    240.70  56%3 <
  -2   6 -13    178.90    473.30    208.30  56%3 <
  -6   2 -12    102.30    194.30    165.60  56%3 <
  -3   4 -11   1175.30    647.80    216.60  56%3 <
  -4   2  -9    676.09    538.50    176.40  56%3 o
  -5   0  -7    337.55    345.40    180.20  56%3 <
  -4  -1  -4   3597.30   3123.40    247.30  56%3 o
  -6  -4  -2    947.02   1062.40    214.90  56%3 o
   5   4   0   1260.80   1067.80    222.80  56%3 o
   4   2   2    810.09    730.10    179.60  56%3 o
   6   3   3   2706.40   2323.20    231.60  56%3 o
   5   1   5   2298.00    971.30    185.20  56%3 o
   2  -2   6   7888.30   6534.50    288.70  56%3 o
   4  -1   7   1006.10    656.70    186.00  56%3 o
   6   0   8    153.91    -41.90    166.10  56%3 <
   3  -3   9   2882.60   1629.20    229.50  56%3 o
   5  -2  10    278.90    174.20    203.60  56%3 <
   4  -6  15     60.69    134.10    165.80  56%3 <
  -5   4 -14    103.31    230.70    163.10  56%3 <
  -6  -1  -7    411.46    271.20    174.20  56%3 <
  -2   3  -8  12626.00  11565.90    347.70  57%3 o
  -5  -1  -6    294.83     27.10    208.10  57%3 <
  -4   0  -6   3902.30   3999.10    258.90  57%3 o
   3   6  -6   1536.40   1916.70    361.00  57%3 o
  -6  -3  -4   1452.10   1703.80    224.90  57%3 o
  -2   0  -3  16379.00  14812.50    405.70  57%3 o
  -5  -4  -1   1527.90   1016.90    224.10  57%3 o
  -4  -3  -1    890.92    727.50    245.10  57%3 <
  -3  -2  -1   3470.80   3051.00    277.90  57%3 o
   4   4  -1    946.68    504.50    272.40  57%3 <
   6   5   0     38.87    -97.90    233.10  57%3 <
   3   2   1   3039.80   2778.70    274.00  57%3 o
   5   3   2   1088.60   1039.10    214.90  57%3 o
  -4  -6   4    866.96    713.40    271.40  57%3 <
   4   1   4   3007.40   2651.70    236.60  57%3 o
   6   2   5   1007.60    602.40    212.60  57%3 <
   3  -1   6  32915.00  34851.40    480.00  57%3 o
   1  -4   8   9597.60  10240.60    358.90  57%3 o
   4  -2   9    257.56    346.40    212.90  57%3 <
   3  -4  11   1024.80    588.50    212.20  57%3 <
   5  -3  12    517.17    396.60    204.80  57%3 <
   6  -2  12    302.88    227.20    168.20  57%3 <
   0  -8  13    468.48    -14.00    313.00  57%3 <
   1  -7  13   1089.40    303.40    245.20  57%3 <
   4  -5  14     43.69    190.40    166.40  57%3 <
  -3   6 -15     48.36   -108.60    201.90  57%3 <
  -6   1 -11    355.68     -7.50    166.50  57%3 <
  -3   2  -8   2505.70   3081.60    248.60  57%3 o
   0   7 -12   1668.50   1314.10    318.10  57%3 o
   4   5  -3    381.78    453.30    240.90  57%3 <
  -5  -5   1    793.22    812.10    242.90  57%3 o
  -2   7 -15    590.17    229.40    233.40  57%3 <
  -1   5 -10   3643.80   3387.10    271.30  57%3 o
  -5   1  -9    420.15    686.70    212.90  57%3 o
  -3   1  -6  33584.00  33683.60    474.00  57%3 o
  -5  -2  -4    378.60    190.80    211.30  57%3 <
   2  -5  11   2092.00   2157.60    225.10  57%3 o
   4  -4  12   1359.00   1442.50    176.50  57%3 o
   3  -6  14    241.90     94.50    201.10  57%3 <
  -3   5 -13     83.82    164.20    204.50  57%3 <
  -4   3 -11    109.28    304.90    167.60  57%3 <
  -6   0  -9   1092.20    774.00    178.80  57%3 o
   5   0   7    141.75    514.70    172.90  57%3 <
   6  -1  10    903.75    556.90    173.10  57%3 o
  -4   4 -13    163.07    144.80    166.10  57%3 <
  -5   2 -11     71.63    359.70    169.10  57%3 <
  -2   3  -8  11619.00  11565.90    347.70  58%3 o
  -6  -2  -6    659.82    434.30    174.40  58%3 <
  -5  -1  -6    279.82     27.10    208.10  58%3 <
  -4   0  -6   3988.80   3999.10    258.90  58%3 o
  -6  -3  -4   1396.10   1703.80    224.90  58%3 o
  -2   0  -3  15778.00  14812.50    405.70  58%3 o
   5   6  -3    305.49    273.00    233.50  58%3 <
  -6  -5  -1    848.46    452.30    211.00  58%3 <
  -5  -4  -1   2006.80   1016.90    224.10  58%3 o
  -4  -3  -1   1143.00    727.50    245.10  58%3 <
   4   4  -1    981.85    504.50    272.40  58%3 <
   6   5   0     18.69    -97.90    233.10  58%3 <
   3   2   1   2922.60   2778.70    274.00  58%3 o
  -2  -3   2  28186.00  30731.70    554.10  58%3 o
   5   3   2    858.29   1039.10    214.90  58%3 o
   6   4   2    961.61    846.80    217.60  58%3 o
   2   0   3  16977.00  15295.70    408.90  58%3 o
  -4  -6   4    541.39    713.40    271.40  58%3 <
   4   1   4   3254.50   2651.70    236.60  58%3 o
   5   2   4    304.07     94.80    208.20  58%3 <
   6   2   5    953.64    602.40    212.60  58%3 <
   3  -1   6  32914.00  34851.40    480.00  58%3 o
  -3  -7   7    450.31    594.20    614.60  58%3 <
   6   1   7    167.50    365.90    168.40  58%3 <
   2  -3   8  11517.00  11485.30    326.50  58%3 o
   4  -2   9    415.46    346.40    212.90  58%3 <
   5  -1   9    189.93    560.20    172.30  58%3 o
   3  -4  11    616.48    588.50    212.20  58%3 <
   4  -3  11    454.50    435.40    210.80  58%3 <
   5  -3  12    353.19    396.60    204.80  58%3 <
   6  -2  12    334.49    227.20    168.20  58%3 <
   0  -8  13    465.36    -14.00    313.00  58%3 <
   1  -7  13   1358.30    303.40    245.20  58%3 <
   4  -5  14     28.85    190.40    166.40  58%3 <
   5  -4  14    360.65     19.40    166.50  58%3 <
  -4   5 -15    474.05    220.20    208.40  58%3 <
  -3   6 -15     90.37   -108.60    201.90  58%3 <
   0   8 -14     23.03    -57.50    288.20  58%3 <
  -6   2 -13     30.29    -64.80    166.20  58%3 <
  -5   3 -13   1008.10    215.90    174.20  58%3 <
  -6   1 -11    289.38     -7.50    166.50  58%3 <
  -2   4 -10   2719.10    627.80    218.20  58%3 <
  -4   1  -8   1115.80    880.70    224.80  58%3 o
  -3   2  -8   2193.10   3081.60    248.60  58%3 o
  -2   7 -15    685.71    229.40    233.40  58%3 <
  -3   5 -13     55.79    164.20    204.50  58%3 <
  -4   3 -11    213.65    304.90    167.60  58%3 <
  -1   5 -10   4457.90   3387.10    271.30  58%3 o
  -6   0  -9    932.96    774.00    178.80  58%3 o
   5   0   7    122.29    514.70    172.90  58%3 <
   6  -1  10    988.48    556.90    173.10  58%3 o
   3  -6  14    257.07     94.50    201.10  58%3 <
  -4   4 -13     98.68    144.80    166.10  58%3 <
  -5   2 -11     82.53    359.70    169.10  58%3 <
  -6  -2  -6    600.87    434.30    174.40  59%3 <
  -5  -1  -6    222.78     27.10    208.10  59%3 <
  -1   2  -5   8741.70   5002.10    355.30  59%3 o
  -3  -1  -3  13208.00  14168.90    381.10  59%3 o
   5   6  -3    272.82    273.00    233.50  59%3 <
  -6  -5  -1    807.82    452.30    211.00  59%3 <
  -5  -4  -1   1890.90   1016.90    224.10  59%3 o
   4   4  -1    909.67    504.50    272.40  59%3 <
   3   2   1   2843.30   2778.70    274.00  59%3 o
  -3  -4   2   7206.10   8937.00    366.20  59%3 o
   6   4   2    920.92    846.80    217.60  59%3 o
   2   0   3  16177.00  15295.70    408.90  59%3 o
   5   2   4    269.24     94.80    208.20  59%3 <
   6   1   7    151.81    365.90    168.40  59%3 <
   2  -3   8  10453.00  11485.30    326.50  59%3 o
   5  -1   9    175.99    560.20    172.30  59%3 o
   0  -6  10   1397.30    355.60    319.20  59%3 <
   3  -4  11    500.82    588.50    212.20  59%3 <
   4  -3  11    413.83    435.40    210.80  59%3 <
   6  -2  12    328.37    227.20    168.20  59%3 <
   1  -7  13   1372.30    303.40    245.20  59%3 <
   2  -6  13     46.13   -109.00    205.70  59%3 <
   5  -4  14    381.10     19.40    166.50  59%3 <
  -5   4 -15    358.24    259.10    165.20  59%3 <
  -4   5 -15    466.88    220.20    208.40  59%3 <
  -3   6 -15     93.91   -108.60    201.90  59%3 <
   0   8 -14     36.18    -57.50    288.20  59%3 <
  -6   2 -13     35.13    -64.80    166.20  59%3 <
  -5   3 -13    940.22    215.90    174.20  59%3 <
  -1   6 -12    666.54    -59.00    237.70  59%3 <
  -6   1 -11    278.90     -7.50    166.50  59%3 <
  -3   3 -10   2122.60   1375.30    226.30  59%3 o
  -2   4 -10   2589.60    627.80    218.20  59%3 <
  -6  -1  -8    100.31     35.70    204.00  59%3 <
  -5   0  -8    135.82    316.00    167.60  59%3 <
  -4   1  -8   1107.90    880.70    224.80  59%3 o
  -3   2  -8   2217.70   3081.60    248.60  59%3 o
  -4  -2  -3  12581.00  13032.90    332.60  59%3 o
   5   5  -1    942.94    832.20    211.10  59%3 o
   4   3   1    478.55    220.90    211.50  59%3 <
  -5  -6   2    910.72    950.50    266.20  59%3 o
  -4  -5   2    638.98    933.30    274.40  59%3 o
   4   0   6   3841.70   3936.70    225.60  59%3 o
   3  -2   8   2899.50   2902.70    247.70  59%3 o
   6   0   9   1080.30    691.70    176.60  59%3 o
   5  -2  11    123.40     51.00    202.90  59%3 <
   3  -5  13    204.73    -89.00    203.10  59%3 <
  -4   2 -10    242.88   -177.40    171.40  59%3 <
  -6  -4  -3    493.81    315.60    171.90  59%3 <
  -5  -3  -3   2494.90   1796.50    197.90  59%3 o
   6   3   4   1013.50   1011.70    179.70  59%3 o
   5   1   6    110.85    288.00    171.10  59%3 <
  -4   4 -13     74.94    144.80    166.10  59%3 <
  -1   7 -14   2253.40    700.00    238.30  60%3 <
  -3   4 -12    413.02    777.40    214.50  60%3 o
  -2   5 -12   1622.80    972.20    218.80  60%3 o
  -6   0 -10    177.87    123.50    165.70  60%3 <
  -5   1 -10   1058.70   1153.90    183.90  60%3 o
  -4   2 -10    270.53   -177.40    171.40  60%3 <
   4   7  -6    482.28    160.00    309.30  60%3 <
  -2   1  -5   5262.60   5604.30    295.80  60%3 o
   3   5  -4   1484.90    238.30    344.30  60%3 <
  -6  -4  -3    894.49    315.60    171.90  60%3 <
  -5  -3  -3   2481.60   1796.50    197.90  60%3 o
  -4  -2  -3  11211.00  13032.90    332.60  60%3 o
   5   5  -1    650.45    832.20    211.10  60%3 o
   4   3   1    580.05    220.90    211.50  60%3 <
  -5  -6   2    371.48    950.50    266.20  60%3 o
  -4  -5   2    773.24    933.30    274.40  60%3 o
  -3  -4   2   4483.80   8937.00    366.20  60%3 o
   3   1   3  12449.00  13490.40    346.30  60%3 o
   6   3   4    840.16   1011.70    179.70  60%3 o
   1  -2   5  10030.00   7885.40    377.50  60%3 o
   5   1   6    146.20    288.00    171.10  60%3 <
   4  -1   8    627.28   1082.60    218.50  60%3 o
   2  -4  10   2509.70   1129.30    220.30  60%3 o
   5  -2  11     95.36     51.00    202.90  60%3 <
   6  -1  11     98.15     64.90    164.70  60%3 <
   4  -4  13     60.24    195.20    168.00  60%3 <
   2  -7  15    190.81    277.60    204.70  60%3 <
  -2   6 -14    261.36    -29.00    206.10  60%3 <
  -5   2 -12    387.58    363.50    204.70  60%3 <
  -4   3 -12   1261.70    965.70    178.70  60%3 o
  -1   3  -7  21882.00  18747.30    409.30  60%3 o
  -6  -3  -5    295.64    892.10    209.40  60%3 o
  -5  -2  -5    688.99    718.10    212.40  60%3 o
  -4  -1  -5   1196.00   1427.00    225.20  60%3 o
  -3   0  -5  14237.00  15022.00    365.50  60%3 o
   5   4   1   1581.90   1210.80    214.90  60%3 o
   4   2   3  11337.00   9835.20    336.10  60%3 o
   2  -1   5   3534.90   5094.60    315.30  60%3 o
   6   2   6    718.39    506.40    206.30  60%3 <
   5   0   8    256.64    -15.70    206.20  60%3 <
   3  -3  10   1775.90   1492.70    226.90  60%3 o
   5  -3  13    856.45    401.70    173.40  60%3 <
   3  -6  15    113.90     48.90    205.80  60%3 <
  -2   7 -16    774.95    186.30    206.40  60%3 <
  -4   4 -14    339.02    273.80    170.50  60%3 <
  -3   5 -14    467.61    375.40    171.30  60%3 <
  -6   1 -12    114.66   -184.90    167.30  60%3 <
   4  -2  10    225.56    259.60    167.80  60%3 <
   6  -2  13     16.28   -140.90    166.20  60%3 <
   4  -5  15    654.35    303.50    165.80  60%3 <
  -3   6 -16     83.94   -408.40    202.00  61%3 <
  -2   7 -16    686.10    186.30    206.40  61%3 <
  -6   2 -14    173.38    -87.20    164.10  61%3 <
  -5   3 -14    147.27    174.20    166.40  61%3 <
  -4   4 -14    297.93    273.80    170.50  61%3 <
   0   5  -9    780.36   1014.60    348.70  61%3 <
  -6  -2  -7     16.36    324.00    202.30  61%3 <
  -2   2  -7   8782.50  10453.60    349.70  61%3 o
  -1   3  -7  19447.00  18747.30    409.30  61%3 o
   4   6  -4    566.05    392.80    292.90  61%3 <
   3   4  -2   5712.80   6962.70    359.00  61%3 o
  -5  -5   0    847.97   1698.70    252.70  61%3 o
  -4  -4   0   1499.20   1553.80    254.80  61%3 o
  -3  -3   0  14722.00  14190.30    387.00  61%3 o
  -2  -2   0  79121.00  71126.90    693.00  61%3 o
   6   5   1    139.01    427.40    235.40  61%3 <
   5   3   3   1437.60   1222.20    252.80  61%3 o
  -4  -7   5    364.58   1609.70    430.90  61%3 o
   3   0   5  12343.00  16034.20    366.40  61%3 o
   6   1   8     19.71    262.00    200.80  61%3 <
   4  -2  10    201.81    259.60    167.80  61%3 <
  -1  -8  12    801.85    -80.80    357.50  61%3 <
   0  -7  12    922.02    722.20    296.90  61%3 <
   1  -6  12   1031.20    844.80    241.50  61%3 o
   5  -4  15    281.48    110.90    166.40  61%3 <
  -5   4 -16    125.33    275.90    164.50  61%3 <
  -4   5 -16     45.40     95.40    166.20  61%3 <
  -1   4  -9   6887.70   9157.50    334.00  61%3 o
  -5  -1  -7    956.90   1126.50    184.30  61%3 o
  -4   0  -7   5800.70   5732.80    269.50  61%3 o
  -3   1  -7   6257.20   6059.60    289.00  61%3 o
   4   1   5    849.19   1197.20    227.70  61%3 o
   1  -3   7  14021.00  15864.20    386.20  61%3 o
   5  -1  10   1263.50   1041.20    179.40  61%3 o
   2  -5  12   1292.60    616.70    211.10  61%3 <
   3  -4  12    244.33   -108.40    206.90  61%3 <
  -6  -1  -9    727.95    297.90    168.20  61%3 <
  -5   0  -9    858.50    733.80    176.10  61%3 o
  -4   1  -9   2036.70   3580.60    243.70  61%3 o
  -3   2  -9   8040.60   4782.90    270.60  61%3 o
  -2   3  -9   8866.60   6137.30    283.50  61%3 o
  -6  -5  -2    495.26    433.90    169.90  61%3 <
  -5  -4  -2    224.83    309.20    214.00  61%3 <
   6   4   3    233.45    -43.30    168.10  61%3 <
   5   2   5    531.77    426.20    209.70  61%3 <
   2  -2   7  10897.00  12200.20    340.60  61%3 o
   3  -1   7   7433.50   6767.00    291.60  61%3 o
   6   0  10    301.83    237.10    168.80  61%3 <
   4  -3  12    367.05    205.50    173.40  61%3 <
   5  -2  12    290.35    173.20    164.50  61%3 <
  -6   0 -11     69.52     -9.10    167.50  61%3 <
   6  -1  12     45.98   -238.40    165.80  61%3 <
   0   6 -11   1506.00    516.00    275.20  62%3 <
  -6  -1  -9    618.56    297.90    168.20  62%3 <
  -5   0  -9    949.33    733.80    176.10  62%3 o
  -4   1  -9   2689.10   3580.60    243.70  62%3 o
  -3   2  -9   9433.90   4782.90    270.60  62%3 o
  -2   3  -9   7696.40   6137.30    283.50  62%3 o
  -1   4  -9   7737.30   9157.50    334.00  62%3 o
   4   6  -4    607.72    392.80    292.90  62%3 <
  -6  -5  -2    564.29    433.90    169.90  62%3 <
  -5  -4  -2    139.62    309.20    214.00  62%3 <
   3   4  -2   5149.20   6962.70    359.00  62%3 o
   4   5  -2   3365.50   4429.10    300.80  62%3 o
  -3  -3   0  13784.00  14190.30    387.00  62%3 o
  -2  -2   0  68470.00  71126.90    693.00  62%3 o
   2   2   0  68340.00  67464.00    693.50  62%3 o
   6   4   3    241.07    -43.30    168.10  62%3 <
  -4  -7   5    340.45   1609.70    430.90  62%3 o
   4   1   5    783.03   1197.20    227.70  62%3 o
   5   2   5    333.20    426.20    209.70  62%3 <
   2  -2   7   9712.50  12200.20    340.60  62%3 o
   3  -1   7   7614.00   6767.00    291.60  62%3 o
   4  -3  12    451.27    205.50    173.40  62%3 <
   5  -2  12    241.04    173.20    164.50  62%3 <
  -6   0 -11     79.52     -9.10    167.50  62%3 <
  -5   1 -11     58.26    234.70    166.00  62%3 <
  -4   2 -11    253.76     -2.80    207.30  62%3 <
  -3   3 -11    221.28    405.30    215.20  62%3 <
  -2   4 -11   1295.20   1114.40    255.60  62%3 o
  -1   5 -11   2688.80   1699.00    257.00  62%3 o
  -6  -4  -4   1174.40    798.90    216.20  62%3 o
  -4  -3  -2    728.52   1109.90    222.40  62%3 o
   6   3   5    765.83    269.60    175.00  62%3 <
   4   0   7   5031.30   5232.70    238.30  62%3 o
   6  -1  12     76.28   -238.40    165.80  62%3 <
   1  -7  14    725.76    118.90    244.90  62%3 <
   2  -6  14    764.59    423.90    207.40  62%3 <
   3  -5  14   1394.30    333.00    171.00  62%3 <
   4  -4  14    564.78    655.80    169.50  62%3 o
   5  -3  14    169.74    286.50    168.00  62%3 <
  -6   1 -13    167.40     85.40    164.20  62%3 <
  -5   2 -13     86.54     81.70    167.40  62%3 <
  -4   3 -13    321.19    127.80    206.20  62%3 <
  -6  -3  -6    109.35   -258.50    204.40  62%3 <
  -5  -3  -4   3403.60   3320.20    241.70  62%3 o
  -3  -2  -2   1460.70   1986.30    249.60  62%3 o
   5   6  -2    345.21    253.90    261.10  62%3 <
   3   3   0  14311.00  14492.00    390.70  62%3 o
   5   1   7   2108.50   2136.40    198.80  62%3 o
   6   2   7    403.42    329.50    167.50  62%3 <
   6  -2  14     46.83     58.80    165.30  62%3 <
  -4   3 -13    197.46    127.80    206.20  63%3 <
  -3   4 -13    309.85    -47.00    204.10  63%3 <
  -1   6 -13    932.21     -4.60    207.80  63%3 <
  -6  -3  -6    179.20   -258.50    204.40  63%3 <
  -5  -3  -4   4210.60   3320.20    241.70  63%3 o
  -4  -3  -2    874.72   1109.90    222.40  63%3 o
  -3  -2  -2   1461.90   1986.30    249.60  63%3 o
  -2  -1  -2  61940.00  80738.70    732.60  63%3 o
   4   5  -2   5220.70   4429.10    300.80  63%3 o
   5   6  -2    552.22    253.90    261.10  63%3 <
   2   2   0  78800.00  67464.00    693.50  63%3 o
   3   3   0  16062.00  14492.00    390.70  63%3 o
   4   4   0   2341.50   1870.30    288.30  63%3 o
  -4  -7   5    472.73   1609.70    430.90  63%3 o
   6   2   7    102.15    329.50    167.50  63%3 <
   1  -4   9  10382.00  11326.00    344.90  63%3 o
   2  -3   9   4004.20   4461.80    262.60  63%3 o
   3  -2   9   1284.20   2851.70    242.80  63%3 o
   4  -1   9   3792.70   2487.10    235.10  63%3 o
   4  -5  16     79.17   -192.50    203.20  63%3 <
  -4   5 -17    249.30    139.10    164.10  63%3 <
  -3   6 -17    172.14    -15.70    203.10  63%3 <
  -2   7 -17    273.51    -17.50    201.40  63%3 <
  -5   3 -15     26.22    106.30    165.40  63%3 <
  -4   4 -15     18.14    219.60    165.10  63%3 <
  -3   5 -15    122.15     91.60    162.90  63%3 <
  -2   6 -15    195.59    122.40    200.50  63%3 <
  -1   7 -15    362.92    155.80    199.20  63%3 <
  -2   5 -13   1005.60    213.90    169.60  63%3 <
  -6  -2  -8    136.51    -43.00    205.50  63%3 <
  -5  -2  -6    503.33    421.30    205.60  63%3 <
  -4  -2  -4   5016.40   4356.10    263.50  63%3 o
   5   5   0    912.36   1819.70    257.60  63%3 o
   0  -5   9   1248.20    440.20    247.00  63%3 <
   5   0   9    348.87    479.50    169.10  63%3 <
   6   1   9    385.63    171.20    164.80  63%3 <
   2  -7  16   1117.70    103.80    172.10  63%3 <
   3  -6  16    321.43    127.90    168.60  63%3 <
   5  -4  16    240.96    173.50    165.10  63%3 <
  -6  -1 -10    420.83    228.40    167.60  63%3 <
  -5  -1  -8    117.81    471.40    205.80  63%3 <
  -4  -1  -6   1010.70    534.80    219.30  63%3 <
  -3  -1  -4  17362.00  17717.70    383.00  63%3 o
   3   2   2   2656.00   3590.70    289.00  63%3 o
   4   3   2   1173.80   1270.40    257.20  63%3 o
   2  -4  11   2746.00   1678.40    193.90  63%3 o
   3  -3  11    192.42    -27.10    171.90  63%3 <
   4  -2  11    227.13     27.40    172.60  63%3 <
   5  -1  11    347.09    300.20    166.50  63%3 <
   6   0  11    138.66    212.10    170.00  63%3 <
   5  -2  13    119.97    122.20    116.30  63%3 <
   6  -1  13     60.66    174.70    115.60  63%3 <
  -3   6 -17    163.45    -15.70    203.10  64%3 <
  -2   7 -17    403.88    -17.50    201.40  64%3 <
  -6  -1 -10    484.56    228.40    167.60  64%3 <
  -6  -2  -8    152.30    -43.00    205.50  64%3 <
  -5  -1  -8    144.30    471.40    205.80  64%3 <
  -5  -2  -6    529.94    421.30    205.60  64%3 <
  -4  -1  -6   1084.20    534.80    219.30  64%3 <
  -4  -2  -4   5373.80   4356.10    263.50  64%3 o
  -3  -1  -4  19795.00  17717.70    383.00  64%3 o
  -2  -1  -2  69666.00  80738.70    732.60  64%3 o
   5   6  -2    588.24    253.90    261.10  64%3 <
   3   3   0  18009.00  14492.00    390.70  64%3 o
   4   4   0   2657.30   1870.30    288.30  64%3 o
   5   5   0   1116.70   1819.70    257.60  64%3 o
  -5  -6   1    264.97    488.20    290.60  64%3 <
   2   1   2  69993.00  84473.60    737.20  64%3 o
   3   2   2   3211.00   3590.70    289.00  64%3 o
   4   3   2   1380.90   1270.40    257.20  64%3 o
   5   4   2    365.53    846.50    273.20  64%3 o
   6   5   2    159.01    344.20    261.60  64%3 <
  -4  -6   3   1519.60   1744.30    404.50  64%3 o
  -3  -6   5    208.10    812.00    522.70  64%3 <
   2  -4  11   3091.40   1678.40    193.90  64%3 o
   3  -3  11    325.39    -27.10    171.90  64%3 <
   4  -2  11    318.58     27.40    172.60  64%3 <
   5  -1  11    345.75    300.20    166.50  64%3 <
   6   0  11    158.11    212.10    170.00  64%3 <
  -6   1 -14    416.83    201.10    164.80  64%3 <
  -6   0 -12    211.90   -157.40    166.60  64%3 <
  -5   1 -12    258.56    280.50    203.10  64%3 <
  -5   0 -10    262.41     73.70    167.10  64%3 <
  -4   0  -8     71.42    552.90    210.00  64%3 <
  -3   0  -6   8551.70   7451.40    305.50  64%3 o
  -2   0  -4   1662.60    161.80    302.20  64%3 <
  -6  -5  -3    985.44    245.70    267.60  64%3 <
   4   2   4   3060.60   4188.10    285.10  64%3 o
   5   3   4   8696.50   8200.40    313.90  64%3 o
   6   4   4    899.18    760.00    239.80  64%3 o
   1  -5  11   2618.40   1320.90    188.50  64%3 o
   2  -5  13    554.87    387.10    205.90  64%3 <
   3  -4  13   1124.30    196.30    169.10  64%3 <
   4  -3  13    314.58    288.80    169.90  64%3 <
   5  -2  13    220.38    122.20    116.30  64%3 <
   6  -1  13     59.22    174.70    115.60  64%3 <
   4  -4  15     96.27   -109.70    201.90  64%3 <
   5  -3  15     30.13    -65.00    164.90  64%3 <
  -5   3 -16     75.99    209.60    164.80  65%3 <
  -5   2 -14    569.58    -16.00    165.30  65%3 <
  -5   1 -12    291.08    280.50    203.10  65%3 <
  -4   2 -12    579.39    620.80    179.60  65%3 o
  -4   1 -10   1482.70    654.30    180.60  65%3 o
  -4   0  -8     62.46    552.90    210.00  65%3 <
  -3   1  -8   2633.90   2677.60    245.10  65%3 o
  -3   0  -6   8419.70   7451.40    305.50  65%3 o
  -2   1  -6  15192.00  10631.50    341.20  65%3 o
  -2   0  -4   2249.50    161.80    302.20  65%3 <
  -6  -5  -3    920.80    245.70    267.60  65%3 <
  -5  -5  -1    716.36    983.00    271.80  65%3 o
  -5  -6   1    249.29    488.20    290.60  65%3 <
  -4  -5   1    645.85    911.30    316.50  65%3 <
   1   0   2   5501.60   8453.80    515.60  65%3 o
   2   1   2  63436.00  84473.60    737.20  65%3 o
   4   3   2   2706.00   1270.40    257.20  65%3 o
   5   4   2    741.01    846.50    273.20  65%3 o
   6   5   2    330.29    344.20    261.60  65%3 <
  -4  -6   3   1516.30   1744.30    404.50  65%3 o
   2   0   4   1529.10    979.90    305.30  65%3 o
   3   1   4  15507.00  18280.20    405.60  65%3 o
   4   2   4   3709.70   4188.10    285.10  65%3 o
   5   3   4  10627.00   8200.40    313.90  65%3 o
   6   4   4    736.67    760.00    239.80  65%3 o
  -3  -6   5    196.16    812.00    522.70  65%3 <
   4   1   6    450.12     32.20    212.60  65%3 <
   5   2   6    171.65   -161.20    206.10  65%3 <
   6   3   6    335.68   -133.40    205.30  65%3 <
   0  -7  13   1138.90     96.50    234.90  65%3 <
   1  -6  13   1121.90    239.60    170.90  65%3 <
   2  -6  15    239.87    326.10    163.10  65%3 <
   3  -5  15    477.71     97.00    164.20  65%3 <
   4  -5  17     76.86     72.80    166.70  65%3 <
  -4   5 -18     95.80     33.20    162.30  65%3 <
  -3   6 -18     90.08     77.50    167.20  65%3 <
  -4   4 -16    944.19    272.60    168.80  65%3 <
  -3   5 -16    394.81    176.90    170.90  65%3 <
  -4   3 -14    165.43    -89.50    169.40  65%3 <
  -3   4 -14     56.88   -112.50    169.00  65%3 <
  -3   3 -12   1778.00    168.40    175.80  65%3 <
  -3   2 -10   1637.60   1412.30    189.70  65%3 o
  -2   2  -8   3431.00   5356.00    289.30  65%3 o
  -6  -3  -7     80.12    155.10    203.70  65%3 <
  -6  -4  -5     17.21   -145.00    202.20  65%3 <
  -5  -4  -3    663.34   1124.10    248.40  65%3 o
   2  -1   6  10460.00   9272.90    320.30  65%3 o
   3   0   6   8087.70   7157.10    298.30  65%3 o
   4   0   8    142.56     66.80    214.70  65%3 <
   5   1   8    684.67    615.00    181.20  65%3 o
   6   2   8    174.40    -62.40    166.60  65%3 <
   5   0  10    371.63    257.40    205.40  65%3 <
   6   1  10    756.35    138.70    205.40  65%3 <
   1  -7  15     21.12     54.50    168.90  65%3 <
   2  -7  17    269.61    160.60    165.50  65%3 <
   3  -6  17    127.66     38.90    165.40  65%3 <
  -2   3 -10   5282.60   1711.40    206.70  65%3 o
  -6  -2  -9     15.74    214.80    168.50  65%3 <
   3  -1   8   2991.60   3765.00    228.70  65%3 o
   4  -1  10    983.07    628.00    179.90  65%3 o
   6   0  12    153.88    -73.50    165.10  65%3 <
   0   7 -14   4319.40    800.00    252.20  66%3 o
   1   8 -14    384.51    605.50    464.50  66%3 <
   0   6 -12   2454.30    466.50    244.80  66%3 <
  -6  -2  -9     27.61    214.80    168.50  66%3 <
  -5  -4  -3    960.98   1124.10    248.40  66%3 o
  -4  -5   1    277.98    911.30    316.50  66%3 <
  -4  -6   3    927.22   1744.30    404.50  66%3 o
   1  -2   6   9584.70  10001.50    374.70  66%3 o
   2  -2   8   2897.60   4450.70    279.50  66%3 o
   3  -2  10   3765.10   1902.40    208.90  66%3 o
   4  -2  12    131.35    -66.30    167.60  66%3 <
   6  -1  14    440.57   -101.00    166.60  66%3 <
  -6   1 -15    317.90    228.40    168.90  66%3 <
  -6   0 -13     43.75    108.10    119.20  66%3 <
  -6  -1 -11    227.33     45.10    115.10  66%3 <
   0   5 -10    323.40    431.30    210.10  66%3 <
  -5  -1  -9    216.11     34.30    203.30  66%3 <
  -5  -2  -7    325.52   -129.70    203.50  66%3 <
  -5  -3  -5     29.68    127.60    210.10  66%3 <
  -4  -4  -1    755.50    788.80    247.10  66%3 o
   1  -3   8  14219.00  13989.80    355.50  66%3 o
   2  -3  10  11805.00  11290.00    326.60  66%3 o
   3  -3  12   1217.60    522.20    177.60  66%3 <
   3  -4  14     92.86    342.10    200.90  66%3 <
   4  -3  14    130.81    103.50    169.70  66%3 <
   5  -2  14    999.85    216.10    121.30  66%3 <
   4  -4  16    556.95   -288.40    205.10  66%3 <
   5  -3  16     58.82     60.50    167.60  66%3 <
  -5   3 -17    365.98    214.10    168.80  66%3 <
  -4   4 -17     65.52     69.80    166.20  66%3 <
  -5   2 -15    158.84    -24.60    168.60  66%3 <
  -4   3 -15    271.41    343.60    168.60  66%3 <
  -5   1 -13     54.95   -239.90    166.60  66%3 <
  -5   0 -11    798.83    783.60    177.40  66%3 o
  -4  -2  -5   4206.20   5499.80    277.50  66%3 o
  -4  -3  -3   4350.20   5027.10    271.00  66%3 o
   2  -4  12    921.30    261.80    173.00  66%3 <
   2  -5  14    541.23    167.90    170.00  66%3 <
   3  -5  16    125.84     24.10    166.00  66%3 <
   3  -6  18     24.31    -24.40    163.30  66%3 <
   4  -5  18     73.19     29.20    163.60  66%3 <
  -4   2 -13    183.51    142.40    119.80  66%3 <
  -3  -5   3    773.24    943.50    388.30  67%3 <
   5   4   3    731.60   1063.40    216.90  67%3 o
  -3  -6   5    209.32    812.00    522.70  67%3 <
   5   3   5     24.95    342.00    204.10  67%3 <
  -5   3 -17    331.47    214.10    168.80  67%3 <
  -4   4 -17     41.10     69.80    166.20  67%3 <
  -5   2 -15    152.92    -24.60    168.60  67%3 <
  -4   3 -15    254.62    343.60    168.60  67%3 <
  -5   1 -13     54.65   -239.90    166.60  67%3 <
   1   7 -12  10650.00  12903.00    624.90  67%3 o
  -5   0 -11    769.03    783.60    177.40  67%3 o
  -5  -1  -9    223.79     34.30    203.30  67%3 <
   0   4  -8   8936.50   5380.70    371.10  67%3 o
  -4  -1  -7     87.51    100.40    212.60  67%3 <
   0   3  -6   6751.50   6169.30    491.80  67%3 o
  -4  -2  -5   3958.00   5499.80    277.50  67%3 o
  -4  -3  -3   4316.60   5027.10    271.00  67%3 o
  -4  -4  -1    699.87    788.80    247.10  67%3 o
  -4  -5   1    300.70    911.30    316.50  67%3 <
   1  -3   8  13548.00  13989.80    355.50  67%3 o
   1  -4  10    103.91     59.20    217.00  67%3 <
   2  -4  12    895.26    261.80    173.00  67%3 <
   2  -5  14    569.67    167.90    170.00  67%3 <
   3  -4  14     90.95    342.10    200.90  67%3 <
   3  -5  16    117.61     24.10    166.00  67%3 <
   3  -6  18     24.54    -24.40    163.30  67%3 <
   4  -5  18     70.02     29.20    163.60  67%3 <
  -4   2 -13    190.64    142.40    119.80  67%3 <
  -4   1 -11     86.47    -58.40    169.20  67%3 <
  -4   0  -9    160.12     98.00    171.60  67%3 <
   6   5   3    702.33    633.10    207.60  67%3 o
   6   4   5     68.05    104.50    200.80  67%3 <
   6   3   7     88.43     -5.80    203.40  67%3 <
   1  -5  12    809.40    694.80    180.80  67%3 o
   2  -6  16    370.55    247.80    167.30  67%3 <
  -3   5 -17    480.12    147.90    116.40  67%3 <
  -3   4 -15     11.94     -9.80    118.90  67%3 <
   5   2   7    272.30    221.40    166.60  67%3 <
   5   1   9    236.99    284.40    171.80  67%3 <
   6   2   9     17.36    -37.40    117.90  67%3 <
   5   0  11    848.81    771.10    177.50  67%3 o
   6   1  11    152.60    132.20    115.60  67%3 <
   6   0  13     54.64    236.60    119.80  67%3 <
   6  -1  15    327.11    232.20    121.10  67%3 <
  -3   1  -9   1500.40   1132.00    227.80  68%3 o
  -2   2  -9  29812.00  27670.20    508.10  68%3 o
  -6  -3  -8    140.17    112.90    201.20  68%3 <
  -5  -2  -8    252.58    297.80    169.30  68%3 <
  -3   0  -7   7964.80   4744.40    286.10  68%3 o
  -6  -4  -6    331.75   -163.70    204.70  68%3 <
  -5  -3  -6   1802.60   1316.30    225.60  68%3 o
  -3  -1  -5   9298.30   9795.70    355.00  68%3 o
  -5  -4  -4   1116.50    934.10    218.50  68%3 o
  -3  -2  -3   3325.40   2918.60    259.00  68%3 o
  -5  -5  -2   1233.00    848.60    251.30  68%3 o
  -3  -3  -1    732.36    837.10    283.00  68%3 <
   4   5  -1    245.75    234.50    239.40  68%3 <
   5   6  -1    408.49    -69.70    204.50  68%3 <
  -5  -6   0     29.14   -180.70    235.10  68%3 <
  -3  -4   1   3469.80   3640.10    327.20  68%3 o
   4   4   1    778.16    620.50    241.20  68%3 <
   5   5   1    487.51    854.50    245.20  68%3 o
  -3  -5   3    498.50    943.50    388.30  68%3 <
   4   3   3   4806.50   4003.20    258.60  68%3 o
   5   4   3   1031.80   1063.40    216.90  68%3 o
  -3  -6   5    108.20    812.00    522.70  68%3 <
   3   1   5   9620.50  11631.40    366.90  68%3 o
   4   2   5   4376.70   4913.50    266.00  68%3 o
   3   0   7   8439.70   6048.10    299.50  68%3 o
   4   1   7    255.16    123.00    208.60  68%3 <
   0  -4   8  11006.00  24906.40    642.40  68%3 o
   3  -1   9   1641.10   1053.50    228.90  68%3 o
   4   0   9     26.76   -135.80    208.20  68%3 <
   0  -5  10    262.00    539.00    527.90  68%3 <
   3  -2  11    365.42      4.40    172.40  68%3 <
   4  -1  11     32.84   -156.10    202.80  68%3 <
   0  -6  12   3018.00   4754.20    546.40  68%3 o
   3  -3  13     56.39     50.80    166.60  68%3 <
   4  -2  13    154.56    383.20    167.20  68%3 <
   3  -4  15    119.48    420.30    201.90  68%3 <
   4  -3  15    258.49     50.20    166.60  68%3 <
   1  -7  16    597.44    242.40    290.90  68%3 <
   3  -5  17    336.19    165.60    235.50  68%3 <
   4  -4  17     67.97     62.60    166.10  68%3 <
  -4   4 -18   1115.40    311.30    165.60  68%3 <
  -4   3 -16     46.71    -72.80    167.00  68%3 <
  -1   6 -15    729.39    128.10    414.50  68%3 <
  -5   0 -12    552.02    210.00    167.60  68%3 <
  -2   3 -11   1691.60    472.00    285.60  68%3 <
  -5  -1 -10    965.93    682.70    176.50  68%3 o
  -1   7 -17    187.73    719.00    327.90  68%3 <
  -2   5 -15    523.01     85.50    206.80  68%3 <
  -6  -1 -12     47.74     20.00    165.20  68%3 <
  -6  -2 -10     57.12    196.40    201.50  68%3 <
   5  -3  17    468.82     14.40    169.70  68%3 <
  -5   3 -18    862.60      9.90    167.80  68%3 <
  -5   2 -16    989.41    651.30    178.40  68%3 o
  -5   1 -14    296.52    237.10    169.60  68%3 <
  -2   4 -13    889.55    223.60    171.60  68%3 <
  -2   2  -9  32922.00  27670.20    508.10  69%3 o
  -5  -2  -8    254.41    297.80    169.30  69%3 <
  -5  -3  -6   2181.60   1316.30    225.60  69%3 o
  -5  -4  -4   1112.00    934.10    218.50  69%3 o
  -5  -5  -2   1670.60    848.60    251.30  69%3 o
  -3  -3  -1   1094.70    837.10    283.00  69%3 <
   4   5  -1    464.98    234.50    239.40  69%3 <
   5   6  -1    336.52    -69.70    204.50  69%3 <
  -5  -6   0     12.40   -180.70    235.10  69%3 <
  -3  -4   1   2799.40   3640.10    327.20  69%3 o
   4   4   1   1582.30    620.50    241.20  69%3 <
  -3  -5   3    928.13    943.50    388.30  69%3 <
   3   1   5  10682.00  11631.40    366.90  69%3 o
   3   0   7  10370.00   6048.10    299.50  69%3 o
   3  -1   9   2029.80   1053.50    228.90  69%3 o
   3  -2  11    440.91      4.40    172.40  69%3 <
   3  -3  13     44.22     50.80    166.60  69%3 <
   3  -4  15     16.56    420.30    201.90  69%3 <
   3  -5  17    411.31    165.60    235.50  69%3 <
  -3   5 -18    123.80   -134.50    309.50  69%3 <
  -4   3 -16     52.13    -72.80    167.00  69%3 <
  -3   4 -16     50.04    -87.10    314.10  69%3 <
  -6   0 -15    489.42   -341.00    202.40  69%3 <
   0   7 -15     93.16    -54.20    354.60  69%3 <
[truncated: 265,253 more chars]
