# Supplementary material for: Accurate structure models and absolute configuration determination using dynamical effects in continuous-rotation 3D electron diffraction data
Source: Nat Chem. 2023 Apr 20;15(6):848–55. doi: 10.1038/s41557-023-01186-1 (PMC10239730; doi:10.1038/s41557-023-01186-1)
Supplement: Supplementary file 2 — An archive with the CIF files of all refinements (kinematical and dynamical) of compounds analysed in detail in the Article. [file 41557_2023_1186_MOESM2_ESM.zip › albite.cif]

#=======================================================================
data_global
#=======================================================================
_audit_creation_method                   'Jana2006 Version : 07/05/2021'

_publ_section_references
;
Palatinus L. & Chapuis G. (2007). J. Appl. Cryst. 40, 786-790.

Palatinus, L., Jacob, D., Cuvillier, P., Klementova, M., Sinkler, W. & Marks,
L. D. (2013). Acta Cryst. A. 69, 171-188.

Petricek, V., Dusek, M. & Palatinus L. (2014). Z. Kristallogr. 229(5), 345-352.

Palatinus, L., Brazda, P., Jelinek, M., Hrda, J., Steciuk, G. & Klementova, M.
(2019). Acta Cryst. B. 75, 512-522.
;
#=======================================================================
data_albite_dynamical
#=======================================================================
_computing_cell_refinement               'PETS2'
_computing_data_reduction                'PETS2'
_computing_structure_solution            'superflip'
_computing_structure_refinement          'Jana2006/Dyngo'
_computing_molecular_graphics            'VESTA 3'
#=======================================================================

# 5. CHEMICAL DATA

_chemical_name_common            albite
_chemical_formula_moiety         'Al Si3 O8, Na'
_chemical_formula_sum            'Na Al Si3 O8'
_chemical_formula_weight         262.24
_space_group_crystal_system      triclinic
_space_group_IT_number           2
_space_group_name_H-M_alt        'P -1'
_space_group_name_Hall           '-P 1'
_chemical_absolute_configuration ?

loop_
_space_group_symop_id
_space_group_symop_operation_xyz
1 x,y,z
2 -x,-y,-z

_cell_special_details            
'parameters taken from https://doi.org/10.3390/cryst10121148'
_cell_length_a                   7.13(6)
_cell_length_b                   7.38(5)
_cell_length_c                   7.64(4)
_cell_angle_alpha                115.17(11)
_cell_angle_beta                 107.2(3)
_cell_angle_gamma                100.60(19)
_cell_volume                     325(4)
_cell_formula_units_Z            2
_cell_measurement_temperature    293(2)
_cell_measurement_reflns_used    7403
_cell_measurement_theta_min      0.1130
_cell_measurement_theta_max      1.1227


_exptl_crystal_description       'see https://doi.org/10.3390/cryst10121148'
_diffrn_ambient_temperature      293
_exptl_crystal_density_diffrn    2.6837
_exptl_crystal_F_000             260
_exptl_crystal_size_max          0.0004
_exptl_crystal_size_mid          0.0004
_exptl_crystal_size_min          0.0004


#=======================================================================

# 7. EXPERIMENTAL DATA

_exptl_special_details           
'parameters taken from https://doi.org/10.3390/cryst10121148'

_diffrn_radiation_probe          electron
_diffrn_radiation_type           'electrons 200 keV'
_diffrn_radiation_wavelength     0.0251
_diffrn_source                   'LaB6 cathode'
_diffrn_source_type              'Transmission Electron Microscope'
_diffrn_source_voltage           200
_diffrn_measurement_device       'TEM Philips CM200'
_diffrn_detector                 'PSI Jungfrau'
_diffrn_measurement_method       'continuous cotation 3D ED'
_diffrn_measurement_specimen_support 'holey carbon grid'

_diffrn_reflns_number            7210
_diffrn_reflns_theta_min         0.11
_diffrn_reflns_theta_max         1.26
_diffrn_reflns_theta_full        1.10
_diffrn_measured_fraction_theta_max 0.65
_diffrn_measured_fraction_theta_full 0.72
_diffrn_reflns_av_R_equivalents  ?
_diffrn_reflns_av_unetI/netI     0.0614
_diffrn_reflns_limit_h_min       -12
_diffrn_reflns_limit_h_max       12
_diffrn_reflns_limit_k_min       -12
_diffrn_reflns_limit_k_max       12
_diffrn_reflns_limit_l_min       -13
_diffrn_reflns_limit_l_max       13

#=======================================================================

# 8. REFINEMENT DATA.

_refine_special_details          
;
Reanalysis of data presented in https://doi.org/10.3390/cryst10121148.
Raw data obtained from https://zenodo.org/record/4249684.
Labels of used data sets: 000, 002, 014

Calculated intensities based on dynamical theory of electron diffraction.
Refinement statistics relevant for the non-linear least-squares minimisation of wR(all):
Number of reflections in refinement (obs/all):   3280 / 7210
Number of duplicates in refinement:              2945
Number of reflections unique in point group 1:   4265
Robs:   0.0931
Rall:   0.1594
wRall:  0.0986

Number of individual data sets in refinement:  3
Refined thickness for each block:
Block 1 :  609.0602 A
Block 2 :  391.5598 A
Block 5 :  336.9098 A

Post-refinement analysis of symmetrically-equivalent reflections:
Number of unique reflections (obs/all): 1441 / 2428
MRobs:  0.0981
MRall:  0.1492
MwRall: 0.0924
;

_reflns_number_total                     7210
_reflns_number_gt                        3278
_reflns_threshold_expression             I>3\s(I)

_refine_ls_structure_factor_coef         F
_refine_ls_R_factor_gt                   0.0931
_refine_ls_wR_factor_gt                  0.0858
_refine_ls_R_factor_all                  0.1594
_refine_ls_wR_factor_ref                 0.0986
_refine_ls_goodness_of_fit_ref           1.98
_refine_ls_goodness_of_fit_gt            2.58
_refine_ls_number_reflns                 7210
_refine_ls_number_parameters             205
_refine_ls_number_restraints             0
_refine_ls_number_constraints            3
_refine_ls_weighting_scheme              sigma
_refine_ls_weighting_details             w=1/(\s^2^(F)+0.0001F^2^)
_refine_ls_hydrogen_treatment            undef
_refine_ls_shift/su_max                  0.0213
_refine_ls_shift/su_mean                 0.0052
_refine_diff_density_max                 0.12
_refine_diff_density_min                 -0.13
_refine_ls_extinction_method             none

loop_
 _atom_type_symbol
 _atom_type_scat_source
 Al  International_Tables_Vol_C
 Na  International_Tables_Vol_C
 O   International_Tables_Vol_C
 Si  International_Tables_Vol_C

#=======================================================================

# 9. ATOMIC COORDINATES AND DISPLACEMENT PARAMETERS

loop_
 _atom_site_label
 _atom_site_type_symbol
 _atom_site_fract_x
 _atom_site_fract_y
 _atom_site_fract_z
 _atom_site_adp_type
 _atom_site_U_iso_or_equiv
 _atom_site_site_symmetry_multiplicity
 _atom_site_occupancy
 _atom_site_calc_flag
 _atom_site_refinement_flags
 _atom_site_disorder_assembly
 _atom_site_disorder_group
  Si1 Si 0.6853(3) -0.0804(4) 0.1998(4) Uiso 0.0031(3) 2 1 d . . .
  Si2 Si 0.7622(3) 0.3153(4) 0.1754(4) Uiso 0.0034(3) 2 1 d . . .
  Si3 Si 0.6403(3) 0.7012(4) 0.4371(4) Uiso 0.0030(3) 2 1 d . . .
  Al4 Al 0.7918(3) 0.6595(5) 0.8223(4) Uiso 0.0034(3) 2 1 d . . .
  Na1 Na 0.8537(6) 0.2217(9) 0.7431(9) Uiso 0.0356(7) 2 1 d . . .
  O1 O 0.7188(4) -0.0944(7) 0.4103(6) Uiso 0.0064(4) 2 1 d . . .
  O2 O 0.8092(5) -0.2028(8) 0.0771(7) Uiso 0.0127(5) 2 1 d . . .
  O5 O 0.9670(5) 0.3737(7) 0.1357(7) Uiso 0.0078(4) 2 1 d . . .
  O7 O 0.3895(5) 0.5976(7) 0.3176(7) Uiso 0.0112(5) 2 1 d . . .
  O3 O 0.7713(5) 0.1707(7) 0.2834(7) Uiso 0.0092(4) 2 1 d . . .
  O4 O 0.5624(5) 0.1853(7) -0.0521(7) Uiso 0.0122(5) 2 1 d . . .
  O6 O 0.7390(5) 0.5308(8) 0.3273(7) Uiso 0.0155(5) 2 1 d . . .
  O8 O 0.7275(5) 0.7865(7) 0.6810(7) Uiso 0.0095(4) 2 1 d . . .

#=======================================================================

# 10. MOLECULAR GEOMETRY

loop_
 _geom_bond_atom_site_label_1
 _geom_bond_atom_site_label_2
 _geom_bond_site_symmetry_1
 _geom_bond_site_symmetry_2
 _geom_bond_distance
 _geom_bond_publ_flag
  Si1 O1 . . 1.606(18) ?
  Si1 O2 . . 1.593(15) ?
  Si1 O3 . . 1.60(3) ?
  Si1 O4 . 2_655 1.60(4) ?
  Si2 O5 . . 1.60(2) ?
  Si2 O3 . . 1.602(13) ?
  Si2 O4 . . 1.61(3) ?
  Si2 O6 . . 1.59(2) ?
  Si3 O1 . 1_565 1.63(2) ?
  Si3 O7 . . 1.60(4) ?
  Si3 O6 . . 1.600(17) ?
  Si3 O8 . . 1.56(3) ?
  Al4 O2 . 1_566 1.72(3) ?
  Al4 O5 . 2_766 1.74(3) ?
  Al4 O7 . 2_666 1.72(4) ?
  Al4 O8 . . 1.726(13) ?
  Na1 O1 . . 2.35(5) ?
  Na1 O2 . 2_756 2.45(4) ?
  Na1 O5 . 1_556 2.51(4) ?
  Na1 O5 . 2_766 2.64(5) ?
  Na1 O7 . 2_666 2.43(3) ?

loop_
 _geom_angle_atom_site_label_1
 _geom_angle_atom_site_label_2
 _geom_angle_atom_site_label_3
 _geom_angle_site_symmetry_1
 _geom_angle_site_symmetry_2
 _geom_angle_site_symmetry_3
 _geom_angle
 _geom_angle_publ_flag
  O1 Si1 O2 . . . 111.2(5) ?
  O1 Si1 O3 . . . 105.0(6) ?
  O1 Si1 O4 . . 2_655 107.1(6) ?
  O2 Si1 O3 . . . 111.7(6) ?
  O2 Si1 O4 . . 2_655 110.8(7) ?
  O3 Si1 O4 . . 2_655 110.8(5) ?
  O5 Si2 O3 . . . 112.3(4) ?
  O5 Si2 O4 . . . 107.7(8) ?
  O5 Si2 O6 . . . 109.4(6) ?
  O3 Si2 O4 . . . 109.1(6) ?
  O3 Si2 O6 . . . 108.6(6) ?
  O4 Si2 O6 . . . 109.8(7) ?
  O1 Si3 O7 1_565 . . 108.6(5) ?
  O1 Si3 O6 1_565 . . 107.6(6) ?
  O1 Si3 O8 1_565 . . 106.8(6) ?
  O7 Si3 O6 . . . 109.6(7) ?
  O7 Si3 O8 . . . 113.6(6) ?
  O6 Si3 O8 . . . 110.3(6) ?
  O2 Al4 O5 1_566 . 2_766 102.8(6) ?
  O2 Al4 O7 1_566 . 2_666 111.1(6) ?
  O2 Al4 O8 1_566 . . 112.7(6) ?
  O5 Al4 O7 2_766 . 2_666 104.5(7) ?
  O5 Al4 O8 2_766 . . 116.3(4) ?
  O7 Al4 O8 2_666 . . 109.1(7) ?
  O1 Na1 O2 . . 2_756 100.6(6) ?
  O1 Na1 O5 . . 1_556 145.1(5) ?
  O1 Na1 O5 . . 2_766 131.5(6) ?
  O1 Na1 O7 . . 2_666 102.4(7) ?
  O2 Na1 O5 2_756 . 1_556 66.1(5) ?
  O2 Na1 O5 2_756 . 2_766 92.0(6) ?
  O2 Na1 O7 2_756 . 2_666 154.9(4) ?
  O5 Na1 O5 1_556 . 2_766 82.6(6) ?
  O5 Na1 O7 1_556 . 2_666 99.1(5) ?
  O5 Na1 O7 2_766 . 2_666 65.2(7) ?


#=======================================================================

# 11. STRUCTURE-FACTOR LIST

loop_
 _reflns_scale_group_code
 _reflns_scale_meas_intensity
1%1    1264.387
2%1    1324.235
3%1    1300.584
4%1    1321.414
5%1    1386.695
6%1    1385.378
7%1    1370.441
8%1    1395.521
9%1    1369.224
10%1   1419.125
11%1   1362.099
12%1   1340.956
13%1   1448.658
14%1   1461.951
15%1   1419.937
16%1   1460.150
17%1   1465.067
18%1   1491.628
19%1   1432.594
20%1   1523.837
21%1   1463.257
22%1   1465.289
23%1   1425.660
24%1   1431.757
25%1   1403.876
26%1   1400.841
27%1   1422.974
28%1   1438.385
29%1   1416.747
30%1   1332.651
31%1   1246.165
32%1   1247.508
33%1   1126.668
34%1    963.798
35%1    825.407
1%2     608.385
2%2     668.047
3%2     663.893
4%2     654.268
5%2     649.906
6%2     661.631
7%2     651.664
8%2     652.690
9%2     642.154
10%2    676.632
11%2    670.871
12%2    682.802
13%2    676.164
14%2    653.163
15%2    703.173
16%2    771.240
17%2    665.907
18%2    686.015
19%2    707.595
20%2    678.014
21%2    695.294
22%2    674.019
23%2    703.935
24%2    718.662
25%2    730.849
26%2    706.838
27%2    711.685
28%2    725.503
29%2    729.519
30%2    730.851
31%2    782.270
32%2    778.510
33%2    714.704
34%2    681.960
35%2    719.052
36%2    728.438
37%2    734.336
38%2    720.778
39%2    666.772
40%2    696.896
41%2    691.307
42%2    706.624
43%2    720.722
44%2    718.484
45%2    683.604
46%2    699.338
47%2    690.806
48%2    667.300
49%2    673.844
50%2    672.901
51%2    689.540
52%2    672.619
53%2    665.776
54%2    679.327
55%2    672.866
56%2    642.479
57%2    626.387
58%2    588.091
1%3    2565.504
2%3    2550.056
3%3    2632.968
4%3    2823.201
5%3    3042.302
6%3    3037.625
7%3    3215.792
8%3    3395.066
9%3    3377.067
10%3   3153.394
11%3   3349.512
12%3   3345.763
13%3   3191.915
14%3   3260.875
15%3   3419.799
16%3   3467.602
17%3   3389.175
1%4     930.015
2%4     962.880
3%4    1005.409
4%4    1101.274
5%4    1048.916
6%4    1068.144
7%4     948.635
8%4     944.437
9%4     739.037
10%4    548.361
11%4    703.503
1%5     696.479
2%5     679.315
3%5     714.218
4%5     707.616
5%5     771.194
6%5     721.217
7%5     765.854
8%5     793.495
9%5     736.210
10%5    747.546
11%5    786.369
12%5    789.645
13%5    877.584
14%5    818.591
15%5    887.539
16%5    836.656
17%5    870.166
18%5    837.644
19%5    907.920
20%5    868.119
21%5    887.365
22%5    912.918
23%5    838.959
24%5    848.916
25%5    879.078
26%5    856.811
27%5    863.853
28%5    895.935
29%5    868.294
30%5    868.448
31%5    844.024
32%5    876.315
33%5    873.334
34%5    851.564
35%5    871.341
36%5    867.703
37%5    879.190
38%5    861.298
39%5    888.156
40%5    910.628
41%5    873.666
42%5    906.728
43%5    877.565
44%5    869.057
45%5    829.799
46%5    816.899
47%5    854.773
48%5    860.938
49%5    840.332
50%5    831.527
51%5    883.324
52%5    817.085
53%5    880.192
54%5    850.767
55%5    849.960
56%5    822.913
57%5    799.380

loop_
 _refln_index_h
 _refln_index_k
 _refln_index_l
 _refln_intensity_calc
 _refln_intensity_meas
 _refln_intensity_sigma
 _refln_scale_group_code
 _refln_observed_status
  -7  -1   9    1118.80    1173.90    104.60   1%1 o
  -7   4   1   14690.00   12900.80    259.90   1%1 o
  -6  -1   8      38.38     166.40    115.40   1%1 <
  -5  -3  10     160.86     208.50     91.50   1%1 <
  -5  -1   7    3119.60    3162.90    153.10   1%1 o
  -5   2   2   56462.00   58973.70    449.90   1%1 o
  -4  -3   9     124.29     132.20    113.60   1%1 <
  -2  -3   7    1485.60    2022.60    184.40   1%1 o
  -2   7  -9     120.51     198.30    101.30   1%1 <
  -1   7 -10     211.20     193.90     89.50   1%1 <
   0  -5   8     413.22     465.40    125.80   1%1 o
   0   7 -11     411.54     221.90     83.30   1%1 <
   1  -5   7     786.03    1361.90    164.40   1%1 o
   1   7 -12     236.83     114.40     72.50   1%1 <
   2  -5   6    3134.30    3134.90    200.00   1%1 o
   3  -5   5    8482.60    8304.80    234.90   1%1 o
   4  -8   9     247.88     436.20     94.90   1%1 o
   4  -5   4    3838.90    3412.00    255.80   1%1 o
   4   0  -4    1097.80    1481.10    252.20   1%1 o
   5  -8   8      25.62      86.90    105.30   1%1 <
   5   0  -5     954.38    1412.30    215.30   1%1 o
   6   0  -6     148.64     248.60    148.40   1%1 <
   6   2  -9     572.09     634.40    101.30   1%1 o
   6   4 -12     206.25     133.60     67.20   1%1 <
   7   0  -7     323.57     350.40    117.50   1%1 <
   7   2 -10     208.52     485.50     94.20   1%1 o
   8   0  -8      97.48     114.70    106.50   1%1 <
   8   2 -11     223.41     200.40     78.20   1%1 <
   9  -5  -1     565.36    1864.70    174.80   1%1 o
   9   0  -9    1103.40    1172.30     93.00   1%1 o
  10  -5  -2    4640.40    4489.90    163.00   1%1 o
  10   0 -10     607.66     341.70     72.80   1%1 o
  11  -5  -3      17.36     197.40    113.30   1%1 <
  -8   2   5    1817.80    2352.30    130.20   2%1 o
  -7  -1   9     946.75    1173.90    104.60   2%1 o
  -7   2   4    8922.40    8816.40    196.30   2%1 o
  -6   2   3    2566.00    3819.80    250.10   2%1 o
  -5  -3  10     187.16     208.50     91.50   2%1 <
  -5   2   2   63886.00   58973.70    449.90   2%1 o
  -4  -3   9     167.19     132.20    113.60   2%1 <
  -4   0   4    1236.40    2013.00    239.30   2%1 o
  -2  -5  10    1493.50    1539.40    105.80   2%1 o
  -2   0   2  104030.00   92614.00    654.20   2%1 o
  -1  -5   9    1670.30    1566.90    118.80   2%1 o
  -1   0   1   52515.00   52091.10   1413.20   2%1 o
   0  -5   8     390.40     465.40    125.80   2%1 o
   0   8 -12      63.64     249.80     78.70   2%1 o
   1  -5   7    1207.20    1361.90    164.40   2%1 o
   1   0  -1   51728.00   65332.00   1342.40   2%1 o
   2  -5   6    2706.30    3134.90    200.00   2%1 o
   2   2  -5    4598.30    4083.90    243.60   2%1 o
   2   6 -11    1861.20    1711.70     94.80   2%1 o
   3  -5   5    8436.20    8304.80    234.90   2%1 o
   3   2  -6    8316.00    8126.00    221.70   2%1 o
   3   4  -9    1317.40    1277.40    112.60   2%1 o
   3   6 -12     122.78     -18.90     70.90   2%1 <
   4   0  -4    1094.80    1481.10    252.20   2%1 o
   4   2  -7    1423.90    1704.00    155.70   2%1 o
   4   4 -10     734.51    1031.80     99.00   2%1 o
   4   6 -13      72.36     141.00     65.40   2%1 <
   5   0  -5    1133.40    1412.30    215.30   2%1 o
   5   2  -8     531.34    1054.00    117.10   2%1 o
   5   4 -11     308.57     239.90     83.10   2%1 <
   6   0  -6      31.24     248.60    148.40   2%1 <
   6   2  -9     572.01     634.40    101.30   2%1 o
   6   4 -12     349.16     133.60     67.20   2%1 <
   7   2 -10     261.68     485.50     94.20   2%1 o
   8  -5   0     959.51     886.10    229.50   2%1 o
   8   2 -11     359.04     200.40     78.20   2%1 <
   9  -5  -1     694.47    1864.70    174.80   2%1 o
  10  -3  -5     770.96     658.40     98.10   2%1 o
  10  -1  -8     130.96     120.20     79.60   2%1 <
  -9   2   6    1230.30     787.30    101.60   3%1 o
  -8   0   8     148.95     353.20    100.40   3%1 o
  -8   2   5    2574.60    2352.30    130.20   3%1 o
  -7   0   7     501.14     516.60    116.60   3%1 o
  -7   2   4    8963.80    8816.40    196.30   3%1 o
  -6  -2   9     988.33    1108.90    109.80   3%1 o
  -6   0   6      89.80      39.60    143.40   3%1 <
  -6   8  -6     716.40    1261.00    143.00   3%1 o
  -5  -2   8    2727.80    1954.00    133.10   3%1 o
  -5   0   5    1585.60    1677.90    195.30   3%1 o
  -5   8  -7    2810.20    1953.00    134.30   3%1 o
  -4  -2   7    2564.70    2298.40    170.10   3%1 o
  -4   0   4    1205.50    2013.00    239.30   3%1 o
  -3   6  -6    4382.90    5615.00    189.70   3%1 o
  -3   8  -9     937.97    1372.30    107.80   3%1 o
  -2  -2   5    3954.10    3882.20    250.60   3%1 o
  -2   0   2   91544.00   92614.00    654.20   3%1 o
  -2   6  -7    3626.80    3994.90    157.30   3%1 o
  -2   8 -10    1067.50     710.30     88.70   3%1 o
  -1  -2   4     399.95    1000.70    354.40   3%1 <
  -1   4  -5    5818.10    5085.80    261.10   3%1 o
  -1   6  -8     620.65     423.90    122.50   3%1 o
  -1   8 -11      36.90      45.60     79.00   3%1 <
   0   2  -3     272.30    1421.00    460.50   3%1 o
   0   4  -6    1161.10    1162.90    210.40   3%1 o
   0   6  -9     928.57    1885.50    119.30   3%1 o
   0   8 -12      73.16     249.80     78.70   3%1 o
   1  -7  10      58.10     191.10     86.30   3%1 <
   1   2  -4     515.48     999.30    327.50   3%1 o
   1   4  -7   16548.00   14538.50    232.30   3%1 o
   1   6 -10     210.11     244.50     95.90   3%1 <
   2  -7   9     209.05     245.10     98.50   3%1 <
   2   2  -5    4017.70    4083.90    243.60   3%1 o
   2   4  -8    1745.50    2201.80    141.90   3%1 o
   2   6 -11    1764.80    1711.70     94.80   3%1 o
   3  -7   8    1263.50     981.10    120.60   3%1 o
   3   2  -6    5641.70    8126.00    221.70   3%1 o
   3   4  -9    1806.40    1277.40    112.60   3%1 o
   4  -7   7     115.41     296.10    128.70   3%1 <
   5  -7   6    1662.30    1774.00    155.50   3%1 o
   5   5 -12     612.68     563.10     77.70   3%1 o
   6  -7   5    1013.20     940.00    166.60   3%1 o
   7   3 -11      59.26      79.80     75.50   3%1 <
   8  -5   0     191.49     886.10    229.50   3%1 o
   8  -1  -6    2188.50    1919.30    130.60   3%1 o
   8   1  -9      11.98      49.50     88.10   3%1 <
   8   3 -12     126.67     265.50     68.20   3%1 o
   9  -5  -1    2611.90    1864.70    174.80   3%1 o
   9  -3  -4     249.88     336.00    122.60   3%1 <
   9  -1  -7     792.50     672.70     98.70   3%1 o
   9   1 -10      15.66     -19.40     74.40   3%1 <
  10  -3  -5     382.24     658.40     98.10   3%1 o
  10  -1  -8     149.09     120.20     79.60   3%1 <
  -6  -2   9    1076.40    1108.90    109.80   4%1 o
  -6   8  -6     942.17    1261.00    143.00   4%1 o
  -5  -2   8    1644.60    1954.00    133.10   4%1 o
  -5   8  -7    2292.70    1953.00    134.30   4%1 o
  -4  -4  10     637.47     805.70    103.50   4%1 o
  -4  -2   7    1952.60    2298.40    170.10   4%1 o
  -3   6  -6    5175.20    5615.00    189.70   4%1 o
  -2  -6  11    1760.10    1964.10    103.80   4%1 o
  -2  -4   8    3119.70    2701.40    148.60   4%1 o
  -2  -2   5    4360.80    3882.20    250.60   4%1 o
  -2   4  -4    8956.80    7857.80    315.80   4%1 o
  -2   6  -7    3337.60    3994.90    157.30   4%1 o
  -1  -4   7   13943.00   14195.10    233.40   4%1 o
  -1  -2   4     602.27    1000.70    354.40   4%1 <
  -1   4  -5    5680.50    5085.80    261.10   4%1 o
   0  -4   6     992.63    1125.50    221.00   4%1 o
   0  -2   3     546.35    2146.40    462.10   4%1 o
   0   2  -3     205.07    1421.00    460.50   4%1 o
   0   4  -6     884.38    1162.90    210.40   4%1 o
   1   7 -11     156.60     146.50     82.30   4%1 <
   2   7 -12      92.68     108.40     73.50   4%1 <
   3   5 -10     709.86     510.50     97.80   4%1 o
   4   5 -11      19.00     146.40     85.00   4%1 <
   5  -7   6    1471.10    1774.00    155.50   4%1 o
   5   3  -9     882.07     634.10    104.30   4%1 o
   5   5 -12     823.28     563.10     77.70   4%1 o
   6  -7   5     952.71     940.00    166.60   4%1 o
   6   1  -7    3045.00    2525.60    139.40   4%1 o
   6   3 -10     343.11     432.00     92.00   4%1 o
   7  -3  -2    2499.00    1701.80    222.60   4%1 o
   7   1  -8      47.45     188.30     99.30   4%1 <
   7   3 -11      17.56      79.80     75.50   4%1 <
   8  -3  -3     563.59     755.40    156.90   4%1 o
   8  -1  -6    1645.00    1919.30    130.60   4%1 o
   8   1  -9       5.26      49.50     88.10   4%1 <
   9   2 -11      27.96      61.30     71.60   4%1 <
  11  -2  -7     203.84     260.20     82.20   4%1 o
  -9   3   4     653.50     959.10    130.80   5%1 o
  -8   1   6    1873.00    1828.80    125.90   5%1 o
  -7  -1   8     327.02     216.30     95.00   5%1 <
  -7   1   5    3212.70    2257.30    157.70   5%1 o
  -7   8  -5    2042.90    2302.00    167.60   5%1 o
  -6  -1   7    2948.70    2595.40    138.80   5%1 o
  -5  -3   9     263.55     381.30    105.80   5%1 o
  -5   6  -4    2348.90    2439.30    222.50   5%1 o
  -3   4  -3     587.00     365.10    344.90   5%1 <
  -3   9 -10     576.87     602.80     90.70   5%1 o
  -2  -6  11    2071.60    1964.10    103.80   5%1 o
  -2   9 -11     257.66     492.00     82.00   5%1 o
  -1  -6  10      29.15     183.70     98.20   5%1 <
  -1   2  -2   11063.00   13394.70    637.50   5%1 o
  -1   7  -9    1362.90    1420.60    112.60   5%1 o
   0  -6   9    2231.10    2238.70    123.20   5%1 o
   0  -4   6     773.81    1125.50    221.00   5%1 o
   0   7 -10    2527.90    2173.40    111.60   5%1 o
   1  -6   8     114.83     272.00    124.00   5%1 <
   1  -4   5    4211.10    4657.30    253.70   5%1 o
   1  -2   2   13582.00   16621.10    636.20   5%1 o
   1   5  -8     334.16     810.60    132.30   5%1 o
   1   7 -11     161.46     146.50     82.30   5%1 <
   2  -6   7    4027.30    4441.80    161.20   5%1 o
   2   5  -9      54.79     131.80    107.00   5%1 <
   3   3  -7    1812.30    1402.70    170.70   5%1 o
   4   1  -5    7051.60    7063.50    236.10   5%1 o
   4   3  -8    1731.60    1415.30    132.90   5%1 o
   4   6 -12     521.93     261.30     73.90   5%1 o
   5  -1  -3   49954.00   56776.00    394.80   5%1 o
   5   1  -6     477.83     754.50    176.80   5%1 o
   6  -3  -1    5750.60    5512.20    337.00   5%1 o
   6   4 -11      48.82     325.10     76.90   5%1 o
   7  -7   4    1263.30    2330.10    207.20   5%1 o
   7   2  -9     130.87     205.80     91.80   5%1 <
   7   4 -12      14.85     -24.70     70.00   5%1 <
   8   0  -7    5699.50    4043.90    135.60   5%1 o
   8   2 -10     109.08     254.30     83.30   5%1 o
   9   0  -8    1354.50    1030.10     99.70   5%1 o
   9   2 -11      33.21      61.30     71.60   5%1 <
  10  -4  -3    1247.30     829.10    123.80   5%1 o
  10   0  -9      58.49     137.00     83.40   5%1 <
  11  -6  -1      96.66      94.60    136.90   5%1 <
  11  -4  -4    1888.30    1670.30    117.00   5%1 o
  -9   3   4     715.96     959.10    130.80   6%1 o
  -8   1   6    1626.70    1828.80    125.90   6%1 o
  -8   3   3    2981.50    3201.20    169.50   6%1 o
  -8   8  -4     271.91     691.60    191.20   6%1 o
  -7  -1   8     277.23     216.30     95.00   6%1 <
  -7   1   5    2778.30    2257.30    157.70   6%1 o
  -6  -1   7    2905.60    2595.40    138.80   6%1 o
  -6   1   4    9807.00    9625.30    244.50   6%1 o
  -5  -3   9     277.18     381.30    105.80   6%1 o
  -5  -1   6     194.99     542.90    180.40   6%1 o
  -5   6  -4    2774.70    2439.30    222.50   6%1 o
  -4  -3   8    1584.30    1310.00    139.40   6%1 o
  -3   4  -3     645.53     365.10    344.90   6%1 <
  -3   9 -10     655.94     602.80     90.70   6%1 o
  -2   7  -8    4475.30    4378.00    143.30   6%1 o
  -1   7  -9    1554.20    1420.60    112.60   6%1 o
   0   5  -7    5198.10    4423.60    183.10   6%1 o
   1  -2   2   12357.00   16621.10    636.20   6%1 o
   1   5  -8     750.67     810.60    132.30   6%1 o
   1   8 -12     464.81     475.50     80.50   6%1 o
   2  -6   7    4695.80    4441.80    161.20   6%1 o
   2  -4   4    8129.20    8097.90    300.60   6%1 o
   2   3  -6     574.99     927.80    210.30   6%1 o
   3  -8   9    1035.70    1203.00    107.40   6%1 o
   3  -6   6    5747.20    5602.70    188.50   6%1 o
   3   3  -7    1591.00    1402.70    170.70   6%1 o
   3   6 -11     432.95     658.30     91.80   6%1 o
   4   1  -5    7915.70    7063.50    236.10   6%1 o
   4   6 -12      81.15     261.30     73.90   6%1 o
   5  -1  -3   52382.00   56776.00    394.80   6%1 o
   5   4 -10      92.36      77.60     95.80   6%1 <
   6  -3  -1    2232.30    5512.20    337.00   6%1 o
   6   2  -8     631.22     609.90    107.40   6%1 o
   6   4 -11      86.30     325.10     76.90   6%1 o
   7   2  -9     186.89     205.80     91.80   6%1 <
   8   0  -7    4720.50    4043.90    135.60   6%1 o
   9   0  -8    1373.40    1030.10     99.70   6%1 o
  10  -4  -3     109.89     829.10    123.80   6%1 o
  10   1 -10      12.60      66.00     71.60   6%1 <
  11  -6  -1      81.94      94.60    136.90   6%1 <
  11  -1  -8      47.58      90.40     75.80   6%1 <
 -10   5   2    5545.10    4886.70    163.00   7%1 o
  -8   3   3    3284.90    3201.20    169.50   7%1 o
  -7  -2   9      91.45     197.00     98.40   7%1 <
  -6   1   4    9266.30    9625.30    244.50   7%1 o
  -6   6  -3   15360.00   15172.40    319.20   7%1 o
  -6   9  -7     162.65     294.70    113.60   7%1 <
  -5  -4  10     213.01     366.40     89.50   7%1 o
  -5   1   3   39731.00   46332.60    384.00   7%1 o
  -5   9  -8    1737.70    1602.60    117.60   7%1 o
  -4  -1   5    6453.20    6676.20    238.00   7%1 o
  -3   7  -7     342.24     628.50    134.50   7%1 o
  -2  -5   9     146.87     148.40    109.70   7%1 <
  -2  -3   6     867.50    1309.20    222.00   7%1 o
  -1  -5   8     326.06     598.30    136.30   7%1 o
  -1   5  -6    4502.90    4835.10    226.70   7%1 o
  -1   8 -10    1302.10     735.70    100.20   7%1 o
   0  -7  10    2582.80    2767.60    117.10   7%1 o
   0  -5   7    2363.60    2287.00    169.40   7%1 o
   0   8 -11     406.65     352.00     80.30   7%1 o
   1  -7   9    1151.10    1377.90    114.90   7%1 o
   1   3  -5   36547.00   38872.90    359.50   7%1 o
   1   6  -9     811.81     778.90    117.90   7%1 o
   2   6 -10      89.06      95.20     89.90   7%1 <
   3   1  -4    6395.30    6052.00    297.60   7%1 o
   3   4  -8     485.73     885.10    136.10   7%1 o
   3   7 -12      62.59      97.40     78.60   7%1 <
   4  -8   8     234.26     149.60    112.90   7%1 <
   4  -6   5    6135.10    6990.40    212.00   7%1 o
   4   4  -9     427.57     369.70    101.80   7%1 o
   5  -8   7    3056.90    2409.60    136.90   7%1 o
   5   2  -7    5784.10    5173.90    165.80   7%1 o
   5   5 -11      43.22      37.80     85.10   7%1 <
   6   2  -8     618.49     609.90    107.40   7%1 o
   6   5 -12    1202.90    1036.80     79.50   7%1 o
   7   0  -6     222.44      84.70    127.10   7%1 <
   7   3 -10     969.37    1085.90     96.80   7%1 o
   8  -2  -4    4528.00    2809.00    156.80   7%1 o
   8   3 -11      27.84      53.70     72.90   7%1 <
   9  -4  -2    7905.40    8080.60    193.00   7%1 o
   9   1  -9    2176.10    1684.90    100.30   7%1 o
  10  -1  -7    1711.60    1294.70    104.40   7%1 o
  11  -3  -5      28.17     107.50     98.80   7%1 <
  11  -1  -8      46.83      90.40     75.80   7%1 <
  -9   5   1    2200.40    2727.70    185.50   8%1 o
  -8   0   7    3507.40    2956.90    125.30   8%1 o
  -7  -2   9     107.86     197.00     98.40   8%1 <
  -7   0   6     469.21     523.30    145.80   8%1 o
  -6  -2   8    1720.70    1977.90    117.70   8%1 o
  -6   9  -7     175.56     294.70    113.60   8%1 <
  -5  -4  10     253.39     366.40     89.50   8%1 o
  -5  -2   7    6062.20    5615.00    180.30   8%1 o
  -5   1   3   40675.00   46332.60    384.00   8%1 o
  -4  -4   9     287.19     461.90    105.60   8%1 o
  -2  -6  10      73.80     276.90    100.50   8%1 <
  -2   8  -9      34.07     180.20    101.10   8%1 <
  -1  -3   5   43964.00   45600.10    374.20   8%1 o
  -1   8 -10    1343.50     735.70    100.20   8%1 o
   0  -5   7    2582.90    2287.00    169.40   8%1 o
   0   6  -8     192.02     395.80    134.90   8%1 <
   0   9 -12     871.37     952.40     78.20   8%1 o
   1  -7   9    1252.10    1377.90    114.90   8%1 o
   1   6  -9     831.54     778.90    117.90   8%1 o
   2  -7   8    6224.10    6506.30    160.70   8%1 o
   2   1  -3     179.60    1166.50    405.70   8%1 <
   2   4  -7    2669.30    1678.10    188.40   8%1 o
   2   7 -11     145.31     140.10     81.30   8%1 <
   3  -4   3     817.39    1740.50    351.10   8%1 o
   3   4  -8     523.69     885.10    136.10   8%1 o
   3   7 -12      70.56      97.40     78.60   8%1 <
   4  -6   5    6615.10    6990.40    212.00   8%1 o
   4  -1  -2     536.06     682.30    385.50   8%1 <
   4   2  -6    7659.80    6794.40    224.60   8%1 o
   4   5 -10     297.59     406.80     94.90   8%1 o
   5  -8   7    3359.40    2409.60    136.90   8%1 o
   5   5 -11      35.24      37.80     85.10   8%1 <
   5   6 -12      35.57     112.80     81.60   8%1 <
   6   0  -5     367.99     534.50    175.80   8%1 o
   6   3  -9     164.26     119.90     96.30   8%1 <
   7   3 -10    1029.20    1085.90     96.80   8%1 o
   7   4 -11      30.25      13.70     84.40   8%1 <
   8   1  -8     778.74     712.80     99.10   8%1 o
   8   4 -12      52.60     173.60     65.80   8%1 <
   9  -4  -2    8389.40    8080.60    193.00   8%1 o
   9  -1  -6      92.79     377.80    119.50   8%1 o
   9   2 -10     207.27     261.80     81.90   8%1 o
  10  -6   0     968.02     917.90    181.10   8%1 o
  10  -1  -7    1786.60    1294.70    104.40   8%1 o
  11  -3  -5      35.10     107.50     98.80   8%1 <
  -9   2   5     609.91     753.00    122.70   9%1 o
  -8   2   4    1849.90    2580.10    149.30   9%1 o
  -7   0   6     529.37     523.30    145.80   9%1 o
  -7   9  -6     742.82     753.20    125.30   9%1 o
  -6   0   5    1065.10    1504.30    169.60   9%1 o
  -5  -2   7    5831.80    5615.00    180.30   9%1 o
  -4  -2   6    5577.70    5656.30    208.40   9%1 o
  -3   8  -8     265.95     378.80    110.60   9%1 o
  -2  -6  10      69.12     276.90    100.50   9%1 <
  -2  -1   3     185.16    1560.40    422.10   9%1 o
  -2   5  -5   17076.00   17640.10    287.70   9%1 o
  -2   8  -9      26.39     180.20    101.10   9%1 <
  -1  -6   9    1085.30     918.60    110.50   9%1 o
  -1   9 -11     167.42     115.40     82.10   9%1 <
   0   3  -4    7868.30    6322.20    336.10   9%1 o
   0   6  -8     143.83     395.80    134.90   9%1 <
   1  -5   6     776.91    1154.70    199.80   9%1 o
   1   7 -10     583.20     372.90     90.50   9%1 o
   2  -7   8    6492.10    6506.30    160.70   9%1 o
   2   1  -3     214.38    1166.50    405.70   9%1 <
   2   4  -7    2537.00    1678.10    188.40   9%1 o
   2   8 -12      70.72     131.80     67.20   9%1 <
   3   5  -9     108.39     155.90    104.50   9%1 <
   4   2  -6    7626.50    6794.40    224.60   9%1 o
   4   5 -10     309.16     406.80     94.90   9%1 o
   4   6 -11    1967.00    2089.30    100.10   9%1 o
   5   3  -8       5.27      62.50    108.90   9%1 <
   5   6 -12      36.08     112.80     81.60   9%1 <
   6  -8   6     553.74     873.40    136.30   9%1 o
   6   4 -10     203.49     478.40     88.50   9%1 o
   7  -2  -3     303.59     839.30    199.40   9%1 o
   7   1  -7      44.40     128.80    114.00   9%1 <
   7   4 -11      24.75      13.70     84.40   9%1 <
   8   2  -9     285.51     230.90     76.30   9%1 o
   9  -1  -6     178.13     377.80    119.50   9%1 o
   9   2 -10     151.76     261.80     81.90   9%1 o
   9   3 -11     241.95     279.30     71.20   9%1 o
  10  -3  -4      36.70     122.10    115.60   9%1 <
  10   0  -8       2.27     115.00     87.10   9%1 <
  -9   1   6      19.58     199.10    111.40  10%1 <
  -8  -1   8     787.78     612.70     97.60  10%1 o
  -8   2   4    2001.10    2580.10    149.30  10%1 o
  -8   5   0     581.52    1132.90    226.70  10%1 o
  -7  -1   7      20.92      99.00    121.60  10%1 <
  -6  -3   9     101.87     181.50     93.40  10%1 <
  -5  -3   8      17.94     256.90    123.50  10%1 <
  -5   0   4    2631.50    3138.20    237.90  10%1 o
  -5   7  -5    2830.40    4862.00    202.60  10%1 o
  -4  -5  10     216.49     304.50     93.40  10%1 o
  -2  -4   7    1947.50    1148.30    175.80  10%1 o
  -2   9 -10     656.74     677.20     91.50  10%1 o
  -1   6  -7    1311.00    1007.30    150.20  10%1 o
   0  -6   8     389.31     316.30    130.90  10%1 <
   0  -3   4   13422.00   11536.00    350.80  10%1 o
   0   7  -9     457.49     686.90    113.20  10%1 o
   1  -8  10     447.37     573.50     95.20  10%1 o
   1   4  -6    2380.90    2495.30    220.20  10%1 o
   1   8 -11     193.79     655.50     90.10  10%1 o
   2  -8   9      62.77     236.90    107.40  10%1 <
   2  -5   5   13359.00   13202.40    291.10  10%1 o
   2   5  -8     973.34     710.70    137.60  10%1 o
   3  -7   7     654.26    1028.70    134.00  10%1 o
   3   2  -5    4313.10    5321.60    246.50  10%1 o
   3   6 -10     686.88     896.70    108.30  10%1 o
   4   3  -7     335.18    1197.60    158.50  10%1 o
   4   6 -11    2111.60    2089.30    100.10  10%1 o
   4   7 -12    1075.10     783.10     84.50  10%1 o
   5  -9   8    1600.00    1509.40    121.00  10%1 o
   5  -6   4    2052.50    1854.20    230.50  10%1 o
   5  -3   0   24693.00   32774.70    539.40  10%1 o
   5   4  -9    1263.00    1529.30    116.20  10%1 o
   6   1  -6   12179.00    9299.50    191.90  10%1 o
   6   5 -11     137.60     234.00     78.00  10%1 <
   7   2  -8    4388.70    3508.10    131.60  10%1 o
   7   5 -12     722.30     357.80     73.50  10%1 o
   8  -7   3    7504.90    9994.10    321.40  10%1 o
   8  -4  -1    1414.00    1063.70    197.30  10%1 o
   8   3 -10      62.65     177.10     86.40  10%1 <
   9   0  -7    1530.80    1318.90    107.80  10%1 o
   9   3 -11     353.27     279.30     71.20  10%1 o
  10   1  -9     528.83     484.70     80.70  10%1 o
  11  -5  -2    3108.10    2220.80    133.90  10%1 o
  12  -4  -4      51.40     144.40     97.10  10%1 <
  -9   1   6      18.11     199.10    111.40  11%1 <
  -8   1   5    1303.80    1517.60    140.00  11%1 o
  -7   2   3     175.61     -13.00    187.20  11%1 <
  -6  -1   6    8049.80    7606.90    180.90  11%1 o
  -5   0   4    2481.30    3138.20    237.90  11%1 o
  -4  -3   7    1083.60     761.40    146.70  11%1 o
  -3   5  -4   32499.00   29181.10    363.60  11%1 o
  -3   9  -9     408.28     558.40    104.10  11%1 o
  -2  -5   8    1253.60    1315.20    131.50  11%1 o
  -2   6  -6    2934.10    2499.10    183.90  11%1 o
  -1  -7  10     387.03     272.50     96.30  11%1 <
  -1  -4   6    1857.80    2097.90    219.20  11%1 o
  -1   7  -8    1345.10    1069.80    126.00  11%1 o
   0   8 -10     208.76     320.00     92.10  11%1 o
   1  -6   7     186.73     488.70    143.40  11%1 o
   1   5  -7    2539.10    3531.20    175.60  11%1 o
   1   9 -12      89.17     182.60     74.00  11%1 <
   2  -8   9      35.58     236.90    107.40  11%1 <
   2  -5   5   11774.00   13202.40    291.10  11%1 o
   2   6  -9     835.67     960.90    111.30  11%1 o
   3   7 -11     826.97     765.60     82.60  11%1 o
   4  -7   6     594.48     831.10    153.80  11%1 o
   4   4  -8    3216.30    3220.20    140.10  11%1 o
   5  -9   8    1649.20    1509.40    121.00  11%1 o
   5   5 -10     437.72     467.80     93.60  11%1 o
   6  -2  -2    3686.60    4465.00    294.70  11%1 o
   6   2  -7     309.05     806.60    129.10  11%1 o
   6   5 -11     112.16     234.00     78.00  11%1 <
   6   6 -12     141.82      17.70     63.60  11%1 <
   7   3  -9      82.72     138.90     92.60  11%1 <
   8   0  -6     107.37     368.50    111.70  11%1 o
   8   4 -11     277.01     283.20     69.70  11%1 o
   9  -3  -3    2211.50    1941.20    146.80  11%1 o
   9   1  -8      71.60     211.70     88.70  11%1 <
  10   2 -10       9.28      32.90     68.40  11%1 <
  11  -1  -7     208.04     336.60     85.00  11%1 o
 -10   3   4     182.32     279.60    112.40  12%1 <
  -9   0   7    1714.20    1488.10    108.00  12%1 o
  -8   1   5    1341.90    1517.60    140.00  12%1 o
  -7  -2   8    3992.60    3890.90    132.10  12%1 o
  -6  -1   6    7914.40    7606.90    180.90  12%1 o
  -5  -4   9    1334.10    1215.10    110.10  12%1 o
  -4  -3   7     973.17     761.40    146.70  12%1 o
  -3  10 -10     462.72     511.90     87.30  12%1 o
  -2  -5   8    1275.30    1315.20    131.50  12%1 o
  -2   6  -6    1851.10    2499.10    183.90  12%1 o
  -1   3  -3   45297.00   41861.00    494.90  12%1 o
  -1   7  -8     965.57    1069.80    126.00  12%1 o
   0  -7   9     673.84     753.40    108.50  12%1 o
   0   4  -5   21250.00   23645.20    306.50  12%1 o
   0   8 -10      84.76     320.00     92.10  12%1 o
   0   9 -11     648.40     554.20     83.60  12%1 o
   1  -6   7     340.86     488.70    143.40  12%1 o
   1   5  -7    2793.50    3531.20    175.60  12%1 o
   1   9 -12      27.51     182.60     74.00  12%1 <
   2   2  -4   27169.00   23310.10    362.30  12%1 o
   2   6  -9     674.71     960.90    111.30  12%1 o
   3  -8   8     242.54     448.50    110.40  12%1 o
   3  -1  -1   27123.00   30204.40    639.50  12%1 o
   3   7 -11     440.95     765.60     82.60  12%1 o
   3   8 -12     409.98     356.70     77.80  12%1 o
   4  -7   6     530.51     831.10    153.80  12%1 o
   4   4  -8    2947.10    3220.20    140.10  12%1 o
   5   1  -5   16138.00   15615.00    259.10  12%1 o
   5   5 -10     477.64     467.80     93.60  12%1 o
   5   6 -11      35.44     113.00     79.90  12%1 <
   6  -9   7     173.61     232.20    113.20  12%1 <
   6  -2  -2    2916.90    4465.00    294.70  12%1 o
   6   2  -7     274.99     806.60    129.10  12%1 o
   6   6 -12      51.03      17.70     63.60  12%1 <
   7  -8   5    2126.70    2006.20    162.90  12%1 o
   7   3  -9     163.08     138.90     92.60  12%1 <
   8   0  -6      83.17     368.50    111.70  12%1 o
   8   4 -11     368.46     283.20     69.70  12%1 o
   9   1  -8      23.36     211.70     88.70  12%1 <
  10   2 -10      10.66      32.90     68.40  12%1 <
  11  -1  -7     107.70     336.60     85.00  12%1 o
  11   0  -8     131.79     247.30     77.10  12%1 o
  12  -3  -5    1260.20     815.00     91.50  12%1 o
 -10   2   5     301.90     210.50    106.40  13%1 <
  -8   0   6     145.63     367.30    117.60  13%1 o
  -7  -3   9     195.91      89.80     91.80  13%1 <
  -7   1   4     761.33     693.70    177.80  13%1 o
  -6  -2   7     512.06     563.30    132.30  13%1 o
  -6   2   2    4800.60    4255.60    291.00  13%1 o
  -6   7  -4   13022.00   12479.00    250.90  13%1 o
  -5  -5  10     380.92     376.40     90.20  13%1 o
  -5  -1   5   13713.00   15267.70    264.60  13%1 o
  -5   8  -6     214.98     322.60    139.80  13%1 <
  -4  -4   8    3352.00    2933.20    139.50  13%1 o
  -3   6  -5     228.96     595.70    209.00  13%1 <
  -2  -6   9     900.59    1248.70    116.90  13%1 o
  -2   7  -7    3278.00    3191.00    154.50  13%1 o
  -1  -5   7    3559.90    4895.50    187.60  13%1 o
  -1   9 -10     298.45     476.70     88.70  13%1 o
   0  -8  10    1019.90    1007.70    102.30  13%1 o
   0  -4   5   35333.00   31942.70    339.20  13%1 o
   0   5  -6     284.36    1410.90    208.40  13%1 o
   1  -7   8    1566.90    1375.90    135.40  13%1 o
   1  -3   3   35728.00   38108.70    499.90  13%1 o
   1   6  -8     527.40     512.60    127.00  13%1 o
   1   7  -9    1744.80    1892.10    121.30  13%1 o
   2  -6   6    3362.50    4027.40    197.60  13%1 o
   2   8 -11     637.85     629.80     86.50  13%1 o
   3  -9   9     770.09     923.90    103.00  13%1 o
   3  -5   4   22215.00   22889.20    353.50  13%1 o
   3   4  -7     289.60     535.10    165.00  13%1 o
   4  -8   7     128.83     479.40    133.10  13%1 o
   4   5  -9     621.96     772.60    113.20  13%1 o
   4   6 -10     365.71     511.00     97.10  13%1 o
   5   2  -6     873.63    1204.10    167.90  13%1 o
   5   7 -12      36.90     229.60     74.10  13%1 o
   6   3  -8     117.95     525.40    114.20  13%1 o
   6   4  -9     296.92     524.50    103.80  13%1 o
   7   0  -5     603.80     612.70    148.90  13%1 o
   7   5 -11     394.11     523.20     80.30  13%1 o
   7   6 -12     350.92     276.20     75.10  13%1 o
   8  -3  -2    3270.50    2200.90    169.70  13%1 o
   8   1  -7    1697.90    1136.80    117.20  13%1 o
   8   2  -8      62.44     225.00     98.90  13%1 <
   9  -2  -4    4493.80    4129.10    152.50  13%1 o
   9   3 -10    1328.00     821.30     83.00  13%1 o
   9   4 -11     341.18     369.10     72.20  13%1 o
  10  -5  -1     892.67     879.10    154.80  13%1 o
  10   0  -7    1115.50     782.60     96.60  13%1 o
 -10   2   5     300.24     210.50    106.40  14%1 <
  -8   0   6     141.93     367.30    117.60  14%1 o
  -7  -3   9     187.67      89.80     91.80  14%1 <
  -7   1   4     790.69     693.70    177.80  14%1 o
  -6  -2   7     511.96     563.30    132.30  14%1 o
  -6   2   2    5076.00    4255.60    291.00  14%1 o
  -6   7  -4   13248.00   12479.00    250.90  14%1 o
  -5  -5  10     401.96     376.40     90.20  14%1 o
  -5  -1   5   14040.00   15267.70    264.60  14%1 o
  -4  -4   8    3514.00    2933.20    139.50  14%1 o
  -3   6  -5     229.95     595.70    209.00  14%1 <
  -2  -6   9     920.11    1248.70    116.90  14%1 o
  -2   7  -7    3234.20    3191.00    154.50  14%1 o
  -1  -5   7    3755.20    4895.50    187.60  14%1 o
  -1   9 -10     325.80     476.70     88.70  14%1 o
   0  -8  10    1043.60    1007.70    102.30  14%1 o
   0   5  -6     300.98    1410.90    208.40  14%1 o
   1  -7   8    1559.10    1375.90    135.40  14%1 o
   1   6  -8     493.10     512.60    127.00  14%1 o
   1   7  -9    1784.50    1892.10    121.30  14%1 o
   2  -6   6    3208.80    4027.40    197.60  14%1 o
   2   3  -5   10112.00    8186.00    254.90  14%1 o
   2   8 -11     652.86     629.80     86.50  14%1 o
   2   9 -12     858.10     819.10     79.20  14%1 o
   3  -9   9     759.67     923.90    103.00  14%1 o
   3  -5   4   21655.00   22889.20    353.50  14%1 o
   3   4  -7     350.66     535.10    165.00  14%1 o
   4  -8   7     130.51     479.40    133.10  14%1 o
   4   6 -10     370.30     511.00     97.10  14%1 o
   5  -7   5    2709.20    4116.00    189.30  14%1 o
   5   2  -6     821.06    1204.10    167.90  14%1 o
   5   7 -12      41.06     229.60     74.10  14%1 o
   6   3  -8     107.59     525.40    114.20  14%1 o
   6   4  -9     315.31     524.50    103.80  14%1 o
   7   0  -5     617.97     612.70    148.90  14%1 o
   7   5 -11     420.05     523.20     80.30  14%1 o
   7   6 -12     354.77     276.20     75.10  14%1 o
   8  -3  -2    3378.60    2200.90    169.70  14%1 o
   8   2  -8      62.96     225.00     98.90  14%1 <
   9  -2  -4    4549.20    4129.10    152.50  14%1 o
   9   3 -10    1294.50     821.30     83.00  14%1 o
   9   4 -11     360.46     369.10     72.20  14%1 o
  10  -5  -1     927.28     879.10    154.80  14%1 o
  10   0  -7    1132.80     782.60     96.60  14%1 o
  -8  -1   7    1483.90    1230.50    112.90  15%1 o
  -8   4   1     653.59     883.50    199.40  15%1 o
  -7   0   5      55.16     294.80    153.10  15%1 <
  -6  -4   9     223.85     446.50     97.20  15%1 o
  -6  -3   8     136.41     310.40    110.90  15%1 <
  -5  -2   6    1146.40    1200.80    170.30  15%1 o
  -5  10  -8     830.71     646.90    103.80  15%1 o
  -4  -6  10     604.18     668.60     93.40  15%1 o
  -3   7  -6    1281.90    1356.30    156.50  15%1 o
  -2  -7  10    3351.80    2982.90    115.00  15%1 o
  -2  -3   5    8886.20    7796.50    255.80  15%1 o
  -2   9  -9    1144.50     881.50    101.10  15%1 o
  -1  -6   8     348.93     485.60    119.90  15%1 o
  -1   4  -4    1683.40    1485.30    279.50  15%1 o
   0  -5   6     950.37    1524.30    199.90  15%1 o
   0   6  -7    1609.60    1699.70    153.20  15%1 o
   1  -8   9    1886.70    1950.50    113.30  15%1 o
   1   8 -10     153.87     270.10     88.20  15%1 o
   1   9 -11      26.36     120.60     78.00  15%1 <
   2  -7   7    4149.70    4597.00    152.60  15%1 o
   2   4  -6   19628.00   21314.70    276.50  15%1 o
   3   5  -8    1040.80     913.10    124.60  15%1 o
   3   6  -9     952.70    1264.70    111.10  15%1 o
   4  -9   8     120.95     387.30    103.70  15%1 o
   4   1  -4     364.77    1061.40    244.40  15%1 o
   4   7 -11     635.22     686.00     82.40  15%1 o
   4   8 -12      95.70     146.10     72.00  15%1 <
   5   3  -7      72.79     287.90    129.10  15%1 <
   5   4  -8     666.55     652.40    114.70  15%1 o
   6  -1  -3    1511.90    1362.20    237.60  15%1 o
   6   5 -10      71.50     187.40     79.50  15%1 <
   6   6 -11    1081.00     991.40     86.50  15%1 o
   7  -9   6     627.41     819.90    126.40  15%1 o
   7   1  -6    7962.80    6690.40    162.80  15%1 o
   8   3  -9     383.09     578.60     89.60  15%1 o
   8   4 -10      76.51      24.90     77.10  15%1 <
   9  -6   1    5548.40    6765.40    277.80  15%1 o
  10   1  -8      90.52     246.90     81.70  15%1 o
  10   2  -9      25.79     114.70     74.40  15%1 <
  11  -3  -4     536.27     793.30    104.70  15%1 o
  -9   2   4    6224.60    5864.90    163.60  16%1 o
  -8  -2   8     108.80      47.10     98.60  16%1 <
  -7  -1   6    6005.40    6286.60    163.20  16%1 o
  -6   1   3    2571.20    2326.50    245.30  16%1 o
  -6   8  -5     189.37     678.00    150.10  16%1 o
  -5  -3   7     333.84     445.60    137.50  16%1 o
  -3   8  -7    2000.50    1779.80    130.80  16%1 o
  -2  -4   6   19873.00   21649.50    274.20  16%1 o
  -2  10 -10      42.77     243.50     87.10  16%1 <
  -1  -8  10     191.13     231.60     93.60  16%1 <
  -1  -7   9    2045.00    2486.10    122.10  16%1 o
  -1  -2   3   46434.00   41611.20    496.50  16%1 o
  -1   5  -5     140.16     233.00    228.70  16%1 <
   0  -6   7    1027.10    1332.00    143.10  16%1 o
   0   7  -8    2546.70    3016.60    141.60  16%1 o
   0   8  -9     765.84     420.40     99.90  16%1 o
   1  -4   4    3122.50    3096.40    299.60  16%1 o
   1   2  -3   43388.00   41307.40    497.30  16%1 o
   2  -8   8     334.85     589.00    112.70  16%1 o
   2   5  -7      55.36     379.10    152.80  16%1 <
   3  -6   5     837.14     529.30    195.90  16%1 <
   3   7 -10    1645.30    1485.60    100.20  16%1 o
   3   8 -11      15.35     206.10     75.70  16%1 <
   3   9 -12     218.74     227.70     68.90  16%1 o
   4   2  -5     803.22     892.10    221.00  16%1 o
   4   3  -6    9263.80   10102.00    227.80  16%1 o
   5  -8   6     447.28     606.00    139.90  16%1 o
   5   5  -9      87.86     260.80    100.30  16%1 <
   5   6 -10    1210.10    1018.00     94.70  16%1 o
   6   7 -12     633.03     614.80     77.80  16%1 o
   7   2  -7     618.99    1037.50    121.50  16%1 o
   7   3  -8    3691.20    3741.30    128.50  16%1 o
   8  -2  -3    1722.10    1416.70    161.30  16%1 o
   8   5 -11     380.29     397.70     71.50  16%1 o
   9   0  -6    1961.40    1897.50    116.10  16%1 o
   9   1  -7      76.18     207.30     99.80  16%1 <
  10  -4  -2     744.47     784.30    145.90  16%1 o
  10   3 -10      60.64      79.30     69.10  16%1 <
  -9   1   5    1522.70    1578.20    122.50  17%1 o
  -7  -2   7    1147.60    1240.60    121.90  17%1 o
  -7  -1   6    6090.20    6286.60    163.20  17%1 o
  -6   0   4    1765.90    2488.10    211.10  17%1 o
  -6   9  -6     484.82     404.90    123.70  17%1 o
  -5  -4   8     427.02     324.90    114.50  17%1 <
  -3   8  -7    2202.40    1779.80    130.80  17%1 o
  -3   9  -8     291.86     306.30    104.20  17%1 <
  -2  -4   6   20005.00   21649.50    274.20  17%1 o
  -1  -8  10     196.93     231.60     93.60  17%1 <
  -1   5  -5     103.19     233.00    228.70  17%1 <
  -1   6  -6      92.76     458.50    182.60  17%1 <
   0  -7   8    2533.10    2916.10    134.10  17%1 o
   0  -6   7    1071.50    1332.00    143.10  17%1 o
   0   8  -9     507.57     420.40     99.90  17%1 o
   0   9 -10     940.41     700.20     89.20  17%1 o
   0  10 -11     153.03     283.90     77.20  17%1 o
   1   3  -4    4697.30    5289.60    319.10  17%1 o
   2  -8   8     409.71     589.00    112.70  17%1 o
   2   5  -7      98.60     379.10    152.80  17%1 <
   2   6  -8    4477.60    3532.20    141.20  17%1 o
   3   8 -11      15.08     206.10     75.70  17%1 <
   3   9 -12     235.80     227.70     68.90  17%1 o
   4   3  -6    9107.80   10102.00    227.80  17%1 o
   5  -8   6     409.17     606.00    139.90  17%1 o
   5  -2  -1   17783.00   14851.10    391.00  17%1 o
   5   6 -10    1142.30    1018.00     94.70  17%1 o
   5   7 -11     180.31     364.20     74.60  17%1 o
   5   8 -12      64.99     154.60     64.10  17%1 <
   6   1  -5     414.46     427.50    173.30  17%1 <
   7  -4   0   16212.00   17179.90    335.00  17%1 o
   7   3  -8    3721.60    3741.30    128.50  17%1 o
   7   4  -9     721.39     754.60     93.00  17%1 o
   7   5 -10    2175.20    1912.10     92.70  17%1 o
   8  -8   4     315.36     670.60    184.40  17%1 o
   9   1  -7      91.38     207.30     99.80  17%1 <
   9   2  -8     392.17     317.20     83.10  17%1 o
  10  -3  -3      22.71      44.20    120.40  17%1 <
  11   0  -7    1605.90    1171.60     92.60  17%1 o
  -9   0   6    1448.10    1470.30    118.60  18%1 o
  -8   2   3     810.43     589.70    158.70  18%1 o
  -7  -3   8    4070.70    3464.20    126.00  18%1 o
  -7  -2   7    1285.00    1240.60    121.90  18%1 o
  -6  -1   5     345.27     382.90    182.40  18%1 <
  -6   0   4    2599.60    2488.10    211.10  18%1 o
  -6   9  -6     377.16     404.90    123.70  18%1 o
  -6  10  -7     461.79     419.80    106.20  18%1 o
  -5  -5   9      95.89     313.60     99.80  18%1 o
  -4  -3   6    9300.40   10204.10    225.20  18%1 o
  -3   9  -8     125.37     306.30    104.20  18%1 <
  -3  10  -9      81.94      56.00     88.90  18%1 <
  -2  -5   7     180.32     441.90    153.70  18%1 <
  -1  -3   4    5566.70    5681.20    321.20  18%1 o
  -1   6  -6     140.17     458.50    182.60  18%1 <
  -1   7  -7     766.52     316.50    132.20  18%1 <
   0  -8   9     515.78     585.30     98.20  18%1 o
   0  -7   8    2376.30    2916.10    134.10  18%1 o
   0  10 -11     301.14     283.90     77.20  18%1 o
   1  -5   5     351.53      65.50    226.70  18%1 <
   1   3  -4    5753.00    5289.60    319.10  18%1 o
   1   4  -5    2275.00    2956.00    236.60  18%1 o
   2  -9   9    1036.10     833.20     99.10  18%1 o
   2   7  -9    1833.10    1869.90    112.00  18%1 o
   2   8 -10    1063.70     983.10     93.50  18%1 o
   2   9 -11     284.12     320.80     79.90  18%1 o
   3  -7   6     368.11     570.70    143.20  18%1 o
   4   4  -7    2972.70    2232.90    149.80  18%1 o
   4   5  -8     291.20     347.30    113.30  18%1 o
   5  -9   7     430.18     634.60    116.30  18%1 o
   5   8 -12      23.21     154.60     64.10  18%1 <
   6   2  -6     505.41     163.60    135.90  18%1 <
   6   3  -7    2307.50    2704.60    134.90  18%1 o
   7   5 -10    2148.40    1912.10     92.70  18%1 o
   7   6 -11      40.20      29.80     72.90  18%1 <
   8  -8   4     305.76     670.60    184.40  18%1 o
   8   0  -5      21.33     170.90    124.10  18%1 <
   9   3  -9     155.60     -76.30     78.40  18%1 <
   9   4 -10       7.57      12.50     72.90  18%1 <
  10  -2  -4     108.47     219.10    114.40  18%1 <
  11   1  -8      32.90     137.60     78.00  18%1 <
  12  -4  -3     757.77     666.40    106.70  18%1 o
 -10   5   1      86.06     385.20    147.70  19%1 <
  -8   2   3     729.46     589.70    158.70  19%1 o
  -7  -4   9     395.78     575.40     94.50  19%1 o
  -7  -3   8    3771.50    3464.20    126.00  19%1 o
  -6  -1   5     345.80     382.90    182.40  19%1 <
  -6  10  -7     425.03     419.80    106.20  19%1 o
  -2  -6   8    4409.30    3711.50    139.80  19%1 o
  -2   3  -2   21819.00   19392.10    583.60  19%1 o
  -1  -3   4    5047.50    5681.20    321.20  19%1 o
  -1   7  -7     590.78     316.50    132.20  19%1 <
  -1   8  -8    1454.60    1862.90    118.00  19%1 o
  -1   9  -9     129.23     159.50     90.40  19%1 <
  -1  10 -10     532.65     515.70     86.20  19%1 o
   0  -8   9     461.31     585.30     98.20  19%1 o
   1  -6   6     254.03      99.30    171.70  19%1 <
   1   4  -5    2235.00    2956.00    236.60  19%1 o
   1   5  -6     818.45    1089.90    193.20  19%1 o
   2   8 -10     928.39     983.10     93.50  19%1 o
   2   9 -11     225.71     320.80     79.90  19%1 o
   3  -8   7    1783.50    2068.90    132.90  19%1 o
   4   5  -8     286.16     347.30    113.30  19%1 o
   4   6  -9    1300.60    1509.50    108.70  19%1 o
   4   7 -10      39.99     199.40     85.80  19%1 <
   4   8 -11     661.22     600.70     78.60  19%1 o
   5  -9   7     422.58     634.60    116.30  19%1 o
   5  -1  -2      92.46     574.70    288.50  19%1 <
   6   3  -7    2068.10    2704.60    134.90  19%1 o
   6   4  -8     532.26     346.10    104.20  19%1 o
   6   5  -9      54.87      66.90     85.50  19%1 <
   7  -3  -1     452.94     276.50    233.40  19%1 <
   8   0  -5      21.17     170.90    124.10  19%1 <
   8   1  -6      25.23     147.40    112.70  19%1 <
   8   2  -7    1561.60    1415.60    107.60  19%1 o
   9  -5   0      65.59     649.80    194.20  19%1 o
   9   4 -10       4.85      12.50     72.90  19%1 <
  10  -2  -4      99.07     219.10    114.40  19%1 <
  12  -3  -4     250.06     220.60     92.30  19%1 <
 -10   4   2     291.09     647.20    128.60  20%1 o
 -10   5   1     114.23     385.20    147.70  20%1 <
  -8   0   5     351.27     318.50    119.70  20%1 <
  -8   1   4      88.39      90.00    132.40  20%1 <
  -6  -3   7    2609.70    2596.60    133.60  20%1 o
  -6  -2   6     907.31     569.90    137.00  20%1 o
  -5   1   2     118.22     305.60    290.80  20%1 <
  -4  -6   9     921.95    1509.40    110.50  20%1 o
  -2  -8  10     966.60     971.60     95.70  20%1 o
  -2  -7   9    1440.90    1795.70    112.30  20%1 o
  -1  -5   6    1675.60    1344.70    196.90  20%1 o
  -1  -4   5    1751.90    2338.40    233.90  20%1 o
  -1  10 -10     481.17     515.70     86.20  20%1 o
   1  -7   7     115.87     330.90    130.20  20%1 <
   1   6  -7    2087.50    1638.40    150.80  20%1 o
   1   7  -8     300.49     281.90    112.90  20%1 <
   1   8  -9     739.86     780.50    101.50  20%1 o
   1   9 -10      84.31      52.30     83.70  20%1 <
   1  10 -11     659.30     321.00     76.30  20%1 o
   3  -9   8     207.01     368.10    109.30  20%1 o
   3   2  -4    7515.70    4455.00    250.40  20%1 o
   3   3  -5    9035.80    7705.40    239.00  20%1 o
   3   4  -6    2449.80    2733.40    195.40  20%1 o
   4  -5   3   15423.00   17175.50    369.60  20%1 o
   6  -7   4   12374.00   14952.70    248.50  20%1 o
   6   5  -9      83.78      66.90     85.50  20%1 <
   6   6 -10     837.92     704.70     78.80  20%1 o
   6   7 -11      15.23      34.10     70.40  20%1 <
   7  -3  -1     556.73     276.50    233.40  20%1 <
   8   2  -7    1616.30    1415.60    107.60  20%1 o
   8   3  -8    1316.30     799.00     96.10  20%1 o
   8   4  -9      60.24      52.90     84.10  20%1 <
   8   5 -10     785.29     600.80     79.10  20%1 o
   8   6 -11       8.22      72.90     68.80  20%1 <
   9  -5   0     133.20     649.80    194.20  20%1 o
  10   0  -6     196.56     145.70     80.00  20%1 <
  10   1  -7      48.83     200.60     83.90  20%1 <
  10   2  -8      56.29     173.90     77.80  20%1 <
  10   3  -9     236.63     181.70     73.80  20%1 <
  12  -2  -5     129.77     189.30     80.70  20%1 <
 -10   2   4     266.18     337.60    107.10  21%1 o
  -8  -3   8    1494.30     999.30     98.30  21%1 o
  -8  -2   7    1341.80    1268.60    106.50  21%1 o
  -8  -1   6      29.19      21.20    105.20  21%1 <
  -6  -5   9     152.72      20.30     85.90  21%1 <
  -6  -4   8     374.22     155.30     99.70  21%1 <
  -5   0   3    4286.40    3483.70    252.60  21%1 o
  -5   1   2     234.65     305.60    290.80  21%1 <
  -2   4  -3    1774.60    1649.70    350.50  21%1 o
  -2   5  -4   17681.00   18527.50    326.90  21%1 o
  -2   6  -5    4457.10    6104.10    234.30  21%1 o
  -1  -6   7    1492.60    1544.20    145.90  21%1 o
  -1  -5   6    1475.70    1344.70    196.90  21%1 o
   1  -9   9     377.20     449.10     99.40  21%1 o
   1  -8   8    1512.90    1413.90    115.00  21%1 o
   1   9 -10      57.46      52.30     83.70  21%1 <
   1  10 -11     399.85     321.00     76.30  21%1 o
   2  -3   2   22398.00   20478.80    607.60  21%1 o
   3   4  -6    1743.00    2733.40    195.40  21%1 o
   3   5  -7     382.86     561.80    136.70  21%1 o
   3   6  -8     730.83     552.10    113.70  21%1 o
   3   7  -9     105.04      51.20     90.70  21%1 <
   3   8 -10      36.23      -6.30     79.90  21%1 <
   3   9 -11      98.46      55.00     73.50  21%1 <
   5   1  -4    5494.30    6946.00    243.10  21%1 o
   5   2  -5    2314.70    3105.20    202.70  21%1 o
   5   3  -6    5562.40    5555.80    180.20  21%1 o
   5   4  -7    2187.40    1356.10    132.30  21%1 o
   6  -8   5    2104.20    2262.40    159.10  21%1 o
   7  -2  -2    8204.10    7890.60    235.00  21%1 o
   7  -1  -3    7927.60    7254.00    214.90  21%1 o
   8   6 -11       7.19      72.90     68.80  21%1 <
   9  -4  -1    3199.30    2012.70    168.30  21%1 o
   9  -3  -2     369.52     748.60    146.40  21%1 o
  10   3  -9     187.56     181.70     73.80  21%1 <
  11  -6   0     101.90     484.90    135.90  21%1 o
  11  -5  -1     324.75     626.10    134.70  21%1 o
  -8  -3   8    1080.40     999.30     98.30  22%1 o
  -7   7  -3    7787.20    7069.20    270.80  22%1 o
  -7   8  -4   10024.00    7162.90    215.10  22%1 o
  -7   9  -5     595.66    1059.80    147.90  22%1 o
  -5  -3   6    4926.50    5532.90    179.90  22%1 o
  -5  -2   5    2079.00    2817.90    207.90  22%1 o
  -5  -1   4    7876.90    7747.70    249.00  22%1 o
  -2   6  -5    5140.20    6104.10    234.30  22%1 o
  -2   7  -6     814.26     902.00    158.60  22%1 o
  -2   8  -7     960.49    1483.40    133.00  22%1 o
  -2   9  -8     122.83     341.10    106.90  22%1 o
  -2  10  -9     993.76    1013.40     98.50  22%1 o
  -2  11 -10     236.53     385.40     84.80  22%1 o
  -1  -8   9     538.36     882.00     97.60  22%1 o
  -1  -7   8     114.27     391.90    116.80  22%1 o
   0   9  -9     700.99     826.70     91.00  22%1 o
   0  10 -10      37.53     114.80     75.90  22%1 <
   1  -9   9     457.09     449.10     99.40  22%1 o
   2  -4   3    3374.20    2150.40    358.70  22%1 o
   4  -7   5     106.38     268.10    160.20  22%1 <
   4  -6   4   37218.00   42077.40    345.70  22%1 o
   5   3  -6    4836.60    5555.80    180.20  22%1 o
   5   4  -7    1322.00    1356.10    132.30  22%1 o
   5   5  -8     655.44     461.80    107.60  22%1 o
   5   6  -9     346.02     364.20     95.20  22%1 o
   5   7 -10     192.84     277.90     86.00  22%1 o
   5   8 -11     100.43     111.30     76.40  22%1 <
   6  -9   6     445.51     224.80    126.20  22%1 <
   7   1  -5    1658.40    1944.80    142.10  22%1 o
   7   2  -6     460.52     408.70    116.80  22%1 o
   7   3  -7     102.34     137.10    102.90  22%1 <
   7   4  -8     422.59     455.00     96.50  22%1 o
   7   5  -9     224.49     204.00     84.80  22%1 <
   7   6 -10     341.91     483.80     78.20  22%1 o
   7   7 -11       9.18      56.50     64.10  22%1 <
   9  -3  -2     250.54     748.60    146.40  22%1 o
   9  -2  -3     524.96     600.60    134.30  22%1 o
   9   1  -6     541.19     599.00     99.60  22%1 o
   9   2  -7    1057.90    1038.80     93.80  22%1 o
   9   3  -8    1628.20     914.20     88.00  22%1 o
   9   4  -9     545.52     635.50     78.40  22%1 o
   9   5 -10     367.90     292.40     70.40  22%1 o
  11  -5  -1     413.67     626.10    134.70  22%1 o
  11  -4  -2    3831.10    2584.40    132.90  22%1 o
  11  -3  -3     122.50     194.80    106.50  22%1 <
  -7  -2   6     282.81     296.30    116.10  23%1 <
  -7  -1   5    1065.20    1603.30    147.90  23%1 o
  -7   0   4    1335.80     978.10    158.80  23%1 o
  -7   1   3    5545.00    4979.80    202.80  23%1 o
  -7   2   2    3808.30    4735.80    227.90  23%1 o
  -7   4   0   10095.00    9116.90    303.90  23%1 o
  -5  -6   9     287.82     301.50     97.10  23%1 o
  -5  -5   8     541.06     605.20    106.30  23%1 o
  -5  -4   7    1628.40    1192.60    130.30  23%1 o
  -5  -3   6    4711.60    5532.90    179.90  23%1 o
  -5  10  -7     502.34     869.20    111.00  23%1 o
   0   2  -2  240680.00  231993.00    870.50  23%1 o
   0   3  -3   16762.00   19261.50    439.00  23%1 o
   0   4  -4   10250.00    8586.50    297.00  23%1 o
   0   5  -5   54365.00   54641.10    384.10  23%1 o
   0   6  -6     758.07     625.30    187.20  23%1 o
   0   7  -7    1743.40    2155.00    145.30  23%1 o
   0   8  -8    1600.20    1497.20    118.60  23%1 o
   0   9  -9     530.07     826.70     91.00  23%1 o
   0  10 -10      26.01     114.80     75.90  23%1 <
   2  -7   6    1502.80    2286.20    156.50  23%1 o
   2  -6   5    5087.70    6789.20    233.00  23%1 o
   2  -5   4   15235.00   16683.20    309.10  23%1 o
   2   6  -7    4061.70    5549.80    163.40  23%1 o
   2   7  -8   12369.00    9168.50    164.80  23%1 o
   2   8  -9     225.60     579.20     99.00  23%1 o
   2   9 -10    4709.20    4547.80    124.10  23%1 o
   2  10 -11     364.41     446.30     77.00  23%1 o
   4  -9   7    1879.30    2603.00    134.70  23%1 o
   4  -8   6    6350.20    6536.30    170.50  23%1 o
   4   9 -11     729.05     674.10     76.80  23%1 o
   9   1  -6     468.49     599.00     99.60  23%1 o
   9   2  -7     988.65    1038.80     93.80  23%1 o
   9   3  -8    1516.80     914.20     88.00  23%1 o
   9   4  -9     499.37     635.50     78.40  23%1 o
   9   5 -10     350.64     292.40     70.40  23%1 o
  11  -3  -3     116.03     194.80    106.50  23%1 <
  11  -2  -4    3012.00    2556.00    115.40  23%1 o
  11   0  -6     416.90     515.90     88.70  23%1 o
  11   1  -7      85.33     196.00     77.20  23%1 <
  11   2  -8     225.84     223.60     74.90  23%1 <
  -7  -4   8     147.52     229.70     94.20  24%1 <
  -7  -3   7     208.05     323.70    102.00  24%1 o
  -7  -2   6     190.81     296.30    116.10  24%1 <
  -7  -1   5    1475.70    1603.30    147.90  24%1 o
  -7   0   4     188.88     978.10    158.80  24%1 o
  -7   1   3    4237.90    4979.80    202.80  24%1 o
  -5  -6   9     260.13     301.50     97.10  24%1 o
  -5  -5   8     542.72     605.20    106.30  24%1 o
  -5   9  -6     581.86     854.30    129.00  24%1 o
  -5  10  -7     727.87     869.20    111.00  24%1 o
  -3  11  -9      19.26     136.90     84.40  24%1 <
   0  -5   5   52884.00   52145.60    373.50  24%1 o
   0  -4   4    9706.50   12638.80    309.20  24%1 o
   0  -3   3   18008.00   21065.80    454.90  24%1 o
   0  -2   2  244530.00  214585.00    862.30  24%1 o
   0  -1   1   24665.00  -14355.70   1598.00  24%1 <
   0   2  -2  253500.00  231993.00    870.50  24%1 o
   0   3  -3   16894.00   19261.50    439.00  24%1 o
   0   4  -4    9852.50    8586.50    297.00  24%1 o
   0   5  -5   49936.00   54641.10    384.10  24%1 o
   2  -9   8     686.18     754.00    107.60  24%1 o
   2  -8   7    3148.10    2529.40    132.40  24%1 o
   2  -7   6    3042.40    2286.20    156.50  24%1 o
   2  -6   5    5369.60    6789.20    233.00  24%1 o
   2   4  -5   32933.00   34182.60    323.00  24%1 o
   2   5  -6    8140.80    8008.70    218.60  24%1 o
   2   6  -7    5665.50    5549.80    163.40  24%1 o
   2   7  -8   11102.00    9168.50    164.80  24%1 o
   2   8  -9     207.20     579.20     99.00  24%1 o
   2   9 -10    4410.60    4547.80    124.10  24%1 o
   2  10 -11     190.38     446.30     77.00  24%1 o
   4  -9   7    1613.80    2603.00    134.70  24%1 o
   4  -8   6    5937.20    6536.30    170.50  24%1 o
   4   5  -7     329.75     473.30    124.00  24%1 o
   4   6  -8     879.49     840.90    113.60  24%1 o
   4   7  -9     621.98     446.40     92.60  24%1 o
   4   8 -10     585.45     348.10     80.80  24%1 o
   4   9 -11     780.23     674.10     76.80  24%1 o
   6   6  -9    4185.20    3926.40    119.00  24%1 o
   6   7 -10     307.71     243.40     77.20  24%1 o
   6   8 -11     163.52     202.30     71.10  24%1 <
  -9  -1   6     538.06     592.20    107.30  25%1 o
  -9   0   5    1741.90    1979.90    127.50  25%1 o
  -9   1   4     193.72     726.80    120.10  25%1 o
  -9   2   3     565.07     869.90    138.10  25%1 o
  -5   7  -4    3041.90    2226.60    192.30  25%1 o
  -5   8  -5    6139.30    5685.70    177.50  25%1 o
  -3   9  -7      68.16     266.30    112.60  25%1 <
  -3  10  -8    2752.60    2580.60    113.40  25%1 o
  -2  -8   9     221.16     352.00     96.90  25%1 o
  -2  -7   8    7304.10    6433.20    153.00  25%1 o
  -2  -6   7    9810.10    9477.50    181.30  25%1 o
  -2  -5   6   10733.00   10559.00    223.50  25%1 o
  -2  -4   5   29063.00   32278.50    314.60  25%1 o
  -2  -3   4   11919.00   10572.90    302.90  25%1 o
  -1   9  -8     258.82     306.60    101.30  25%1 o
  -1  10  -9    1709.80    1556.80    100.80  25%1 o
  -1  11 -10     182.00     451.80     76.20  25%1 o
   0  -9   9     794.65     869.20     93.30  25%1 o
   0  -8   8    1274.80    1343.80    116.10  25%1 o
   0  -7   7    1643.60    2638.30    142.50  25%1 o
   0  -6   6     481.48     418.60    183.60  25%1 <
   0  -5   5   51095.00   52145.60    373.50  25%1 o
   1  10 -10     249.80     230.50     77.30  25%1 <
   2   2  -3    4891.20    8622.00    377.20  25%1 o
   2   3  -4   12555.00   10843.10    292.90  25%1 o
   2   4  -5   31063.00   34182.60    323.00  25%1 o
   3  10 -11     111.83     195.50     70.30  25%1 <
   4   2  -4   10327.00   10382.50    259.40  25%1 o
   4   3  -5     354.74     953.10    197.40  25%1 o
   4   4  -6   10985.00   10423.50    203.50  25%1 o
   4   5  -7     210.59     473.30    124.00  25%1 o
   6   3  -6    1847.30    1395.20    134.50  25%1 o
   6   4  -7    6980.30    6306.00    146.60  25%1 o
   6   5  -8     102.62     269.60     94.90  25%1 <
   6   6  -9    3576.40    3926.40    119.00  25%1 o
   8   3  -7     145.68     269.20     96.90  25%1 <
   8   4  -8     725.56     691.50     90.90  25%1 o
   8   5  -9     586.89     431.00     77.50  25%1 o
   8   6 -10     458.72     382.00     75.10  25%1 o
  10   2  -7     345.34     511.90     85.20  25%1 o
  10   3  -8     838.75     463.90     80.30  25%1 o
  10   4  -9     222.66     370.40     71.40  25%1 o
  -9   4   1    2156.50    2096.10    173.20  26%1 o
  -6  -5   8     165.02     271.70     92.40  26%1 <
  -6  -4   7    6159.70    6087.70    144.10  26%1 o
  -5   7  -4    2995.80    2226.60    192.30  26%1 o
  -4  -6   8     819.25    1059.20    109.40  26%1 o
  -4  -4   6   10731.00   10312.70    209.20  26%1 o
  -4  -2   4    9976.90   10152.70    253.90  26%1 o
  -3   7  -5    4973.10    4419.00    187.10  26%1 o
  -3   8  -6    3604.20    4402.60    156.60  26%1 o
  -2  -3   4   12349.00   10572.90    302.90  26%1 o
  -2  -2   3    3559.80    7696.80    389.60  26%1 o
  -2  -1   2   25483.00   22040.10    542.90  26%1 o
  -1   8  -7      63.02     164.90    113.60  26%1 <
  -1   9  -8     240.30     306.60    101.30  26%1 o
   1   8  -8    1854.60    1855.30    115.80  26%1 o
   1   9  -9     982.54     924.70     93.50  26%1 o
   1  10 -10     235.17     230.50     77.30  26%1 <
   3   8  -9    1311.50    1189.40     94.60  26%1 o
   3   9 -10     371.18     347.20     75.40  26%1 o
   3  10 -11      95.42     195.50     70.30  26%1 <
   4   2  -4   10077.00   10382.50    259.40  26%1 o
   5   8 -10     257.84     372.60     76.70  26%1 o
   5   9 -11      31.70      92.50     65.90  26%1 <
   6   1  -4    2844.50    2753.80    197.60  26%1 o
   6   2  -5   13064.00   13717.90    217.10  26%1 o
   7   7 -10     414.94     298.00     67.50  26%1 o
   8   1  -5     857.56     604.80    117.80  26%1 o
   8   2  -6    1156.30    1812.30    115.30  26%1 o
   8   3  -7      85.19     269.20     96.90  26%1 <
  10   0  -5    1530.00    1357.40    102.10  26%1 o
  10   1  -6    1067.00     909.70     96.50  26%1 o
  10   2  -7     304.37     511.90     85.20  26%1 o
  12  -2  -4     501.97    1244.10     97.60  26%1 o
  -9   5   0     952.20    1814.20    197.70  27%1 o
  -8  -3   7     132.34     371.80     96.20  27%1 o
  -8  -2   6    1862.40    1775.20    116.50  27%1 o
  -8  -1   5     108.25     204.10    110.60  27%1 <
  -6  -3   6    1308.80    1339.60    134.30  27%1 o
  -6  -2   5   13332.00   13494.20    217.90  27%1 o
  -6  -1   4    3873.00    3403.10    201.40  27%1 o
  -5   6  -3   35222.00   33430.00    357.40  27%1 o
  -3   6  -4    7118.10    7089.40    267.50  27%1 o
  -2   0   1   85956.00   88439.00    856.90  27%1 o
  -2  11  -9     131.72     206.90     86.20  27%1 <
  -1  -9   9     672.51     770.60     96.70  27%1 o
  -1   6  -5     896.99    2635.80    224.30  27%1 o
  -1   7  -6     159.23     237.20    146.30  27%1 <
   0  11 -10     136.27      90.10     77.50  27%1 <
   1 -10   9    1467.40    1095.60     96.40  27%1 o
   1  -9   8     279.69     436.80    105.70  27%1 o
   1   6  -6    4615.60    4307.80    187.60  27%1 o
   1   7  -7     787.37    1272.20    131.10  27%1 o
   2   0  -1   86308.00   92727.90    820.00  27%1 o
   3 -10   8    2443.40    1917.70    113.50  27%1 o
   3  -9   7     162.30     335.90    114.20  27%1 <
   3   6  -7     761.85    1000.60    130.80  27%1 o
   3   7  -8     178.29     209.30    100.70  27%1 <
   4   0  -2   49110.00   48338.70    439.50  27%1 o
   5 -10   7     150.50     377.90    108.00  27%1 o
   5   5  -7     796.95     919.20    113.10  27%1 o
   5   6  -8     103.69     246.70     99.00  27%1 <
   5   7  -9      97.63     130.50     84.80  27%1 <
   6  -1  -2    2758.20    3962.10    265.00  27%1 o
   7   5  -8     991.19     874.00     97.70  27%1 o
   7   6  -9     382.90     396.60     81.50  27%1 o
   8  -2  -2    1509.90    2460.70    165.40  27%1 o
   8  -1  -3    9226.30    9148.10    187.30  27%1 o
   9   4  -8     340.20     290.60     77.20  27%1 o
   9   5  -9      56.03     166.90     73.80  27%1 <
  10  -3  -2    2548.40    2814.70    138.90  27%1 o
  10  -2  -3    8415.10    6533.50    155.10  27%1 o
  12  -3  -3     498.14     981.90     97.60  27%1 o
  12  -2  -4     372.90    1244.10     97.60  27%1 o
  -8  -2   6    1774.50    1775.20    116.50  28%1 o
  -8  -1   5     134.44     204.10    110.60  28%1 <
  -8   0   4    1086.20    1018.10    139.60  28%1 o
  -6  -1   4    4318.80    3403.10    201.40  28%1 o
  -6   0   3    8129.80    8587.00    253.10  28%1 o
  -5   6  -3   33191.00   33430.00    357.40  28%1 o
  -3   6  -4    9762.90    7089.40    267.50  28%1 o
  -2   0   1   84989.00   88439.00    856.90  28%1 o
  -2  10  -8      22.84      43.20     90.80  28%1 <
  -2  11  -9     170.06     206.90     86.20  28%1 <
  -1  -9   9     610.80     770.60     96.70  28%1 o
  -1  -8   8    2114.50    2157.30    115.50  28%1 o
  -1  -7   7     499.84     602.10    123.70  28%1 o
  -1   6  -5    1805.30    2635.80    224.30  28%1 o
   0  10  -9     326.78     331.50     78.20  28%1 o
   0  11 -10      82.81      90.10     77.50  28%1 <
   1 -10   9     881.10    1095.60     96.40  28%1 o
   1  -9   8     228.79     436.80    105.70  28%1 o
   1  -8   7     161.44     500.70    115.80  28%1 o
   1   5  -5    2625.80    2013.90    212.20  28%1 o
   1   6  -6    3673.80    4307.80    187.60  28%1 o
   2  10 -10      88.54     255.50     76.80  28%1 o
   3 -10   8    2041.70    1917.70    113.50  28%1 o
   3  -9   7     171.44     335.90    114.20  28%1 <
   3  -8   6    3330.40    3191.70    144.10  28%1 o
   3   5  -6    2583.70    2758.50    167.00  28%1 o
   3   6  -7     966.31    1000.60    130.80  28%1 o
   4  -1  -1  240150.00  224723.00    740.70  28%1 o
   4   9 -10     211.70     288.90     74.70  28%1 o
   5 -10   7     351.18     377.90    108.00  28%1 o
   5  -9   6     445.45     437.90    125.10  28%1 o
   5   4  -6     527.27     879.90    139.10  28%1 o
   5   5  -7     709.54     919.20    113.10  28%1 o
   6  -1  -2    2849.50    3962.10    265.00  28%1 o
   6   8 -10     238.54     335.50     73.90  28%1 o
   7   4  -7     517.95     539.50     99.40  28%1 o
   7   5  -8     906.52     874.00     97.70  28%1 o
   8  -2  -2    1930.80    2460.70    165.40  28%1 o
   9   3  -7     365.83     273.20     80.10  28%1 o
   9   4  -8     338.55     290.60     77.20  28%1 o
  10  -3  -2    2013.10    2814.70    138.90  28%1 o
  11   2  -7     265.96     172.10     69.80  28%1 <
 -10   1   4     436.43     866.30    110.30  29%1 o
  -8   0   4     999.24    1018.10    139.60  29%1 o
  -8   1   3    2634.10    1956.30    155.00  29%1 o
  -6   0   3    8312.20    8587.00    253.10  29%1 o
  -6   1   2    1483.50    2126.70    255.50  29%1 o
  -6  10  -6      65.62     385.90    108.00  29%1 o
  -5  -6   8      84.12     297.70     97.30  29%1 o
  -5  -5   7     798.85     896.70    113.40  29%1 o
  -2   9  -7     893.77    1083.10    114.70  29%1 o
  -2  10  -8      12.28      43.20     90.80  29%1 <
  -1  -7   7     596.45     602.10    123.70  29%1 o
  -1  -6   6    1423.30    2797.50    178.90  29%1 o
  -1   5  -4    6285.70    5876.90    256.30  29%1 o
   0   9  -8     443.25     523.30     98.90  29%1 o
   1  -7   6     398.08     733.40    145.10  29%1 o
   1  -6   5    4628.30    4118.70    219.40  29%1 o
   1   5  -5     330.29    2013.90    212.20  29%1 o
   2   8  -8    1337.70    1111.80    102.30  29%1 o
   2   9  -9     132.86     347.00     86.40  29%1 o
   3  -8   6    2661.40    3191.70    144.10  29%1 o
   3  -7   5    5470.30    6466.40    185.50  29%1 o
   3   4  -5    3656.10    2795.10    215.40  29%1 o
   4  -1  -1  235430.00  224723.00    740.70  29%1 o
   4   8  -9     166.60     348.90     87.20  29%1 o
   4   9 -10     270.94     288.90     74.70  29%1 o
   5  -8   5    2690.50    3271.80    161.20  29%1 o
   5   3  -5    8892.50    7423.00    196.70  29%1 o
   5   4  -6    1112.60     879.90    139.10  29%1 o
   6  -2  -1   86643.00   80405.40    478.70  29%1 o
   6   7  -9     986.32     719.50     86.90  29%1 o
   6   8 -10     129.64     335.50     73.90  29%1 o
   7  -9   5    1314.10    1480.30    141.20  29%1 o
   7   2  -5     755.48     885.20    123.20  29%1 o
   7   3  -6     295.76     519.50    115.30  29%1 o
   8  -3  -1   24971.00   26455.80    281.80  29%1 o
   8   6  -9     225.54     160.20     70.50  29%1 <
   8   7 -10      52.79     105.40     69.20  29%1 <
   9   1  -5     660.08     937.50    105.00  29%1 o
   9   2  -6    2401.30    1667.10    108.90  29%1 o
  10  -4  -1    1711.20    3252.90    154.30  29%1 o
  11   1  -6     672.00     747.30     90.40  29%1 o
 -10   1   4     495.77     866.30    110.30  30%1 o
 -10   2   3    2327.20    2197.50    130.30  30%1 o
  -7  -4   7     197.19     338.40    100.00  30%1 o
  -7  -3   6     248.61     377.00    109.50  30%1 o
  -6   1   2    1507.40    2126.70    255.50  30%1 o
  -6   9  -5      76.27     604.30    136.90  30%1 o
  -5  -4   6     107.79     305.00    128.10  30%1 <
  -5  -3   5    5978.00    7082.40    205.70  30%1 o
  -3   5  -3   22576.00   24870.00    371.30  30%1 o
  -2  -9   9     108.30     244.40     86.50  30%1 <
  -2   8  -6     468.23     430.00    126.10  30%1 o
  -2   9  -7     744.36    1083.10    114.70  30%1 o
  -1  -5   5    2488.90    2593.20    210.80  30%1 o
  -1  -4   4   25745.00   23943.00    325.50  30%1 o
  -1  11  -9     332.58     302.80     78.90  30%1 o
   0   8  -7    2028.10    2628.40    129.60  30%1 o
   1  -5   4    2844.20    3937.20    259.30  30%1 o
   1   4  -4   22653.00   19981.30    306.70  30%1 o
   1  11 -10      99.66     134.20     70.00  30%1 <
   2   7  -7     523.48     711.50    114.60  30%1 o
   2   8  -8    1484.80    1111.80    102.30  30%1 o
   3  -6   4    3947.30    3392.00    245.90  30%1 o
   3   3  -4   14314.00   12471.20    269.80  30%1 o
   3  10 -10       6.19      90.00     68.00  30%1 <
   4   6  -7      63.20      62.20    111.00  30%1 <
   4   7  -8    2267.60    2470.10    115.10  30%1 o
   5  -7   4    1712.90    2414.20    196.10  30%1 o
   5   2  -4     329.56     839.70    198.40  30%1 o
   5   9 -10     101.93     103.10     70.90  30%1 <
   6   5  -7      45.78      70.80     95.00  30%1 <
   6   6  -8     270.01     630.70     88.00  30%1 o
   7   1  -4     199.88     325.40    135.90  30%1 <
   7   2  -5     407.09     885.20    123.20  30%1 o
   7   8 -10      22.95     144.30     70.60  30%1 <
   8   4  -7     236.55     268.10     85.90  30%1 o
   8   5  -8      23.41     142.50     76.50  30%1 <
   9   1  -5     654.47     937.50    105.00  30%1 o
  10  -5   0    1787.90    1066.60    154.40  30%1 o
  10   3  -7      14.57     120.10     76.30  30%1 <
  10   4  -8     210.35     180.90     69.40  30%1 <
  -9  -2   6     957.72     923.00     99.40  31%1 o
  -9  -1   5    1166.40    1008.60    105.80  31%1 o
  -8   9  -4      94.16     686.80    158.20  31%1 o
  -7  -2   5    3069.10    3489.20    139.80  31%1 o
  -6  -6   8     115.93     539.40     90.70  31%1 o
  -5  -2   4    1496.60    1480.10    204.30  31%1 o
  -5  11  -7    1564.50    1045.20     99.20  31%1 o
  -4  -7   8    1806.60    1816.60    107.90  31%1 o
  -3  11  -8      46.78     150.30     86.60  31%1 <
  -2  -8   8     123.46     375.40     91.10  31%1 o
  -2  -7   7     494.01     609.10    115.60  31%1 o
  -1  -4   4   20922.00   23943.00    325.50  31%1 o
  -1   4  -3    2733.60    3986.20    340.90  31%1 o
  -1  10  -8    1075.00     953.10     99.60  31%1 o
   0  -9   8     178.26     394.60     99.30  31%1 o
   0  -8   7     650.71    1149.90    115.40  31%1 o
   0   7  -6      45.61     433.50    142.30  31%1 o
   1   3  -3     384.87     976.80    342.20  31%1 <
   1   9  -8     371.83     327.40     94.50  31%1 o
   1  10  -9     218.43     374.70     82.90  31%1 o
   2 -10   8      34.71     285.30     91.10  31%1 o
   2  -9   7     602.67     755.20    110.20  31%1 o
   2   6  -6    2212.80    1922.30    159.50  31%1 o
   3   9  -9      16.07     142.30     75.90  31%1 <
   4 -10   7     456.00     716.10    102.10  31%1 o
   4   5  -6    1969.90    2387.60    142.00  31%1 o
   5   8  -9     513.61     444.80     77.40  31%1 o
   6   4  -6    6111.70    4455.00    140.70  31%1 o
   6   5  -7      18.39      70.80     95.00  31%1 <
   7   7  -9     142.91     115.60     72.00  31%1 <
   8  -4   0     535.41     962.70    208.70  31%1 o
   8   3  -6     343.08     760.00     97.90  31%1 o
   8   4  -7     150.16     268.10     85.90  31%1 o
   9  -1  -3    4862.90    4022.50    147.80  31%1 o
   9   6  -9     150.62     121.30     64.60  31%1 <
  10   2  -6     288.24     229.80     85.10  31%1 <
  10   3  -7      13.51     120.10     76.30  31%1 <
  11  -2  -3     674.54     880.80     98.90  31%1 o
  -9  -1   5     792.08    1008.60    105.80  32%1 o
  -9   0   4    1091.80    1129.50    117.20  32%1 o
  -8  -4   7     231.31     240.70     90.50  32%1 <
  -8   9  -4     402.47     686.80    158.20  32%1 o
  -7  -1   4     832.77     939.90    146.30  32%1 o
  -6  -6   8     353.94     539.40     90.70  32%1 o
  -6  -5   7      12.58     111.70     98.90  32%1 <
  -5  -2   4    1066.10    1480.10    204.30  32%1 o
  -5  11  -7    1337.50    1045.20     99.20  32%1 o
  -3  10  -7      85.55     142.20     97.60  32%1 <
  -2  -7   7     730.80     609.10    115.60  32%1 o
  -2  -6   6    3467.70    3049.90    160.00  32%1 o
  -2   7  -5     760.27     632.60    159.90  32%1 o
  -1  -3   3     391.95    1653.40    363.50  32%1 o
  -1  10  -8    1045.10     953.10     99.60  32%1 o
   0  -8   7    1140.00    1149.90    115.40  32%1 o
   0  -7   6     711.47     583.20    145.20  32%1 o
   0   6  -5    2070.30    2077.00    202.40  32%1 o
   1  -4   3    6130.90    3808.10    334.90  32%1 o
   1   3  -3     476.84     976.80    342.20  32%1 <
   1   9  -8     178.86     327.40     94.50  32%1 o
   2  -9   7     286.28     755.20    110.20  32%1 o
   2   6  -6    1864.40    1922.30    159.50  32%1 o
   2  11 -10     389.04     573.10     76.10  32%1 o
   3  -5   3    3743.70    4406.20    321.80  32%1 o
   3   2  -3    1789.40    2301.90    302.50  32%1 o
   3   8  -8     186.34     380.60     85.90  32%1 o
   4 -10   7     729.78     716.10    102.10  32%1 o
   4   5  -6    3561.00    2387.60    142.00  32%1 o
   4  10 -10      73.85     185.30     65.40  32%1 <
   5   7  -8     390.30     367.90     86.60  32%1 o
   6  -3   0    5372.60    7727.90    375.10  32%1 o
   6   4  -6    4898.10    4455.00    140.70  32%1 o
   6   9 -10     276.80     305.80     68.60  32%1 o
   7   6  -8     183.88     310.40     81.70  32%1 o
   8   2  -5     987.18    1146.00    113.00  32%1 o
   8   3  -6     517.65     760.00     97.90  32%1 o
   9  -1  -3    3211.50    4022.50    147.80  32%1 o
   9   5  -8     595.74     407.60     72.10  32%1 o
  10   1  -5     158.99     150.90     90.50  32%1 <
  10   2  -6     334.51     229.80     85.10  32%1 <
  11  -3  -2     397.78     386.20    107.00  32%1 o
  -9   0   4     909.71    1129.50    117.20  33%1 o
  -8  -4   7     176.54     240.70     90.50  33%1 <
  -8  -3   6     966.21     997.30    106.70  33%1 o
  -7   0   3    1924.60    1503.30    173.40  33%1 o
  -6  -4   6    3258.00    3032.90    136.80  33%1 o
  -6   8  -4     503.81     887.80    171.20  33%1 o
  -5  -1   3    3381.60    3511.50    238.70  33%1 o
  -5  10  -6      37.50     334.00    110.30  33%1 o
  -3  10  -7      65.74     142.20     97.60  33%1 <
  -2  -6   6    2926.20    3049.90    160.00  33%1 o
  -1   9  -7     729.23    1080.60    112.90  33%1 o
   0  -7   6     623.60     583.20    145.20  33%1 o
   0   6  -5    1716.30    2077.00    202.40  33%1 o
   0  11  -9      53.19     102.10     75.20  33%1 <
   1   8  -7     224.43     440.10    111.10  33%1 o
   2  -8   6     415.99     403.60    129.20  33%1 o
   2   5  -5    2124.20    4270.10    213.10  33%1 o
   2  10  -9     180.57     302.80     80.40  33%1 o
   3   7  -7     163.64     358.00    113.20  33%1 o
   4  -9   6     752.51     721.30    126.40  33%1 o
   4   4  -5    9864.10    8528.80    214.40  33%1 o
   4   9  -9     423.46     434.20     84.20  33%1 o
   5  -6   3   27361.00   26146.30    333.60  33%1 o
   5   6  -7     713.75     627.40    110.40  33%1 o
   6 -10   6      68.41     452.60    116.50  33%1 o
   6   3  -5    1921.40    1930.70    145.10  33%1 o
   6   8  -9     983.31     716.50     82.50  33%1 o
   7  -1  -2      32.28     269.00    180.10  33%1 <
   7   5  -7     212.74     316.40     94.40  33%1 o
   8   2  -5     789.37    1146.00    113.00  33%1 o
   8   7  -9     213.45     338.40     70.90  33%1 o
   9  -2  -2     476.38    1177.70    139.40  33%1 o
   9   4  -7      34.52      35.90     75.90  33%1 <
  10  -6   1    1392.70    1461.00    191.20  33%1 o
  11  -3  -2     298.76     386.20    107.00  33%1 o
  11   2  -6     140.96     165.80     74.40  33%1 <
  11   3  -7     770.74     635.50     77.10  33%1 o
 -10   4   1    2472.30    2772.80    151.70  34%1 o
  -9   1   3    1160.90    1508.60    118.00  34%1 o
  -8  -3   6     687.15     997.30    106.70  34%1 o
  -8  -2   5     284.20     267.50    106.80  34%1 <
  -7   0   3    1560.70    1503.30    173.40  34%1 o
  -6  -3   5     145.60     479.90    131.20  34%1 o
  -5  -7   8     213.97     605.00     87.10  34%1 o
  -5  10  -6      27.57     334.00    110.30  34%1 o
  -4  -4   5    6065.70    6201.60    192.90  34%1 o
  -3   9  -6     312.16     833.60    116.00  34%1 o
  -2  -5   5    9533.50   10243.60    227.00  34%1 o
  -2   6  -4    7808.90    6095.60    242.50  34%1 o
  -2  11  -8     421.32     431.20     83.20  34%1 o
  -1  -9   8     257.20     396.00     94.90  34%1 o
  -1   8  -6     756.39     686.00    123.80  34%1 o
   0  -6   5    3961.50    3588.50    204.50  34%1 o
   0  10  -8     868.57     767.00     93.30  34%1 o
   1 -10   8     395.30     800.00     92.70  34%1 o
   1   7  -6    1802.90    1694.10    139.40  34%1 o
   2  -7   5     596.47    1006.00    163.00  34%1 o
   2   9  -8    1343.30    1080.80     93.00  34%1 o
   3   6  -6    2843.70    1304.00    136.50  34%1 o
   4  -8   5     520.38     455.50    137.50  34%1 o
   4   8  -8     226.25     360.40     85.00  34%1 o
   4   9  -9     219.82     434.20     84.20  34%1 o
   5   5  -6     332.36     356.90    109.90  34%1 o
   6 -10   6      80.27     452.60    116.50  34%1 o
   6   2  -4     285.67     229.70    157.40  34%1 <
   6   7  -8     109.06     127.80     80.90  34%1 <
   6   8  -9     705.13     716.50     82.50  34%1 o
   7  -7   3    1694.60    2600.90    220.00  34%1 o
   7  -1  -2      28.43     269.00    180.10  34%1 <
   7   4  -6     557.57     413.10     99.70  34%1 o
   8   1  -4     285.89     166.30    103.40  34%1 <
   8   6  -8      95.24     108.90     70.00  34%1 <
   9   3  -6     335.52     173.00     80.00  34%1 <
  10  -6   1     933.90    1461.00    191.20  34%1 o
  10   5  -8     199.58     152.50     62.50  34%1 <
  11  -4  -1     171.35     274.00    112.20  34%1 <
  11   2  -6     158.95     165.80     74.40  34%1 <
  12  -2  -3     236.80     307.60     86.90  34%1 o
  -8  -2   5     159.81     267.50    106.80  35%1 <
  -7  -5   7     220.69     296.40     93.80  35%1 o
  -7  10  -5     458.62     383.20     95.30  35%1 o
  -5  -6   7     536.26     440.80    100.90  35%1 o
  -5   0   2    1619.90    2290.50    248.80  35%1 o
  -4  -3   4     942.21    1112.50    199.20  35%1 o
  -2  -4   4    2652.40    2615.60    221.00  35%1 o
  -2   6  -4    6043.20    6095.60    242.50  35%1 o
  -2  10  -7     213.57     423.50     94.70  35%1 o
  -1  -8   7     204.74     322.40    103.20  35%1 o
  -1  -2   2   25032.00   28517.70    531.10  35%1 o
  -1   3  -2   21051.00   18060.90    516.40  35%1 o
   0   5  -4    4867.70    4919.60    239.70  35%1 o
   0   9  -7     162.65     164.40     90.60  35%1 <
   1  -9   7     328.15     493.90    108.00  35%1 o
   1   2  -2   26357.00   23180.30    521.10  35%1 o
   1   7  -6    1003.70    1694.10    139.40  35%1 o
   1  11  -9      16.37     140.90     72.10  35%1 <
   2   4  -4    2078.90    3473.50    231.60  35%1 o
   2   8  -7     365.25     522.80     95.70  35%1 o
   3 -10   7     110.35     125.70     94.20  35%1 <
   3   6  -6    2237.10    1304.00    136.50  35%1 o
   3  10  -9      36.00      79.60     71.20  35%1 <
   4  -8   5     444.48     455.50    137.50  35%1 o
   4   3  -4     334.56     361.60    196.20  35%1 <
   4   7  -7      86.80     236.10     95.90  35%1 <
   5   5  -6     224.71     356.90    109.90  35%1 o
   5   9  -9      15.08      96.80     72.60  35%1 <
   6  -9   5     136.88     204.90    109.50  35%1 <
   6   2  -4     214.54     229.70    157.40  35%1 <
   6   6  -7     605.67     684.20     94.30  35%1 o
   7   8  -9     137.96     241.00     68.90  35%1 o
   8   5  -7      78.30     154.00     85.60  35%1 <
   9  -3  -1     753.21     818.20    138.40  35%1 o
   9   2  -5     192.90     237.10     99.10  35%1 <
  10  -1  -3      77.53     176.40    111.30  35%1 <
  10   4  -7     118.06     142.00     74.00  35%1 <
  11  -4  -1     139.00     274.00    112.20  35%1 <
  11   1  -5     225.89     216.00     84.80  35%1 <
  12  -2  -3     222.20     307.60     86.90  35%1 o
 -11   1   8      29.32      62.80     40.70   1%2 <
 -11   4   6      25.20      52.80     39.80   1%2 <
 -10  -2   9      93.59      63.30     52.60   1%2 <
 -10   3   6     138.67     101.90     32.80   1%2 o
 -10   6   4       2.29       9.90     30.60   1%2 <
 -10   8   3      22.36      67.30     32.70   1%2 <
  -9   0   7     199.35     225.70     48.50   1%2 o
  -9   5   4     247.79     138.50     36.00   1%2 o
  -9   8   2      12.32      59.60     32.70   1%2 <
  -8   2   5     814.94     461.50     50.50   1%2 o
  -8   7   2      82.78      77.70     33.90   1%2 <
  -7  -1   6    2125.50    2027.80     86.50   1%2 o
  -7   4   3     441.15     434.10     51.20   1%2 o
  -7   9   0      75.83     128.60     33.20   1%2 o
  -6  -7   9     369.47     287.30     59.30   1%2 o
  -6   1   4    1481.80    1541.40     89.20   1%2 o
  -6   6   1     150.29     137.00     43.20   1%2 o
  -5   3   2    1103.30    1815.80     88.40   1%2 o
  -4   5   0     215.25     137.50     62.50   1%2 <
  -4  10  -3       8.10      29.30     33.10   1%2 <
  -3  -9   8      16.58      69.80     40.90   1%2 <
  -3   9  -3      73.34      88.30     37.70   1%2 <
  -2  11  -5     255.22     209.30     33.50   1%2 o
  -1 -10   7      67.91      76.00     29.60   1%2 <
  -1   8  -4    1471.40    1163.20     54.90   1%2 o
   0 -11   7      23.55      30.10     32.90   1%2 <
   0  -8   5      92.34      46.50     35.20   1%2 <
   0  10  -6      70.55      52.20     34.40   1%2 <
   1  -6   3     635.59     556.20     64.60   1%2 o
   1   7  -5    1170.90    1146.50     67.80   1%2 o
   2 -12   6      95.55      31.90     26.00   1%2 <
   2  -4   1    1144.40     704.10     86.50   1%2 o
   3 -10   4      29.17      41.10     27.40   1%2 <
   3  -2  -1    2798.50    3732.30    146.90   1%2 o
   4 -11   4      40.64      57.30     34.20   1%2 <
   4  -8   2     135.83     116.90     41.20   1%2 <
   4   0  -3     567.59     725.10    113.30   1%2 o
   4   5  -6     613.99     717.20     84.60   1%2 o
   5  -6   0     886.05     907.00     60.50   1%2 o
   6  -9   1     103.75     110.40     33.20   1%2 o
   6  -4  -2      70.47     184.90     57.60   1%2 o
   7 -10   1      50.57      65.30     31.80   1%2 <
   7  -2  -4     179.98     256.20     59.20   1%2 o
   8  -8  -1      59.74      45.60     32.00   1%2 <
   9  -9  -1      29.08      77.20     31.30   1%2 <
   9  -6  -3      53.09      29.30     35.00   1%2 <
  10  -7  -3       8.06      54.90     35.60   1%2 <
  10  -4  -5     117.94      93.80     37.10   1%2 <
  10   1  -8      17.07      77.30     44.80   1%2 <
 -10   1   7      71.36     106.40     46.30   2%2 <
 -10   4   5     111.11     132.80     38.80   2%2 o
  -9   3   5      18.56      30.90     41.50   2%2 <
  -9   6   3      74.73      59.90     36.00   2%2 <
  -8   5   3     215.70     148.80     43.70   2%2 o
  -8   8   1     118.73      49.90     35.90   2%2 <
  -7   2   4     192.49     314.50     58.40   2%2 o
  -7   7   1     902.93     714.20     52.30   2%2 o
  -6   4   2     607.85     509.60     60.80   2%2 o
  -5  -8   9     209.35     256.00     58.30   2%2 o
  -5  -5   7     456.03     339.00     80.90   2%2 o
  -5   6   0    1153.70     996.30     62.80   2%2 o
  -5  11  -3     188.86     180.80     35.20   2%2 o
  -4   0   3    1730.50    1487.10    140.10   2%2 o
  -3  -9   8      67.61      69.80     40.90   2%2 <
  -3   2   1    2707.50    2466.60    132.40   2%2 o
  -3  10  -4       5.12      12.70     37.20   2%2 <
  -2 -10   8      67.01      90.70     43.40   2%2 <
  -2  -7   6      94.36     143.60     61.00   2%2 <
  -2   4  -1     471.58     556.40    101.10   2%2 o
  -2   9  -4     330.50     264.00     45.90   2%2 o
  -2  12  -6      74.15      43.60     32.30   2%2 <
  -1  11  -6     103.05     112.00     38.50   2%2 <
   0   8  -5     107.23     103.80     50.10   2%2 <
   1 -12   7      11.10      72.10     38.10   2%2 <
   1  -9   5     339.64     267.40     47.50   2%2 o
   2 -10   5      96.43      75.90     39.10   2%2 <
   2  -7   3     845.97     634.80     61.00   2%2 o
   2   9  -7     151.73     139.20     50.70   2%2 <
   3 -11   5      10.02      47.70     34.60   2%2 <
   3  -8   3      16.43      45.20     41.30   2%2 <
   3  -5   1    1492.80    1495.20     86.60   2%2 o
   4  -3  -1     890.21    1642.60     94.80   2%2 o
   5 -12   4       4.45      21.80     35.60   2%2 <
   5  -9   2      41.92      97.40     36.40   2%2 <
   5  -1  -3    6574.20    6985.50    139.50   2%2 o
   5   7  -8     130.24     287.60     62.70   2%2 o
   6 -10   2       3.77       8.90     33.50   2%2 <
   6  -7   0      76.50      74.00     42.70   2%2 <
   7  -8   0      47.07      84.40     36.40   2%2 <
   7  -5  -2      64.85      72.80     47.30   2%2 <
   8  -9   0      40.19      63.50     34.30   2%2 <
   8  -6  -2      25.28      46.70     35.50   2%2 <
   8  -3  -4     212.86     228.30     49.50   2%2 o
   9  -7  -2      12.97      40.50     34.50   2%2 <
   9  -4  -4      17.79      22.40     37.70   2%2 <
  10  -5  -4      67.42      70.60     35.80   2%2 <
 -11   2   7      91.30     103.60     43.10   3%2 <
 -11   5   5      11.56      48.50     30.70   3%2 <
 -10   4   5      88.30     132.80     38.80   3%2 o
 -10   7   3       5.07      23.70     33.60   3%2 <
  -9   9   1      24.08      60.10     33.70   3%2 <
  -8   0   6      32.91     131.00     57.60   3%2 <
  -8   3   4     228.83     278.40     46.00   3%2 o
  -8   6   2       7.49       4.60     37.50   3%2 <
  -7   5   2       5.48      83.90     45.90   3%2 <
  -7   8   0      25.54      36.80     32.90   3%2 <
  -6   7   0     119.79     113.10     40.60   3%2 <
  -6  10  -2       4.00      20.40     28.20   3%2 <
  -5  -8   9     230.58     256.00     58.30   3%2 o
  -5  -5   7     444.27     339.00     80.90   3%2 o
  -4   3   1    1896.20    2280.70     95.50   3%2 o
  -4  11  -4      75.15      84.30     33.40   3%2 <
  -3   5  -1    1442.80    1388.50     81.40   3%2 o
  -3   8  -3      14.25      55.80     39.30   3%2 <
  -2  10  -5      53.72      65.10     34.70   3%2 <
  -2  12  -6      89.42      43.60     32.30   3%2 <
  -1 -11   8      22.95      49.40     37.20   3%2 <
  -1  -8   6      29.96      18.50     43.90   3%2 <
  -1  -5   4    2266.80    2004.50     99.30   3%2 o
  -1   9  -5     128.59     126.20     38.30   3%2 o
   0 -12   8      51.06      26.90     32.50   3%2 <
   0  -9   6     126.38      91.20     38.80   3%2 <
   0  -6   4     371.15     386.40     63.90   3%2 o
   0  11  -7       7.01      34.40     32.60   3%2 <
   1 -10   6       7.05      41.60     35.30   3%2 <
   1  10  -7     100.50      61.80     39.80   3%2 <
   2 -11   6      12.64      38.80     33.80   3%2 <
   3 -11   5      13.66      47.70     34.60   3%2 <
   3  -8   3      16.08      45.20     41.30   3%2 <
   4 -12   5       8.49      17.50     31.60   3%2 <
   4  -9   3      18.16      50.80     35.80   3%2 <
   4  -6   1      61.51     173.50     54.80   3%2 o
   5 -10   3       7.67      34.30     30.90   3%2 <
   5  -7   1       6.54      12.90     37.90   3%2 <
   5  -4  -1     213.98     347.70     67.20   3%2 o
   5  -1  -3    7102.90    6985.50    139.50   3%2 o
   6 -11   3      73.27      73.30     31.60   3%2 <
   6  -8   1       0.80      -0.70     29.90   3%2 <
   6  -5  -1     198.14     195.80     46.30   3%2 o
   6  -2  -3      88.28     140.00     70.20   3%2 <
   7  -9   1     302.20     211.30     36.50   3%2 o
   8 -10   1      94.58      63.70     28.80   3%2 <
   8   2  -7     870.94     777.10     93.30   3%2 o
 -11   2   7      85.15     103.60     43.10   4%2 <
 -11   5   5       5.63      48.50     30.70   4%2 <
 -10   7   3       6.34      23.70     33.60   4%2 <
  -9   4   4     137.60     138.10     43.80   4%2 o
  -9   7   2       5.05      46.00     39.50   4%2 <
  -8   0   6      12.27     131.00     57.60   4%2 <
  -8   3   4     221.45     278.40     46.00   4%2 o
  -8   6   2       8.40       4.60     37.50   4%2 <
  -8   9   0      25.48      36.20     33.00   4%2 <
  -7  -7  10     208.80     152.50     49.60   4%2 o
  -7   8   0      27.59      36.80     32.90   4%2 <
  -6  10  -2      11.03      20.40     28.20   4%2 <
  -5   1   3    8105.80    8535.60    150.00   4%2 o
  -5   4   1     286.02     333.50     68.30   4%2 o
  -4  -6   7       5.13     172.30     55.30   4%2 o
  -4   3   1    1956.90    2280.70     95.50   4%2 o
  -4   6  -1     192.26      95.90     54.60   4%2 <
  -4   9  -3      10.84      75.90     38.30   4%2 <
  -3 -10   9      31.70      39.00     38.90   4%2 <
  -3   8  -3      15.77      55.80     39.30   4%2 <
  -3  11  -5      23.05      34.70     32.80   4%2 <
  -2 -11   9      32.90      54.00     33.80   4%2 <
  -2  10  -5      49.86      65.10     34.70   4%2 <
  -1 -12   9     103.94      79.40     34.60   4%2 <
   0  -9   6     110.93      91.20     38.80   4%2 <
   0  -6   4     399.62     386.40     63.90   4%2 o
   0  -3   2    2306.60     791.20    133.40   4%2 o
   0   3  -2    2174.40    1050.30    131.00   4%2 o
   0  11  -7       5.16      34.40     32.60   4%2 <
   1 -10   6      10.29      41.60     35.30   4%2 <
   1  -7   4      17.94      41.90     51.90   4%2 <
   1   5  -4    1711.40    2000.80     91.50   4%2 o
   1   8  -6      34.51      20.40     41.60   4%2 <
   2 -11   6       7.87      38.80     33.80   4%2 <
   2  -8   4     690.24     559.30     50.20   4%2 o
   2   7  -6     234.71     195.00     50.90   4%2 o
   2  10  -8      39.36      54.80     34.50   4%2 <
   3 -12   6       1.91      11.70     30.70   4%2 <
   3  -9   4      11.09      22.40     36.30   4%2 <
   5  -7   1       4.76      12.90     37.90   4%2 <
   5  -4  -1     203.15     347.70     67.20   4%2 o
   6 -11   3      76.61      73.30     31.60   4%2 <
   6  -8   1       0.86      -0.70     29.90   4%2 <
   6  -5  -1     153.23     195.80     46.30   4%2 o
   6  -2  -3      94.88     140.00     70.20   4%2 <
   7  -9   1     282.79     211.30     36.50   4%2 o
   7  -6  -1     260.00     246.20     45.70   4%2 o
   7  -3  -3    1018.70    1009.00     69.10   4%2 o
   8 -10   1      75.21      63.70     28.80   4%2 <
   8  -7  -1     100.77      56.00     36.90   4%2 <
   8  -4  -3     334.01     275.80     49.60   4%2 o
   9  -8  -1       1.14      42.20     33.30   4%2 <
   9  -5  -3       5.71      78.80     41.70   4%2 <
 -11   6   4       1.59      29.80     29.20   5%2 <
 -10   2   6       1.77      49.00     46.50   5%2 <
 -10   5   4      60.59      97.20     40.20   5%2 <
 -10   8   2      15.76      40.30     33.30   5%2 <
  -9   1   6       9.26      92.50     53.20   5%2 <
  -9   4   4     151.20     138.10     43.80   5%2 o
  -9   7   2       7.14      46.00     39.50   5%2 <
  -7   6   1     258.51     245.90     39.00   5%2 o
  -6  -8  10      73.55      39.20     41.80   5%2 <
  -6   2   3      76.00     166.90     68.40   5%2 <
  -6   5   1     137.72     243.70     48.90   5%2 o
  -5  -9  10      36.36      43.50     39.80   5%2 <
  -5   1   3    8474.40    8535.60    150.00   5%2 o
  -5   7  -1      42.67      64.50     41.00   5%2 <
  -5  10  -3       5.67      30.00     30.60   5%2 <
  -4  -3   5     141.26     642.20    149.50   5%2 o
  -3 -11  10       1.49      22.20     32.70   5%2 <
  -2  -8   7     357.10     320.50     42.80   5%2 o
  -2   5  -2      45.08      43.50     63.00   5%2 <
  -2   8  -4     541.93     417.90     45.20   5%2 o
  -2  11  -6       8.19      34.70     31.40   5%2 <
  -1  -9   7      48.03      60.90     33.40   5%2 <
  -1   4  -2     216.34     342.40     85.80   5%2 o
  -1   7  -4      18.96     111.90     49.80   5%2 <
  -1  10  -6       4.07      26.40     33.90   5%2 <
   0 -10   7     381.20     265.10     36.70   5%2 o
   0   6  -4     361.91     327.80     62.40   5%2 o
   0   9  -6      82.11      80.90     31.90   5%2 <
   1 -11   7      58.63      56.50     32.40   5%2 <
   1  -4   2     278.57     333.70     91.70   5%2 o
   2 -12   7      15.17      25.00     28.80   5%2 <
   2  -5   2      73.15     136.40     62.50   5%2 <
   3  -6   2     132.46     164.70     57.00   5%2 <
   4 -10   4      91.79      77.30     36.20   5%2 <
   4  -7   2      49.77      82.70     45.10   5%2 <
   5 -12   5      49.36      26.70     32.00   5%2 <
   5 -11   4      51.00      76.10     34.20   5%2 <
   5  -8   2      35.54      16.70     35.70   5%2 <
   6  -9   2     105.86     122.40     36.60   5%2 o
   7 -10   2      33.42      39.50     32.60   5%2 <
   7   6  -9     258.84     241.50     69.20   5%2 o
   8  -8   0       5.29      30.50     34.20   5%2 <
   8  -4  -3     333.63     275.80     49.60   5%2 o
   8   2  -7     633.95     777.10     93.30   5%2 o
   9  -9   0       1.47       5.40     33.40   5%2 <
   9  -5  -3      13.57      78.80     41.70   5%2 <
   9  -2  -5      92.46     144.60     52.30   5%2 <
   9   1  -7      13.78     162.40     68.10   5%2 <
  10  -6  -3       0.67      74.40     40.20   5%2 <
  10  -3  -5      43.67      50.30     46.50   5%2 <
  10   0  -7     326.91     289.90     59.50   5%2 o
 -11   3   6     130.19      72.70     35.70   6%2 <
 -11   6   4       0.53      29.80     29.20   6%2 <
 -10   2   6       1.58      49.00     46.50   6%2 <
  -9  -2   8     256.05     202.60     76.80   6%2 <
  -9   5   3       4.67      46.90     34.00   6%2 <
  -9   8   1       1.88      59.10     32.30   6%2 <
  -8   4   3     282.31     311.50     45.70   6%2 o
  -8   7   1     107.35      77.20     30.70   6%2 <
  -7   3   3     903.45     885.80     58.40   6%2 o
  -7   6   1     261.11     245.90     39.00   6%2 o
  -6   2   3      77.27     166.90     68.40   6%2 <
  -5  11  -4      58.52      25.90     31.00   6%2 <
  -4  10  -4      71.33     103.40     34.70   6%2 <
  -3  -4   5     341.65     484.60    100.20   6%2 o
  -3   6  -2     141.69     228.10     56.00   6%2 o
  -3   9  -4       3.78      30.90     37.70   6%2 <
  -2  -9   8     574.55     496.40     51.30   6%2 o
  -2   5  -2      65.72      43.50     63.00   6%2 <
  -2  11  -6       6.57      34.70     31.40   6%2 <
  -1 -10   8       9.68      78.40     37.90   6%2 <
  -1  -6   5     200.36     275.00     66.30   6%2 o
   0 -11   8       0.59      48.10     35.70   6%2 <
   0  -7   5     241.99     252.60     50.40   6%2 o
   1 -12   8       4.13      29.30     31.60   6%2 <
   1  -8   5      82.91      78.10     42.70   6%2 <
   1  -1   0    4231.80   -5114.40    377.40   6%2 <
   1   9  -7      20.19      61.90     40.60   6%2 <
   2  -9   5      11.03      51.90     37.50   6%2 <
   2  -2   0     577.85     546.90    144.00   6%2 o
   2   8  -7     362.17     365.00     51.20   6%2 o
   3 -10   5     277.39     283.10     39.30   6%2 o
   3  -3   0     370.97     174.00     84.60   6%2 <
   3  10  -9      36.21      57.80     40.20   6%2 <
   4 -11   5       1.30      36.70     32.40   6%2 <
   4  -4   0      64.86     104.60     60.70   6%2 <
   4   6  -7      24.45      71.90     65.50   6%2 <
   5 -12   5      43.54      26.70     32.00   6%2 <
   5  -9   3      40.27      41.70     34.50   6%2 <
   5  -5   0    2438.90    2307.30     77.60   6%2 o
   5   5  -7     509.63     480.10     81.90   6%2 o
   5   8  -9     251.91     195.50     55.10   6%2 o
   6 -10   3      27.40      58.60     30.60   6%2 <
   6  -6   0     486.58     340.90     42.30   6%2 o
   6   4  -7    8817.80    9353.50    161.80   6%2 o
   6   7  -9     297.09     254.00     59.80   6%2 o
   7 -11   3       2.53      51.70     30.30   6%2 <
   7  -7   0      59.97     115.30     33.90   6%2 o
   8  -8   0       3.79      30.50     34.20   6%2 <
   8  -5  -2     847.31     781.70     48.80   6%2 o
   8   2  -7     737.31     777.10     93.30   6%2 o
   9  -9   0       1.79       5.40     33.40   6%2 <
   9  -6  -2     141.47     136.40     39.00   6%2 o
   9   1  -7      12.80     162.40     68.10   6%2 <
  10  -7  -2      83.24     106.30     34.60   6%2 o
  10   0  -7     279.86     289.90     59.50   6%2 o
 -11   0   8      14.26      75.60     46.70   7%2 <
 -11   7   3      82.58      72.60     34.30   7%2 <
 -10  -1   8       3.13      28.50     45.40   7%2 <
 -10   6   3       3.43      15.30     34.20   7%2 <
  -9  -2   8     272.63     202.60     76.80   7%2 <
  -9   5   3       8.10      46.90     34.00   7%2 <
  -9   9   0       2.28      25.90     33.50   7%2 <
  -8   1   5     237.16     257.10     55.10   7%2 o
  -8   8   0       2.26      50.80     35.30   7%2 <
  -7   7   0      77.64      99.30     35.70   7%2 <
  -6  -9  11      18.22      88.40     48.90   7%2 <
  -6   6   0     427.12     398.60     47.90   7%2 o
  -5  -6   8       3.74     131.50     62.00   7%2 <
  -5   5   0    2334.00    2301.50     79.90   7%2 o
  -4  -7   8     863.47     731.10     59.80   7%2 o
  -4   4   0      51.51     127.60     67.30   7%2 <
  -4  11  -5       4.52      22.60     31.50   7%2 <
  -3   3   0     357.24     464.60     88.30   7%2 o
  -3  10  -5     360.50     407.00     42.80   7%2 o
  -2  -9   8     585.51     496.40     51.30   7%2 o
  -2   2   0     520.64     636.40    156.40   7%2 o
  -2   9  -5       7.07      50.50     39.10   7%2 <
  -1 -10   8       7.82      78.40     37.90   7%2 <
  -1   1   0    4037.00    3062.60    390.70   7%2 o
  -1   8  -5      15.43      79.90     44.20   7%2 <
  -1  11  -7      22.07      42.20     33.60   7%2 <
   0 -11   8       0.68      48.10     35.70   7%2 <
   0   7  -5     231.26     202.80     54.00   7%2 o
   0  10  -7     345.31     287.70     41.30   7%2 o
   1   6  -5     119.58     263.20     65.00   7%2 o
   1   9  -7      51.72      61.90     40.60   7%2 <
   2 -10   6      62.30      68.70     37.50   7%2 <
   2  -6   3     137.17     208.70     62.30   7%2 o
   2   8  -7     358.49     365.00     51.20   7%2 o
   3 -11   6      20.15      49.20     34.70   7%2 <
   3  -7   3      35.37     104.10     48.70   7%2 <
   4  -8   3      35.80     111.10     38.70   7%2 <
   4   6  -7      28.91      71.90     65.50   7%2 <
   5  -9   3      34.53      41.70     34.50   7%2 <
   5   5  -7     648.24     480.10     81.90   7%2 o
   6 -11   4      62.71      83.60     33.00   7%2 <
   6 -10   3      25.60      58.60     30.60   7%2 <
   6  -7   1      59.78     160.10     41.40   7%2 o
   6  -3  -2     949.32    1015.50     74.40   7%2 o
   6   4  -7    9151.50    9353.50    161.80   7%2 o
   7  -8   1       1.72      50.80     34.20   7%2 <
   7  -4  -2     157.41     241.80     48.70   7%2 o
   8  -9   1      71.04     120.90     32.60   7%2 o
   8  -5  -2     832.06     781.70     48.80   7%2 o
   9  -6  -2     152.32     136.40     39.00   7%2 o
   9  -3  -4      14.21      79.40     43.20   7%2 <
  10  -4  -4       5.78      23.20     38.50   7%2 <
 -11   4   5      14.39      36.30     36.80   8%2 <
 -10   7   2      33.31      56.40     30.90   8%2 <
  -9   6   2     150.87     110.90     35.00   8%2 o
  -8   5   2     769.00     802.30     50.90   8%2 o
  -8   9  -1      49.69      61.10     32.30   8%2 <
  -7  -8  11     225.72     207.10     59.70   8%2 o
  -7   4   2     152.54     235.00     47.40   8%2 o
  -7   8  -1       1.62      36.70     31.40   8%2 <
  -6  -9  11      20.43      88.40     48.90   8%2 <
  -6  -5   8     130.76     215.10     85.20   8%2 <
  -6   3   2    1002.10     999.20     68.20   8%2 o
  -6  10  -3      19.05       7.40     27.50   8%2 <
  -5  -6   8       9.43     131.50     62.00   8%2 <
  -5   2   2    6297.80    6560.90    124.90   8%2 o
  -5   9  -3      32.43      41.20     33.40   8%2 <
  -4  11  -5       9.62      22.60     31.50   8%2 <
  -2 -10   9      21.97      26.00     34.20   8%2 <
  -1 -11   9       7.05      30.80     34.70   8%2 <
  -1  -7   6     370.73     378.20     54.20   8%2 o
   0  -8   6      76.50      79.80     42.00   8%2 <
   0  -4   3    2314.40    2320.70    102.40   8%2 o
   0  11  -8       5.40      57.20     33.10   8%2 <
   1  -9   6     478.19     423.20     42.20   8%2 o
   1  -5   3     346.61     336.40     69.20   8%2 o
   1   6  -5     293.24     263.20     65.00   8%2 o
   2 -11   7      52.38      27.90     34.60   8%2 <
   3 -12   7      32.51      50.80     28.80   8%2 <
   3  -8   4     627.07     566.50     48.80   8%2 o
   3   4  -5     339.46     398.20     97.20   8%2 o
   4  -9   4      61.78      74.40     33.00   8%2 <
   4  -5   1    1761.70    1784.70     77.60   8%2 o
   4  -1  -2      82.91     318.20    103.90   8%2 o
   5 -10   4       2.99      33.60     28.50   8%2 <
   5  -6   1      23.37      43.80     41.30   8%2 <
   5  -2  -2    6872.30    6308.60    124.40   8%2 o
   6 -11   4      90.39      83.60     33.00   8%2 <
   6  -7   1     102.38     160.10     41.40   8%2 o
   6   4  -7    9043.60    9353.50    161.80   8%2 o
   7  -9   2      45.26      63.60     32.30   8%2 <
   7  -5  -1     158.45     152.60     42.00   8%2 o
   7  -1  -4     103.21     220.10     60.40   8%2 o
   8 -10   2      12.32      31.20     27.40   8%2 <
   8  -6  -1     185.34     170.00     39.40   8%2 o
   8  -2  -4     323.23     359.50     51.10   8%2 o
   9  -7  -1     409.86     377.60     40.70   8%2 o
  10  -5  -3      34.97      47.90     33.90   8%2 <
 -11   1   7      30.95      62.80     45.40   9%2 <
 -11   5   4      17.40      41.90     35.90   9%2 <
 -10   0   7     211.90     282.00     59.20   9%2 o
 -10   4   4       4.32      25.40     36.80   9%2 <
 -10   8   1       8.31      37.50     30.10   9%2 <
  -9   3   4       9.22      20.90     39.80   9%2 <
  -9   7   1     199.30     258.40     37.70   9%2 o
  -8   6   1     166.32     197.80     39.30   9%2 o
  -8   9  -1      63.35      61.10     32.30   9%2 <
  -7   8  -1       1.00      36.70     31.40   9%2 <
  -6  -5   8     120.18     215.10     85.20   9%2 <
  -6   7  -1      56.30      97.60     40.60   9%2 <
  -6  11  -4      73.20      77.60     30.20   9%2 <
  -5   2   2    6780.40    6560.90    124.90   9%2 o
  -5   6  -1      30.62      95.80     47.40   9%2 <
  -5  10  -4       2.79      32.40     33.00   9%2 <
  -4   1   2      34.23     198.50    108.60   9%2 <
  -4   5  -1    1642.00    1494.90     72.20   9%2 o
  -4   9  -4      82.56     115.20     37.80   9%2 o
  -3  11  -6      20.74      29.40     31.40   9%2 <
  -2 -11  10     143.88     132.00     37.50   9%2 o
  -2 -10   9      20.86      26.00     34.20   9%2 <
  -2  10  -6      23.30      67.20     33.30   9%2 <
  -1  -7   6     384.48     378.20     54.20   9%2 o
  -1   9  -6     202.68     196.20     39.70   9%2 o
   0  -9   7      20.15      96.70     40.00   9%2 <
   0  -4   3    2597.30    2320.70    102.40   9%2 o
   0   8  -6      52.84      97.40     43.30   9%2 <
   0  11  -8       7.93      57.20     33.10   9%2 <
   1 -10   7      10.23      86.00     36.10   9%2 <
   1  10  -8       2.01      85.60     39.90   9%2 <
   2 -12   8       3.87      26.20     32.10   9%2 <
   2 -11   7      55.08      27.90     34.60   9%2 <
   2  -7   4     173.67     190.00     45.90   9%2 o
   2   9  -8     503.93     421.60     46.90   9%2 o
   3  -8   4     618.23     566.50     48.80   9%2 o
   3  -4   1    2422.30    2754.50     92.70   9%2 o
   3   4  -5     289.89     398.20     97.20   9%2 o
   4 -10   5      29.51      31.90     32.00   9%2 <
   5 -11   5      65.42      91.30     34.30   9%2 <
   5  -7   2      10.64      53.20     39.90   9%2 <
   6  -8   2     157.41     234.60     40.00   9%2 o
   6  -4  -1     587.00     657.60     58.90   9%2 o
   7 -10   3       5.64      21.10     30.20   9%2 <
   7  -5  -1     174.58     152.60     42.00   9%2 o
   8  -7   0     300.88     281.50     39.10   9%2 o
   9  -8   0       1.19      23.90     33.40   9%2 <
   9  -4  -3       7.22      68.80     39.20   9%2 <
   9   0  -6     345.22     487.60     64.10   9%2 o
  10  -6  -2       1.44      56.90     34.10   9%2 <
 -11   6   3       5.11      44.30     38.50  10%2 <
 -10   0   7     227.09     282.00     59.20  10%2 o
 -10   8   1       7.66      37.50     30.10  10%2 <
  -9   3   4      12.94      20.90     39.80  10%2 <
  -9   7   1     247.46     258.40     37.70  10%2 o
  -8   2   4     461.39     527.50     58.40  10%2 o
  -8   6   1     201.12     197.80     39.30  10%2 o
  -7   5   1     241.53     254.70     47.80  10%2 o
  -6   4   1     634.66     697.00     61.50  10%2 o
  -5  10  -4       4.44      32.40     33.00  10%2 <
  -4   1   2      26.94     198.50    108.60  10%2 <
  -4   5  -1    1749.60    1494.90     72.20  10%2 o
  -4   9  -4      81.40     115.20     37.80  10%2 o
  -3 -10  10       6.57      16.70     34.80  10%2 <
  -3   4  -1    2632.40    3016.10     98.50  10%2 o
  -3   8  -4     541.79     414.60     44.40  10%2 o
  -2 -11  10     178.57     132.00     37.50  10%2 o
  -2   7  -4     181.65     149.10     50.60  10%2 <
  -2  11  -7     109.94      91.50     33.80  10%2 <
  -1  -8   7      84.31     128.60     42.00  10%2 o
  -1   9  -6     264.06     196.20     39.70  10%2 o
   0  -9   7      28.70      96.70     40.00  10%2 <
   0   8  -6      66.03      97.40     43.30  10%2 <
   1 -11   8      24.13      41.40     35.10  10%2 <
   1  -6   4    1078.50    1140.00     73.10  10%2 o
   1   7  -6     367.03     331.20     52.00  10%2 o
   2 -12   8       2.30      26.20     32.10  10%2 <
   2  -3   1    1842.60    1877.20    116.70  10%2 o
   3  -9   5      19.03      53.90     35.00  10%2 <
   4 -11   6      12.60      27.70     33.20  10%2 <
   4 -10   5      44.02      31.90     32.00  10%2 <
   4  -6   2    1166.50    1387.80     70.70  10%2 o
   4   7  -8     933.22     760.40     58.00  10%2 o
   5  -7   2      18.21      53.20     39.90  10%2 <
   5  -3  -1    2014.90    1904.40     90.00  10%2 o
   6  -9   3       5.00      30.70     33.50  10%2 <
   6  -4  -1     666.88     657.60     58.90  10%2 o
   6   0  -4     439.16     483.90     93.90  10%2 o
   7 -11   4     256.09     186.60     37.30  10%2 o
   7 -10   3       7.77      21.10     30.20  10%2 <
   7  -6   0     497.03     415.40     47.90  10%2 o
   8  -8   1     302.05     243.00     39.20  10%2 o
   8  -7   0     305.75     281.50     39.10  10%2 o
   8  -3  -3      84.46     159.10     51.20  10%2 o
   9  -9   1      31.57     -11.30     30.20  10%2 <
   9   0  -6     358.35     487.60     64.10  10%2 o
  10  -6  -2       1.64      56.90     34.10  10%2 <
 -11   2   6      19.28      50.30     42.90  11%2 <
 -11   7   2      11.15      38.80     31.10  11%2 <
 -10   5   3      53.02      57.60     35.30  11%2 <
  -9   4   3      14.40      50.30     39.90  11%2 <
  -9   8   0       1.48      48.30     33.20  11%2 <
  -9   9  -1      31.74      58.00     31.90  11%2 <
  -8   7   0     246.42     194.40     35.80  11%2 o
  -7   1   4      85.62     175.90     65.50  11%2 <
  -7   6   0     513.46     439.60     44.50  11%2 o
  -7  10  -3       4.85      54.30     30.20  11%2 <
  -6   4   1     679.87     697.00     61.50  11%2 o
  -5  -7   9      38.34     100.40     47.80  11%2 <
  -5   3   1    2091.00    2043.60     84.40  11%2 o
  -5   7  -2      23.00      73.20     39.90  11%2 <
  -5  11  -5      74.15      92.50     29.90  11%2 o
  -4   6  -2    1133.20    1326.40     67.60  11%2 o
  -4  10  -5      25.68      52.60     32.00  11%2 <
  -3  -5   6    1298.20    1153.80     76.60  11%2 o
  -3   9  -5      49.95      44.80     35.00  11%2 <
  -2   3  -1    1833.00    1807.70    117.00  11%2 o
  -1  -9   8      46.45      82.80     38.00  11%2 <
  -1   6  -4     954.45    1004.20     65.70  11%2 o
  -1  10  -7      20.52      49.70     36.20  11%2 <
   0 -11   9      15.40      21.30     28.50  11%2 <
   0 -10   8     227.27     234.40     38.90  11%2 o
   0  -5   4    1990.10    2008.50     83.50  11%2 o
   0   9  -7      52.63      65.30     35.00  11%2 <
   1 -12   9      28.53      42.70     29.20  11%2 <
   1  -7   5      28.55     156.90     49.30  11%2 o
   2  -9   6     287.07     232.00     35.00  11%2 o
   2  -8   5      83.42     115.00     38.50  11%2 <
   2  10  -9      17.39      75.50     37.90  11%2 <
   3 -11   7      11.80      20.50     27.50  11%2 <
   3 -10   6       3.18      23.10     32.20  11%2 <
   3  -5   2      26.93     115.70     60.50  11%2 <
   4  -7   3     293.64     331.50     44.90  11%2 o
   4   7  -8     900.79     760.40     58.00  11%2 o
   5  -9   4      19.11      31.00     32.30  11%2 <
   5  -8   3       8.89      13.70     36.80  11%2 <
   6 -11   5       0.76      21.00     30.00  11%2 <
   6 -10   4      20.73      36.20     29.80  11%2 <
   6  -5   0     132.17      44.20     43.90  11%2 <
   7  -7   1       5.08      55.70     38.90  11%2 <
   7  -2  -3      30.78     133.00     53.60  11%2 <
   8  -9   2      71.83      79.50     29.90  11%2 <
   8  -4  -2       0.48      49.20     40.20  11%2 <
   8   1  -6       9.27     158.70     72.30  11%2 <
   9  -6  -1      52.19      37.80     35.00  11%2 <
   9  -5  -2      38.56      65.10     37.70  11%2 <
  10  -8   0       3.52      29.10     30.70  11%2 <
  10  -7  -1       5.08      13.20     30.00  11%2 <
  11  -4  -4     116.22     101.60     40.20  11%2 <
 -11   3   5       3.38      49.30     36.20  12%2 <
 -10   1   6      21.44     112.10     48.20  12%2 <
 -10   6   2       3.41      37.90     33.00  12%2 <
 -10   7   1       2.64      31.20     32.40  12%2 <
  -9   5   2      44.69      89.10     38.00  12%2 <
  -8   3   3     105.58     113.50     46.10  12%2 <
  -8   8  -1     255.99     268.00     35.30  12%2 o
  -7   7  -1       2.14       5.00     35.40  12%2 <
  -6  -6   9    1590.30    1621.40     81.90  12%2 o
  -6   0   4     408.16     422.90     85.60  12%2 o
  -6   5   0     104.86      73.70     40.30  12%2 <
  -6  10  -4      20.14      40.30     35.70  12%2 <
  -5  -8  10     117.07     108.70     49.60  12%2 <
  -5   9  -4      18.15      38.50     35.80  12%2 <
  -4   2   1     120.24     118.50     87.50  12%2 <
  -4  11  -6       5.62      49.90     31.80  12%2 <
  -3   0   2     341.05    1230.50    180.70  12%2 o
  -3   5  -2      44.97     111.10     57.50  12%2 <
  -3  10  -6       2.03      45.90     37.20  12%2 <
  -2  -8   8      24.17     157.30     48.10  12%2 o
  -2   8  -5      91.38      76.40     38.40  12%2 <
  -1 -10   9      11.46      23.70     36.20  12%2 <
  -1   7  -5      30.82      96.10     44.70  12%2 <
  -1  11  -8       2.49      13.10     32.70  12%2 <
   0  -6   5     534.85     587.50     66.80  12%2 o
   0  10  -8     200.33     277.10     40.80  12%2 o
   1  -8   6     751.86     673.10     48.30  12%2 o
   1  -2   1      37.76      44.50    202.50  12%2 <
   1   8  -7      57.17     150.00     40.20  12%2 o
   2 -10   7      35.38      60.50     38.70  12%2 <
   2  -4   2    3840.70    3926.60    109.40  12%2 o
   3  -6   3    2175.50    1873.20     74.80  12%2 o
   3   5  -6    1381.20    1378.20     93.40  12%2 o
   4  -8   4      11.76      57.20     42.20  12%2 <
   4  -2  -1      26.86     181.80     98.10  12%2 <
   5 -11   6      39.09      52.30     32.70  12%2 <
   5 -10   5     247.62     159.10     35.90  12%2 o
   5  -4   0    1852.50    1944.30     83.70  12%2 o
   6  -6   1      67.57      60.50     41.10  12%2 <
   7  -9   3     158.02     123.00     34.90  12%2 o
   7  -8   2      17.08      24.30     29.60  12%2 <
   8 -10   3       2.33      31.30     28.20  12%2 <
   8  -5  -1      22.46      64.70     39.20  12%2 <
   8   1  -6       4.96     158.70     72.30  12%2 <
   9  -7   0       3.98      60.50     33.90  12%2 <
   9  -6  -1      55.62      37.80     35.00  12%2 <
  10  -8   0       4.63      29.10     30.70  12%2 <
  10  -3  -4      20.56      56.80     40.90  12%2 <
  11  -5  -3       7.21      20.10     30.80  12%2 <
 -11   4   4     113.15     140.50     39.70  13%2 o
 -10   2   5      61.32     106.90     40.70  13%2 <
 -10   7   1       2.11      31.20     32.40  13%2 <
 -10   8   0       3.28      24.10     31.90  13%2 <
  -9   0   6     488.00     562.20     63.30  13%2 o
  -9   6   1      44.79      62.90     37.70  13%2 <
  -8  -2   7     911.33     986.70     90.10  13%2 o
  -8   4   2      11.04       6.00     34.80  13%2 <
  -7   2   3      56.98      77.90     53.80  13%2 <
  -7   7  -1       0.84       5.00     35.40  13%2 <
  -7   8  -2      11.69      76.10     36.80  13%2 <
  -6  -6   9    1783.80    1621.40     81.90  13%2 o
  -6   6  -1      97.29      94.00     40.80  13%2 <
  -5  -8  10     127.38     108.70     49.60  13%2 <
  -5   4   0    1589.90    1733.20     81.40  13%2 o
  -5   9  -4      17.27      38.50     35.80  13%2 <
  -4   2   1      35.61     118.50     87.50  13%2 <
  -4   8  -4       7.54      22.40     39.00  13%2 <
  -3  11  -7      10.31      68.30     33.80  13%2 <
  -2  -8   8     145.22     157.30     48.10  13%2 o
  -2   4  -2    3723.90    3644.50    107.20  13%2 o
  -2   9  -6     306.99     245.60     42.90  13%2 o
  -1 -11  10       3.37      22.20     34.00  13%2 <
  -1 -10   9      26.15      23.70     36.20  13%2 <
  -1   2  -1      46.56     371.50    218.50  13%2 <
  -1   7  -5      29.13      96.10     44.70  13%2 <
   0  -6   5     518.62     587.50     66.80  13%2 o
   0  10  -8     211.69     277.10     40.80  13%2 o
   1  -9   7     123.05     125.60     41.60  13%2 o
   1  -8   6     850.50     673.10     48.30  13%2 o
   1  -2   1      53.44      44.50    202.50  13%2 <
   1   9  -8      22.95      74.90     40.90  13%2 <
   2 -11   8      65.28      56.80     33.90  13%2 <
   2 -10   7      31.65      60.50     38.70  13%2 <
   2  -4   2    3694.20    3926.60    109.40  13%2 o
   3  -7   4      42.47      90.70     48.40  13%2 <
   3  -6   3    2019.00    1873.20     74.80  13%2 o
   3   5  -6    1407.10    1378.20     93.40  13%2 o
   4  -9   5      35.67      64.30     32.50  13%2 <
   5 -11   6      40.72      52.30     32.70  13%2 <
   5  -5   1       4.96      98.90     56.90  13%2 <
   6  -7   2     108.97     105.80     35.60  13%2 <
   6  -1  -3     297.12     293.00     79.70  13%2 o
   7 -10   4      12.84      47.90     31.60  13%2 <
   7  -9   3      99.11     123.00     34.90  13%2 o
   7  -3  -2     219.99     154.40     53.40  13%2 <
   8  -6   0      10.66      40.60     37.40  13%2 <
   8  -5  -1      22.90      64.70     39.20  13%2 <
   9  -8   1       3.01      -6.10     31.30  13%2 <
   9  -7   0       8.82      60.50     33.90  13%2 <
   9  -2  -4     683.71     763.30     59.70  13%2 o
  10  -4  -3       3.19      -5.40     33.40  13%2 <
  11  -6  -2     175.88     146.00     36.80  13%2 o
 -11  -2   9     284.82     187.40     63.80  14%2 <
 -11   5   3       4.14      25.20     33.30  14%2 <
 -10   3   4       2.23      34.90     37.70  14%2 <
  -9   1   5     250.81     298.80     53.00  14%2 o
  -9   7   0       5.33      33.10     31.50  14%2 <
  -8   5   1      25.98      81.90     38.00  14%2 <
  -7   3   2     161.02      96.40     47.70  14%2 <
  -6  -7  10      19.48     108.20     52.50  14%2 <
  -6   1   3     248.98     239.30     75.90  14%2 o
  -6   7  -2     136.94     173.60     36.40  14%2 o
  -5  -9  11       4.48      64.00     41.80  14%2 <
  -5   5  -1      16.39     138.70     50.40  14%2 <
  -5  10  -5     197.65     164.30     36.70  14%2 o
  -5  11  -6      44.10      43.70     28.90  14%2 <
  -4   3   0      10.46     122.20     67.50  14%2 <
  -4   9  -5      27.65      22.00     30.90  14%2 <
  -2 -10  10      17.27      26.60     34.60  14%2 <
  -2  -9   9      34.38      24.90     40.50  14%2 <
  -2  10  -7     123.11      99.40     37.00  14%2 <
  -2  11  -8      38.91      48.20     31.70  14%2 <
  -1   8  -6     452.17     377.90     45.30  14%2 o
   0  -8   7     138.61     192.30     43.50  14%2 o
   0  -7   6       6.15      85.60     42.50  14%2 <
   0   6  -5     539.16     625.60     65.20  14%2 o
   1 -11   9      38.30       5.50     31.40  14%2 <
   1 -10   8     179.03     123.10     34.30  14%2 o
   1  10  -9      34.22      31.50     33.10  14%2 <
   2  -5   3     238.46     294.30     62.70  14%2 o
   2   8  -8      55.49      49.00     41.60  14%2 <
   3  -8   5     268.67     317.80     40.20  14%2 o
   4 -11   7     111.24     107.80     31.00  14%2 o
   4 -10   6      16.38      27.70     33.60  14%2 <
   4  -3   0      49.27      82.90     72.40  14%2 <
   5  -6   2       8.72      58.60     42.00  14%2 <
   5   7  -9      30.65      75.20     50.40  14%2 <
   6 -10   5      29.27      18.00     30.50  14%2 <
   6  -9   4      23.86      36.70     29.00  14%2 <
   6  -8   3      78.18     158.20     37.80  14%2 o
   7  -4  -1     663.66     563.80     53.90  14%2 o
   8  -8   2       8.03      32.50     31.60  14%2 <
   8  -7   1      22.23      41.10     32.50  14%2 <
   9  -9   2       3.69      22.30     30.90  14%2 <
   9  -3  -3     135.54      89.30     38.70  14%2 <
  10  -6  -1       1.33      38.30     29.10  14%2 <
  10  -5  -2     268.09     201.30     39.30  14%2 o
  10   1  -7      24.26     147.20     58.30  14%2 <
 -11   6   2     130.71      84.80     34.50  15%2 <
 -11   7   1     140.87     103.20     36.50  15%2 <
 -10   4   3       1.96      13.60     39.80  15%2 <
  -9   1   5     295.73     298.80     53.00  15%2 o
  -9   8  -1       4.60      15.40     32.40  15%2 <
  -9   9  -2       3.72      10.80     29.20  15%2 <
  -8   6   0       1.37      22.00     35.00  15%2 <
  -7   4   1     730.06     677.00     57.80  15%2 o
  -7  10  -4      27.48      41.10     30.60  15%2 <
  -6  -8  11      37.32      64.40     48.50  15%2 <
  -6  -7  10      29.70     108.20     52.50  15%2 <
  -6   1   3     270.48     239.30     75.90  15%2 o
  -5   6  -2      25.27      93.40     44.00  15%2 <
  -5  11  -6      58.50      43.70     28.90  15%2 <
  -4   3   0      18.95     122.20     67.50  15%2 <
  -4   9  -5      31.10      22.00     30.90  15%2 <
  -4  10  -6      23.70      35.60     32.20  15%2 <
  -3   8  -5     399.27     323.20     42.60  15%2 o
  -2  11  -8      48.60      48.20     31.70  15%2 <
  -1  -5   5     464.95     535.20     69.90  15%2 o
  -1   9  -7     176.62     181.90     40.60  15%2 o
   0  -9   8      48.69      58.80     36.40  15%2 <
   0  -8   7     166.17     192.30     43.50  15%2 o
   0   7  -6       8.08     108.10     44.80  15%2 <
   1 -11   9      52.35       5.50     31.40  15%2 <
   1  -3   2    1986.40    2338.80    127.30  15%2 o
   1  10  -9      36.18      31.50     33.10  15%2 <
   2  -6   4     934.01     868.30     63.10  15%2 o
   2   8  -8      52.95      49.00     41.60  15%2 <
   3 -10   7       4.13      22.30     32.50  15%2 <
   3  -9   6     189.28     187.90     39.00  15%2 o
   3  -1  -1     654.64    1118.50    139.10  15%2 o
   4  -4   1    1073.30    1025.30     73.60  15%2 o
   5  -8   4     291.24     189.50     38.90  15%2 o
   5  -7   3     253.85     131.30     38.70  15%2 o
   5   7  -9      43.81      75.20     50.40  15%2 <
   6 -11   6       3.59      42.10     28.40  15%2 <
   6 -10   5      37.71      18.00     30.50  15%2 <
   6  -2  -2     438.22     408.50     68.10  15%2 o
   7  -5   0      79.71     127.10     42.70  15%2 <
   8  -9   3      39.55      51.30     33.00  15%2 <
   8  -8   2       8.46      32.50     31.60  15%2 <
   9  -4  -2     493.92     476.90     49.60  15%2 o
   9  -3  -3     142.27      89.30     38.70  15%2 <
  10  -7   0     143.28     100.30     34.60  15%2 <
  10  -6  -1       1.79      38.30     29.10  15%2 <
  10   1  -7      26.10     147.20     58.30  15%2 <
 -12   3   5     144.26      71.10     35.20  16%2 <
 -12   4   4       6.37      32.10     35.30  16%2 <
 -11   0   7     326.39     223.10     47.10  16%2 o
 -10   5   2     307.64     265.40     39.00  16%2 o
 -10   6   1       3.22      21.40     31.00  16%2 <
  -9   3   3     181.21     160.40     44.00  16%2 o
  -8   8  -2       9.71      44.30     29.80  16%2 <
  -7   5   0      85.51     126.60     40.80  16%2 o
  -7   6  -1     353.75     363.80     44.50  16%2 o
  -6   2   2     545.96     452.10     68.70  16%2 o
  -6   9  -4      32.56      62.50     32.10  16%2 <
  -6  10  -5      39.54      17.00     28.60  16%2 <
  -4  -5   7      17.05      87.30     66.30  16%2 <
  -4   4  -1    1234.00    1189.20     75.50  16%2 o
  -4   5  -2       7.15      26.10     53.00  16%2 <
  -4  11  -7     117.65      98.40     34.40  16%2 <
  -3 -10  11      55.81      66.40     37.30  16%2 <
  -3   1   1     697.07    1276.00    142.90  16%2 o
  -3   9  -6     229.73     215.00     37.70  16%2 o
  -3  10  -7      13.98      33.30     32.50  16%2 <
  -2   7  -5      67.13      64.30     41.90  16%2 <
  -1  -7   7     244.60     157.00     47.70  16%2 o
  -1  -6   6     895.07     851.10     66.90  16%2 o
  -1   3  -2    2489.10    2489.80    129.20  16%2 o
  -1  10  -8     239.00     174.80     39.20  16%2 o
   0 -11  10      37.91      41.40     34.90  16%2 <
   0 -10   9      84.31      64.90     34.80  16%2 <
   0   8  -7     200.63     189.20     45.00  16%2 o
   1  -4   3     642.60     494.60     84.80  16%2 o
   1   5  -5     529.15     570.80     72.90  16%2 o
   2  -9   7     135.95     113.30     35.80  16%2 o
   2  -8   6      64.90      57.20     38.80  16%2 <
   2  -7   5     108.26      68.30     44.50  16%2 <
   2   2  -3    2758.00    4040.50    200.10  16%2 o
   2   9  -9      51.07      67.00     38.70  16%2 <
   4  -6   3     101.34     149.50     48.40  16%2 o
   4  -5   2       9.02      63.50     56.20  16%2 <
   5 -11   7     216.32     140.40     32.70  16%2 o
   5 -10   6       3.46      38.00     32.00  16%2 <
   5  -9   5     357.23     246.90     38.40  16%2 o
   5   8 -10     233.00     145.00     45.70  16%2 o
   6  -4   0      19.75      49.00     53.80  16%2 <
   6  -3  -1     198.02     294.90     63.20  16%2 o
   7  -9   4     132.47      87.50     33.00  16%2 <
   7  -8   3     127.32      55.30     32.90  16%2 <
   7  -7   2     399.53     161.20     39.30  16%2 o
   7   2  -6     251.32     318.90    104.70  16%2 o
   8  -2  -3     121.82      58.30     48.30  16%2 <
   8  -1  -4      29.35     156.40     53.70  16%2 <
   9  -6   0       7.95      17.90     32.60  16%2 <
   9  -5  -1     135.90     137.40     38.70  16%2 o
  10   0  -6      69.49     106.90     50.90  16%2 <
  11  -4  -3       1.69      55.40     34.30  16%2 <
  11  -3  -4      53.51      70.00     39.60  16%2 <
 -12   3   5     104.97      71.10     35.20  17%2 <
 -12   4   4       9.96      32.10     35.30  17%2 <
 -11   0   7     244.56     223.10     47.10  17%2 o
 -10   6   1       1.18      21.40     31.00  17%2 <
 -10   7   0     153.76     141.90     32.90  17%2 o
 -10   8  -1      62.73      91.30     35.90  17%2 <
  -9   3   3     186.27     160.40     44.00  17%2 o
  -9   4   2     428.46     374.40     44.30  17%2 o
  -7   6  -1     316.05     363.80     44.50  17%2 o
  -7   7  -2     255.20     282.90     44.80  17%2 o
  -6   2   2     357.70     452.10     68.70  17%2 o
  -6   3   1     130.48     245.00     63.00  17%2 o
  -5   9  -5     260.37     280.00     38.90  17%2 o
  -4  -7   9     329.85     301.10     51.70  17%2 o
  -4  -6   8     472.46     301.30     63.70  17%2 o
  -4   5  -2       3.73      26.10     53.00  17%2 <
  -3  10  -7       5.80      33.30     32.50  17%2 <
  -3  11  -8       1.17      40.80     32.60  17%2 <
  -2   7  -5      82.08      64.30     41.90  17%2 <
  -2   8  -6      39.66     105.10     40.30  17%2 <
  -1 -10  10      68.43      45.80     36.20  17%2 <
  -1  -9   9     147.45     125.80     43.70  17%2 <
  -1  -8   8     314.61     325.10     44.30  17%2 o
  -1  -7   7     124.31     157.00     47.70  17%2 o
  -1   4  -3     458.67     515.90     93.30  17%2 o
   0   9  -8      32.51      50.00     37.30  17%2 <
   1  -5   4     462.88     538.00     71.60  17%2 o
   1  -4   3     513.56     494.60     84.80  17%2 o
   1   6  -6     757.57     909.50     71.80  17%2 o
   2 -11   9       2.73      32.50     31.90  17%2 <
   2 -10   8       2.14      42.70     32.50  17%2 <
   2  -9   7     102.50     113.30     35.80  17%2 o
   3  -2   0    1507.60    1818.10    126.70  17%2 o
   4  -8   5      60.26      97.90     40.80  17%2 <
   4  -7   4      47.46     106.70     40.40  17%2 <
   4  -6   3      83.47     149.50     48.40  17%2 o
   4   4  -6    5636.10    5070.80    127.10  17%2 o
   5 -11   7     138.37     140.40     32.70  17%2 o
   6  -5   1     481.67     599.80     58.00  17%2 o
   6  -4   0      12.94      49.00     53.80  17%2 <
   6   6  -9    1559.20    1636.40     79.60  17%2 o
   7 -10   5       3.98      31.10     30.10  17%2 <
   7  -9   4      74.17      87.50     33.00  17%2 <
   7  -8   3     117.17      55.30     32.90  17%2 <
   8  -2  -3      48.44      58.30     48.30  17%2 <
   9  -9   3      98.55      59.20     35.30  17%2 <
   9  -8   2      13.12      27.90     30.00  17%2 <
   9  -7   1       2.14      44.00     33.00  17%2 <
   9  -6   0       9.21      17.90     32.60  17%2 <
  10   0  -6      53.34     106.90     50.90  17%2 <
  11  -6  -1       4.10      37.30     33.60  17%2 <
  11  -5  -2     207.56     187.60     37.30  17%2 o
  11  -4  -3       4.18      55.40     34.30  17%2 <
 -11   1   6      43.45      38.30     41.70  18%2 <
 -11   2   5       2.46      59.00     41.40  18%2 <
 -10   8  -1      73.47      91.30     35.90  18%2 <
  -9   4   2     413.84     374.40     44.30  18%2 o
  -9   5   1      84.48      74.40     37.10  18%2 <
  -9   6   0       6.03      21.50     32.70  18%2 <
  -8   0   5       6.90     163.80     61.20  18%2 <
  -8   1   4      22.70     123.90     51.80  18%2 <
  -7  -6  10     437.71     363.50     66.50  18%2 o
  -7   7  -2     294.04     282.90     44.80  18%2 o
  -6   3   1     120.56     245.00     63.00  18%2 o
  -6   4   0       5.92      58.30     50.30  18%2 <
  -5   9  -5     295.60     280.00     38.90  18%2 o
  -5  10  -6       5.77      17.20     30.40  18%2 <
  -5  11  -7     140.34      88.80     26.10  18%2 o
  -4  -7   9     318.78     301.10     51.70  18%2 o
  -3   2   0    2015.60    1916.50    121.80  18%2 o
  -3  11  -8       2.45      40.80     32.60  18%2 <
  -2   8  -6      48.17     105.10     40.30  18%2 <
  -2   9  -7     111.46     139.70     37.60  18%2 o
  -1 -11  11      18.60      20.00     31.50  18%2 <
  -1 -10  10      61.44      45.80     36.20  18%2 <
  -1  -9   9     161.57     125.80     43.70  18%2 <
  -1   4  -3     461.66     515.90     93.30  18%2 o
   0  10  -9      56.21      59.50     35.80  18%2 <
   1  -7   6       3.12      72.60     42.00  18%2 <
   1  -6   5     231.31     261.00     54.80  18%2 o
   1  -5   4     480.86     538.00     71.60  18%2 o
   1   6  -6     791.34     909.50     71.80  18%2 o
   1   7  -7     180.81     170.50     45.20  18%2 o
   2 -11   9       1.98      32.50     31.90  18%2 <
   3  -3   1       5.49     106.70     83.70  18%2 <
   3  -2   0    1622.70    1818.10    126.70  18%2 o
   4 -11   8       1.30      14.10     31.00  18%2 <
   4 -10   7      65.69      61.70     30.10  18%2 <
   4  -9   6      38.11      83.90     36.90  18%2 <
   4  -8   5      58.91      97.90     40.80  18%2 <
   5   0  -3     944.51     906.40    102.40  18%2 o
   6  -8   4      46.09      68.30     31.50  18%2 <
   6  -7   3       1.23      82.40     36.60  18%2 <
   6  -6   2      88.18     152.90     39.90  18%2 o
   6  -5   1     520.74     599.80     58.00  18%2 o
   6   6  -9    1851.60    1636.40     79.60  18%2 o
   8  -4  -1      19.82      65.60     43.70  18%2 <
   8  -3  -2     139.95      94.20     46.80  18%2 <
   9  -9   3     101.32      59.20     35.30  18%2 <
   9  -8   2       9.14      27.90     30.00  18%2 <
  10  -2  -4      13.55      66.60     43.00  18%2 <
  11  -6  -1       4.82      37.30     33.60  18%2 <
 -11   3   4      81.79      21.40     34.10  19%2 <
 -11   4   3       8.43      38.20     36.00  19%2 <
 -11   5   2     178.96     188.60     36.10  19%2 o
  -9   6   0       2.30      21.50     32.70  19%2 <
  -9   7  -1       2.41      44.80     33.20  19%2 <
  -9   8  -2      10.74      38.60     27.30  19%2 <
  -8   1   4      38.44     123.90     51.80  19%2 <
  -8   2   3     130.53      67.30     46.60  19%2 <
  -8   3   2     164.68     169.20     43.90  19%2 o
  -7  -7  11      35.60     126.70     53.20  19%2 <
  -7   9  -4      82.80     140.70     32.30  19%2 o
  -7  10  -5       8.27      14.00     27.40  19%2 <
  -6   5  -1     524.27     485.50     48.70  19%2 o
  -6   6  -2     125.01     145.80     41.10  19%2 o
  -5  -1   4    3596.10    4317.90    144.20  19%2 o
  -4   8  -5      90.34      63.20     35.60  19%2 <
  -4   9  -6      78.67      62.20     32.20  19%2 <
  -4  10  -7      35.28      74.40     31.30  19%2 <
  -3   3  -1      47.30     129.40     81.00  19%2 <
  -3   4  -2    1037.70    1041.30     75.10  19%2 o
  -2  -7   8    1969.50    1670.90     69.60  19%2 o
  -2  10  -8       1.60      53.30     33.00  19%2 <
  -1   6  -5     206.46     274.10     58.20  19%2 o
  -1   7  -6       6.67      93.80     41.70  19%2 <
   1 -11  10      77.05      53.90     32.80  19%2 <
   1 -10   9     189.06      98.90     34.80  19%2 <
   1  -9   8      39.10      66.10     35.00  19%2 <
   1  -8   7      69.47      25.30     34.10  19%2 <
   1   8  -8     483.08     410.40     47.60  19%2 o
   1   9  -9     171.08     172.20     38.40  19%2 o
   3  -8   6     330.50     335.70     41.50  19%2 o
   3  -7   5     534.86     409.70     46.30  19%2 o
   3  -6   4     110.89     165.50     51.00  19%2 o
   3  -5   3     803.68     830.40     67.00  19%2 o
   3  -4   2    1044.70    1018.80     72.40  19%2 o
   4   5  -7      17.71      61.00     61.00  19%2 <
   5  -2  -1    1277.90    1271.10     81.40  19%2 o
   5  -1  -2      42.04      74.10     75.10  19%2 <
   6 -10   6      14.90       6.00     29.90  19%2 <
   6  -9   5       3.38      19.10     29.80  19%2 <
   6  -8   4      50.00      68.30     31.50  19%2 <
   6   7 -10      65.39     154.30     54.90  19%2 <
   8  -9   4       5.03      12.60     28.90  19%2 <
   8  -8   3      10.55      27.20     27.90  19%2 <
   8  -7   2      46.67      44.00     33.80  19%2 <
   8  -6   1      26.79      35.40     34.70  19%2 <
   8  -5   0       0.50      15.30     32.70  19%2 <
  10  -7   1      10.72      34.40     31.50  19%2 <
  10  -6   0      11.40      57.10     33.40  19%2 <
  10  -5  -1       0.84      16.50     33.30  19%2 <
  10  -4  -2      33.72      49.70     37.50  19%2 <
  10  -3  -3       1.95      17.10     37.50  19%2 <
  10  -2  -4      13.02      66.60     43.00  19%2 <
 -11   6   1       4.43      34.10     33.90  20%2 <
 -10  -3   9     111.59     212.60     84.20  20%2 <
 -10  -2   8       5.03     122.10     60.70  20%2 <
 -10  -1   7      21.09     125.50     57.80  20%2 <
 -10   0   6      49.08      85.90     50.20  20%2 <
  -8   3   2     184.14     169.20     43.90  20%2 o
  -8   4   1      39.95      47.40     41.40  20%2 <
  -8   5   0       1.50      20.80     36.00  20%2 <
  -8   6  -1      28.58      50.90     35.00  20%2 <
  -8   7  -2      27.26      60.70     31.40  20%2 <
  -6   9  -5       3.12      38.20     29.10  20%2 <
  -6  10  -6      14.85      33.90     30.90  20%2 <
  -5   0   3    1008.30     963.30     99.80  20%2 o
  -5   1   2      26.28     153.30     81.50  20%2 <
  -5   2   1    1174.50    1131.30     80.50  20%2 o
  -4  10  -7      26.29      74.40     31.30  20%2 <
  -3   4  -2    1125.50    1041.30     75.10  20%2 o
  -3   5  -3     841.99     871.70     67.60  20%2 o
  -2 -10  11      15.66      52.20     34.60  20%2 <
  -2  -9  10     142.36     141.40     41.20  20%2 o
  -2  -8   9      13.55      61.20     42.90  20%2 <
  -2  -7   8    2011.50    1670.90     69.60  20%2 o
  -1   7  -6       5.48      93.80     41.70  20%2 <
  -1   8  -7       8.94      10.80     39.30  20%2 <
  -1   9  -8      43.97      58.10     37.10  20%2 <
   1   9  -9     149.96     172.20     38.40  20%2 o
   3 -11   9      28.64      64.70     30.40  20%2 <
   3 -10   8     278.82     249.70     35.80  20%2 o
   3  -9   7       6.61      80.60     32.60  20%2 <
   3  -8   6     370.02     335.70     41.50  20%2 o
   3  -7   5     352.91     409.70     46.30  20%2 o
   3  -6   4      77.09     165.50     51.00  20%2 o
   4   6  -8     340.39     368.10     59.20  20%2 o
   5 -10   7     146.03     174.40     36.20  20%2 o
   5  -9   6      10.46      43.60     34.80  20%2 <
   5  -8   5     415.61     464.20     44.20  20%2 o
   5  -7   4     102.54     114.50     39.10  20%2 <
   5  -6   3    1316.60    1273.70     62.00  20%2 o
   5  -5   2     353.35     500.90     57.30  20%2 o
   5  -4   1    1436.70    1732.10     76.40  20%2 o
   5  -3   0     949.96     861.50     70.40  20%2 o
   5  -2  -1    1343.60    1271.10     81.40  20%2 o
   6   7 -10     109.91     154.30     54.90  20%2 <
   7  -1  -3    1097.60    1181.60     76.40  20%2 o
   9   2  -7     806.33     841.20     77.70  20%2 o
  10  -8   2       6.52      22.90     29.70  20%2 <
  10  -7   1       3.26      34.40     31.50  20%2 <
  10  -6   0       8.09      57.10     33.40  20%2 <
 -10   1   5       3.47      43.90     45.80  21%2 <
 -10   2   4      11.15      63.60     43.30  21%2 <
 -10   3   3       3.40      19.00     41.40  21%2 <
 -10   4   2      28.81      65.00     40.00  21%2 <
 -10   5   1       3.70      36.10     33.70  21%2 <
 -10   6   0      20.50      33.80     31.50  21%2 <
 -10   7  -1       9.48      57.40     33.80  21%2 <
 -10   8  -2       1.18       7.90     30.30  21%2 <
  -8   7  -2      35.63      60.70     31.40  21%2 <
  -5  -8  11     145.70      79.30     43.30  21%2 <
  -5  -7  10      57.05      96.10     50.30  21%2 <
  -5   2   1    1144.60    1131.30     80.50  21%2 o
  -5   3   0     700.55     689.10     71.50  21%2 o
  -5   4  -1    1383.80    1514.60     75.90  21%2 o
  -5   5  -2     345.13     531.60     54.70  21%2 o
  -5   6  -3    1169.30    1198.50     61.80  21%2 o
  -3   7  -5     459.87     324.80     40.20  21%2 o
  -3   8  -6     471.87     412.10     41.80  21%2 o
  -3   9  -7      20.95      46.10     35.80  21%2 <
  -3  10  -8     283.55     335.30     41.50  21%2 o
  -1  10  -9     133.34      78.10     28.80  21%2 <
   0 -10  10       6.66      36.50     27.40  21%2 <
   0  -9   9      79.38      59.00     31.40  21%2 <
   0  -8   8     191.59     148.20     39.00  21%2 o
   0  -7   7     377.48     460.90     50.30  21%2 o
   0  -6   6      77.10     181.40     55.10  21%2 o
   0  -5   5   10245.00    8647.10    134.40  21%2 o
   0  -4   4    1872.00    2620.60    100.70  21%2 o
   0  -3   3    3649.70    5828.20    151.80  21%2 o
   0  -2   2   64535.00   58437.50    352.50  21%2 o
   2 -11  10      58.19      62.20     33.80  21%2 <
   2 -10   9     109.82      86.10     36.90  21%2 <
   2  -9   8      15.46     110.10     43.70  21%2 <
   4   7  -9     294.30     242.70     48.20  21%2 o
   7 -10   6       7.84      50.30     28.40  21%2 <
   7  -9   5      11.52      35.00     29.20  21%2 <
   7  -8   4     148.04     152.80     34.70  21%2 o
   7  -7   3     148.37     143.80     35.40  21%2 o
   7  -6   2      82.15     165.10     38.20  21%2 o
   7  -5   1     496.92     597.50     49.80  21%2 o
   7  -4   0     267.01     337.80     51.60  21%2 o
   7  -3  -1      82.87      71.80     51.30  21%2 <
   7  -2  -2     509.11     632.30     62.20  21%2 o
   7  -1  -3    1264.40    1181.60     76.40  21%2 o
   9  -8   3      40.69      43.90     33.40  21%2 <
   9  -7   2      17.26      41.90     34.80  21%2 <
   9  -6   1      31.64     149.70     37.60  21%2 o
   9  -5   0      24.19      31.90     40.30  21%2 <
   9  -4  -1     174.48     217.60     45.80  21%2 o
   9  -3  -2      33.90      91.30     44.50  21%2 <
   9  -2  -3      97.98     162.10     47.10  21%2 o
   9   1  -6     242.67     245.10     57.50  21%2 o
 -12   2   5       3.48      60.80     38.50  22%2 <
 -12   3   4      12.59      47.10     36.20  22%2 <
 -12   4   3      37.48      34.90     35.90  22%2 <
 -10   6   0      25.25      33.80     31.50  22%2 <
 -10   7  -1       6.40      57.40     33.80  22%2 <
 -10   8  -2       4.73       7.90     30.30  22%2 <
  -7   2   2     589.48     397.40     59.80  22%2 o
  -7   3   1     144.72     273.20     50.30  22%2 o
  -7   4   0     275.74     297.90     47.50  22%2 o
  -7   5  -1     441.11     513.90     47.40  22%2 o
  -7   6  -2     132.42     241.30     41.10  22%2 o
  -7   7  -3      79.22      59.00     34.00  22%2 <
  -7   9  -5       8.97      16.50     25.60  22%2 <
  -5  -6   9     235.29     134.20     55.80  22%2 <
  -5  -5   8     403.70     267.80     66.30  22%2 o
  -5   6  -3    1396.80    1198.50     61.80  22%2 o
  -5   8  -5     506.54     551.20     45.80  22%2 o
  -5   9  -6      14.74      39.30     33.20  22%2 <
  -5  10  -7     119.82     127.80     35.90  22%2 o
  -1 -10  11      37.53      47.40     35.80  22%2 <
   0  -2   2   59986.00   58437.50    352.50  22%2 o
   0   2  -2   62141.00   62526.80    355.10  22%2 o
   0   3  -3    3665.20    5004.40    154.20  22%2 o
   0   5  -5    9505.80    8459.50    132.70  22%2 o
   0   6  -6      53.08     140.70     53.70  22%2 <
   0   7  -7     329.77     360.60     49.20  22%2 o
   0   8  -8     158.32     163.10     39.20  22%2 o
   2 -10   9      81.37      86.10     36.90  22%2 <
   2  -9   8       7.16     110.10     43.70  22%2 <
   2  -8   7      57.49     145.70     40.70  22%2 o
   2  -7   6      87.90     116.20     43.80  22%2 <
   2  -6   5     528.36     540.30     58.50  22%2 o
   2  -5   4    1210.90    1391.10     76.10  22%2 o
   2   7  -8    1750.60    1896.80     76.50  22%2 o
   2   8  -9      21.61      39.00     46.90  22%2 <
   2   9 -10     705.43     704.70     52.40  22%2 o
   4 -10   8      90.83     118.80     37.20  22%2 o
   4  -9   7     236.95     266.10     39.40  22%2 o
   4  -8   6     404.37     390.40     41.70  22%2 o
   6 -10   7      16.13      17.90     26.70  22%2 <
   9  -8   3      59.10      43.90     33.40  22%2 <
   9  -7   2      24.90      41.90     34.80  22%2 <
   9  -6   1     154.99     149.70     37.60  22%2 o
   9  -5   0      28.74      31.90     40.30  22%2 <
   9  -4  -1     212.28     217.60     45.80  22%2 o
   9  -3  -2      40.69      91.30     44.50  22%2 <
   9  -2  -3     217.80     162.10     47.10  22%2 o
   9   1  -6     253.71     245.10     57.50  22%2 o
  11  -5  -1      13.29      43.50     31.60  22%2 <
  11  -4  -2     222.64     119.80     34.30  22%2 o
  11  -3  -3       5.45      30.40     34.50  22%2 <
  11  -2  -4     258.45     301.50     42.30  22%2 o
  11   0  -6     114.87     184.00     47.30  22%2 o
  -9   2   3      64.92     117.30     44.10  23%2 <
  -9   3   2       9.01      57.10     39.70  23%2 <
  -9   4   1      61.34      54.30     38.10  23%2 <
  -9   5   0       1.95      40.90     33.00  23%2 <
  -9   6  -1      94.45      88.70     34.10  23%2 <
  -9   7  -2      43.72      63.00     32.40  23%2 <
  -9   8  -3     138.48     130.30     32.80  23%2 o
  -7  -1   5     639.58     730.00     80.20  23%2 o
  -7   0   4      80.36     138.70     67.40  23%2 <
  -7   9  -5       8.79      16.50     25.60  23%2 <
  -5  -5   8     245.77     267.80     66.30  23%2 o
  -2   4  -3     172.88     254.30     70.10  23%2 o
  -2   6  -5     503.01     477.40     52.30  23%2 o
  -2   7  -6     208.49     246.80     41.40  23%2 o
  -2   8  -7     189.89     173.50     37.60  23%2 o
  -2   9  -8      66.03      51.20     31.20  23%2 <
  -2  10  -9      67.28      65.80     30.20  23%2 <
  -1 -10  11      30.37      47.40     35.80  23%2 <
  -1  -9  10       9.18      27.80     33.20  23%2 <
  -1  -8   9     162.99     196.50     42.20  23%2 o
   0   5  -5    9443.90    8459.50    132.70  23%2 o
   0   6  -6      44.92     140.70     53.70  23%2 <
   0   7  -7     352.67     360.60     49.20  23%2 o
   0   8  -8     191.72     163.10     39.20  23%2 o
   0   9  -9     101.54      93.60     39.40  23%2 <
   1 -11  11      10.30      44.10     30.20  23%2 <
   1 -10  10      72.13      65.00     27.90  23%2 <
   2  -5   4    1075.70    1391.10     76.10  23%2 o
   2  -4   3     221.82     178.70     67.50  23%2 <
   2  -3   2    1159.60     950.00     95.70  23%2 o
   4  -8   6     351.20     390.40     41.70  23%2 o
   4  -7   5      12.99      52.70     36.90  23%2 <
   4  -6   4    1570.70    1795.60     65.50  23%2 o
   4  -5   3     608.77     825.30     60.30  23%2 o
   4  -4   2      64.49      96.80     59.40  23%2 <
   6 -10   7      24.79      17.90     26.70  23%2 <
   6  -9   6      18.30      40.80     30.80  23%2 <
   6  -8   5     120.51     170.70     32.30  23%2 o
   6  -7   4     306.13     342.40     40.40  23%2 o
   6  -6   3     288.88     228.90     41.10  23%2 o
   6  -5   2      41.72      86.00     40.40  23%2 <
   8  -9   5      85.43      28.00     28.30  23%2 <
   8  -8   4      43.41      47.40     30.90  23%2 <
   8  -7   3     208.16     219.20     36.00  23%2 o
   8  -6   2      12.86      27.00     34.00  23%2 <
  10  -8   3     156.84     109.20     26.20  23%2 o
  10  -7   2       2.71      21.60     30.00  23%2 <
 -11   3   3       1.72      65.50     36.80  24%2 <
 -11   4   2     239.83     158.10     36.00  24%2 o
 -11   5   1      16.60      11.00     31.90  24%2 <
 -11   6   0       0.95      19.20     33.30  24%2 <
  -9   0   5     698.37     624.40     62.40  24%2 o
  -9   1   4      63.20     163.30     49.70  24%2 o
  -9   2   3      67.83     117.30     44.10  24%2 <
  -9   3   2       6.63      57.10     39.70  24%2 <
  -6   6  -3     209.37     252.30     43.60  24%2 o
  -6   8  -5     122.10      70.20     32.30  24%2 <
  -6   9  -6      25.70      34.20     30.20  24%2 <
  -5  -4   7     996.53     675.40     95.40  24%2 o
  -4   4  -2      87.21      94.10     59.80  24%2 <
  -4   5  -3     678.44     606.60     64.90  24%2 o
  -4   7  -5      17.03      71.40     39.20  24%2 <
  -4   8  -6     344.03     319.70     42.60  24%2 o
  -4   9  -7     181.25     160.00     35.00  24%2 o
  -4  10  -8     269.61     214.00     34.20  24%2 o
  -2   2  -1   10678.00   10880.90    186.00  24%2 o
  -2   3  -2    1273.50    1203.70    105.90  24%2 o
  -2   4  -3     160.58     254.30     70.10  24%2 o
  -1  -8   9     168.92     196.50     42.20  24%2 o
  -1  -7   8       5.19      93.30     42.50  24%2 <
   1 -10  10      74.90      65.00     27.90  24%2 <
   1  -9   9      18.33       9.70     32.30  24%2 <
   1  -8   8     147.86     158.40     41.80  24%2 o
   2  -2   1   10328.00   10992.50    177.10  24%2 o
   3 -10   9       7.86      23.20     30.30  24%2 <
   3  -9   8      35.11      70.10     38.50  24%2 <
   3  -8   7      94.71     130.40     39.80  24%2 o
   4  -4   2      77.44      96.80     59.40  24%2 <
   4  -3   1    2029.20    1663.30     82.80  24%2 o
   5 -10   8      27.95      46.10     33.40  24%2 <
   5  -9   7       3.33      49.30     31.40  24%2 <
   6  -5   2      40.41      86.00     40.40  24%2 <
   6  -4   1     211.93     157.30     48.90  24%2 o
   6  -3   0     419.72     502.80     65.00  24%2 o
   8  -7   3     158.76     219.20     36.00  24%2 o
   8  -6   2      16.51      27.00     34.00  24%2 <
   8  -5   1     185.52     261.60     41.90  24%2 o
   8  -4   0      45.35      25.60     37.20  24%2 <
  10  -7   2       2.26      21.60     30.00  24%2 <
  10  -6   1      23.02      55.00     35.00  24%2 <
  10  -5   0     250.39     169.80     37.30  24%2 o
  10  -4  -1      77.44      94.00     36.40  24%2 <
 -11   1   5     211.59     230.60     48.60  25%2 o
 -11   2   4     329.84     231.30     41.50  25%2 o
 -10   6  -1      25.54      16.10     30.60  25%2 <
 -10   7  -2       2.63      46.40     35.20  25%2 <
  -9  -1   6     287.98     378.50     64.90  25%2 o
  -9   0   5     649.40     624.40     62.40  25%2 o
  -8   5  -1     192.06     174.40     42.00  25%2 o
  -8   6  -2      15.59      52.50     37.80  25%2 <
  -8   7  -3     161.43     214.60     40.40  25%2 o
  -6  -8  12      17.87      65.40     48.00  25%2 <
  -6   3   0     361.43     491.10     60.00  25%2 o
  -6   4  -1     330.55     310.60     53.90  25%2 o
  -6   5  -2      49.29      89.10     44.90  25%2 <
  -6   6  -3     249.49     252.30     43.60  25%2 o
  -4   2   0    3416.80    3831.00    114.20  25%2 o
  -4   3  -1    2102.00    1976.40     89.10  25%2 o
  -3  10  -9       4.99      11.40     27.20  25%2 <
  -2  -9  11      44.99      54.40     36.50  25%2 <
  -2   1   0   19274.00   19728.00    260.00  25%2 o
  -1  -6   7     297.90     229.90     55.60  25%2 o
  -1  -5   6     294.08     200.60     67.40  25%2 <
  -1   9  -9      22.16      44.60     34.80  25%2 <
  -1  10 -10      43.23      28.30     31.40  25%2 <
   0 -10  11      32.49      23.90     33.30  25%2 <
   1  -7   7      23.79      50.80     48.40  25%2 <
   1  -6   6      61.36      53.50     49.30  25%2 <
   1   8  -9     106.72      75.90     37.90  25%2 <
   1   9 -10      13.65      24.00     36.40  25%2 <
   2 -10  10      13.28      41.00     27.70  25%2 <
   2  -1   0   19130.00   20470.40    259.00  25%2 o
   3  -8   7     103.31     130.40     39.80  25%2 o
   3  -7   6      43.82      59.80     40.60  25%2 <
   3  -6   5      55.77      23.10     37.20  25%2 <
   4  -2   0    2891.00    3204.80    106.90  25%2 o
   4  -1  -1   30656.00   29283.80    238.80  25%2 o
   5  -8   6       2.58      43.50     39.30  25%2 <
   5  -7   5     227.95     279.00     41.30  25%2 o
   5   7 -10      54.04      91.00     48.30  25%2 <
   6  -2  -1   10159.00    9210.90    140.80  25%2 o
   7  -9   6      46.12      41.80     29.50  25%2 <
   7  -8   5      65.55      62.00     34.90  25%2 <
   7  -7   4      40.42      33.30     36.30  25%2 <
   8  -3  -1     830.84     921.70     56.00  25%2 o
   8  -2  -2     294.36     299.10     58.00  25%2 o
   8  -1  -3     560.11     398.10     62.10  25%2 o
   9  -8   4      46.59      61.80     33.50  25%2 <
   9  -7   3       3.50      50.00     35.00  25%2 <
  10  -3  -2     129.90     152.70     38.70  25%2 o
  10  -2  -3     757.18     599.90     56.80  25%2 o
 -11   0   6     136.96     162.90     49.50  26%2 o
 -10   4   1     131.79     163.60     38.20  26%2 o
 -10   5   0      95.75      79.60     34.60  26%2 <
 -10   6  -1      32.44      16.10     30.60  26%2 <
  -9  -1   6     281.91     378.50     64.90  26%2 o
  -8  -6  11       8.31     142.40     70.70  26%2 <
  -8   3   1     701.57     670.50     50.80  26%2 o
  -8   4   0      19.84      82.60     37.00  26%2 <
  -7   9  -6      43.29      74.00     31.00  26%2 <
  -6  -7  11      13.05      56.50     50.90  26%2 <
  -6   2   1    9097.20    8140.40    133.50  26%2 o
  -5   8  -6      12.85      15.20     33.60  26%2 <
  -5   9  -7       6.47      46.70     32.00  26%2 <
  -5  10  -8      28.28      27.50     26.90  26%2 <
  -4  -7  10      57.72     133.60     50.30  26%2 <
  -4   1   1   30928.00   32127.80    247.80  26%2 o
  -3  -4   6     703.48     937.50     91.30  26%2 o
  -3   7  -6      70.16      70.10     37.60  26%2 <
  -3   8  -7     180.12     163.80     38.50  26%2 o
  -3   9  -8      40.63      18.30     28.90  26%2 <
  -2  -8  10     201.97     134.30     41.80  26%2 o
  -1  -4   5     260.09     504.90     77.80  26%2 o
  -1   6  -6       7.29      22.90     49.40  26%2 <
  -1   7  -7      36.91      48.10     38.50  26%2 <
  -1   8  -8      86.07     110.50     33.30  26%2 o
   0  -9  10     117.99      91.70     34.00  26%2 <
   0  -8   9      28.48      54.20     36.20  26%2 <
   1  -5   5     108.81     122.30     61.70  26%2 <
   1   6  -7     244.16     246.10     54.60  26%2 o
   1   7  -8      45.65      86.00     37.90  26%2 <
   2  -9   9      80.24     100.40     34.70  26%2 <
   2  -8   8      34.99      51.20     32.80  26%2 <
   3  -6   5      22.61      23.10     37.20  26%2 <
   3  -5   4    1682.80    1466.20     72.50  26%2 o
   4 -10   9      30.10      48.80     27.70  26%2 <
   4  -9   8       8.06      46.20     32.40  26%2 <
   4  -1  -1   28193.00   29283.80    238.80  26%2 o
   5  -6   4     150.68      90.30     35.90  26%2 <
   5  -5   3     111.77     154.40     45.10  26%2 o
   5   6  -9      62.89     100.20     57.10  26%2 <
   6 -10   8       6.85       8.60     24.90  26%2 <
   6  -9   7      13.97      27.60     30.30  26%2 <
   6  -1  -2     186.31     278.50     82.20  26%2 o
   7  -6   3     566.07     627.20     44.70  26%2 o
   7  -5   2      95.91      97.60     38.60  26%2 <
   7   6 -10     363.18     354.80     69.50  26%2 o
   8  -8   5       8.41      21.80     28.50  26%2 <
   8  -1  -3     415.72     398.10     62.10  26%2 o
   9  -6   2      18.73      29.60     30.00  26%2 <
   9  -5   1     118.23     117.70     37.70  26%2 o
  11  -5   0       1.82       7.70     32.40  26%2 <
  11  -4  -1       8.35      53.00     35.10  26%2 <
 -12   3   3      49.35      91.40     36.70  27%2 <
 -12   4   2      24.20      27.10     33.00  27%2 <
 -11  -1   7      49.43      78.50     52.90  27%2 <
 -10   3   2     255.87     157.60     41.20  27%2 o
 -10   4   1     130.16     163.60     38.20  27%2 o
  -9   7  -3      41.69      73.70     27.60  27%2 <
  -8   2   2     133.68     218.80     48.50  27%2 o
  -7   6  -3     331.58     345.50     40.40  27%2 o
  -6  -6  10     296.32     316.70     62.20  27%2 o
  -6   1   2     319.30     370.40     75.70  27%2 o
  -6   2   1    9034.90    8140.40    133.50  27%2 o
  -5   5  -3      86.99     100.00     48.00  27%2 <
  -4  -7  10      74.15     133.60     50.30  27%2 <
  -4   1   1   31279.00   32127.80    247.80  27%2 o
  -2  -7   9     298.60     310.10     50.50  27%2 o
  -1  -4   5     356.32     504.90     77.80  27%2 o
  -1   6  -6       7.40      22.90     49.40  27%2 <
   0  -8   9      31.82      54.20     36.20  27%2 <
   0  -7   8     271.99     366.40     45.70  27%2 o
   1 -10  11      23.05      43.80     33.40  27%2 <
   1  -4   4     277.44     370.00     76.60  27%2 o
   1   5  -6     160.46     273.80     66.90  27%2 o
   2  -8   8      29.54      51.20     32.80  27%2 <
   2  -7   7     484.74     430.40     48.00  27%2 o
   3 -10  10      47.06      23.10     33.80  27%2 <
   3  -5   4    1614.70    1466.20     72.50  27%2 o
   3  -4   3     199.34     295.30     64.40  27%2 o
   4  -8   7       6.66      37.20     32.80  27%2 <
   4  -7   6     165.61     155.00     40.60  27%2 o
   5  -5   3     115.55     154.40     45.10  27%2 o
   5  -4   2    2315.50    2334.80     80.90  27%2 o
   5   5  -8     356.46     297.50     69.00  27%2 o
   6  -9   7      13.22      27.60     30.30  27%2 <
   6  -8   6      16.56      26.90     31.60  27%2 <
   6  -7   5      64.88      84.50     38.30  27%2 <
   6   0  -3    1715.60    2215.50    103.10  27%2 o
   7  -5   2      95.45      97.60     38.60  27%2 <
   7  -4   1     206.26     229.70     41.30  27%2 o
   8  -8   5       8.92      21.80     28.50  27%2 <
   8  -7   4     183.57     140.80     37.10  27%2 o
   9  -5   1      97.01     117.70     37.70  27%2 o
   9  -4   0      42.59      52.60     38.00  27%2 <
  10  -7   3      30.70      72.70     29.40  27%2 <
  10   1  -6     111.11     141.70     55.30  27%2 <
  11  -4  -1       7.40      53.00     35.10  27%2 <
  11  -3  -2      27.21      49.70     35.90  27%2 <
 -12   2   4      43.65      40.10     39.10  28%2 <
 -11  -2   8      41.70      84.20     63.30  28%2 <
 -11   5   0      13.54      30.70     33.70  28%2 <
 -11   6  -1       5.54      21.40     32.20  28%2 <
 -10   1   4      77.23     118.90     46.00  28%2 <
 -10   2   3     311.06     230.00     45.80  28%2 o
  -9   4   0     178.06     229.70     40.70  28%2 o
  -9   5  -1     192.22     228.80     38.90  28%2 o
  -9   6  -2      16.58      60.60     36.10  28%2 <
  -8   1   3     280.36     245.80     55.00  28%2 o
  -7   4  -1     146.83     126.30     44.00  28%2 <
  -7   5  -2     117.68      72.00     37.80  28%2 <
  -6  -6  10     364.98     316.70     62.20  28%2 o
  -6   8  -6      22.22      59.70     34.50  28%2 <
  -6   9  -7       6.14      30.20     30.40  28%2 <
  -5   4  -2    2456.00    2554.50     82.50  28%2 o
  -5   5  -3     111.09     100.00     48.00  28%2 <
  -4  -6   9     404.93     379.20     57.40  28%2 o
  -4   8  -7       7.32      30.10     33.10  28%2 <
  -4   9  -8       8.49      40.90     34.30  28%2 <
  -3  -9  12      46.97      41.80     35.70  28%2 <
  -3   4  -3     306.00     271.90     64.60  28%2 o
  -2   0   1   23453.00   23200.20    351.50  28%2 o
  -2   8  -8      28.25      36.00     35.50  28%2 <
  -2   9  -9     212.49     120.30     35.70  28%2 o
  -1  -9  11      25.66      27.10     33.50  28%2 <
   0  -7   8     236.10     366.40     45.70  28%2 o
   0  -6   7     404.03     480.30     52.60  28%2 o
   0   8  -9      48.22      92.60     38.40  28%2 <
   0   9 -10      49.13      67.30     34.10  28%2 <
   1 -10  11      24.93      43.80     33.40  28%2 <
   1  -9  10      30.45      29.40     30.20  28%2 <
   2  -7   7     534.43     430.40     48.00  28%2 o
   2  -6   6     199.19     292.20     47.50  28%2 o
   2   8 -10     152.66     190.10     40.60  28%2 o
   2   9 -11      59.38      17.40     33.50  28%2 <
   3 -10  10      29.27      23.10     33.80  28%2 <
   3  -9   9      70.36      89.70     28.40  28%2 o
   3  -3   2    1071.60     838.60     80.40  28%2 o
   3   4  -6     892.15     963.70     97.50  28%2 o
   4  -7   6     152.88     155.00     40.60  28%2 o
   4  -6   5     336.85     348.50     46.30  28%2 o
   5  -9   8     158.39      94.60     28.50  28%2 o
   5  -3   1      28.52      97.10     60.30  28%2 <
   6  -7   5      69.11      84.50     38.30  28%2 <
   6  -6   4     186.09     128.60     35.20  28%2 o
   7  -9   7       5.71      26.10     28.10  28%2 <
   7  -8   6       1.58      30.30     30.80  28%2 <
   7  -3   0     607.83     618.40     53.80  28%2 o
   7   5  -9     109.02     213.40     78.40  28%2 <
   8  -6   3       5.26      49.90     35.50  28%2 <
   9  -3  -1     171.15     201.20     44.50  28%2 o
   9  -2  -2     109.98      46.00     43.10  28%2 <
  10  -6   2       7.72      37.50     32.60  28%2 <
  10  -5   1       1.62      39.40     34.20  28%2 <
  10   2  -7      54.24     151.50     65.90  28%2 <
  11  -2  -3     127.28     101.60     41.10  28%2 <
 -12   1   5      47.11      74.10     40.90  29%2 <
 -11  -2   8      20.06      84.20     63.30  29%2 <
 -11   4   1       5.93      29.60     37.90  29%2 <
 -11   5   0      17.89      30.70     33.70  29%2 <
 -10   1   4      77.90     118.90     46.00  29%2 <
  -9   4   0     206.02     229.70     40.70  29%2 o
  -7   3   0     525.79     687.50     55.80  29%2 o
  -7   4  -1     147.48     126.30     44.00  29%2 <
  -6   0   3    2267.90    2798.40    109.30  29%2 o
  -6   8  -6      30.37      59.70     34.50  29%2 <
  -5  -8  12      13.95      79.20     44.50  29%2 <
  -5   3  -1     143.32     271.00     67.20  29%2 o
  -5   4  -2    2611.70    2554.50     82.50  29%2 o
  -4   0   2   12444.00   13004.50    191.60  29%2 o
  -4   7  -6     162.62     206.10     41.20  29%2 o
  -4   8  -7       7.71      30.10     33.10  29%2 <
  -3  -3   5    3426.50    2875.80    128.80  29%2 o
  -3   3  -2    1160.40     759.20     87.10  29%2 o
  -2   0   1   22604.00   23200.20    351.50  29%2 o
  -2   7  -7     552.59     463.10     47.50  29%2 o
  -2   8  -8       6.08      36.00     35.50  29%2 <
  -1  -8  10      36.18      66.20     41.20  29%2 <
  -1   3  -3    4855.80    4692.30    133.60  29%2 o
   0  -6   7     671.28     480.30     52.60  29%2 o
   0   7  -8     245.27     376.10     49.30  29%2 o
   0   8  -9      25.18      92.60     38.40  29%2 <
   1  -8   9     161.50     175.40     42.00  29%2 o
   1  -3   3    3777.60    3710.70    125.20  29%2 o
   2  -6   6     369.15     292.20     47.50  29%2 o
   2   7  -9     382.42     421.10     51.20  29%2 o
   2   8 -10     194.16     190.10     40.60  29%2 o
   3  -8   8      13.25      41.00     37.90  29%2 <
   3  -3   2    1001.10     838.60     80.40  29%2 o
   4  -6   5     379.09     348.50     46.30  29%2 o
   4  -5   4     240.81     179.40     50.30  29%2 o
   5  -8   7     246.37     204.90     37.40  29%2 o
   5  -3   1      18.23      97.10     60.30  29%2 <
   5   4  -7     731.80     707.70     99.10  29%2 o
   6  -6   4     177.06     128.60     35.20  29%2 o
   6  -5   3      20.50      40.80     42.80  29%2 <
   7  -8   6       3.07      30.30     30.80  29%2 <
   7  -7   5     101.06      92.90     35.50  29%2 <
   7  -2  -1      72.79     138.20     57.10  29%2 <
   8  -5   2       1.80      49.00     36.00  29%2 <
   9  -7   4      63.90      14.40     31.30  29%2 <
   9  -2  -2      64.06      46.00     43.10  29%2 <
  10  -5   1       1.32      39.40     34.20  29%2 <
  10  -4   0       6.58      23.00     35.30  29%2 <
  10   2  -7      79.65     151.50     65.90  29%2 <
 -12   0   6      89.91      88.30     44.40  30%2 <
 -11   3   2      36.01      47.40     37.60  30%2 <
 -10   0   5     227.25     214.10     50.50  30%2 o
 -10   5  -1       7.55      29.00     34.00  30%2 <
 -10   6  -2       2.52      75.70     33.60  30%2 <
  -9   3   1      96.48      79.30     38.40  30%2 <
  -8  -5  10     690.51     717.10     94.90  30%2 o
  -8   0   4     226.33     296.60     61.80  30%2 o
  -8   5  -2       3.58      22.60     35.60  30%2 <
  -8   6  -3       3.61      40.00     32.60  30%2 <
  -7   3   0     527.36     687.50     55.80  30%2 o
  -7   8  -6       3.57      46.50     32.30  30%2 <
  -6  -5   9      57.16     169.50     69.20  30%2 <
  -6   5  -3      12.26      55.10     39.90  30%2 <
  -5   8  -7     226.80     188.10     36.90  30%2 o
  -5   9  -8     181.96     124.60     30.50  30%2 o
  -4  -5   8     170.89     219.80     61.60  30%2 o
  -3   9  -9      27.44      53.20     31.40  30%2 <
  -2  -9  12     116.00     112.60     36.70  30%2 o
  -2   6  -6     156.69     143.60     44.20  30%2 o
  -1  -7   9     383.17     323.80     44.30  30%2 o
  -1   3  -3    4927.90    4692.30    133.60  30%2 o
  -1   9 -10      11.39      60.80     33.10  30%2 <
   0  -9  11      38.46      41.00     33.30  30%2 <
   0  -5   6      12.55      75.60     60.90  30%2 <
   0   6  -7     210.43     294.20     52.70  30%2 o
   1  -7   8      86.99     116.80     37.40  30%2 o
   1   9 -11       9.19      34.70     34.20  30%2 <
   2  -9  10      14.92      35.20     29.30  30%2 <
   2  -5   5    1227.10    1193.30     66.20  30%2 o
   2   7  -9     382.35     421.10     51.20  30%2 o
   3  -7   7      30.34      77.30     34.90  30%2 <
   3  -2   1    1479.20    1595.10    112.60  30%2 o
   4  -9   9      29.32      24.20     29.20  30%2 <
   4  -5   4     240.31     179.40     50.30  30%2 o
   4   7 -10      37.70      54.10     45.10  30%2 <
   5  -7   6      79.83      87.50     34.60  30%2 <
   5  -2   0     869.77     773.20     74.10  30%2 o
   6  -9   8      31.49      21.30     23.50  30%2 <
   6  -4   2     487.41     536.50     54.00  30%2 o
   7  -7   5      97.58      92.90     35.50  30%2 <
   7  -6   4     177.74     155.80     38.80  30%2 o
   8  -4   1      20.81      38.80     39.00  30%2 <
   9  -6   3       3.49      11.10     31.40  30%2 <
   9  -1  -3     677.53     693.80     57.10  30%2 o
  10  -3  -1      66.02      75.00     40.80  30%2 <
 -12   0   6     105.98      88.30     44.40  31%2 <
 -11   2   3      75.62      58.00     37.50  31%2 <
 -10   4   0       6.05      26.80     32.90  31%2 <
  -9   2   2     134.04     191.40     44.20  31%2 o
  -9   6  -3       4.99      28.60     31.50  31%2 <
  -9   7  -4      76.19      47.20     29.40  31%2 <
  -8   4  -1       2.44      49.40     36.20  31%2 <
  -7   2   1     107.50      60.10     53.30  31%2 <
  -6   4  -2     500.80     487.90     52.60  31%2 o
  -5  -7  11      80.33      56.30     44.40  31%2 <
  -5   2   0     788.15     576.90     74.90  31%2 o
  -5   7  -6      74.17      78.50     34.50  31%2 <
  -4   4  -3     246.92     232.20     58.80  31%2 o
  -3   2  -1    1808.80    1946.30    117.60  31%2 o
  -3   7  -7      66.21     108.30     36.60  31%2 <
  -3   8  -8       8.90      44.70     36.80  31%2 <
  -1   7  -8     113.42      96.90     41.80  31%2 <
  -1   8  -9     200.32     209.40     40.60  31%2 o
   0  -8  10      15.15      48.50     34.70  31%2 <
   0   5  -6      23.86      94.50     64.50  31%2 <
   1  -6   7     125.45     126.70     45.70  31%2 <
   1  -2   2     910.93    1320.50    151.00  31%2 o
   1   8 -10      47.94      65.80     41.70  31%2 <
   2  -8   9       3.78      12.50     33.40  31%2 <
   2  -4   4     666.70     557.60     69.50  31%2 o
   3  -6   6     460.31     467.60     49.40  31%2 o
   3  -2   1    1664.00    1595.10    112.60  31%2 o
   4  -8   8      11.25      44.00     32.90  31%2 <
   4  -4   3     226.70     126.10     61.90  31%2 <
   4   6  -9     407.36     498.80     63.00  31%2 o
   5  -9   9       9.57      18.90     29.50  31%2 <
   5  -6   5     215.70     125.70     39.60  31%2 o
   6  -8   7       7.17      26.30     34.00  31%2 <
   6  -7   6      33.46      82.30     33.80  31%2 <
   6  -3   1      93.18     103.10     55.40  31%2 <
   7  -5   3      25.36      49.10     35.70  31%2 <
   7  -1  -2       5.43      58.80     56.80  31%2 <
   8  -7   5       2.49      33.40     28.40  31%2 <
   8  -3   0      43.01      92.70     40.50  31%2 <
   8   2  -6     316.74     158.00     75.90  31%2 <
   9  -5   2      19.45      88.60     35.40  31%2 <
  10  -6   3      41.48      27.70     29.80  31%2 <
  10  -2  -2      90.29      78.00     37.60  31%2 <
  11  -4   0     129.54      75.70     31.90  31%2 <
 -12   3   2     198.77     149.90     38.60  32%2 o
 -11   1   4      85.26     125.40     41.30  32%2 o
 -10  -1   6     210.19     190.70     55.90  32%2 o
 -10   4   0       7.20      26.80     32.90  32%2 <
  -9   1   3     773.59     788.50     56.30  32%2 o
  -9   6  -3       5.15      28.60     31.50  32%2 <
  -8   4  -1       2.07      49.40     36.20  32%2 <
  -6   4  -2     491.84     487.90     52.60  32%2 o
  -6   8  -7       6.68      63.00     34.20  32%2 <
  -5   7  -6      81.88      78.50     34.50  32%2 <
  -4   4  -3     239.04     232.20     58.80  32%2 o
  -4   9  -9      41.21      37.40     32.20  32%2 <
  -3   2  -1    1722.80    1946.30    117.60  32%2 o
  -3   7  -7      56.63     108.30     36.60  32%2 <
  -2  -8  11      88.95      49.20     38.50  32%2 <
  -2   4  -4     725.78     716.70     74.90  32%2 o
  -2   9 -10      21.24      61.60     36.50  32%2 <
  -1  -6   8      86.49     190.60     49.20  32%2 o
  -1   2  -2     845.47    1341.80    167.90  32%2 o
  -1   7  -8     107.91      96.90     41.80  32%2 <
   0  -8  10      15.44      48.50     34.70  32%2 <
   0  -4   5    3185.90    2970.40    101.70  32%2 o
   0   5  -6      33.82      94.50     64.50  32%2 <
   1  -9  11      21.49      69.60     34.50  32%2 <
   1  -6   7     119.42     126.70     45.70  32%2 <
   1  -2   2     881.47    1320.50    151.00  32%2 o
   1   7  -9     405.49     301.40     46.40  32%2 o
   1   8 -10      57.42      65.80     41.70  32%2 <
   2  -8   9       3.28      12.50     33.40  32%2 <
   2  -4   4     649.66     557.60     69.50  32%2 o
   3  -9  10      57.10      81.20     32.50  32%2 <
   3  -6   6     444.44     467.60     49.40  32%2 o
   4  -7   7      18.49      53.80     35.70  32%2 <
   4   6  -9     351.54     498.80     63.00  32%2 o
   5  -9   9       7.58      18.90     29.50  32%2 <
   5  -5   4     230.34     162.20     44.30  32%2 o
   5  -1  -1     180.35     269.30     79.50  32%2 o
   6  -7   6      37.58      82.30     33.80  32%2 <
   6  -3   1      98.74     103.10     55.40  32%2 <
   7  -8   7     298.35     134.20     31.80  32%2 o
   7  -5   3      22.54      49.10     35.70  32%2 <
   8  -7   5       2.55      33.40     28.40  32%2 <
   8  -6   4     127.61      58.80     33.80  32%2 <
   8   2  -6     281.59     158.00     75.90  32%2 <
   9  -4   1     144.32     173.30     39.90  32%2 o
  10  -6   3      41.16      27.70     29.80  32%2 <
  10  -2  -2      87.54      78.00     37.60  32%2 <
  11  -4   0     124.94      75.70     31.90  32%2 <
  11  -3  -1      64.15      66.00     39.00  32%2 <
 -12   2   3      34.22      52.30     39.40  33%2 <
 -11   4   0     105.70      83.90     35.60  33%2 <
 -10   2   2      85.02      15.20     38.40  33%2 <
 -10   6  -3      39.85      62.20     31.90  33%2 <
  -9  -3   8     687.18     782.40     99.90  33%2 o
  -9   4  -1     168.07     192.50     40.30  33%2 o
  -8   6  -4     101.69      69.40     34.40  33%2 <
  -7  -6  11      24.86     109.60     59.00  33%2 <
  -7   4  -2    1256.50    1394.10     66.80  33%2 o
  -7   5  -3      14.71      22.00     36.00  33%2 <
  -6  -1   4    1702.80    1788.80    114.30  33%2 o
  -6   3  -1      23.73      72.10     56.10  33%2 <
  -6   7  -6      27.74      37.80     28.00  33%2 <
  -5  -6  10     227.14     238.20     53.30  33%2 o
  -5   1   1     208.33     389.80     82.20  33%2 o
  -5   5  -4     206.98     134.20     38.50  33%2 o
  -4   3  -2     264.98     421.50     66.50  33%2 o
  -4   7  -7       5.75      41.80     34.40  33%2 <
  -3   9 -10      48.59      50.00     32.80  33%2 <
  -2  -7  10     672.73     541.50     49.80  33%2 o
  -2   7  -8     639.84     674.30     54.60  33%2 o
  -2   8  -9       7.95     -17.20     33.40  33%2 <
  -1   6  -7      93.86     139.10     45.50  33%2 o
   0  -7   9     186.13     165.60     39.80  33%2 o
   0   8 -10       8.48      30.20     35.00  33%2 <
   1  -8  10     131.81     142.40     34.40  33%2 o
   1  -5   6     225.03     241.10     55.80  33%2 o
   1   6  -8      18.21      64.50     46.70  33%2 <
   2  -9  11       1.24      51.90     34.30  33%2 <
   2  -6   7     509.25     445.90     53.30  33%2 o
   2  -3   3    3939.00    3790.40    114.00  33%2 o
   3  -8   9     128.31     132.50     31.00  33%2 o
   3  -1   0    1784.90    1018.10    137.50  33%2 o
   4  -6   6     112.22     105.20     39.70  33%2 <
   4   1  -3    1027.50    1094.50    163.40  33%2 o
   4   5  -8     192.28     182.30     62.70  33%2 <
   5  -7   7     148.13     140.30     36.20  33%2 o
   5  -4   3      24.39     146.30     52.90  33%2 <
   6  -5   4       6.83      65.40     43.70  33%2 <
   6  -2   0      74.98      88.90     64.50  33%2 <
   7  -7   6       0.59      42.40     26.60  33%2 <
   7   0  -3     671.95     838.70     78.20  33%2 o
   8  -5   3       3.80      15.40     33.30  33%2 <
   9  -6   4      66.02      65.40     30.50  33%2 <
   9  -3   0      10.43      14.10     37.80  33%2 <
  10  -4   1       2.95      58.00     36.40  33%2 <
  10  -1  -3       5.35      58.70     41.00  33%2 <
  11  -2  -2      71.79      94.00     40.70  33%2 <
 -11   0   5     242.15     230.20     49.50  34%2 o
 -11   3   1      54.41      54.30     34.90  34%2 <
 -10   2   2     101.60      15.20     38.40  34%2 <
 -10   5  -2     120.10     126.40     35.10  34%2 o
  -9   0   4     371.57     402.30     61.30  34%2 o
  -8   2   1     579.98     552.40     54.80  34%2 o
  -8   5  -3       1.84      25.30     32.40  34%2 <
  -8   6  -4     102.86      69.40     34.40  34%2 <
  -7  -6  11       5.38     109.60     59.00  34%2 <
  -7   4  -2    1233.40    1394.10     66.80  34%2 o
  -7   7  -6       1.54      39.10     29.00  34%2 <
  -6   2   0     140.60      91.60     64.10  34%2 <
  -5   4  -3      25.34      38.30     51.70  34%2 <
  -5   8  -8       6.63       6.80     33.90  34%2 <
  -4  -4   7     782.03     898.00     84.50  34%2 o
  -4   6  -6      75.92      49.30     37.80  34%2 <
  -3   1   0    2222.50    1688.40    143.90  34%2 o
  -3   8  -9     129.44     119.50     33.60  34%2 o
  -3   9 -10      43.34      50.00     32.80  34%2 <
  -2   3  -3    3514.30    3347.60    114.00  34%2 o
  -2   7  -8     633.46     674.30     54.60  34%2 o
  -1  -8  11      94.96     114.40     40.80  34%2 <
  -1  -5   7    1551.60    1331.80     76.50  34%2 o
  -1   5  -6     327.36     380.60     65.60  34%2 o
   0  -9  12     109.04      79.40     37.30  34%2 <
   0  -6   8      58.06       9.20     40.70  34%2 <
   0   7  -9      31.74     109.50     39.40  34%2 <
   1   6  -8      22.00      64.50     46.70  34%2 <
   2  -9  11       0.87      51.90     34.30  34%2 <
   2  -6   7     463.83     445.90     53.30  34%2 o
   2  -3   3    3412.30    3790.40    114.00  34%2 o
   2   8 -11     109.53     134.80     42.30  34%2 o
   3  -7   8      98.68     111.30     39.80  34%2 <
   3  -4   4     857.65    1005.40     74.50  34%2 o
   3  -1   0    1829.80    1018.10    137.50  34%2 o
   4  -8   9       9.33      34.00     32.20  34%2 <
   4  -5   5      45.53      87.30     40.40  34%2 <
   4  -2   1     410.85     424.90     83.90  34%2 o
   4   5  -8     114.98     182.30     62.70  34%2 <
   5  -7   7     156.49     140.30     36.20  34%2 o
   5   7 -11      36.11      83.40     48.20  34%2 <
   6  -8   8      18.30      23.00     33.50  34%2 <
   6  -5   4       8.72      65.40     43.70  34%2 <
   7  -6   5     157.86     185.30     38.80  34%2 o
   7  -3   1     118.45     106.80     45.40  34%2 <
   8  -7   6      44.49      84.00     32.10  34%2 <
   8  -4   2       8.02      18.60     37.30  34%2 <
   8  -1  -2      24.89      60.30     50.60  34%2 <
   9  -5   3       3.30      12.90     31.60  34%2 <
   9  -2  -1     415.30     382.80     47.80  34%2 o
  10  -6   4       0.47      19.30     24.40  34%2 <
 -12   1   4       1.57      20.20     34.70  35%2 <
 -10  -2   7      64.34      79.30     62.30  35%2 <
 -10   1   3       4.26      31.40     41.90  35%2 <
 -10   4  -1       5.96      46.60     35.20  35%2 <
  -9   3   0       4.26      50.80     37.60  35%2 <
  -9   6  -4      47.04      74.40     32.20  35%2 <
  -8   5  -3       5.25      25.30     32.40  35%2 <
  -7   0   3     822.15     761.40     69.60  35%2 o
  -7   3  -1      82.29     108.10     43.80  35%2 <
  -7   7  -6       2.54      39.10     29.00  35%2 <
  -6  -7  12     226.21     236.00     51.30  35%2 o
  -6   2   0     112.68      91.60     64.10  35%2 <
  -6   5  -4      11.87      40.50     37.20  35%2 <
  -6   8  -8      28.78      48.90     31.00  35%2 <
  -5   7  -7     209.10     192.00     37.00  35%2 o
  -4   2  -1     466.12     600.90     86.90  35%2 o
  -3   4  -4     945.48     896.70     71.90  35%2 o
  -3   7  -8     142.28     146.00     38.80  35%2 o
  -3   8  -9     143.27     119.50     33.60  35%2 o
  -2  -6   9     231.13     276.50     51.20  35%2 o
  -2   6  -7     481.63     529.00     51.20  35%2 o
  -1  -7  10      64.00      90.30     44.10  35%2 <
  -1   8 -10      11.42      10.80     34.70  35%2 <
   0  -8  11      12.10      30.00     37.40  35%2 <
   0  -6   8      55.17       9.20     40.70  35%2 <
   0  -3   4    1563.50    1347.80    104.10  35%2 o
   0   3  -4    1860.00    1501.90    113.10  35%2 o
   0   7  -9      13.56     109.50     39.40  35%2 <
   1  -7   9     168.09     192.60     38.30  35%2 o
   1  -4   5     372.51     418.80     73.00  35%2 o
   1   5  -7    1460.00    1365.70     80.50  35%2 o
   2  -8  10      52.06      35.10     31.80  35%2 <
   2  -5   6     199.93     270.10     56.20  35%2 o
   2   7 -10     578.21     483.70     53.20  35%2 o
   3  -6   7       9.94      39.80     40.90  35%2 <
   4  -7   8     208.41     194.10     37.00  35%2 o
   4  -5   5      40.62      87.30     40.40  35%2 <
   4  -2   1     491.23     424.90     83.90  35%2 o
   5  -8   9      69.49      63.90     28.50  35%2 <
   5  -6   6       6.84      33.30     37.50  35%2 <
   5  -3   2    1889.20    2206.00     85.60  35%2 o
   5   0  -2      82.88     263.70     91.00  35%2 <
   6  -7   7      39.43      67.20     32.00  35%2 <
   6  -4   3      16.56      67.10     44.30  35%2 <
   7  -5   4       4.27      50.50     36.50  35%2 <
   8  -6   5      34.51      46.20     33.80  35%2 <
   9  -5   3       4.65      12.90     31.60  35%2 <
   9  -2  -1     391.23     382.80     47.80  35%2 o
  10  -6   4       0.52      19.30     24.40  35%2 <
  10  -3   0      41.70      58.00     36.80  35%2 <
  11  -1  -3       2.15      21.00     35.00  35%2 <
 -11  -1   6      12.08      77.00     49.50  36%2 <
 -11   2   2      58.03      52.20     35.80  36%2 <
 -10  -2   7      66.61      79.30     62.30  36%2 <
  -9   2   1     528.28     451.90     48.00  36%2 o
  -9   5  -3       1.98      23.60     34.30  36%2 <
  -8   1   2      23.31      61.90     48.40  36%2 <
  -8   4  -2       2.46      23.00     38.70  36%2 <
  -8   7  -6      67.81      66.00     30.50  36%2 <
  -6   4  -3      19.92      37.30     40.80  36%2 <
  -6   7  -7      52.51      49.20     30.90  36%2 <
  -6   8  -8      36.38      48.90     31.00  36%2 <
  -5   3  -2    2045.20    2151.80     87.40  36%2 o
  -4  -1   3    1058.70    1170.60    174.00  36%2 o
  -4   2  -1     400.91     600.90     86.90  36%2 o
  -4   8  -9      21.59      57.80     30.30  36%2 <
  -3   7  -8     160.04     146.00     38.80  36%2 o
  -2  -8  12       0.95      53.40     35.80  36%2 <
  -2  -6   9     248.82     276.50     51.20  36%2 o
  -1  -7  10      76.64      90.30     44.10  36%2 <
  -1   7  -9     197.26     191.30     41.80  36%2 o
   0  -8  11      19.77      30.00     37.40  36%2 <
   0   3  -4    1721.30    1501.90    113.10  36%2 o
   0   6  -8      62.18      74.80     43.90  36%2 <
   1  -4   5     327.93     418.80     73.00  36%2 o
   1   5  -7    1509.00    1365.70     80.50  36%2 o
   1   8 -11     110.32      87.60     35.70  36%2 <
   2  -7   9      24.04      40.80     37.50  36%2 <
   2  -5   6     216.84     270.10     56.20  36%2 o
   2   7 -10     548.69     483.70     53.20  36%2 o
   3  -8  10      54.32      40.90     33.00  36%2 <
   3  -6   7       6.03      39.80     40.90  36%2 <
   4  -7   8     242.33     194.10     37.00  36%2 o
   4  -4   4     888.88    1003.10     68.90  36%2 o
   5  -8   9      66.04      63.90     28.50  36%2 <
   5  -5   5      30.78      86.20     42.30  36%2 <
   6  -6   6      46.30      31.70     34.50  36%2 <
   6  -1  -1    1814.90    1826.50     90.90  36%2 o
   7  -7   7      62.92      79.80     30.10  36%2 <
   7  -5   4       3.17      50.50     36.50  36%2 <
   7  -2   0     463.27     304.70     51.80  36%2 o
   8  -6   5      24.30      46.20     33.80  36%2 <
   8  -3   1      43.81      77.20     40.50  36%2 <
   8   0  -3      18.25     141.10     57.50  36%2 <
   9  -6   5       9.67      41.60     29.50  36%2 <
   9  -4   2     205.13     145.40     39.70  36%2 o
   9  -1  -2     288.39     387.50     50.90  36%2 o
  10  -5   3      13.52      46.30     34.60  36%2 <
  10  -2  -1      15.15      73.00     40.30  36%2 <
  11  -3   0      31.29     102.20     37.80  36%2 <
 -11  -1   6       9.49      77.00     49.50  37%2 <
 -11   4  -1      31.09      65.90     35.50  37%2 <
 -10   3   0      69.54      69.60     34.20  37%2 <
  -9   2   1     451.47     451.90     48.00  37%2 o
  -8   3  -1       6.91      50.00     40.50  37%2 <
  -7   2   0     323.43     223.40     50.10  37%2 o
  -7   5  -4      12.08      64.50     36.20  37%2 <
  -6   1   1    1830.70    1630.20     90.00  37%2 o
  -6   4  -3      17.06      37.30     40.80  37%2 <
  -6   7  -7      56.60      49.20     30.90  37%2 <
  -5  -7  12      24.86      81.30     47.70  37%2 <
  -5  -5   9      12.05     144.40     64.20  37%2 <
  -5   0   2      43.67     242.30     97.80  37%2 <
  -5   8  -9      44.82      46.50     29.60  37%2 <
  -4   4  -4     955.08    1141.90     73.60  37%2 o
  -4   7  -8     290.14     226.90     39.60  37%2 o
  -3   3  -3    3343.80    3700.70    105.40  37%2 o
  -3   6  -7      14.83      63.20     40.60  37%2 <
  -2  -8  12       1.01      53.40     35.80  37%2 <
  -2   2  -2    3107.30    2881.20    143.90  37%2 o
  -2   5  -6     436.20     399.60     52.00  37%2 o
  -2   8 -10     122.64     160.60     33.50  37%2 o
  -1  -4   6     362.11     437.90     78.60  37%2 o
  -1   1  -1     889.44   -2431.50    377.70  37%2 <
  -1   7  -9     187.91     191.30     41.80  37%2 o
   0  -7  10     476.25     344.60     41.50  37%2 o
   0  -5   7     417.27     364.70     53.60  37%2 o
   1  -8  11       8.05      69.30     36.00  37%2 <
   1  -6   8      19.85      69.50     36.60  37%2 <
   1  -1   1     863.94    -262.00    312.10  37%2 <
   2  -7   9      25.56      40.80     37.50  37%2 <
   2  -2   2    3230.60    3031.90    137.80  37%2 o
   3  -8  10      50.68      40.90     33.00  37%2 <
   3  -5   6     657.58     706.80     57.30  37%2 o
   3  -3   3    3423.40    3358.60     97.90  37%2 o
   4  -8  10       9.55      33.80     30.50  37%2 <
   4  -6   7       7.66      39.30     36.60  37%2 <
   4  -4   4     911.32    1003.10     68.90  37%2 o
   4   4  -7    1208.30    1088.80     95.80  37%2 o
   5  -7   8      19.32      -5.00     32.20  37%2 <
   5  -5   5      15.90      86.20     42.30  37%2 <
   5   6 -10     394.67     322.40     54.60  37%2 o
   6  -3   2     342.83     247.30     49.50  37%2 o
   7  -6   6      63.88      69.10     33.50  37%2 <
   7  -4   3      38.93      91.80     40.90  37%2 <
   8  -5   4     306.14     272.80     36.80  37%2 o
   8   0  -3     127.30     141.10     57.50  37%2 <
   9  -6   5      21.62      41.60     29.50  37%2 <
   9  -3   1     181.56     225.20     41.70  37%2 o
   9  -1  -2     169.83     387.50     50.90  37%2 o
   9   2  -6     766.56     777.80     75.80  37%2 o
  10  -4   2      55.07      20.60     34.60  37%2 <
  10  -2  -1      68.35      73.00     40.30  37%2 <
 -12   2   2       0.93      24.00     37.20  38%2 <
 -11   1   3      21.68      59.60     41.60  38%2 <
 -11   3   0      29.59      54.30     32.20  38%2 <
 -10   0   4       8.58      42.30     44.90  38%2 <
 -10   2   1      30.25      58.80     37.20  38%2 <
 -10   5  -3       1.94      29.50     33.70  38%2 <
  -9  -1   5     389.15     448.70     60.30  38%2 o
  -9   1   2     240.79     266.10     50.50  38%2 o
  -9   4  -2     108.71     125.50     40.10  38%2 o
  -8  -2   6     215.59     294.40     83.00  38%2 o
  -8   5  -4     315.46     261.70     38.60  38%2 o
  -7   4  -3      27.75      51.60     39.30  38%2 <
  -6  -6  11     500.04     458.30     61.00  38%2 o
  -6   3  -2     263.28     115.60     50.10  38%2 <
  -6   6  -6      35.44      54.80     37.20  38%2 <
  -5  -7  12      23.40      81.30     47.70  38%2 <
  -5   2  -1     369.47     391.50     74.30  38%2 o
  -5   7  -8      24.89      65.10     32.90  38%2 <
  -4   4  -4     892.56    1141.90     73.60  38%2 o
  -4   6  -7       1.04      29.90     34.90  38%2 <
  -3   8 -10      59.33      74.30     33.50  38%2 <
  -2  -7  11      77.30     110.20     44.30  38%2 <
  -2   7  -9      18.83      26.40     34.10  38%2 <
  -1  -8  12      36.33      69.80     35.20  38%2 <
  -1  -6   9      95.95     159.30     47.20  38%2 o
  -1   6  -8      34.84      84.00     40.90  38%2 <
   0   5  -7     520.24     437.30     63.10  38%2 o
   0   8 -11      18.72      46.40     38.00  38%2 <
   1  -3   4    1262.90    1203.50     90.00  38%2 o
   1   4  -6     279.75     314.00     81.20  38%2 o
   1   7 -10      49.28      82.40     42.20  38%2 <
   2  -8  11      13.99      61.90     34.50  38%2 <
   2  -6   8      34.41      68.80     41.00  38%2 <
   2  -4   5    1862.50    1741.40     81.10  38%2 o
   3  -7   9      25.49      29.50     36.40  38%2 <
   3  -5   6     622.70     706.80     57.30  38%2 o
   4  -8  10       8.62      33.80     30.50  38%2 <
   4  -1   0    1533.80    1160.70    104.30  38%2 o
   5  -6   7      18.03      57.10     33.30  38%2 <
   5  -4   4      12.40      40.60     47.20  38%2 <
   5  -2   1     367.57     462.00     75.70  38%2 o
   6  -7   8      94.99     116.30     31.90  38%2 o
   6  -5   5     140.42      69.80     38.60  38%2 <
   7  -6   6      69.30      69.10     33.50  38%2 <
   7  -1  -1     243.31     316.20     60.50  38%2 o
   8  -6   6       5.87      35.10     29.60  38%2 <
   8  -4   3     449.68     339.50     43.00  38%2 o
   8  -2   0     221.90     259.20     47.40  38%2 o
   8   3  -7     303.13     495.30    104.90  38%2 o
   9  -5   4       9.89      35.20     31.40  38%2 <
  10  -3   1       3.09      10.50     32.80  38%2 <
  10  -1  -2       3.27      50.90     40.60  38%2 <
  11  -2  -1      69.79      73.90     36.80  38%2 <
 -10   4  -2      65.95      75.80     34.70  39%2 <
  -9   3  -1     175.76     133.20     38.20  39%2 o
  -9   5  -4      14.49      25.80     31.30  39%2 <
  -8   0   3       9.61      31.60     52.30  39%2 <
  -8   2   0     199.25     232.50     48.50  39%2 o
  -8   4  -3     281.64     280.20     40.00  39%2 o
  -7  -1   4     211.63     312.00     78.80  39%2 o
  -6   7  -8      85.68      84.60     30.00  39%2 <
  -5   4  -4       8.75      25.20     48.10  39%2 <
  -5   6  -7      19.87      33.20     32.50  39%2 <
  -4   1   0    1735.60    1479.20    109.30  39%2 o
  -4   3  -3    2269.40    2239.50     87.00  39%2 o
  -3  -8  13      83.23      77.60     36.90  39%2 <
  -3   7  -9      22.71      -4.20     34.20  39%2 <
  -2   6  -8      51.15     106.90     42.30  39%2 <
  -1  -7  11      30.16      56.60     37.90  39%2 <
  -1   3  -4    1171.50    1120.80     97.50  39%2 o
  -1   8 -11       7.07      48.40     32.50  39%2 <
   0  -8  12       4.73       0.20     31.20  39%2 <
   0  -6   9     241.81     310.50     47.10  39%2 o
   0  -4   6      61.32     210.00     73.10  39%2 <
   0   7 -10     329.32     297.70     43.40  39%2 o
   1  -7  10      24.49      62.60     37.00  39%2 <
   1  -5   7     114.43     144.30     51.60  39%2 <
   1   6  -9      99.37      76.10     46.20  39%2 <
   2  -7  10     113.10      99.70     36.10  39%2 <
   3  -6   8     354.45     426.60     46.90  39%2 o
   3  -4   5     203.68     241.40     56.20  39%2 o
   3   0  -1     172.80     429.00    190.20  39%2 <
   4  -7   9      52.32      42.60     35.10  39%2 <
   4  -5   6       5.36      10.30     41.70  39%2 <
   4  -3   3    2153.20    2165.10     90.50  39%2 o
   4   6 -10     188.59     184.10     52.70  39%2 o
   5  -7   9      30.60      75.20     30.70  39%2 <
   6  -6   7       2.72      32.30     34.70  39%2 <
   6  -4   4     118.16     148.80     41.60  39%2 o
   6  -2   1     109.02     139.90     62.50  39%2 <
   6   0  -2      39.04     227.80     86.00  39%2 <
   7  -5   5      18.74      50.50     38.10  39%2 <
   7  -3   2      58.11     106.30     46.90  39%2 <
   8  -5   5       2.99      49.10     32.30  39%2 <
   8   3  -7     218.26     495.30    104.90  39%2 o
   9  -4   3     122.41     169.30     36.30  39%2 o
   9  -2   0      51.04      44.30     40.70  39%2 <
   9   0  -3     743.07     618.00     55.50  39%2 o
  10  -3   1       0.73      10.50     32.80  39%2 <
  11  -1  -2      14.67      54.50     36.20  39%2 <
  11   1  -5     115.44     128.20     47.40  39%2 <
 -11  -2   7      73.18     164.60     56.30  40%2 <
 -11   0   4     107.58      63.40     39.60  40%2 <
 -11   2   1      72.04      54.20     37.70  40%2 <
 -10  -1   5      55.92      78.20     51.40  40%2 <
 -10   1   2       3.63      75.50     42.10  40%2 <
 -10   3  -1       4.31      46.70     37.20  40%2 <
  -9   5  -4      21.51      25.80     31.30  40%2 <
  -8   4  -3     307.35     280.20     40.00  40%2 o
  -7  -5  10    1073.60     973.30     81.20  40%2 o
  -7   1   1     197.32     251.70     53.30  40%2 o
  -7   3  -2      73.40      93.70     44.60  40%2 <
  -6   7  -8      62.63      84.60     30.00  40%2 <
  -5   6  -7      19.02      33.20     32.50  40%2 <
  -4   3  -3    2423.00    2239.50     87.00  40%2 o
  -4   7  -9      69.19      87.90     31.10  40%2 <
  -3   0   1     216.23     441.20    172.90  40%2 <
  -3   2  -2     781.36    1007.80    103.10  40%2 o
  -3   7  -9      35.69      -4.20     34.20  40%2 <
  -2   6  -8      79.48     106.90     42.30  40%2 <
  -1  -7  11      60.59      56.60     37.90  40%2 <
  -1   5  -7     123.16     163.40     56.50  40%2 <
   0  -6   9     187.22     310.50     47.10  40%2 o
   0  -4   6      36.00     210.00     73.10  40%2 <
   0  -2   3      33.50     653.80    148.90  40%2 o
   1  -8  12     123.58      88.40     32.90  40%2 <
   1   6  -9      93.54      76.10     46.20  40%2 <
   2  -7  10     124.00      99.70     36.10  40%2 <
   2  -5   7    1547.30    1389.90     63.40  40%2 o
   3  -6   8     334.43     426.60     46.90  40%2 o
   3  -4   5     210.88     241.40     56.20  40%2 o
   3  -2   2     691.38    1015.00     88.70  40%2 o
   3   0  -1     139.68     429.00    190.20  40%2 <
   4   6 -10     141.89     184.10     52.70  40%2 o
   5  -7   9      30.07      75.20     30.70  40%2 <
   5  -5   6      55.40      90.20     38.20  40%2 <
   5  -3   3      68.66     119.80     54.60  40%2 <
   6  -6   7       4.51      32.30     34.70  40%2 <
   6  -4   4     148.75     148.80     41.60  40%2 o
   6  -2   1     127.73     139.90     62.50  40%2 <
   7  -6   7     129.64     130.80     33.50  40%2 o
   8  -5   5       2.27      49.10     32.30  40%2 <
   8  -3   2     608.80     554.20     49.30  40%2 o
   8  -1  -1      41.61      33.10     47.90  40%2 <
  10  -2   0      30.23      26.90     33.20  40%2 <
  10   0  -3     103.76     161.80     44.50  40%2 o
  10   2  -6     313.72     170.90     56.30  40%2 o
  11  -1  -2      11.86      54.50     36.20  40%2 <
 -12   0   4      10.38      21.00     39.10  41%2 <
 -11   3  -1      64.86      64.50     36.30  41%2 <
 -10  -3   8     262.28     315.60     81.30  41%2 o
  -9   0   3     759.77     851.80     63.20  41%2 o
  -9   2   0      57.06      48.60     40.60  41%2 <
  -9   4  -3     147.28     142.20     37.70  41%2 o
  -8   1   1      46.03      84.10     45.50  41%2 <
  -8   3  -2     599.46     470.40     48.00  41%2 o
  -6   0   2      32.75     287.60     86.90  41%2 o
  -6   2  -1     170.38     168.70     57.70  41%2 <
  -6   4  -4     128.71     199.50     42.30  41%2 o
  -6   6  -7       5.49      46.50     33.10  41%2 <
  -5  -6  11       4.94      78.00     48.10  41%2 <
  -5   1   0    6956.20    6749.80    129.60  41%2 o
  -5   3  -3      69.15     188.70     60.70  41%2 o
  -5   7  -9      16.17      45.80     32.50  41%2 <
  -3  -7  12       3.91      48.10     36.30  41%2 <
  -3   6  -8     373.60     428.30     41.10  41%2 o
  -2  -6  10      10.65      92.10     46.70  41%2 <
  -2   3  -4      39.02     104.80     83.00  41%2 <
  -2   5  -7    1363.30    1372.50     67.50  41%2 o
  -2   7 -10     190.53      77.10     38.00  41%2 <
  -1  -3   5    9516.20    9494.20    154.80  41%2 o
   0  -7  11      36.78      35.50     36.20  41%2 <
   0   4  -6      75.38     141.40     74.70  41%2 <
   0   6  -9     289.95     349.70     47.20  41%2 o
   1  -6   9      14.78       8.50     36.70  41%2 <
   1  -4   6     694.91     742.60     76.00  41%2 o
   2  -3   4      15.79      57.70     75.90  41%2 <
   2   7 -11      51.37      64.60     37.10  41%2 <
   3  -7  10       1.73      49.30     30.90  41%2 <
   3  -5   7      28.96      71.60     43.40  41%2 <
   3   4  -7      87.19     215.10     81.40  41%2 <
   4  -7  10      54.38      73.80     35.30  41%2 <
   4  -4   5      59.35     171.00     45.70  41%2 o
   5  -6   8      98.43     129.90     36.90  41%2 o
   5  -1   0    5948.80    6079.60    126.70  41%2 o
   5   1  -3    2889.90    3120.20    140.90  41%2 o
   5   5  -9      12.45     167.20     67.00  41%2 <
   6  -5   6       4.19      52.70     37.20  41%2 <
   6  -3   3    1155.70     804.50     61.50  41%2 o
   7  -2   1      34.87      27.40     43.70  41%2 <
   7   0  -2      51.10     134.10     60.00  41%2 <
   8  -4   4       2.72      35.10     36.50  41%2 <
   9  -5   5       0.51      52.50     33.70  41%2 <
   9  -3   2      17.19      28.80     37.20  41%2 <
   9  -1  -1      61.49      84.80     42.80  41%2 <
  10  -3   2       2.00      25.80     34.40  41%2 <
 -12   0   4      11.69      21.00     39.10  42%2 <
 -11   1   2      11.65      58.40     37.50  42%2 <
 -11   3  -1      70.09      64.50     36.30  42%2 <
 -10  -3   8     294.41     315.60     81.30  42%2 o
 -10   2   0      36.89      63.20     32.70  42%2 <
 -10   4  -3      52.66      50.00     32.00  42%2 <
  -9  -2   6     740.32     698.60     72.90  42%2 o
  -8   1   1      51.11      84.10     45.50  42%2 <
  -8   3  -2     525.94     470.40     48.00  42%2 o
  -7   2  -1      12.83      25.10     41.70  42%2 <
  -7   4  -4      99.24     120.60     37.10  42%2 o
  -7   6  -7     178.33     136.50     33.90  42%2 o
  -5   1   0    6919.90    6749.80    129.60  42%2 o
  -4  -3   6    4973.70    5717.60    158.10  42%2 o
  -4   2  -2     307.68     339.10     70.70  42%2 o
  -4   6  -8       4.09      13.20     34.20  42%2 <
  -3   7 -10       1.86      23.40     28.00  42%2 <
  -2  -7  12       1.67      41.80     33.30  42%2 <
  -2   1  -1     437.15     337.90    192.10  42%2 <
  -2   3  -4      14.92     104.80     83.00  42%2 <
  -2   5  -7    1488.00    1372.50     67.50  42%2 o
  -2   7 -10     103.23      77.10     38.00  42%2 <
  -1  -6  10      17.59      76.80     41.80  42%2 <
  -1   4  -6    1197.90    1062.60     70.90  42%2 o
  -1   6  -9      14.37      65.30     37.20  42%2 <
   0  -5   8      54.89      77.50     42.00  42%2 <
   1  -7  11     138.00      96.10     33.80  42%2 <
   1  -4   6     695.03     742.60     76.00  42%2 o
   1   5  -8     106.05      90.10     48.70  42%2 <
   1   7 -11      76.69      60.70     35.50  42%2 <
   2  -6   9     173.38     145.90     40.80  42%2 o
   2  -1   1     513.84     530.00    178.90  42%2 <
   3  -6   9      23.58      39.10     31.30  42%2 <
   3  -5   7      28.45      71.60     43.40  42%2 <
   3  -3   4     626.21     622.30     69.70  42%2 o
   4  -7  10      53.20      73.80     35.30  42%2 <
   4  -5   7      19.43      37.50     32.90  42%2 <
   4  -2   2     249.98     179.80     70.30  42%2 <
   5  -4   5      22.44      15.40     37.40  42%2 <
   5   1  -3    3165.80    3120.20    140.90  42%2 o
   6  -6   8      78.70      88.20     31.50  42%2 <
   6  -3   3     890.18     804.50     61.50  42%2 o
   6  -1   0     185.91     270.10     65.30  42%2 o
   6   6 -11     393.99     329.40     60.80  42%2 o
   7  -5   6      47.42      36.00     34.20  42%2 <
   7  -3   3       3.09      33.20     35.40  42%2 <
   7   0  -2     110.85     134.10     60.00  42%2 <
   8  -5   6      74.46      68.70     26.40  42%2 <
   8  -4   4       1.61      35.10     36.50  42%2 <
   8  -2   1     487.65     557.50     51.60  42%2 o
   9  -4   4      43.16      72.40     33.00  42%2 <
   9  -1  -1      19.82      84.80     42.80  42%2 <
  10  -3   2       5.18      25.80     34.40  42%2 <
  10  -1  -1       6.17      29.00     37.60  42%2 <
 -11  -1   5     348.56     307.60     49.20  43%2 o
 -11   2   0       4.28      32.00     39.00  43%2 <
 -10   0   3     138.42     152.30     47.90  43%2 o
  -9  -2   6     775.17     698.60     72.90  43%2 o
  -9   1   1      73.71     127.70     49.50  43%2 <
  -9   3  -2      63.22      82.80     35.20  43%2 <
  -8  -1   4     111.34     101.80     58.00  43%2 <
  -8   2  -1     484.17     487.80     47.80  43%2 o
  -8   4  -4       3.18      47.70     33.20  43%2 <
  -7  -6  12     213.06     194.50     55.90  43%2 o
  -7   0   2     200.43     222.30     66.90  43%2 o
  -6  -5  10     400.91     338.90     66.90  43%2 o
  -6  -2   5   13172.00   14069.50    202.90  43%2 o
  -6   3  -3    1223.30     889.20     59.50  43%2 o
  -5  -4   8     413.10     353.00     82.40  43%2 o
  -5   6  -8     113.61     107.30     37.50  43%2 <
  -4   2  -2     302.14     339.10     70.70  43%2 o
  -3   3  -4     589.17     654.80     77.90  43%2 o
  -3   5  -7      14.21      67.50     41.00  43%2 <
  -3   7 -10       1.37      23.40     28.00  43%2 <
  -2   6  -9     189.06     232.30     42.30  43%2 o
  -1  -7  12      22.36      87.60     38.80  43%2 <
  -1   2  -3    5635.20    6084.20    164.30  43%2 o
  -1   4  -6    1245.10    1062.60     70.90  43%2 o
   0  -6  10     120.92     148.00     43.60  43%2 o
   0  -3   5   11627.00   10922.70    158.40  43%2 o
   0   5  -8      80.60     128.50     55.00  43%2 <
   0   7 -11      23.81      23.50     36.20  43%2 <
   1  -5   8     252.02     261.10     44.00  43%2 o
   1  -2   3    6252.10    6174.80    162.20  43%2 o
   2  -7  11      14.71      45.20     32.60  43%2 <
   2  -4   6     153.09     208.50     58.60  43%2 o
   2   6 -10       4.15      48.70     42.20  43%2 <
   3  -6   9      20.03      39.10     31.30  43%2 <
   3  -3   4     622.17     622.30     69.70  43%2 o
   4  -6   9      33.23      12.80     35.10  43%2 <
   4  -3   4     201.04     232.50     58.10  43%2 o
   4   0  -1    1071.10     993.30    121.40  43%2 o
   4   5  -9      52.26     119.20     58.70  43%2 <
   5  -5   7      21.22      69.10     35.20  43%2 <
   5  -2   2    2025.30    2203.20     90.30  43%2 o
   6  -4   5      35.00      60.80     38.30  43%2 <
   6  -1   0     150.57     270.10     65.30  43%2 o
   6   6 -11     422.16     329.40     60.80  43%2 o
   7  -4   5     345.31     408.10     45.10  43%2 o
   7  -3   3       2.59      33.20     35.40  43%2 <
   8  -5   6      73.27      68.70     26.40  43%2 <
   8  -3   3     106.92     148.70     40.20  43%2 o
   8   0  -2     168.71     271.00     57.90  43%2 o
   9  -2   1      71.50      87.80     37.90  43%2 <
  10  -2   1      21.50       9.80     34.20  43%2 <
  10  -1  -1       5.53      29.00     37.60  43%2 <
 -11   2   0       5.37      32.00     39.00  44%2 <
 -10   3  -2       1.04      47.30     32.60  44%2 <
  -9  -5  11    1197.80     801.10     99.00  44%2 o
  -9   1   1      57.40     127.70     49.50  44%2 <
  -9   4  -4      22.96      50.10     34.80  44%2 <
  -8   2  -1     490.83     487.80     47.80  44%2 o
  -7   0   2     297.78     222.30     66.90  44%2 o
  -7   3  -3       3.20      40.90     42.80  44%2 <
  -6   1   0     118.24     339.80     71.40  44%2 o
  -5  -1   3    3194.20    3420.50    144.30  44%2 o
  -5   2  -2    1834.10    2195.80     86.70  44%2 o
  -4   5  -7      16.77      82.80     38.00  44%2 <
  -3   3  -4     640.51     654.80     77.90  44%2 o
  -3   6  -9      10.03      24.50     36.10  44%2 <
  -2  -5   9      52.85     137.10     51.90  44%2 <
  -2   6  -9     189.32     232.30     42.30  44%2 o
  -1  -4   7    2460.70    2395.70     91.40  44%2 o
  -1   2  -3    5787.90    6084.20    164.30  44%2 o
  -1   5  -8     383.86     389.70     46.50  44%2 o
  -1   7 -11     137.33      93.20     35.80  44%2 <
   0  -7  12      19.16      48.20     39.20  44%2 <
   0  -3   5   11889.00   10922.70    158.40  44%2 o
   0   5  -8      98.33     128.50     55.00  44%2 <
   1  -6  10     132.72     119.00     43.20  44%2 <
   1   6 -10       5.71      64.00     46.20  44%2 <
   2  -5   8      20.71      63.60     46.70  44%2 <
   3  -4   6      90.51      59.20     50.20  44%2 <
   4  -6   9      30.43      12.80     35.10  44%2 <
   4  -3   4     190.58     232.50     58.10  44%2 o
   4   0  -1    1012.80     993.30    121.40  44%2 o
   5  -6   9      10.79      40.20     34.00  44%2 <
   5   6 -11      12.83     166.50     48.30  44%2 o
   6  -5   7      58.78      78.10     34.30  44%2 <
   6  -2   2      60.48     135.40     48.10  44%2 <
   7  -5   7      94.50      75.00     30.00  44%2 <
   7  -4   5     375.79     408.10     45.10  44%2 o
   7  -1   0     790.99     744.00     61.50  44%2 o
   8  -4   5       5.56      51.00     34.90  44%2 <
   8  -3   3     107.63     148.70     40.20  44%2 o
   8   5 -10     515.81     608.90     96.20  44%2 o
   9  -3   3      56.10      31.20     36.60  44%2 <
   9   0  -2      14.66      79.60     43.50  44%2 <
   9   3  -7      32.83     209.90     78.40  44%2 <
  10  -2   1      24.33       9.80     34.20  44%2 <
 -11   0   3      56.39      70.20     41.40  45%2 <
 -11   1   1      14.85      10.90     31.20  45%2 <
 -10  -2   6     329.06     310.30     58.20  45%2 o
 -10   1   1      28.00      61.20     40.40  45%2 <
 -10   2  -1      16.40      33.90     30.30  45%2 <
  -9  -1   4     391.51     332.50     54.20  45%2 o
  -9   2  -1      40.83      62.40     38.30  45%2 <
  -8   0   2     410.78     399.70     57.30  45%2 o
  -8   3  -3      92.70      59.60     38.80  45%2 <
  -7   1   0     595.10     663.10     59.90  45%2 o
  -7   4  -5     587.17     598.40     46.60  45%2 o
  -6  -6  12      14.69      44.80     45.60  45%2 <
  -6   2  -2      45.38     110.80     51.80  45%2 <
  -6   5  -7      58.19     162.50     38.90  45%2 o
  -5  -5  10     225.01     131.60     54.50  45%2 <
  -5   3  -4     456.09     429.50     47.70  45%2 o
  -5   5  -7      56.04      90.00     33.90  45%2 <
  -5   6  -9      27.70      39.20     29.30  45%2 <
  -4   0   1    1595.80    1226.90    130.20  45%2 o
  -4   3  -4     152.86     172.90     58.90  45%2 <
  -4   6  -9       6.16      20.40     30.20  45%2 <
  -3  -7  13      58.70      60.60     36.70  45%2 <
  -3   1  -1    2472.00    2245.70    134.00  45%2 o
  -2  -6  11     364.16     293.90     39.90  45%2 o
  -2   2  -3     788.30     843.10    104.80  45%2 o
  -2   5  -8      10.95      67.00     43.30  45%2 <
  -1  -5   9     169.52     151.80     43.00  45%2 o
  -1   5  -8     350.69     389.70     46.50  45%2 o
   0  -4   7     137.33     217.80     58.00  45%2 o
   0   6 -10      31.21      57.30     34.00  45%2 <
   1  -7  12      35.03      38.50     28.30  45%2 <
   1  -3   5    1309.30    1540.00     83.80  45%2 o
   1   4  -7    2629.70    2476.00     91.00  45%2 o
   2  -6  10      54.89      56.20     31.50  45%2 <
   2  -2   3     773.13     930.30     98.30  45%2 o
   3  -6  10       4.65      43.70     34.50  45%2 <
   3  -5   8     238.23     170.50     38.50  45%2 o
   3  -1   1    2359.40    2032.80    122.20  45%2 o
   4  -5   8       5.92      41.50     37.20  45%2 <
   4  -4   6      28.02      79.90     37.30  45%2 <
   5  -4   6       2.32      62.00     39.40  45%2 <
   5  -3   4     387.56     420.20     51.00  45%2 o
   5   0  -1      22.44     294.50     93.50  45%2 o
   6  -3   4       2.30      34.30     42.00  45%2 <
   6   1  -3    1718.00    1841.80    106.90  45%2 o
   6   4  -8     368.69     537.30     99.00  45%2 o
   7  -2   2     364.26     481.50     47.20  45%2 o
   8  -2   2      21.53      27.60     33.70  45%2 <
   8  -1   0     285.51     348.70     50.00  45%2 o
   9  -1   0      56.43      46.70     40.20  45%2 <
  10   0  -2      94.18     112.20     44.90  45%2 <
  11   0  -2     131.18      95.80     37.40  45%2 <
 -11  -3   8      21.91     108.80     61.80  46%2 <
 -11   1   1      34.41      10.90     31.20  46%2 <
 -11   2  -1      37.73     102.30     34.30  46%2 <
 -10  -2   6     299.34     310.30     58.20  46%2 o
 -10   2  -1      18.32      33.90     30.30  46%2 <
 -10   3  -3       5.74      55.90     33.30  46%2 <
  -9   0   2      59.53     110.50     44.10  46%2 <
  -9   3  -3      41.22      17.90     26.90  46%2 <
  -9   4  -5      20.13      31.80     32.20  46%2 <
  -8   1   0     332.51     340.80     45.80  46%2 o
  -7   2  -2     412.50     336.70     46.40  46%2 o
  -7   5  -7      67.84      80.00     34.10  46%2 <
  -6   2  -2      45.01     110.80     51.80  46%2 <
  -6   3  -4       2.67      47.10     38.70  46%2 <
  -5  -6  12       8.49      60.80     43.60  46%2 <
  -5   3  -4     479.65     429.50     47.70  46%2 o
  -5   6  -9      24.31      39.20     29.30  46%2 <
  -4  -4   8     200.65     275.90     65.70  46%2 o
  -3  -3   6    4969.90    5202.10    137.50  46%2 o
  -3   5  -8     230.43     247.40     43.80  46%2 o
  -2   2  -3     815.85     843.10    104.80  46%2 o
  -2   6 -10      65.53      77.10     35.80  46%2 <
  -1  -6  11      17.92      55.30     38.30  46%2 <
  -1   6 -10     141.71     151.40     38.70  46%2 o
   0  -6  11     156.28     158.70     37.30  46%2 o
   0  -5   9       9.01      63.30     44.10  46%2 <
   0   4  -7      57.35     161.60     59.60  46%2 <
   1  -5   9     232.75     247.30     43.30  46%2 o
   1  -4   7      85.91     143.40     55.80  46%2 <
   2  -3   5    7458.60    6885.80    123.40  46%2 o
   2   5  -9      14.97      63.80     49.20  46%2 <
   3  -2   3     696.26     487.00     75.60  46%2 o
   4  -6  10      11.52       1.00     26.90  46%2 <
   4  -1   1     535.57     797.40     87.10  46%2 o
   4   3  -6    4204.20    4777.40    152.50  46%2 o
   5  -5   8      58.98      41.80     32.20  46%2 <
   5   0  -1      38.16     294.50     93.50  46%2 o
   6  -5   8     247.32     246.80     37.80  46%2 o
   6  -4   6       3.35      28.90     33.70  46%2 <
   7  -4   6      57.03      27.60     33.30  46%2 <
   7  -3   4     365.14     312.30     39.80  46%2 o
   7   1  -3     580.08     390.80     72.90  46%2 o
   8  -4   6      27.68      12.50     29.20  46%2 <
   8  -3   4      77.11      32.00     34.60  46%2 <
   8  -2   2      26.58      27.60     33.70  46%2 <
   9  -3   4      72.62      40.00     33.40  46%2 <
   9  -2   2      41.19      26.80     37.30  46%2 <
   9  -1   0      58.84      46.70     40.20  46%2 <
  10  -2   2      10.00      31.20     32.40  46%2 <
  10  -1   0      29.75      82.40     39.10  46%2 <
  11   0  -2     114.43      95.80     37.40  46%2 <
 -11  -2   6     124.93     113.80     52.60  47%2 <
 -11  -1   4      14.19      66.80     42.20  47%2 <
 -10   0   2     109.58     124.50     43.70  47%2 <
  -9   1   0      35.43      38.40     43.00  47%2 <
  -9   2  -2     104.83      98.40     36.00  47%2 <
  -8   2  -2     125.18     122.30     41.20  47%2 <
  -8   3  -4      82.48      64.00     32.00  47%2 <
  -7   3  -4     387.47     293.80     43.10  47%2 o
  -6  -1   3    1771.80    1833.40    107.00  47%2 o
  -6   5  -8     229.33     153.10     33.10  47%2 o
  -5   0   1     204.09     374.60     93.40  47%2 o
  -5   5  -8      69.03      82.90     36.90  47%2 <
  -4   1  -1     762.09     956.90     94.00  47%2 o
  -4   2  -3    1267.50    1168.70     75.00  47%2 o
  -4   5  -8       8.39      36.00     32.70  47%2 <
  -3  -6  12      15.72      74.70     41.00  47%2 <
  -3   2  -3     847.73     762.50     80.20  47%2 o
  -3   6 -10      18.95      56.20     32.20  47%2 <
  -1   4  -7     568.62     643.80     63.90  47%2 o
   0   5  -9      72.08     152.70     45.20  47%2 o
   1  -6  11      37.79      33.60     32.10  47%2 <
   1   5  -9     359.20     334.60     46.90  47%2 o
   1   6 -11      57.25     101.20     40.30  47%2 <
   2  -6  11       8.14      46.50     34.20  47%2 <
   2  -5   9     373.99     438.70     45.20  47%2 o
   2  -4   7      33.45      72.30     42.20  47%2 <
   2   6 -11     224.03     279.20     45.40  47%2 o
   3  -5   9      43.80      42.80     36.70  47%2 <
   3  -4   7      89.78      57.30     43.30  47%2 <
   3  -3   5     296.68     294.50     57.10  47%2 o
   4  -5   9     287.32     279.10     35.30  47%2 o
   4  -4   7      45.71      39.50     37.00  47%2 <
   4  -3   5     123.84      41.90     49.80  47%2 <
   4  -2   3    1070.90     996.70     73.90  47%2 o
   5  -3   5      30.08     110.30     39.10  47%2 <
   5  -2   3     172.24     204.60     56.50  47%2 o
   5  -1   1     201.58     329.30     69.70  47%2 o
   5   4  -8     367.35     411.40     83.90  47%2 o
   6  -1   1     131.39     176.80     57.20  47%2 o
   6   0  -1      18.67      65.40     79.00  47%2 <
   7   0  -1      39.33      64.30     59.50  47%2 <
   7   5 -10    1211.00    1081.60     86.70  47%2 o
   8   1  -3     438.30     363.30     55.70  47%2 o
   9   1  -3     124.59     192.40     46.60  47%2 o
   9   2  -5     110.93     179.10     59.60  47%2 o
  10   2  -5     215.66     204.60     51.80  47%2 o
 -11  -1   4      16.16      66.80     42.20  48%2 <
 -11   0   2     131.72      77.50     39.70  48%2 <
 -10   0   2     104.40     124.50     43.70  48%2 <
 -10   1   0      23.87      29.00     35.50  48%2 <
 -10   2  -2       6.07      16.10     36.90  48%2 <
  -9   2  -2     110.58      98.40     36.00  48%2 <
  -9   3  -4      43.04      26.50     34.00  48%2 <
  -8  -5  11     114.83     176.70     69.80  48%2 <
  -8   3  -4      84.37      64.00     32.00  48%2 <
  -7  -2   5     338.37     374.30     90.00  48%2 o
  -6   0   1       7.03     195.10     76.50  48%2 <
  -6   5  -8     218.13     153.10     33.10  48%2 o
  -5   1  -1     219.88     337.10     69.10  48%2 o
  -5   2  -3     131.15     104.70     58.30  48%2 <
  -4   2  -3    1185.20    1168.70     75.00  48%2 o
  -3  -6  12      14.94      74.70     41.00  48%2 <
  -3   4  -7      58.23      73.70     44.40  48%2 <
  -2  -6  12      67.69     143.60     41.20  48%2 o
  -2  -5  10     468.88     376.10     49.40  48%2 o
  -2  -4   8     610.47     588.00     63.10  48%2 o
  -2   4  -7     167.86      79.30     47.80  48%2 <
  -2   5  -9     464.14     508.90     48.20  48%2 o
  -1   5  -9     241.96     225.00     44.60  48%2 o
   0   5  -9      70.86     152.70     45.20  48%2 o
   0   6 -11     114.19     144.20     41.10  48%2 o
   1   6 -11      48.14     101.20     40.30  48%2 <
   2   2  -4    5410.30    5279.10    180.80  48%2 o
   3  -5   9      38.52      42.80     36.70  48%2 <
   3   3  -6    4524.70    4534.40    132.90  48%2 o
   4  -5   9     258.99     279.10     35.30  48%2 o
   4  -4   7      35.96      39.50     37.00  48%2 <
   4  -3   5     114.44      41.90     49.80  48%2 <
   5  -5   9      12.28      21.70     32.30  48%2 <
   5  -4   7      26.63      11.90     33.50  48%2 <
   5  -3   5      26.12     110.30     39.10  48%2 <
   5  -2   3     137.10     204.60     56.50  48%2 o
   6  -4   7      20.89      50.60     31.60  48%2 <
   6  -3   5     101.91      92.10     36.40  48%2 <
   6  -2   3      54.39      68.10     45.10  48%2 <
   6  -1   1     120.28     176.80     57.20  48%2 o
   6   5 -10      55.44     136.90     61.30  48%2 <
   7  -4   7      73.35      79.70     34.20  48%2 <
   7  -3   5      18.30      64.50     36.40  48%2 <
   7  -2   3     594.10     539.80     48.50  48%2 o
   7  -1   1       6.96      37.80     44.90  48%2 <
   7   0  -1      29.85      64.30     59.50  48%2 <
   8  -3   5      31.83      51.50     35.50  48%2 <
   8  -2   3      50.51      17.90     39.60  48%2 <
   8  -1   1      15.39      37.90     42.90  48%2 <
   8   0  -1     126.32     149.30     45.40  48%2 o
   9  -1   1     171.22     150.70     42.50  48%2 o
   9   0  -1       7.77      21.60     42.50  48%2 <
   9   1  -3     114.68     192.40     46.60  48%2 o
  10   0  -1      22.48      33.80     40.00  48%2 <
  10   2  -5     192.96     204.60     51.80  48%2 o
 -11   1   0      12.56      69.50     36.10  49%2 <
  -7  -5  11     307.86     236.70     58.40  49%2 o
  -7  -1   3     620.87     494.70     72.10  49%2 o
  -7   0   1      46.57     132.00     59.70  49%2 <
  -7   1  -1      33.93      54.50     43.60  49%2 <
  -7   2  -3     564.27     610.60     48.90  49%2 o
  -6   1  -1     142.64     213.80     56.10  49%2 o
  -6   2  -3      43.75      74.20     38.60  49%2 <
  -5   2  -3     108.42     104.70     58.30  49%2 <
  -5   4  -7      29.11      27.00     35.10  49%2 <
  -4   4  -7      30.11      50.90     30.30  49%2 <
  -4   5  -9     302.97     333.70     40.30  49%2 o
  -3   5  -9      51.00      52.60     25.60  49%2 <
  -2   5  -9     545.99     508.90     48.20  49%2 o
  -2   6 -11      27.40      28.90     21.80  49%2 <
  -1  -6  12      41.59      78.00     37.00  49%2 <
  -1  -5  10      16.24      70.50     39.00  49%2 <
  -1  -4   8      14.26      60.60     46.50  49%2 <
  -1  -3   6     111.11     217.50     71.60  49%2 o
  -1   6 -11       8.21      38.10     33.20  49%2 <
   0  -6  12      20.99      18.20     27.40  49%2 <
   0  -5  10       7.05      18.80     22.80  49%2 <
   0  -4   8       5.60      51.90     44.00  49%2 <
   0  -3   6      92.59     261.10     66.50  49%2 o
   0  -2   4    4099.50    4016.70    126.20  49%2 o
   1  -6  12       0.92       4.90     18.20  49%2 <
   1  -5  10      23.77      48.80     35.40  49%2 <
   1  -4   8     309.54     251.80     44.70  49%2 o
   2  -5  10      21.22      42.20     34.50  49%2 <
   3  -5  10      80.87      75.20     34.20  49%2 <
   5   5 -10     189.88     233.00     57.50  49%2 o
   8  -3   5      30.13      51.50     35.50  49%2 <
   8  -2   3      62.42      17.90     39.60  49%2 <
   9  -3   5       1.53      16.30     31.60  49%2 <
   9  -2   3       3.68      38.40     34.40  49%2 <
   9  -1   1     178.70     150.70     42.50  49%2 o
  10  -1   1       7.82      26.60     35.70  49%2 <
  10   0  -1      11.90      33.80     40.00  49%2 <
  -9  -1   3      69.80      90.80     46.70  50%2 <
  -9   0   1      44.40      64.00     45.50  50%2 <
  -9   1  -1     157.95     120.00     38.30  50%2 o
  -8  -3   7     160.11     354.50    100.40  50%2 o
  -8  -2   5     291.79     348.30     73.90  50%2 o
  -8  -1   3     318.55     493.90     53.50  50%2 o
  -8   0   1     115.01     233.70     47.70  50%2 o
  -8   1  -1       8.55      42.60     42.60  50%2 <
  -8   2  -3      65.76      40.70     31.30  50%2 <
  -8   3  -5      22.98      23.10     28.90  50%2 <
  -7  -5  11     427.89     236.70     58.40  50%2 o
  -7   1  -1      10.34      54.50     43.60  50%2 <
  -7   2  -3     526.36     610.60     48.90  50%2 o
  -7   3  -5      67.23      88.40     40.20  50%2 <
  -7   4  -7      71.18      57.40     27.70  50%2 <
  -6   2  -3      36.34      74.20     38.60  50%2 <
  -6   4  -7      28.48      64.90     34.40  50%2 <
  -5   4  -7      40.02      27.00     35.10  50%2 <
  -4   5  -9     329.90     333.70     40.30  50%2 o
   0  -4   8       5.66      51.90     44.00  50%2 <
   0  -3   6      93.22     261.10     66.50  50%2 o
   0  -2   4    3961.60    4016.70    126.20  50%2 o
   0  -1   2   32325.00   30484.50    309.00  50%2 o
   0   2  -4    3327.50    3752.20    143.70  50%2 o
   1  -5  10      26.58      48.80     35.40  50%2 <
   1  -4   8     321.30     251.80     44.70  50%2 o
   1  -3   6      93.08     205.10     67.80  50%2 o
   1  -2   4     154.14     185.90    100.50  50%2 <
   1   3  -6     100.59     220.60     82.00  50%2 <
   2  -5  10      13.43      42.20     34.50  50%2 <
   2  -4   8      56.84     155.90     44.80  50%2 o
   2  -3   6     464.07     420.50     65.60  50%2 o
   3  -5  10      64.84      75.20     34.20  50%2 <
   3  -4   8     223.53     254.90     46.80  50%2 o
   3  -3   6     750.97     651.00     56.40  50%2 o
   4  -5  10       7.47      35.80     35.00  50%2 <
   4  -4   8      32.20      71.60     35.80  50%2 <
   5  -4   8      68.19      91.20     31.90  50%2 <
   5   5 -10     185.53     233.00     57.50  50%2 o
   6  -4   8      20.98      54.70     29.90  50%2 <
 -11  -2   5      10.04      29.90     39.90  51%2 <
 -11  -1   3       1.23      15.00     32.80  51%2 <
 -11   0   1      45.80       0.80     30.30  51%2 <
 -10  -2   5     132.38     143.40     51.80  51%2 <
 -10  -1   3      93.71      65.40     42.50  51%2 <
 -10   0   1      17.56      38.20     39.60  51%2 <
 -10   1  -1       4.81      30.60     38.20  51%2 <
  -9  -3   7      62.01     249.10     75.30  51%2 o
  -9  -2   5     107.62     105.10     48.20  51%2 <
  -6  -5  11       7.15      58.10     55.50  51%2 <
  -5  -5  11       8.37      56.50     52.80  51%2 <
  -4   4  -8      27.47      43.50     35.40  51%2 <
  -3  -6  13       1.80      56.80     37.90  51%2 <
  -3  -5  11     119.10     169.60     44.40  51%2 o
  -3   2  -4     563.26     608.30     74.60  51%2 o
  -3   4  -8     145.91     154.80     38.20  51%2 o
  -3   5 -10      18.76      31.60     31.40  51%2 <
  -2  -5  11      11.28      81.10     44.00  51%2 <
  -2   1  -2     242.47     404.50    128.30  51%2 o
  -2   2  -4    8749.00    7969.60    134.10  51%2 o
  -2   4  -8     382.70     416.60     45.00  51%2 o
  -2   5 -10      11.02      29.10     33.10  51%2 <
  -1  -5  11      39.47      81.80     41.20  51%2 <
  -1   1  -2   12376.00   12570.40    220.60  51%2 o
  -1   2  -4     320.45     360.80     94.00  51%2 o
  -1   4  -8     311.66     290.40     48.10  51%2 o
  -1   5 -10      28.94      43.10     37.70  51%2 <
   0  -5  11      46.58      87.80     40.00  51%2 <
   0   3  -6     113.55     236.20     69.60  51%2 o
   0   4  -8       8.20      92.40     46.60  51%2 <
   0   5 -10      15.99      25.90     39.60  51%2 <
   1  -5  11      15.12      52.30     37.20  51%2 <
   1  -1   2   12030.00   12341.20    208.80  51%2 o
   1   5 -10      36.57     103.40     42.50  51%2 <
   2  -5  11      53.92      57.80     31.10  51%2 <
   2  -2   4    8670.00    8579.60    137.40  51%2 o
   2  -1   2     249.90     306.00    121.60  51%2 <
   2   6 -12      20.29      53.70     37.80  51%2 <
   3  -2   4     564.30     615.20     74.90  51%2 o
   3  -1   2     756.46     620.30     85.60  51%2 o
   3   6 -12       5.58      51.70     42.00  51%2 <
   4  -2   4     981.94    1169.10     73.60  51%2 o
   4  -1   2      32.03     113.80     60.50  51%2 <
   5  -2   4     131.45     190.60     51.20  51%2 o
   5  -1   2     304.55     166.80     54.90  51%2 o
   6  -3   6      69.76      94.40     36.80  51%2 <
   6  -2   4     275.38     235.20     48.30  51%2 o
   6  -1   2      35.44      91.60     41.20  51%2 <
   6   0   0     133.91     356.80     60.30  51%2 o
   7  -3   6      61.42      43.10     33.90  51%2 <
   7  -2   4     145.75     171.50     43.90  51%2 o
   7  -1   2     130.72     161.40     39.50  51%2 o
   7   0   0      33.78      60.00     47.20  51%2 <
   8  -3   6      51.28      68.20     32.40  51%2 <
   8  -2   4     169.40     225.40     42.00  51%2 o
   8  -1   2      16.35      36.70     34.60  51%2 <
   8   0   0       6.02      55.50     34.50  51%2 <
   9  -2   4      42.73      50.70     36.20  51%2 <
   9  -1   2       7.59      -0.80     31.70  51%2 <
   9   0   0      16.43      26.20     26.80  51%2 <
  10   0   0       3.91       7.30     28.60  51%2 <
  10   1  -2      11.97      62.20     37.60  51%2 <
 -11  -2   5       5.53      29.90     39.90  52%2 <
 -11  -1   3       5.74      15.00     32.80  52%2 <
 -10  -2   5      96.61     143.40     51.80  52%2 <
  -9  -3   7     247.05     249.10     75.30  52%2 o
  -9   2  -4     107.76     107.90     39.00  52%2 <
  -8   2  -4      25.25      98.90     38.70  52%2 <
  -7   1  -2     163.83     240.90     50.80  52%2 o
  -7   2  -4     121.18     148.10     41.20  52%2 o
  -6  -4   9     212.21     258.90     81.20  52%2 o
  -6   1  -2       6.83     117.80     54.00  52%2 <
  -6   2  -4     235.76     229.50     46.90  52%2 o
  -5  -4   9      34.60     178.90     64.90  52%2 <
  -5   1  -2     138.77     116.00     67.70  52%2 <
  -5   2  -4     107.17     113.90     46.40  52%2 <
  -5   4  -8      68.84      64.20     32.90  52%2 <
  -4  -4   9      94.51     229.60     60.20  52%2 o
  -4   1  -2      24.09      82.20     71.20  52%2 <
  -4   2  -4    1024.90     787.20     66.40  52%2 o
  -4   4  -8      25.68      43.50     35.40  52%2 <
  -3   1  -2     622.74     527.80     87.60  52%2 o
  -2  -4   9     119.81     188.80     55.70  52%2 o
  -1  -5  11      34.37      81.80     41.20  52%2 <
  -1  -4   9     493.85     416.50     54.70  52%2 o
   0  -5  11      73.06      87.80     40.00  52%2 <
   0  -4   9     162.91     247.40     44.00  52%2 o
   1  -5  11      16.63      52.30     37.20  52%2 <
   1  -4   9      42.12      50.50     36.20  52%2 <
   1   0   0    3689.70 -826541.00   1420.51  52%2 <
   2  -5  11      28.96      57.80     31.10  52%2 <
   2  -4   9     194.20     260.20     42.70  52%2 o
   2   0   0   69909.00   63762.80    381.00  52%2 o
   3  -4   9      20.19      14.10     37.60  52%2 <
   3   0   0    2789.20    3232.30    159.40  52%2 o
   4  -4   9      27.52      80.50     37.80  52%2 <
   4  -3   7      90.68     102.50     41.60  52%2 <
   4   0   0    5769.50    6590.60    138.30  52%2 o
   5  -4   9      51.77      83.80     36.20  52%2 <
   5  -3   7     165.85     215.40     43.10  52%2 o
   5   0   0    1684.50    1762.00     86.70  52%2 o
   6  -3   7      11.74     -14.40     34.50  52%2 <
   6   0   0     159.63     356.80     60.30  52%2 o
   7  -3   7      82.22      85.70     32.40  52%2 <
   7   0   0      34.65      60.00     47.20  52%2 <
   7   1  -2    1168.00    1095.80     79.10  52%2 o
   8  -2   5      41.37      36.20     36.70  52%2 <
   8   0   0       4.64      55.50     34.50  52%2 <
   8   1  -2     932.93     991.10     65.70  52%2 o
   9   0   0      13.30      26.20     26.80  52%2 <
   9   1  -2     180.87     140.70     44.30  52%2 o
  10   1  -2      18.92      62.20     37.60  52%2 <
 -11  -3   7     413.04     471.50     62.50  53%2 o
 -10  -3   7      84.46     195.60     59.70  53%2 o
 -10   1  -2       6.06      34.60     34.90  53%2 <
  -9   0   0      12.40       6.10     33.80  53%2 <
  -9   1  -2      12.47      51.40     38.70  53%2 <
  -9   2  -4     108.87     107.90     39.00  53%2 <
  -8   0   0       5.03      18.90     38.90  53%2 <
  -8   1  -2       5.99      70.20     39.50  53%2 <
  -8   2  -4      28.72      98.90     38.70  53%2 <
  -7   0   0      32.05      98.20     48.60  53%2 <
  -7   1  -2     165.64     240.90     50.80  53%2 o
  -7   2  -4     121.21     148.10     41.20  53%2 o
  -6   0   0     173.35     220.30     65.20  53%2 o
  -6   1  -2      10.29     117.80     54.00  53%2 <
  -5   0   0    1621.90    1803.80     91.50  53%2 o
  -5   1  -2     136.40     116.00     67.70  53%2 <
  -4  -4   9      85.56     229.60     60.20  53%2 o
  -4   0   0    5908.00    4724.10    129.50  53%2 o
  -3   0   0    2752.40    2301.90    160.90  53%2 o
  -2  -4   9     115.96     188.80     55.70  53%2 o
  -2   0   0   70195.00   74784.80    411.80  53%2 o
  -2   5 -11      18.13      21.00     23.20  53%2 <
  -1  -4   9     473.70     416.50     54.70  53%2 o
  -1   5 -11      30.24      26.70     25.20  53%2 <
   0  -4   9     169.19     247.40     44.00  53%2 o
   0  -3   7      28.13      10.20     47.90  53%2 <
   1  -4   9      34.43      50.50     36.20  53%2 <
   1  -3   7      49.73     124.50     48.60  53%2 <
   2  -4   9     196.82     260.20     42.70  53%2 o
   2  -3   7     159.74     176.80     43.90  53%2 o
   3  -3   7      31.28      29.80     38.00  53%2 <
   4  -3   7      87.34     102.50     41.60  53%2 <
   5  -3   7     163.41     215.40     43.10  53%2 o
   5  -2   5      50.26      13.30     30.40  53%2 <
   5   1  -2    7913.70    8091.30    152.00  53%2 o
   6  -3   7      11.32     -14.40     34.50  53%2 <
   6  -2   5     142.56     225.80     42.40  53%2 o
   6   1  -2    2145.70    2177.10    105.60  53%2 o
   7  -3   7      81.51      85.70     32.40  53%2 <
   7  -2   5      20.77      70.80     33.80  53%2 <
   7   1  -2    1171.20    1095.80     79.10  53%2 o
   8  -2   5      37.52      36.20     36.70  53%2 <
   8  -1   3      88.68       9.50     23.90  53%2 <
   9  -1   3      26.13      42.60     32.70  53%2 <
  10   3  -6      46.73      89.20     59.80  53%2 <
 -11  -1   2      12.82      11.60     39.10  54%2 <
 -10  -1   2     534.37     337.90     46.40  54%2 o
  -9  -1   2      54.26     110.60     45.90  54%2 <
  -8  -1   2    1110.80    1183.10     66.10  54%2 o
  -8   2  -5      13.53      61.10     33.00  54%2 <
  -7  -1   2     303.09     280.70     60.60  54%2 o
  -7   2  -5      18.31       5.80     33.00  54%2 <
  -6  -5  12     421.68     380.10     52.30  54%2 o
  -6  -1   2    2008.30    1955.70     93.60  54%2 o
  -6   2  -5     205.43     178.50     37.30  54%2 o
  -6   3  -7      35.16      68.40     31.40  54%2 <
  -5  -1   2    9153.00    9588.70    155.90  54%2 o
  -5   3  -7     205.70     164.90     36.80  54%2 o
  -4  -3   7     103.98     227.70     81.00  54%2 <
  -4   3  -7      90.57      43.00     34.90  54%2 <
  -3  -5  12      33.53      46.00     37.10  54%2 <
  -3   3  -7      37.51      99.40     36.50  54%2 <
  -2  -5  12      37.29      71.30     35.40  54%2 <
  -2  -3   7     398.05     279.40     60.30  54%2 o
  -2   3  -7     270.48     277.30     42.80  54%2 o
  -1  -4  10      13.23      43.10     40.70  54%2 <
  -1   3  -7      42.11      72.50     45.60  54%2 <
   0  -4  10     456.79     389.10     40.00  54%2 o
   0   3  -7      31.59      21.90     53.20  54%2 <
   0   4  -9     189.30     203.80     39.90  54%2 o
   1  -4  10       8.37      43.70     36.00  54%2 <
   1  -2   5     408.11     453.20     71.00  54%2 o
   1   3  -7      18.75      37.70     63.50  54%2 <
   1   4  -9      55.37      58.60     41.90  54%2 <
   2  -4  10     117.48      86.80     32.50  54%2 <
   2  -2   5     105.54     212.90     60.80  54%2 o
   2   4  -9      10.64      99.00     47.00  54%2 <
   3  -4  10       6.23      29.90     31.00  54%2 <
   3  -3   8     165.40     193.40     38.90  54%2 o
   3  -2   5      15.48      85.00     51.10  54%2 <
   4  -3   8      24.67      20.90     29.50  54%2 <
   4  -1   3     413.45     251.40     58.90  54%2 o
   4   1  -2    1837.10    2057.90    139.00  54%2 o
   4   4  -9     113.21     128.90     52.10  54%2 <
   5  -3   8      76.04      62.60     32.80  54%2 <
   5  -1   3     399.83     336.00     51.50  54%2 o
   5   5 -11       5.38      66.40     43.90  54%2 <
   6  -2   6     124.75     119.50     36.60  54%2 o
   6  -1   3      85.85      98.30     40.70  54%2 <
   6   5 -11       7.86      33.60     51.20  54%2 <
   7  -2   6       4.27       9.00     30.70  54%2 <
   7   0   1       7.54      21.90     43.80  54%2 <
   8   0   1     338.78     342.90     45.50  54%2 o
   9   0   1     180.02     136.70     34.80  54%2 o
   9   1  -1     889.60     782.40     53.30  54%2 o
   9   3  -6     162.86     190.80     65.80  54%2 <
  10   1  -1      37.38      53.30     39.70  54%2 <
 -11  -2   4       3.82      43.00     44.90  55%2 <
 -10  -2   4     290.51     163.70     44.80  55%2 o
  -9   1  -3      46.29      64.30     34.10  55%2 <
  -8   1  -3     117.84      79.70     37.30  55%2 <
  -8   2  -5      35.87      61.10     33.00  55%2 <
  -7  -5  12     245.31     201.90     50.20  55%2 o
  -7   1  -3      44.76      61.00     37.10  55%2 <
  -7   2  -5      20.04       5.80     33.00  55%2 <
  -6  -5  12     399.33     380.10     52.30  55%2 o
  -6  -1   2    1934.50    1955.70     93.60  55%2 o
  -6   1  -3     106.89      29.40     39.90  55%2 <
  -6   2  -5     183.46     178.50     37.30  55%2 o
  -5  -1   2    9153.50    9588.70    155.90  55%2 o
  -5   1  -3     470.98     279.90     49.70  55%2 o
  -4  -3   7     111.66     227.70     81.00  55%2 <
  -4  -1   2    1853.30    2005.10    137.80  55%2 o
  -2  -4  10     840.75     625.20     50.50  55%2 o
  -1  -4  10      18.32      43.10     40.70  55%2 <
   0  -4  10     410.21     389.10     40.00  55%2 o
   0  -2   5     674.05     837.80     80.70  55%2 o
   0   3  -7      34.50      21.90     53.20  55%2 <
   1  -2   5     370.47     453.20     71.00  55%2 o
   1   3  -7      21.92      37.70     63.50  55%2 <
   2  -3   8     145.65     175.40     40.80  55%2 o
   3  -3   8     155.92     193.40     38.90  55%2 o
   3  -1   3    3257.00    3343.50     98.20  55%2 o
   4  -3   8      17.49      20.90     29.50  55%2 <
   4  -1   3     372.26     251.40     58.90  55%2 o
   4   4  -9     133.31     128.90     52.10  55%2 <
   5  -2   6      83.92     148.20     37.40  55%2 o
   6  -2   6     122.95     119.50     36.60  55%2 o
   6   0   1     123.18      79.50     52.30  55%2 <
   6   5 -11       7.36      33.60     51.20  55%2 <
   7  -2   6       4.53       9.00     30.70  55%2 <
   7  -1   4      47.72      41.00     33.80  55%2 <
   7   0   1       7.82      21.90     43.80  55%2 <
   8  -1   4      20.62      54.00     34.00  55%2 <
   8   1  -1     127.62      98.30     46.30  55%2 <
   8   3  -6     841.95     714.70     84.10  55%2 o
   9   1  -1     871.63     782.40     53.30  55%2 o
  10   1  -1      30.48      53.30     39.70  55%2 <
 -10  -1   1      48.51      40.80     35.30  56%2 <
  -9  -2   4     146.55     169.50     45.80  56%2 o
  -9   0  -1     134.69     122.20     39.20  56%2 o
  -8  -2   4     221.65     210.30     61.50  56%2 o
  -8   0  -1     526.88     555.50     46.80  56%2 o
  -8   1  -4      28.87      73.50     34.00  56%2 <
  -7   0  -1      45.75     139.30     42.00  56%2 o
  -6   0  -1      77.57      72.70     50.90  56%2 <
  -5  -4  10      32.77     108.40     58.20  56%2 <
  -5   0  -1    1763.30    1593.40     77.60  56%2 o
  -5   3  -8      66.94      78.10     34.00  56%2 <
  -4  -5  13       0.79      39.90     36.10  56%2 <
  -4   3  -8      23.27      47.50     34.00  56%2 <
  -3  -5  13       5.26      75.90     39.20  56%2 <
  -3   1  -3    3029.10    3166.30     96.10  56%2 o
  -3   3  -8     204.42     200.70     43.20  56%2 o
  -2   1  -3    6106.90    6402.60    129.90  56%2 o
  -2   3  -8     124.04     139.10     35.50  56%2 o
  -1  -4  11       4.88      35.20     34.10  56%2 <
  -1  -3   8      13.13      38.60     45.50  56%2 <
  -1   3  -8       6.80      60.30     39.30  56%2 <
  -1   4 -10       9.27      38.10     34.00  56%2 <
   0  -4  11      27.44      60.20     37.00  56%2 <
   0  -3   8      53.55      87.80     45.00  56%2 <
   0   4 -10     296.71     386.90     46.10  56%2 o
   1  -4  11      11.58      31.60     32.30  56%2 <
   1  -1   3    3505.50    2543.20    121.90  56%2 o
   1   4 -10      36.95      66.80     38.30  56%2 <
   2  -3   9     112.02      91.40     35.50  56%2 <
   2  -2   6      12.40      54.30     49.10  56%2 <
   2  -1   3    5842.50    6456.20    124.30  56%2 o
   2   5 -12      32.50      61.60     40.40  56%2 <
   3  -3   9      78.48     111.00     32.20  56%2 o
   3  -2   6     262.73     281.20     47.80  56%2 o
   3   1  -2    5861.70    2923.90    213.80  56%2 o
   3   5 -12      49.25      39.90     36.40  56%2 <
   4  -3   9      29.61      80.60     32.60  56%2 <
   4   0   1    3260.30    3298.40     98.50  56%2 o
   5  -2   7     123.53     123.40     37.20  56%2 o
   5  -1   4     470.90     447.30     45.90  56%2 o
   5   0   1     789.56    1560.00     81.60  56%2 o
   6  -2   7      35.72      58.70     33.00  56%2 <
   6  -1   4     668.54     734.30     49.70  56%2 o
   6   4  -9     203.96     234.80     71.50  56%2 o
   7   0   2      36.35      41.80     38.00  56%2 <
   7   1  -1     702.49     613.70     59.60  56%2 o
   8  -1   5      13.00      34.80     29.30  56%2 <
   8   0   2      25.38      39.70     36.90  56%2 <
   8   3  -6     691.74     714.70     84.10  56%2 o
  10   1   0     190.26     120.50     39.60  56%2 o
 -11  -3   6      12.99      57.90     46.60  57%2 <
 -10  -1   1      53.51      40.80     35.30  57%2 <
  -9  -1   1     837.61     796.70     52.10  57%2 o
  -8  -1   1     204.35     144.10     40.90  57%2 o
  -8   1  -4      43.81      73.50     34.00  57%2 <
  -7  -2   4     240.28     340.50     68.20  57%2 o
  -7   1  -4      37.59      82.50     30.90  57%2 <
  -6   0  -1      35.82      72.70     50.90  57%2 <
  -6   1  -4     701.80     754.30     47.60  57%2 o
  -5  -4  10      14.77     108.40     58.20  57%2 <
  -5   0  -1    1513.60    1593.40     77.60  57%2 o
  -4  -5  13       1.78      39.90     36.10  57%2 <
  -4   0  -1    3155.30    3364.80    103.30  57%2 o
  -2  -4  11     107.25     191.40     43.10  57%2 o
  -2  -3   8     402.33     478.20     58.90  57%2 o
  -2   1  -3    6383.10    6402.60    129.90  57%2 o
  -2   3  -8      88.52     139.10     35.50  57%2 o
  -1  -4  11       5.91      35.20     34.10  57%2 <
  -1  -3   8       6.79      38.60     45.50  57%2 <
  -1   1  -3    3179.40    2728.60    127.40  57%2 o
  -1   3  -8       6.88      60.30     39.30  57%2 <
   0  -4  11      34.62      60.20     37.00  57%2 <
   0   3  -8       9.40      60.40     48.10  57%2 <
   1  -3   9     252.11     191.10     43.10  57%2 o
   1  -2   6     995.81    1131.80     74.70  57%2 o
   1  -1   3    3105.70    2543.20    121.90  57%2 o
   1   4 -10      33.05      66.80     38.30  57%2 <
   2  -3   9      86.96      91.40     35.50  57%2 <
   2  -2   6      55.88      54.30     49.10  57%2 <
   2   4 -10     595.43     543.10     51.20  57%2 o
   3  -3   9      85.01     111.00     32.20  57%2 o
   3   5 -12      30.02      39.90     36.40  57%2 <
   4  -2   7      20.19      57.00     36.90  57%2 <
   4  -1   4      27.80      79.50     47.60  57%2 <
   4   0   1    3045.40    3298.40     98.50  57%2 o
   4   3  -7      59.93     221.70     85.00  57%2 <
   5  -2   7      89.41     123.40     37.20  57%2 o
   5  -1   4     498.40     447.30     45.90  57%2 o
   6  -2   7      28.88      58.70     33.00  57%2 <
   6   1  -1     930.63     831.30     72.40  57%2 o
   6   4  -9     145.39     234.80     71.50  57%2 o
   7  -1   5     164.23      75.70     28.90  57%2 <
   7   0   2      37.48      41.80     38.00  57%2 <
   8  -1   5      27.68      34.80     29.30  57%2 <
   8   2  -3     199.44     232.40     53.80  57%2 o
   9   0   3      46.46      62.30     33.70  57%2 <
   9   1   0      61.12      31.40     39.90  57%2 <
  10   1   0     192.46     120.50     39.60  57%2 o
  10   3  -5      39.97      96.30     51.30  57%2 <
 -11  -3   6      16.02      57.90     46.60  58%2 <
 -11  -2   3      36.89      81.50     37.10  58%2 <
 -10  -3   6      19.08      45.40     46.60  58%2 <
 -10  -2   3      13.04      56.60     38.50  58%2 <
  -9   0  -2      39.97      59.00     33.60  58%2 <
  -8   0  -2      49.72      46.00     33.30  58%2 <
  -8   1  -5       2.88      37.80     30.40  58%2 <
  -7  -1   1     747.81     889.30     57.80  58%2 o
  -7   0  -2      38.41      63.00     40.60  58%2 <
  -6  -4  10       8.29      88.70     53.30  58%2 <
  -6   2  -7      39.80      17.30     27.50  58%2 <
  -5   1  -4     430.20     299.80     48.10  58%2 o
  -5   2  -7     101.63      90.20     35.30  58%2 <
  -4   0  -1    3227.30    3364.80    103.30  58%2 o
  -4   1  -4      40.70      74.10     50.50  58%2 <
  -4   3  -9      46.32      71.10     35.40  58%2 <
  -3  -4  11     114.45     127.80     42.70  58%2 <
  -3  -1   2    3653.00    3178.70    194.00  58%2 o
  -3   0  -1   11894.00   12076.70    162.90  58%2 o
  -3   3  -9      64.47      64.30     29.50  58%2 <
  -2   3  -9     108.87     116.50     33.40  58%2 o
  -1  -4  12     112.57     113.60     33.60  58%2 o
  -1   1  -3    2791.60    2728.60    127.40  58%2 o
  -1   2  -6     705.57     847.60     62.20  58%2 o
  -1   4 -11      20.32      60.00     35.70  58%2 <
   0  -4  12       1.49      31.60     32.90  58%2 <
   0  -3   9     122.36     342.10     42.30  58%2 o
   0  -2   6     928.89     871.30     66.20  58%2 o
   0  -1   3    7221.60    5222.10    130.10  58%2 o
   0   4 -11      35.98      57.00     33.50  58%2 <
   1   3  -8      42.45      86.10     47.50  58%2 <
   1   4 -11      14.48      22.90     28.20  58%2 <
   2  -3  10      15.33      20.90     31.50  58%2 <
   2  -2   7     203.72      86.60     34.70  58%2 <
   3  -3  10       1.93      59.60     34.80  58%2 <
   3  -2   7      59.92      90.30     33.30  58%2 <
   3  -1   4    4171.70    3775.30     93.30  58%2 o
   3   0   1   10213.00   11840.60    167.60  58%2 o
   4  -2   8      59.99      37.20     28.80  58%2 <
   5  -2   8       5.90      20.00     27.30  58%2 <
   5  -1   5     167.02     180.50     40.20  58%2 o
   5   0   2     166.84     401.40     52.50  58%2 o
   5   1  -1    2782.10    3584.90    100.30  58%2 o
   6  -1   5      73.96      77.10     37.00  58%2 <
   6   0   2      48.07      66.90     41.00  58%2 <
   7  -1   6      12.20      44.20     31.10  58%2 <
   7   0   3     129.94     131.60     32.70  58%2 o
   8   0   3      17.39      27.90     35.10  58%2 <
   8   1   0     110.67      85.80     41.20  58%2 <
   8   2  -3     165.49     232.40     53.80  58%2 o
  10   2  -2       3.35      48.70     36.00  58%2 <
  10   3  -5      16.89      96.30     51.30  58%2 <
 -10  -3   8     157.94     318.40     76.70   1%5 o
  -8  -6  10      91.60      69.90     62.80   1%5 <
  -8  -5   9      86.31     182.80     73.50   1%5 <
  -8  -4   8      95.46      98.30     81.50   1%5 <
  -8  -3   7      35.30      58.80     89.80   1%5 <
  -6  -6   9     663.63     620.40     76.80   1%5 o
  -6  -5   8      31.15     184.50     83.30   1%5 <
  -6  -4   7    1176.30    1129.70    105.80   1%5 o
  -6  -3   6     272.52     365.70    115.80   1%5 o
  -4  -5   7      25.29      64.00     95.40   1%5 <
  -4  -4   6    2118.30    1591.50    143.60   1%5 o
  -4  -3   5      35.39     269.80    165.10   1%5 <
  -4  -2   4    1573.60    1951.90    198.00   1%5 o
  -3 -10  11      38.98      63.30     64.50   1%5 <
  -3  -9  10       9.08      39.00     68.60   1%5 <
  -2  -3   4    1964.50    1047.80    190.40   1%5 o
  -2  -2   3     421.77    1468.70    296.50   1%5 o
  -1 -10  10      25.44      90.90     70.20   1%5 <
  -1  -9   9      95.56     153.30     79.60   1%5 <
   0   6  -6      54.90      58.90    117.10   1%5 <
   0   7  -7     338.43     599.90     98.40   1%5 o
   0   8  -8     217.59     229.90     83.40   1%5 <
   0   9  -9     128.76     130.40     76.60   1%5 <
   0  10 -10       8.70     179.80     69.30   1%5 <
   1 -11  10      62.51     143.70     64.10   1%5 <
   1 -10   9     269.84      83.50     76.00   1%5 <
   1  -9   8      67.08     129.80     83.90   1%5 <
   1  -8   7      76.78     173.70     96.20   1%5 <
   2   2  -3     478.94    1749.10    300.60   1%5 o
   2   3  -4    1861.60    1694.20    217.70   1%5 o
   2   4  -5    5195.10    6161.80    199.20   1%5 o
   2   6  -7     997.46     574.80    114.40   1%5 o
   2   7  -8    1369.50    1139.50    100.90   1%5 o
   2   8  -9      15.24      73.30     80.50   1%5 <
   2   9 -10     603.76     499.40     77.60   1%5 o
   3 -10   8     383.55     232.40     71.80   1%5 o
   3  -9   7      32.06     155.10     88.20   1%5 <
   3  -8   6     464.65     288.50    104.20   1%5 <
   4   7  -9     110.94     141.30     80.30   1%5 <
   4   8 -10      85.70     141.50     71.40   1%5 <
   4   9 -11      75.48      76.20     63.60   1%5 <
   5  -6   3    3760.90    3301.10    186.80   1%5 o
   9  -1  -4      52.99     165.10    112.30   1%5 <
   9   0  -5     385.90     487.00    103.80   1%5 o
   9   1  -6      94.25      55.50     89.80   1%5 <
   9   2  -7     253.53     228.40     84.00   1%5 <
   9   3  -8     149.26     112.90     77.30   1%5 <
   9   4  -9      42.39      91.50     72.10   1%5 <
   9   5 -10      66.56     112.60     67.90   1%5 <
  11   2  -8      11.72      51.60     72.70   1%5 <
 -10  -1   6     138.09     230.00     90.90   2%5 <
 -10   0   5     222.97     277.10     99.10   2%5 <
  -9  -5   9       1.83      12.90     69.20   2%5 <
  -8  -1   5      76.28     104.60    109.70   2%5 <
  -8   0   4     288.62     125.40    125.60   2%5 <
  -7  -7  10      61.89      58.10     67.90   2%5 <
  -7  -6   9      46.44      74.40     73.40   2%5 <
  -6  -1   4     679.33     963.30    172.80   2%5 o
  -6   0   3    1061.70    2531.80    208.10   2%5 o
  -5  -9  11       4.90      42.30     63.40   2%5 <
  -5  -8  10      46.26     115.00     68.80   2%5 <
  -5  -7   9      36.78      15.50     76.90   2%5 <
  -5  -6   8       5.35      96.60     84.30   2%5 <
  -4  -1   3     544.68     522.30    229.00   2%5 <
  -3  -8   9     114.48     150.40     79.00   2%5 <
  -3  -7   8      30.56      23.30     86.90   2%5 <
  -3  -6   7      86.95      82.40    102.40   2%5 <
  -3   9  -7      26.41      30.60     91.30   2%5 <
  -3  10  -8     244.50     350.30     81.30   2%5 o
  -2  -1   2    3995.40    3697.40    404.40   2%5 o
  -1  -8   8     377.39     375.80     89.90   2%5 o
  -1  -7   7      92.07     144.80    101.30   2%5 <
  -1  10  -9     199.56     287.00     75.00   2%5 o
   0 -11  10      28.91     -19.50     68.10   2%5 <
   1  -8   7      17.64     173.70     96.20   2%5 <
   1  -7   6      30.81      13.20    117.00   2%5 <
   1  -6   5     424.48     840.00    158.10   2%5 o
   2 -11   9       1.03      86.10     72.10   2%5 <
   2   1  -2    4583.50    3490.70    410.00   2%5 o
   3  -7   5     770.77     653.50    127.40   2%5 o
   3  -6   4     222.74     598.30    174.20   2%5 o
   4 -11   8       1.92      93.90     75.10   2%5 <
   4   2  -4    1849.00    1838.00    195.60   2%5 o
   4   3  -5      50.94     585.00    164.10   2%5 o
   4   4  -6    1667.10    1709.00    146.20   2%5 o
   4   5  -7      21.44     110.80    103.50   2%5 <
   5  -6   3    4973.40    3301.10    186.80   2%5 o
   6   2  -5    2516.00    3148.30    153.50   2%5 o
   6   3  -6     278.64     315.00    113.50   2%5 <
   6   4  -7    1154.30    1170.70    106.30   2%5 o
   6   5  -8      29.17     128.20     85.50   2%5 <
   6   8 -11      12.25      87.70     64.90   2%5 <
   8   4  -8      66.61     143.20     80.20   2%5 <
   8   5  -9      63.60      70.10     74.30   2%5 <
   8   6 -10      81.19     149.90     67.80   2%5 <
   9  -3  -2     139.07      66.20    154.50   2%5 <
  11  -2  -4     546.89     513.00    106.30   2%5 o
  11  -1  -5     170.06     211.80     94.70   2%5 <
  11   0  -6     160.84     180.20     87.10   2%5 <
 -10   0   5     244.89     277.10     99.10   3%5 <
  -9  -5   9      10.95      12.90     69.20   3%5 <
  -8   0   4     351.86     125.40    125.60   3%5 <
  -7  -7  10      50.82      58.10     67.90   3%5 <
  -7  -6   9      36.91      74.40     73.40   3%5 <
  -7  -5   8      75.88     104.40     81.10   3%5 <
  -7   8  -4    1176.10    1031.40    128.10   3%5 o
  -7   9  -5      49.16     247.50    102.40   3%5 <
  -6  -1   4     756.77     963.30    172.80   3%5 o
  -6   0   3    1427.50    2531.80    208.10   3%5 o
  -5  -7   9      30.43      15.50     76.90   3%5 <
  -5  -6   8      10.53      96.60     84.30   3%5 <
  -5  -5   7     194.90     239.70     97.70   3%5 <
  -4   0   2   11416.00   10337.00    316.10   3%5 o
  -3  -7   8      38.20      23.30     86.90   3%5 <
  -3  -6   7      92.89      82.40    102.40   3%5 <
  -3   8  -6     514.19     580.20    106.70   3%5 o
  -3   9  -7      24.90      30.60     91.30   3%5 <
  -3  10  -8     354.02     350.30     81.30   3%5 o
  -2 -10  10       8.08      72.00     68.40   3%5 <
  -1  -7   7      86.27     144.80    101.30   3%5 <
  -1  -6   6     449.97     428.50    134.90   3%5 o
  -1   8  -7      14.74      78.50     95.10   3%5 <
  -1   9  -8      72.14     -45.80     82.90   3%5 <
  -1  10  -9     219.56     287.00     75.00   3%5 o
   0 -11  10      30.49     -19.50     68.10   3%5 <
   0 -10   9      54.13      90.70     73.50   3%5 <
   1  -6   5     343.17     840.00    158.10   3%5 o
   1   8  -8     271.61     406.10     88.30   3%5 o
   1   9  -9     118.70     125.90     76.30   3%5 <
   1  10 -10      95.18     163.20     68.30   3%5 <
   2 -11   9       1.09      86.10     72.10   3%5 <
   2 -10   8       6.83      63.70     78.20   3%5 <
   2   1  -2    4720.70    3490.70    410.00   3%5 o
   3  -6   4     281.47     598.30    174.20   3%5 o
   3   9 -10      35.63      81.60     69.40   3%5 <
   4 -11   8       7.45      93.90     75.10   3%5 <
   4 -10   7      77.86      88.70     84.80   3%5 <
   4   1  -3     304.73     413.60    229.70   3%5 <
   4   2  -4    1818.10    1838.00    195.60   3%5 o
   5  -5   2    2556.00    2196.90    258.50   3%5 o
   6   2  -5    2887.50    3148.30    153.50   3%5 o
   6   3  -6     398.48     315.00    113.50   3%5 <
   6   4  -7    1217.50    1170.70    106.30   3%5 o
   6   5  -8      59.22     128.20     85.50   3%5 <
   8  -9   4      29.94     169.90    111.40   3%5 <
   8   3  -7      21.27     -78.70     87.80   3%5 <
   8   4  -8      64.55     143.20     80.20   3%5 <
   8   5  -9      49.82      70.10     74.30   3%5 <
   8   6 -10      78.12     149.90     67.80   3%5 <
   9  -3  -2      69.04      66.20    154.50   3%5 <
  10   4  -9       4.52     122.40     69.50   3%5 <
  11  -2  -4     559.14     513.00    106.30   3%5 o
  11  -1  -5     176.55     211.80     94.70   3%5 <
 -10   2   3     709.04     377.60    126.50   4%5 <
  -9  -4   8      68.23     140.30     76.30   4%5 <
  -9  -3   7       9.22      16.10     83.70   4%5 <
  -9  -2   6     284.20     255.80     92.90   4%5 <
  -7  -4   7      17.76      66.30     88.80   4%5 <
  -7  -3   6      60.28     211.00     99.50   4%5 <
  -7   8  -4    1068.00    1031.40    128.10   4%5 o
  -6  -8  10      31.89      53.80     66.20   4%5 <
  -6  -7   9     202.90     175.90     73.50   4%5 <
  -6   1   2     467.69     806.20    242.30   4%5 o
  -5  -5   7      93.37     239.70     97.70   4%5 <
  -5  -4   6      10.44      -7.90    117.20   4%5 <
  -5   7  -4     270.33     268.70    132.20   4%5 <
  -4  -9  10      26.81     145.70     68.00   4%5 <
  -4  -8   9      57.99     141.00     76.20   4%5 <
  -3  -5   6     690.39     475.00    136.70   4%5 o
  -3  -4   5      85.78     281.20    161.60   4%5 <
  -2 -10  10      24.47      72.00     68.40   4%5 <
  -2  -9   9      32.56     133.10     75.90   4%5 <
  -2  -8   8      36.89      53.00     86.10   4%5 <
  -1  -5   5     420.24     548.70    165.00   4%5 o
  -1   6  -5     265.55     500.70    158.30   4%5 o
  -1   7  -6      32.90     220.20    116.40   4%5 <
  -1   8  -7      39.83      78.50     95.10   4%5 <
   0 -10   9      49.48      90.70     73.50   4%5 <
   0  -9   8      54.57      -9.20     83.40   4%5 <
   1  -5   4     590.81     804.00    188.20   4%5 o
   1   6  -6     715.02     643.10    134.60   4%5 o
   1   7  -7     196.68     199.40     99.20   4%5 <
   1   8  -8     323.25     406.10     88.30   4%5 o
   2 -10   8       5.27      63.70     78.20   4%5 <
   2  -9   7     183.65     163.20     90.80   4%5 <
   2   0  -1   20251.00   18485.30    652.00   4%5 o
   3   7  -8      17.64      74.90     87.60   4%5 <
   3   8  -9     172.06     160.90     79.00   4%5 <
   3   9 -10      50.38      81.60     69.40   4%5 <
   4 -10   7      63.99      88.70     84.80   4%5 <
   4  -9   6     113.39     236.10     95.90   4%5 <
   4   0  -2   12147.00   11690.60    326.40   4%5 o
   5  -5   2    1281.70    2196.90    258.50   4%5 o
   5   8 -10      43.19     131.80     67.40   4%5 <
   6   0  -3    1581.50    2422.20    207.50   4%5 o
   6   1  -4     741.55     796.90    170.80   4%5 o
   7   6  -9      35.19     100.50     71.70   4%5 <
   8  -9   4      26.13     169.90    111.40   4%5 <
   8   1  -5      48.83      29.60    107.20   4%5 <
   8   2  -6     217.12      82.60     98.00   4%5 <
  10   1  -6     116.65     119.00     88.20   4%5 <
  10   2  -7      11.16     119.60     80.60   4%5 <
  10   3  -8      79.85     135.80     74.80   4%5 <
  11  -4  -2     623.08     731.90    140.40   4%5 o
 -11  -1   6      69.87      37.10     80.40   5%5 <
 -10   3   2     561.61     719.90    143.30   5%5 o
  -9  -2   6     229.44     255.80     92.90   5%5 <
  -9  -1   5     323.59     214.50    100.80   5%5 <
  -9   7  -2     474.06     520.30    180.70   5%5 <
  -8  -6   9      15.65     113.40     69.80   5%5 <
  -8  -5   8      19.07      52.90     76.40   5%5 <
  -7  -8  10       7.04       4.60     63.30   5%5 <
  -7  -2   5     326.58     185.00    116.70   5%5 <
  -7   6  -2     810.52    1065.50    194.60   5%5 o
  -6  -7   9     214.08     175.90     73.50   5%5 <
  -6  -6   8      56.11      56.20     80.10   5%5 <
  -5  -9  10      11.16       8.60     64.80   5%5 <
  -5  -3   5    1367.10    1557.10    157.10   5%5 o
  -4  -7   8     679.20     417.50     87.90   5%5 o
  -4  -6   7      10.28     197.10     95.10   5%5 <
  -4  10  -7     101.26     193.10     84.10   5%5 <
  -3 -10  10       2.04     125.30     66.40   5%5 <
  -3  -3   4    1471.80    1463.10    192.40   5%5 o
  -2  -7   7     109.43     197.20     95.70   5%5 <
  -2   9  -7     145.78     203.60     90.30   5%5 <
  -2  10  -8       7.35     -18.50     77.70   5%5 <
  -1 -11  10      19.52      39.80     64.80   5%5 <
  -1 -10   9      55.60     103.00     73.00   5%5 <
  -1  -4   4    5052.50    4109.70    208.80   5%5 o
  -1   5  -4     558.22     765.10    188.60   5%5 o
   0  -8   7     116.46     139.30     93.80   5%5 <
   0  -7   6      94.21      15.50    112.30   5%5 <
   0   9  -8      26.03      64.80     80.70   5%5 <
   0  10  -9      68.17      59.40     71.50   5%5 <
   1 -11   9      55.34     119.00     71.10   5%5 <
   1 -10   8     149.34     136.20     77.60   5%5 <
   1  -4   3     802.55     501.00    247.50   5%5 <
   1   4  -4    4079.00    4315.80    211.70   5%5 o
   2  -8   6     106.51     121.60    101.40   5%5 <
   2   9  -9      25.32      70.20     74.10   5%5 <
   2  10 -10      24.76      46.90     66.70   5%5 <
   3 -11   8       2.00      77.10     75.00   5%5 <
   3   4  -5     206.12     365.20    163.90   5%5 <
   4  -8   5     110.30     104.90    110.30   5%5 <
   4   8  -9      50.30      28.60     73.20   5%5 <
   4   9 -10      24.72       1.20     68.00   5%5 <
   5 -11   7     218.48     217.70     79.20   5%5 <
   5   4  -6      20.36      -1.70    113.80   5%5 <
   5   5  -7     143.11     263.90     94.30   5%5 <
   6  -8   4     237.16     222.80    121.10   5%5 <
   6   0  -3    1778.80    2422.20    207.50   5%5 o
   6   8 -10      43.85      88.40     64.90   5%5 <
   7   4  -7      15.87     184.40     89.10   5%5 <
   7   5  -8      28.75       0.00     79.20   5%5 <
   8  -8   3      18.39      72.70    132.10   5%5 <
   8   0  -4     252.45     347.00    124.10   5%5 <
   9   4  -8      40.07     135.00     75.30   5%5 <
   9   5  -9       1.03     192.00     70.60   5%5 <
  10   0  -5     156.43     298.60     96.80   5%5 o
  11  -4  -2     760.41     731.90    140.40   5%5 o
 -10  -3   7      29.03      55.90     76.30   6%5 <
  -9  -1   5     279.37     214.50    100.80   6%5 <
  -8  -5   8      15.63      52.90     76.40   6%5 <
  -8  -4   7      68.58     186.20     82.80   6%5 <
  -7  -8  10       3.86       4.60     63.30   6%5 <
  -7  -7   9       2.30      82.40     68.20   6%5 <
  -7  -1   4     197.42     322.30    134.70   6%5 <
  -7   6  -2     897.58    1065.50    194.60   6%5 o
  -6  -5   7      96.50     266.70     91.20   6%5 <
  -5  -9  10       8.18       8.60     64.80   6%5 <
  -5  -8   9     111.15     155.50     71.80   6%5 <
  -5  -2   4      71.49     330.10    174.40   6%5 <
  -5   5  -2    1898.60    2503.00    257.00   6%5 o
  -4  -6   7       6.49     197.10     95.10   6%5 <
  -4  -5   6     338.80     431.20    117.80   6%5 o
  -4   1   1   67846.00   63338.60    513.30   6%5 o
  -4   9  -6     140.31     115.50     95.50   6%5 <
  -4  10  -7      82.59     193.10     84.10   6%5 <
  -3  -9   9      35.65      94.30     74.00   6%5 <
  -3  -3   4    1347.20    1463.10    192.40   6%5 o
  -2 -11  10     137.26     199.60     65.00   6%5 o
  -2  -6   6     752.78     596.60    127.60   6%5 o
  -2   8  -6     144.64     212.60    101.50   6%5 <
  -2   9  -7     152.33     203.60     90.30   6%5 <
  -1 -10   9      42.76     103.00     73.00   6%5 <
  -1  -9   8      40.24     104.60     81.80   6%5 <
  -1  -3   3      57.69     704.00    272.50   6%5 <
   0  -7   6      85.91      15.50    112.30   6%5 <
   0   8  -7     412.67     411.90     94.20   6%5 o
   0   9  -8      30.97      64.80     80.70   6%5 <
   1 -10   8     130.56     136.20     77.60   6%5 <
   1   4  -4    3542.70    4315.80    211.70   6%5 o
   2  -7   5     102.51     146.30    128.00   6%5 <
   2   7  -7      73.26      82.00     95.60   6%5 <
   2   8  -8      84.88     282.80     84.40   6%5 o
   3 -10   7       9.88     142.30     82.60   6%5 <
   3   3  -4    2054.20    2247.10    195.40   6%5 o
   4   7  -8     562.08     436.70     86.90   6%5 o
   4   8  -9      46.03      28.60     73.20   6%5 <
   5 -10   6       3.38     193.10     87.70   6%5 <
   5   3  -5    1011.00    1247.80    153.40   6%5 o
   6  -1  -2     522.54    1239.50    240.70   6%5 o
   6   6  -8      80.22      86.00     79.70   6%5 <
   6   8 -10      40.14      88.40     64.90   6%5 <
   7   3  -6      32.12      17.00     96.40   6%5 <
   8  -1  -3     195.95     396.00    140.00   6%5 <
   8   6  -9      32.82      96.20     69.60   6%5 <
   9   3  -7      57.74     185.30     81.50   6%5 <
  10  -1  -4      31.72     212.90    108.30   6%5 <
 -11   1   4     222.94     219.50     98.10   7%5 <
 -10  -2   6     226.95     250.40     87.00   7%5 <
 -10   4   1    1452.00    1598.70    179.60   7%5 o
  -9  -5   8      29.43     111.40     72.40   7%5 <
  -9   0   4     596.50     438.40    112.90   7%5 o
  -8  -3   6     432.09     312.20     92.50   7%5 o
  -8   3   1     887.79    1057.40    207.00   7%5 o
  -7  -6   8      85.68     195.10     77.20   7%5 <
  -6  -9  10     106.77     189.60     63.60   7%5 <
  -6  -4   6    1814.80    1458.90    113.50   7%5 o
  -6   9  -5       8.76     196.90    101.30   7%5 <
  -5  -7   8      89.96     -52.70     80.20   7%5 <
  -5   5  -2    2453.20    2503.00    257.00   7%5 o
  -4 -10  10      13.96     111.90     65.70   7%5 <
  -4  -5   6     426.89     431.20    117.80   7%5 o
  -3  -8   8      71.00     236.80     82.20   7%5 <
  -3  -7   7      87.49     173.50     93.10   7%5 <
  -3  -2   3     173.98     461.20    239.60   7%5 <
  -2 -11  10     102.92     199.60     65.00   7%5 o
  -2 -10   9      27.77       0.70     69.70   7%5 <
  -2  -5   5    1634.10    1778.30    165.80   7%5 o
  -2   7  -5      86.35      99.90    127.20   7%5 <
  -1  -8   7     177.19     257.00     91.60   7%5 <
  -1  10  -8     138.51     111.30     77.60   7%5 <
   0 -11   9      32.42      74.90     69.40   7%5 <
   0  -6   5     324.68     441.10    155.40   7%5 <
   0   7  -6       7.61     -51.00    110.70   7%5 <
   1  -9   7     260.33     293.40     88.70   7%5 o
   1   3  -3     212.18     475.80    273.60   7%5 <
   1  10  -9      35.37     113.80     70.50   7%5 <
   2 -11   8     127.95      23.90     72.60   7%5 <
   2  -6   4     708.05    1343.20    178.30   7%5 o
   3  -9   6     553.06     294.90     97.10   7%5 o
   3   9  -9      24.36      22.20     72.20   7%5 <
   3  10 -10      25.27      55.90     64.90   7%5 <
   4  -1  -1   72415.00   71225.40    529.40   7%5 o
   4   5  -6     285.99     430.70    115.70   7%5 o
   5 -10   6       4.41     193.10     87.70   7%5 <
   5   2  -4      35.21     335.80    175.20   7%5 <
   5   9 -10      17.02     153.00     64.30   7%5 <
   6  -7   3     211.49     442.80    145.30   7%5 o
   6   5  -7     111.26     112.90     87.50   7%5 <
   6   6  -8      60.27      86.00     79.70   7%5 <
   7 -10   5      68.58      85.80     94.60   7%5 <
   7   2  -5      52.63     343.90    113.50   7%5 o
   8   5  -8      22.41     100.10     74.20   7%5 <
   8   6  -9      45.21      96.20     69.60   7%5 <
   9   1  -5     194.41     185.10    100.50   7%5 <
   9   2  -6     508.63     426.60     92.90   7%5 o
  10  -2  -3     468.88     494.40    123.30   7%5 o
  10   4  -8      15.22     105.10     70.00   7%5 <
  11   1  -6      28.02     145.20     81.60   7%5 <
  11   2  -7      31.59     201.10     76.10   7%5 <
  12  -2  -4      81.57     164.50     96.20   7%5 <
 -11   2   3     303.86     328.60    109.70   8%5 <
 -10  -1   5     261.72     136.40     91.10   8%5 <
 -10   4   1    1890.60    1598.70    179.60   8%5 o
  -9  -4   7      15.86      29.60     77.20   8%5 <
  -8  -7   9       4.12      70.10     65.50   8%5 <
  -8  -2   5      92.44     193.20    100.90   8%5 <
  -8   3   1     755.29    1057.40    207.00   8%5 o
  -7  -5   7      46.33     209.60     83.80   8%5 <
  -7   0   3     982.63     981.30    160.10   8%5 o
  -6  -8   9     457.41     390.30     71.80   8%5 o
  -6  -3   5      48.15     264.90    122.10   8%5 <
  -6   8  -4     191.85     248.40    120.40   8%5 <
  -5  -6   7     596.52     412.90     92.20   8%5 o
  -5  -1   3    1615.70    1836.20    203.60   8%5 o
  -4  -9   9      35.38     101.10     70.70   8%5 <
  -4  -8   8      35.34     126.30     77.40   8%5 <
  -4  -4   5    2879.00    3409.30    167.50   8%5 o
  -3  -7   7      80.90     173.50     93.10   8%5 <
  -3  10  -7      19.79      95.70     81.80   8%5 <
  -2  -9   8     373.50     344.30     83.60   8%5 o
  -2   6  -4    1684.50    1590.50    180.20   8%5 o
  -1  -7   6     713.93     646.50    111.20   8%5 o
  -1   9  -7      86.52      83.10     87.70   8%5 <
   0 -10   8     330.61     300.30     80.00   8%5 o
   0  -5   4    1750.80    1487.00    185.90   8%5 o
   0   6  -5     767.35     831.20    155.50   8%5 o
   1  -8   6    1235.30     585.60    105.50   8%5 o
   1  -3   2    3780.60    3385.00    359.80   8%5 o
   1   8  -7      93.87     212.80     89.00   8%5 <
   1   9  -8      38.51      88.40     79.40   8%5 <
   2 -10   7      42.24      33.80     82.00   8%5 <
   3  -8   5     543.85     452.10    110.50   8%5 o
   3   2  -3     419.73     -29.70    236.50   8%5 <
   3   8  -8      69.72     152.10     80.60   8%5 <
   4 -11   7     271.31     148.10     79.60   8%5 <
   4   5  -6     319.66     430.70    115.70   8%5 o
   5   8  -9     101.25      98.40     70.80   8%5 <
   6   4  -6    1219.60    1285.70    111.20   8%5 o
   7  -9   4     119.57     108.30    108.10   8%5 <
   7   1  -4     357.95     252.50    131.90   8%5 <
   8  -7   2     199.46     445.90    168.60   8%5 <
   8  -2  -2     178.52     435.60    162.90   8%5 <
   8   4  -7      15.41     150.20     81.80   8%5 <
   9   1  -5     172.96     185.10    100.50   8%5 <
   9   6  -9      21.80     141.90     66.10   8%5 <
  10  -2  -3     505.85     494.40    123.30   8%5 o
  10   3  -7      27.76      78.70     75.90   8%5 <
  10   4  -8      50.22     105.10     70.00   8%5 <
  11  -5  -1      41.48     399.20    173.90   8%5 <
  11   0  -5     210.72     243.20     90.00   8%5 <
 -10  -1   5     219.82     136.40     91.10   9%5 <
  -9  -3   6      98.90      78.40     85.40   9%5 <
  -8  -6   8      19.84      13.50     69.90   9%5 <
  -7  -8   9      48.31     115.70     64.90   9%5 <
  -7  -4   6     290.44     282.50     93.90   9%5 o
  -6  -7   8      22.62     133.60     75.30   9%5 <
  -5  -9   9       2.75      -1.50     67.00   9%5 <
  -5  -5   6      89.17     248.20    101.00   9%5 <
  -4  -8   8      40.14     126.30     77.40   9%5 <
  -4  -3   4     454.70     503.20    174.10   9%5 <
  -3 -10   9      48.65     131.20     68.30   9%5 <
  -3  -6   6     495.98     418.40    115.10   9%5 o
  -3   9  -6     277.65     399.60     96.60   9%5 o
  -2  -8   7     227.86     282.80     88.40   9%5 o
  -2  -4   4     811.08    1408.20    182.40   9%5 o
  -2   6  -4    1205.50    1590.50    180.20   9%5 o
  -2  11  -8      35.72      83.30     72.30   9%5 <
  -1 -11   9      10.47     135.50     67.90   9%5 <
  -1  -7   6     554.84     646.50    111.20   9%5 o
  -1  -2   2   26438.00   24571.00    427.30   9%5 o
  -1   8  -6     570.45     756.10    103.60   9%5 o
   0  -9   7      36.31     103.20     86.10   9%5 <
   0  10  -8     140.01      79.60     77.20   9%5 <
   0  11  -9      24.04     -16.00     68.30   9%5 <
   1 -11   8       4.30     145.30     72.10   9%5 <
   1  -7   5      23.53     247.50    128.10   9%5 <
   1   2  -2   25410.00   25046.90    435.00   9%5 o
   1   7  -6     543.65     621.70    110.70   9%5 o
   1   8  -7      83.88     212.80     89.00   9%5 <
   2 -10   7      53.33      33.80     82.00   9%5 <
   2  10  -9       9.89     -10.50     68.70   9%5 <
   3  -8   5     482.14     452.10    110.50   9%5 o
   3   7  -7      63.84     151.10     91.10   9%5 <
   4 -10   6      91.79     101.50     87.40   9%5 <
   4   4  -5    2893.70    3195.30    165.40   9%5 o
   4   9  -9      44.89     195.90     69.10   9%5 <
   5   1  -3    1820.20    1931.30    204.40   9%5 o
   5   6  -7     509.27     362.10     91.80   9%5 o
   6   3  -5      52.69     128.40    119.60   9%5 <
   7  -9   4     117.96     108.30    108.10   9%5 <
   7   6  -8      99.31     228.10     75.70   9%5 o
   8   3  -6     244.59     425.10     92.50   9%5 o
   9   0  -4     261.86     352.10    112.40   9%5 o
   9   5  -8      86.44     -23.50     72.70   9%5 <
   9   6  -9      26.03     141.90     66.10   9%5 <
  10   2  -6     174.70     173.60     83.70   9%5 <
  10   3  -7      22.10      78.70     75.90   9%5 <
  11   0  -5     232.37     243.20     90.00   9%5 <
  12  -3  -3     143.67     320.30    108.40   9%5 <
 -10  -4   7      49.32      98.80     72.10  10%5 <
  -9  -3   6      84.40      78.40     85.40  10%5 <
  -8  -5   7      13.36     112.60     77.70  10%5 <
  -8  -1   4     162.98      91.70    111.50  10%5 <
  -7  -8   9      54.42     115.70     64.90  10%5 <
  -6  -6   7     274.62     379.70     86.80  10%5 o
  -6  -2   4      21.33       0.90    150.00  10%5 <
  -5  -9   9       1.63      -1.50     67.00  10%5 <
  -5  -8   8       1.95      40.40     73.30  10%5 <
  -4  -7   7      15.46     109.50     84.30  10%5 <
  -4  -3   4     491.51     503.20    174.10  10%5 <
  -3  -9   8       4.93      16.40     75.60  10%5 <
  -3  -5   5      99.29     152.90    146.40  10%5 <
  -3  -1   2    1964.70    1557.10    317.00  10%5 o
  -3   8  -5     327.89     432.70    110.40  10%5 o
  -2 -11   9      47.55      28.40     66.40  10%5 <
  -2  -8   7     237.42     282.80     88.40  10%5 o
  -2  10  -7      79.68     113.70     81.60  10%5 <
  -2  11  -8      42.46      83.30     72.30  10%5 <
  -1 -10   8       5.88      27.00     73.40  10%5 <
  -1  -6   5     133.89     227.80    147.00  10%5 <
   0  -8   6      47.53     153.80     97.30  10%5 <
   0   9  -7      28.45      83.80     83.70  10%5 <
   0  10  -8     105.91      79.60     77.20  10%5 <
   1 -11   8       4.34     145.30     72.10  10%5 <
   1  -7   5      19.08     247.50    128.10  10%5 <
   1   2  -2   26464.00   25046.90    435.00  10%5 o
   1   7  -6     559.45     621.70    110.70  10%5 o
   2  -9   6     429.76     349.00     94.40  10%5 o
   2  -5   3     314.86     922.50    206.80  10%5 o
   2   4  -4     828.10    1569.10    184.30  10%5 o
   2   9  -8     351.03     343.90     79.80  10%5 o
   3 -11   7       9.15     152.90     75.00  10%5 <
   4 -10   6      50.94     101.50     87.40  10%5 <
   4   3  -4     285.34     554.80    171.80  10%5 o
   4   8  -8      39.51     147.40     75.30  10%5 <
   5   5  -6     155.45     268.70     99.20  10%5 <
   6  -2  -1   23161.00   26275.00    371.30  10%5 o
   7   0  -3    1342.70    1189.50    158.10  10%5 o
   7   5  -7     125.01     207.40     86.10  10%5 <
   8   2  -5     288.84     178.40    101.60  10%5 <
   8   7  -9      21.43      69.50     67.10  10%5 <
   9  -9   3     502.70     234.40    122.20  10%5 <
   9   4  -7      24.52      27.00     76.10  10%5 <
  10  -3  -2    4198.10    2850.90    154.60  10%5 o
  10   2  -6     184.81     173.60     83.70  10%5 <
  11  -1  -4     402.00     309.60     97.80  10%5 o
 -11  -1   5     192.25     266.60     83.20  11%5 o
 -11   3   2     164.01     260.20    123.40  11%5 <
 -10  -3   6      33.33     105.80     76.90  11%5 <
  -9  -2   5      76.97      91.40     93.10  11%5 <
  -9   2   2     139.80     386.40    142.40  11%5 <
  -8  -4   6     176.90      90.10     86.90  11%5 <
  -7  -7   8      18.58      48.80     70.10  11%5 <
  -7  -3   5     488.32     444.90    104.80  11%5 o
  -7   1   2      46.43     279.10    182.50  11%5 <
  -6  -9   9      16.23      77.70     64.30  11%5 <
  -6  -5   6       9.87     108.10     90.50  11%5 <
  -5  -8   8       1.11      40.40     73.30  11%5 <
  -5  -4   5      94.82     202.10    123.30  11%5 <
  -5   0   2      88.49     175.30    229.50  11%5 <
  -4 -10   9     114.20     104.80     66.60  11%5 <
  -4  -6   6      47.95     125.80     99.30  11%5 <
  -4   6  -3     403.04     188.60    181.30  11%5 <
  -4  10  -6      42.77     145.90     85.10  11%5 <
  -3  -8   7      66.65     231.50     83.80  11%5 <
  -2 -11   9      31.82      28.40     66.40  11%5 <
  -2  -7   6      26.88     -48.60    100.20  11%5 <
  -2  -3   3   10139.00    9133.20    262.70  11%5 o
  -2   9  -6     326.68     277.40     92.20  11%5 o
  -1  -9   7      70.75      92.50     82.20  11%5 <
  -1   7  -5      50.78     202.40    127.20  11%5 <
  -1  11  -8       2.66      70.10     70.60  11%5 <
   0 -11   8       6.31      44.00     70.60  11%5 <
   0  -8   6      88.09     153.80     97.30  11%5 <
   0  -4   3    3611.90    2703.10    236.30  11%5 o
   0   4  -3    3262.90    2634.60    241.30  11%5 o
   0   9  -7      44.47      83.80     83.70  11%5 <
   1 -10   7      33.49     159.50     81.10  11%5 <
   1  -6   4    1468.00    1826.00    174.50  11%5 o
   1  10  -8       4.50     121.10     73.00  11%5 <
   1  11  -9      16.22      84.50     65.80  11%5 <
   2 -12   8       3.95      77.20     68.30  11%5 <
   2   8  -7     178.98     326.30     89.10  11%5 o
   3  -7   4      86.78     228.30    137.40  11%5 <
   3   1  -2    2205.70    1534.10    323.80  11%5 o
   3   5  -5     141.59     308.50    143.90  11%5 <
   3  10  -9      39.68      61.70     66.30  11%5 <
   4  -9   5      43.56     234.40     98.30  11%5 <
   5 -11   6     184.63      74.70     79.80  11%5 <
   5   9  -9       4.30      -2.00     66.20  11%5 <
   6  -6   2     707.94     781.10    183.80  11%5 o
   6  -2  -1   24927.00   26275.00    371.30  11%5 o
   6   2  -4      21.33     164.80    143.40  11%5 <
   6   6  -7     308.70     377.70     83.70  11%5 o
   7  -8   3     138.28     488.10    129.40  11%5 o
   7   4  -6     256.54     299.10     93.30  11%5 o
   8 -10   4      20.32     169.20     99.30  11%5 <
   8   6  -8      20.67      93.90     69.60  11%5 <
   9  -1  -3     780.03    1107.10    126.90  11%5 o
   9   3  -6      49.53     108.20     82.60  11%5 <
  10  -7   1     135.01     748.10    235.80  11%5 o
  10   1  -5      17.64      87.40     89.20  11%5 <
 -10  -3   6      30.03     105.80     76.90  12%5 <
  -9  -5   7      43.63      49.90     73.10  12%5 <
  -8  -7   8       2.68      23.60     66.20  12%5 <
  -8  -4   6     174.39      90.10     86.90  12%5 <
  -8   0   3      37.69     278.30    124.70  12%5 <
  -7  -6   7     136.20     173.20     78.40  12%5 <
  -7   9  -4     418.47     384.80    109.60  12%5 o
  -6  -8   8       7.00     158.60     68.70  12%5 <
  -6  -5   6       9.40     108.10     90.50  12%5 <
  -6  -1   3    1319.40    1390.80    182.60  12%5 o
  -5  -7   7     104.28     214.50     83.50  12%5 <
  -5   8  -4     470.38     323.00    118.10  12%5 <
  -4  -9   8     428.00     366.90     74.80  12%5 o
  -4  -2   3     108.21     272.50    195.00  12%5 <
  -4  10  -6      52.31     145.90     85.10  12%5 <
  -3 -11   9      10.99      92.00     63.00  12%5 <
  -3  -8   7      60.50     231.50     83.80  12%5 <
  -3  -4   4    1881.00    2237.10    174.80  12%5 o
  -3  11  -7       4.74      81.50     74.00  12%5 <
  -2 -10   8      29.77      81.60     71.80  12%5 <
  -2  -3   3    9986.40    9133.20    262.70  12%5 o
  -2   9  -6     352.19     277.40     92.20  12%5 o
  -1  -5   4    1925.90    2244.00    178.10  12%5 o
  -1   6  -4    1519.50    1894.40    173.50  12%5 o
  -1  10  -7      33.83      57.10     79.30  12%5 <
   0  -7   5     462.94     496.10    123.10  12%5 o
   0   4  -3    3233.00    2634.60    241.30  12%5 o
   0   8  -6      61.34     138.30     95.70  12%5 <
   1  -9   6     479.24     464.40     93.20  12%5 o
   1  -6   4    1364.50    1826.00    174.50  12%5 o
   1   9  -7     110.32     118.30     82.90  12%5 <
   1  10  -8       3.98     121.10     73.00  12%5 <
   2 -11   7      87.18     169.40     74.90  12%5 <
   2  -8   5     121.11     253.50    107.80  12%5 <
   2   3  -3   10248.00   10012.20    266.20  12%5 o
   2   7  -6     103.36     163.30     98.60  12%5 <
   3 -10   6       4.00      31.70     85.20  12%5 <
   3  -3   1     104.68    1084.60    438.00  12%5 <
   3   9  -8       4.91     126.10     74.10  12%5 <
   4 -12   7      58.53     106.50     71.80  12%5 <
   4  10  -9     130.76     116.30     64.30  12%5 <
   5   0  -2      30.35     475.20    229.30  12%5 <
   5   4  -5     129.66     368.00    120.40  12%5 o
   5   8  -8       2.21      26.80     72.40  12%5 <
   6   6  -7     339.21     377.70     83.70  12%5 o
   7   3  -5     505.41     566.00    104.20  12%5 o
   7   7  -8      23.27      17.20     68.10  12%5 <
   8 -10   4      15.58     169.20     99.30  12%5 <
   8   1  -4     330.29     337.50    110.70  12%5 o
   8   5  -7      16.63      76.80     73.90  12%5 <
  10   4  -7      30.69     131.80     70.60  12%5 <
  11  -2  -3     196.50     270.10    107.90  12%5 <
  11   2  -6     163.12     186.80     75.60  12%5 <
 -10  -2   5     107.14     120.20     83.30  13%5 <
  -9  -4   6     153.92     199.50     77.20  13%5 <
  -9  -1   4     495.05     399.60    103.80  13%5 o
  -8  -6   7      25.33     175.90     71.90  13%5 <
  -8  -3   5      67.82      63.50     93.20  13%5 <
  -7  -8   8      69.90     154.20     66.20  13%5 <
  -7  -5   6     454.81     321.90     87.30  13%5 o
  -7  -2   4     128.19      90.30    115.10  13%5 <
  -6  -7   7      15.55      98.40     76.90  13%5 <
  -6  -4   5     224.78      72.70    104.60  13%5 <
  -6  10  -5     119.95     104.60     91.20  13%5 <
  -5  -9   8      56.86     178.80     67.60  13%5 <
  -5  -6   6       6.07     114.70     87.90  13%5 <
  -5  -3   4    1076.20    1497.10    162.60  13%5 o
  -4  -8   7      28.32      29.00     77.30  13%5 <
  -4  -5   5      21.46     136.90    122.80  13%5 <
  -3 -10   8      30.65      89.20     66.60  13%5 <
  -3  -7   6      70.36      -4.80     92.90  13%5 <
  -3  -4   4    2296.20    2237.10    174.80  13%5 o
  -3  11  -7       5.35      81.50     74.00  13%5 <
  -2  -9   7      15.10     164.30     80.10  13%5 <
  -2  -6   5      86.20     206.00    131.90  13%5 <
  -2   8  -5     276.51     367.60    105.10  13%5 o
  -1 -11   8      30.07      68.70     68.30  13%5 <
  -1  -8   6      27.53     113.70     93.70  13%5 <
  -1   6  -4    1943.80    1894.40    173.50  13%5 o
  -1  10  -7      43.19      57.10     79.30  13%5 <
   0 -10   7     594.94     413.90     81.40  13%5 o
   0   7  -5     398.78     322.20    121.60  13%5 <
   0  11  -8       7.30      81.80     69.10  13%5 <
   1 -12   8       7.21     -14.40     67.50  13%5 <
   1  -9   6     534.67     464.40     93.20  13%5 o
   1   9  -7     165.20     118.30     82.90  13%5 <
   2 -11   7     100.75     169.40     74.90  13%5 <
   2  10  -8      69.50     110.70     68.90  13%5 <
   3   4  -4    2172.30    2182.90    174.70  13%5 o
   3   8  -7      70.14     106.80     81.70  13%5 <
   4  -8   4      14.25      36.00    112.40  13%5 <
   4  -5   2      58.93     885.90    243.00  13%5 o
   4   2  -3      51.83     -25.70    196.20  13%5 <
   4   9  -8     513.02     355.10     74.10  13%5 o
   4  10  -9     154.08     116.30     64.30  13%5 <
   5 -10   5     589.51     329.40     94.10  13%5 o
   6   1  -3    1491.30    1615.80    179.00  13%5 o
   6   5  -6       4.37     -20.60     88.30  13%5 <
   6   9  -9      11.53     113.10     62.10  13%5 <
   7  -1  -2      24.92     305.10    179.60  13%5 <
   7   6  -7     126.59     101.00     76.10  13%5 <
   8  -3  -1     905.17     836.00    200.50  13%5 o
   8   4  -6     141.83     218.80     84.80  13%5 <
   9   2  -5      96.92      65.20     91.20  13%5 <
   9   6  -8      96.32      92.20     65.80  13%5 <
  10   0  -4      16.45      33.00     97.90  13%5 <
  11  -2  -3     233.29     270.10    107.90  13%5 <
  -9  -4   6     146.73     199.50     77.20  14%5 <
  -8  -6   7      22.13     175.90     71.90  14%5 <
  -7  -8   8      53.05     154.20     66.20  14%5 <
  -7  -5   6     380.93     321.90     87.30  14%5 o
  -6  -7   7      12.31      98.40     76.90  14%5 <
  -5  -9   8      45.63     178.80     67.60  14%5 <
  -3  10  -6      11.77     143.20     85.00  14%5 <
  -2 -11   8      13.72      47.80     64.90  14%5 <
  -2  11  -7     156.71     116.80     74.60  14%5 <
  -1 -10   7     165.01     165.40     77.70  14%5 <
  -1   9  -6     438.47     547.10     91.80  14%5 o
   0 -12   8      66.25      86.90     65.90  14%5 <
   0  -9   6     156.39     120.30     87.30  14%5 <
   0   7  -5     354.41     322.20    121.60  14%5 <
   0  10  -7     375.41     461.90     80.80  14%5 o
   1 -11   7      19.39     112.70     72.10  14%5 <
   1  -8   5      26.20     146.70    101.40  14%5 <
   1   8  -6      12.61     118.00     89.60  14%5 <
   2 -10   6      84.27     149.40     83.70  14%5 <
   2  -7   4     325.16     297.40    139.10  14%5 <
   2   9  -7      20.22     113.00     77.20  14%5 <
   3 -12   7      53.96      78.80     70.10  14%5 <
   3  -9   5      70.96     253.20     96.10  14%5 <
   3  -6   3    4550.80    3917.80    200.70  14%5 o
   4 -11   6       3.37     -56.80     78.70  14%5 <
   4  -8   4      15.88      36.00    112.40  14%5 <
   4   5  -5       8.37     -19.20    118.30  14%5 <
   4   9  -8     474.67     355.10     74.10  14%5 o
   5 -10   5     503.96     329.40     94.10  14%5 o
   5   3  -4     850.67    1275.70    157.10  14%5 o
   5   6  -6       1.02      59.80     87.60  14%5 <
   6   1  -3    1407.70    1615.80    179.00  14%5 o
   6   4  -5     108.48     374.90    101.90  14%5 o
   7   2  -4      53.00     202.90    112.60  14%5 <
   7   6  -7     112.72     101.00     76.10  14%5 <
   8   0  -3      13.16      27.40    121.80  14%5 <
   8   7  -8       1.05      11.50     65.30  14%5 <
   9   5  -7      15.10      15.60     71.00  14%5 <
  10   3  -6      18.20      86.00     76.50  14%5 <
  11   1  -5     120.50     242.80     81.30  14%5 <
 -11   1   3      54.56      73.60     97.50  15%5 <
 -10  -4   6     182.42     220.50     73.60  15%5 <
 -10  -1   4     179.92     201.50     88.90  15%5 <
  -9  -3   5     214.86     217.90     85.30  15%5 <
  -8  -5   6      84.57      73.10     76.10  15%5 <
  -8  -2   4      91.00     100.60    100.40  15%5 <
  -7  -7   7     338.96     288.60     72.50  15%5 o
  -7  -4   5     185.15     142.00     92.60  15%5 <
  -6  -9   8      88.01      76.10     65.10  15%5 <
  -6  -6   6      14.36      84.20     82.00  15%5 <
  -6   6  -2     750.56     996.00    180.60  15%5 o
  -5  -8   7       5.50      14.10     73.40  15%5 <
  -5  -5   5      36.64       1.10    102.60  15%5 <
  -5   7  -3     711.09     734.70    143.00  15%5 o
  -4 -10   8      31.91      68.60     65.20  15%5 <
  -4  -7   6      86.37     143.30     88.20  15%5 <
  -4  -4   4    2048.50    1850.70    160.80  15%5 o
  -4   5  -2     135.19     759.00    240.10  15%5 o
  -3  -9   7      12.62     -11.90     75.30  15%5 <
  -3  -6   5       3.65     -28.40    114.60  15%5 <
  -2 -11   8      15.91      47.80     64.90  15%5 <
  -2  -8   6     148.63     195.30     87.60  15%5 <
  -2  -5   4     540.05     564.60    158.10  15%5 o
  -2  11  -7     192.05     116.80     74.60  15%5 <
  -1 -10   7     186.54     165.40     77.70  15%5 <
  -1  -7   5    1347.70    1165.60    121.90  15%5 o
  -1  -4   3    1668.00    1618.70    208.00  15%5 o
   0 -12   8      65.77      86.90     65.90  15%5 <
   0  -9   6     179.40     120.30     87.30  15%5 <
   0  -6   4     435.06     694.20    158.00  15%5 o
   0  -3   2    3017.10    1221.10    321.10  15%5 o
   0  10  -7     440.69     461.90     80.80  15%5 o
   1 -11   7      22.23     112.70     72.10  15%5 <
   1  -8   5      33.15     146.70    101.40  15%5 <
   1  -5   3     450.56     779.70    193.50  15%5 o
   1  11  -8      51.74     133.80     66.10  15%5 <
   2  -7   4     359.51     297.40    139.10  15%5 <
   2   9  -7      21.74     113.00     77.20  15%5 <
   3  10  -8      26.09      23.80     65.60  15%5 <
   4   8  -7      21.88     123.50     77.60  15%5 <
   5   6  -6       1.58      59.80     87.60  15%5 <
   5   9  -8      74.62     206.40     65.20  15%5 o
   6   4  -5     132.82     374.90    101.90  15%5 o
   7 -10   4      61.83     192.00     95.30  15%5 <
   7   2  -4      73.57     202.90    112.60  15%5 <
   7   5  -6     406.24     345.00     85.60  15%5 o
   8  -9   3     133.70     242.30    113.20  15%5 <
   8   0  -3      21.64      27.40    121.80  15%5 <
   8   3  -5      68.01     165.40     89.90  15%5 <
   8   6  -7      48.94      54.00     69.10  15%5 <
   9  -8   2      84.98     235.10    145.00  15%5 <
   9  -2  -2     245.31     585.10    136.60  15%5 o
   9   1  -4     471.05     481.70    100.90  15%5 o
   9   4  -6     162.27     110.10     77.10  15%5 <
  10  -1  -3       3.71     152.30    106.60  15%5 <
 -11   1   3      28.77      73.60     97.50  16%5 <
 -10  -1   4      90.02     201.50     88.90  16%5 <
 -10   2   2     140.95     229.30    123.10  16%5 <
  -9  -3   5     197.90     217.90     85.30  16%5 <
  -9   0   3     761.37     659.40    114.80  16%5 o
  -9   3   1     728.39    1114.20    166.90  16%5 o
  -8  -7   7       3.64      44.90     64.80  16%5 <
  -8  -2   4      38.08     100.60    100.40  16%5 <
  -7  -4   5      85.65     142.00     92.60  16%5 <
  -7  -1   3     802.03     751.00    135.70  16%5 o
  -6  -8   7      58.73      47.70     69.80  16%5 <
  -6  -3   4     910.54     915.20    126.30  16%5 o
  -6   0   2      28.76     159.80    197.40  16%5 <
  -6   9  -4     125.55     200.30    104.10  16%5 <
  -5 -10   8       5.25      57.80     62.10  16%5 <
  -5  -2   3      78.23     507.40    173.40  16%5 <
  -4  -9   7      76.63     123.50     71.60  16%5 <
  -4  -4   4    1976.00    1850.70    160.80  16%5 o
  -4  -1   2    1526.00    1837.40    236.60  16%5 o
  -4  11  -6      12.86      58.30     77.00  16%5 <
  -3 -11   8       5.25      79.70     62.00  16%5 <
  -3  -3   3      12.16     433.70    187.50  16%5 <
  -3   9  -5     135.33      52.50     95.50  16%5 <
  -2 -10   7     235.47     273.00     72.50  16%5 o
  -2  -2   2     843.60     812.90    305.10  16%5 <
  -2   7  -4     538.01     424.40    136.60  16%5 o
  -2  10  -6      38.21      91.10     83.00  16%5 <
  -1  -9   6     855.59     659.00     88.60  16%5 o
  -1  -1   1     113.98     954.00    645.00  16%5 <
  -1   8  -5      59.52     203.80    101.20  16%5 <
  -1  11  -7     114.61     197.40     73.70  16%5 <
   0 -11   7      33.92      10.70     70.60  16%5 <
   0   3  -2    2603.60     803.70    318.20  16%5 <
   0   6  -4     364.59     311.10    158.00  16%5 <
   0   9  -6     183.35     118.00     85.70  16%5 <
   1 -10   6      13.37     102.30     79.00  16%5 <
   1   1  -1     125.31    -299.00    648.70  16%5 <
   1   4  -3    1483.80    1698.40    208.90  16%5 o
   1   7  -5    1192.20    1045.60    118.10  16%5 o
   1  10  -7     160.63     342.80     75.70  16%5 o
   2 -12   7      25.68      51.30     68.20  16%5 <
   2  -9   5       1.92      32.70     90.20  16%5 <
   2   2  -2     956.86     969.90    310.20  16%5 o
   2   5  -4     451.19     565.40    157.50  16%5 o
   2   8  -6     128.57      63.70     86.00  16%5 <
   2  11  -8      14.33      47.20     64.10  16%5 <
   3 -11   6      37.42      70.70     76.60  16%5 <
   3  -8   4    1175.30     968.70    115.60  16%5 o
   3   3  -3      21.61     144.50    186.40  16%5 <
   3   9  -7      10.55     112.10     71.50  16%5 <
   4 -10   5      19.53      28.10     88.00  16%5 <
   4   4  -4    2125.20    2288.40    159.50  16%5 o
   4  10  -8      24.74     -24.50     62.40  16%5 <
   5   5  -5      16.12     166.50     99.90  16%5 <
   6  -8   3     302.65     520.70    122.00  16%5 o
   6   9  -8      69.90      81.30     63.50  16%5 <
   7  -7   2    1367.20     972.70    156.30  16%5 o
   8  -6   1     387.77     868.00    233.90  16%5 o
   9   4  -6     168.59     110.10     77.10  16%5 <
  10  -4  -1    1091.80    1230.80    172.50  16%5 o
  10  -1  -3      12.07     152.30    106.60  16%5 <
  10   2  -5     124.71      89.90     83.50  16%5 <
  11   0  -4     105.24     113.50     88.00  16%5 <
 -10  -3   5      37.68     101.20     76.30  17%5 <
 -10   5   0     690.62     999.50    237.30  17%5 o
  -9  -5   6     464.14     443.80     75.80  17%5 o
  -9   3   1     784.16    1114.20    166.90  17%5 o
  -8  -7   7       3.73      44.90     64.80  17%5 <
  -8  -4   5     167.66      47.40     85.80  17%5 <
  -7  -6   6     145.35      20.40     76.40  17%5 <
  -6  -8   7      52.39      47.70     69.80  17%5 <
  -6  -5   5      60.60     275.90     90.80  17%5 o
  -5  -7   6     250.04     288.50     83.20  17%5 o
  -5   1   1     551.83    1086.60    277.10  17%5 o
  -4  -6   5     148.57     355.90     98.40  17%5 o
  -3  -8   6     122.20     189.80     83.80  17%5 <
  -3   0   1     280.40    1169.30    402.00  17%5 <
  -2  -7   5      80.08     180.30    102.80  17%5 <
  -1 -11   7      28.47      51.00     67.10  17%5 <
  -1  -9   6     881.06     659.00     88.60  17%5 o
  -1  -6   4     614.00     628.90    149.00  17%5 o
   0  -8   5       3.97       8.30     98.00  17%5 <
   1 -12   7       1.07      28.40     67.40  17%5 <
   1  -7   4      36.63     155.70    131.70  17%5 <
   2 -11   6       1.48      51.30     74.20  17%5 <
   3  -8   4    1270.80     968.70    115.60  17%5 o
   3   0  -1     238.20     705.00    408.10  17%5 <
   4 -12   6       8.04      53.00     71.50  17%5 <
   4   1  -2    1777.70    1631.40    238.20  17%5 o
   4   4  -4    2313.60    2288.40    159.50  17%5 o
   4  10  -8      25.89     -24.50     62.40  17%5 <
   5 -11   5     191.53     265.30     82.40  17%5 o
   5   2  -3       6.65     478.00    168.20  17%5 <
   5   5  -5      20.64     166.50     99.90  17%5 <
   6   3  -4     939.30     697.10    122.90  17%5 o
   6   6  -6      23.21      -8.20     81.10  17%5 <
   6   9  -8      79.51      81.30     63.50  17%5 <
   7   1  -3     596.03     510.90    131.20  17%5 o
   7   4  -5      82.19     177.90     90.60  17%5 <
   7   7  -7     290.05     330.30     72.30  17%5 o
   8   2  -4      26.46      18.10     98.20  17%5 <
   8   5  -6      31.92      57.30     75.60  17%5 <
   9   3  -5     317.71     424.90     87.00  17%5 o
   9   6  -7       9.11     123.60     66.80  17%5 <
  10  -4  -1    1238.50    1230.80    172.50  17%5 o
  10   4  -6     215.83     195.10     74.10  17%5 <
  11  -3  -2     131.78     264.00    120.20  17%5 <
  12  -2  -3     112.63     216.60     96.00  17%5 <
  -9  -2   4      88.71     302.90     91.10  18%5 o
  -8  -6   6       9.91      49.60     70.50  18%5 <
  -7  -8   7      10.31     118.40     64.90  18%5 <
  -7  -3   4      58.83     118.20     99.80  18%5 <
  -6  -7   6       3.31     124.70     76.40  18%5 <
  -5  -9   7       4.46      -8.80     67.10  18%5 <
  -5  -4   4     191.52     229.50    126.40  18%5 <
  -4  -8   6     140.56     136.80     79.20  18%5 <
  -4  10  -5      18.22     123.70     87.50  18%5 <
  -3 -10   7     154.70     191.40     68.60  18%5 <
  -3  -5   4     467.15    1076.00    150.90  18%5 o
  -3   8  -4    1038.80     912.90    116.00  18%5 o
  -3  11  -6      31.92     150.20     75.60  18%5 <
  -2  -9   6     135.60     216.90     78.80  18%5 <
  -2  -4   3    1583.60    1472.70    182.30  18%5 o
  -2   9  -5       4.13       5.60     90.50  18%5 <
  -1 -11   7      23.50      51.00     67.10  18%5 <
  -1  -6   4     581.99     628.90    149.00  18%5 o
  -1   7  -4      92.68     284.20    129.20  18%5 <
  -1  10  -6      16.37     138.00     79.70  18%5 <
   0 -12   7      40.05      28.60     65.30  18%5 <
   0 -10   6      25.54     131.90     79.10  18%5 <
   0  -5   3   11367.00   10985.20    222.60  18%5 o
   0   8  -5       8.15     110.80     97.30  18%5 <
   0  11  -7      34.82     118.30     68.60  18%5 <
   1  -9   5     220.64     292.70     92.30  18%5 o
   1   9  -6     758.95     761.20     87.90  18%5 o
   2 -11   6       1.89      51.30     74.20  18%5 <
   2  -6   3     305.85     652.80    176.20  18%5 o
   2   7  -5      74.68     -47.40    101.70  18%5 <
   2  10  -7     230.30     175.70     71.10  18%5 <
   3 -10   5     730.16     477.00     89.30  18%5 o
   3   0  -1     198.19     705.00    408.10  18%5 <
   3   8  -6     114.38      29.90     80.50  18%5 <
   4   6  -5     142.21     274.00     97.40  18%5 <
   4   9  -7      70.58      94.40     69.90  18%5 <
   5 -11   5     146.16     265.30     82.40  18%5 o
   5  -6   2     118.24     312.80    182.00  18%5 <
   6   0  -2      16.17     313.80    196.30  18%5 <
   7   1  -3     577.56     510.90    131.20  18%5 o
   7   6  -6      71.89     174.60     74.50  18%5 <
   8   2  -4      18.52      18.10     98.20  18%5 <
   8   7  -7       1.43      50.10     65.20  18%5 <
   9   0  -3    1030.70    1037.80    114.90  18%5 o
   9   3  -5     295.11     424.90     87.00  18%5 o
  10   1  -4      71.70     108.70     88.60  18%5 <
  10   4  -6     202.96     195.10     74.10  18%5 <
  11   2  -5      11.30     150.10     76.70  18%5 <
 -11   2   2      95.86     318.40    107.70  19%5 <
 -10  -2   4     112.76     124.80     84.20  19%5 <
  -9  -6   6      24.76     110.90     66.50  19%5 <
  -9  -4   5      26.48      97.80     78.60  19%5 <
  -8  -1   3     525.77     365.40    111.40  19%5 o
  -7  -7   6      13.77      65.60     70.50  19%5 <
  -7  -5   5     194.32     122.10     83.80  19%5 <
  -6  -9   7     106.34      48.70     63.80  19%5 <
  -6  -2   3     195.33     454.60    145.80  19%5 o
  -6   8  -3     174.89     395.20    120.80  19%5 o
  -5  -8   6      35.60     151.40     73.80  19%5 <
  -5  -6   5     417.46     375.10     91.70  19%5 o
  -4 -10   7      26.97      24.90     64.50  19%5 <
  -4  -3   3    3844.20    3898.30    186.20  19%5 o
  -3  -9   6      20.67     153.20     73.80  19%5 <
  -3  -7   5     425.65     247.40     94.10  19%5 <
  -2 -11   7     183.21     141.90     66.60  19%5 <
  -2  -4   3    2001.60    1472.70    182.30  19%5 o
  -2   6  -3     969.42     872.70    177.80  19%5 o
  -2  11  -6      21.41       5.00     73.90  19%5 <
  -1 -10   6       4.46      50.00     73.80  19%5 <
  -1  -8   5     141.18     218.20     91.40  19%5 <
   0 -12   7      36.70      28.60     65.30  19%5 <
   0  -7   4     378.82     375.80    126.60  19%5 <
   0  10  -6      21.57      51.40     76.10  19%5 <
   1 -11   6     126.41      68.80     73.90  19%5 <
   1  -9   5     218.26     292.70     92.30  19%5 o
   1  -4   2     411.91    1008.00    256.40  19%5 o
   1  11  -7      37.00      65.20     66.60  19%5 <
   2  -8   4    1286.40     783.60    112.50  19%5 o
   2   4  -3    2043.20    1674.10    183.70  19%5 o
   2   9  -6     158.43     306.90     80.30  19%5 o
   3 -12   6       9.10      84.70     70.70  19%5 <
   3   5  -4     529.43     769.60    149.40  19%5 o
   3  10  -7     142.13     247.60     69.20  19%5 o
   4 -11   5       4.12      48.60     78.60  19%5 <
   4  -9   4     256.17     351.80     99.00  19%5 o
   4   3  -3    3671.20    3985.90    184.60  19%5 o
   4   8  -6     100.69     115.40     78.70  19%5 <
   5  -1  -1     612.01     932.50    279.50  19%5 o
   5   4  -4     200.55     441.30    123.10  19%5 o
   5   9  -7       4.67       7.80     65.10  19%5 <
   6   5  -5      53.29     174.40     90.10  19%5 <
   7  -9   3     370.85     160.20    109.70  19%5 <
   7   3  -4     124.69     182.20     96.90  19%5 <
   8  -1  -2     163.06     403.70    135.30  19%5 <
   8   4  -5     195.20     278.90     83.80  19%5 o
   9   5  -6     541.84     426.60     75.90  19%5 o
  10   3  -5       5.23      53.70     76.20  19%5 <
  11  -1  -3      32.52     102.60     95.80  19%5 <
 -11   2   2      84.91     318.40    107.70  20%5 <
 -10  -2   4     133.51     124.80     84.20  20%5 <
  -9  -6   6      29.19     110.90     66.50  20%5 <
  -8  -5   5      97.80      35.30     77.90  20%5 <
  -8  -3   4     448.41     444.00     95.20  20%5 o
  -7  -7   6      26.47      65.60     70.50  20%5 <
  -7   0   2     398.30     591.60    151.90  20%5 o
  -6  -6   5     249.90     272.90     83.80  20%5 o
  -6  -4   4     558.77     571.50    105.00  20%5 o
  -5 -10   7       6.04      45.90     60.30  20%5 <
  -5  -8   6      31.47     151.40     73.80  20%5 <
  -5  -1   2    9532.70    8593.20    228.60  20%5 o
  -5   6  -2      22.51    -199.10    179.30  20%5 <
  -5  11  -5      71.74     107.20     80.00  20%5 <
  -4  -7   5      47.35     142.00     84.80  20%5 <
  -4  -5   4     230.34     335.80    124.60  20%5 <
  -3 -11   7       1.32      20.00     63.00  20%5 <
  -3  -9   6      23.46     153.20     73.80  20%5 <
  -3  -2   2    8685.20    8532.50    264.90  20%5 o
  -3  10  -5     585.98     527.60     89.50  20%5 o
  -2  -8   5      28.23      92.40     86.50  20%5 <
  -2  -6   4      87.11     241.20    136.40  20%5 <
  -2  11  -6       6.76       5.00     73.90  20%5 <
  -1 -12   7       6.29      26.40     62.70  20%5 <
  -1 -10   6       3.17      50.00     73.80  20%5 <
  -1  -3   2    6334.40    6011.70    297.50  20%5 o
  -1   9  -5     426.32     557.60     92.00  20%5 o
   0  -9   5     717.51     605.80     92.60  20%5 o
   0  -7   4     333.49     375.80    126.60  20%5 <
   0  10  -6      26.00      51.40     76.10  20%5 <
   1  -4   2     376.39    1008.00    256.40  20%5 o
   1   3  -2    5503.70    6647.10    298.70  20%5 o
   1   8  -5     135.35     229.10     91.60  20%5 <
   2 -12   6     198.02     128.90     69.50  20%5 <
   2 -10   5      97.84     184.10     85.60  20%5 <
   2   9  -6     154.77     306.90     80.30  20%5 o
   2  11  -7     133.38      68.10     64.00  20%5 <
   3  -7   3      43.80      -7.70    139.30  20%5 <
   4 -11   5       1.82      48.60     78.60  20%5 <
   4   3  -3    3318.10    3985.90    184.60  20%5 o
   4   8  -6     163.01     115.40     78.70  20%5 <
   5   6  -5     409.31     368.10     89.70  20%5 o
   5   9  -7       2.69       7.80     65.10  20%5 <
   6  -5   1    4105.00    3306.10    274.50  20%5 o
   6   2  -3      24.45     175.20    141.40  20%5 <
   6   7  -6       1.55     -31.80     73.70  20%5 <
   7   3  -4      99.33     182.20     96.90  20%5 <
   8  -8   2      49.46     272.60    132.00  20%5 <
   8   6  -6       3.23     134.20     69.50  20%5 <
   9   2  -4     106.28      68.80     89.90  20%5 <
  10  -2  -2     125.02     211.00    119.80  20%5 <
  10   3  -5       5.43      53.70     76.20  20%5 <
  11   1  -4      39.88     138.20     82.80  20%5 <
  -9  -3   4     271.17     328.90     84.40  21%5 o
  -9  -1   3     158.11     126.40     98.80  21%5 <
  -8  -7   6      42.92     162.90     66.00  21%5 <
  -8  -5   5      98.18      35.30     77.90  21%5 <
  -7  -2   3      38.12     133.40    113.20  21%5 <
  -7   7  -2    1635.10    1157.90    157.10  21%5 o
  -6  -8   6     205.35     158.20     69.90  21%5 <
  -6  -6   5     219.80     272.90     83.80  21%5 o
  -6  10  -4      57.36     129.60     91.00  21%5 <
  -5  -3   3     465.15     375.00    154.30  21%5 <
  -5   6  -2      29.39    -199.10    179.30  21%5 <
  -4  -9   6     168.83      91.80     71.90  21%5 <
  -4  -7   5      51.20     142.00     84.80  21%5 <
  -4   9  -4     159.89     358.20     97.70  21%5 o
  -3  -4   3    1008.10     912.70    169.00  21%5 o
  -2 -10   6      49.53     210.00     72.00  21%5 <
  -2  -8   5      29.87      92.40     86.50  21%5 <
  -2   8  -4    1146.10     830.50    112.70  21%5 o
  -1  -5   3    3817.70    2874.40    177.90  21%5 o
  -1  11  -6     199.50     172.20     72.60  21%5 <
   0 -11   6      45.69     153.80     69.10  21%5 <
   0   7  -4     362.19     361.10    125.10  21%5 <
   1  -8   4    1059.60     784.40    107.90  21%5 o
   1  -6   3    1185.40    1461.50    170.90  21%5 o
   1   3  -2    6155.70    6647.10    298.70  21%5 o
   1  10  -6      64.18      56.90     73.80  21%5 <
   2 -12   6     191.88     128.90     69.50  21%5 <
   2  11  -7     163.32      68.10     64.00  21%5 <
   3 -11   5     109.07     101.10     76.80  21%5 <
   3  -9   4      37.19      46.60     96.40  21%5 <
   3  -7   3      45.61      -7.70    139.30  21%5 <
   3   2  -2    8132.00    8017.90    264.00  21%5 o
   3   9  -6      24.31      97.20     74.50  21%5 <
   4   5  -4     278.62     270.00    122.80  21%5 <
   4  10  -7      16.33      69.60     64.20  21%5 <
   5 -12   5     125.80      56.20     74.10  21%5 <
   5 -10   4      16.54      76.10     89.80  21%5 <
   5   1  -2    9097.30   10155.50    234.10  21%5 o
   6   4  -4     706.48     494.70    103.90  21%5 o
   6   9  -7      74.62      51.80     62.50  21%5 <
   7  -2  -1     339.28     476.50    210.60  21%5 <
   7   5  -5      64.69     162.80     82.90  21%5 <
   7   7  -6       4.23      -9.60     68.10  21%5 <
   8 -10   3      36.42     126.80     98.50  21%5 <
   8  -8   2      42.96     272.60    132.00  21%5 <
   8   1  -3     439.57     444.50    111.20  21%5 o
   9   4  -5       4.31      48.80     75.50  21%5 <
  10   0  -3     290.83     237.40     97.10  21%5 <
  11   1  -4      46.70     138.20     82.80  21%5 <
 -10   3   1     175.87     426.70    138.60  22%5 o
  -9  -5   5      21.61     122.30     70.40  22%5 <
  -9  -3   4     295.96     328.90     84.40  22%5 o
  -7  -8   6      39.35     124.90     64.90  22%5 <
  -7  -6   5     331.16     338.20     78.00  22%5 o
  -7  -4   4     165.93     255.10     91.40  22%5 <
  -5  -9   6      53.72     102.20     67.40  22%5 <
  -5  -7   5     120.05      83.30     79.80  22%5 <
  -5  -5   4     259.64     261.80    100.40  22%5 <
  -5  -3   3     515.05     375.00    154.30  22%5 <
  -5   8  -3     105.73     -18.50    115.40  22%5 <
  -4  11  -5       7.96     162.90     77.30  22%5 <
  -3 -10   6     132.87      91.20     68.60  22%5 <
  -3  -8   5     363.84     198.90     83.30  22%5 <
  -3  -6   4     246.88     116.30    114.70  22%5 <
  -3  -4   3     962.01     912.70    169.00  22%5 o
  -2  10  -5     324.24     298.40     85.40  22%5 o
  -1 -11   6      70.36      41.00     68.10  22%5 <
  -1  -9   5      12.74     243.90     82.90  22%5 <
  -1  -7   4     265.16     117.00    113.90  22%5 <
  -1   6  -3    1874.30    1686.70    172.10  22%5 o
   0   9  -5     444.82     517.30     89.10  22%5 o
   0  11  -6      25.08     118.30     68.50  22%5 <
   1 -12   6      72.57      50.80     67.60  22%5 <
   1 -10   5     129.15      12.10     80.90  22%5 <
   1  -8   4    1094.00     784.40    107.90  22%5 o
   2   8  -5      23.25     -22.10     85.40  22%5 <
   2  10  -6      50.21      83.20     70.10  22%5 <
   3 -11   5     106.90     101.10     76.80  22%5 <
   3   4  -3    1393.30    1299.80    166.50  22%5 o
   4  -4   1    5118.20    5526.00    319.00  22%5 o
   4   9  -6     156.34      55.30     70.90  22%5 <
   5   1  -2   10046.00   10155.50    234.10  22%5 o
   5   3  -3     572.51     631.50    151.10  22%5 o
   6  -7   2     338.40     604.50    143.40  22%5 o
   6   6  -5     179.33     142.80     81.30  22%5 <
   7   0  -2      90.26     200.30    146.90  22%5 <
   7   7  -6       4.59      -9.60     68.10  22%5 <
   8 -10   3      32.35     126.80     98.50  22%5 <
   8   3  -4     382.86     333.40     93.00  22%5 o
   8   5  -5       8.79     178.30     76.90  22%5 <
   9  -3  -1     864.58     652.40    162.60  22%5 o
   9   6  -6      58.73     118.10     66.80  22%5 <
  10   0  -3     266.23     237.40     97.10  22%5 <
  10   2  -4     328.14     165.10     84.00  22%5 <
 -10  -3   4      98.65      83.30     75.40  23%5 <
 -10  -1   3      36.23     115.60     89.40  23%5 <
  -8  -6   5     144.36     134.60     72.00  23%5 <
  -8  -4   4     205.85     170.50     85.10  23%5 <
  -8  -2   3      53.85     389.40    100.00  23%5 o
  -8   0   2     402.91     976.20    124.70  23%5 o
  -7   9  -3     362.00     334.60    108.90  23%5 o
  -6  -9   6      52.42      72.60     63.60  23%5 <
  -6  -7   5     117.24     153.30     75.50  23%5 <
  -6  -5   4     140.32     180.10     89.60  23%5 <
  -6  -3   3     381.60     837.00    122.70  23%5 o
  -6  -1   2    2620.90    2579.00    180.70  23%5 o
  -6   1   1    4736.10    3613.80    243.50  23%5 o
  -5   8  -3      11.54     -18.50    115.40  23%5 <
  -4 -10   6      30.93      68.10     65.40  23%5 <
  -4  -8   5     367.08     166.50     80.40  23%5 <
  -4  -6   4     366.38     279.30     99.10  23%5 <
  -4  -4   3    4471.80    5896.20    179.20  23%5 o
  -4  -2   2    1211.50    2386.40    197.20  23%5 o
  -4   0   1    2024.50    3202.40    292.10  23%5 o
  -3   9  -4      85.01     185.20     95.90  23%5 <
  -2 -11   6       7.58     119.10     65.20  23%5 <
  -2  -9   5     451.28     445.00     84.40  23%5 o
  -2  -7   4     381.40     149.40    102.70  23%5 <
  -2  -5   3    7830.00    6601.40    187.80  23%5 o
  -1   8  -4     799.84     894.90    107.40  23%5 o
  -1  10  -5     104.73     185.50     80.40  23%5 <
   0 -12   6       7.60      74.90     64.40  23%5 <
   0 -10   5      73.86      31.30     78.20  23%5 <
   0  -8   4     169.68      45.90     97.60  23%5 <
   0  -6   3    3461.10    1236.20    160.60  23%5 o
   0  11  -6      23.75     118.30     68.50  23%5 <
   1   7  -4     135.88     203.70    114.50  23%5 <
   1   9  -5     109.12     198.90     81.60  23%5 <
   2 -11   5      61.92     177.20     74.50  23%5 <
   2  -9   4     274.79     257.90     92.20  23%5 <
   2  -7   3     998.97     904.00    142.80  23%5 o
   2  -5   2     867.98    1253.30    202.20  23%5 o
   2  10  -6      60.81      83.20     70.10  23%5 <
   3   8  -5     310.26     298.00     83.40  23%5 o
   4 -12   5       5.30      29.00     71.20  23%5 <
   4 -10   4     126.77     184.00     88.50  23%5 <
   4  -8   3     359.67     634.70    114.20  23%5 o
   4  -4   1    6007.10    5526.00    319.00  23%5 o
   4   9  -6      71.71      55.30     70.90  23%5 <
   5   3  -3     299.26     631.50    151.10  23%5 o
   5   5  -4     208.15     314.70    101.80  23%5 o
   6  -7   2     503.09     604.50    143.40  23%5 o
   7   2  -3      35.89     -51.20    110.00  23%5 <
   7   4  -4     109.35     211.10     89.50  23%5 <
   7   6  -5     331.10     348.10     77.30  23%5 o
   8   7  -6      77.74      51.50     65.20  23%5 <
   9  -1  -2     459.56     691.10    122.20  23%5 o
   9   1  -3     114.27     349.60     99.00  23%5 o
   9   3  -4     215.48     328.20     84.30  23%5 o
  10   4  -5      21.30      91.90     71.30  23%5 <
  11  -4  -1      46.38     330.30    139.20  23%5 <
  11  -2  -2     166.93     260.10    106.80  23%5 <
  11   0  -3      44.06      25.20     86.60  23%5 <
 -11   1   2      20.41      57.90     94.80  24%5 <
  -9  -4   4      39.75      36.70     76.30  24%5 <
  -7  -7   5      12.81      97.00     68.70  24%5 <
  -7  -5   4      24.75     198.60     81.00  24%5 <
  -5 -10   6      42.42     111.70     62.70  24%5 <
  -5  -8   5       7.28      54.20     72.60  24%5 <
  -4  -4   3    6488.60    5896.20    179.20  24%5 o
  -4  -2   2    2673.70    2386.40    197.20  24%5 o
  -4   0   1    2872.60    3202.40    292.10  24%5 o
  -4   6  -2    2251.80    3146.20    199.60  24%5 o
  -3 -11   6      43.31      34.30     62.90  24%5 <
  -3  -9   5       3.16     149.80     73.60  24%5 <
  -2  -5   3    6175.80    6601.40    187.80  24%5 o
  -2  -3   2    3182.40    2635.30    235.40  24%5 o
  -2  -1   1   15163.00   16538.70    434.00  24%5 o
  -2   3  -1    9794.70    7882.70    404.70  24%5 o
  -2   7  -3     629.12     683.10    143.30  24%5 o
  -2   9  -4     420.20     397.70     94.50  24%5 o
  -1 -12   6      25.47      77.90     62.10  24%5 <
  -1 -10   5      26.83      61.70     73.90  24%5 <
   0  -4   2    6205.90    8843.00    259.20  24%5 o
   0  -2   1   49540.00   44639.10    547.20  24%5 o
   0   2  -1   39150.00   38397.60    548.10  24%5 o
   0   4  -2   12494.00   10967.00    269.70  24%5 o
   0   6  -3    4099.80    4045.30    174.00  24%5 o
   0   8  -4     498.59     463.40    100.00  24%5 o
   0  10  -5      32.54     131.30     77.00  24%5 <
   1 -11   5     109.69      53.70     73.50  24%5 <
   1  -9   4      65.11      57.20     87.30  24%5 <
   1  11  -6      28.83       4.00     65.70  24%5 <
   2   1  -1   15174.00   16801.70    439.30  24%5 o
   2   3  -2    3306.10    3169.10    239.80  24%5 o
   2   5  -3    6408.80    6811.40    187.40  24%5 o
   2   9  -5     452.13     515.00     82.50  24%5 o
   3 -12   5      42.32     120.20     70.00  24%5 <
   3 -10   4      23.09      65.20     84.90  24%5 <
   3  10  -6     114.08     128.00     67.50  24%5 <
   4   2  -2    1525.90    1990.40    197.40  24%5 o
   4   4  -3    5122.20    5153.40    175.50  24%5 o
   4   6  -4     366.74     437.60     99.70  24%5 o
   4   8  -5     197.75     186.90     78.60  24%5 <
   5 -11   4     172.74      86.80     79.40  24%5 <
   5   9  -6      41.88     117.30     65.30  24%5 <
   6   5  -4     118.17      79.90     88.00  24%5 <
   7 -10   3      24.26     -38.10     94.80  24%5 <
   7   6  -5     448.42     348.10     77.30  24%5 o
   9  -9   2      39.72     320.20    117.60  24%5 <
   9   3  -4     253.42     328.20     84.30  24%5 o
   9   5  -5      23.47      12.10     70.30  24%5 <
  11  -4  -1      89.90     330.30    139.20  24%5 <
  11  -2  -2     115.52     260.10    106.80  24%5 <
  11   0  -3      61.03      25.20     86.60  24%5 <
  11   2  -4       5.34     118.70     76.40  24%5 <
 -11   1   2      23.99      57.90     94.80  25%5 <
  -9  -4   4      34.02      36.70     76.30  25%5 <
  -9  -2   3     198.89     234.90     90.00  25%5 <
  -8  -7   5     118.94     103.40     64.60  25%5 <
  -7  -5   4      21.28     198.60     81.00  25%5 <
  -7  -3   3      28.95     119.80     99.20  25%5 <
  -6  -8   5      29.48      93.60     67.20  25%5 <
  -6   7  -2     541.48     760.40    144.70  25%5 o
  -6   9  -3     115.23     293.40    103.60  25%5 <
  -5  -8   5      10.62      54.20     72.60  25%5 <
  -5  -6   4     204.95     208.00     87.60  25%5 <
  -5  -4   3      19.02      82.80    121.10  25%5 <
  -4  -9   5     162.72     275.60     74.10  25%5 o
  -4   4  -1    7316.00    6708.00    321.70  25%5 o
  -4   6  -2    2392.80    3146.20    199.60  25%5 o
  -4  10  -4     133.01     162.20     88.40  25%5 <
  -3  -9   5       2.60     149.80     73.60  25%5 <
  -3  -7   4     687.42     515.20     96.40  25%5 o
  -3  -5   3     280.69     394.10    142.90  25%5 <
  -2 -10   5     141.05     112.30     72.90  25%5 <
  -2   7  -3     837.42     683.10    143.30  25%5 o
  -2   9  -4     472.09     397.70     94.50  25%5 o
  -2  11  -5      29.34     165.90     73.70  25%5 <
  -1  -8   4     307.47     223.40     92.10  25%5 <
  -1  -6   3     247.98     422.20    147.70  25%5 <
   0 -11   5      33.36     133.00     69.40  25%5 <
   0   6  -3    4360.50    4045.30    174.00  25%5 o
   0   8  -4     333.95     463.40    100.00  25%5 o
   0  10  -5      28.24     131.30     77.00  25%5 <
   1  -9   4      64.30      57.20     87.30  25%5 <
   1  -7   3     163.09     344.00    135.40  25%5 <
   2 -12   5       6.93      78.80     68.40  25%5 <
   2   5  -3    7402.00    6811.40    187.40  25%5 o
   2   9  -5     511.35     515.00     82.50  25%5 o
   2  11  -6       7.31      25.30     65.60  25%5 <
   3 -10   4      34.71      65.20     84.90  25%5 <
   3  -8   3       3.51     171.20    107.20  25%5 <
   4   0  -1    1598.70    2180.30    286.90  25%5 o
   4   2  -2    1789.70    1990.40    197.40  25%5 o
   4   4  -3    5159.10    5153.40    175.50  25%5 o
   4   6  -4     446.16     437.60     99.70  25%5 o
   4   8  -5     270.61     186.90     78.60  25%5 <
   4  10  -6      14.65      79.20     64.30  25%5 <
   6  -1  -1    4740.20    5150.60    249.40  25%5 o
   6   1  -2    2540.00    2576.90    178.80  25%5 o
   6   3  -3     205.47     556.70    115.50  25%5 o
   6   5  -4     158.79      79.90     88.00  25%5 <
   6   7  -5     119.42     109.90     73.00  25%5 <
   7  -8   2      38.65     129.40    123.40  25%5 <
   8   0  -2     478.25     457.70    122.70  25%5 o
   8   2  -3      71.48     178.60     96.20  25%5 <
   8   4  -4     154.01     191.30     82.90  25%5 <
   8   6  -5     203.93     258.90     73.20  25%5 o
   9  -7   1     122.28     617.40    183.70  25%5 o
  10   1  -3      62.03     130.30     86.80  25%5 <
  10   3  -4     108.24     152.20     74.50  25%5 <
 -10  -2   3      11.92      79.00     79.20  26%5 <
  -9   2   1    1081.20     978.50    141.30  26%5 o
  -8  -5   4     242.62     207.90     76.60  26%5 <
  -8  -3   3       2.81     -12.60     87.80  26%5 <
  -8   8  -2     177.81     398.80    130.60  26%5 o
  -7  -8   5     211.34     169.30     64.20  26%5 <
  -7  -1   2      72.70     452.90    126.10  26%5 o
  -6  -8   5      30.28      93.60     67.20  26%5 <
  -6  -6   4     308.78     370.80     84.20  26%5 o
  -6   5  -1    4463.60    4328.20    272.80  26%5 o
  -5  -9   5      29.51     104.50     65.80  26%5 <
  -5  -2   2     339.99     609.20    171.60  26%5 o
  -4  -9   5     153.90     275.60     74.10  26%5 o
  -4  -7   4     523.31     627.40     88.70  26%5 o
  -3 -10   5       4.42     -29.50     67.30  26%5 <
  -3  -5   3     267.83     394.10    142.90  26%5 <
  -3  -3   2     215.42     402.60    182.70  26%5 <
  -3  10  -4      26.78     109.40     83.80  26%5 <
  -2 -10   5     117.66     112.30     72.90  26%5 <
  -2  -8   4     209.58     260.50     88.30  26%5 <
  -1 -11   5      22.52      95.90     67.20  26%5 <
  -1  -6   3     225.76     422.20    147.70  26%5 <
  -1  -4   2     290.10     371.00    199.00  26%5 <
  -1   7  -3     180.36      81.50    132.00  26%5 <
  -1   9  -4      85.24     211.40     87.10  26%5 <
  -1  11  -5     104.82      84.80     71.00  26%5 <
   0 -11   5      25.31     133.00     69.40  26%5 <
   0  -9   4     429.50     429.60     89.40  26%5 o
   1 -12   5      18.61      88.90     65.30  26%5 <
   1  -5   2      39.99     248.60    185.50  26%5 <
   1   8  -4     318.31     158.60     91.40  26%5 <
   1  10  -5      28.33     132.50     73.30  26%5 <
   2 -10   4     856.71     652.50     89.30  26%5 o
   3  -6   2     328.15     485.90    181.30  26%5 <
   3   5  -3     224.58     373.70    141.40  26%5 <
   3   9  -5       5.85      81.70     71.10  26%5 <
   4 -11   4     216.20     279.00     79.50  26%5 o
   5   4  -3      16.89      34.50    115.50  26%5 <
   5   6  -4     187.68      92.40     85.70  26%5 <
   5  10  -6      25.72      17.40     60.70  26%5 <
   6  -1  -1    4735.60    5150.60    249.40  26%5 o
   7   5  -4      24.68     100.50     80.00  26%5 <
   7   7  -5      21.81      36.70     67.60  26%5 <
   8  -2  -1    3164.70    2448.30    167.20  26%5 o
   9  -7   1     144.14     617.40    183.70  26%5 o
   9   4  -4      30.78     103.90     74.40  26%5 <
   9   6  -5       6.12     120.20     65.30  26%5 <
  10  -1  -2      88.79     173.50    104.90  26%5 <
  10   1  -3      55.04     130.30     86.80  26%5 <
  -9  -5   4      31.34      11.30     68.80  27%5 <
  -9  -3   3     434.78     258.20     83.60  27%5 o
  -8  -1   2    1342.40    1248.20    116.10  27%5 o
  -7  -6   4       9.47     159.60     74.20  27%5 <
  -6  -9   5      91.04      85.40     63.30  27%5 <
  -6  -4   3      65.47     148.20     98.60  27%5 <
  -5  -7   4       8.23     101.40     78.00  27%5 <
  -5   0   1      16.54     590.70    217.70  27%5 <
  -5  11  -4     126.36     141.00     81.40  27%5 <
  -4 -10   5      42.60      43.10     65.20  27%5 <
  -4  -5   3     429.80     328.90    116.90  27%5 <
  -3  -8   4     189.71     218.20     81.40  27%5 <
  -3   8  -3      11.32      87.10    106.50  27%5 <
  -2 -11   5     100.45     167.50     64.30  27%5 <
  -2  -6   3      99.77      65.10    130.60  27%5 <
  -2  10  -4     792.34     786.30     89.40  27%5 o
  -1  -9   4     214.47      93.10     83.20  27%5 <
  -1   7  -3     185.06      81.50    132.00  27%5 <
   0 -12   5     149.69     181.00     66.40  27%5 <
   0  -7   3     199.20     246.70    123.40  27%5 <
   0   9  -4     268.54     335.90     86.90  27%5 o
   0  11  -5      18.50     127.90     66.70  27%5 <
   1 -10   4     315.04     378.20     81.60  27%5 o
   1   4  -2     256.99     346.80    200.30  27%5 <
   2  -8   3     213.71     239.10    106.10  27%5 <
   2   8  -4     106.73     322.00     84.50  27%5 o
   2  10  -5     156.49     235.20     70.00  27%5 o
   3 -11   4      83.66      -6.50     76.30  27%5 <
   3   3  -2     254.99     380.60    180.50  27%5 <
   4  -9   3      28.73     322.00     96.10  27%5 o
   4   9  -5     177.00     145.90     70.90  27%5 <
   5 -12   4      13.68      61.30     72.30  27%5 <
   5   2  -2     307.98     663.00    169.50  27%5 o
   5   4  -3      20.90      34.50    115.50  27%5 <
   6   6  -4     589.77     338.00     83.90  27%5 o
   7  -6   1    2610.40    2558.20    201.10  27%5 o
   7   1  -2     124.76     230.30    122.00  27%5 <
   7   3  -3      25.17       3.00     95.50  27%5 <
   8  -9   2     618.57     591.20    113.70  27%5 o
   8   5  -4     119.41     163.60     74.20  27%5 <
   8   7  -5     140.45     112.40     64.80  27%5 <
   9   2  -3     275.50     171.50     87.70  27%5 <
  10  -3  -1     576.89     469.70    137.70  27%5 o
  11   1  -3       8.19      94.30     80.60  27%5 <
 -10   2   1      79.82      22.10    115.60  28%5 <
  -9  -1   2     104.43     133.20     96.20  28%5 <
  -9   4   0     697.53    1139.90    204.40  28%5 o
  -8  -6   4       5.01      75.60     69.30  28%5 <
  -7  -7   4       8.92     -15.40     66.50  28%5 <
  -7  -4   3     193.35     328.60     88.60  28%5 o
  -6  -7   4     669.60     500.30     76.80  28%5 o
  -6  -2   2     564.86     666.20    138.40  28%5 o
  -5  -5   3      68.14     166.70     95.80  28%5 <
  -5   0   1      42.84     590.70    217.70  28%5 <
  -5   7  -2      83.53     330.80    134.80  28%5 <
  -4  -8   4      18.76     146.50     75.80  28%5 <
  -4  -3   2     104.26     421.60    163.10  28%5 <
  -4  11  -4      79.49     201.00     78.50  28%5 <
  -3 -11   5       6.96     -51.50     61.00  28%5 <
  -3  -6   3     186.97     189.20    109.90  28%5 <
  -3  -1   1     432.60     992.00    298.90  28%5 o
  -2  -9   4     168.05     214.80     79.60  28%5 <
  -2  -4   2    3474.80    3055.20    180.80  28%5 o
  -2   8  -3     169.29       0.00    103.40  28%5 <
  -2  10  -4     839.85     786.30     89.40  28%5 o
  -1  -7   3     187.60     256.80    110.80  28%5 <
  -1  -2   1   20985.00   19975.10    404.60  28%5 o
   0 -10   4     122.79     109.70     78.10  28%5 <
   0  -5   2    2041.90    1377.30    175.50  28%5 o
   0   7  -3     421.95     461.40    122.70  28%5 o
   1  -8   3     260.67      74.80    100.60  28%5 <
   1   9  -4      28.31     114.00     79.70  28%5 <
   1  11  -5      39.53      43.30     66.00  28%5 <
   2 -11   4      29.96     137.30     72.60  28%5 <
   2  -6   2    6222.30    6840.80    201.00  28%5 o
   3  -9   3      47.54     156.70     92.40  28%5 <
   3   8  -4     186.42     306.00     81.00  28%5 o
   3  10  -5       5.28     155.50     66.60  28%5 <
   4 -12   4      36.70     101.10     72.20  28%5 <
   4   5  -3     482.13     292.20    114.10  28%5 <
   5 -10   3     186.52      92.30     87.90  28%5 <
   5  -5   1    2611.00    2501.10    256.80  28%5 o
   5   9  -5      18.38      87.40     63.90  28%5 <
   6  -8   2     516.62     783.30    122.30  28%5 o
   6   4  -3       7.48     200.80     94.20  28%5 <
   7  -6   1    2388.80    2558.20    201.10  28%5 o
   7   6  -4      20.32     102.60     72.80  28%5 <
   8  -9   2     361.02     591.20    113.70  28%5 o
   8   3  -3      33.56      37.10     88.10  28%5 <
   9   0  -2      62.97     178.30    106.00  28%5 <
   9   5  -4      41.37     144.90     69.90  28%5 <
  10   2  -3      22.93      19.20     78.50  28%5 <
  10   4  -4      18.14     -27.30     69.30  28%5 <
  11  -1  -2      13.43      81.70     93.80  28%5 <
 -10   2   1      65.51      22.10    115.60  29%5 <
  -9  -1   2      73.33     133.20     96.20  29%5 <
  -9   4   0     544.32    1139.90    204.40  29%5 o
  -8  -4   3     163.63      85.30     79.50  29%5 <
  -7  -7   4      18.99     -15.40     66.50  29%5 <
  -7  -2   2     167.94     214.60    107.50  29%5 <
  -7   8  -2     131.70     145.90    124.40  29%5 <
  -6  -8   4       5.88      99.80     65.90  29%5 <
  -6  -5   3      66.63     117.50     86.10  29%5 <
  -5  -8   4     211.30      82.20     71.30  29%5 <
  -4  -6   3    1044.30     880.10     99.80  29%5 o
  -4   9  -3      30.28     103.60     95.00  29%5 <
  -3  -9   4     587.48     442.90     76.70  29%5 o
  -3  11  -4      12.72      48.90     74.50  29%5 <
  -2  -7   3     591.42     464.70     98.90  29%5 o
  -2  -4   2    3491.20    3055.20    180.80  29%5 o
  -2   6  -2    9130.50    9343.40    212.60  29%5 o
  -1 -10   4     519.15     408.60     75.50  29%5 o
  -1  -2   1   19185.00   19975.10    404.60  29%5 o
  -1   8  -3     515.39     525.50    103.90  29%5 o
  -1  10  -4     377.50     442.80     80.60  29%5 o
   0  -8   3     166.18      85.70     94.50  29%5 <
   0  -5   2    1353.60    1377.30    175.50  29%5 o
   1 -11   4     157.45     130.10     71.20  29%5 <
   1  -3   1   37496.00   34821.00    417.80  29%5 o
   1   2  -1   21609.00   19645.90    410.00  29%5 o
   1   7  -3     184.18     336.80    110.60  29%5 o
   1   9  -4      48.20     114.00     79.70  29%5 <
   2  -9   3      60.20     114.40     91.10  29%5 <
   2  -6   2    4130.20    6840.80    201.00  29%5 o
   2   4  -2    3601.80    3466.10    186.10  29%5 o
   2   9  -4     126.75     210.80     78.40  29%5 <
   2  11  -5      26.84      26.70     63.60  29%5 <
   3 -12   4      17.49      56.00     68.00  29%5 <
   3   1  -1    7098.10    6681.80    313.80  29%5 o
   3   8  -4     214.74     306.00     81.00  29%5 o
   4 -10   3      13.60     103.50     85.60  29%5 <
   4   3  -2    1044.20     921.00    165.80  29%5 o
   4  10  -5      44.37      57.00     64.20  29%5 <
   5   0  -1     654.44     806.80    221.40  29%5 o
   5   5  -3     273.33     163.00     94.20  29%5 <
   6 -11   3     254.92      55.60     83.40  29%5 <
   6   2  -2     731.15     773.10    135.50  29%5 o
   6   7  -4     500.38     307.80     75.40  29%5 o
   7  -9   2     149.01      68.10    104.40  29%5 <
   7  -1  -1     392.50     580.50    167.60  29%5 o
   7   4  -3     590.79     450.60     90.20  29%5 o
   7   6  -4      11.08     102.60     72.80  29%5 <
   8   1  -2     696.97    1015.10    111.30  29%5 o
   8   6  -4     129.30      96.90     68.40  29%5 <
   9   3  -3      28.71      68.20     79.60  29%5 <
   9   5  -4      44.73     144.90     69.90  29%5 <
  10   2  -3      11.44      19.20     78.50  29%5 <
 -10  -1   2       6.34      24.40     84.50  30%5 <
  -9  -4   3      64.57      70.50     73.70  30%5 <
  -8  -2   2     289.76     145.50     94.80  30%5 <
  -7  -8   4      58.04     160.70     60.80  30%5 <
  -7  -5   3     101.35     103.00     78.90  30%5 <
  -6  -8   4       6.40      99.80     65.90  30%5 <
  -6   0   1      73.45     365.30    187.40  30%5 <
  -5  -9   4      99.52       3.70     65.90  30%5 <
  -5  -6   3      32.02     204.50     83.80  30%5 <
  -5  -3   2    2890.70    2775.50    157.20  30%5 o
  -4  -9   4      13.51      57.50     68.30  30%5 <
  -3 -10   4       8.01      -3.80     64.10  30%5 <
  -3  -7   3       3.91      47.80     86.00  30%5 <
  -3  -4   2      47.63      92.90    155.10  30%5 <
  -3   9  -3     129.01     201.10     93.20  30%5 <
  -2 -10   4      28.28      69.00     69.60  30%5 <
  -2  -7   3     593.74     464.70     98.90  30%5 o
  -2   6  -2    9575.10    9343.40    212.60  30%5 o
  -2  11  -4      19.94      61.80     72.00  30%5 <
  -1 -11   4      64.48      48.70     65.30  30%5 <
  -1  -8   3      26.44     227.50     87.20  30%5 <
  -1  -5   2     870.59     724.90    160.50  30%5 o
  -1   8  -3     462.75     525.50    103.90  30%5 o
   0 -11   4       2.56      70.60     68.10  30%5 <
   0  -8   3     118.28      85.70     94.50  30%5 <
   0  10  -4     138.85     190.60     75.20  30%5 <
   1 -12   4       4.69      26.40     64.50  30%5 <
   1  -9   3     268.69     247.10     87.80  30%5 <
   1  -6   2     744.17     887.60    163.30  30%5 o
   1   7  -3     206.62     336.80    110.60  30%5 o
   1  10  -4     231.63     207.00     74.10  30%5 <
   2 -12   4       0.81      13.90     66.20  30%5 <
   2  -9   3      52.35     114.40     91.10  30%5 <
   2   9  -4     133.88     210.80     78.40  30%5 <
   3 -10   3     257.02     192.50     84.60  30%5 <
   3  -7   2     189.02     570.00    136.10  30%5 o
   3   9  -4     570.07     613.80     77.20  30%5 o
   4 -10   3      13.37     103.50     85.60  30%5 <
   4   6  -3     705.24     572.80     95.80  30%5 o
   5 -11   3     246.31     426.50     80.30  30%5 o
   6   5  -3     245.78     413.50     87.20  30%5 o
   6   7  -4     375.68     307.80     75.40  30%5 o
   7  -9   2     184.63      68.10    104.40  30%5 <
   7  -1  -1     391.91     580.50    167.60  30%5 o
   7   4  -3     581.30     450.60     90.20  30%5 o
   7   7  -4      43.28     122.80     66.60  30%5 <
   8   1  -2     892.99    1015.10    111.30  30%5 o
   8   6  -4     133.82      96.90     68.40  30%5 <
   9  -2  -1    1440.00    1370.80    140.70  30%5 o
   9   3  -3      28.42      68.20     79.60  30%5 <
  10  -8   1     418.22     583.30    154.20  30%5 o
  10   0  -2      58.87     192.30     94.30  30%5 <
  -9  -5   3     205.03     233.10     68.50  31%5 o
  -9  -2   2      11.29      89.50     84.50  31%5 <
  -8  -5   3       2.05      94.10     73.30  31%5 <
  -8  -2   2     246.17     145.50     94.80  31%5 <
  -8   9  -2     254.01     259.60    109.50  31%5 <
  -6  -6   3      68.38     145.70     77.10  31%5 <
  -6  -3   2      42.30     143.50    108.60  31%5 <
  -6   8  -2     436.73     652.40    120.70  31%5 o
  -5   5  -1     236.01     843.40    247.40  31%5 o
  -4 -10   4       1.94      56.40     61.50  31%5 <
  -4  -7   3      86.20     141.50     79.00  31%5 <
  -4  -4   2     353.13     480.00    141.70  31%5 o
  -4  -1   1   10726.00    9478.70    246.50  31%5 o
  -4  10  -3      11.51     108.10     84.80  31%5 <
  -3 -10   4       9.84      -3.80     64.10  31%5 <
  -3  -7   3       3.52      47.80     86.00  31%5 <
  -2 -11   4      41.59      14.90     62.10  31%5 <
  -2  -8   3     427.69     372.50     86.20  31%5 o
  -2  -5   2      80.86     149.90    145.80  31%5 <
  -2  -2   1    3021.00    4409.40    294.30  31%5 o
  -2   9  -3      48.28     196.50     89.40  31%5 <
  -1 -11   4      58.20      48.70     65.30  31%5 <
  -1  -8   3      30.02     227.50     87.20  31%5 <
  -1   6  -2     685.45     727.90    160.40  31%5 o
  -1  11  -4       5.52      62.40     69.20  31%5 <
   0 -12   4      13.13      14.90     62.40  31%5 <
   0  -9   3      82.14     110.60     82.90  31%5 <
   0   8  -3      21.78     144.20     91.60  31%5 <
   0  11  -4       0.80      -8.90     65.40  31%5 <
   1 -12   4       3.15      26.40     64.50  31%5 <
   1  -9   3     244.19     247.10     87.80  31%5 <
   1  10  -4     270.99     207.00     74.10  31%5 <
   2 -10   3     156.43      93.40     80.40  31%5 <
   2  10  -4      26.15     120.50     66.50  31%5 <
   3 -10   3     246.54     192.50     84.60  31%5 <
   3   4  -2     384.27     384.80    154.90  31%5 <
   3   9  -4     537.19     613.80     77.20  31%5 o
   4 -11   3     141.33     113.80     76.70  31%5 <
   4  -8   2       9.85     187.90    107.80  31%5 <
   4   6  -3     507.37     572.80     95.80  31%5 o
   4   9  -4       3.60     128.00     66.30  31%5 <
   5   3  -2    2650.30    2784.40    155.00  31%5 o
   5   6  -3       2.71     121.30     81.00  31%5 <
   6  -6   1     119.01     475.10    174.50  31%5 <
   6   5  -3     386.33     413.50     87.20  31%5 o
   7   2  -2      60.11      75.30    104.20  31%5 <
   7   5  -3      67.99     222.90     76.80  31%5 <
   7   7  -4      41.37     122.80     66.60  31%5 <
   8 -10   2      93.53     124.20     95.30  31%5 <
   8  -7   1     514.64     521.80    159.60  31%5 o
   8   4  -3      82.00      -3.90     79.00  31%5 <
   8   7  -4      10.78      72.70     62.40  31%5 <
   9   1  -2      49.99     161.00     93.20  31%5 <
  10   3  -3       5.82      86.00     72.90  31%5 <
  11  -3  -1      29.26     185.30    116.90  31%5 <
  11   0  -2     186.85     179.70     86.00  31%5 <
 -10  -2   2      11.02      76.70     76.20  32%5 <
 -10   4   0      63.99     439.60    157.40  32%5 <
  -8  -6   3       4.99      91.60     65.40  32%5 <
  -8  -3   2      85.78     137.10     84.50  32%5 <
  -8   9  -2     288.97     259.60    109.50  32%5 <
  -7  -6   3      14.47      69.90     71.90  32%5 <
  -7  -3   2     880.16     572.40     98.50  32%5 o
  -7   0   1     153.70     375.70    136.60  32%5 <
  -6  -7   3      80.48     144.90     70.40  32%5 <
  -5  -7   3       6.77      49.20     74.80  32%5 <
  -5  -4   2     274.39     376.80    110.00  32%5 o
  -4  -8   3      33.57      87.60     73.10  32%5 <
  -3  -8   3      10.46     116.20     77.20  32%5 <
  -3  -5   2     951.91    1363.10    138.90  32%5 o
  -3   7  -2     174.95     140.60    134.70  32%5 <
  -3  10  -3     309.73     191.70     83.90  32%5 <
  -2  -5   2      70.28     149.90    145.80  32%5 <
  -2  -2   1    3171.50    4409.40    294.30  32%5 o
  -1  -9   3      81.89     227.90     78.90  32%5 <
  -1   9  -3     159.54     233.80     86.40  32%5 <
   0  -9   3      71.89     110.60     82.90  32%5 <
   0  -6   2    1712.10    1889.60    157.90  32%5 o
   0  -3   1    6162.00    5161.00    310.40  32%5 o
   0   3  -1    7293.50    5403.60    315.40  32%5 o
   0  11  -4       3.43      -8.90     65.40  32%5 <
   1 -10   3     468.35     447.40     80.40  32%5 o
   1   8  -3      12.45     102.20     86.40  32%5 <
   1  11  -4      86.79      12.10     63.80  32%5 <
   2 -10   3     166.85      93.40     80.40  32%5 <
   2  -7   2     741.77     783.30    136.90  32%5 o
   2  -4   1     558.47      -3.20    254.50  32%5 <
   2   2  -1    3515.40    5168.50    299.40  32%5 o
   2   5  -2      76.22     313.10    145.00  32%5 <
   2   8  -3     533.21     431.60     85.70  32%5 o
   3 -11   3     658.28     492.90     77.80  32%5 o
   3  10  -4       6.57     134.50     63.20  32%5 <
   4  -8   2      29.93     187.90    107.80  32%5 <
   4   1  -1    9784.40    9470.10    248.40  32%5 o
   4   4  -2     384.41     686.20    137.60  32%5 o
   5 -12   3      33.74     160.40     72.60  32%5 <
   5   6  -3       6.34     121.30     81.00  32%5 <
   5   9  -4     108.28     156.90     62.90  32%5 <
   6  -6   1      88.28     475.10    174.50  32%5 <
   6   0  -1     616.22     567.50    184.70  32%5 o
   6   3  -2      69.27     -57.70    105.20  32%5 <
   6   6  -3      54.13     -18.90     76.00  32%5 <
   7   5  -3      66.04     222.90     76.80  32%5 <
   8  -1  -1     289.39     404.10    130.50  32%5 o
   8   2  -2     210.84     283.60     94.70  32%5 <
   8   5  -3      15.36      62.80     70.30  32%5 <
   9   4  -3      66.95      33.30     71.90  32%5 <
  10  -2  -1     128.13     209.20    113.00  32%5 <
  10   1  -2      10.03     163.70     83.50  32%5 <
  11   0  -2     157.35     179.70     86.00  32%5 <
  -9  -3   2     488.69     340.50     77.80  33%5 o
  -8   0   1     174.39     333.40    116.20  33%5 <
  -8   9  -2     339.58     259.60    109.50  33%5 <
  -7  -7   3      78.55     111.20     66.50  33%5 <
  -7  -4   2      76.28     145.20     83.50  33%5 <
  -6  -8   3       7.09      36.30     63.30  33%5 <
  -6  -4   2      74.44      61.20     90.40  33%5 <
  -5  -8   3      28.44      41.10     67.70  33%5 <
  -5  -1   1    4571.30    5507.50    207.70  33%5 o
  -5  11  -3     375.35     367.10     81.70  33%5 o
  -4  -8   3      38.29      87.60     73.10  33%5 <
  -4  -5   2     384.40     361.90    106.30  33%5 o
  -3  -9   3      26.68      41.00     67.90  33%5 <
  -3  -5   2    1195.10    1363.10    138.90  33%5 o
  -3  -2   1    5686.40    5238.70    230.70  33%5 o
  -3  10  -3     361.57     191.70     83.90  33%5 <
  -2  -9   3     114.81     122.40     75.60  33%5 <
  -2  -6   2     250.32     413.60    117.80  33%5 o
  -2   7  -2     704.31     588.90    133.50  33%5 o
  -2  10  -3      96.26      28.90     80.00  33%5 <
  -1 -10   3     296.81     262.20     71.80  33%5 o
  -1  -6   2     277.77     378.40    136.00  33%5 <
   0 -10   3       2.23     141.40     73.90  33%5 <
   0   3  -1    6305.10    5403.60    315.40  33%5 o
   0   9  -3      32.49      82.40     81.20  33%5 <
   1  -7   2      27.73      72.90    123.60  33%5 <
   2 -11   3      10.71     106.70     71.00  33%5 <
   2  -4   1     818.29      -3.20    254.50  33%5 <
   2   8  -3     659.65     431.60     85.70  33%5 o
   2  11  -4      66.87      99.20     62.10  33%5 <
   3  -8   2     486.90     599.90    105.40  33%5 o
   3   5  -2     967.39     886.20    131.20  33%5 o
   3   8  -3      10.23     147.20     75.60  33%5 <
   4 -12   3      23.38      35.90     68.60  33%5 <
   4  10  -4       0.91      24.00     60.70  33%5 <
   5  -9   2      32.18     106.20     96.40  33%5 <
   5   4  -2     287.45     232.10    107.00  33%5 <
   6  -6   1     430.53     475.10    174.50  33%5 <
   6   6  -3      48.14     -18.90     76.00  33%5 <
   7   0  -1     264.64     250.60    133.30  33%5 <
   7   3  -2     720.86     759.10     96.50  33%5 o
   7   6  -3      71.21     103.90     70.70  33%5 <
   9   2  -2      45.16      48.80     82.70  33%5 <
   9   5  -3     256.01     190.50     69.70  33%5 <
  11   1  -2      21.77     139.00     77.40  33%5 <
  -8  -4   2       8.96      65.30     75.30  34%5 <
  -7  -4   2      86.57     145.20     83.50  34%5 <
  -6  -8   3       9.86      36.30     63.30  34%5 <
  -6  -1   1    1657.20    1359.60    159.60  34%5 o
  -6   9  -2     366.57     401.70    101.70  34%5 o
  -5  -9   3      31.74      59.40     63.10  34%5 <
  -5  -5   2      34.95     260.30     88.90  34%5 <
  -4  -9   3      73.44     219.00     66.10  34%5 o
  -4  -5   2     266.15     361.90    106.30  34%5 o
  -4   5  -1    4446.00    4725.00    241.60  34%5 o
  -4  11  -3     193.95     282.30     78.10  34%5 o
  -3 -10   3       3.13      27.80     62.40  34%5 <
  -3  -9   3      22.02      41.00     67.90  34%5 <
  -3  -6   2     385.91     351.30     99.20  34%5 o
  -3  -2   1    5571.40    5238.70    230.70  34%5 o
  -3  11  -3     578.31     552.30     79.80  34%5 o
  -2 -10   3     125.23      59.80     67.50  34%5 <
  -2  -6   2     304.14     413.60    117.80  34%5 o
  -1 -10   3     279.98     262.20     71.80  34%5 o
  -1  -3   1   12634.00   11240.20    288.10  34%5 o
  -1   7  -2     176.14     278.70    121.20  34%5 <
  -1  10  -3     205.51     281.90     77.50  34%5 o
   0 -11   3      23.39      33.90     65.30  34%5 <
   0  -7   2     418.55     398.60    111.30  34%5 o
   1 -11   3     222.26     144.50     70.20  34%5 <
   1  -4   1    1194.30    1025.10    236.70  34%5 o
   1   3  -1   12369.00   11807.50    294.80  34%5 o
   1   9  -3     164.06     283.30     76.20  34%5 o
   2 -12   3     130.00     198.10     66.90  34%5 <
   2  -8   2     706.22     686.60    103.40  34%5 o
   2   9  -3     120.34     129.60     72.90  34%5 <
   3 -12   3      82.68     149.00     68.70  34%5 <
   3   2  -1    6360.30    6739.30    237.40  34%5 o
   3   5  -2     957.05     886.20    131.20  34%5 o
   3   8  -3      12.97     147.20     75.60  34%5 <
   4  -9   2     235.18     411.00     95.10  34%5 o
   5  -6   1     286.01     703.90    174.60  34%5 o
   5   1  -1    4156.70    5296.10    203.70  34%5 o
   5   4  -2     225.78     232.10    107.00  34%5 <
   6   4  -2     145.19      96.30     92.60  34%5 <
   6   7  -3      50.64     174.20     68.10  34%5 <
   7  -7   1      70.11     296.00    142.30  34%5 <
   7   0  -1     154.80     250.60    133.30  34%5 <
   7   3  -2     749.08     759.10     96.50  34%5 o
   7   6  -3     101.09     103.90     70.70  34%5 <
   8   3  -2      21.68     168.50     82.90  34%5 <
   8   6  -3      15.21     261.40     68.10  34%5 o
   9  -8   1      17.37     163.00    134.60  34%5 <
   9  -1  -1     115.05     201.40    112.90  34%5 <
   9   2  -2       7.51      48.80     82.70  34%5 <
   9   5  -3     261.25     190.50     69.70  34%5 <
  11   1  -2      14.22     139.00     77.40  34%5 <
  -9  -4   2      19.34     110.20     70.80  35%5 <
  -8  -5   2     134.59     226.70     71.40  35%5 o
  -8  -1   1     203.29     270.50    100.30  35%5 <
  -8   3   0     475.44     842.70    183.10  35%5 o
  -7  -5   2      47.02     246.00     75.30  35%5 o
  -7  -1   1    1108.50    1117.60    122.00  35%5 o
  -6  -5   2     133.50      87.50     83.80  35%5 <
  -5  -6   2     197.88     230.20     79.60  35%5 <
  -5  -2   1      18.56     154.80    157.90  35%5 <
  -4 -10   3      10.13     123.30     58.80  35%5 <
  -4  -6   2     676.51     829.30     92.80  35%5 o
  -4  -2   1    8869.90    9782.50    218.20  35%5 o
  -3 -10   3       1.38      27.80     62.40  35%5 <
  -3   8  -2     981.63     644.50    107.80  35%5 o
  -2 -11   3     103.40     166.00     61.80  35%5 <
  -2  -7   2    1099.70    1015.90     99.30  35%5 o
  -2  -3   1    7327.20    6552.30    224.50  35%5 o
  -2   8  -2     908.51     626.30    105.20  35%5 o
  -2  11  -3      21.14      78.50     70.50  35%5 <
  -1 -11   3       8.21      86.20     63.50  35%5 <
  -1  -7   2     206.73      79.10    100.40  35%5 <
  -1   4  -1    1448.30    1051.80    239.10  35%5 o
  -1  11  -3     234.13     199.80     70.30  35%5 <
   0  -8   2      45.64     121.10     88.70  35%5 <
   0   7  -2     308.64     307.10    112.50  35%5 <
   0  10  -3      30.94     159.80     72.30  35%5 <
   1 -12   3     138.17     155.80     64.00  35%5 <
   1  -8   2     184.99     133.30     93.60  35%5 <
   1   3  -1   12874.00   11807.50    294.80  35%5 o
   1  10  -3     277.83     289.00     71.40  35%5 o
   2  -9   2       7.28     179.50     86.10  35%5 <
   3  -9   2      15.78      41.10     89.60  35%5 <
   3   9  -3      35.60      83.30     67.50  35%5 <
   4 -10   2      81.06      91.40     81.20  35%5 <
   4   2  -1    9172.40    9712.90    216.20  35%5 o
   4   5  -2     112.27      13.90    102.00  35%5 <
   4   9  -3      73.76      79.70     64.80  35%5 <
   5 -10   2     190.83     282.50     86.10  35%5 o
   5  -6   1     211.94     703.90    174.60  35%5 o
   5   5  -2      37.14      -7.00     88.50  35%5 <
   6 -11   2       8.22      87.50     78.30  35%5 <
   6   1  -1     802.56     979.20    151.50  35%5 o
   6   4  -2     189.16      96.30     92.60  35%5 <
   7  -7   1     134.04     296.00    142.30  35%5 <
   7   4  -2      93.16     104.10     82.30  35%5 <
   7   7  -3      63.25     104.60     64.90  35%5 <
   8   0  -1     663.61     581.70    115.50  35%5 o
   8   3  -2      20.36     168.50     82.90  35%5 <
   9   3  -2     659.48     585.50     82.40  35%5 o
  10   2  -2      12.94     136.30     76.30  35%5 <
  11  -2  -1     200.87     262.90    102.00  35%5 <
 -10  -1   1     154.59       7.60     82.20  36%5 <
  -9  -1   1    1211.40    1104.30     99.80  36%5 o
  -9   3   0      28.41     557.00    147.90  36%5 o
  -8  -1   1     195.82     270.50    100.30  36%5 <
  -7  -6   2     167.80     148.60     69.00  36%5 <
  -7  10  -2     106.04      79.90     90.70  36%5 <
  -6  -6   2     179.35     133.90     74.40  36%5 <
  -6  -2   1     219.13      45.40    119.70  36%5 <
  -6   6  -1     363.06     326.40    171.90  36%5 <
  -5  -7   2      52.07       4.60     72.90  36%5 <
  -5  -2   1      22.66     154.80    157.90  36%5 <
  -4  -7   2      84.34      80.80     77.30  36%5 <
  -4   9  -2     106.18     241.30     93.30  36%5 <
  -3  -7   2     346.62     429.40     84.60  36%5 o
  -3  -3   1    8094.30    8416.90    205.20  36%5 o
  -3   9  -2      13.35     150.20     87.50  36%5 <
  -2  -8   2     142.70     136.10     80.10  36%5 <
  -1  -8   2      56.98     173.00     84.70  36%5 <
  -1   8  -2      36.80     138.70     93.50  36%5 <
   0  -9   2      13.85      82.40     77.50  36%5 <
   0  -4   1      86.65     155.00    208.80  36%5 <
   0   4  -1      93.09     318.10    204.70  36%5 <
   0  11  -3      15.47      40.50     65.00  36%5 <
   1  -9   2      41.17      70.20     80.80  36%5 <
   1   7  -2      37.81      24.50     97.80  36%5 <
   1  11  -3       3.55      84.40     62.10  36%5 <
   2  -9   2       6.13     179.50     86.10  36%5 <
   2  -5   1   11482.00   11117.00    230.40  36%5 o
   2   3  -1    7006.60    6784.10    228.60  36%5 o
   2   7  -2     999.71     764.40     96.40  36%5 o
   2  10  -3      66.44     106.80     66.30  36%5 <
   3 -10   2     616.91     472.60     83.80  36%5 o
   3  10  -3       3.65     -23.00     61.20  36%5 <
   4 -10   2      80.68      91.40     81.20  36%5 <
   4   2  -1    9537.00    9712.90    216.20  36%5 o
   4   6  -2     543.36     519.70     90.80  36%5 o
   4   9  -3      75.98      79.70     64.80  36%5 <
   5 -11   2     314.07     371.40     78.50  36%5 o
   5   9  -3      15.02      90.60     59.20  36%5 <
   6 -11   2       8.31      87.50     78.30  36%5 <
   6  -7   1     344.48     424.20    133.90  36%5 o
   6   1  -1     794.08     979.20    151.50  36%5 o
   6   5  -2      67.67      75.80     80.50  36%5 <
   7   1  -1    1264.00    1176.90    121.20  36%5 o
   8  -8   1     630.86     986.30    129.30  36%5 o
   8   0  -1     677.12     581.70    115.50  36%5 o
   8   4  -2      20.57      30.10     74.20  36%5 <
  10  -1  -1      21.76     276.20     98.90  36%5 <
  10   3  -2       6.78     135.50     70.40  36%5 <
 -10  -1   1     112.70       7.60     82.20  37%5 <
 -10   3   0     225.51     265.40    127.00  37%5 <
  -9  -2   1     127.33     283.50     81.40  37%5 o
  -9   3   0      32.56     557.00    147.90  37%5 o
  -8  -2   1     237.95     474.10     92.60  37%5 o
  -7  -7   2       2.03     122.60     61.80  37%5 <
  -7  -2   1     427.32     503.90    100.40  37%5 o
  -6  -8   2      21.24      96.90     60.70  37%5 <
  -6  -7   2      16.41      82.50     67.40  37%5 <
  -5  -8   2       2.96      91.00     64.80  37%5 <
  -5  -3   1     648.54     440.40    125.50  37%5 o
  -5   6  -1     230.80     384.50    171.20  37%5 <
  -5  10  -2     192.77      91.30     86.80  37%5 <
  -4  -8   2      12.62      96.30     69.70  37%5 <
  -4  -3   1       9.17     293.00    151.40  37%5 <
  -4  10  -2     148.81     207.70     82.50  37%5 <
  -3  -9   2       5.20     -50.20     66.30  37%5 <
  -3  -8   2       4.95      36.30     72.70  37%5 <
  -3   9  -2       6.48     150.20     87.50  37%5 <
  -2  -9   2     130.20     108.70     70.30  37%5 <
  -2  -4   1      22.64     158.60    156.10  37%5 <
  -2   5  -1   12181.00   11808.10    233.10  37%5 o
  -2   9  -2       4.96      53.70     84.10  37%5 <
  -1  -9   2     140.97     157.10     75.30  37%5 <
  -1  -4   1    2287.30    2142.10    183.00  37%5 o
  -1   9  -2      48.57     279.30     81.20  37%5 o
   0 -10   2      67.76      51.70     70.50  37%5 <
   0  -9   2       9.68      82.40     77.50  37%5 <
   0   8  -2      11.94     159.10     87.60  37%5 <
   1 -10   2      67.49     145.80     74.30  37%5 <
   1  -5   1   11267.00   11391.50    221.10  37%5 o
   1   4  -1    2364.80    2276.10    185.60  37%5 o
   1   8  -2      56.95     199.10     83.20  37%5 <
   2 -11   2       4.11     -21.40     67.60  37%5 <
   2 -10   2      76.91      76.80     75.50  37%5 <
   3 -11   2     217.64     188.20     72.20  37%5 <
   3  -6   1      51.05     448.60    169.00  37%5 <
   3   3  -1    8011.50    8091.40    202.50  37%5 o
   4 -12   2     129.42      62.50     67.50  37%5 <
   4 -11   2      27.94      15.90     73.00  37%5 <
   5   2  -1     121.35     272.20    152.20  37%5 <
   5   6  -2     136.29     249.80     78.70  37%5 o
   6   6  -2     199.36      91.30     74.30  37%5 <
   7  -8   1      16.58     240.20    117.20  37%5 <
   7   1  -1    1438.00    1176.90    121.20  37%5 o
   7   5  -2      49.53      89.80     74.90  37%5 <
   8   1  -1     174.07     189.10     98.40  37%5 <
   8   5  -2     190.84      67.00     70.50  37%5 <
   9  -9   1     217.83     252.00    110.80  37%5 <
   9   0  -1      65.90     230.60     99.10  37%5 <
   9   4  -2      88.33     178.40     70.20  37%5 <
  11  -1  -1      84.35     190.10     89.70  37%5 <
  -9  -3   1     103.88     178.90     73.20  38%5 <
  -8  -3   1       8.73      38.70     79.00  38%5 <
  -8   7  -1     189.08     546.70    156.70  38%5 o
  -7  -3   1      27.22      76.90     87.60  38%5 <
  -6  -8   2      24.76      96.90     60.70  38%5 <
  -6  -3   1      50.08     176.60     97.80  38%5 <
  -5  -4   1     229.84     217.50     98.80  38%5 <
  -5  11  -2     202.34     293.40     77.90  38%5 o
  -4  -9   2       3.08     164.30     62.10  38%5 <
  -4  -4   1     440.84     605.60    125.70  38%5 o
  -4  10  -2     149.37     207.70     82.50  38%5 <
  -3 -10   2       1.30      27.50     59.70  38%5 <
  -3  -9   2       5.38     -50.20     66.30  38%5 <
  -3  -4   1    3013.10    2941.80    161.70  38%5 o
  -3   1   0   10992.00    8168.40    549.40  38%5 o
  -3  10  -2     230.41     386.80     80.90  38%5 o
  -2 -10   2      87.89      60.90     65.00  38%5 <
  -2  -4   1      13.52     158.60    156.10  38%5 <
  -2  10  -2     101.53     121.70     75.40  38%5 <
  -1 -11   2      22.54     134.50     60.90  38%5 <
  -1 -10   2     135.22     106.10     67.30  38%5 <
  -1  -5   1    1343.90    1483.70    156.50  38%5 o
  -1   9  -2      36.52     279.30     81.20  38%5 o
   0 -11   2      21.09     122.90     63.90  38%5 <
   0 -10   2      63.66      51.70     70.50  38%5 <
   0  -5   1    1336.30    1497.80    164.60  38%5 o
   0   9  -2      34.44     101.40     77.70  38%5 <
   1 -11   2      23.64      59.80     65.70  38%5 <
   1   4  -1    2251.80    2276.10    185.60  38%5 o
   1   9  -2      96.09      89.90     73.70  38%5 <
   2 -11   2       2.90     -21.40     67.60  38%5 <
   2  -6   1     114.57     333.20    159.20  38%5 <
   2   4  -1      28.15     418.90    154.70  38%5 <
   2   8  -2     119.71      87.70     78.20  38%5 <
   3 -12   2       9.17      51.30     65.00  38%5 <
   3  -6   1      15.82     448.60    169.00  38%5 <
   3   8  -2       3.30     -14.50     71.40  38%5 <
   4 -12   2     131.14      62.50     67.50  38%5 <
   4  -7   1      34.55      -5.60    126.20  38%5 <
   4   3  -1      35.13     296.90    149.80  38%5 <
   5   3  -1     511.65     459.70    121.20  38%5 o
   6   2  -1     299.04     424.80    116.40  38%5 o
   6   7  -2       5.96      20.40     63.90  38%5 <
   7  -8   1      11.50     240.20    117.20  38%5 <
   7  -3   0    2687.60    3688.20    262.00  38%5 o
   7   2  -1     331.17     426.40    100.70  38%5 o
   7   6  -2      98.21     164.20     67.10  38%5 <
   8  -9   1     172.19     455.60    106.00  38%5 o
   8   1  -1     214.07     189.10     98.40  38%5 <
   8   6  -2     294.23     258.40     65.50  38%5 o
   9  -9   1     253.99     252.00    110.80  38%5 <
   9  -4   0    1235.00    1296.00    202.40  38%5 o
   9   1  -1    1471.40    1029.70     98.30  38%5 o
  10   0  -1      10.78     -34.90     88.30  38%5 <
  11   0  -1      42.55     110.60     81.20  38%5 <
 -10   2   0      21.49     303.50    107.30  39%5 <
  -9   2   0     147.11     227.00    122.60  39%5 <
  -8  -4   1      52.58      55.60     71.30  39%5 <
  -7  -5   1      30.43     -32.10     72.70  39%5 <
  -7  -4   1       3.18      88.70     78.60  39%5 <
  -7   7  -1      20.96     323.40    141.00  39%5 <
  -6  -5   1       4.57     193.30     77.10  39%5 <
  -6  -4   1      62.15     160.40     85.50  39%5 <
  -6   7  -1     314.87     421.50    133.00  39%5 o
  -5  -5   1      21.99      33.20     82.00  39%5 <
  -5  -4   1     182.76     217.50     98.80  39%5 <
  -5  11  -2     242.17     293.40     77.90  39%5 o
  -4  -5   1     115.13     182.90     94.90  39%5 <
  -4  11  -2       8.35      76.10     70.80  39%5 <
  -3  -5   1     103.46     -10.40    115.90  39%5 <
  -3  11  -2     291.52     265.50     72.30  39%5 o
  -2  -5   1      46.13     259.70    139.00  39%5 <
  -2   6  -1     202.08     265.90    157.90  39%5 <
  -2  11  -2       4.42     120.00     68.20  39%5 <
  -1  -6   1     696.76     708.70    124.50  39%5 o
  -1  10  -2      15.39      37.80     72.90  39%5 <
   0  -6   1    1201.80    1135.10    141.90  39%5 o
   0  10  -2      43.05      99.80     70.00  39%5 <
   1  -6   1    1153.40    1461.30    151.50  39%5 o
   1   9  -2     110.22      89.90     73.70  39%5 <
   1  10  -2     168.50     117.90     65.40  39%5 <
   2  -7   1      19.47     188.60    117.70  39%5 <
   2   9  -2     206.43      82.30     70.30  39%5 <
   2  10  -2      92.11     131.40     62.20  39%5 <
   3  -7   1    1101.80     922.90    127.70  39%5 o
   3   4  -1    3444.10    3246.10    163.90  39%5 o
   3   9  -2       4.41      77.70     65.60  39%5 <
   4  -7   1      33.72      -5.60    126.20  39%5 <
   4   4  -1     456.10     425.40    120.90  39%5 o
   4   9  -2       1.36      69.50     61.00  39%5 <
   5   3  -1     583.18     459.70    121.20  39%5 o
   6   3  -1     129.01     153.10     96.20  39%5 <
   6   7  -2       7.35      20.40     63.90  39%5 <
   7  -9   1     895.42     679.40    104.90  39%5 o
   7   2  -1     352.17     426.40    100.70  39%5 o
   7   7  -2       5.75      51.40     60.50  39%5 <
   8  -9   1     183.41     455.60    106.00  39%5 o
   8   2  -1     145.49     143.60     89.60  39%5 <
   9   2  -1      97.51      29.80     79.30  39%5 <
  10   1  -1      51.27     104.10     79.30  39%5 <
  11  -5   0     168.81     465.70    170.70  39%5 <
  11   0  -1      36.43     110.60     81.20  39%5 <
 -10   2   0      32.05     303.50    107.30  40%5 <
  -9   2   0     232.23     227.00    122.60  40%5 <
  -9   8  -1      20.61      87.70    131.90  40%5 <
  -8  -5   1       7.38      -7.90     65.90  40%5 <
  -8   8  -1    1140.30     973.20    128.30  40%5 o
  -7  -6   1      97.40     234.00     67.30  40%5 o
  -7  -5   1      23.34     -32.10     72.70  40%5 <
  -7   8  -1      42.14       1.10    116.20  40%5 <
  -6  -6   1     224.50     155.20     73.10  40%5 <
  -6  -5   1       5.47     193.30     77.10  40%5 <
  -5  -7   1      48.40      19.00     68.00  40%5 <
  -5  -6   1      22.24     101.10     75.40  40%5 <
  -5  -5   1      26.32      33.20     82.00  40%5 <
  -4  -7   1     315.79     288.70     75.50  40%5 o
  -4  -6   1     543.72     494.20     85.10  40%5 o
  -3  -7   1      44.89     118.40     78.70  40%5 <
  -3  -6   1     236.67     214.10     90.00  40%5 <
  -3   7  -1    1306.80    1158.20    131.20  40%5 o
  -2  -7   1    1445.90    1249.30     95.70  40%5 o
  -2  -6   1      37.65      35.90    102.10  40%5 <
  -2   7  -1       4.31     125.00    117.80  40%5 <
  -1  -7   1      61.42     108.40     92.00  40%5 <
  -1  -6   1     698.41     708.70    124.50  40%5 o
  -1   6  -1    1156.30    1233.80    152.70  40%5 o
  -1  11  -2      20.67      51.70     63.30  40%5 <
   0  -8   1      12.81     110.40     83.70  40%5 <
   0  -7   1      20.79      49.40    100.80  40%5 <
   0   6  -1    1245.40    1128.10    143.30  40%5 o
   0  11  -2      25.02      -7.60     62.50  40%5 <
   1  -8   1      43.50      43.50     87.60  40%5 <
   1  -7   1      18.10     254.90    111.20  40%5 <
   2  -8   1       7.38     142.50     91.50  40%5 <
   2   5  -1     121.25     332.70    134.60  40%5 <
   2  10  -2     113.64     131.40     62.20  40%5 <
   3  -9   1     100.65     230.00     85.40  40%5 <
   3  -8   1     596.66     290.20     97.40  40%5 <
   3   5  -1     103.97     265.00    109.70  40%5 <
   4  -9   1     232.77     232.40     90.00  40%5 <
   4  -8   1      71.37     217.70    102.00  40%5 <
   4   4  -1     491.52     425.40    120.90  40%5 o
   4   5  -1      88.86     135.00     93.00  40%5 <
   4   9  -2       1.99      69.50     61.00  40%5 <
   5  -9   1      76.01     260.50     92.20  40%5 <
   5  -2   0    5552.10    5869.80    371.30  40%5 o
   5   4  -1     215.74     287.20     95.80  40%5 <
   6 -10   1      13.99     130.20     82.70  40%5 <
   6   4  -1      54.26     157.50     84.30  40%5 <
   7  -3   0    3638.20    3688.20    262.00  40%5 o
   7   3  -1      24.76     152.00     86.70  40%5 <
   8   3  -1      46.11      53.70     78.60  40%5 <
   9  -4   0     826.56    1296.00    202.40  40%5 o
   9   2  -1      99.80      29.80     79.30  40%5 <
  10   1  -1      34.67     104.10     79.30  40%5 <
  10   2  -1      54.36      53.80     74.00  40%5 <
  -9   8  -1      27.85      87.70    131.90  41%5 <
  -8   8  -1    1203.40     973.20    128.30  41%5 o
  -7   8  -1      16.03       1.10    116.20  41%5 <
  -6  -7   1     283.87      64.70     64.80  41%5 <
  -6   1   0     302.65     962.80    207.20  41%5 o
  -6   8  -1     152.26     150.80    109.90  41%5 <
  -5  -8   1     145.84     213.90     65.00  41%5 o
  -5  -7   1      25.12      19.00     68.00  41%5 <
  -4  -9   1      51.52     141.90     61.30  41%5 <
  -4  -8   1      31.62      41.20     65.70  41%5 <
  -4  -7   1     249.46     288.70     75.50  41%5 o
  -4   8  -1      21.33     210.90    101.20  41%5 <
  -3  -9   1       2.78     -50.90     62.00  41%5 <
  -3  -8   1      75.92      58.90     70.20  41%5 <
  -3  -7   1      23.41     118.40     78.70  41%5 <
  -3   7  -1    1265.40    1158.20    131.20  41%5 o
  -2 -10   1     107.89       8.10     61.60  41%5 <
  -2  -9   1      55.30     162.10     65.30  41%5 <
  -2  -8   1      29.95     110.30     75.70  41%5 <
  -2   7  -1       6.92     125.00    117.80  41%5 <
  -1 -10   1      57.41      40.20     64.20  41%5 <
  -1  -9   1      14.50     -30.70     70.90  41%5 <
  -1  -8   1     458.14     267.20     81.30  41%5 o
  -1   7  -1      16.77     117.80    108.80  41%5 <
   0 -10   1      30.40      46.10     66.20  41%5 <
   0  -9   1     178.60     137.10     75.20  41%5 <
   0  -8   1       8.32     110.40     83.70  41%5 <
   0   7  -1      26.36     116.60     99.70  41%5 <
   1 -10   1      31.60     146.60     70.90  41%5 <
   1  -9   1      42.47      94.90     78.60  41%5 <
   1  -8   1     130.08      43.50     87.60  41%5 <
   1   7  -1       9.54      20.70     88.10  41%5 <
   2 -10   1      81.55     177.50     73.30  41%5 <
   2  -9   1     288.12     357.20     83.80  41%5 o
   2   7  -1    1371.40    1295.00     95.00  41%5 o
   3 -10   1      66.75      89.90     75.70  41%5 <
   3  -9   1     168.68     230.00     85.40  41%5 <
   4 -11   1       4.16      35.10     69.40  41%5 <
   4 -10   1      78.91     106.10     78.70  41%5 <
   4  -9   1     262.74     232.40     90.00  41%5 <
   4   5  -1     150.81     135.00     93.00  41%5 <
   4   6  -1     536.47     503.40     85.30  41%5 o
   5 -11   1      88.92     245.20     73.80  41%5 o
   5 -10   1      13.73      89.70     79.50  41%5 <
   5   5  -1      24.61      32.50     82.30  41%5 <
   5   6  -1      27.28     -11.10     75.80  41%5 <
   6 -11   1       6.14      22.00     73.90  41%5 <
   6 -10   1      13.27     130.20     82.70  41%5 <
   6  -2   0     329.73     764.10    266.10  41%5 <
   6   5  -1       3.31      55.10     75.90  41%5 <
   7   4  -1       4.47     126.80     77.50  41%5 <
   7   5  -1       2.78     128.50     69.00  41%5 <
   8   4  -1      38.16      94.70     70.90  41%5 <
   9  -3   0     306.55     510.40    148.10  41%5 o
   9   3  -1      76.48     180.50     73.70  41%5 <
   9   4  -1      51.55      63.00     67.10  41%5 <
  11  -4   0     864.25     630.30    132.50  41%5 o
  -9  -2   0      72.37       3.10     74.70  42%5 <
  -9  -1   0     138.49     192.00     84.70  42%5 <
  -9   0   0      20.63      20.30     94.20  42%5 <
  -8  -1   0      99.96     204.70     94.30  42%5 <
  -8   0   0       9.56      53.00    105.20  42%5 <
  -8   9  -1     171.54     248.10    103.50  42%5 <
  -7  -1   0      33.76     259.60    104.70  42%5 <
  -7   0   0     114.34     259.40    121.80  42%5 <
  -7   9  -1     447.83     518.00    101.80  42%5 o
  -6   0   0     368.00     694.90    164.40  42%5 o
  -5   0   0    4619.60    4265.60    211.20  42%5 o
  -4   0   0   13390.00   12855.50    281.10  42%5 o
  -4   9  -1     279.93     134.20     88.40  42%5 <
  -3   0   0    3946.30    5716.30    356.80  42%5 o
  -3   9  -1     228.25     165.80     85.80  42%5 <
  -2   8  -1      24.62      68.40     91.20  42%5 <
  -2   9  -1     217.34     233.60     82.20  42%5 <
  -1   8  -1     197.18     179.40     87.90  42%5 <
  -1   9  -1      73.88      15.50     77.80  42%5 <
   0 -11   1      18.29     108.60     60.80  42%5 <
   0   8  -1       5.56     194.00     81.70  42%5 <
   0   9  -1     177.21     115.70     74.20  42%5 <
   1 -11   1      22.71      85.00     63.50  42%5 <
   1   8  -1     459.12     290.90     80.40  42%5 o
   1   9  -1       6.69     117.90     70.10  42%5 <
   2 -11   1     100.27     193.30     67.40  42%5 <
   2   7  -1    1329.80    1295.00     95.00  42%5 o
   2   8  -1      34.78     -68.10     73.50  42%5 <
   2   9  -1      64.58      80.20     67.20  42%5 <
   3 -11   1      90.25      68.00     68.70  42%5 <
   3   8  -1      58.76      68.60     70.20  42%5 <
   4  -1   0    5773.40    5470.80    342.10  42%5 o
   4   8  -1      13.74      95.10     63.70  42%5 <
   5  -1   0   14722.00   15436.30    295.80  42%5 o
   6   6  -1     330.81     283.30     71.70  42%5 o
   6   7  -1     205.25     142.60     64.10  42%5 <
   7  -2   0    2066.80    1200.60    185.80  42%5 o
   7   6  -1     262.11     274.50     66.90  42%5 o
   8  -2   0     428.29     478.30    143.20  42%5 o
   8   5  -1       9.21      59.30     65.30  42%5 <
   9  -3   0     384.68     510.40    148.10  42%5 o
  10  -3   0     129.80     222.70    125.30  42%5 <
  11  -4   0     955.28     630.30    132.50  42%5 o
  -9  -2   0      56.42       3.10     74.70  43%5 <
  -9  -1   0     144.45     192.00     84.70  43%5 <
  -8  -4   0      54.29      53.40     69.20  43%5 <
  -8  -3   0      85.39     143.70     75.80  43%5 <
  -8  -2   0     400.76     463.60     86.50  43%5 o
  -8  -1   0      77.95     204.70     94.30  43%5 <
  -7  -3   0     481.12     461.50     87.10  43%5 o
  -7  -2   0     557.17     339.40     95.50  43%5 o
  -7  -1   0      36.24     259.60    104.70  43%5 <
  -7  10  -1     112.94     234.50     85.00  43%5 <
  -6  -2   0     663.78     499.30    109.10  43%5 o
  -6  -1   0     920.49     961.70    133.80  43%5 o
  -5  -1   0     487.21     747.60    171.30  43%5 o
  -5   0   0    4185.20    4265.60    211.20  43%5 o
  -5  10  -1      69.39     -33.90     79.50  43%5 <
  -4  -1   0    2236.40    1831.20    196.50  43%5 o
  -4   0   0   12158.00   12855.50    281.10  43%5 o
  -4  10  -1      79.61     177.20     78.20  43%5 <
  -3   0   0    3713.30    5716.30    356.80  43%5 o
  -3  10  -1      46.75     200.00     77.90  43%5 <
  -2   0   0  160050.00  146835.00    713.30  43%5 o
  -2  10  -1      36.62      50.30     72.50  43%5 <
  -2  11  -1      79.16     112.70     65.50  43%5 <
  -1   0   0    7960.30   -9126.50   1114.30  43%5 <
  -1   9  -1      38.77      15.50     77.80  43%5 <
  -1  10  -1      31.47      45.90     69.60  43%5 <
   0   9  -1     193.70     115.70     74.20  43%5 <
   0  10  -1      69.55     117.70     66.10  43%5 <
   1   9  -1      12.44     117.90     70.10  43%5 <
   1  10  -1      44.23      21.40     61.70  43%5 <
   2   9  -1      54.64      80.20     67.20  43%5 <
   2  10  -1     112.87     110.90     61.50  43%5 <
   3   9  -1       3.79      22.50     62.40  43%5 <
   4   8  -1      14.83      95.10     63.70  43%5 <
   5  -1   0   14655.00   15436.30    295.80  43%5 o
   6  -1   0     438.25     931.70    205.10  43%5 o
   7  -1   0    2887.60    2963.10    162.80  43%5 o
   8  -2   0     367.37     478.30    143.20  43%5 o
   9  -2   0     814.28     719.00    125.40  43%5 o
  10  -3   0     165.92     222.70    125.30  43%5 <
  11  -4   0     649.25     630.30    132.50  43%5 o
  11  -3   0     254.17     391.70    110.40  43%5 o
  -8  -4   0      47.40      53.40     69.20  44%5 <
  -8  -3   0      67.49     143.70     75.80  44%5 <
  -7  -5   0      34.42      77.10     67.30  44%5 <
  -7  -4   0      55.32     164.60     75.70  44%5 <
  -7  -3   0     434.38     461.50     87.10  44%5 o
  -6  -6   0      35.23      45.50     66.50  44%5 <
  -6  -5   0      17.10      93.40     73.80  44%5 <
  -6  -4   0      45.21     153.40     81.00  44%5 <
  -6  -3   0     660.66     814.20     97.70  44%5 o
  -6  -2   0     563.09     499.30    109.10  44%5 o
  -5  -7   0     138.17     163.10     66.00  44%5 <
  -5  -6   0     112.62     160.10     73.10  44%5 <
  -5  -5   0      16.08      92.60     79.20  44%5 <
  -5  -4   0      99.04     148.00     90.70  44%5 <
  -5  -3   0     244.90     216.60    107.70  44%5 <
  -5  -2   0     920.17     875.70    141.60  44%5 o
  -5  -1   0     392.51     747.60    171.30  44%5 o
  -4  -8   0      45.18     121.60     62.80  44%5 <
  -4  -7   0     124.35     173.20     69.60  44%5 <
  -4  -6   0     203.51     114.00     78.30  44%5 <
  -4  -5   0     489.22     298.30     88.40  44%5 o
  -4  -4   0      60.58     105.20    105.70  44%5 <
  -4  -3   0     216.12     432.90    138.20  44%5 o
  -4  -2   0    2715.00    3007.20    177.90  44%5 o
  -4  -1   0    2262.10    1831.20    196.50  44%5 o
  -3  -3   0    4916.80    4719.00    179.50  44%5 o
  -3  -2   0    2875.80    3093.00    194.90  44%5 o
  -3  -1   0    3348.10    3678.40    258.00  44%5 o
  -2  -1   0    2653.90    3260.50    340.30  44%5 o
  -2  11  -1      79.04     112.70     65.50  44%5 <
   2   0   0  159400.00  164304.00    741.70  44%5 o
   3   0   0    3862.70    4864.20    361.80  44%5 o
   4   0   0   12027.00   10074.30    273.80  44%5 o
   5   0   0    3842.50    4075.80    214.20  44%5 o
   6   0   0     305.16     626.00    161.50  44%5 o
   7  -1   0    3075.30    2963.10    162.80  44%5 o
   7   0   0     103.40     250.10    120.10  44%5 <
   8  -1   0     495.00     408.70    121.40  44%5 o
   8   0   0     167.87     262.20    105.60  44%5 <
   9  -2   0     821.38     719.00    125.40  44%5 o
   9  -1   0     165.75     274.20    106.30  44%5 <
  10  -2   0     260.50     367.90    107.90  44%5 o
  10  -1   0     196.60     252.10     94.80  44%5 <
  11  -3   0     240.38     391.70    110.40  44%5 o
  11  -2   0      27.25      53.60     95.00  44%5 <
  -4  -8   0      42.31     121.60     62.80  45%5 <
  -4  -7   0     112.31     173.20     69.60  45%5 <
  -4  -6   0     171.67     114.00     78.30  45%5 <
  -3  -9   0      12.98      72.10     59.80  45%5 <
  -3  -8   0      85.90     131.50     67.00  45%5 <
  -3  -7   0      91.93     111.10     75.20  45%5 <
  -3  -6   0     193.21     314.50     84.20  45%5 o
  -3  -5   0     115.51     210.10    100.70  45%5 <
  -3  -4   0    1113.10    1526.70    141.20  45%5 o
  -3  -3   0    4474.20    4719.00    179.50  45%5 o
  -2  -9   0     164.60     128.40     65.90  45%5 <
  -2  -8   0     111.37     250.50     74.20  45%5 o
  -2  -7   0     278.02     296.60     81.00  45%5 o
  -2  -6   0     591.58     668.90     96.60  45%5 o
  -2  -5   0    1269.30    1274.10    129.80  45%5 o
  -2  -4   0     780.49    1223.20    153.70  45%5 o
  -2  -3   0     195.27     558.80    175.10  45%5 o
  -2  -2   0    2817.50    3273.90    247.30  45%5 o
  -1 -10   0      15.06      68.40     61.60  45%5 <
  -1  -9   0      95.74     168.70     69.60  45%5 <
  -1  -8   0     905.74     872.50     83.70  45%5 o
  -1  -7   0      94.89      54.40     84.70  45%5 <
  -1  -6   0     114.95     230.20    106.20  45%5 <
  -1  -5   0     175.26     585.70    142.10  45%5 o
  -1  -4   0     886.09     769.90    161.70  45%5 o
  -1  -3   0     500.32     420.50    217.00  45%5 <
  -1  -2   0    3554.30    3073.20    312.30  45%5 o
  -1  -1   0   22939.00   19328.20    528.60  45%5 o
   0 -10   0     155.52     188.10     66.00  45%5 <
   0  -9   0      12.12      92.20     71.50  45%5 <
   0  -8   0     558.60     439.50     84.00  45%5 o
   0  -7   0     401.46     522.90     95.60  45%5 o
   0  -6   0      74.94     345.00    122.00  45%5 <
   0  -5   0      55.71     399.80    148.10  45%5 <
   0  -4   0    4819.10    4492.20    200.50  45%5 o
   1 -10   0     159.29     157.20     68.60  45%5 <
   1  -9   0      20.46     154.30     75.20  45%5 <
   1  -8   0     124.95     222.10     86.00  45%5 <
   1  -7   0     222.21     416.00    100.50  45%5 o
   1   1   0   23805.00   19553.30    537.60  45%5 o
   1   2   0    3295.20    3747.00    313.50  45%5 o
   2 -11   0      30.09      86.90     63.70  45%5 <
   2 -10   0      33.55     -26.80     69.30  45%5 <
   2  -9   0      51.04     176.10     79.20  45%5 <
   2   1   0    2280.00    3768.00    342.00  45%5 o
   2   2   0    2700.90    3691.20    255.20  45%5 o
   2   3   0     153.31     588.30    176.50  45%5 o
   3 -11   0      18.87     102.20     65.70  45%5 <
   3 -10   0     357.56     181.40     74.50  45%5 <
   3   1   0    3020.50    3817.80    260.00  45%5 o
   3   2   0    2452.90    3019.50    195.10  45%5 o
   3   3   0    4104.20    4261.40    175.60  45%5 o
   3   4   0    1054.30    1206.90    139.00  45%5 o
   4 -11   0      30.08     172.50     68.30  45%5 <
   4   1   0    2668.90    3418.00    202.50  45%5 o
   4   2   0    2234.10    2353.90    173.80  45%5 o
   4   3   0     165.01     375.30    134.30  45%5 <
   4   4   0      49.17      95.80    101.90  45%5 <
   5   1   0    1017.90    1083.20    169.60  45%5 o
   5   2   0    2196.20    2025.90    147.80  45%5 o
   5   3   0     591.98     627.00    107.90  45%5 o
   5   4   0      95.22     126.00     87.20  45%5 <
   5   5   0      71.40      45.20     78.50  45%5 <
   6   1   0     513.16     345.60    129.20  45%5 <
   6   2   0    1602.30    1461.00    115.80  45%5 o
   6   3   0     350.49     490.50     95.60  45%5 o
   6   4   0      39.60      23.00     80.30  45%5 <
   6   5   0      39.55      74.40     73.50  45%5 <
   7   1   0      62.06     125.40    104.10  45%5 <
   7   2   0     291.26     249.40     94.50  45%5 <
   7   3   0     122.69     309.90     83.90  45%5 o
   7   4   0      59.69      93.00     73.40  45%5 <
   7   5   0      50.42      78.20     70.30  45%5 <
   8   1   0     326.18     323.80     93.80  45%5 o
   8   2   0     282.59     367.00     84.90  45%5 o
   8   3   0     369.67     330.00     78.20  45%5 o
   8   4   0      25.37      70.90     69.10  45%5 <
   9   1   0     181.75     232.60     84.50  45%5 <
   9   2   0      37.79      15.40     76.30  45%5 <
   9   3   0      30.64      67.10     70.20  45%5 <
  10   0   0      33.15      81.90     84.00  45%5 <
  10   1   0     268.54     195.10     77.80  45%5 <
   0  -8   0     425.03     439.50     84.00  46%5 o
   0  -7   0     341.13     522.90     95.60  46%5 o
   0  -6   0      76.46     345.00    122.00  46%5 <
   0  -5   0      60.77     399.80    148.10  46%5 <
   0  -4   0    4457.70    4492.20    200.50  46%5 o
   0  -3   0     968.60    1578.00    266.40  46%5 o
   0  -2   0   39412.00   37972.00    463.40  46%5 o
   0  -1   0    3485.40   -6677.20    874.50  46%5 <
   0   2   0   39944.00   39645.90    472.60  46%5 o
   0   3   0    1002.10    1114.70    265.80  46%5 o
   0   4   0    4609.00    4348.00    200.20  46%5 o
   0   6   0     100.62     237.40    118.90  46%5 <
   1 -10   0     135.06     157.20     68.60  46%5 <
   1  -9   0      13.87     154.30     75.20  46%5 <
   1  -8   0      98.18     222.10     86.00  46%5 <
   1  -7   0     187.52     416.00    100.50  46%5 o
   1  -6   0     190.36     275.30    135.90  46%5 <
   1  -5   0    1770.00    2203.00    172.50  46%5 o
   1  -4   0    1436.20    1592.80    207.10  46%5 o
   1  -3   0    6711.30    6351.10    315.00  46%5 o
   1   2   0    3291.60    3747.00    313.50  46%5 o
   1   3   0     389.95     921.50    217.70  46%5 o
   1   4   0     858.75     537.00    166.30  46%5 o
   1   7   0      76.38      73.90     85.20  46%5 <
   1   8   0     717.21     820.40     84.20  46%5 o
   2 -11   0      21.02      86.90     63.70  46%5 <
   2 -10   0      27.98     -26.80     69.30  46%5 <
   2  -9   0      54.42     176.10     79.20  46%5 <
   2  -8   0     776.05     736.40     95.30  46%5 o
   2  -7   0     178.07     383.40    108.70  46%5 o
   2  -6   0     184.16     268.60    146.50  46%5 <
   2  -5   0    1001.80     873.80    175.40  46%5 o
   2   3   0     187.61     588.30    176.50  46%5 o
   2   4   0     830.50    1323.60    156.70  46%5 o
   2   5   0    1254.00     928.40    123.90  46%5 o
   2   7   0     305.99     371.90     81.40  46%5 o
   2   8   0      92.27     102.00     71.60  46%5 <
   2   9   0     181.16     236.40     64.90  46%5 o
   3 -11   0      16.21     102.20     65.70  46%5 <
   3 -10   0     325.70     181.40     74.50  46%5 <
   3  -9   0     254.27     326.00     82.50  46%5 o
   3  -8   0    1337.20    1187.10    102.40  46%5 o
   3  -7   0     811.44     896.60    117.30  46%5 o
   3  -6   0    4196.40    4031.10    174.00  46%5 o
   3   3   0    4253.40    4261.40    175.60  46%5 o
   3   4   0    1060.40    1206.90    139.00  46%5 o
   3   5   0     113.04     271.60     98.30  46%5 <
   3   8   0     109.68     131.40     66.80  46%5 <
   4 -11   0      29.06     172.50     68.30  46%5 <
   4 -10   0      86.85      97.20     73.80  46%5 <
   4  -9   0      22.91     136.20     85.40  46%5 <
   4  -8   0      24.90      86.30     96.70  46%5 <
   4   4   0      57.09      95.80    101.90  46%5 <
   4   5   0     436.74     531.30     88.10  46%5 o
   4   8   0      28.94      45.50     61.60  46%5 <
   5 -11   0      63.48      72.70     68.90  46%5 <
   5 -10   0      51.49      44.80     76.10  46%5 <
   5  -9   0     182.88     145.90     87.30  46%5 <
   5   4   0      83.25     126.00     87.20  46%5 <
   5   5   0      68.56      45.20     78.50  46%5 <
   5   6   0      50.10      99.90     71.10  46%5 <
   6 -11   0       9.02      74.00     73.40  46%5 <
   6 -10   0     104.74     117.60     81.30  46%5 <
   6   4   0      37.74      23.00     80.30  46%5 <
   6   5   0      27.84      74.40     73.50  46%5 <
   6   6   0      25.55     108.10     65.20  46%5 <
   7   4   0      65.44      93.00     73.40  46%5 <
   7   5   0      58.98      78.20     70.30  46%5 <
   8   4   0      27.57      70.90     69.10  46%5 <
  -9  -1  -1      34.45      -8.10     78.40  47%5 <
  -8  -3  -1      89.78      56.70     71.40  47%5 <
  -7  -4  -1       0.94      58.70     69.60  47%5 <
  -6  -6  -1      38.15     117.30     62.70  47%5 <
  -5  -7  -1      32.14      28.70     62.40  47%5 <
  -4  10   0     166.21      94.70     74.70  47%5 <
  -3   6   0    5536.20    5180.80    180.60  47%5 o
  -3   7   0     981.17     983.60    121.20  47%5 o
  -3   8   0     871.95     791.00     98.20  47%5 o
  -3   9   0     490.55     504.90     85.10  47%5 o
  -3  10   0      96.32     135.20     73.90  47%5 <
  -2   5   0    1054.70     856.70    177.20  47%5 o
  -2   6   0     273.03     329.40    146.40  47%5 <
  -2   7   0     295.98     336.00    109.20  47%5 o
  -2   8   0     529.04     569.60     94.70  47%5 o
  -2   9   0     123.05     111.30     78.60  47%5 <
  -2  10   0      53.60     163.00     69.30  47%5 <
  -1   3   0    7601.50    6960.20    320.20  47%5 o
  -1   6   0     268.36     105.40    136.50  47%5 <
  -1   7   0     305.39     106.40     99.70  47%5 <
  -1   8   0     181.52     144.70     85.00  47%5 <
  -1   9   0      11.52      43.70     73.20  47%5 <
  -1  10   0     211.84     206.10     68.30  47%5 o
   0   8   0     641.15     538.10     85.40  47%5 o
   0   9   0      15.26      31.40     69.70  47%5 <
   0  10   0     161.10     140.30     63.70  47%5 <
   1  -2   0    3794.90    2084.40    484.00  47%5 o
   1   9   0     104.61      68.10     67.80  47%5 <
   2  -4   0    7075.60    7277.70    250.60  47%5 o
   3  -5   0    6148.00    7012.10    216.10  47%5 o
   7  -8   0     144.87     370.90    110.50  47%5 o
   8  -9   0      65.38     156.20     96.40  47%5 <
   8  -8   0      22.10     205.00    113.90  47%5 <
   9  -9   0      55.96     174.00    102.40  47%5 <
  -9  -1  -1      28.62      -8.10     78.40  48%5 <
  -9   0  -1     370.94     485.70     90.20  48%5 o
  -8  -3  -1     116.95      56.70     71.40  48%5 <
  -8  -2  -1      27.62     183.80     79.70  48%5 <
  -7  -4  -1       1.14      58.70     69.60  48%5 <
  -7  -3  -1      50.63     164.70     78.30  48%5 <
  -6  -6  -1      29.98     117.30     62.70  48%5 <
  -6  -5  -1      99.28      18.70     69.30  48%5 <
  -6  -4  -1     521.27     413.50     79.90  48%5 o
  -5  -7  -1      25.92      28.70     62.40  48%5 <
  -5  -6  -1     225.06     249.20     68.50  48%5 o
  -5  -5  -1      52.69     121.80     75.80  48%5 <
  -5   9   0     217.21     285.60     88.20  48%5 o
  -5  10   0      36.48      97.10     76.60  48%5 <
  -4  -7  -1      66.92      56.00     65.60  48%5 <
  -4  -6  -1      20.92     -17.50     74.10  48%5 <
  -4   7   0     317.63     199.90    116.60  48%5 <
  -4   8   0     127.44     344.90     98.50  48%5 o
  -4   9   0      36.54     173.50     84.30  48%5 <
  -4  10   0     158.96      94.70     74.70  48%5 <
  -3  -8  -1     102.95     100.20     64.40  48%5 <
  -3  -7  -1       3.70      76.20     70.20  48%5 <
  -3   6   0    5676.00    5180.80    180.60  48%5 o
  -3   7   0    1006.50     983.60    121.20  48%5 o
  -3   8   0     976.88     791.00     98.20  48%5 o
  -3   9   0     525.86     504.90     85.10  48%5 o
  -3  10   0     140.58     135.20     73.90  48%5 <
  -2  -9  -1      10.64      51.80     60.60  48%5 <
  -2  -8  -1      52.97      26.40     67.50  48%5 <
  -2   5   0    1080.40     856.70    177.20  48%5 o
  -1  -9  -1      46.11      94.10     64.20  48%5 <
   0 -10  -1     115.34     137.20     62.40  48%5 <
   4  -4   0     210.54     639.40    264.10  48%5 <
   5  -5   0    8766.20    9948.10    256.70  48%5 o
   6  -6   0    1814.70    1601.00    165.60  48%5 o
   7  -7   0     332.39     636.60    134.20  48%5 o
   8  -8   0      40.73     205.00    113.90  48%5 <
   8  -7   0    2109.40    1509.20    148.40  48%5 o
   9  -8   0      25.13     195.40    122.20  48%5 <
  10  -8   0      35.50     249.60    133.10  48%5 <
 -10   2  -1      47.53      58.00     97.90  49%5 <
 -10   3  -1       9.45     236.00    113.30  49%5 <
  -8  -1  -1      84.43     129.20     87.50  49%5 <
  -8   0  -1     564.27     673.10    102.80  49%5 o
  -7  -2  -1      14.21       8.50     86.80  49%5 <
  -7  -1  -1     161.92     236.30     96.40  49%5 <
  -6  -3  -1     457.55     502.10     89.80  49%5 o
  -6  -2  -1     162.53     321.50     97.50  49%5 o
  -6  10   0     111.73     164.00     81.00  49%5 <
  -5  -5  -1      39.36     121.80     75.80  49%5 <
  -5  -4  -1     831.09     835.70     91.90  49%5 o
  -5  -3  -1      76.62      44.00     94.50  49%5 <
  -5   6   0    3703.70    3774.70    177.30  49%5 o
  -4  -6  -1       9.58     -17.50     74.10  49%5 <
  -4  -5  -1      68.06      76.70     80.80  49%5 <
  -4  -4  -1     268.32     331.10     95.50  49%5 o
  -4   5   0     717.37     588.70    208.10  49%5 <
  -3  -7  -1       8.29      76.20     70.20  49%5 <
  -3  -6  -1      28.79      90.00     77.10  49%5 <
  -3  -5  -1      13.89      -6.00     88.50  49%5 <
  -2  -8  -1      52.78      26.40     67.50  49%5 <
  -2  -7  -1     135.60     117.50     75.60  49%5 <
  -2  -6  -1      36.57     135.40     84.40  49%5 <
  -1  -9  -1      38.41      94.10     64.20  49%5 <
  -1  -8  -1     115.15      91.30     74.30  49%5 <
  -1  -7  -1     122.59      99.60     80.60  49%5 <
   0 -10  -1     162.21     137.20     62.40  49%5 <
   0  -9  -1      17.61      35.90     66.80  49%5 <
   0  -8  -1       9.09      95.80     76.80  49%5 <
   1 -10  -1       5.25      75.90     64.10  49%5 <
   1  -9  -1     236.62     225.10     73.00  49%5 o
   2 -10  -1     109.87     108.20     68.00  49%5 <
   3 -10  -1       4.09      61.20     68.00  49%5 <
   4  -4   0     209.33     639.40    264.10  49%5 <
   6   6   1      51.64     121.00     62.00  49%5 <
   7  -6   0    1838.50    1830.70    174.20  49%5 o
   7   5   1      24.71      54.10     64.40  49%5 <
   8  -7   0    2020.30    1509.20    148.40  49%5 o
   8   4   1      80.26      81.50     64.80  49%5 <
  10  -8   0      27.69     249.60    133.10  49%5 <
  -9   2  -1     115.25     123.40    113.00  50%5 <
  -7   0  -1      26.18      58.50    110.30  50%5 <
  -7   8   0     107.77     241.60    111.90  50%5 <
  -7   9   0     295.47     192.30     94.10  50%5 <
  -6  -2  -1     168.43     321.50     97.50  50%5 o
  -6  -1  -1     410.68     374.80    113.10  50%5 o
  -6   7   0     336.76     381.60    126.80  50%5 o
  -5  -3  -1      68.13      44.00     94.50  50%5 <
  -5  -2  -1     184.77     146.40    114.50  50%5 <
  -5   6   0    3636.50    3774.70    177.30  50%5 o
  -4  -4  -1     262.45     331.10     95.50  50%5 o
  -4  -3  -1    2756.60    2492.60    131.00  50%5 o
  -3  -5  -1      11.91      -6.00     88.50  50%5 <
  -3  -4  -1     354.77     267.30    112.30  50%5 <
  -2  -6  -1      32.58     135.40     84.40  50%5 <
  -2  -5  -1      27.49      42.30    102.00  50%5 <
  -2   2   0    1535.70    1420.20    575.40  50%5 <
  -1  -7  -1      86.65      99.60     80.60  50%5 <
  -1  -6  -1     328.86     298.50     94.20  50%5 o
   0  -7  -1     849.43     802.70     93.00  50%5 o
   0   9   1      25.56      29.00     67.80  50%5 <
   1  -8  -1     112.55      95.70     79.20  50%5 <
   1  -7  -1      14.72     118.70     90.10  50%5 <
   1   8   1      98.93     181.40     70.10  50%5 <
   1   9   1      56.11      94.80     63.70  50%5 <
   2  -9  -1      92.35     170.40     76.20  50%5 <
   2  -8  -1      25.33      49.70     83.80  50%5 <
   2   7   1     147.96     271.40     75.90  50%5 o
   2   8   1      42.31      36.10     66.70  50%5 <
   3 -10  -1       2.80      61.20     68.00  50%5 <
   3  -9  -1     226.49     215.20     79.20  50%5 <
   3   7   1       3.44      58.70     68.30  50%5 <
   3   8   1     115.26      89.60     64.00  50%5 <
   4 -10  -1      18.28     125.90     70.50  50%5 <
   4   5   1      58.98     135.40     81.10  50%5 <
   5 -10  -1      80.93     158.00     74.60  50%5 <
   5   4   1     879.91     909.60     91.70  50%5 o
   5   5   1      60.02      96.60     73.90  50%5 <
   5   6   1     189.30     138.00     68.00  50%5 <
   6  -5   0     818.09     596.80    225.90  50%5 <
   6   3   1     469.92     411.40     88.40  50%5 o
   6   4   1     486.44     395.20     80.40  50%5 o
   6   5   1      98.80     129.00     68.40  50%5 <
   6   6   1      44.08     121.00     62.00  50%5 <
   7   2   1      18.65      98.80     85.80  50%5 <
   7   3   1      79.79      80.20     76.50  50%5 <
   7   4   1      24.39     145.90     69.20  50%5 <
   7   5   1      27.75      54.10     64.40  50%5 <
   8   2   1      30.82      73.50     78.30  50%5 <
   8   3   1     118.57     125.10     71.40  50%5 <
   8   4   1      95.64      81.50     64.80  50%5 <
   9  -7   0      75.01     498.10    155.00  50%5 o
   9   1   1      50.40     118.40     78.70  50%5 <
   9   2   1      23.17     128.90     73.30  50%5 <
  10   0   1      76.86     179.20     79.80  50%5 <
  -9   3  -1     701.91     682.00    137.40  51%5 o
  -7   1  -1      15.83     231.70    130.10  51%5 <
  -7   8   0     134.08     241.60    111.90  51%5 <
  -6  -5  -2      35.57     137.30     65.60  51%5 <
  -6   0  -1      96.82     432.30    135.70  51%5 o
  -6   6   0    2088.50    1575.10    166.20  51%5 o
  -5  -6  -2      22.30       6.80     64.10  51%5 <
  -5  -1  -1     349.19     427.30    149.70  51%5 <
  -5   5   0   10739.00   10013.70    260.70  51%5 o
  -4  -7  -2     121.43     200.00     63.30  51%5 o
  -4  -2  -1      27.63     388.70    150.60  51%5 <
  -4   4   0     235.22     756.50    266.80  51%5 <
  -3  -7  -2      46.81      89.40     66.60  51%5 <
  -3  -3  -1    1400.50     927.50    151.50  51%5 o
  -3  10   1       3.17     110.80     66.80  51%5 <
  -2  -8  -2      33.65      63.00     65.00  51%5 <
  -2  -4  -1     195.21     326.60    137.40  51%5 <
  -2   9   1     224.13     254.30     73.80  51%5 o
  -2  10   1     133.72     167.80     66.30  51%5 <
  -1  -9  -2       4.08     -10.70     60.10  51%5 <
  -1  -5  -1     837.85    1002.60    127.70  51%5 o
  -1   8   1     452.34     259.60     79.40  51%5 o
  -1   9   1     230.71     117.80     71.50  51%5 <
   0  -6  -1      61.36      95.60    104.80  51%5 <
   0   7   1     888.85     723.90     91.50  51%5 o
   0   8   1       5.01      -7.10     74.40  51%5 <
   0   9   1      20.03      29.00     67.80  51%5 <
   1  -7  -1      21.96     118.70     90.10  51%5 <
   1  -6  -1     219.69     307.00    116.10  51%5 <
   1   6   1     382.83     325.60     91.40  51%5 o
   1   7   1      84.50      81.90     80.20  51%5 <
   2  -7  -1     838.14     578.00    100.40  51%5 o
   3  -8  -1      65.38     104.10     87.30  51%5 <
   3   4   1     343.94     354.80    108.80  51%5 o
   3   5   1       9.23      99.80     85.60  51%5 <
   4  -9  -1       8.46      81.90     80.20  51%5 <
   4   3   1    2907.00    2306.70    130.00  51%5 o
   4   4   1     345.39     178.70     91.50  51%5 <
   5 -10  -1      83.35     158.00     74.60  51%5 <
   5  -9  -1     200.36     123.80     82.40  51%5 <
   5  -4   0   10810.00   13916.70    356.50  51%5 o
   5   2   1      13.82      -2.20    112.90  51%5 <
   5   3   1     107.33     120.30     93.80  51%5 <
   6 -10  -1       5.28     143.40     75.00  51%5 <
   6   2   1     326.38     203.10     95.60  51%5 <
   7   1   1     238.07     397.40     99.20  51%5 o
   8  -6   0      74.17     391.00    190.50  51%5 <
   8   0   1     566.71     621.40    103.70  51%5 o
   8   1   1     109.46     153.80     87.70  51%5 <
   9  -1   1     522.14     399.60    100.50  51%5 o
   9   0   1     405.61     422.60     89.60  51%5 o
  10  -1   1      18.19      60.60     89.00  51%5 <
  -8  -2  -2       2.50     116.60     75.00  52%5 <
  -8   8   0      12.67     101.50    115.00  52%5 <
  -7  -3  -2       5.55      65.00     72.40  52%5 <
  -7   1  -1      15.35     231.70    130.10  52%5 <
  -7   7   0     311.85     602.80    136.00  52%5 o
  -6  -4  -2      15.74     108.60     71.90  52%5 <
  -6   0  -1     151.06     432.30    135.70  52%5 o
  -6   6   0    1822.50    1575.10    166.20  52%5 o
  -5  -5  -2       9.16      99.20     70.80  52%5 <
  -5  -1  -1     343.25     427.30    149.70  52%5 <
  -4  -6  -2      78.78      87.60     69.50  52%5 <
  -4  10   1       9.45      62.30     70.70  52%5 <
  -3  -7  -2      42.81      89.40     66.60  52%5 <
  -3  -6  -2      56.07      95.50     72.40  52%5 <
  -3  -2  -1     430.17     538.00    170.90  52%5 o
  -3   8   1      91.33     104.20     88.10  52%5 <
  -3   9   1     282.19     226.80     77.80  52%5 <
  -3  10   1       8.69     110.80     66.80  52%5 <
  -2  -8  -2      28.50      63.00     65.00  52%5 <
  -2  -7  -2      62.43      86.50     71.40  52%5 <
  -2  -3  -1    2134.80    2128.70    172.80  52%5 o
  -2   7   1     714.88     577.30    100.70  52%5 o
  -2   8   1      13.98      88.10     83.50  52%5 <
  -2   9   1     200.58     254.30     73.80  52%5 o
  -1  -9  -2       2.61     -10.70     60.10  52%5 <
  -1  -8  -2      17.83      16.40     67.30  52%5 <
  -1  -4  -1      58.66     215.50    152.90  52%5 <
  -1   7   1      29.74     109.70     90.70  52%5 <
   0  -9  -2      22.10      88.00     64.30  52%5 <
   0  -5  -1    5097.80    5432.20    168.10  52%5 o
   0   6   1      65.54     143.70    100.70  52%5 <
   1  -9  -2      63.61      80.20     66.90  52%5 <
   1  -6  -1     161.61     307.00    116.10  52%5 <
   2 -10  -2      35.51      17.40     63.10  52%5 <
   2  -6  -1     268.45     123.80    128.30  52%5 <
   2   4   1     118.56     126.40    135.70  52%5 <
   3  -7  -1       4.93     207.60    102.20  52%5 <
   3   3   1     946.50    1012.30    147.30  52%5 o
   4  -8  -1      16.74     -39.60     91.70  52%5 <
   4   2   1      12.13      48.70    146.60  52%5 <
   4   3   1    2664.40    2306.70    130.00  52%5 o
   5  -9  -1      53.17     123.80     82.40  52%5 <
   5  -8  -1     535.89     517.00     97.90  52%5 o
   5   2   1      12.15      -2.20    112.90  52%5 <
   6  -9  -1      63.54     161.90     87.80  52%5 <
   6   1   1     591.65     425.00    114.50  52%5 o
   7 -10  -1       6.61      70.90     78.20  52%5 <
   7   0   1      13.64     341.00    110.00  52%5 o
   8   0   1     522.33     621.40    103.70  52%5 o
   9  -1   1     466.69     399.60    100.50  52%5 o
  10  -7   0    1786.00    1483.00    186.00  52%5 o
  10  -2   1     110.68      91.20     98.70  52%5 <
  -9   0  -2       7.10      99.60     80.60  53%5 <
  -8  -1  -2      76.17      88.80     80.50  53%5 <
  -8   7   0    1337.10    1298.40    151.40  53%5 o
  -7  -2  -2      21.26     104.80     81.40  53%5 <
  -6  -3  -2      68.82      -2.90     79.80  53%5 <
  -6   1  -1     505.47     701.40    175.70  53%5 o
  -5  -4  -2      48.20      30.10     78.80  53%5 <
  -5   0  -1    3706.10    4192.20    198.50  53%5 o
  -5   9   1      93.92      63.30     82.90  53%5 <
  -5  10   1     202.51     220.20     74.30  53%5 <
  -4  -5  -2     276.34     288.60     79.40  53%5 o
  -4  -4  -2     725.38     569.50     88.70  53%5 o
  -4  -1  -1    6356.10    6223.00    204.40  53%5 o
  -4   8   1      61.34     135.90     91.40  53%5 <
  -4   9   1      33.01      28.80     80.50  53%5 <
  -3  -6  -2      74.95      95.50     72.40  53%5 <
  -3  -5  -2     104.44     112.70     82.90  53%5 <
  -3  -2  -1     460.50     538.00    170.90  53%5 o
  -3   7   1      20.37     250.10    101.10  53%5 <
  -3   8   1      92.44     104.20     88.10  53%5 <
  -2  -6  -2      98.20      16.90     79.40  53%5 <
  -2   6   1     285.73     179.00    129.00  53%5 <
  -2   7   1     839.83     577.30    100.70  53%5 o
  -1  -7  -2      92.27     144.20     76.20  53%5 <
  -1  -3  -1     446.83     321.90    182.60  53%5 <
  -1   5   1    3033.00    3186.90    169.90  53%5 o
  -1   6   1     281.70     323.10    116.00  53%5 <
   0  -8  -2      32.51     109.20     71.70  53%5 <
   0  -7  -2      69.39     145.70     79.80  53%5 <
   0  -4  -1    1257.60     869.10    169.40  53%5 o
   0   9   2      30.18     127.10     64.60  53%5 <
   1  -9  -2      72.34      80.20     66.90  53%5 <
   1  -8  -2     545.73     328.70     79.70  53%5 o
   1  -5  -1    2264.10    2997.90    168.60  53%5 o
   1   4   1      83.18     393.30    154.20  53%5 <
   2  -9  -2      20.94      48.90     69.00  53%5 <
   2   3   1    2622.50    2247.90    170.70  53%5 o
   2   8   2      45.10      56.60     62.20  53%5 <
   3 -10  -2      55.24      67.10     67.00  53%5 <
   3  -6  -1    2538.00    2075.10    147.70  53%5 o
   3   2   1     453.00     495.30    172.50  53%5 <
   3   7   2      88.68       4.30     65.00  53%5 <
   4 -10  -2      79.03      65.20     69.70  53%5 <
   4  -7  -1     595.25     528.50    109.80  53%5 o
   4   7   2     170.75     110.80     64.00  53%5 <
   5   1   1     340.97     314.20    146.90  53%5 <
   5   5   2       9.72      15.50     70.20  53%5 <
   6  -8  -1      37.15     123.00     97.60  53%5 <
   6   0   1     120.15     222.50    136.10  53%5 <
   6   5   2      18.05      52.20     65.70  53%5 <
   7  -5   0     759.79    1075.00    253.00  53%5 o
   7   4   2      28.67      70.80     67.30  53%5 <
   8  -1   1      15.42      25.00    110.20  53%5 <
   8   3   2      11.63      11.60     67.90  53%5 <
   9  -2   1     185.14     226.40    112.60  53%5 <
  11  -3   1     347.82     116.20    102.70  53%5 <
 -10   5  -1      73.52     517.20    182.00  54%5 <
  -9   4  -1     969.09    1071.00    171.50  54%5 o
  -8   0  -2      25.80     280.30     90.70  54%5 o
  -8   3  -1     101.40     410.40    158.90  54%5 <
  -8   7   0    1123.30    1298.40    151.40  54%5 o
  -7  -1  -2     676.22     600.60     95.60  54%5 o
  -7   6   0    2363.80    1874.50    180.10  54%5 o
  -6  -2  -2      38.71     152.90     90.10  54%5 <
  -6   5   0     853.12     811.60    232.30  54%5 o
  -6   9   1     106.12      69.20     86.40  54%5 <
  -5  -3  -2      22.96     225.30     87.90  54%5 <
  -5   8   1     600.29     536.50     99.70  54%5 o
  -4  -4  -2     647.72     569.50     88.70  54%5 o
  -4   7   1     514.36     360.20    110.80  54%5 o
  -3  -7  -3      34.16      58.20     62.60  54%5 <
  -3  -5  -2     122.93     112.70     82.90  54%5 <
  -3  -4  -2      36.43     191.70     97.10  54%5 <
  -3  -1  -1    2168.60    1773.90    212.90  54%5 o
  -2  -5  -2     205.63     492.30     92.10  54%5 o
  -2  -2  -1     465.41     293.90    197.10  54%5 <
  -2   6   1     251.21     179.00    129.00  54%5 <
  -1  -6  -2     448.75     297.70     86.80  54%5 o
  -1  -3  -1     407.66     321.90    182.60  54%5 <
  -1   5   1    3024.20    3186.90    169.90  54%5 o
  -1   9   2      51.29     137.40     66.20  54%5 <
   0  -7  -2      58.21     145.70     79.80  54%5 <
   0   8   2      45.28      75.80     70.30  54%5 <
   0   9   2      30.02     127.10     64.60  54%5 <
   1  -8  -2     445.08     328.70     79.70  54%5 o
   1  -7  -2      83.34      96.20     86.20  54%5 <
   1  -4  -1    1847.80    1732.60    188.40  54%5 o
   1   3   1     433.24     604.90    181.40  54%5 o
   1   7   2      88.12     162.50     76.10  54%5 <
   1   8   2      21.99      91.70     66.10  54%5 <
   2  -8  -2     456.82     568.20     83.60  54%5 o
   2  -5  -1    5761.20    5817.20    191.90  54%5 o
   2   7   2      85.56      45.50     69.90  54%5 <
   3  -9  -2      45.23      55.80     73.20  54%5 <
   4 -10  -2      67.44      65.20     69.70  54%5 <
   4  -9  -2      13.41      34.90     76.10  54%5 <
   4   1   1    5577.70    5937.40    204.40  54%5 o
   4   5   2     494.70     400.60     80.20  54%5 o
   5 -10  -2       9.44     113.20     71.00  54%5 <
   5  -7  -1     873.16     517.50    113.40  54%5 o
   5   0   1    3931.00    3513.90    198.50  54%5 o
   5   4   2     139.23     176.20     78.50  54%5 <
   5   5   2      11.05      15.50     70.20  54%5 <
   6   4   2      74.01      97.10     71.00  54%5 <
   7  -1   1      84.26     233.50    128.80  54%5 <
   7   3   2      19.36      34.80     73.50  54%5 <
   8  -2   1    1620.20    1806.10    141.20  54%5 o
   8   2   2       3.35       7.30     74.70  54%5 <
   8   3   2      17.71      11.60     67.90  54%5 <
  10  -3   1      14.37      85.70    115.00  54%5 <
  -8   0  -2      18.25     280.30     90.70  55%5 o
  -6  -4  -3      50.78     117.70     68.20  55%5 <
  -6   5   0    1021.50     811.60    232.30  55%5 o
  -6   9   1      84.97      69.20     86.40  55%5 <
  -5  -5  -3       4.85      96.50     65.60  55%5 <
  -5  -2  -2      29.11     255.00    101.70  55%5 <
  -5   4   0   11959.00   13054.10    362.00  55%5 o
  -5   8   1     638.58     536.50     99.70  55%5 o
  -4  -6  -3       3.16      65.60     63.90  55%5 <
  -4  -3  -2     240.60     321.10    100.40  55%5 o
  -4   0  -1    8697.20    8484.00    242.10  55%5 o
  -4   7   1     574.61     360.20    110.80  55%5 o
  -3  -7  -3      37.37      58.20     62.60  55%5 <
  -3  -6  -3      38.17       1.80     67.80  55%5 <
  -3  -4  -2      35.91     191.70     97.10  55%5 <
  -3  -1  -1    1955.60    1773.90    212.90  55%5 o
  -3   6   1    2062.10    2167.20    147.80  55%5 o
  -2  -7  -3      94.65     139.80     65.90  55%5 <
  -2   5   1    6396.90    6317.60    197.50  55%5 o
  -2   9   2       6.88       2.20     70.10  55%5 <
  -1  -8  -3       9.82     116.80     63.00  55%5 <
  -1  -5  -2    1096.20     795.10    107.00  55%5 o
  -1   8   2     636.40     429.40     79.10  55%5 o
   0  -6  -2     325.53     299.50     93.30  55%5 o
   0  -3  -1    2753.40    2285.60    220.40  55%5 o
   0   7   2      58.51     266.90     79.70  55%5 o
   1  -9  -3      10.04      45.10     64.20  55%5 <
   1  -7  -2      68.38      96.20     86.20  55%5 <
   1  -4  -1    1834.90    1732.60    188.40  55%5 o
   1   6   2     431.25     348.70     88.90  55%5 o
   1   7   2     122.29     162.50     76.10  55%5 <
   2  -7  -2       3.53      81.40     87.90  55%5 <
   2   2   1     532.84     495.80    198.60  55%5 <
   3  -8  -2     705.57     633.70     88.90  55%5 o
   3  -5  -1     127.40     630.40    177.00  55%5 o
   3   1   1    1678.60    1717.20    214.00  55%5 o
   4  -9  -2      18.40      34.90     76.10  55%5 <
   4  -6  -1      20.68     277.90    137.00  55%5 <
   4   4   2     542.65     324.60     86.70  55%5 o
   5  -9  -2       3.63      53.80     77.80  55%5 <
   5   0   1    3528.20    3513.90    198.50  55%5 o
   5   3   2      38.95      59.30     87.50  55%5 <
   5   4   2     135.64     176.20     78.50  55%5 <
   6 -10  -2      28.28      10.10     72.10  55%5 <
   6  -1   1     330.12     617.40    173.20  55%5 o
   6   3   2      45.62     132.30     79.10  55%5 <
   7   2   2      35.92     211.70     81.20  55%5 <
   8  -2   1    1601.20    1806.10    141.20  55%5 o
   8   1   2     133.94     176.10     83.30  55%5 <
   9  -9  -1     147.67     267.30     96.90  55%5 <
   9  -3   1     757.17     704.60    138.10  55%5 o
   9   1   2     306.22     232.70     76.40  55%5 o
  11  -4   1       6.42     237.20    119.20  55%5 <
  -8   1  -2      23.57     271.00    103.10  56%5 <
  -7   0  -2      39.23     195.60    101.90  56%5 <
  -6  -3  -3      47.79     183.90     75.50  56%5 <
  -6  -1  -2     644.89     637.80    106.50  56%5 o
  -5  -4  -3     156.47     248.70     76.30  56%5 o
  -5   1  -1     520.53     486.50    229.60  56%5 <
  -4  -5  -3      42.32     160.20     70.60  56%5 <
  -4   9   2      40.42      75.30     76.00  56%5 <
  -3  -6  -3      29.73       1.80     67.80  56%5 <
  -3  -3  -2      57.50      89.20    123.60  56%5 <
  -3   8   2     677.59     633.80     88.40  56%5 o
  -3   9   2      38.37     102.60     72.00  56%5 <
  -2  -6  -3      12.31      82.10     74.40  56%5 <
  -2  -4  -2    1537.20    1741.60    123.80  56%5 o
  -2   8   2     589.41     587.30     86.50  56%5 o
  -1  -7  -3      10.57     171.80     69.90  56%5 <
  -1  -2  -1    2379.70    2742.90    264.20  56%5 o
  -1   7   2     128.43      62.40     82.90  56%5 <
   0  -8  -3      44.34     153.50     66.70  56%5 <
   0  -5  -2     106.34      85.60    118.20  56%5 <
   0   3   1    2895.50    2227.80    226.80  56%5 o
   0   6   2     339.50     473.20     93.70  56%5 o
   1  -8  -3      45.35      80.40     70.10  56%5 <
   1  -6  -2     415.69      94.10    100.20  56%5 <
   1   2   1    2439.30    2643.70    266.00  56%5 o
   2  -9  -3      14.67      55.70     65.90  56%5 <
   2  -7  -2       5.48      81.40     87.90  56%5 <
   2  -4  -1      54.28     310.70    197.40  56%5 <
   3  -7  -2      51.45     141.70     94.10  56%5 <
   3  -5  -1     108.37     630.40    177.00  56%5 o
   3   4   2      66.04     103.10     94.30  56%5 <
   4  -8  -2     688.29     663.70     92.00  56%5 o
   4   0   1    8562.80    8228.30    244.90  56%5 o
   4   3   2     235.96     232.20     98.60  56%5 <
   5  -9  -2       5.44      53.80     77.80  56%5 <
   6  -9  -2     153.96     175.70     81.60  56%5 <
   6   2   2      65.29     145.80     87.20  56%5 <
   7 -10  -2      12.76     121.90     74.30  56%5 <
   7  -2   1      35.99      -7.40    159.20  56%5 <
   7   1   2     632.39     525.40     95.50  56%5 o
   8  -8  -1     277.77     196.10    108.70  56%5 <
   9  -3   1     745.59     704.60    138.10  56%5 o
   9   0   2      19.75      99.60     82.80  56%5 <
  10  -1   2      22.25      -9.80     84.10  56%5 <
  -8  -1  -3       4.36      78.90     75.60  57%5 <
  -7  -2  -3      70.02     170.60     76.40  57%5 <
  -7   3  -1     486.66     492.50    202.60  57%5 <
  -7   8   1    1076.60    1230.10    112.70  57%5 o
  -6  -3  -3      39.41     183.90     75.50  57%5 <
  -5  -3  -3     181.64     233.10     83.70  57%5 <
  -5  -1  -2      30.38      50.50    121.30  57%5 <
  -4  -4  -3     100.28     106.70     79.00  57%5 <
  -4  -2  -2    1192.60     832.50    128.80  57%5 o
  -4   9   2      34.06      75.30     76.00  57%5 <
  -3  -5  -3      59.68     140.10     77.30  57%5 <
  -3   5   1     102.27     415.00    178.50  57%5 <
  -3   8   2     685.48     633.80     88.40  57%5 o
  -2  -6  -3       9.15      82.10     74.40  57%5 <
  -2  -1  -1    1983.00    2147.30    286.10  57%5 o
  -2   7   2      10.94     139.80     90.00  57%5 <
  -1  -6  -3      10.18      93.70     78.60  57%5 <
  -1  -4  -2      23.60      75.50    137.40  57%5 <
  -1   6   2     321.57     255.20     99.20  57%5 <
   0  -7  -3     185.90     276.70     77.50  57%5 o
   0  -5  -2     121.78      85.60    118.20  57%5 <
   0   8   3      46.64      43.50     66.00  57%5 <
   1  -8  -3      39.37      80.40     70.10  57%5 <
   1   2   1    2272.10    2643.70    266.00  57%5 o
   1   8   3      60.99     105.10     63.30  57%5 <
   2  -8  -3      30.48      77.40     72.40  57%5 <
   2  -6  -2      28.56     115.00    109.20  57%5 <
   2  -4  -1      77.59     310.70    197.40  57%5 <
   2   1   1    1968.30    1874.10    287.20  57%5 o
   2   4   2    1639.90    1597.60    122.50  57%5 o
   2   7   3      86.88     203.20     66.60  57%5 o
   3  -9  -3     301.83     105.30     71.40  57%5 <
   3  -7  -2      54.69     141.70     94.10  57%5 <
   3   3   2      73.11      67.90    117.00  57%5 <
   5  -8  -2       2.31      17.70     89.70  57%5 <
   5  -1   1     536.03     554.20    228.60  57%5 <
   5   2   2      39.06       3.80     98.10  57%5 <
   5   5   3       1.45      29.80     65.40  57%5 <
   6  -9  -2     100.06     175.70     81.60  57%5 <
   6   1   2     856.99     685.90    105.90  57%5 o
   6   4   3       8.51      30.40     67.90  57%5 <
   7  -7  -1    2476.40    2335.10    138.00  57%5 o
   7   3   3     108.26     154.90     70.80  57%5 <
   8   0   2      23.93      72.20     90.50  57%5 <
   9  -1   2      49.33      53.90     90.70  57%5 <
  10  -4   1      55.22     287.40    138.80  57%5 <
  10  -1   2      25.44      -9.80     84.10  57%5 <


#=======================================================================
#=======================================================================
#=======================================================================
data_albite_kinematical
#=======================================================================

_computing_cell_refinement               'XDS'
_computing_data_reduction                'XDS'
_computing_structure_refinement          'Jana2006'
_computing_molecular_graphics            'VESTA 3'

# 5. CHEMICAL DATA

_chemical_name_common                    albite
_chemical_formula_moiety                 'Al Si3 O8, Na'
_chemical_formula_sum                    'Na Al Si3 O8'
_chemical_formula_weight                 262.24

#=======================================================================

# 6. CRYSTAL DATA

_symmetry_cell_setting                   triclinic
_symmetry_space_group_name_H-M           'P -1'
_symmetry_space_group_name_Hall          '-P 1'
_symmetry_Int_Tables_number              2

loop_
 _space_group_symop_id
 _space_group_symop_operation_xyz
 1   x,y,z
 2   -x,-y,-z

_cell_special_details            
'parameters taken from https://doi.org/10.3390/cryst10121148'
_cell_length_a                   7.13(6)
_cell_length_b                   7.38(5)
_cell_length_c                   7.64(4)
_cell_angle_alpha                115.17(11)
_cell_angle_beta                 107.2(3)
_cell_angle_gamma                100.60(19)
_cell_volume                     325(4)
_cell_formula_units_Z            2
_cell_measurement_temperature    293(2)
_cell_measurement_reflns_used    7403
_cell_measurement_theta_min      0.1130
_cell_measurement_theta_max      1.1227

_exptl_crystal_description       'see https://doi.org/10.3390/cryst10121148'
_diffrn_ambient_temperature      293
_exptl_crystal_density_diffrn    2.6837
_exptl_crystal_F_000             260
_exptl_crystal_size_max          0.0004
_exptl_crystal_size_mid          0.0004
_exptl_crystal_size_min          0.0004

#=======================================================================

# 7. EXPERIMENTAL DATA

_exptl_special_details           
'parameters taken from https://doi.org/10.3390/cryst10121148'

_diffrn_radiation_probe          electron
_diffrn_radiation_type           'electrons 200 keV'
_diffrn_radiation_wavelength     0.0251
_diffrn_source                   'LaB6 cathode'
_diffrn_source_type              'Transmission Electron Microscope'
_diffrn_source_voltage           200
_diffrn_measurement_device       'TEM Philips CM200'
_diffrn_detector                 'PSI Jungfrau'
_diffrn_measurement_method       'continuous cotation 3D ED'
_diffrn_measurement_specimen_support 'holey carbon grid'

_diffrn_reflns_number                    14630
_diffrn_reflns_theta_min                 0.11
_diffrn_reflns_theta_max                 1.1
_diffrn_reflns_theta_full                1.1
_diffrn_measured_fraction_theta_max      0.98
_diffrn_measured_fraction_theta_full     0.98
_diffrn_reflns_av_R_equivalents          0.3464
_diffrn_reflns_av_unetI/netI             0.2629
_diffrn_reflns_limit_h_min               -10
_diffrn_reflns_limit_h_max               10
_diffrn_reflns_limit_k_min               -11
_diffrn_reflns_limit_k_max               11
_diffrn_reflns_limit_l_min               -11
_diffrn_reflns_limit_l_max               11
_diffrn_reflns_reduction_process         ?

#=======================================================================

# 8. REFINEMENT DATA

_refine_special_details
;
Refinement based on kinematical diffraction theory.
List of reflections taken from https://doi.org/10.3390/cryst10121148
Refinement based on merged data set from 11 crystals.
;

_reflns_number_total                     2434
_reflns_number_gt                        852
_reflns_threshold_expression             'I>3\s(I)'

_refine_ls_structure_factor_coef         F
_refine_ls_R_factor_gt                   0.1482
_refine_ls_wR_factor_gt                  0.1857
_refine_ls_R_factor_all                  0.2308
_refine_ls_wR_factor_ref                 0.2171
_refine_ls_goodness_of_fit_ref           1.64
_refine_ls_goodness_of_fit_gt            2.35
_refine_ls_restrained_S_gt               ?
_refine_ls_restrained_S_all              ?
_refine_ls_number_reflns                 2434
_refine_ls_number_parameters             119
_refine_ls_number_restraints             0
_refine_ls_number_constraints            0
_refine_ls_weighting_scheme              sigma
_refine_ls_weighting_details             'w=1/(\s^2^(F)+0.0001F^2^)'
_refine_ls_hydrogen_treatment            ?
_refine_ls_shift/su_max                  0.0389
_refine_ls_shift/su_mean                 0.0100
_refine_diff_density_max                 0.51
_refine_diff_density_min                 -0.53
_refine_ls_extinction_method             'SHELXL-2017/1 (Sheldrick, 2015)'
_refine_ls_extinction_coef               12700(1600)
_refine_ls_extinction_expression         'Fc^*^=kFc[1+0.001xFc^2^\l^3^/sin(2\q)]^-1/4^'
_refine_ls_abs_structure_details         ?
_refine_ls_abs_structure_Flack           ?
_refine_ls_abs_structure_Rogers          ?

loop_
 _atom_type_symbol
 _atom_type_scat_source
 Al  International_Tables_Vol_C
 Na  International_Tables_Vol_C
 O   International_Tables_Vol_C
[truncated: 99,755 more chars]
