# Supplementary material for: Accurate structure models and absolute configuration determination using dynamical effects in continuous-rotation 3D electron diffraction data
Source: Nat Chem. 2023 Apr 20;15(6):848–55. doi: 10.1038/s41557-023-01186-1 (PMC10239730; doi:10.1038/s41557-023-01186-1)
Supplement: Supplementary file 2 — An archive with the CIF files of all refinements (kinematical and dynamical) of compounds analysed in detail in the Article. [file 41557_2023_1186_MOESM2_ESM.zip › CAP.cif]

#=======================================================================
data_global
#=======================================================================
_audit_creation_method                   'Jana2006 Version : 07/05/2021'

_publ_section_references
;
Palatinus L. & Chapuis G. (2007). J. Appl. Cryst. 40, 786-790.

Palatinus, L., Jacob, D., Cuvillier, P., Klementova, M., Sinkler, W. & Marks,
L. D. (2013). Acta Cryst. A. 69, 171-188.

Petricek, V., Dusek, M. & Palatinus L. (2014). Z. Kristallogr. 229(5), 345-352.

Palatinus, L., Brazda, P., Jelinek, M., Hrda, J., Steciuk, G. & Klementova, M.
(2019). Acta Cryst. B. 75, 512-522.
;
#=======================================================================
data_CAP_dynamical
#=======================================================================
_computing_data_collection               'self-written scripts, OLYMPUS iTEM'
_computing_cell_refinement               'PETS2'
_computing_data_reduction                'PETS2'
_computing_structure_solution            'superflip'
_computing_structure_refinement          'Jana2006/Dyngo'
_computing_molecular_graphics            'VESTA 3'
#=======================================================================

# 5. CHEMICAL DATA

_chemical_name_systematic
; ?
;
_chemical_name_common                    'cobalt aluminophosphate'
_chemical_formula_sum                    'Al2 Co1.138 H10.317 O20 P4'
_chemical_formula_weight                 575.3
_chemical_absolute_configuration         .

#=======================================================================

# 6. CRYSTAL DATA

_symmetry_cell_setting                   monoclinic
_symmetry_space_group_name_H-M           'P 1 21/n 1'
_symmetry_space_group_name_Hall          '-P 2yabc'
_symmetry_Int_Tables_number              14

loop_
 _space_group_symop_id
 _space_group_symop_operation_xyz
 1   x,y,z
 2   -x+1/2,y+1/2,-z+1/2
 3   -x,-y,-z
 4   x+1/2,-y+1/2,z+1/2

_cell_length_a                           8.4759
_cell_length_b                           16.6415
_cell_length_c                           5.0478
_cell_angle_alpha                        90
_cell_angle_beta                         90.63
_cell_angle_gamma                        90
_cell_volume                             711.9577

_cell_formula_units_Z                    2

_cell_measurement_reflns_used            ?
_cell_measurement_theta_min              ?
_cell_measurement_theta_max              ?
_cell_measurement_temperature            100
_cell_special_details
; ?
;

_exptl_crystal_density_diffrn            2.6836
_exptl_crystal_density_meas              ?
_exptl_crystal_density_method            ?
_exptl_crystal_F_000                     574

_exptl_absorpt_coefficient_mu            0
_exptl_crystal_description               ?
_exptl_crystal_size_max                  ?
_exptl_crystal_size_mid                  ?
_exptl_crystal_size_min                  ?
_exptl_crystal_size_rad                  ?
_exptl_crystal_colour                    ?
_exptl_absorpt_correction_type           ?
_exptl_absorpt_process_details           ?
_exptl_absorpt_correction_T_min          ?
_exptl_absorpt_correction_T_max          ?

#=======================================================================

# 7. EXPERIMENTAL DATA

_diffrn_ambient_temperature              100
_diffrn_radiation_type                   'electrons 200 keV'
_diffrn_radiation_source                 'Lab6 cathode'
_diffrn_radiation_wavelength             0.0251
_diffrn_measurement_device               'TEM FEI Tecnai G2 20'
_diffrn_detector                         'Olympus SIS Veleta'
_diffrn_measurement_method               'static 3D ED'
_diffrn_measurement_specimen_support     'holey carbon grid'

_diffrn_reflns_number                    10892
_diffrn_reflns_theta_min                 0.09
_diffrn_reflns_theta_max                 1.16
_diffrn_reflns_theta_full                1.15
_diffrn_measured_fraction_theta_max      0.9
_diffrn_measured_fraction_theta_full     0.92
_diffrn_reflns_av_R_equivalents          0.3091
_diffrn_reflns_av_unetI/netI             0.2004
_diffrn_reflns_limit_h_min               -12
_diffrn_reflns_limit_h_max               13
_diffrn_reflns_limit_k_min               -26
_diffrn_reflns_limit_k_max               26
_diffrn_reflns_limit_l_min               -7
_diffrn_reflns_limit_l_max               7
_diffrn_reflns_reduction_process         ?

_diffrn_radiation_probe                  electron

#=======================================================================

# 8. REFINEMENT DATA

_refine_special_details
;
Calculated intensities based on dynamical theory of electron diffraction.
Number of individual data sets in refinement:  3
Block  Thickness     Nobs    Nall    Robs    Rall   wRall
   1      707.39     3557    5500  0.1105  0.1432  0.1198
   2      984.69     1134    1679  0.1108  0.1397  0.1179
   3      637.58     1245    1710  0.1115  0.1332  0.1123
Thickness given in Angstrom.

Refinement statistics relevant for the non-linear least-squares minimisation of wR(all):
Number of reflections in refinement (obs/all):   5936 / 8889
Number of reflections present more than once:    3611
Number of reflections unique in point group 1:   5278
Robs:   0.1108
Rall:   0.1407
wRall:  0.1179

Post-refinement analysis of symmetrically-equivalent reflections:
Number of unique reflections (obs/all): 1570 / 1860
MRobs:  0.0906
MRall:  0.1016
MwRall: 0.1013
;

_reflns_number_total                     8889
_reflns_number_gt                        5934
_reflns_threshold_expression             'I>3\s(I)'

_refine_ls_structure_factor_coef         F
_refine_ls_R_factor_gt                   0.1108
_refine_ls_wR_factor_gt                  0.1166
_refine_ls_R_factor_all                  0.1407
_refine_ls_wR_factor_ref                 0.1179
_refine_ls_goodness_of_fit_ref           4.54
_refine_ls_goodness_of_fit_gt            5.56
_refine_ls_number_reflns                 8889
_refine_ls_number_parameters             391
_refine_ls_number_restraints             9
_refine_ls_number_constraints            10
_refine_ls_weighting_scheme              sigma
_refine_ls_weighting_details             'w=1/(\s^2^(F)+0.0001F^2^)'
_refine_ls_hydrogen_treatment            'refall'
_refine_ls_shift/su_max                  0.0313
_refine_ls_shift/su_mean                 0.0010
_refine_diff_density_max                 0.21
_refine_diff_density_min                 -0.14
_refine_ls_extinction_method             'none'
_refine_ls_extinction_coef               ?
_refine_ls_extinction_expression         ?

loop_
 _atom_type_symbol
 _atom_type_scat_source
 Al  International_Tables_Vol_C
 Co  International_Tables_Vol_C
 H   International_Tables_Vol_C
 O   International_Tables_Vol_C
 P   International_Tables_Vol_C

loop_
 _restr_distance_atom_site_label_1
 _restr_distance_site_symmetry_1
 _restr_distance_atom_site_label_2
 _restr_distance_site_symmetry_2
 _restr_distance_target
 _restr_distance_target_weight_param
O9 . H1 . 0.9584 0.005
O9 . H2 . 0.9584 0.005
O2 . H4 . 0.9584 0.005
O2 . H3 . 0.967 0.005
O1 . H5 . 0.967 0.005
O3 . H6 . 0.967 0.005
O3 . H6' . 0.967 0.005

loop_
 _restr_angle_atom_site_label_1
 _restr_angle_site_symmetry_1
 _restr_angle_atom_site_label_2
 _restr_angle_site_symmetry_2
 _restr_angle_atom_site_label_3
 _restr_angle_site_symmetry_3
 _restr_angle_target
 _restr_angle_target_weight_param
H3 . O2 . H4 . 104.45 0.02
H1 . O9 . H2 . 104.45 0.02

#=======================================================================

# 9. ATOMIC COORDINATES AND DISPLACEMENT PARAMETERS

loop_
 _atom_site_label
 _atom_site_type_symbol
 _atom_site_fract_x
 _atom_site_fract_y
 _atom_site_fract_z
 _atom_site_adp_type
 _atom_site_U_iso_or_equiv
 _atom_site_site_symmetry_multiplicity
 _atom_site_occupancy
 _atom_site_calc_flag
 _atom_site_refinement_flags
 _atom_site_disorder_assembly
 _atom_site_disorder_group
  Co1 Co 0.5 0 0 Uani 0.0392(9) 2 0.717(4) d . . .
  Co2 Co 0.5 0 0.5 Uani 0.0207(11) 2 0.421(4) d . . .
  Al1 Al 0.8573(2) -0.21119(10) 0.2512(3) Uani 0.0122(5) 4 1 d . . .
  P1 P 0.4802(2) -0.18828(9) 0.2466(3) Uani 0.0141(5) 4 1 d . . .
  P2 P 0.8182(2) -0.08889(9) -0.2392(3) Uani 0.0193(5) 4 1 d . . .
  O1 O 0.5064(4) -0.09714(14) 0.2731(5) Uani 0.0268(9) 4 1 d . . .
  O2 O 0.6821(5) 0.0549(2) 0.2340(8) Uani 0.0545(15) 4 1 d . . .
  O3 O 0.9421(7) -0.0209(2) -0.2431(9) Uani 0.085(2) 4 1 d . . .
  O4 O 0.3988(3) -0.20216(13) -0.0188(4) Uani 0.0185(8) 4 1 d . . .
  O5 O 0.3777(3) -0.21587(14) 0.4700(5) Uani 0.0185(7) 4 1 d . . .
  O6 O 0.6572(5) -0.0509(2) -0.2711(8) Uani 0.0672(16) 4 1 d . . .
  O7 O 0.8506(4) -0.14235(16) -0.4615(5) Uani 0.0334(10) 4 1 d . . .
  O8 O 0.6372(3) -0.23440(14) 0.2619(5) Uani 0.0208(8) 4 1 d . . .
  O9 O 1.0829(4) -0.18949(16) 0.2334(5) Uani 0.0257(8) 4 1 d . . .
  O10 O 0.8295(4) -0.12497(16) 0.0244(4) Uani 0.0292(9) 4 1 d . . .
  H1 H 1.1288(18) -0.2125(8) 0.072(3) Uiso 0.0308 4 1 d . . .
  H2 H 1.1565(17) -0.2063(8) 0.379(2) Uiso 0.0308 4 1 d . . .
  H3 H 0.657(3) 0.1155(10) 0.195(4) Uiso 0.0654 4 1 d . . .
  H4 H 0.773(3) 0.0439(13) 0.132(7) Uiso 0.0654 4 0.579(4) d . . .
  H5 H 0.564(4) -0.0787(14) 0.456(5) Uiso 0.0322 4 0.579(4) d . . .
  H6 H 1.002(9) 0.007(3) -0.094(9) Uiso 0.1019 4 0.5 d . . .
  H6' H 0.988(8) -0.020(3) -0.427(7) Uiso 0.1019 4 0.5 d . . .

loop_
 _atom_site_aniso_label
 _atom_site_aniso_type_symbol
 _atom_site_aniso_U_11
 _atom_site_aniso_U_22
 _atom_site_aniso_U_33
 _atom_site_aniso_U_12
 _atom_site_aniso_U_13
 _atom_site_aniso_U_23
 Co1 Co 0.0271(16) 0.0182(10) 0.0726(19) 0.0069(10) 0.0156(15) 0.0109(11)
 Co2 Co 0.022(2) 0.0134(15) 0.0269(18) 0.0015(14) -0.0002(17) -0.0046(13)
 Al1 Al 0.0081(11) 0.0254(9) 0.0031(7) -0.0020(8) -0.0001(8) 0.0016(7)
 P1 P 0.0080(10) 0.0276(8) 0.0067(6) -0.0016(7) 0.0017(7) -0.0008(6)
 P2 P 0.0293(13) 0.0184(7) 0.0102(7) 0.0001(7) -0.0003(8) -0.0009(6)
 O1 O 0.0283(19) 0.0251(13) 0.0272(13) -0.0040(12) 0.0059(14) -0.0087(11)
 O2 O 0.062(3) 0.0513(19) 0.050(2) 0.0249(18) -0.003(2) 0.0000(17)
 O3 O 0.124(5) 0.072(2) 0.059(2) -0.077(3) 0.015(3) -0.021(2)
 O4 O 0.0195(16) 0.0270(12) 0.0088(10) 0.0007(11) -0.0001(11) 0.0011(9)
 O5 O 0.0087(15) 0.0342(13) 0.0128(10) 0.0013(11) 0.0032(11) 0.0012(10)
 O6 O 0.075(3) 0.073(2) 0.053(2) 0.054(2) -0.021(2) 0.0005(19)
 O7 O 0.051(2) 0.0358(15) 0.0132(12) -0.0002(14) -0.0038(15) -0.0105(11)
 O8 O 0.0122(16) 0.0340(13) 0.0161(12) -0.0009(11) -0.0015(12) -0.0045(11)
 O9 O 0.0223(17) 0.0388(15) 0.0159(12) -0.0045(12) -0.0050(14) -0.0022(11)
 O10 O 0.041(2) 0.0331(14) 0.0138(12) 0.0078(13) 0.0000(15) 0.0045(10)

#=======================================================================

# 10. MOLECULAR GEOMETRY

loop_
 _geom_bond_atom_site_label_1
 _geom_bond_atom_site_label_2
 _geom_bond_site_symmetry_1
 _geom_bond_site_symmetry_2
 _geom_bond_distance
 _geom_bond_publ_flag
  Co1 O1 . . 2.125(2) ?
  Co1 O1 . 3_655 2.125(2) ?
  Co1 O2 . . 2.138(4) ?
  Co1 O2 . 3_655 2.138(4) ?
  Co1 O6 . . 2.099(4) ?
  Co1 O6 . 3_655 2.099(4) ?
  Co2 O1 . . 1.982(2) ?
  Co2 O1 . 3_656 1.982(2) ?
  Co2 O2 . . 2.251(4) ?
  Co2 O2 . 3_656 2.251(4) ?
  Co2 O6 . 1_556 1.948(4) ?
  Co2 O6 . 3_655 1.948(4) ?
  Al1 O4 . 4_545 1.882(3) ?
  Al1 O5 . 4_544 1.877(3) ?
  Al1 O7 . 1_556 1.849(3) ?
  Al1 O8 . . 1.906(3) ?
  Al1 O9 . . 1.949(4) ?
  Al1 O10 . . 1.849(3) ?
  P1 O1 . . 1.538(3) ?
  P1 O4 . . 1.518(3) ?
  P1 O5 . . 1.503(3) ?
  P1 O8 . . 1.537(3) ?
  P2 O3 . . 1.544(5) ?
  P2 O6 . . 1.511(5) ?
  P2 O7 . . 1.460(3) ?
  P2 O10 . . 1.462(3) ?

loop_
 _geom_angle_atom_site_label_1
 _geom_angle_atom_site_label_2
 _geom_angle_atom_site_label_3
 _geom_angle_site_symmetry_1
 _geom_angle_site_symmetry_2
 _geom_angle_site_symmetry_3
 _geom_angle
 _geom_angle_publ_flag
  O1 Co1 O1 . . 3_655 180 ?
  O1 Co1 O2 . . . 87.35(12) ?
  O1 Co1 O2 . . 3_655 92.65(12) ?
  O1 Co1 O6 . . . 95.96(13) ?
  O1 Co1 O6 . . 3_655 84.04(13) ?
  O1 Co1 O2 3_655 . . 92.65(12) ?
  O1 Co1 O2 3_655 . 3_655 87.35(12) ?
  O1 Co1 O6 3_655 . . 84.04(13) ?
  O1 Co1 O6 3_655 . 3_655 95.96(13) ?
  O2 Co1 O2 . . 3_655 180 ?
  O2 Co1 O6 . . . 94.19(16) ?
  O2 Co1 O6 . . 3_655 85.81(16) ?
  O2 Co1 O6 3_655 . . 85.81(16) ?
  O2 Co1 O6 3_655 . 3_655 94.19(16) ?
  O6 Co1 O6 . . 3_655 180 ?
  O1 Co2 O1 . . 3_656 180 ?
  O1 Co2 O2 . . . 87.88(12) ?
  O1 Co2 O2 . . 3_656 92.12(12) ?
  O1 Co2 O6 . . 1_556 88.01(14) ?
  O1 Co2 O6 . . 3_655 91.99(14) ?
  O1 Co2 O2 3_656 . . 92.12(12) ?
  O1 Co2 O2 3_656 . 3_656 87.88(12) ?
  O1 Co2 O6 3_656 . 1_556 91.99(14) ?
  O1 Co2 O6 3_656 . 3_655 88.01(14) ?
  O2 Co2 O2 . . 3_656 180 ?
  O2 Co2 O6 . . 1_556 93.53(16) ?
  O2 Co2 O6 . . 3_655 86.47(16) ?
  O2 Co2 O6 3_656 . 1_556 86.47(16) ?
  O2 Co2 O6 3_656 . 3_655 93.53(16) ?
  O6 Co2 O6 1_556 . 3_655 180 ?
  O4 Al1 O5 4_545 . 4_544 87.31(12) ?
  O4 Al1 O7 4_545 . 1_556 89.89(12) ?
  O4 Al1 O8 4_545 . . 90.21(13) ?
  O4 Al1 O9 4_545 . . 89.63(14) ?
  O4 Al1 O10 4_545 . . 176.53(18) ?
  O5 Al1 O7 4_544 . 1_556 175.84(17) ?
  O5 Al1 O8 4_544 . . 89.35(13) ?
  O5 Al1 O9 4_544 . . 89.22(13) ?
  O5 Al1 O10 4_544 . . 92.62(12) ?
  O7 Al1 O8 1_556 . . 93.73(15) ?
  O7 Al1 O9 1_556 . . 87.69(15) ?
  O7 Al1 O10 1_556 . . 90.00(13) ?
  O8 Al1 O9 . . . 178.57(14) ?
  O8 Al1 O10 . . . 93.25(15) ?
  O9 Al1 O10 . . . 86.90(15) ?
  O1 P1 O4 . . . 106.87(16) ?
  O1 P1 O5 . . . 108.66(16) ?
  O1 P1 O8 . . . 111.35(18) ?
  O4 P1 O5 . . . 110.76(17) ?
  O4 P1 O8 . . . 110.68(16) ?
  O5 P1 O8 . . . 108.49(16) ?
  O3 P2 O6 . . . 107.8(3) ?
  O3 P2 O7 . . . 107.6(2) ?
  O3 P2 O10 . . . 105.9(2) ?
  O6 P2 O7 . . . 110.5(2) ?
  O6 P2 O10 . . . 108.6(2) ?
  O7 P2 O10 . . . 115.99(17) ?

#=======================================================================

# 11. STRUCTURE-FACTOR LIST

loop_
 _reflns_scale_group_code
 _reflns_scale_meas_intensity
1%1     1711.979
2%1     1812.809
3%1     1806.253
4%1     1824.602
5%1     2055.359
6%1     2029.378
7%1     1951.696
8%1     1976.338
9%1     2047.861
10%1    2088.377
11%1    2176.715
12%1    2086.721
13%1    2057.746
14%1    2047.446
15%1    2203.936
16%1    2057.265
17%1    1932.567
18%1    2377.527
19%1    2353.496
20%1    2395.423
21%1    2266.439
22%1    2449.643
23%1    2594.717
24%1    2724.149
25%1    2411.440
26%1    2577.013
27%1    2756.561
28%1    2605.546
29%1    2573.835
30%1    2616.740
31%1    2599.408
32%1    2538.884
33%1    2683.568
34%1    2700.965
35%1    2670.170
36%1    2831.195
37%1    2687.707
38%1    2663.452
39%1    2749.377
40%1    2893.637
41%1    2945.876
42%1    2927.940
43%1    2808.677
44%1    2881.656
45%1    2611.739
46%1    2944.948
47%1    2901.813
48%1    2918.483
49%1    2722.127
50%1    2653.978
51%1    2715.999
52%1    2645.506
53%1    2950.604
54%1    2908.575
55%1    2811.975
56%1    2900.392
57%1    3008.640
58%1    3015.306
59%1    2711.987
60%1    2742.107
61%1    2986.642
62%1    2949.218
63%1    2775.942
64%1    2706.285
65%1    2740.243
66%1    2739.736
67%1    2730.627
68%1    2688.966
69%1    2561.142
70%1    2678.385
71%1    2848.495
72%1    2745.722
73%1    2762.104
74%1    2663.014
75%1    2780.451
76%1    2756.971
77%1    2790.749
78%1    2911.388
79%1    2777.579
80%1    2887.756
81%1    2929.204
82%1    2570.707
83%1    2684.004
84%1    2669.221
85%1    2667.133
86%1    2772.134
87%1    2719.780
88%1    2725.735
89%1    2489.515
90%1    2408.793
91%1    2350.933
92%1    2428.054
93%1    2602.804
94%1    2423.952
95%1    2534.179
96%1    2581.918
97%1    2530.725
98%1    2704.925
99%1    2408.742
100%1   2475.462
101%1   2571.374
102%1   2386.505
103%1   2428.964
104%1   2289.842
105%1   2200.644
106%1   2241.679
107%1   2156.933
108%1   1921.524
109%1   2124.677
110%1   2319.670
111%1   2117.173
112%1   2126.969
113%1   2044.354
114%1   2110.698
115%1   2129.876
116%1   2088.158
117%1   2177.215
118%1   1998.712
119%1   2190.156
120%1   1864.292
121%1   1917.841
122%1   1937.060
123%1   1914.067
124%1   1966.454
125%1   1775.434
126%1   1631.354
127%1   1646.140
128%1   1646.387
129%1   1615.494
130%1   1700.332
131%1   1625.126
132%1   1529.791
133%1   1556.328
134%1   1487.165
135%1   1514.036
136%1   1333.983
137%1   1409.377
138%1   1262.633
139%1   1296.434
140%1   1475.684
141%1   1509.692
142%1   1397.521
143%1   1257.206
144%1   1127.988
145%1   1298.615
146%1   1180.055
1%2      514.264
2%2      547.214
3%2      538.700
4%2      544.793
5%2      545.100
6%2      551.496
7%2      573.849
8%2      588.726
9%2      596.739
10%2     596.866
11%2     628.888
12%2     642.158
13%2     622.441
14%2     606.122
15%2     614.885
16%2     612.489
17%2     626.871
18%2     626.549
19%2     690.709
20%2     701.761
21%2     659.108
22%2     684.659
23%2     697.633
24%2     671.530
25%2     630.311
26%2     655.603
27%2     610.977
28%2     615.314
29%2     624.383
30%2     649.208
31%2     686.875
32%2     632.570
33%2     658.390
34%2     654.294
35%2     613.663
36%2     598.902
37%2     622.672
38%2     616.805
39%2     598.402
40%2     614.261
41%2     553.998
42%2     524.146
43%2     528.117
44%2     539.946
45%2     499.233
2%3     2791.894
3%3     2753.661
4%3     2955.403
5%3     3032.149
6%3     2638.821
7%3     2606.776
8%3     3011.314
9%3     2939.498
10%3    2968.886
11%3    2886.555
12%3    2875.898
13%3    3052.218
14%3    2724.729
15%3    2691.278
16%3    2926.199
17%3    2906.923
18%3    2810.905
19%3    2884.757
20%3    2889.131
21%3    2698.609
22%3    3036.104
23%3    3043.265
24%3    2876.491
25%3    2726.245
26%3    2688.496
27%3    2756.031
28%3    2853.302
29%3    2947.026
30%3    2948.232
31%3    2674.587
32%3    2815.655
33%3    2817.614
34%3    2613.166
35%3    2699.426
36%3    2747.815
37%3    2676.540
38%3    2803.181
39%3    2588.523
40%3    2517.184
41%3    2682.434
42%3    2648.320
43%3    2672.728
44%3    2723.729
45%3    2759.842
46%3    2623.037
47%3    2603.559

loop_
 _refln_index_h
 _refln_index_k
 _refln_index_l
 _refln_intensity_calc
 _refln_intensity_meas
 _refln_intensity_sigma
 _refln_scale_group_code
 _refln_observed_status
  -4   7  -6    586.87   1441.30    283.30    1%1 o
  -6   1  -5   2945.10   3567.90    213.10    1%1 o
  -3   4  -4   4425.60   6113.00    233.50    1%1 o
  -5  -2  -3  27051.00  26315.30    275.50    1%1 o
  -2   1  -2  78004.00  46343.60    369.50    1%1 o
   6  16  -2   3942.30   4179.90    233.10    1%1 o
  -8 -14   0   1172.30    770.80    196.70    1%1 o
   5   7   1    553.97   2082.20    216.90    1%1 o
  -6 -15   2    124.38    123.50    233.40    1%1 <
   3   1   2   9565.50  11146.10    274.50    1%1 o
  -3 -12   3   1494.30   1912.60    272.30    1%1 o
   2  -3   3   7439.90   8058.80    325.50    1%1 o
  -4 -16   4   2969.10   2837.60    295.10    1%1 o
   7   4   4    546.29    344.50    190.20    1%1 <
   8   6   4    635.77    871.80    198.70    1%1 o
   5  -4   6   3360.40   3282.00    219.20    1%1 o
  -8  -5  -4    147.50    139.40    203.90    1%1 <
  -4   2  -4   9041.00   9021.10    296.10    1%1 o
  -9  -9  -3    102.96    241.70    194.30    1%1 <
  -4  -5  -1  22301.00  29774.80    314.20    1%1 o
   3   8  -1  36318.00  40612.40    347.10    1%1 o
  -5  -9   0    809.87   1182.60    239.80    1%1 o
  -6 -13   1    326.43    339.80    240.70    1%1 <
   6   9   1     43.97    224.10    219.40    1%1 <
   7   2   5     22.92     62.10    207.20    1%1 <
   6  -2   6     28.46    399.40    226.60    1%1 <
  -7  -1  -5   1084.40   2923.00    236.50    1%1 o
  -7  -8  -2    117.04   -214.90    215.30    1%1 <
  -8 -12  -1    147.45    293.10    212.30    1%1 <
   7  11   1     98.67    540.90    207.90    1%1 <
   8  13   1    390.02    326.00    206.40    1%1 <
  -7 -17   2     62.29    280.70    248.20    1%1 <
   4   3   2   9059.70  11255.60    276.50    1%1 o
   8   4   5    302.35    509.50    206.80    1%1 <
  -6  -4  -3   6795.60  10966.30    251.60    1%1 o
  -9  -7  -4     76.17    265.60    202.10    1%1 <
  -5   5  -6   2577.80   2816.60    285.90    2%1 o
  -8  -3  -5    249.66    629.30    203.40    2%1 o
  -9  -7  -4     89.23    265.60    202.10    2%1 <
  -4   2  -4   9441.70   9021.10    296.10    2%1 o
  -6  -4  -3   7633.20  10966.30    251.60    2%1 o
  -8 -10  -2    678.13    563.10    206.30    2%1 <
  -3  -1  -2  10316.00  10214.70    287.10    2%1 o
  -9 -14  -1    271.21    288.90    213.20    2%1 <
   3   8  -1  40156.00  40612.40    347.10    2%1 o
   4  10  -1  29647.00  32989.50    314.80    2%1 o
   5  12  -1   8685.10   8502.80    236.30    2%1 o
   6  14  -1   3693.00   4067.60    219.50    2%1 o
   7  16  -1    503.53    798.10    207.50    2%1 o
  -6 -11   0   3777.40   3742.30    225.90    2%1 o
  -7 -15   1    475.72    955.00    215.00    2%1 o
  -2  -6   1   9819.20   9598.70    380.90    2%1 o
  -7 -17   2    118.04    280.70    248.20    2%1 <
  -3 -10   2  42608.00  36853.10    365.90    2%1 o
   4   3   2   8168.90  11255.60    276.50    2%1 o
   5   5   2  18990.00  15661.20    260.40    2%1 o
   6   7   2    480.71    400.20    203.70    2%1 <
  -4 -14   3    138.91    534.40    308.30    2%1 <
   3  -1   3  30156.00  28689.10    333.90    2%1 o
  -4 -16   4   3742.00   2837.60    295.10    2%1 o
   7   9   2   1483.20   1997.70    196.20    2%1 o
   8  11   2   1404.70    573.20    190.40    2%1 o
   9  13   2    516.38    596.20    189.20    2%1 o
  -7  -6  -3    283.77    444.50    196.10    2%1 <
  -5  -7  -1    886.09   1649.30    196.00    2%1 o
   4   1   3   1307.00    203.80    248.80    2%1 <
  -9 -12  -2    928.64    235.70    185.80    2%1 <
   9  11   3     13.53    121.40    167.70    2%1 <
  -4   4  -5   1798.00   1548.50    278.60    3%1 o
  -3   6  -5   1681.30    658.30    296.50    3%1 <
   2  11  -3   1062.90   1310.40    407.30    3%1 o
   3  13  -3   1504.30   1943.10    330.60    3%1 o
   4  15  -3    337.20   -242.50    307.90    3%1 <
   5  17  -3    333.02     81.90    274.60    3%1 <
  -4  -3  -2   8593.70   8234.60    263.10    3%1 o
  -6  -9  -1     59.23    307.20    216.70    3%1 <
  -7 -13   0    794.32    449.10    206.30    3%1 <
  -4 -12   2   4179.70   2940.00    281.50    3%1 o
  -5 -16   3   1371.20   2289.30    277.80    3%1 o
   5   3   3    654.40    757.00    226.60    3%1 o
   6   5   3   3208.00   2568.90    207.60    3%1 o
   7   7   3   2490.20   1743.60    204.00    3%1 o
   3  -3   4   4351.60   5022.10    292.20    3%1 o
   2  -7   5   2990.80   4015.90    368.70    3%1 o
   7  14   0     42.15     39.40    215.30    3%1 <
   8  16   0     12.85     60.90    196.70    3%1 <
  -3  -8   1  31247.00  30764.50    342.20    3%1 o
   4  -1   4   5072.30   5374.50    262.30    3%1 o
  -7  -4  -4    360.07    146.20    204.20    3%1 <
   6  12   0    202.56    278.60    218.40    3%1 <
  -9 -10  -3    710.95   1122.10    186.90    3%1 o
  -5  -5  -2  16666.00  14098.00    254.70    3%1 o
  -8 -15   0    520.24    789.40    214.70    3%1 o
   5  10   0    643.99    194.80    228.90    3%1 <
   5   1   4   1660.20   2096.90    232.40    3%1 o
   8   7   4    713.46    656.30    197.80    3%1 o
   3  -5   5    239.10    179.20    267.70    3%1 <
  -8  -6  -4    319.11    260.90    203.60    3%1 <
  -6  -7  -2    426.64    269.30    235.50    3%1 <
  -8 -13  -1    459.02    791.40    231.70    3%1 o
  -7 -11  -1    287.85    325.80    206.60    3%1 <
   3   6   0  62851.00  67791.60    392.90    3%1 o
   4   8   0   7516.30   7940.20    268.30    3%1 o
   8  14   1    210.75    555.90    215.10    3%1 <
  -5 -14   2    708.45    166.10    259.60    3%1 <
   6   3   4    804.42    645.20    200.60    3%1 o
   7   5   4   1450.30   2222.30    203.70    3%1 o
  -5   2  -5   5015.40   5692.20    242.10    3%1 o
   5  -1   5    810.58   1849.70    222.20    3%1 o
   6   1   5     99.38   -131.70    217.10    3%1 <
   7   3   5    363.79    107.10    198.70    3%1 <
  -5   2  -5   5211.60   5692.20    242.10    4%1 o
  -8  -6  -4    377.48    260.90    203.60    4%1 <
  -3   1  -3  16936.00  19040.60    303.40    4%1 o
  -2   3  -3   8099.40   6795.80    332.80    4%1 o
  -7  -9  -2   3227.40   2115.00    228.40    4%1 o
  -6  -7  -2    470.33    269.30    235.50    4%1 <
   5  15  -2   1142.30   1067.50    284.50    4%1 o
   6  17  -2   2213.90   1250.80    248.70    4%1 o
  -8 -13  -1    461.08    791.40    231.70    4%1 o
  -7 -11  -1    274.17    325.80    206.60    4%1 <
   2   4   0  54837.00  63717.70    425.00    4%1 o
   3   6   0  64199.00  67791.60    392.90    4%1 o
   4   8   0   7569.30   7940.20    268.30    4%1 o
   5  10   0    616.98    194.80    228.90    4%1 <
  -5 -12   1  12709.00  13002.30    299.20    4%1 o
  -4 -10   1  23634.00  19424.00    310.90    4%1 o
  -3  -8   1  32282.00  30764.50    342.20    4%1 o
   6  10   1    367.02    326.00    219.20    4%1 <
   7  12   1   2243.10   3636.30    240.00    4%1 o
   8  14   1    203.79    555.90    215.10    4%1 <
  -6 -16   2   3486.40   3991.10    287.90    4%1 o
  -5 -14   2    720.58    166.10    259.60    4%1 <
   2  -7   5   3349.40   4015.90    368.70    4%1 o
   3  -5   5    242.22    179.20    267.70    4%1 <
   4  -3   5    847.71    546.10    252.60    4%1 <
   5  -1   5    818.07   1849.70    222.20    4%1 o
   6   1   5    106.83   -131.70    217.10    4%1 <
   7   3   5    377.57    107.10    198.70    4%1 <
   2  -9   6   3854.40   3711.20    358.80    4%1 o
  -7  -2  -5    135.51    -29.50    212.20    4%1 <
   3  -7   6   4121.10   4785.20    297.20    4%1 o
   4  -5   6   7517.00   1871.70    269.40    4%1 o
   5  -3   6   2296.20    310.80    244.40    4%1 <
   6  -1   6   1293.40    593.70    226.50    4%1 <
  -4  -1  -3   1800.40   1626.10    242.10    4%1 o
  -8  -4  -5    141.32    207.20    202.70    4%1 <
  -5  -3  -3   1902.90   1236.70    229.30    4%1 o
  -8 -11  -2   1848.30   2108.00    208.60    4%1 o
   8  12   2    431.82    470.20    198.80    4%1 <
   5   8   1   2393.20   1385.00    213.90    4%1 o
  -5   4  -6   2562.20   2673.20    258.10    5%1 o
  -4   6  -6   2423.80   2854.10    285.90    5%1 o
  -3   8  -6   1328.80   1478.80    308.30    5%1 o
  -2  10  -6   4548.70   6033.80    386.70    5%1 o
   4  13  -2    687.74   1080.50    300.00    5%1 o
   4   6   1  38235.00  37433.30    326.00    5%1 o
  -6   2  -6   1735.80   1016.20    238.60    5%1 o
  -4  -8   0  10205.00   7957.20    259.70    5%1 o
  -8  -9  -3    122.80     36.50    212.40    5%1 <
   3  11  -2  57052.00  54412.00    398.40    5%1 o
   6  15  -1    178.69    250.20    224.40    5%1 <
  -5 -10   0    879.03    618.00    238.40    5%1 <
   8  17   0    222.66     30.80    214.00    5%1 <
  -7 -16   1    736.77    723.40    225.20    5%1 o
   6   8   2   9094.10   9708.20    236.00    5%1 o
   8  10   3    659.70    667.60    190.20    5%1 o
   3   4   1  48125.00  50657.50    373.00    5%1 o
  -9 -11  -3     15.64     80.00    202.30    5%1 <
  -6 -12   0    220.80     87.80    225.40    5%1 <
   7   8   3    512.30    469.60    207.50    5%1 <
   5   6   2  42378.00  41021.70    309.00    5%1 o
   8   8   4     45.64    173.50    196.30    5%1 <
  -7  -5  -4   2256.70   2423.00    227.60    5%1 o
  -6  -3  -4   2095.70   1121.40    225.20    5%1 o
  -5  -1  -4   2899.50   2211.80    236.50    5%1 o
  -4   1  -4   4596.30   3257.20    257.10    5%1 o
   5  13  -1  13640.00  11930.10    275.80    5%1 o
  -7 -14   0     50.69     94.90    222.70    5%1 <
   7  15   0    291.76    400.60    216.10    5%1 <
   6   6   3   1251.00    650.50    219.60    5%1 <
  -8  -7  -4    761.88   1031.60    214.40    5%1 o
  -8 -16   0     19.34     58.20    212.50    5%1 <
   7   6   4    141.02      3.00    206.60    5%1 <
  -5  -8  -1   4127.30   1045.80    240.60    5%1 o
   8  15   1   4436.30   5714.70    220.40    5%1 o
   4   4   2  36078.00  45776.80    335.70    5%1 o
  -6   2  -6   1658.30   1016.20    238.60    6%1 o
  -5   4  -6   2529.10   2673.20    258.10    6%1 o
  -4   6  -6   2368.40   2854.10    285.90    6%1 o
  -3   8  -6   1287.30   1478.80    308.30    6%1 o
  -2  10  -6   4489.80   6033.80    386.70    6%1 o
  -8  -7  -4    742.11   1031.60    214.40    6%1 o
  -7  -5  -4   2198.90   2423.00    227.60    6%1 o
  -6  -3  -4   2031.90   1121.40    225.20    6%1 o
  -5  -1  -4   2821.90   2211.80    236.50    6%1 o
  -4   1  -4   4483.60   3257.20    257.10    6%1 o
  -3   3  -4   4829.10   5977.40    309.80    6%1 o
  -9 -11  -3     15.08     80.00    202.30    6%1 <
  -8  -9  -3    121.32     36.50    212.40    6%1 <
   3  11  -2  55750.00  54412.00    398.40    6%1 o
   4  13  -2    669.06   1080.50    300.00    6%1 o
   5  13  -1  13422.00  11930.10    275.80    6%1 o
   6  15  -1    171.12    250.20    224.40    6%1 <
  -8 -16   0     19.12     58.20    212.50    6%1 <
  -7 -14   0     50.50     94.90    222.70    6%1 <
  -6 -12   0    226.51     87.80    225.40    6%1 <
  -5 -10   0    862.33    618.00    238.40    6%1 <
  -4  -8   0  10059.00   7957.20    259.70    6%1 o
   7  15   0    287.20    400.60    216.10    6%1 <
   8  17   0    216.51     30.80    214.00    6%1 <
  -7 -16   1    710.81    723.40    225.20    6%1 o
   3   4   1  46917.00  50657.50    373.00    6%1 o
   5   6   2  41359.00  41021.70    309.00    6%1 o
   6   8   2   8892.90   9708.20    236.00    6%1 o
   6   6   3   1225.00    650.50    219.60    6%1 <
   7   8   3    495.52    469.60    207.50    6%1 <
   7   6   4    137.21      3.00    206.60    6%1 <
   8   8   4     43.98    173.50    196.30    6%1 <
  -5  -8  -1   4022.70   1045.80    240.60    6%1 o
  -4  -6  -1  36355.00  30947.70    322.10    6%1 o
   8  15   1   4367.10   5714.70    220.40    6%1 o
   4   4   2  35248.00  45776.80    335.70    6%1 o
  -7 -12  -1   3702.90   3381.60    231.30    6%1 o
  -6 -10  -1   1031.00    382.10    216.80    6%1 <
   7   4   5    290.57    190.40    214.90    6%1 <
  -2  10  -6   4800.30   6033.80    386.70    7%1 o
  -7  -3  -5    143.40    211.00    213.10    7%1 <
  -6  -1  -5   1014.10    537.40    238.50    7%1 <
  -4   1  -4   4853.00   3257.20    257.10    7%1 o
  -3   3  -4   4767.70   5977.40    309.80    7%1 o
   3  16  -4   1415.50   2194.70    350.50    7%1 o
   5  18  -3   1268.00    481.40    273.70    7%1 <
  -8 -14  -1    781.14    998.30    231.40    7%1 o
  -7 -12  -1   3989.20   3381.60    231.30    7%1 o
  -6 -10  -1    559.24    382.10    216.80    7%1 <
  -5  -8  -1   2854.90   1045.80    240.60    7%1 o
  -4  -6  -1  32536.00  30947.70    322.10    7%1 o
  -3  -4  -1  31311.00  31707.30    347.00    7%1 o
   4  11  -1  12933.00   9809.40    283.50    7%1 o
   6  13   0   2527.60   2089.10    230.10    7%1 o
   2   2   1 312860.00 243996.00    624.10    7%1 o
   7  13   1   6097.50   7016.40    224.00    7%1 o
   3   2   2   3392.60   1906.90    280.80    7%1 o
   4   4   2  29701.00  45776.80    335.70    7%1 o
   8  13   2    248.94    141.50    196.70    7%1 <
   4   2   3   5380.80   6597.00    269.00    7%1 o
   5   4   3  10625.00   8171.10    258.10    7%1 o
  -4 -17   4    204.72    103.20    322.20    7%1 <
   5   2   4   6838.60  11440.40    259.00    7%1 o
   6   4   4   2726.00   1658.00    219.70    7%1 o
   6   2   5    750.60   1102.10    219.10    7%1 o
   7   4   5    477.58    190.40    214.90    7%1 <
  -8 -12  -2    479.28    865.90    205.80    7%1 o
  -7 -10  -2    572.18    751.40    206.10    7%1 o
   6  18  -2    286.30    159.40    238.20    7%1 <
   6   0   6   2910.00   2791.60    240.80    7%1 o
  -6  -8  -2   9615.60  13999.50    243.00    7%1 o
  -5  -6  -2  43297.00  36955.40    309.70    7%1 o
   5  11   0  14714.00  16824.80    263.30    7%1 o
   7  18  -1    629.74    423.60    214.10    7%1 <
   6  11   1    130.57    144.10    217.90    7%1 <
   7  11   2    193.82    183.00    206.60    7%1 <
   8  11   3    197.24     46.50    205.80    7%1 <
  -1  12  -6    410.99   -222.70    508.90    8%1 <
  -3   5  -5    437.77    394.90    295.80    8%1 <
   5  16  -2     40.41    132.20    221.80    8%1 <
   3   9  -1  20716.00  23791.70    311.40    8%1 o
  -5 -15   2   1574.90   2228.60    247.00    8%1 o
   2   0   2  15577.00  14781.40    344.80    8%1 o
  -3 -13   3   2063.30   2624.60    326.20    8%1 o
   3   0   3    403.75    664.50    266.70    8%1 <
   4  -2   5   1768.00   2884.60    272.60    8%1 o
  -6   1  -6    853.22    589.40    229.40    8%1 <
  -3  -2  -2   3852.70   2938.70    256.20    8%1 o
   4  -4   6   3325.90   3163.40    278.60    8%1 o
  -5   3  -6    991.74    779.40    252.40    8%1 o
  -5  -4  -3   8969.20   6203.40    224.90    8%1 o
   4   9   0  11883.00  14426.40    254.20    8%1 o
  -7 -17   1    193.35    116.60    196.50    8%1 <
  -6 -15   1     64.61    197.80    214.20    8%1 <
   5   9   1  21431.00  16234.70    247.40    8%1 o
  -4 -13   2    204.13    174.30    251.60    8%1 <
   6   9   2    113.76    120.20    191.40    8%1 <
   3  -2   4   1819.00   1848.20    272.20    8%1 o
  -8  -8  -4     28.84   -137.50    183.90    8%1 <
   6  16  -1    199.92      6.10    197.90    8%1 <
   8  16   1    938.63    822.70    180.10    8%1 o
  -7  -6  -4    157.18    113.40    194.40    8%1 <
  -8 -17   0    471.65     93.30    194.50    8%1 <
  -7 -15   0   1397.10    371.80    196.00    8%1 <
   7  16   0    604.49    883.90    181.10    8%1 o
  -5 -13   1   3683.80   1906.30    220.80    8%1 o
  -3 -11   2  59451.00  64497.20    398.80    8%1 o
   7   7   4    980.47    868.20    190.60    8%1 o
  -4  -2  -3   8380.50   8939.00    250.00    8%1 o
  -6 -13   0   4466.00   3225.60    214.30    8%1 o
  -4 -11   1  11964.00  16338.30    281.90    8%1 o
   6   7   3    281.20    412.10    191.40    8%1 <
   7   5   5    779.70    709.50    189.70    8%1 o
  -6  -4  -4   1166.30   1470.80    200.40    8%1 o
  -8 -15  -1   3104.10   2551.20    191.40    8%1 o
   8  14   2    399.60   1134.60    180.60    8%1 o
  -7 -13  -1   1983.00   2534.90    201.10    8%1 o
  -5 -11   0  15688.00  13125.70    250.90    8%1 o
   7  14   1    377.60    256.40    188.30    8%1 <
   5   7   2  13563.00  16260.20    245.20    8%1 o
  -4  -2  -3   7793.30   8939.00    250.00    9%1 o
   3  14  -3   2974.50   2401.90    318.70    9%1 o
  -4 -11   1  12056.00  16338.30    281.90    9%1 o
  -3 -11   2  68018.00  64497.20    398.80    9%1 o
  -2 -11   3   1868.80   1583.50    394.60    9%1 o
   3  -2   4   1669.70   1848.20    272.20    9%1 o
   3  -4   5    703.82    667.30    290.50    9%1 <
  -6  -4  -4   1294.10   1470.80    200.40    9%1 o
   3  -6   6   1106.30   4582.90    302.40    9%1 o
   4  14  -2   5127.90   6033.70    273.80    9%1 o
  -7 -13  -1   2657.40   2534.90    201.10    9%1 o
  -5 -11   0  14103.00  13125.70    250.90    9%1 o
   7  14   1    415.05    256.40    188.30    9%1 <
   5   7   2  15508.00  16260.20    245.20    9%1 o
   2  -2   3  88541.00  98020.40    450.50    9%1 o
  -4   5  -6    162.54     97.10    259.80    9%1 <
  -7  -4  -5   1258.70    764.20    204.80    9%1 o
  -5  -2  -4   8887.10   8724.20    236.20    9%1 o
  -8 -13  -2    282.36    421.40    203.30    9%1 <
  -2   0  -2  13431.00  12129.20    322.50    9%1 o
  -6 -11  -1    328.19    524.60    208.50    9%1 <
   5  14  -1    963.74    803.80    231.20    9%1 o
   6  14   0    511.10    285.90    199.30    9%1 <
   6   5   4    504.90   1066.20    200.90    9%1 o
   4   7   1   3349.00   5204.20    235.10    9%1 o
   8  12   3    148.36    201.00    188.10    9%1 <
  -3   0  -3    619.85    720.50    272.20    9%1 <
  -7 -11  -2    437.96    445.00    195.30    9%1 <
   3   7   0  17776.00  14686.30    292.30    9%1 o
  -3  -9   1  26795.00  27725.10    332.60    9%1 o
   6   3   5     26.01    177.10    207.50    9%1 <
  -6  -2  -5    685.33    226.40    222.00    9%1 <
  -8 -11  -3     81.14   -160.30    204.10    9%1 <
   6  19  -2    165.96     45.50    230.50    9%1 <
  -5  -9  -1  22328.00  18668.00    269.80    9%1 o
  -4  -9   0  10589.00   9199.00    260.20    9%1 o
   7  12   2    375.33     79.30    197.40    9%1 <
   5   5   3   2247.90   2272.10    216.50    9%1 o
   8  10   4    232.20    276.80    196.80    9%1 <
   6   1   6    828.67    548.80    227.30    9%1 <
  -6  -9  -2     68.06    -88.00    215.50    9%1 <
  -4   5  -6    168.15     97.10    259.80   10%1 <
  -6  -2  -5    735.68    226.40    222.00   10%1 <
  -8  -9  -4    574.82    517.40    203.60   10%1 <
  -4   0  -4  31326.00  47374.10    341.20   10%1 o
  -1   7  -4  13239.00  16801.40    482.60   10%1 o
  -8 -11  -3     82.66   -160.30    204.10   10%1 <
  -7  -9  -3    481.38    767.50    215.40   10%1 o
  -3   0  -3    669.51    720.50    272.20   10%1 <
  -6  -9  -2     76.19    -88.00    215.50   10%1 <
  -2   0  -2  13820.00  12129.20    322.50   10%1 o
   4  14  -2   5297.10   6033.70    273.80   10%1 o
   6  19  -2    157.24     45.50    230.50   10%1 <
  -5  -9  -1  22607.00  18668.00    269.80   10%1 o
   2   7  -1   1516.80    739.00    332.20   10%1 <
   5  14  -1   1019.50    803.80    231.20   10%1 o
  -4  -9   0  11140.00   9199.00    260.20   10%1 o
   3   7   0  18791.00  14686.30    292.30   10%1 o
   5  12   0    279.57    651.90    221.40   10%1 <
   7  17   0   2747.80   2619.90    211.20   10%1 o
  -3  -9   1  27840.00  27725.10    332.60   10%1 o
   6  12   1   3590.80   2419.40    213.60   10%1 o
   4   5   2   3234.50   1177.30    234.50   10%1 o
   7  12   2    375.71     79.30    197.40   10%1 <
   2  -2   3  91810.00  98020.40    450.50   10%1 o
   5   5   3   2479.20   2272.10    216.50   10%1 o
   7  10   3   2036.50   1764.60    202.40   10%1 o
   5   3   4    143.83    432.90    226.60   10%1 <
   8  10   4    229.75    276.80    196.80   10%1 <
   3  -4   5    713.20    667.30    290.50   10%1 <
   6   3   5     28.63    177.10    207.50   10%1 <
   3  -6   6   1229.20   4582.90    302.40   10%1 o
   6   1   6    842.44    548.80    227.30   10%1 <
  -5  -2  -4   9306.50   8724.20    236.20   10%1 o
  -7 -11  -2    437.19    445.00    195.30   10%1 <
   4   7   1   3237.60   5204.20    235.10   10%1 o
   5  17  -2    742.15    491.50    258.80   11%1 <
  -8 -16  -1     86.24    514.10    212.90   11%1 <
   4  12  -1   9542.20  12244.20    276.00   11%1 o
   6  17  -1    205.84    331.80    230.50   11%1 <
  -7 -16   0    578.10   1011.60    231.10   11%1 o
  -3  -7   0  17325.00  13434.30    291.60   11%1 o
  -7 -18   1    391.34   3266.30    230.90   11%1 o
  -6 -16   1   1018.40    797.00    232.30   11%1 o
   3   5   1  16575.00  16570.80    303.40   11%1 o
  -6 -18   2   1022.80    309.80    242.60   11%1 <
  -2  -9   2  27301.00  21245.40    395.20   11%1 o
   8  15   2     26.02    213.30    187.30   11%1 <
  -5 -18   3    250.52      9.80    273.90   11%1 <
   4   3   3   1554.40    129.40    247.50   11%1 <
   7   6   5    140.62   -109.80    214.80   11%1 <
   2  -8   6  11517.00  11998.60    386.40   11%1 o
  -4   2  -5   4410.60   3703.40    261.00   11%1 o
  -3   2  -4   1327.30   1601.50    269.20   11%1 o
  -2   2  -3  95665.00  96235.30    457.40   11%1 o
   7  15   1   3286.60   1711.20    210.80   11%1 o
   8  13   3   1563.50   2738.20    212.50   11%1 o
  -8 -14  -2    173.77    885.60    205.90   11%1 o
   5  10   1    524.89   1260.90    225.10   11%1 o
  -5 -16   2     36.44    358.10    251.60   11%1 <
   6   8   3   2553.50    686.30    200.90   11%1 o
   4   1   4  13235.00  18172.50    289.00   11%1 o
  -5   2  -6   2747.50   2036.40    240.10   11%1 o
  -6  -5  -4    825.66    705.50    225.20   11%1 o
  -5  -5  -3     96.16    364.20    225.70   11%1 <
  -7 -14  -1    520.49    -17.40    204.30   11%1 <
  -7  -5  -5    219.94    379.90    212.20   11%1 <
  -4  -5  -2   3281.70    830.00    242.90   11%1 o
  -6 -14   0    210.12    493.60    223.90   11%1 <
   6   6   4   4440.30   6255.50    223.50   11%1 o
   4  -1   5    308.98   1256.30    251.60   11%1 o
   4  -3   6   3458.00   2942.80    266.90   11%1 o
  -8 -12  -3    244.49    123.10    193.70   11%1 <
  -7 -12  -2    274.91    302.90    204.20   11%1 <
   7  13   2   1301.30   1434.10    201.40   11%1 o
   6   4   5   1678.50   1744.30    203.00   11%1 o
  -6   0  -6   2234.20   1441.70    231.40   12%1 o
  -5   2  -6   2407.40   2036.40    240.10   12%1 o
  -3   7  -6  10923.00   9693.50    333.20   12%1 o
  -7  -5  -5    219.77    379.90    212.20   12%1 <
  -4   2  -5   3982.90   3703.40    261.00   12%1 o
  -7  -7  -4    626.98   1538.00    216.90   12%1 o
  -6  -5  -4    850.27    705.50    225.20   12%1 o
  -3   2  -4   1292.90   1601.50    269.20   12%1 o
  -6  -7  -3    448.99    681.10    206.60   12%1 o
  -5  -5  -3     62.94    364.20    225.70   12%1 <
  -8 -14  -2    239.76    885.60    205.90   12%1 o
  -5  -7  -2  14427.00  11187.20    238.20   12%1 o
   5  17  -2    518.51    491.50    258.80   12%1 <
  -8 -16  -1     72.75    514.10    212.90   12%1 <
  -7 -14  -1    452.64    -17.40    204.30   12%1 <
  -4  -7  -1   5318.80   7213.50    255.90   12%1 o
   4  12  -1   8615.30  12244.20    276.00   12%1 o
   6  17  -1    118.58    331.80    230.50   12%1 <
  -7 -16   0    658.36   1011.60    231.10   12%1 o
  -3  -7   0  18442.00  13434.30    291.60   12%1 o
   5  12   0    347.11    651.90    221.40   12%1 <
   7  17   0   2865.10   2619.90    211.20   12%1 o
  -7 -18   1    393.57   3266.30    230.90   12%1 o
  -6 -16   1    806.92    797.00    232.30   12%1 o
   3   5   1  14783.00  16570.80    303.40   12%1 o
   5  10   1    493.93   1260.90    225.10   12%1 o
   7  15   1   2790.50   1711.20    210.80   12%1 o
  -6 -18   2    614.49    309.80    242.60   12%1 <
  -2  -9   2  24816.00  21245.40    395.20   12%1 o
   6  10   2     48.41    106.30    200.10   12%1 <
   8  15   2     14.40    213.30    187.30   12%1 <
   4   3   3   1344.00    129.40    247.50   12%1 <
   6   8   3   2252.50    686.30    200.90   12%1 o
   8  13   3   1468.20   2738.20    212.50   12%1 o
   4   1   4  12867.00  18172.50    289.00   12%1 o
   7   8   4   1618.90   1442.90    201.30   12%1 o
   2  -6   5    815.09   2775.20    344.00   12%1 o
   5   1   5   2741.60   2035.60    237.70   12%1 o
   7   6   5     82.93   -109.80    214.80   12%1 <
   2  -8   6  10563.00  11998.60    386.40   12%1 o
   5  -1   6    187.36    210.30    242.30   12%1 <
  -4   4  -6   1833.10   1638.00    276.80   13%1 o
  -3   4  -5   3351.00   8156.40    303.60   13%1 o
  -1   9  -5    751.06   1497.00    461.50   13%1 o
   3  17  -4    830.61   2832.60    351.10   13%1 o
   5  15  -1     45.07    -88.60    233.90   13%1 <
  -4 -16   3   1075.50    844.30    289.60   13%1 <
   1  -6   4  14103.00  21888.50    452.10   13%1 o
   1  -8   5   5937.60   6276.90    440.60   13%1 o
   1 -10   6   2478.90   7419.60    456.20   13%1 o
   7  18   0   1115.30    767.10    188.80   13%1 o
  -4 -14   2   6655.10   4390.60    265.70   13%1 o
   3   1   3  27596.00  29352.60    315.30   13%1 o
  -2  -5   0  12141.00  11293.40    329.70   13%1 o
   4  15  -2   2163.50    847.30    263.00   13%1 o
  -5 -10  -1   2299.40    783.50    221.10   13%1 o
   3  10  -1   1575.00   3136.80    276.20   13%1 o
  -4 -12   1  12938.00   9372.40    277.70   13%1 o
   7   7   5     50.21    -55.70    188.00   13%1 <
  -7  -8  -4   1143.00   2024.10    199.30   13%1 o
   3  -1   4  10153.00   8794.70    285.10   13%1 o
   5   4   4   2717.90   3492.80    209.00   13%1 o
  -6  -1  -6    998.75    141.20    211.50   13%1 <
  -6  -8  -3   1036.70    643.50    208.40   13%1 o
  -3  -3  -2 122910.00 101506.00    420.60   13%1 o
   6  18  -1     55.08    156.90    213.90   13%1 <
   4   8   1   3574.30   2776.30    218.60   13%1 o
   6  11   2    546.68    263.50    190.20   13%1 <
   5   2   5   5874.70   6049.80    230.90   13%1 o
  -5  -1  -5   9383.50   8771.10    242.20   13%1 o
  -2   4  -4   2529.20   2190.90    318.20   13%1 o
  -8 -15  -2     67.21    394.70    195.10   13%1 <
  -7 -17   0   1424.60   2643.50    210.60   13%1 o
   5  13   0    305.06    295.40    218.20   13%1 <
   7  16   1     99.42    115.50    187.40   13%1 <
   3  -3   5    117.62    292.70    274.00   13%1 <
   3  -5   6   2419.30   1234.40    290.40   13%1 o
  -7  -6  -5    122.59    477.10    222.60   13%1 <
  -4  -1  -4   2646.30   3333.40    248.80   13%1 o
  -5  -8  -2  33851.00  37294.80    302.20   13%1 o
  -7 -15  -1   1815.60   2051.60    218.90   13%1 o
   6   9   3     66.70    119.30    197.90   13%1 <
  -8 -13  -3    695.46    875.70    195.00   13%1 o
  -6  -1  -6    999.70    141.20    211.50   14%1 <
  -7  -6  -5    116.53    477.10    222.60   14%1 <
  -5  -1  -5   9311.60   8771.10    242.20   14%1 o
  -3   4  -5   3305.80   8156.40    303.60   14%1 o
  -7  -8  -4   1135.80   2024.10    199.30   14%1 o
  -4  -1  -4   2645.60   3333.40    248.80   14%1 o
  -2   4  -4   2695.70   2190.90    318.20   14%1 o
   3  17  -4    841.79   2832.60    351.10   14%1 o
  -6  -8  -3   1035.60    643.50    208.40   14%1 o
   2  12  -3   2863.70   3325.60    381.80   14%1 o
  -8 -15  -2     67.54    394.70    195.10   14%1 <
  -3  -3  -2 121920.00 101506.00    420.60   14%1 o
   4  15  -2   2146.40    847.30    263.00   14%1 o
  -5 -10  -1   2216.20    783.50    221.10   14%1 o
   3  10  -1   1552.10   3136.80    276.20   14%1 o
   6  18  -1     50.21    156.90    213.90   14%1 <
  -7 -17   0   1403.90   2643.50    210.60   14%1 o
  -2  -5   0  12187.00  11293.40    329.70   14%1 o
   5  13   0    293.60    295.40    218.20   14%1 <
  -4 -12   1  12887.00   9372.40    277.70   14%1 o
   4   8   1   3483.80   2776.30    218.60   14%1 o
   7  16   1     98.73    115.50    187.40   14%1 <
  -4 -14   2   6315.70   4390.60    265.70   14%1 o
   6  11   2    524.44    263.50    190.20   14%1 <
  -4 -16   3   1077.70    844.30    289.60   14%1 <
   3  -1   4  10074.00   8794.70    285.10   14%1 o
   5   4   4   2652.00   3492.80    209.00   14%1 o
   1  -8   5   5898.00   6276.90    440.60   14%1 o
   3  -3   5    107.12    292.70    274.00   14%1 <
   5   2   5   5761.30   6049.80    230.90   14%1 o
   1 -10   6   2508.90   7419.60    456.20   14%1 o
   3  -5   6   2365.90   1234.40    290.40   14%1 o
  -5  -8  -2  33375.00  37294.80    302.20   14%1 o
  -7 -15  -1   1816.50   2051.60    218.90   14%1 o
  -4 -10   0   7654.10  10424.00    252.90   14%1 o
   6   9   3     64.08    119.30    197.90   14%1 <
  -8 -13  -3    678.39    875.70    195.00   14%1 o
   4   6   2   3496.80   2646.50    236.90   14%1 o
   7  14   2   3611.20   3915.10    215.90   14%1 o
  -6  -6  -4   2382.60   4406.60    216.00   14%1 o
   6   7   4    497.70     61.50    206.50   14%1 <
  -5   1  -6    213.13     16.50    244.10   15%1 <
  -2   4  -4   3054.20   2190.90    318.20   15%1 o
  -5  -6  -3  10729.00  11289.50    245.10   15%1 o
  -3  -1  -3  28092.00  23723.20    309.30   15%1 o
   3  15  -3    499.08    819.80    313.60   15%1 <
  -4  -8  -1   5064.40   4161.30    240.60   15%1 o
  -2  -3  -1   2494.60   3012.10    313.40   15%1 o
   4  13  -1    274.86    220.30    264.50   15%1 <
  -6 -15   0   1654.20   1502.50    226.60   15%1 o
   3   8   0  18140.00  19660.50    306.60   15%1 o
   2   3   1   2565.20   3857.50    315.00   15%1 o
   5  11   1    109.20    177.70    211.00   15%1 <
  -3 -12   2  18045.00  18677.90    337.10   15%1 o
   4   4   3   5329.40   6154.30    242.20   15%1 o
   7  12   3     29.17     72.20    197.30   15%1 <
   1  -6   4  17928.00  21888.50    452.10   15%1 o
   3  -3   5    162.09    292.70    274.00   15%1 <
   6   5   5    239.52    589.80    208.00   15%1 <
   3  -5   6   1568.50   1234.40    290.40   15%1 o
  -6  -4  -5   5978.20   3314.50    229.10   15%1 o
  -4   1  -5     97.01    419.80    254.10   15%1 <
  -7 -11  -3    239.83    840.50    195.70   15%1 o
  -6 -13  -1    606.94    453.70    206.80   15%1 <
  -5 -17   2    494.15     -3.70    259.30   15%1 <
   7  10   4    224.89    175.20    188.00   15%1 <
   4  18  -3    881.19    493.50    280.80   15%1 <
   6  14   1    105.48     37.50    215.40   15%1 <
   5   9   2    254.60    187.20    219.00   15%1 <
   4   2   4  13575.00  13786.50    268.90   15%1 o
   7   8   5    992.90    970.60    208.50   15%1 o
  -3 -10   1    587.16   2309.00    283.50   15%1 o
  -5 -15   1     58.74     68.60    239.10   15%1 <
  -7  -9  -4     12.92    158.50    203.00   15%1 <
  -6 -11  -2    388.97    157.20    205.60   15%1 <
   5  16  -1   1061.30    784.90    226.60   15%1 o
   7  17   1    798.43    353.80    199.30   15%1 <
  -6  -2  -6     89.36   -194.20    220.40   16%1 <
   4  18  -3    745.79    493.50    280.80   16%1 <
  -4  -6  -2   4122.70   2249.10    226.70   16%1 o
   2  10  -2   3922.80   6178.50    355.50   16%1 o
   5  16  -1   1194.00    784.90    226.60   16%1 o
   6  19  -1    368.56    218.30    214.70   16%1 <
  -7 -18   0   1123.40    946.60    215.70   16%1 o
  -5 -13   0    205.20    553.90    224.90   16%1 <
   4  11   0   2367.70   2081.50    248.90   16%1 o
  -5 -15   1     24.72     68.60    239.10   16%1 <
  -3 -10   1    646.91   2309.00    283.50   16%1 o
   7  17   1    604.66    353.80    199.30   16%1 <
   2   1   2  82528.00  53298.00    382.90   16%1 o
   6  12   2    165.15    101.70    197.60   16%1 <
   5   7   3   1603.20    773.50    202.50   16%1 o
  -7  -7  -5      8.50    -85.40    211.40   16%1 <
  -3   1  -4  10200.00  13395.90    299.50   16%1 o
  -6  -9  -3     42.82    441.10    214.00   16%1 <
   2  -1   3  17727.00  16364.90    336.70   16%1 o
   5   5   4   3720.60   6676.80    232.10   16%1 o
   3   6   1  28900.00  30927.20    310.70   16%1 o
   7  15   2    614.37    692.50    197.80   16%1 o
  -4   3  -6   2055.00   2802.60    273.60   16%1 o
  -7 -16  -1     81.49    200.70    204.30   16%1 <
  -5 -11  -1    129.01    165.80    225.70   16%1 <
  -3  -8   0  17450.00  22194.60    296.30   16%1 o
   6  10   3   1596.50   2908.20    204.60   16%1 o
   5   3   5    110.34    628.80    216.60   16%1 <
   5   1   6    318.78   1131.40    219.80   16%1 o
  -5  -2  -5   6165.90   5040.00    233.50   16%1 o
  -4  -4  -3   2595.70   5027.40    239.20   16%1 o
   5  14   0    811.28    702.60    217.90   16%1 o
  -7 -14  -2   2905.80   4174.10    215.50   16%1 o
   7  13   3   2814.10   5724.70    211.30   16%1 o
   6   8   4    119.11     80.50    197.40   16%1 <
  -6  -7  -4    485.73    508.30    195.10   16%1 <
   6   6   5    575.18    558.00    189.80   16%1 <
  -4   3  -6   2237.10   2802.60    273.60   17%1 o
  -5  -2  -5   4969.80   5040.00    233.50   17%1 o
  -2   6  -5    285.04    105.20    338.10   17%1 <
  -6  -7  -4    309.75    508.30    195.10   17%1 <
  -3   1  -4   9677.50  13395.90    299.50   17%1 o
   2  15  -4   7957.10   6427.40    394.40   17%1 o
   3  18  -4    573.48    438.80    342.00   17%1 <
  -4  -4  -3   3137.80   5027.40    239.20   17%1 o
  -7 -14  -2   2844.90   4174.10    215.50   17%1 o
  -2  -1  -2  66734.00  38104.90    373.40   17%1 o
   3  13  -2   6841.30   8292.50    307.40   17%1 o
   5  14   0    827.77    702.60    217.90   17%1 o
   6  17   0   1758.10   1674.70    200.80   17%1 o
  -4 -15   2   1731.80    597.80    268.30   17%1 <
  -4 -17   3     11.19     23.30    294.60   17%1 <
   2  -1   3  16381.00  16364.90    336.70   17%1 o
   7  13   3   2393.70   5724.70    211.30   17%1 o
   2  -3   4   1235.40    726.20    310.90   17%1 <
   6   8   4    157.95     80.50    197.40   17%1 <
   2  -5   5  10485.00  16626.70    348.30   17%1 o
   2  -7   6    450.52    704.60    358.20   17%1 <
   5   1   6    371.56   1131.40    219.80   17%1 o
   4  16  -2   1097.20   1036.70    255.80   17%1 o
  -6 -18   1     36.45    -64.30    214.00   17%1 <
   4   9   1    185.47    353.80    229.10   17%1 <
   7  11   4    825.46    291.10    188.90   17%1 <
   6   6   5    538.95    558.00    189.80   17%1 <
  -7 -12  -3     28.82    137.00    194.00   17%1 <
  -5  -9  -2    134.65    691.70    209.20   17%1 o
   3   4   2   2864.00   6345.30    265.70   17%1 o
   5  19  -2    339.02    158.60    231.40   17%1 <
  -3  -6  -1  24983.00  28374.40    314.00   17%1 o
  -6 -16   0    261.16   -105.60    213.80   17%1 <
  -6  -5  -5    533.72    589.50    222.30   17%1 <
  -4 -13   1    178.55    364.30    243.30   17%1 <
   5  12   1    586.96    560.40    219.10   17%1 <
  -7 -10  -4    365.11    228.40    212.70   17%1 <
  -4  -2  -4  10732.00  11256.20    258.70   17%1 o
  -6 -14  -1    125.52    249.80    223.00   17%1 <
   6  15   1     47.91   -100.80    206.40   17%1 <
   7  18   1    920.72   1390.20    208.80   17%1 o
  -5  -7  -3    453.03    471.40    216.20   17%1 <
   4   7   2    666.65   1957.90    232.90   17%1 o
  -3   3  -5    782.31    263.50    282.40   18%1 <
  -4  -2  -4   9775.40  11256.20    258.70   18%1 o
   2  15  -4   7747.50   6427.40    394.40   18%1 o
   3  18  -4    515.37    438.80    342.00   18%1 <
  -5  -7  -3    750.17    471.40    216.20   18%1 <
  -6 -14  -1    311.66    249.80    223.00   18%1 <
   2   8  -1  78651.00  79327.50    434.80   18%1 o
  -4 -11   0   2190.10   1980.90    232.80   18%1 o
  -4 -13   1    288.00    364.30    243.30   18%1 <
   4   7   2   1457.60   1957.90    232.90   18%1 o
   3   2   3   3526.60   2122.30    251.70   18%1 o
   3  -2   5    759.08    615.10    287.90   18%1 <
   3  -4   6   1457.00   2026.90    298.50   18%1 o
  -6 -12  -2    589.81    816.70    205.20   18%1 o
   5  10   2   1743.70   1249.50    204.20   18%1 o
  -7  -8  -5    988.66    461.10    204.70   18%1 <
  -3  -4  -2   4809.70   7549.50    262.00   18%1 o
   3  11  -1  39113.00  41651.90    351.90   18%1 o
   4  14  -1   2854.90   3392.90    263.70   18%1 o
   5  17  -1   4873.40   3248.30    238.90   18%1 o
  -5 -18   2    109.08    -58.40    265.10   18%1 <
   6  13   2    470.02    650.30    190.10   18%1 o
   7  16   2    110.54    333.70    188.30   18%1 <
   4   5   3  11675.00   9299.30    245.70   18%1 o
  -5  -5  -4   4171.10   3081.50    230.40   18%1 o
  -6 -10  -3   1902.60   2815.30    211.00   18%1 o
  -7 -17  -1   1061.20    725.90    205.40   18%1 o
  -4  -9  -1    750.72   1799.20    232.70   18%1 o
  -5 -16   1   1010.60   1126.40    249.40   18%1 o
   5   8   3   2193.60   2535.20    206.80   18%1 o
   6  11   3    200.89    -40.40    198.40   18%1 <
   7  14   3    595.20    446.60    189.10   18%1 <
   4   3   4   6593.10   5341.60    248.40   18%1 o
   4  -1   6    253.13    238.00    250.60   18%1 <
   4   1   5    131.67    499.20    244.00   18%1 <
  -7 -15  -2    427.73    912.20    205.00   18%1 o
   5   6   4    701.56    339.60    216.80   18%1 <
   6   9   4    114.73    102.10    205.70   18%1 <
   7  12   4    750.07    795.40    190.40   18%1 o
  -2   8  -6  13392.00  12443.30    381.40   19%1 o
  -2   1  -3  18803.00  16017.80    322.90   19%1 o
   4  19  -3    633.32   -413.90    280.70   19%1 <
  -2 -10   2   3704.30   3436.00    350.10   19%1 o
   5   6   4    468.98    339.60    216.80   19%1 <
   6   9   4    159.84    102.10    205.70   19%1 <
   7  12   4   1040.50    795.40    190.40   19%1 o
  -2 -16   5     55.78   -438.20    489.90   19%1 <
   4   1   5    172.72    499.20    244.00   19%1 <
   5   4   5   4952.50   4269.20    232.80   19%1 o
   4  -1   6    152.36    238.00    250.60   19%1 <
   5   2   6   3097.30   1264.60    229.10   19%1 o
   3  16  -3   5306.10  10760.00    308.10   19%1 o
  -5 -14   0    917.73    967.60    225.20   19%1 o
   6   7   5   1799.80   2021.10    219.00   19%1 o
  -3   5  -6   1115.80   2792.20    290.70   19%1 o
   6  18   0    121.06    186.10    206.60   19%1 <
  -5  -3  -5     56.96     79.70    213.00   19%1 <
  -6  -8  -4    128.74    148.00    203.90   19%1 <
  -7 -13  -3   3422.80   2669.90    210.80   19%1 o
  -4  -7  -2    781.84    755.60    221.80   19%1 o
  -3  -2  -3   2810.50   2321.40    251.60   19%1 o
  -5 -12  -1    732.89    629.50    208.60   19%1 o
   4  12   0  31896.00  37600.40    315.00   19%1 o
   5  15   0    770.06    780.70    202.40   19%1 o
  -6 -19   1    537.31    974.70    233.40   19%1 o
  -6  -6  -5    738.63    567.80    221.60   19%1 <
  -7 -11  -4   1152.80    654.20    195.20   19%1 o
  -6 -17   0   2065.50   2663.90    227.90   19%1 o
   3   9   0  87442.00  90108.20    411.60   19%1 o
   6  16   1    759.82    716.00    207.40   19%1 o
  -5 -10  -2   1585.80   1952.90    229.10   19%1 o
   7  17   2    150.72   1178.80    207.90   19%1 o
  -6 -15  -1     39.13    420.60    221.90   19%1 <
   5  13   1  12102.00   8625.40    245.20   19%1 o
  -3   5  -6   2702.70   2792.20    290.70   20%1 o
  -2   8  -6  10910.00  12443.30    381.40   20%1 o
  -6  -6  -5    625.09    567.80    221.60   20%1 <
  -4  -5  -3  10366.00  11558.90    260.40   20%1 o
  -3  -2  -3   3628.10   2321.40    251.60   20%1 o
   3  16  -3   9798.40  10760.00    308.10   20%1 o
   4  19  -3    620.76   -413.90    280.70   20%1 <
  -5 -10  -2   1506.90   1952.90    229.10   20%1 o
   5  20  -2    158.46    -87.50    252.30   20%1 <
  -6 -15  -1    234.96    420.60    221.90   20%1 <
  -6 -17   0   2081.50   2663.90    227.90   20%1 o
   2   6   0 377150.00 314861.00    667.90   20%1 o
   3   9   0  90958.00  90108.20    411.60   20%1 o
   4  12   0  33113.00  37600.40    315.00   20%1 o
  -6 -19   1    474.32    974.70    233.40   20%1 o
   5  13   1   6182.70   8625.40    245.20   20%1 o
  -2 -10   2   3294.10   3436.00    350.10   20%1 o
   6  14   2   2607.80   2030.90    211.40   20%1 o
   7  17   2    449.90   1178.80    207.90   20%1 o
  -2 -12   3   4639.00   1407.60    383.40   20%1 o
   7  15   3   3712.80   1934.70    210.50   20%1 o
  -2 -14   4    426.19    376.80    429.30   20%1 <
  -5  -1  -6    334.04    540.80    229.40   20%1 <
  -4   2  -6    629.73    731.80    254.20   20%1 <
  -5  -3  -5     47.21     79.70    213.00   20%1 <
  -7 -11  -4   1187.90    654.20    195.20   20%1 o
  -7 -13  -3   3606.90   2669.90    210.80   20%1 o
  -4  -7  -2    952.65    755.60    221.80   20%1 o
  -5 -12  -1    744.21    629.50    208.60   20%1 o
  -5 -14   0    900.43    967.60    225.20   20%1 o
   5  15   0    861.24    780.70    202.40   20%1 o
   6  18   0     97.43    186.10    206.60   20%1 <
   6  16   1    330.53    716.00    207.40   20%1 o
  -6  -9  -4   1416.90   1351.00    223.40   21%1 o
  -5  -6  -4    449.13    580.30    223.20   21%1 <
  -7 -14  -3   1043.10    707.10    204.60   21%1 o
   3  14  -2    186.68    -38.60    277.70   21%1 <
   5  18  -1    402.53    477.20    223.70   21%1 <
  -3  -9   0  79492.00  47783.40    349.50   21%1 o
  -2  -6   0 341380.00 321691.00    666.20   21%1 o
   6  19   0     14.23    195.30    205.30   21%1 <
  -4 -14   1    999.98   1544.80    246.20   21%1 o
  -3 -11   1  32168.00  34853.00    331.00   21%1 o
   2   4   1   7074.30  10438.70    317.20   21%1 o
  -5 -19   2     68.37   -214.20    257.90   21%1 <
  -4 -16   2    479.46    985.80    268.60   21%1 o
   3   5   2   4612.00   8867.20    270.20   21%1 o
   4   8   2  12060.00  15606.70    262.60   21%1 o
  -4 -18   3    736.91     66.30    281.20   21%1 <
   4   6   3   1208.10   1655.20    225.90   21%1 o
   5   9   3  11736.00   8655.30    230.50   21%1 o
  -3 -17   4   1395.40   2009.50    344.20   21%1 o
   5   7   4   2224.80   2121.40    221.20   21%1 o
   5   5   5    155.81     39.50    223.70   21%1 <
   6   8   5    205.10    270.60    213.80   21%1 <
   5   3   6    697.74    245.50    226.80   21%1 <
   4  15  -1    836.28   1033.10    248.80   21%1 o
  -4 -12   0  26990.00  39344.80    324.30   21%1 o
  -5 -17   1    172.03    763.80    241.10   21%1 o
  -7 -12  -4    222.52    430.90    194.00   21%1 <
   4   4   4    337.65    -37.50    220.70   21%1 <
   4   0   6     98.07    431.60    236.40   21%1 <
  -4  -1  -5    358.22    641.00    231.00   21%1 <
  -3   2  -5    647.08   1039.10    255.80   21%1 o
   4   2   5   2889.90   2604.50    223.80   21%1 o
   3  -3   6   4712.00   6726.60    279.80   21%1 o
  -5  -4  -5   4086.40   6472.50    228.40   21%1 o
  -3  -7  -1  72352.00  65417.00    361.20   21%1 o
  -5 -15   0   3115.00   2249.80    222.00   21%1 o
   5  16   0     70.13     92.00    207.10   21%1 <
   6  17   1   3087.80   4709.00    209.50   21%1 o
   3   3   3   2137.50   1152.10    233.90   21%1 o
   3  -1   5    547.83    403.20    259.10   21%1 <
  -6  -7  -5    796.87    732.80    204.70   21%1 o
  -4 -10  -1  19870.00  20733.40    270.20   21%1 o
   3   1   4  13159.00  16915.60    279.00   21%1 o
  -5  -4  -5   3865.10   6472.50    228.40   22%1 o
  -4  -1  -5    521.35    641.00    231.00   22%1 <
  -3   2  -5   1726.30   1039.10    255.80   22%1 o
  -2   5  -5  17718.00  16464.50    341.10   22%1 o
   3  14  -2    222.68    -38.60    277.70   22%1 <
  -3  -7  -1  83258.00  65417.00    361.20   22%1 o
  -2  -4  -1   9408.60  13420.60    311.70   22%1 o
   4  15  -1   1176.90   1033.10    248.80   22%1 o
  -5 -15   0   3348.60   2249.80    222.00   22%1 o
  -4 -12   0  31481.00  39344.80    324.30   22%1 o
   5  16   0     46.03     92.00    207.10   22%1 <
  -5 -17   1    176.40    763.80    241.10   22%1 o
  -4 -14   1   1130.10   1544.80    246.20   22%1 o
   6  17   1   3611.80   4709.00    209.50   22%1 o
  -5 -19   2    120.43   -214.20    257.90   22%1 <
   2   2   2 111600.00 116810.00    458.50   22%1 o
  -4 -18   3   1284.30     66.30    281.20   22%1 <
   3   3   3   2962.30   1152.10    233.90   22%1 o
   4   4   4    347.34    -37.50    220.70   22%1 <
   3  -1   5    516.24    403.20    259.10   22%1 <
   4   2   5   3382.90   2604.50    223.80   22%1 o
   2  -6   6   2739.60    564.50    320.80   22%1 <
   3  -3   6   6897.90   6726.60    279.80   22%1 o
   4   0   6    271.10    431.60    236.40   22%1 <
  -6  -7  -5    814.84    732.80    204.70   22%1 o
  -4 -10  -1  20698.00  20733.40    270.20   22%1 o
   3   1   4  15103.00  16915.60    279.00   22%1 o
   2  -4   5   8040.00   7020.40    322.50   22%1 o
  -5 -13  -1   2253.10   2539.40    212.90   22%1 o
  -6 -18   0    469.31   1484.10    207.90   22%1 o
   2  -2   4   2605.90   5086.60    313.20   22%1 o
  -6 -16  -1    268.22    668.50    205.70   22%1 o
   5  14   1     28.30    584.70    208.00   22%1 <
   6  15   2     47.82    314.70    188.50   22%1 <
  -5 -11  -2    295.85    526.90    217.80   22%1 <
  -4  -8  -2  15339.00  10133.10    252.70   22%1 o
  -5  -2  -6   1326.20   1212.70    215.90   22%1 o
  -4   1  -6    434.30    122.10    229.10   22%1 <
  -6 -14  -2    499.24   1102.00    207.80   22%1 o
  -3  -5  -2   5684.60   7297.60    258.90   22%1 o
   6  13   3      5.97     16.30    188.30   22%1 <
  -7 -17  -2    110.72    107.80    203.50   22%1 <
   6  11   4   3384.70   3471.60    198.00   22%1 o
   2  11  -2   1240.60   2077.10    343.20   23%1 o
   3  12  -1   1212.10   1002.80    277.60   23%1 o
   1  -1   2   5097.20   2412.20    374.20   23%1 o
   1  -5   4  31366.00  25513.00    411.00   23%1 o
   1  -7   5  11419.00  16076.80    421.30   23%1 o
  -2  -2  -2 131740.00 123824.00    468.70   23%1 o
   4  18  -2   2305.50   3268.20    266.30   23%1 o
   5  19  -1    989.75   1455.70    233.70   23%1 o
   6  20   0   1352.10   1054.00    215.80   23%1 o
  -3   4  -6   1528.30   1533.10    270.80   23%1 o
  -4  -6  -3   2155.50   3051.60    224.50   23%1 o
   4  11   1    124.51    420.20    214.70   23%1 <
   5  10   3   1146.60    525.70    200.50   23%1 <
  -7 -13  -4     70.41      8.10    193.10   23%1 <
  -6 -10  -4    193.67    616.60    204.50   23%1 o
  -3  -3  -3   2039.60   1183.00    241.30   23%1 o
   5   4   6   7498.40   8307.60    235.80   23%1 o
  -5  -7  -4   3582.80   3819.60    214.10   23%1 o
   6  18   1    125.16    298.10    205.70   23%1 <
   5   8   4   1070.20    625.20    199.90   23%1 o
   5   6   5    526.66    254.70    207.10   23%1 <
  -4  -4  -4    426.99    374.60    233.50   23%1 <
   3  10   0   9762.10  11803.00    277.00   23%1 o
   4   9   2  41902.00  52305.20    326.60   23%1 o
  -6  -8  -5    477.19    283.80    203.40   23%1 <
   5  17   0   7504.70   6407.70    237.70   23%1 o
  -5  -5  -5      8.36    105.80    221.40   23%1 <
   6  16   2   3718.20   2106.20    210.30   23%1 o
   4   1   6    156.13    694.00    243.80   23%1 <
   4   7   3   8644.30   6147.40    227.50   23%1 o
  -3   4  -6    784.03   1533.10    270.80   24%1 o
  -6  -8  -5    598.72    283.80    203.40   24%1 <
  -6 -10  -4    695.33    616.60    204.50   24%1 o
  -5  -7  -4   4822.00   3819.60    214.10   24%1 o
  -4  -4  -4    523.01    374.60    233.50   24%1 <
  -3  -3  -3   2243.70   1183.00    241.30   24%1 o
   3  17  -3   1287.60    833.60    308.70   24%1 <
   4  18  -2   3802.10   3268.20    266.30   24%1 o
   3  10   0  10537.00  11803.00    277.00   24%1 o
   5  17   0   6553.00   6407.70    237.70   24%1 o
   6  18   1    215.08    298.10    205.70   24%1 <
  -5 -20   2     25.84     -0.80    265.00   24%1 <
   1  -1   2   5354.80   2412.20    374.20   24%1 o
   4   9   2  44168.00  52305.20    326.60   24%1 o
   5   8   4   1174.70    625.20    199.90   24%1 o
   1  -7   5  13791.00  16076.80    421.30   24%1 o
   5   6   5    412.57    254.70    207.10   24%1 <
   1  -9   6   3565.40   4008.10    429.60   24%1 o
   5   4   6   8173.50   8307.60    235.80   24%1 o
  -5  -5  -5     12.46    105.80    221.40   24%1 <
   6  16   2   3667.40   2106.20    210.30   24%1 o
   4   1   6    411.39    694.00    243.80   24%1 <
   4   7   3   8285.10   6147.40    227.50   24%1 o
   4   3   5    405.32    -45.70    232.60   24%1 <
  -6 -19   0     36.00    120.60    228.90   24%1 <
  -5 -18   1   1049.80   1211.70    234.40   24%1 o
   4   5   4    213.35    463.60    226.40   24%1 <
   6  14   3    607.75    433.30    206.90   24%1 <
  -6 -17  -1   4602.20   2989.50    220.40   24%1 o
  -5 -16   0    604.99    332.00    215.10   24%1 <
   6  12   4     77.08     69.80    205.50   24%1 <
  -5  -3  -6    647.55    291.70    222.20   25%1 <
  -2   7  -6   1385.40   1681.80    343.60   25%1 o
  -1   8  -5   3904.20   7211.10    418.20   25%1 o
  -1   1  -2   4670.60    940.00    377.50   25%1 <
  -3 -14   2    318.43    281.30    272.50   25%1 <
  -3 -16   3   7623.10   6217.00    320.20   25%1 o
  -3 -18   4   1462.10   1337.60    341.60   25%1 o
   3  -2   6    797.81    733.50    279.70   25%1 <
   3  15  -2   5043.20   2535.10    267.00   25%1 o
  -4 -11  -1     70.22   -160.50    218.60   25%1 <
  -3 -12   1    277.77    438.00    262.60   25%1 <
   3   6   2  32062.00  31438.10    305.10   25%1 o
   5  13   2  14845.00  18628.60    237.00   25%1 o
  -4   0  -6     65.42    236.10    245.30   25%1 <
  -3   1  -5    195.28    680.90    262.40   25%1 <
  -5 -10  -3    913.08    906.30    218.20   25%1 o
  -3 -10   0   5984.90   6579.40    264.50   25%1 o
   4  14   0  13579.00  14895.60    259.50   25%1 o
   3   4   3    149.00    490.70    246.70   25%1 <
   3   0   5   1879.40   2256.20    269.80   25%1 o
  -6 -11  -4   3299.00   3042.30    201.50   25%1 o
  -4  -9  -2  32648.00  32073.70    289.50   25%1 o
   5  20  -1     59.32     92.40    222.40   25%1 <
   6  19   1    495.94    929.60    198.90   25%1 o
   5  11   3   5042.10   4434.60    210.20   25%1 o
   3   2   4   2238.20   1296.10    245.50   25%1 o
   2   7   0   2860.10   3801.90    306.40   25%1 o
   5   9   4     43.32    -42.50    197.90   25%1 <
   5   7   5    514.29    547.50    207.50   25%1 <
   5   5   6   4134.10   1422.30    220.80   25%1 o
  -6  -9  -5    589.64    658.30    212.40   25%1 o
  -5  -8  -4    874.61   1295.20    217.90   25%1 o
  -3  -8  -1   5929.30   4968.50    253.20   25%1 o
   6  17   2    230.02      6.00    197.50   25%1 <
  -4  -7  -3   6420.00   5425.00    213.30   25%1 o
   4  12   1   9357.10   9051.60    226.70   25%1 o
   5  18   0    169.08   -260.10    206.20   25%1 <
   6  15   3    235.13    276.80    179.00   25%1 <
   2  14  -3   3265.20   8103.90    372.50   26%1 o
  -2 -11   2    334.16    687.00    329.70   26%1 <
  -2 -13   3    657.14   1286.00    386.10   26%1 o
  -3   3  -6  10440.00   7653.90    282.00   26%1 o
   4  19  -2   1317.90    191.30    242.20   26%1 <
   3  13  -1   5432.40   6317.50    265.40   26%1 o
  -2  -9   1   3435.80   5226.30    307.40   26%1 o
   2  -5   6    825.47   1076.80    309.90   26%1 o
  -3  -6  -2  34480.00  45897.90    329.90   26%1 o
  -4  -5  -4    864.48    190.60    224.30   26%1 <
  -6 -16  -2   4284.90   5483.30    225.20   26%1 o
  -6 -18  -1    235.32    323.60    205.40   26%1 <
  -2  -7   0   7570.00   3657.90    305.40   26%1 o
  -5 -19   1    936.06   1075.90    242.00   26%1 o
   2   5   1 166130.00 176273.00    523.80   26%1 o
   5  16   1   1681.50   2830.60    230.10   26%1 o
   4  10   2   3593.70   7131.90    229.30   26%1 o
   4   8   3   1782.10   1416.60    230.00   26%1 o
   2  -3   5    766.56   1111.30    304.00   26%1 o
   4   2   6    633.50    764.30    228.00   26%1 o
  -5  -4  -6   5123.30   5091.60    240.30   26%1 o
  -5 -17   0   4594.90   3973.00    231.50   26%1 o
   4   6   4   5620.60   8250.30    236.60   26%1 o
   4   4   5   4491.40   8991.10    237.90   26%1 o
  -6 -14  -3    525.58    705.80    213.80   26%1 o
  -3  -4  -3    404.10    611.10    239.70   26%1 <
  -5 -15  -1    167.32     16.30    204.50   26%1 <
   4  17  -1    314.56   1045.80    243.40   26%1 o
   2   3   2  47151.00  38173.50    353.00   26%1 o
  -4  -3  -5    258.84   1163.10    232.30   26%1 o
  -6 -12  -4     37.06     15.10    203.30   26%1 <
  -5 -13  -2  14400.00  12241.00    244.90   26%1 o
   3  11   0 124820.00 112122.00    432.10   26%1 o
   5  14   2    419.63    569.90    191.50   26%1 <
   6  18   2   3873.70   2217.00    202.10   26%1 o
   5  12   3   3933.30   4311.20    200.70   26%1 o
   5   6   6   4786.20   3679.00    217.60   26%1 o
  -6 -10  -5    622.29    318.30    204.10   26%1 <
  -5 -11  -3   5015.00   3494.00    213.80   26%1 o
   6  16   3     98.32    -52.50    206.20   26%1 <
   5  10   4   9809.50   7224.40    216.30   26%1 o
   5   8   5   2300.20   1532.90    200.60   26%1 o
  -5  -4  -6   5748.00   5091.60    240.30   27%1 o
  -3   3  -6  11297.00   7653.90    282.00   27%1 o
  -5  -6  -5    982.39    399.30    204.40   27%1 <
  -4  -5  -4    884.78    190.60    224.30   27%1 <
  -2   2  -4   5976.50   7508.70    301.90   27%1 o
  -6 -14  -3    595.52    705.80    213.80   27%1 o
  -4  -7  -3   8687.80   5425.00    213.30   27%1 o
   2  14  -3   3512.40   8103.90    372.50   27%1 o
  -6 -16  -2   4887.40   5483.30    225.20   27%1 o
  -3  -6  -2  39626.00  45897.90    329.90   27%1 o
   4  19  -2   1367.30    191.30    242.20   27%1 <
  -6 -18  -1    268.40    323.60    205.40   27%1 <
  -3  -8  -1   7722.40   4968.50    253.20   27%1 o
   3  13  -1   5938.20   6317.50    265.40   27%1 o
  -6 -20   0    895.27    466.30    214.20   27%1 <
  -5 -17   0   5211.20   3973.00    231.50   27%1 o
   2   7   0   4132.60   3801.90    306.40   27%1 o
   5  18   0    150.78   -260.10    206.20   27%1 <
  -5 -19   1   1093.90   1075.90    242.00   27%1 o
  -2  -9   1   4009.20   5226.30    307.40   27%1 o
   2   5   1 187610.00 176273.00    523.80   27%1 o
   4  12   1  11739.00   9051.60    226.70   27%1 o
   5  16   1   1982.40   2830.60    230.10   27%1 o
  -2 -11   2    340.16    687.00    329.70   27%1 <
   4  10   2   4020.80   7131.90    229.30   27%1 o
  -2 -13   3    655.29   1286.00    386.10   27%1 o
   4   8   3   2123.60   1416.60    230.00   27%1 o
   6  15   3    241.57    276.80    179.00   27%1 <
   4   6   4   6329.40   8250.30    236.60   27%1 o
   6  13   4   2587.40   1906.70    201.60   27%1 o
   4   4   5   4867.40   8991.10    237.90   27%1 o
   6  11   5     26.67    -81.10    196.90   27%1 <
   4   2   6    687.14    764.30    228.00   27%1 o
  -5 -15  -1    175.46     16.30    204.50   27%1 <
   5  14   2    545.25    569.90    191.50   27%1 <
  -4  -1  -6    472.01    463.40    237.30   28%1 <
  -3  -2  -4   1019.80    671.50    245.10   28%1 <
   3  18  -3    704.70   1231.20    301.40   28%1 o
   2  12  -2  13078.00  14161.00    351.40   28%1 o
  -4 -12  -1   7801.00   6591.30    241.20   28%1 o
   4  15   0   2770.20   2215.80    232.80   28%1 o
  -4 -18   2   4153.50   6975.30    279.60   28%1 o
  -2   6  -6    739.37   2084.20    332.80   28%1 o
  -5  -9  -4    108.34    554.10    205.40   28%1 <
   3   9   1   2612.30   3989.60    250.40   28%1 o
   3  -1   6    648.43    822.80    254.40   28%1 o
   5  19   0    353.79    610.00    215.30   28%1 <
  -4 -10  -2   3136.30   4259.30    228.60   28%1 o
  -2  -3  -2  52078.00  47278.40    356.40   28%1 o
  -5  -7  -5    683.09    974.30    214.70   28%1 o
   3   7   2 162440.00 134451.00    452.00   28%1 o
   3   1   5    663.73    383.70    238.70   28%1 <
  -3   0  -5   1304.20   1986.50    258.80   28%1 o
  -6 -15  -3     39.25     80.40    212.70   28%1 <
  -4  -8  -3   1919.70   2796.50    223.60   28%1 o
  -6 -17  -2    473.98    329.10    195.10   28%1 <
   3  16  -2   1110.00   1865.60    271.70   28%1 o
   4  20  -2    105.46    209.00    247.10   28%1 <
  -6 -19  -1    959.75    351.90    195.70   28%1 <
   4  13   1  25147.00  29887.40    277.20   28%1 o
   5  17   1   1962.10   1984.40    218.80   28%1 o
   3   5   3   1112.40   1003.20    241.00   28%1 o
   3   3   4   3878.20   5122.70    245.50   28%1 o
   4   3   6   4082.30   5038.10    244.70   28%1 o
  -5  -5  -6   3882.10   6167.80    234.00   28%1 o
  -6 -13  -4   2837.20   2351.20    218.10   28%1 o
   4  11   2    699.59     98.70    212.70   28%1 <
  -4  -6  -4   9709.60   7588.10    241.80   28%1 o
   5  15   2    326.04    653.00    199.30   28%1 o
   4   9   3    521.74    258.80    219.40   28%1 <
   4   5   5   3571.50   3407.20    232.90   28%1 o
  -5  -5  -6   3410.00   6167.80    234.00   29%1 o
  -2   6  -6    873.14   2084.20    332.80   29%1 o
  -5  -7  -5    636.80    974.30    214.70   29%1 o
  -3   0  -5   1337.20   1986.50    258.80   29%1 o
  -6 -13  -4   3206.70   2351.20    218.10   29%1 o
  -6 -15  -3     46.50     80.40    212.70   29%1 <
  -4  -8  -3   1976.00   2796.50    223.60   29%1 o
  -2  -1  -3  13013.00  15410.30    307.70   29%1 o
  -6 -17  -2    350.95    329.10    195.10   29%1 <
  -2  -3  -2  50680.00  47278.40    356.40   29%1 o
   2  12  -2  12070.00  14161.00    351.40   29%1 o
   3  16  -2   1124.60   1865.60    271.70   29%1 o
   4  20  -2    120.77    209.00    247.10   29%1 <
  -6 -19  -1    930.73    351.90    195.70   29%1 <
  -3 -13   1  11700.00   9010.70    278.30   29%1 o
   4  13   1  23162.00  29887.40    277.20   29%1 o
   5  17   1   2251.00   1984.40    218.80   29%1 o
  -3 -15   2   8551.10   7565.20    294.60   29%1 o
   3   7   2 156860.00 134451.00    452.00   29%1 o
   4  11   2    895.24     98.70    212.70   29%1 <
   3   5   3    804.95   1003.20    241.00   29%1 o
   3   3   4   4490.40   5122.70    245.50   29%1 o
   3   1   5    386.58    383.70    238.70   29%1 <
   3  -1   6    596.01    822.80    254.40   29%1 o
   4   3   6   4226.10   5038.10    244.70   29%1 o
  -4  -6  -4   9438.80   7588.10    241.80   29%1 o
  -3 -11   0 126210.00 115274.00    443.00   29%1 o
   5  15   2    305.32    653.00    199.30   29%1 o
   4   9   3    478.25    258.80    219.40   29%1 <
   4   5   5   3190.00   3407.20    232.90   29%1 o
  -5 -16  -1   4373.00   4811.00    226.30   29%1 o
  -5 -18   0    176.11    190.80    214.00   29%1 <
  -5 -20   1    314.10    406.00    234.00   29%1 <
   4   7   4   1971.60   1964.00    212.90   29%1 o
  -6 -11  -5    125.76    189.10    203.50   29%1 <
  -5 -14  -2   2308.00   3497.80    223.80   29%1 o
  -3  -9  -1   5529.10   6864.30    254.60   29%1 o
   5  13   3   1710.10   1220.40    199.10   29%1 o
   6  17   3    435.92    270.10    197.10   29%1 <
   5  11   4   1265.30    863.60    207.70   29%1 o
   5   7   6    661.20    463.80    208.30   29%1 <
   5   9   5   4375.60   2739.20    204.70   29%1 o
   6  15   4   1047.10    470.10    178.60   29%1 <
  -5 -12  -3   4457.80   5884.60    221.40   29%1 o
  -6 -18  -2    436.57    438.40    195.60   30%1 <
  -3  -7  -2 157780.00 130217.00    441.60   30%1 o
  -4 -13  -1  18571.00  18809.70    268.10   30%1 o
   2  10  -1 120190.00 117316.00    469.20   30%1 o
   3  14  -1   1917.50    855.50    259.60   30%1 o
   4  18  -1    803.10   2836.50    229.60   30%1 o
  -4 -15   0    601.74    843.10    234.90   30%1 o
   4  16   0   6503.00   4466.40    235.20   30%1 o
   5  20   0    250.97     73.60    205.70   30%1 <
  -4 -17   1    233.03    245.20    241.20   30%1 <
   5  18   1   1685.40   1347.60    208.40   30%1 o
  -3 -15   2   8063.40   7565.20    294.60   30%1 o
  -3 -17   3   1141.60   2309.50    312.50   30%1 o
   1  -8   6  16380.00  17104.10    418.20   30%1 o
  -4  -2  -6   1119.20   1480.30    247.10   30%1 o
  -3   2  -6   3366.40   3044.30    265.40   30%1 o
  -5  -8  -5   1669.90   1867.40    216.60   30%1 o
  -6 -14  -4    384.78    438.80    212.90   30%1 <
  -2   1  -4  82438.00  92693.20    425.40   30%1 o
   2  17  -4   3059.40   3041.90    367.80   30%1 o
  -6 -16  -3    134.13    300.20    195.10   30%1 <
  -3  -5  -3   2254.80   2575.30    244.50   30%1 o
  -4  -4  -5   1899.80   2341.80    234.90   30%1 o
  -5 -12  -3   4813.50   5884.60    221.40   30%1 o
  -2  -1  -3  13655.00  15410.30    307.70   30%1 o
  -3  -9  -1   5303.80   6864.30    254.60   30%1 o
  -5 -10  -4   2619.10   2897.70    213.40   30%1 o
   3  19  -3    311.95    585.50    280.50   31%1 <
  -6 -18  -2    424.91    438.40    195.60   31%1 <
  -4 -11  -2    535.22    383.80    219.00   31%1 <
  -5 -17  -1    471.58    460.50    222.30   31%1 <
  -4 -13  -1  18413.00  18809.70    268.10   31%1 o
   2  10  -1 117880.00 117316.00    469.20   31%1 o
  -4 -15   0    609.31    843.10    234.90   31%1 o
   2   8   0   8290.50   4558.60    298.00   31%1 o
   3  12   0  12788.00  13430.30    274.60   31%1 o
   4  16   0   6359.70   4466.40    235.20   31%1 o
  -4 -17   1    243.15    245.20    241.20   31%1 <
   3  10   1   6165.20   6449.00    252.40   31%1 o
   4  14   1   3117.10   2943.90    216.80   31%1 o
   5  18   1   1655.20   1347.60    208.40   31%1 o
  -4 -19   2   1157.80   1647.60    270.30   31%1 o
   4  12   2   2788.70   2332.40    207.00   31%1 o
   5  16   2    114.74     73.80    197.20   31%1 <
   4  10   3  10950.00  11276.60    236.50   31%1 o
   5  14   3   2955.80   1321.00    201.50   31%1 o
   4   8   4    696.08   1134.00    211.40   31%1 o
   5  12   4    169.86    250.40    198.40   31%1 <
   1  -6   5   2559.00   2750.40    369.30   31%1 o
   2  -2   5   3950.70   3451.40    296.00   31%1 o
   3   2   5   1187.60   1514.10    240.70   31%1 o
   4   6   5   3269.40   2736.10    222.90   31%1 o
   5  10   5    752.17    216.80    206.60   31%1 <
   2  -4   6    488.24   1093.50    304.50   31%1 o
   4   4   6    991.77    562.60    219.40   31%1 <
  -5  -6  -6   5358.30   6151.50    226.80   31%1 o
  -4  -2  -6   1114.20   1480.30    247.10   31%1 o
  -5  -8  -5   1644.40   1867.40    216.60   31%1 o
  -6 -14  -4    396.08    438.80    212.90   31%1 <
  -3  -3  -4   3919.60   3222.80    241.60   31%1 o
  -2   1  -4  81748.00  92693.20    425.40   31%1 o
   2  17  -4   3015.50   3041.90    367.80   31%1 o
  -6 -16  -3    128.41    300.20    195.10   31%1 <
  -4  -9  -3    913.67    141.20    217.20   31%1 <
  -3  -5  -3   2256.00   2575.30    244.50   31%1 o
  -4  -5  -5   4840.00   4424.80    239.60   32%1 o
  -3  -1  -5    257.78    573.00    239.90   32%1 <
  -2   3  -5    375.51    524.80    297.10   32%1 <
  -1   7  -5   5008.60   8648.60    406.90   32%1 o
  -5 -11  -4    433.40    470.90    214.00   32%1 <
  -4  -7  -4   1920.10   1851.10    218.20   32%1 o
  -5 -13  -3   1163.30    864.90    215.10   32%1 o
   2  15  -3  14407.00  13234.90    358.00   32%1 o
  -5 -15  -2    627.99    494.30    214.10   32%1 <
   3  17  -2  12693.00  15678.40    299.40   32%1 o
   4  19  -1   1106.30    952.50    233.70   32%1 o
  -5 -19   0   1649.40   1588.20    226.30   32%1 o
  -2  -8   0   6930.60   6327.90    296.10   32%1 o
  -1  -4   0 203130.00 130130.00    556.90   32%1 o
   5  21   0   1454.10   1064.80    216.30   32%1 o
  -2 -10   1  44378.00  66511.30    413.00   32%1 o
   1   2   1 351100.00 281909.00    684.00   32%1 o
   2   6   1  31630.00  26999.90    318.20   32%1 o
   2   4   2  10418.00  13624.30    294.10   32%1 o
   3   8   2  11801.00  14371.70    264.80   32%1 o
   1  -2   3  65164.00  79868.40    459.10   32%1 o
   2   2   3  66470.00  66420.70    381.80   32%1 o
   3   6   3  35621.00  34911.40    300.80   32%1 o
   1  -4   4  50217.00  47591.20    432.10   32%1 o
   2   0   4  32693.00  49024.40    361.10   32%1 o
   3   4   4  16190.00  19977.40    267.90   32%1 o
   3   2   5   1233.70   1514.10    240.70   32%1 o
  -6 -17  -3    893.71    672.30    204.40   32%1 o
   5  19   1   2080.50   3664.40    206.40   32%1 o
  -3   1  -6    932.82   1011.60    254.10   32%1 o
  -5  -9  -5   2953.80   2249.30    208.30   32%1 o
  -6 -15  -4   1065.80    456.40    194.10   32%1 <
  -2  -6  -1  43543.00  39815.80    345.80   32%1 o
  -4  -3  -6   1817.20   2160.00    226.10   32%1 o
   4  17   0    680.76   1476.00    219.10   32%1 o
   5  17   2    263.32    167.90    197.90   32%1 <
  -5  -7  -6   1852.30    738.70    213.10   32%1 o
   5  15   3    141.19    180.60    197.40   32%1 <
   5  11   5    117.89    233.20    197.30   32%1 <
  -5  -7  -6   1952.30    738.70    213.10   33%1 o
  -4  -3  -6   2313.90   2160.00    226.10   33%1 o
  -3   1  -6   1460.50   1011.60    254.10   33%1 o
  -2   5  -6   2125.00   4372.50    301.90   33%1 o
  -5  -9  -5   2564.30   2249.30    208.30   33%1 o
  -6 -15  -4    692.56    456.40    194.10   33%1 <
  -6 -17  -3    572.68    672.30    204.40   33%1 o
   2  15  -3  10626.00  13234.90    358.00   33%1 o
  -3  -8  -2  15462.00  11567.10    258.40   33%1 o
  -2  -4  -2   8016.00  11922.20    290.40   33%1 o
   3  17  -2  12455.00  15678.40    299.40   33%1 o
  -3 -10  -1  11483.00  11889.50    264.70   33%1 o
  -2  -6  -1  39599.00  39815.80    345.80   33%1 o
  -1  -2  -1 382570.00 324211.00    713.50   33%1 o
   3  15  -1   9524.70  12950.60    280.90   33%1 o
  -4 -16   0   2420.50   3148.70    240.10   33%1 o
  -3 -12   0  26982.00  24851.70    305.90   33%1 o
  -2  -8   0   9706.40   6327.90    296.10   33%1 o
   4  17   0    539.46   1476.00    219.10   33%1 o
  -3 -14   1   2238.70   2174.40    270.90   33%1 o
  -2 -10   1  51482.00  66511.30    413.00   33%1 o
   4  15   1    407.53     98.90    217.40   33%1 <
   5  19   1   3532.30   3664.40    206.40   33%1 o
  -3 -16   2   1757.10   1926.10    278.80   33%1 o
  -2 -12   2  15248.00  16096.90    350.90   33%1 o
   5  17   2    257.18    167.90    197.90   33%1 <
   1  -2   3  94034.00  79868.40    459.10   33%1 o
   5  15   3    166.87    180.60    197.40   33%1 <
   5  13   4    186.95    144.20    196.70   33%1 <
   5  11   5    105.25    233.20    197.30   33%1 <
   4   5   6    121.86    227.10    216.70   33%1 <
  -4 -14  -1   1389.30   2082.20    221.90   33%1 o
  -4 -18   1    673.36    662.80    242.90   33%1 <
  -4 -12  -2   4220.40   3562.00    225.30   33%1 o
   4  13   2    359.61    697.30    209.20   33%1 o
   4   7   5    779.25   1219.40    209.20   33%1 o
  -1   9  -6   3898.80   5461.30    396.10   34%1 o
  -2   0  -4  30167.00  33311.20    334.50   34%1 o
   2  18  -4    883.88    100.20    359.00   34%1 <
  -1   2  -3 132610.00 116459.00    497.70   34%1 o
   2  11  -1  33623.00  39724.30    358.90   34%1 o
  -2 -16   4   3042.40   2719.10    406.80   34%1 o
   1  -7   6   6298.10   4841.00    358.10   34%1 o
   2  -3   6    906.32   1662.70    291.10   34%1 o
  -3  -2  -5   3088.30   3698.30    254.80   34%1 o
   3   9   2   8855.60  13866.50    257.90   34%1 o
   3   7   3  55074.00  53141.60    329.70   34%1 o
   3   5   4  12265.00  10036.70    244.50   34%1 o
   5  16   3    399.71     17.40    197.40   34%1 <
   5  14   4    239.63    371.30    197.30   34%1 <
   5  12   5    515.72    247.20    197.90   34%1 <
  -4  -4  -6   2695.10   1862.10    232.00   34%1 o
   3  18  -2    299.38    431.90    275.10   34%1 <
   4  18   0     68.97    281.40    223.00   34%1 <
   2  -1   5  10084.00   9739.70    285.90   34%1 o
  -2   2  -5   6234.70   2818.50    283.40   34%1 o
   4   6   6   1946.10   1757.70    212.10   34%1 o
   2   9   0  11047.00  13000.00    294.40   34%1 o
   4  16   1    720.77    684.80    209.00   34%1 o
   2   1   4  67230.00  62689.00    370.70   34%1 o
   4  14   2   2822.10   1819.00    203.00   34%1 o
   4   8   5   2769.50   1947.80    202.90   34%1 o
  -5 -13  -4    336.45     16.20    211.70   34%1 <
  -5 -15  -3     96.50    262.50    194.20   34%1 <
  -5 -17  -2    562.73    671.30    195.10   34%1 o
  -4 -13  -2    331.50    589.20    215.90   34%1 <
  -5 -19  -1   3566.20   5597.20    217.60   34%1 o
  -4 -15  -1    128.06    186.80    214.70   34%1 <
  -5 -21   0   1698.50    832.50    215.80   34%1 o
   4  12   3   5527.80   3917.40    209.90   34%1 o
   4  10   4    715.24    516.10    199.90   34%1 <
  -2   2  -5   5918.10   2818.50    283.40   35%1 o
   2  18  -4    703.52    100.20    359.00   35%1 <
  -1   2  -3 129420.00 116459.00    497.70   35%1 o
   3  18  -2    257.78    431.90    275.10   35%1 <
   2  11  -1  32211.00  39724.30    358.90   35%1 o
   2   9   0  12096.00  13000.00    294.40   35%1 o
   4  18   0     69.01    281.40    223.00   35%1 <
   4  16   1    712.44    684.80    209.00   35%1 o
   2   1   4  66243.00  62689.00    370.70   35%1 o
   2  -1   5   9821.80   9739.70    285.90   35%1 o
   1  -7   6   4357.70   4841.00    358.10   35%1 o
   4   6   6   1945.40   1757.70    212.10   35%1 o
   4  14   2   2818.20   1819.00    203.00   35%1 o
   4   8   5   2823.40   1947.80    202.90   35%1 o
  -5 -13  -4    315.86     16.20    211.70   35%1 <
  -5 -15  -3    103.92    262.50    194.20   35%1 <
  -4 -11  -3   3724.30   3259.90    231.80   35%1 o
  -5 -17  -2    555.68    671.30    195.10   35%1 o
  -4 -13  -2    301.77    589.20    215.90   35%1 <
  -5 -19  -1   3679.60   5597.20    217.60   35%1 o
  -4 -15  -1    136.18    186.80    214.70   35%1 <
   3  16  -1   2249.40   2597.30    260.20   35%1 o
  -5 -21   0   1616.00    832.50    215.80   35%1 o
  -4 -17   0    140.17    840.80    230.80   35%1 o
  -4 -19   1   2668.00   1558.50    251.80   35%1 o
   2   7   1   1676.90   1121.10    268.30   35%1 o
   5  19   2     76.89    187.90    213.50   35%1 <
   2   3   3  12025.00   9833.00    277.40   35%1 o
   4  12   3   5251.40   3917.40    209.90   35%1 o
   4  10   4    715.62    516.10    199.90   35%1 <
  -3 -13   0   3191.40   3304.00    259.70   35%1 o
   2   5   2  22408.00  27368.70    315.20   35%1 o
  -5 -11  -5    104.34      3.30    212.70   35%1 <
  -3 -11  -1  20541.00  21528.50    282.00   35%1 o
   5  13   5    498.33    449.80    197.40   35%1 <
   3   2   6   1545.80   2138.30    239.60   35%1 o
  -4  -9  -4  10202.00   8592.60    235.40   35%1 o
  -3  -9  -2   8072.00   9411.00    250.40   35%1 o
   5  17   3    176.96    209.50    187.10   35%1 <
   5  15   4    622.19    349.90    197.60   35%1 <
  -2   4  -6    709.08   2334.90    298.10   36%1 o
  -1   4  -4  18625.00  21691.60    386.50   36%1 o
   2  16  -3    233.35    729.10    338.80   36%1 <
   3  14   0   7309.70   6239.30    262.60   36%1 o
  -3 -17   2  25029.00  27782.60    337.10   36%1 o
   1  -5   5   2095.60   3996.50    346.00   36%1 o
   3   4   5    577.68    202.30    225.70   36%1 <
  -3  -5  -4   9219.90  11462.90    258.50   36%1 o
   4  19   0    178.73    149.40    214.30   36%1 <
  -3 -19   3    623.95   2558.80    311.70   36%1 o
  -4  -5  -6     37.40    -11.60    212.10   36%1 <
  -2  -7  -1   1319.10   1268.10    270.40   36%1 o
  -2  -9   0  12274.00  10501.70    288.40   36%1 o
  -2 -11   1  25835.00  27209.90    346.40   36%1 o
   3  12   1    744.27   2122.20    230.20   36%1 o
   3   8   3  21211.00  25055.10    274.80   36%1 o
   3   6   4   7215.00   9565.90    240.80   36%1 o
   4   7   6    268.72    185.90    207.50   36%1 <
  -3  -3  -5   1444.10    103.80    239.00   36%1 <
   3  10   2  12646.00   9994.80    238.20   36%1 o
   2  -2   6   5710.70   4296.00    289.40   36%1 o
  -5 -18  -2    607.46    264.70    212.90   36%1 <
  -2  -5  -2  34213.00  28317.20    309.70   36%1 o
   4  17   1    615.03    401.70    198.90   36%1 <
   4  15   2   1680.10   1645.70    210.80   36%1 o
   4   9   5   1174.50   1717.50    201.70   36%1 o
  -5 -16  -3    427.41    160.70    204.40   36%1 <
  -5 -20  -1    885.96    794.80    205.30   36%1 o
   5  20   2    404.90    204.80    197.70   36%1 <
   4  13   3    143.82    214.50    198.40   36%1 <
   4  11   4    571.54    284.10    198.10   36%1 <
  -5 -14  -4    479.34    413.60    193.50   36%1 <
  -2  -3  -3   8725.10   8012.30    281.00   36%1 o
   5  18   3    625.97    418.40    188.40   36%1 <
   5  16   4    112.98   -120.10    187.80   36%1 <
  -5 -12  -5    447.72    598.20    204.10   36%1 <
  -4 -12  -3   7102.20   4352.60    217.60   36%1 o
  -4 -14  -2   3532.20   3156.00    212.90   36%1 o
  -4 -16  -1   1230.20   1865.70    208.00   36%1 o
  -3  -1  -6    297.51    740.50    253.20   37%1 <
  -3  -3  -5   1312.50    103.80    239.00   37%1 <
  -5 -14  -4    429.14    413.60    193.50   37%1 <
  -5 -16  -3    368.69    160.70    204.40   37%1 <
  -2  -3  -3   7917.40   8012.30    281.00   37%1 o
  -5 -18  -2    551.13    264.70    212.90   37%1 <
  -2  -5  -2  30836.00  28317.20    309.70   37%1 o
   1   9  -2 129140.00 131522.00    566.90   37%1 o
   2  14  -2  53080.00  54323.20    396.10   37%1 o
   3  19  -2   2643.70   3765.40    275.20   37%1 o
  -5 -20  -1    803.34    794.80    205.30   37%1 o
  -2  -7  -1   1156.00   1268.10    270.40   37%1 o
  -2  -9   0  10920.00  10501.70    288.40   37%1 o
  -2 -11   1  23256.00  27209.90    346.40   37%1 o
  -2 -13   2  14890.00  14746.20    344.00   37%1 o
   4  15   2   1502.00   1645.70    210.80   37%1 o
   5  20   2    362.68    204.80    197.70   37%1 <
  -3 -19   3    570.73   2558.80    311.70   37%1 o
   4  13   3    125.75    214.50    198.40   37%1 <
   5  18   3    565.68    418.40    188.40   37%1 <
   1  -3   4  22557.00  22791.60    360.80   37%1 o
   4  11   4    489.48    284.10    198.10   37%1 <
   5  16   4    103.73   -120.10    187.80   37%1 <
   4   9   5   1074.80   1717.50    201.70   37%1 o
   2  -2   6   5191.50   4296.00    289.40   37%1 o
  -5 -12  -5    403.76    598.20    204.10   37%1 <
  -2  -1  -4  74666.00  77096.90    387.50   37%1 o
  -4 -12  -3   6461.30   4352.60    217.60   37%1 o
  -4 -14  -2   3210.50   3156.00    212.90   37%1 o
  -4 -16  -1   1093.80   1865.70    208.00   37%1 o
  -4 -18   0    123.36    416.50    230.50   37%1 <
  -4 -10  -4    535.28    865.20    205.80   37%1 o
  -4 -20   1   1298.10    813.10    249.90   37%1 o
   3   3   6   6707.00   4593.00    244.50   37%1 o
  -4  -8  -5   2801.60   3212.80    228.90   37%1 o
   3  17  -1    187.91    632.90    248.00   37%1 <
   4  20   0    115.94    702.20    223.70   37%1 o
   4   8   6    507.72    753.10    208.90   37%1 o
  -4  -6  -6   1439.00   1863.60    224.40   38%1 o
  -4  -8  -5   2739.40   3212.80    228.90   38%1 o
  -2   1  -5   6161.20   6176.10    281.70   38%1 o
  -1   6  -5   7734.90   4681.70    365.90   38%1 o
  -2  -1  -4  74459.00  77096.90    387.50   38%1 o
   2  14  -2  51753.00  54323.20    396.10   38%1 o
   2  12  -1  72531.00  67464.80    391.70   38%1 o
   3  17  -1    189.64    632.90    248.00   38%1 <
   4  20   0    150.30    702.20    223.70   38%1 o
  -4 -20   1   1097.40    813.10    249.90   38%1 o
  -2 -13   2  13510.00  14746.20    344.00   38%1 o
  -2 -15   3   5768.90   6055.40    354.90   38%1 o
   1  -1   3   6650.70   8502.50    337.60   38%1 o
   2   2   4   4223.10   4256.40    261.30   38%1 o
   3   5   5    701.31    743.00    226.70   38%1 o
   3   3   6   6907.00   4593.00    244.50   38%1 o
   4   8   6    550.12    753.10    208.90   38%1 o
  -3 -10  -2  12875.00  10357.20    251.60   38%1 o
  -3 -12  -1   1626.20   5056.20    239.20   38%1 o
  -5 -17  -3     56.84    100.10    203.30   38%1 <
  -3  -8  -3  16147.00  15798.10    254.50   38%1 o
  -5 -19  -2    511.33    503.80    212.90   38%1 <
  -3 -14   0   7069.50   6255.90    248.40   38%1 o
   3  15   0   6836.60   9404.70    251.10   38%1 o
   4  18   1    310.09    212.40    197.90   38%1 <
   4  16   2   1406.90   2946.20    214.00   38%1 o
   3   7   4   3258.00   3148.40    225.60   38%1 o
   4  12   4   7574.20   5898.40    220.60   38%1 o
   4  10   5   3519.80   2458.90    203.50   38%1 o
  -5 -13  -5    197.57    214.20    202.30   38%1 <
  -5 -15  -4    533.79    646.70    203.60   38%1 o
  -3  -6  -4   8471.70  11104.20    249.50   38%1 o
   2  10   0 124580.00 120866.00    453.40   38%1 o
  -3 -16   1   2673.90   1958.00    260.50   38%1 o
   3  13   1  11087.00   6805.10    245.70   38%1 o
   2   4   3   4608.90   5346.90    258.60   38%1 o
   4  14   3    427.94    642.00    199.20   38%1 o
   3   9   3    924.15    963.30    213.90   38%1 o
   3  11   2  29009.00  35022.70    289.10   38%1 o
  -2   3  -6    741.94   1525.40    284.40   39%1 o
  -5 -13  -5    139.47    214.20    202.30   39%1 <
  -3  -4  -5    478.07    154.80    231.00   39%1 <
  -2   1  -5   5685.40   6176.10    281.70   39%1 o
  -3  -6  -4   7973.30  11104.20    249.50   39%1 o
   2  17  -3   5064.20   3573.10    324.80   39%1 o
   1   5   0 364850.00 329434.00    704.50   39%1 o
   2  10   0 119800.00 120866.00    453.40   39%1 o
  -3 -16   1   1755.70   1958.00    260.50   39%1 o
   1   3   1  45421.00  54265.90    442.00   39%1 o
   2   8   1  49030.00  47337.10    342.10   39%1 o
   3  13   1  12332.00   6805.10    245.70   39%1 o
  -3 -18   2    597.79    422.00    274.90   39%1 <
   1   1   2  11699.00  10988.50    343.80   39%1 o
   2   6   2  12763.00  15912.00    277.90   39%1 o
   3  11   2  32205.00  35022.70    289.10   39%1 o
   2   4   3   7165.10   5346.90    258.60   39%1 o
   3   9   3   2639.20    963.30    213.90   39%1 o
  -2 -17   4   1204.50    526.80    385.40   39%1 <
   2   2   4   5381.80   4256.40    261.30   39%1 o
   3   7   4   2667.60   3148.40    225.60   39%1 o
  -3  -2  -6    847.31   2345.40    241.70   39%1 o
  -4 -13  -3    100.14    320.90    205.10   39%1 <
  -4 -15  -2   1535.90    772.00    206.90   39%1 o
   3  20  -2   2864.10   3005.00    256.80   39%1 o
  -4 -11  -4    390.02    949.70    214.40   39%1 o
  -4 -17  -1     27.43   -116.90    213.70   39%1 <
  -4  -9  -5   1059.60   1726.50    215.00   39%1 o
  -4 -19   0    279.32    111.00    222.30   39%1 <
   3   4   6   1218.20   2255.90    229.80   39%1 o
   4   9   6    745.46     93.10    206.30   39%1 <
   4  21   0    813.01    599.00    206.20   39%1 <
  -4 -21   1   1148.10   1227.50    236.00   39%1 o
   4  19   1    227.87     65.50    207.10   39%1 <
   4  11   5     41.06    104.80    197.00   39%1 <
  -5 -18  -3    678.59    339.50    195.20   39%1 <
  -5 -20  -2    517.67    812.00    204.00   39%1 o
  -3 -13  -1  12930.00  13465.20    265.80   40%1 o
  -2  -8  -1  39232.00  44475.00    339.80   40%1 o
   3  18  -1   3240.60   3016.60    247.40   40%1 o
  -2 -10   0 122480.00 122635.00    455.60   40%1 o
  -1  -5   0 401830.00 356124.00    723.50   40%1 o
   3  16   0   1599.20   2228.70    230.10   40%1 o
  -4 -21   1   1272.40   1227.50    236.00   40%1 o
   3  14   1    460.32    537.80    226.90   40%1 <
   3  12   2   1311.10   1003.00    222.00   40%1 o
  -3 -20   3    618.28   1529.00    290.70   40%1 o
   3  10   3    110.49   -234.10    218.60   40%1 <
  -2 -17   4   3008.30    526.80    385.40   40%1 <
   3   8   4    260.59    123.80    216.40   40%1 <
   1  -4   5   5491.40   5614.70    336.80   40%1 o
   2   1   5   5404.00   8252.90    273.90   40%1 o
   3   6   5   1305.80    767.00    217.10   40%1 o
   4  12   5   1144.70   1097.50    199.70   40%1 o
  -3  -5  -5    285.95    529.50    231.30   40%1 <
  -4 -12  -4   9697.80   8500.40    225.00   40%1 o
  -3  -7  -4   4834.30   6303.80    238.40   40%1 o
  -2  -2  -4   5837.40   6175.00    272.20   40%1 o
  -4 -14  -3    313.00    997.50    215.30   40%1 o
  -3  -9  -3   2534.50   6044.80    240.70   40%1 o
  -2  -4  -3   8034.90   8904.20    274.70   40%1 o
  -1   1  -3   7673.80   7698.60    335.80   40%1 o
   2  17  -3   3712.70   3573.10    324.80   40%1 o
  -4 -16  -2   2437.90   1380.80    208.60   40%1 o
  -3 -11  -2  32587.00  31104.20    286.50   40%1 o
  -2  -6  -2  16660.00  17380.30    280.20   40%1 o
  -1  -1  -2  14204.00   8221.60    338.60   40%1 o
  -4  -7  -6    668.60    278.50    213.40   40%1 <
  -5 -16  -4     74.76    -93.00    193.60   40%1 <
  -5 -18  -3    507.09    339.50    195.20   40%1 <
  -5 -20  -2    462.23    812.00    204.00   40%1 o
   3  20  -2   3476.20   3005.00    256.80   40%1 o
   4  21   0   1113.30    599.00    206.20   40%1 <
   4  19   1    290.64     65.50    207.10   40%1 <
   4  17   2    764.06    204.40    198.40   40%1 <
   4  15   3     64.68    177.80    197.20   40%1 <
   4  13   4    386.57    505.80    198.40   40%1 <
   2  13  -1   8618.40   9017.70    286.20   41%1 o
  -4 -20   0     63.63     24.50    223.50   41%1 <
  -3 -15   0   5961.70   4949.90    261.50   41%1 o
   2  11   0  86214.00  90677.40    406.60   41%1 o
  -3 -17   1    327.78    337.80    242.20   41%1 <
  -2 -12   1  72977.00  65914.80    395.20   41%1 o
   4  20   1    882.61    501.00    206.70   41%1 <
  -3 -19   2    794.02   2238.40    272.60   41%1 o
  -2 -14   2  45333.00  44481.80    373.80   41%1 o
   4  18   2   6074.80   6279.90    212.90   41%1 o
   2   5   3  24093.00  29642.40    297.50   41%1 o
   4  16   3    175.49    456.10    196.90   41%1 <
   1  -2   4  11930.00  12594.70    336.00   41%1 o
   4  14   4   3348.50   1857.50    200.90   41%1 o
   3   5   6   1687.40   1392.60    219.70   41%1 o
  -4  -8  -6    445.56    850.10    212.20   41%1 o
  -3  -3  -6   7507.50   8368.40    239.10   41%1 o
  -2   2  -6   6269.30   5706.00    283.90   41%1 o
  -1   5  -5   1939.60   2641.00    347.60   41%1 o
  -1   3  -4  29623.00  29487.10    383.20   41%1 o
   2  15  -2   9700.50   8313.20    311.90   41%1 o
   3  21  -2    111.89    614.00    246.50   41%1 <
  -4 -18  -1    724.92    561.70    213.70   41%1 <
   3  19  -1    340.74    727.00    240.40   41%1 o
   2   9   1   5259.30   2103.70    253.70   41%1 o
   2   7   2   1087.90   1099.00    234.80   41%1 o
   3   7   5   4506.80   3915.90    225.00   41%1 o
   2   0   6   1664.70   3369.20    266.60   41%1 o
   3   9   4   9959.40   9799.40    230.60   41%1 o
   4  13   5   1272.20   1201.40    199.40   41%1 o
  -4  -8  -6    327.56    850.10    212.20   42%1 o
  -3  -3  -6   6953.90   8368.40    239.10   42%1 o
  -2   2  -6   5902.10   5706.00    283.90   42%1 o
  -1   3  -4  31081.00  29487.10    383.20   42%1 o
   2  15  -2   9362.40   8313.20    311.90   42%1 o
   3  21  -2    105.01    614.00    246.50   42%1 <
  -4 -18  -1    507.55    561.70    213.70   42%1 <
   2  13  -1   9889.00   9017.70    286.20   42%1 o
   3  19  -1    268.48    727.00    240.40   42%1 o
  -4 -20   0     92.76     24.50    223.50   42%1 <
   2  11   0  82742.00  90677.40    406.60   42%1 o
  -3 -17   1    388.72    337.80    242.20   42%1 <
  -2 -12   1  76152.00  65914.80    395.20   42%1 o
   2   9   1   3248.60   2103.70    253.70   42%1 o
   4  20   1   1394.50    501.00    206.70   42%1 <
  -3 -19   2    972.73   2238.40    272.60   42%1 o
  -2 -14   2  47076.00  44481.80    373.80   42%1 o
   2   7   2   1484.10   1099.00    234.80   42%1 o
   4  18   2   5906.20   6279.90    212.90   42%1 o
   2   5   3  24053.00  29642.40    297.50   42%1 o
   4  16   3    165.54    456.10    196.90   42%1 <
   1  -2   4  11784.00  12594.70    336.00   42%1 o
   2   3   4   1202.30   1083.10    253.00   42%1 o
   3   9   4   9178.20   9799.40    230.60   42%1 o
   4  14   4   3251.90   1857.50    200.90   42%1 o
   3   7   5   4635.90   3915.90    225.00   42%1 o
   2   0   6   2345.50   3369.20    266.60   42%1 o
   3   5   6   1610.60   1392.60    219.70   42%1 o
   4  13   5   1336.20   1201.40    199.40   42%1 o
  -1   7  -6   3219.60   1688.50    354.90   43%1 o
  -2  -3  -4   1231.60    620.20    243.70   43%1 <
  -2  -5  -3  22124.00  13204.60    266.70   43%1 o
   2  18  -3    439.97    317.00    312.30   43%1 <
  -2  -7  -2   2768.20   1287.80    242.80   43%1 o
   2  16  -2    563.71   2328.50    292.50   43%1 o
  -2  -9  -1   5868.70   2733.40    255.10   43%1 o
  -3 -16   0   1086.70   1022.70    235.10   43%1 o
   2   4   4   1738.10   1864.40    246.50   43%1 o
   3   8   5    393.20    847.30    216.20   43%1 o
   1  -5   6   3284.50   3171.00    331.50   43%1 o
  -2  -1  -5   7121.90   9490.20    273.60   43%1 o
   3  20  -1    274.63    387.90    239.00   43%1 <
  -2 -11   0  64749.00  66688.80    374.00   43%1 o
  -3 -18   1   3055.10   2564.60    246.20   43%1 o
   1   2   2  79938.00  80052.30    425.40   43%1 o
   4  14   5    140.85    111.20    197.30   43%1 <
  -2   1  -6    100.45    373.30    267.30   43%1 <
   3  10   4   5725.00   4986.70    227.60   43%1 o
   4  16   4   1353.70    631.20    207.40   43%1 o
   2  14  -1   9630.80  10799.50    292.40   43%1 o
   3  18   0   1226.40    508.00    233.70   43%1 <
  -2 -13   1  12286.00  13854.00    309.00   43%1 o
   4  20   2    235.44      0.80    206.30   43%1 <
   2   6   3   7551.30  12203.40    265.10   43%1 o
   4  18   3     93.80   -150.40    197.00   43%1 <
   2   1   6    936.21   1450.00    245.90   43%1 o
  -4 -12  -5    470.45    643.20    203.80   43%1 o
  -4 -14  -4   3017.40   4133.50    213.10   43%1 o
  -4 -16  -3    198.03     40.40    204.40   43%1 <
  -3 -20   2   3132.60   2329.20    270.50   43%1 o
   3  12   3   4043.00   6443.10    223.70   43%1 o
  -4 -18  -2   4008.60   4299.80    215.10   43%1 o
   3  16   1   5711.30   5756.60    231.60   43%1 o
   3  14   2   2244.50   2522.50    214.70   43%1 o
  -4 -20  -1   1096.00    348.50    222.70   43%1 <
   2   8   2  34411.00  27687.90    292.80   43%1 o
  -3  -9  -4   4306.50   4509.90    225.90   43%1 o
  -3 -11  -3   8486.60  11934.10    242.30   43%1 o
   3   7   6   7829.50  10018.90    230.10   43%1 o
  -2   1  -6    128.02    373.30    267.30   44%1 <
  -1   7  -6   3279.40   1688.50    354.90   44%1 o
  -4 -12  -5    470.74    643.20    203.80   44%1 o
  -2  -1  -5   7853.30   9490.20    273.60   44%1 o
  -4 -14  -4   3264.90   4133.50    213.10   44%1 o
  -4 -16  -3    175.77     40.40    204.40   44%1 <
  -4 -18  -2   4234.00   4299.80    215.10   44%1 o
   2  16  -2    499.16   2328.50    292.50   44%1 o
  -4 -20  -1   1082.30    348.50    222.70   44%1 <
   2  14  -1   9588.90  10799.50    292.40   44%1 o
   3  20  -1    373.54    387.90    239.00   44%1 <
  -2 -11   0  68365.00  66688.80    374.00   44%1 o
   2  12   0  11927.00  12836.30    281.10   44%1 o
   3  18   0   1249.80    508.00    233.70   44%1 <
  -3 -18   1   3251.30   2564.60    246.20   44%1 o
  -2 -13   1  12921.00  13854.00    309.00   44%1 o
   3  16   1   6233.40   5756.60    231.60   44%1 o
  -3 -20   2   3242.50   2329.20    270.50   44%1 o
   1   2   2  83402.00  80052.30    425.40   44%1 o
   2   8   2  36789.00  27687.90    292.80   44%1 o
   3  14   2   2458.50   2522.50    214.70   44%1 o
   4  20   2    236.12      0.80    206.30   44%1 <
   2   6   3   7976.00  12203.40    265.10   44%1 o
   3  12   3   4404.00   6443.10    223.70   44%1 o
   4  18   3     83.44   -150.40    197.00   44%1 <
  -2 -18   4   1635.40   1593.50    384.60   44%1 o
   2   4   4   1792.50   1864.40    246.50   44%1 o
   3  10   4   6096.50   4986.70    227.60   44%1 o
   4  16   4   1349.20    631.20    207.40   44%1 o
   1  -3   5   4669.50   5162.60    323.80   44%1 o
   2   1   6   1044.20   1450.00    245.90   44%1 o
  -3  -9  -4   4621.00   4509.90    225.90   44%1 o
  -3 -11  -3   8868.80  11934.10    242.30   44%1 o
   2  10   1  80583.00  71235.00    369.00   44%1 o
   3   7   6   8137.00  10018.90    230.10   44%1 o
  -3  -7  -5   5382.50   3097.80    220.50   44%1 o
  -3 -13  -2   2869.50   3270.00    222.60   44%1 o
   4  17   4    441.93    900.00    199.00   44%1 o
  -3  -5  -6   1083.50   1005.90    222.90   45%1 o
  -4 -13  -5   1470.60   1624.30    206.60   45%1 o
  -4 -15  -4    926.25   1661.60    197.90   45%1 o
  -1   2  -4   9027.30   5198.40    324.90   45%1 o
  -1   0  -3   8765.90  11863.70    317.10   45%1 o
   2  19  -3   4395.30   3683.90    312.10   45%1 o
  -1  -2  -2  79598.00  87832.50    432.30   45%1 o
  -3 -15  -1   3899.60   4098.50    225.40   45%1 o
  -1  -4  -1 142680.00 149498.00    519.50   45%1 o
   1   8  -1  13327.00  19873.50    384.70   45%1 o
   3  21  -1   1062.90   1548.00    240.60   45%1 o
  -3 -17   0   3391.50   2818.60    237.20   45%1 o
   1   6   0 158230.00 109170.00    483.10   45%1 o
  -2 -15   2   3566.40   3624.50    313.60   45%1 o
   4  19   3    654.48    838.00    190.30   45%1 o
   1  -1   4    733.77    938.10    297.60   45%1 o
   3  11   4  14407.00  14916.80    242.60   45%1 o
   4  17   4    337.13    900.00    199.00   45%1 o
   1  -3   5   4866.90   5162.60    323.80   45%1 o
   2   3   5    449.72    737.50    236.50   45%1 o
   3   9   5    762.04    441.00    208.10   45%1 <
  -4 -17  -3    293.18    695.40    195.70   45%1 o
   2   5   4   1118.10   1570.80    234.40   45%1 o
  -2  -4  -4   2839.40   1749.20    238.60   45%1 o
  -2  -6  -3   5085.40   4635.80    247.70   45%1 o
  -4 -19  -2    277.43    317.60    204.20   45%1 <
   3  19   0    341.65      2.20    214.90   45%1 <
  -3 -19   1    362.35    656.10    249.70   45%1 <
   3  17   1   1060.40   1327.10    218.80   45%1 o
   3  15   2   1809.10   1251.20    210.40   45%1 o
   3  13   3   6445.60   6489.10    215.20   45%1 o
  -2  -8  -2  31828.00  39996.30    313.20   45%1 o
  -4 -21  -1   1372.10    803.30    223.80   45%1 o
   3   8   6    676.13    908.20    209.60   45%1 o
  -1   6  -6   7521.50   8469.50    337.00   46%1 o
   2  15  -1   1246.50   1171.90    273.80   46%1 o
  -2 -12   0  13569.00   8705.30    273.00   46%1 o
  -1  -8   1  14077.00  13762.00    376.80   46%1 o
  -3 -21   2   1010.60    806.40    274.20   46%1 <
  -2 -17   3   3591.70   4180.10    350.40   46%1 o
   1   1   3  10141.00  11749.90    315.80   46%1 o
  -3 -16  -1   7899.70  11868.40    258.30   46%1 o
   3  22  -1     51.81     50.20    237.10   46%1 <
   2  13   0  27198.00  25657.40    309.10   46%1 o
  -4 -18  -3    218.61    101.20    212.40   46%1 <
   2  11   1   7894.80  10341.40    258.80   46%1 o
   2   4   5   2310.10   2319.10    230.10   46%1 o
  -4 -20  -2    180.03     93.80    212.50   46%1 <
   3  20   0    371.10    916.70    230.90   46%1 o
  -2 -14   1  12095.00  12062.10    309.80   46%1 o
   3  14   3    772.05   1244.40    209.40   46%1 o
  -3 -18   0    617.17    204.30    239.40   46%1 <
   3  18   1    314.15    449.70    215.40   46%1 <
   3  16   2    181.54    255.90    207.40   46%1 <
   1  -2   5   4853.40   3638.40    295.30   46%1 o
   3   9   6   1251.10    622.90    208.10   46%1 <
   2   6   4  29524.00  36217.10    296.10   46%1 o
   3  11   5   2602.30   1695.00    210.60   46%1 o
  -3 -20   1    418.97   1006.40    258.40   46%1 o
   2   3   6    154.49    263.00    234.00   46%1 <
  -3  -7  -6   7770.10   9143.80    242.00   46%1 o
  -3  -9  -5    574.98    591.70    205.20   46%1 <
  -3 -11  -4  20866.00  15236.90    242.10   46%1 o
  -2  -5  -4   2181.00   3354.70    240.90   46%1 o
  -3 -13  -3   7867.40   6945.10    231.70   46%1 o
  -2  -7  -3   2145.70   2616.80    242.30   46%1 o
  -4 -17  -4    376.60   1304.70    196.60   46%1 o
   3  13   4    460.99    382.40    198.50   46%1 <
  -4 -19  -3    520.11    960.90    205.00   46%1 o
  -1   6  -6   9206.20   8469.50    337.00   47%1 o
  -4 -18  -3    205.20    101.20    212.40   47%1 <
  -4 -20  -2    198.84     93.80    212.50   47%1 <
  -3 -16  -1   7016.70  11868.40    258.30   47%1 o
   2  15  -1    797.64   1171.90    273.80   47%1 o
   3  22  -1     36.98     50.20    237.10   47%1 <
  -3 -18   0    412.08    204.30    239.40   47%1 <
  -2 -12   0  14208.00   8705.30    273.00   47%1 o
   2  13   0  26992.00  25657.40    309.10   47%1 o
   3  20   0    376.68    916.70    230.90   47%1 o
  -2 -14   1  11351.00  12062.10    309.80   47%1 o
  -1  -8   1  15690.00  13762.00    376.80   47%1 o
   2  11   1   7478.90  10341.40    258.80   47%1 o
   3  18   1    328.49    449.70    215.40   47%1 <
  -3 -21   2    495.13    806.40    274.20   47%1 <
   3  16   2    322.21    255.90    207.40   47%1 <
  -2 -17   3   3658.50   4180.10    350.40   47%1 o
   1   1   3  10066.00  11749.90    315.80   47%1 o
   3  14   3   1253.30   1244.40    209.40   47%1 o
   2   6   4  28120.00  36217.10    296.10   47%1 o
   1  -2   5   5071.00   3638.40    295.30   47%1 o
   2   4   5   1617.00   2319.10    230.10   47%1 o
   3  11   5   2536.10   1695.00    210.60   47%1 o
   3   9   6   1257.20    622.90    208.10   47%1 <
  -3 -20   1    637.09   1006.40    258.40   47%1 o
   2   3   6    178.44    263.00    234.00   47%1 <
  -3  -7  -6   8578.70   9143.80    242.00   47%1 o
  -3  -9  -5    571.38    591.70    205.20   47%1 <
  -2  -3  -5    289.60    722.60    240.00   47%1 o
  -3 -11  -4  20390.00  15236.90    242.10   47%1 o
  -2  -5  -4   2616.60   3354.70    240.90   47%1 o
  -3 -13  -3   6761.80   6945.10    231.70   47%1 o
  -2  -7  -3   1898.50   2616.80    242.30   47%1 o
  -4 -17  -4    383.79   1304.70    196.60   47%1 o
   3  13   4    450.97    382.40    198.50   47%1 <
  -4 -19  -3    567.81    960.90    205.00   47%1 o
  -3 -15  -2   3479.90   1706.00    218.70   47%1 o
  -2  -1  -6    269.09   1102.80    255.00   48%1 o
  -2  -3  -5    130.71    722.60    240.00   48%1 o
  -1   3  -5   3922.00   5823.80    325.10   48%1 o
  -4 -17  -4    355.90   1304.70    196.60   48%1 o
  -2  -5  -4   3393.50   3354.70    240.90   48%1 o
  -1   1  -4    598.15    383.60    298.60   48%1 <
  -4 -19  -3    740.83    960.90    205.00   48%1 o
  -3 -13  -3   6613.20   6945.10    231.70   48%1 o
  -2  -7  -3   1780.80   2616.80    242.30   48%1 o
  -1  -1  -3   9172.50   8791.70    305.50   48%1 o
   2  20  -3   2729.10   2410.80    296.30   48%1 o
  -3 -15  -2   4251.60   1706.00    218.70   48%1 o
  -2  -9  -2  31412.00  29884.20    300.00   48%1 o
  -3 -17  -1   1445.90   1281.50    225.30   48%1 o
  -2 -11  -1   8114.10  10361.00    253.40   48%1 o
   3  21   0   3114.10   2732.50    228.60   48%1 o
  -3 -20   1    399.77   1006.40    258.40   48%1 o
  -2 -14   1   8587.60  12062.10    309.80   48%1 o
   3  19   1    547.38    506.60    207.60   48%1 <
  -2 -16   2    438.50    797.00    287.50   48%1 <
   1   3   2 174170.00 157251.00    509.20   48%1 o
   3  17   2  16107.00  14519.80    249.90   48%1 o
   2   8   3  12223.00  10882.40    249.70   48%1 o
   3  15   3    117.47    171.90    197.70   48%1 <
   3  13   4    656.80    382.40    198.50   48%1 <
   0  -8   5  43384.00  45435.30    554.00   48%1 o
   2   5   5  11834.00  13602.20    246.80   48%1 o
   1  -3   6   3401.00   2352.90    305.20   48%1 o
   3  10   6    260.33     37.20    207.00   48%1 <
   2  12   1   1628.40   2795.00    246.10   48%1 o
   2  10   2   5507.10   4844.60    229.90   48%1 o
   3  12   5    135.43    522.60    197.90   48%1 <
  -3  -8  -6   1692.00   1095.40    222.40   48%1 o
  -3 -10  -5    602.46    545.10    212.90   48%1 <
   3  14   4   1177.60    703.90    199.30   48%1 o
  -1   5  -6   3114.50   2722.90    321.70   49%1 o
  -1   3  -5   5656.10   5823.80    325.10   49%1 o
  -1  -5  -1    528.68    991.00    296.50   49%1 o
  -2 -15   1   1753.90   2950.70    277.80   49%1 o
  -2 -18   3    189.94    328.60    320.50   49%1 <
   2   4   6    727.14    820.80    235.10   49%1 o
  -2  -2  -6   2836.70   2600.80    251.00   49%1 o
  -2  -4  -5   1034.90   1578.80    234.70   49%1 o
  -2  -6  -4  22868.00  21459.30    273.70   49%1 o
   1  -1   5   2068.70   1199.10    290.50   49%1 o
   3  13   5   1136.90   1186.90    208.40   49%1 o
  -2  -8  -3  13588.00  15982.60    264.00   49%1 o
  -3 -18  -1    867.37    254.30    214.20   49%1 <
   1   2   3  77981.00  94118.50    419.40   49%1 o
   2   9   3   6057.90   9623.60    234.00   49%1 o
   2   6   5    782.47    482.00    225.90   49%1 <
  -3  -9  -6    737.30    734.10    212.60   49%1 o
  -3 -11  -5   2012.50   2931.40    219.50   49%1 o
  -2 -10  -2   4260.40   5253.60    231.90   49%1 o
   2  19  -2    146.06    161.90    267.60   49%1 <
   2  17  -1    233.47    642.20    262.40   49%1 <
  -3 -20   0    207.57    678.00    231.50   49%1 <
  -1  -7   0  68423.00  43845.70    379.60   49%1 o
   2  11   2   1005.60    695.80    215.50   49%1 o
   3  17   3    735.47    454.70    208.60   49%1 <
   3  15   4   1091.40    517.00    189.30   49%1 <
  -3 -13  -4    374.70    -78.10    204.20   49%1 <
   2  13   1   2554.70   2771.60    239.50   49%1 o
  -3 -15  -3    311.70    257.00    212.90   49%1 <
  -2 -12  -1    978.93   2057.50    241.90   49%1 o
   2  15   0  23721.00  28706.90    298.40   49%1 o
   3  21   1    735.41   1000.90    215.30   49%1 o
  -2 -17   2   1876.30   1092.20    276.20   49%1 o
   3  19   2     95.90     83.10    205.60   49%1 <
   3  14   5    204.62    101.40    196.90   49%1 <
  -2 -18   3    456.25    328.60    320.50   50%1 <
   1   2   3  79067.00  94118.50    419.40   50%1 o
   2   8   4    960.08    889.10    220.40   50%1 o
   3  16   4     48.87     85.90    205.90   50%1 <
   1  -1   5   1944.20   1199.10    290.50   50%1 o
   3  14   5     69.37    101.40    196.90   50%1 <
   1  -2   6  12257.00  11766.10    316.40   50%1 o
   2   5   6    543.80    732.50    225.80   50%1 o
   1  15  -4   2642.80   3068.60    464.50   50%1 o
  -3 -15  -3    138.06    257.00    212.90   50%1 <
  -2 -12  -1   1121.20   2057.50    241.90   50%1 o
   1   9  -1   8140.70   8754.90    350.40   50%1 o
  -3 -20   0    359.49    678.00    231.50   50%1 <
  -2 -15   1   2597.70   2950.70    277.80   50%1 o
   2  13   1   1612.30   2771.60    239.50   50%1 o
   3  21   1    482.21   1000.90    215.30   50%1 o
  -1 -10   2    170.76   4122.30    403.10   50%1 o
   3  19   2     14.79     83.10    205.60   50%1 <
  -3  -9  -6    679.11    734.10    212.60   50%1 o
  -3 -11  -5   1855.90   2931.40    219.50   50%1 o
  -3 -13  -4    450.30    -78.10    204.20   50%1 <
  -2  -8  -3   9656.10  15982.60    264.00   50%1 o
  -2 -10  -2   4719.10   5253.60    231.90   50%1 o
  -3 -18  -1    192.56    254.30    214.20   50%1 <
  -1  -5  -1    817.78    991.00    296.50   50%1 o
   1   7   0  66378.00  39256.00    371.50   50%1 o
   3  22   0    652.08    709.80    223.30   50%1 o
  -3 -21   1   1443.10   1920.60    247.10   50%1 o
   3  20   1    431.25     18.10    205.40   50%1 <
   2  11   2    896.07    695.80    215.50   50%1 o
   2   9   3   2156.10   9623.60    234.00   50%1 o
   3  17   3    133.62    454.70    208.60   50%1 <
   3  15   4   1665.30    517.00    189.30   50%1 <
   2   6   5    568.46    482.00    225.90   50%1 <
   3  20   2   2313.70   2627.10    211.70   51%1 o
   2  10   3  19566.00  22274.80    262.40   51%1 o
   3  18   3   1340.30   1242.90    209.00   51%1 o
   2   8   4   1340.90    889.10    220.40   51%1 o
   3  16   4     67.78     85.90    205.90   51%1 <
   1  -1   5   2364.70   1199.10    290.50   51%1 o
   2   7   5   1841.50   1741.90    211.60   51%1 o
   3  14   5    182.67    101.40    196.90   51%1 <
   3  15   5    556.39    406.00    197.90   51%1 <
   1  -2   6  10621.00  11766.10    316.40   51%1 o
   2   5   6    344.16    732.50    225.80   51%1 o
  -3 -10  -6     73.89    131.00    202.00   51%1 <
  -2  -3  -6    367.29    885.40    238.20   51%1 o
  -3 -12  -5    334.26    211.00    203.20   51%1 <
  -2  -5  -5   8657.20   8641.40    241.90   51%1 o
  -3 -14  -4    980.90    733.00    205.00   51%1 o
  -2  -7  -4    193.13    453.80    216.00   51%1 <
  -3 -15  -3    109.26    257.00    212.90   51%1 <
  -3 -17  -2  14506.00  21968.00    273.00   51%1 o
   2  19  -2    242.67    161.90    267.60   51%1 <
  -3 -19  -1    412.61    780.40    224.10   51%1 o
  -2 -12  -1   1089.10   2057.50    241.90   51%1 o
   2  17  -1    231.93    642.20    262.40   51%1 <
  -3 -20   0    298.50    678.00    231.50   51%1 <
  -2 -14   0   2091.60   4129.10    252.80   51%1 o
  -1  -7   0  71246.00  43845.70    379.60   51%1 o
   2  15   0  21244.00  28706.90    298.40   51%1 o
  -3 -22   1     11.14    -84.40    249.50   51%1 <
   2  13   1   2189.90   2771.60    239.50   51%1 o
   3  21   1    842.85   1000.90    215.30   51%1 o
   3  22   1     26.43    110.80    205.10   51%1 <
  -2 -17   2   1889.50   1092.20    276.20   51%1 o
   1   4   2  10233.00   9735.60    291.60   51%1 o
   3  19   2     28.97     83.10    205.60   51%1 <
  -3  -9  -6    660.54    734.10    212.60   51%1 o
  -3 -11  -5   2059.70   2931.40    219.50   51%1 o
  -3 -13  -4    205.84    -78.10    204.20   51%1 <
   3  17   3    190.38    454.70    208.60   51%1 <
  -3 -13  -5   1109.00   1190.70    206.10   52%1 o
   2  20  -2    808.95    749.00    262.00   52%1 <
  -3 -20  -1    660.70    273.60    213.60   52%1 <
  -2 -13  -1   2525.50   2116.90    233.70   52%1 o
   2  18  -1    157.54    597.20    244.60   52%1 <
   1   8   0  19983.00  18576.20    326.90   52%1 o
  -2 -16   1    410.38    420.50    256.60   52%1 <
   3  21   2    944.52    891.50    198.80   52%1 o
  -2 -19   3   5006.00   5448.70    312.10   52%1 o
  -1 -12   3  33719.00  25428.00    466.10   52%1 o
   1   3   3   4552.20   4237.40    274.70   52%1 o
   2  11   3   7877.60   6460.50    226.50   52%1 o
   1   0   5   1458.20   1759.30    283.20   52%1 o
   2   8   5    124.38    385.00    215.70   52%1 <
   1  -1   6    235.77    453.30    288.90   52%1 <
  -2  -4  -6    443.17   1158.10    239.20   52%1 o
  -2  -6  -5    454.94    592.90    232.20   52%1 <
  -3 -15  -4   1196.80    817.20    205.20   52%1 o
  -1  -6  -1  58689.00  43591.90    361.90   52%1 o
   3  18   4    543.72    145.10    188.40   52%1 <
   1  -2   7   2828.50   4200.80    288.60   52%1 o
  -2  -8  -4   1803.20   1612.00    228.20   52%1 o
  -2 -18   2   3571.20   5961.80    272.10   52%1 o
  -3 -17  -3    149.62     65.40    193.70   52%1 <
  -2 -10  -3  14929.00  15547.90    261.30   52%1 o
  -2 -15   0  17944.00  22014.70    281.10   52%1 o
   2  13   2   5315.40   5845.80    224.40   52%1 o
   3  20   3    166.34    143.50    188.50   52%1 <
   2   7   6    121.52      9.20    216.00   52%1 <
  -3 -19  -2     37.60    507.40    212.30   52%1 <
  -3 -22   0    422.99    983.70    215.40   52%1 o
   2  15   1   8326.10   9722.70    248.00   52%1 o
   2  10   4   1837.90   1669.30    213.40   52%1 o
   1   2   4   6686.50   8822.40    285.00   52%1 o
  -2 -12  -2   8656.30  16308.70    262.10   52%1 o
  -3 -14  -5    344.60   1109.30    205.00   52%1 o
  -1   3  -6   2974.20   3518.10    300.20   53%1 o
  -3 -14  -5    323.94   1109.30    205.00   53%1 o
  -1   1  -5   3130.50   2812.40    287.30   53%1 o
  -3 -19  -2     22.56    507.40    212.30   53%1 <
  -2 -12  -2  11338.00  16308.70    262.10   53%1 o
   1  12  -2    789.74   1013.10    351.40   53%1 <
   2  21  -2    171.06     75.90    241.40   53%1 <
  -3 -21  -1    335.61    295.70    212.60   53%1 <
   2  19  -1   2187.90   2219.40    244.80   53%1 o
  -1  -8   0  18822.00  17021.80    335.70   53%1 o
   2  17   0    130.31    303.60    226.00   53%1 <
  -2 -17   1     61.43    -78.30    263.40   53%1 <
   2  15   1   6848.60   9722.70    248.00   53%1 o
  -2 -18   2   4631.80   5961.80    272.10   53%1 o
  -1 -11   2   4213.00   6340.40    368.80   53%1 o
   1   5   2 206580.00 167741.00    507.60   53%1 o
   1   2   4   9667.10   8822.40    285.00   53%1 o
   2  10   4   2629.50   1669.30    213.40   53%1 o
   2   9   5    450.18   1132.50    226.60   53%1 o
   1  -2   7   2703.00   4200.80    288.60   53%1 o
  -3 -16  -4     53.36   -111.20    203.70   53%1 <
  -1  -1  -4    387.09    305.70    282.20   53%1 <
   2  12   3  23216.00  19718.10    263.00   53%1 o
  -2 -14  -1   1853.40   1909.60    229.70   53%1 o
   1   1   5   1887.40   1451.70    277.80   53%1 o
  -2  -5  -6    402.62    794.40    221.50   53%1 o
  -2  -7  -5   2013.20   2917.10    228.50   53%1 o
  -3 -18  -3   1153.60   1152.70    205.60   53%1 o
  -1  -3  -3   6987.30   6826.90    286.00   53%1 o
   2   8   6   9125.90   5631.20    220.40   53%1 o
  -2  -9  -4   6633.70   6354.10    229.30   53%1 o
   2  14   2  14861.00  19720.10    254.20   53%1 o
  -3 -20  -2   2410.30   2016.40    209.70   53%1 o
   2  16   1     63.49    298.10    225.20   53%1 <
   2  11   4   8991.70  12262.70    229.70   53%1 o
  -3 -15  -5    810.08    675.50    204.50   53%1 o
  -2 -11  -3   9308.10   7907.60    236.90   53%1 o
  -2  -5  -6    412.31    794.40    221.50   54%1 o
  -1   3  -6   2276.90   3518.10    300.20   54%1 o
  -3 -15  -5    766.89    675.50    204.50   54%1 o
  -2  -7  -5   1874.10   2917.10    228.50   54%1 o
  -1   1  -5   2550.10   2812.40    287.30   54%1 o
  -2  -9  -4   6572.00   6354.10    229.30   54%1 o
  -1  -1  -4    177.36    305.70    282.20   54%1 <
  -3 -18  -3   1217.20   1152.70    205.60   54%1 o
  -2 -11  -3   8820.10   7907.60    236.90   54%1 o
  -1  -3  -3   6819.00   6826.90    286.00   54%1 o
  -3 -20  -2   2172.80   2016.40    209.70   54%1 o
  -1  -5  -2 201110.00 199452.00    538.20   54%1 o
   2  22  -2    439.19    279.60    253.80   54%1 <
  -2 -14  -1   2016.40   1909.60    229.70   54%1 o
   2  20  -1   3348.80   2127.30    251.60   54%1 o
  -2 -16   0   6434.70   8088.80    259.30   54%1 o
  -1  -8   0  17985.00  17021.80    335.70   54%1 o
   2  18   0    763.45     57.50    232.40   54%1 <
  -2 -17   1     84.69    -78.30    263.40   54%1 <
   1   7   1 106420.00  94524.90    424.20   54%1 o
   2  16   1     53.08    298.10    225.20   54%1 <
  -1 -11   2   3807.90   6340.40    368.80   54%1 o
   2  14   2  14233.00  19720.10    254.20   54%1 o
  -2 -20   3   1820.60   2173.10    312.80   54%1 o
   1   4   3  29746.00  29532.30    313.40   54%1 o
   2  11   4   9418.00  12262.70    229.70   54%1 o
   0  -7   5   1743.20   3156.60    448.00   54%1 o
   1   1   5   1495.20   1451.70    277.80   54%1 o
   0  -8   6  11865.00   9389.20    435.10   54%1 o
   2   8   6   9580.90   5631.20    220.40   54%1 o
   1  -1   7    126.59    272.40    259.50   54%1 <
  -3 -17  -4    224.92    359.80    194.20   54%1 <
  -3 -22  -1     86.20    273.10    220.90   54%1 <
   2  10   5   3336.00   5301.20    227.70   54%1 o
  -2 -13  -2  11266.00  12147.70    245.20   54%1 o
   2  13   3   5681.30   3706.80    218.60   54%1 o
   2   9   6   2796.90   2066.00    220.70   54%1 o
  -3 -19  -3    470.41    507.60    204.10   54%1 <
  -2  -6  -6    948.43    777.10    222.40   54%1 o
   2  15   2   4441.60   3924.80    218.40   54%1 o
  -2  -8  -5    185.50     55.30    213.70   54%1 <
   2  12   4    330.47     26.40    198.00   54%1 <
  -2  -6  -6   1133.90    777.10    222.40   55%1 o
  -1   2  -6  10907.00  13680.00    298.10   55%1 o
  -2  -8  -5    234.75     55.30    213.70   55%1 <
  -1   0  -5   2795.40   3295.50    276.00   55%1 o
  -3 -18  -4    545.41    107.10    203.80   55%1 <
  -2 -10  -4   2920.00   1891.00    211.60   55%1 o
   1  17  -4    877.68   2837.30    406.20   55%1 o
   1  15  -3   4754.10   3426.60    364.30   55%1 o
  -3 -21  -2     47.26    146.10    202.90   55%1 <
   1  13  -2   8629.60   6530.00    342.20   55%1 o
  -2 -15  -1   6565.50   6494.90    247.20   55%1 o
  -1  -7  -1  97808.00  87123.80    415.10   55%1 o
   1  11  -1   4278.70   2646.30    295.80   55%1 o
   2  21  -1   2323.70   2816.20    245.60   55%1 o
   1   9   0  12492.00  16672.00    309.20   55%1 o
   2  19   0   1627.70   1783.90    226.40   55%1 o
  -2 -18   1    346.27    432.50    250.00   55%1 <
  -1 -10   1  31791.00  28833.10    361.00   55%1 o
   2  17   1    214.53    683.00    224.90   55%1 o
   1   3   4  12320.00  12211.10    277.30   55%1 o
   2  12   4    300.53     26.40    198.00   55%1 <
   1   2   5   9985.50  10509.80    279.50   55%1 o
   2  11   5   1482.60   2378.60    213.00   55%1 o
   0  -8   6  13227.00   9389.20    435.10   55%1 o
  -1  -2  -4   5480.60   6644.60    272.40   55%1 o
  -2 -12  -3  15080.00  18116.80    257.30   55%1 o
   1   6   2 152650.00 133775.00    457.90   55%1 o
   2  14   3   2275.50   2789.60    214.20   55%1 o
   1   1   6     65.51    394.80    254.20   55%1 <
   2  10   6   2456.20   2466.30    212.30   55%1 o
  -3 -20  -3    152.77    363.30    203.70   55%1 <
   1   0   7   2211.90   1862.00    262.10   55%1 o
  -2  -7  -6    163.08    314.20    230.40   55%1 <
  -1  -4  -3  30917.00  27589.80    315.90   55%1 o
  -2 -17   0     57.65    205.40    231.50   55%1 <
  -2 -14  -2  13477.00  18553.60    258.10   55%1 o
   2  16   2     39.90     27.80    198.90   55%1 <
   2  13   4   6063.30   6316.30    212.70   55%1 o
  -2  -9  -5   1484.00   1774.70    217.50   55%1 o
   2  18   1   1092.40    396.20    200.30   55%1 <
   2  20   0   1938.50   2290.60    220.40   55%1 o
   2  12   5   1104.40    817.50    189.80   55%1 o
   1  18  -4   1181.00    310.40    369.00   56%1 <
  -1 -12   2    769.61   2847.50    350.90   56%1 o
  -1  -6  -2 159760.00 134257.00    462.00   56%1 o
  -2 -19   1   1360.70    735.90    251.20   56%1 <
   1  16  -3    803.34   1425.60    344.70   56%1 o
   1  10   0  19365.00  26723.90    320.30   56%1 o
   2  17   2    607.62    254.60    214.60   56%1 <
   1   4   4  11401.00  12261.00    270.10   56%1 o
   2  14   4   1550.80    997.80    209.20   56%1 o
  -1   1  -6   1400.30    820.70    266.70   56%1 o
   1   3   5   2483.80   2122.60    251.50   56%1 o
   1   2   6   6483.30   9340.70    268.50   56%1 o
   1   1   7    233.54    264.70    251.20   56%1 <
  -2  -8  -6   8935.50   5861.70    234.90   56%1 o
  -1  -1  -5   1529.50   2626.40    266.20   56%1 o
   2  19   1   3175.40   2056.70    220.20   56%1 o
   2  13   5   2205.80   2206.80    210.90   56%1 o
  -2 -10  -5   4171.80   2322.80    218.30   56%1 o
  -2 -15  -2   2773.40   2725.60    221.10   56%1 o
   1  14  -2  19957.00  24706.90    352.30   56%1 o
   1  12  -1  14362.00  15144.90    311.30   56%1 o
  -2 -18   0    493.29    505.90    239.40   56%1 <
   2  21   0    119.61     24.70    215.10   56%1 <
   1   7   2   2961.30    731.80    254.80   56%1 <
  -1  -3  -4  15352.00  12352.80    276.90   56%1 o
   2  16   3    372.43    515.20    198.90   56%1 <
  -2 -12  -4    552.88     69.80    214.70   56%1 <
  -1  -8  -1  16822.00  16705.00    289.90   56%1 o
  -2 -17  -1    317.72    709.10    232.10   56%1 o
  -2 -21   2     29.34    -40.60    272.80   56%1 <
   2  18   2   2665.40   3186.50    213.20   56%1 o
   2  15   4   4827.20   2944.70    205.30   56%1 o
  -2 -14  -3   1691.00   2215.10    221.00   56%1 o
   2  20   1   2500.90   2630.20    221.80   56%1 o
   1   6   3   5107.70   6879.20    254.50   56%1 o
   2  14   5    125.97    297.20    206.70   56%1 <
  -2  -9  -6   1097.10   1333.20    215.60   56%1 o
  -1  -5  -3   2852.30   3404.00    253.90   56%1 o
   2  22   0   1269.60    852.10    224.10   56%1 o
   2  17   3    320.84    460.90    207.00   56%1 <
  -1   1  -6   1471.30    820.70    266.70   57%1 o
  -2 -10  -5   4485.00   2322.80    218.30   57%1 o
  -1  -1  -5   2041.70   2626.40    266.20   57%1 o
  -2 -12  -4    605.87     69.80    214.70   57%1 <
  -1  -3  -4  14947.00  12352.80    276.90   57%1 o
   1  18  -4   1566.90    310.40    369.00   57%1 <
   1  16  -3   1196.50   1425.60    344.70   57%1 o
  -2 -15  -2   2977.70   2725.60    221.10   57%1 o
   1  14  -2  19424.00  24706.90    352.30   57%1 o
  -1  -8  -1  15947.00  16705.00    289.90   57%1 o
   1  12  -1  12913.00  15144.90    311.30   57%1 o
  -2 -18   0    609.93    505.90    239.40   57%1 <
   1  10   0  20069.00  26723.90    320.30   57%1 o
   2  21   0     87.44     24.70    215.10   57%1 <
  -1 -11   1   3627.10   1026.30    303.70   57%1 o
  -1 -12   2   1772.30   2847.50    350.90   57%1 o
   1   7   2   3077.70    731.80    254.80   57%1 <
   2  16   3    406.54    515.20    198.90   57%1 <
   1   3   5   3019.90   2122.60    251.50   57%1 o
   1   2   6   6831.00   9340.70    268.50   57%1 o
   1   1   7    309.75    264.70    251.20   57%1 <
  -2 -17  -1    397.56    709.10    232.10   57%1 o
  -2 -21   2     39.83    -40.60    272.80   57%1 <
   2  18   2   2756.80   3186.50    213.20   57%1 o
   2  15   4   4867.30   2944.70    205.30   57%1 o
  -2 -14  -3   1564.20   2215.10    221.00   57%1 o
   2  20   1   2596.60   2630.20    221.80   57%1 o
   1   6   3   6345.40   6879.20    254.50   57%1 o
   2  14   5     88.01    297.20    206.70   57%1 <
  -2  -9  -6   1333.80   1333.20    215.60   57%1 o
  -1  -5  -3   3046.20   3404.00    253.90   57%1 o
   2  22   0   1681.40    852.10    224.10   57%1 o
  -2 -20   1   2205.00   1210.20    261.20   57%1 o
   1   9   1   6594.00   6190.50    272.40   57%1 o
   2  17   3    439.64    460.90    207.00   57%1 <
   1   5   4  13927.00  10614.50    265.00   57%1 o
   1   3   6   1454.50    931.90    246.30   57%1 o
   1   2   7   2961.80   2543.60    240.50   57%1 o
  -2 -11  -5   1402.40   1550.90    206.70   57%1 o
   1   4   5  30002.00  25142.80    286.90   57%1 o
  -2 -16  -2   1103.10    859.80    215.90   57%1 o
   2  19   2    353.94    785.20    207.60   57%1 o
   2  16   4   2199.40   2541.90    203.80   57%1 o
  -2 -13  -4   5280.00   5844.40    217.60   57%1 o
   2  15   5   1796.00   1634.90    201.00   57%1 o
  -2  -9  -6   1369.30   1333.20    215.60   58%1 o
  -1   1  -6   1444.20    820.70    266.70   58%1 o
  -2 -11  -5   1404.50   1550.90    206.70   58%1 o
  -2 -10  -5   4490.50   2322.80    218.30   58%1 o
  -1  -1  -5   2115.40   2626.40    266.20   58%1 o
  -2 -13  -4   5296.00   5844.40    217.60   58%1 o
  -2 -12  -4    611.26     69.80    214.70   58%1 <
  -1  -3  -4  14822.00  12352.80    276.90   58%1 o
   1  18  -4   1575.20    310.40    369.00   58%1 <
  -2 -14  -3   1552.00   2215.10    221.00   58%1 o
  -1  -5  -3   3050.70   3404.00    253.90   58%1 o
   1  16  -3   1260.80   1425.60    344.70   58%1 o
  -2 -16  -2   1107.30    859.80    215.90   58%1 o
  -2 -15  -2   2980.10   2725.60    221.10   58%1 o
   1  14  -2  19466.00  24706.90    352.30   58%1 o
  -2 -17  -1    420.45    709.10    232.10   58%1 o
  -1  -8  -1  15724.00  16705.00    289.90   58%1 o
   1  12  -1  12688.00  15144.90    311.30   58%1 o
  -2 -18   0    632.54    505.90    239.40   58%1 <
   1  10   0  20007.00  26723.90    320.30   58%1 o
   2  21   0     83.17     24.70    215.10   58%1 <
   2  22   0   1729.60    852.10    224.10   58%1 o
  -2 -20   1   2217.60   1210.20    261.20   58%1 o
  -1 -11   1   3787.70   1026.30    303.70   58%1 o
   1   9   1   6957.20   6190.50    272.40   58%1 o
   2  20   1   2643.20   2630.20    221.80   58%1 o
  -2 -21   2     40.26    -40.60    272.80   58%1 <
  -1 -12   2   2019.50   2847.50    350.90   58%1 o
   1   7   2   3057.00    731.80    254.80   58%1 <
   2  18   2   2725.80   3186.50    213.20   58%1 o
   2  19   2    385.71    785.20    207.60   58%1 o
   1   6   3   6357.10   6879.20    254.50   58%1 o
   2  16   3    406.90    515.20    198.90   58%1 <
   2  17   3    454.44    460.90    207.00   58%1 <
   1   5   4  14016.00  10614.50    265.00   58%1 o
   2  15   4   4810.10   2944.70    205.30   58%1 o
   2  16   4   2344.60   2541.90    203.80   58%1 o
   1   3   5   3069.70   2122.60    251.50   58%1 o
   1   4   5  29926.00  25142.80    286.90   58%1 o
   2  14   5     80.44    297.20    206.70   58%1 <
   2  15   5   1805.10   1634.90    201.00   58%1 o
   1   2   6   6854.30   9340.70    268.50   58%1 o
   1   3   6   1423.80    931.90    246.30   58%1 o
   1   1   7    321.55    264.70    251.20   58%1 <
   1   2   7   2884.90   2543.60    240.50   58%1 o
  -1   1  -7     41.96    108.20    265.80   59%1 <
  -2 -14  -4   1391.40   1394.10    207.30   59%1 o
   1  19  -4    142.56   -494.10    374.40   59%1 <
  -1  -6  -3   1257.40    972.80    232.90   59%1 o
   1  17  -3   1780.00   2112.20    335.00   59%1 o
  -2 -17  -2    441.54    364.50    204.60   59%1 <
   1  15  -2  20213.00  22619.60    347.80   59%1 o
  -1  -9  -1   5234.00   8033.20    268.60   59%1 o
   1  13  -1  53790.00  59501.40    381.00   59%1 o
   1  11   0  30676.00  26155.00    312.00   59%1 o
  -2 -21   1   3346.40   4657.80    259.70   59%1 o
   1  10   1  22874.00  21554.40    285.50   59%1 o
   2  22   1    905.34   1092.00    207.60   59%1 o
  -2 -22   2    438.13    214.40    266.40   59%1 <
   2  20   2    534.56    250.10    197.90   59%1 <
   1   7   3   1280.90    752.90    233.20   59%1 o
   2  19   3   1290.40    594.60    198.40   59%1 <
   1   6   4   6762.30   6604.00    237.40   59%1 o
   2  18   4    396.71    249.90    197.50   59%1 <
   1   5   5    868.66    849.80    230.70   59%1 o
   1   4   6   2525.40   2849.30    232.30   59%1 o
  -2 -11  -6     59.15    297.70    202.90   59%1 <
  -1  -1  -6    121.76    390.00    254.20   59%1 <
  -2 -16  -3    474.13    914.20    216.30   59%1 o
  -2 -20   0   1561.30   1842.70    225.80   59%1 o
   2  21   2    128.50    215.60    196.40   59%1 <
  -1  -3  -5   4056.60   2914.50    254.20   59%1 o
  -2 -13  -5   1512.70    877.60    206.20   59%1 o
  -2 -19  -1   4258.40   4431.30    223.70   59%1 o
   2  20   3    843.50    699.60    199.30   59%1 o
  -1  -8  -2 168780.00 154854.00    479.30   59%1 o
   1   9   2  50600.00  55063.00    338.80   59%1 o
  -2 -15  -4   4055.20   4121.00    214.60   59%1 o
  -1  -5  -4  13789.00  11282.50    260.50   59%1 o
  -2 -18  -2   2534.80   4494.00    214.80   59%1 o
   1   6   5   1269.20   1147.70    227.10   59%1 o
   1   5   6   1056.00    205.20    218.40   59%1 <
   1  17  -3   1323.50   2112.20    335.00   60%1 o
  -2 -19  -2    378.86    372.20    205.10   60%1 <
   1  15  -2  21114.00  22619.60    347.80   60%1 o
  -2 -20  -1   2180.40   2201.80    220.50   60%1 o
  -1 -10  -1  23113.00  23777.80    297.60   60%1 o
   1  14  -1   5145.60   5701.80    287.00   60%1 o
  -2 -21   0    197.65    126.40    222.90   60%1 <
  -1 -11   0  29729.00  24690.20    310.60   60%1 o
  -2 -22   1    216.46    168.00    243.00   60%1 <
  -1 -12   1  16628.00  23585.40    335.10   60%1 o
   1  11   1   5131.50   5136.40    251.80   60%1 o
  -1 -13   2   7921.30  10199.80    364.10   60%1 o
   1  10   2   8024.10   8396.10    249.80   60%1 o
  -1 -14   3  15581.00  15537.90    411.70   60%1 o
   1   7   5   3306.30   7390.40    233.50   60%1 o
   0  -6   6   3178.90   2907.20    349.90   60%1 o
   1   6   6   2757.50   2855.40    231.40   60%1 o
  -1   0  -7    941.37   2198.20    262.60   60%1 o
  -1  -2  -6   5327.50   5572.90    264.10   60%1 o
  -1  -4  -5   4204.90   4030.60    247.50   60%1 o
   1  19  -4    248.91   -494.10    374.40   60%1 <
  -1  -7  -3   8563.00   6767.10    244.80   60%1 o
  -1   1  -7     22.54    108.20    265.80   60%1 <
  -1  -3  -5   3640.10   2914.50    254.20   60%1 o
  -2 -15  -4   4554.40   4121.00    214.60   60%1 o
  -1  -5  -4  14157.00  11282.50    260.50   60%1 o
  -2 -18  -2   3695.00   4494.00    214.80   60%1 o
  -1  -8  -2 175180.00 154854.00    479.30   60%1 o
   1  12   0   5150.80   3273.70    260.60   60%1 o
   1   9   2  52338.00  55063.00    338.80   60%1 o
   1   8   3    404.04    216.20    227.70   60%1 <
   1   7   4   3711.90   3482.50    227.50   60%1 o
   1   6   5   1718.50   1147.70    227.10   60%1 o
   1   5   6   1019.80    205.20    218.40   60%1 <
  -2 -14  -5     29.62    -57.70    203.20   60%1 <
  -2 -17  -3    761.59   1267.90    197.60   60%1 o
  -2 -16  -4   1542.10   1990.80    210.20   60%1 o
   1  18  -3   8894.90   9977.90    335.20   61%1 o
  -2 -20  -2    370.04    142.80    213.10   61%1 <
  -1  -9  -2  61549.00  52262.30    341.60   61%1 o
   1  16  -2   2514.90   2859.00    289.90   61%1 o
  -2 -21  -1   1830.80   1414.00    218.20   61%1 o
  -1 -11  -1   3774.60   6535.00    259.90   61%1 o
   1  15  -1  11245.00   9173.90    296.40   61%1 o
  -2 -22   0    316.16    578.00    223.60   61%1 <
  -1 -12   0   7465.50   4564.80    270.80   61%1 o
   1  13   0    874.32   -129.40    255.80   61%1 <
  -1 -13   1  65517.00  65947.20    402.30   61%1 o
   1  12   1  29003.00  40737.70    312.40   61%1 o
   1  10   2   9486.00   8396.10    249.80   61%1 o
   1  11   2  23569.00  24775.30    269.80   61%1 o
   1   9   3   8119.20   7151.50    237.60   61%1 o
   1  10   3   3671.20   3007.20    219.90   61%1 o
   0  -4   4  13393.00  16044.60    393.90   61%1 o
   1   8   4   7068.70   4118.30    226.90   61%1 o
   1   9   4    900.23   2667.20    207.00   61%1 o
   1   8   5   1485.90   1970.60    211.50   61%1 o
   0  -5   6  10396.00  11320.30    345.70   61%1 o
   1   7   6   1553.10    567.50    210.10   61%1 <
   1   8   6   8824.80   7391.10    240.20   61%1 o
  -1  -1  -7    510.13    263.50    237.50   61%1 <
  -1  -3  -6   2059.60   1610.40    226.60   61%1 o
  -2 -15  -5    461.52    324.10    203.00   61%1 <
  -1  -5  -5   1850.40   1212.90    235.20   61%1 o
  -2 -18  -4    436.88    368.30    194.60   61%1 <
  -2 -17  -4   3803.60   9727.60    227.70   61%1 o
  -1  -7  -4   8580.70   5134.10    246.20   61%1 o
  -1  -6  -4   9278.70   9056.50    245.90   61%1 o
  -2 -19  -3    818.18    565.10    195.20   61%1 <
  -2 -18  -3   1516.80   1339.10    207.00   61%1 o
  -1  -8  -3    796.54    363.30    219.50   61%1 <
  -1  -2  -7   1872.80   3154.40    250.70   62%1 o
  -1  -4  -6   2307.80   2776.30    243.90   62%1 o
  -2 -18  -4    471.52    368.30    194.60   62%1 <
  -1  -7  -4   6525.90   5134.10    246.20   62%1 o
   1  19  -3    354.72    693.40    319.90   62%1 <
  -2 -21  -2    417.05    542.50    221.60   62%1 <
  -1 -10  -2   9991.70  11457.30    264.50   62%1 o
   1  17  -2   7462.50   8065.40    309.80   62%1 o
  -2 -22  -1   1582.40   1305.30    216.30   62%1 o
  -1 -11  -1   5851.60   6535.00    259.90   62%1 o
   1  15  -1   8315.20   9173.90    296.40   62%1 o
  -1 -12   0   6745.00   4564.80    270.80   62%1 o
   1  14   0  24200.00  20726.30    300.10   62%1 o
  -1 -13   1  64686.00  65947.20    402.30   62%1 o
  -1 -14   2  21962.00  26233.10    368.70   62%1 o
   1  11   2  24652.00  24775.30    269.80   62%1 o
  -1 -15   3   4714.20   2939.90    379.00   62%1 o
   1  10   3   3544.50   3007.20    219.90   62%1 o
   0  -4   5  86422.00  82420.90    454.70   62%1 o
   1   9   5    107.12     50.70    214.90   62%1 <
   0  -5   6   9797.00  11320.30    345.70   62%1 o
   1   8   6   8054.20   7391.10    240.20   62%1 o
  -2 -20  -3    853.01    962.70    214.10   62%1 o
   1  16  -1   3517.80   2426.00    268.50   62%1 o
   1  13   1  43305.00  39208.50    314.20   62%1 o
   1  10   4   1139.40    974.40    210.50   62%1 o
  -1  -6  -5   2696.80   2675.00    228.90   62%1 o
  -1  -9  -3   7733.20  10257.50    249.90   62%1 o
   1  12   2   1050.20   1658.30    218.10   62%1 o
   1  11   3   1457.40   1166.80    213.70   62%1 o
   1   9   6   1162.30    892.90    209.90   62%1 o
  -1  -8  -4   3927.20   4425.30    244.10   62%1 o
   1  10   5    401.65   1219.30    208.40   62%1 o
  -1  -5  -6   1978.70   1774.70    234.40   63%1 o
   0   9  -6   4717.00   3300.40    409.60   63%1 o
   0   7  -5   1230.20   1376.90    406.00   63%1 o
  -1  -8  -4   2861.10   4425.30    244.10   63%1 o
   1  20  -3   1231.00   1142.10    295.50   63%1 o
   1  18  -2   4540.90   2448.40    288.10   63%1 o
  -1 -12  -1  25318.00  29511.80    298.90   63%1 o
   1  16  -1   2650.50   2426.00    268.50   63%1 o
   1  17  -1    949.51    826.00    249.70   63%1 o
  -1 -13   0   4394.50   1882.60    259.40   63%1 o
   1  15   0   1541.00    782.20    247.00   63%1 o
  -1 -14   1   7941.70   7376.60    290.40   63%1 o
   1  14   1    341.33    213.20    224.20   63%1 <
  -1 -15   2  23405.00  24265.80    336.30   63%1 o
   1  13   2   6938.80   7625.90    238.00   63%1 o
   1  12   3   3101.80   2403.10    226.60   63%1 o
   0  -3   4  35613.00  39246.80    401.40   63%1 o
   1  11   4   4362.60   2793.80    221.80   63%1 o
   1  10   5    150.27   1219.30    208.40   63%1 o
   0  -4   6    421.52    292.90    322.90   63%1 <
   1  10   6    492.20   1084.50    208.60   63%1 o
  -1  -7  -5   6150.00   5038.30    242.80   63%1 o
  -1 -11  -2  20852.00  21062.80    274.20   63%1 o
   1  19  -2   6466.80   6042.90    287.10   63%1 o
   1  11   5    194.85     73.90    214.80   63%1 <
  -1 -10  -3   2523.20   3139.60    234.30   63%1 o
   1  16   0    578.01    578.80    239.30   63%1 <
   1  12   4    278.46    334.70    207.50   63%1 <
   1  11   6   1420.90    963.70    208.10   63%1 o
  -1  -6  -6   4022.80   4147.90    237.20   63%1 o
  -1  -9  -4    565.15    905.50    217.50   63%1 o
   1  15   1   2341.20   1666.20    214.30   63%1 o
   1  13   3  19138.00  17484.60    242.70   63%1 o
   1  14   2  14247.00  13726.10    234.80   63%1 o
   1  12   5   1549.40   1162.50    200.50   63%1 o
   1  12   6    158.13     31.90    197.40   63%1 <
  -1  -6  -6   3828.20   4147.90    237.20   64%1 o
  -1  -8  -5   1221.60    993.20    225.30   64%1 o
  -1  -9  -4    533.83    905.50    217.50   64%1 o
   0   5  -4  15525.00   9547.80    423.20   64%1 o
  -1 -10  -3   2384.50   3139.60    234.30   64%1 o
   1  21  -3    209.71    525.40    306.50   64%1 <
   1  19  -2   6161.00   6042.90    287.10   64%1 o
   1  20  -2     80.93    618.90    268.70   64%1 <
   1  17  -1    875.90    826.00    249.70   64%1 o
   1  18  -1   1774.20   2267.00    243.10   64%1 o
   1  16   0    547.22    578.80    239.30   64%1 <
  -1 -14   1   7572.30   7376.60    290.40   64%1 o
   1  15   1   2209.20   1666.20    214.30   64%1 o
  -1 -15   2  22466.00  24265.80    336.30   64%1 o
   1  14   2  13591.00  13726.10    234.80   64%1 o
   1  13   3  18223.00  17484.60    242.70   64%1 o
  -1 -16   4   5107.20   6920.10    483.30   64%1 o
   1  12   4    259.89    334.70    207.50   64%1 <
   1  13   4     25.32    301.90    207.60   64%1 <
   0  -3   5   4200.70   2933.40    322.10   64%1 o
   1  12   5   1441.10   1162.50    200.50   64%1 o
   0  -3   6    534.75   2083.60    292.40   64%1 o
   1  11   6   1366.60    963.70    208.10   64%1 o
   1  12   6    146.47     31.90    197.40   64%1 <
   0  -3   7     99.63    206.40    277.20   64%1 <
  -1 -12  -2    934.16   1346.60    230.70   64%1 o
  -1 -13  -1  37274.00  44408.80    317.40   64%1 o
  -1 -14   0  16445.00  18417.10    273.80   64%1 o
   1  17   0  11022.00   8369.90    236.90   64%1 o
  -1  -7  -6   1418.20   1592.40    225.50   64%1 o
  -1 -11  -3    579.52   1082.50    219.50   64%1 o
   1  16   1    376.63     90.10    209.00   64%1 <
   1  15   2   3394.30   2317.50    215.90   64%1 o
   1  14   3   2685.90   2266.20    215.70   64%1 o
   1  13   5   2923.10   1890.70    210.00   64%1 o
  -1 -10  -4    527.65    443.60    214.80   64%1 <
   1  14   4   2351.40   3180.80    206.60   64%1 o
   1  14   5     11.91   -132.20    197.50   64%1 <
  -1  -8  -6   7647.30  12687.20    233.20   65%1 o
   0   7  -6   1041.20    487.60    338.80   65%1 <
   0   4  -4  11979.00  16440.60    389.90   65%1 o
  -1 -12  -3   2438.00   2822.00    225.20   65%1 o
  -1 -13  -2   7273.50   5428.80    232.90   65%1 o
   1  20  -2     51.57    618.90    268.70   65%1 <
   1  21  -2    727.50   1146.80    244.50   65%1 o
  -1 -14  -1     51.78    124.20    233.00   65%1 <
   1  19  -1   5194.80   5389.50    260.30   65%1 o
   1  20  -1    779.75   1009.70    225.80   65%1 o
   1  18   0    201.48    293.20    225.20   65%1 <
  -1 -15   1   1011.60    928.50    274.70   65%1 o
   1  17   1     44.94     64.00    216.70   65%1 <
  -1 -16   2    417.78    999.20    291.00   65%1 o
   1  16   2   1254.20   1596.00    202.40   65%1 o
  -1 -16   3   1331.80   1532.70    358.70   65%1 o
   1  15   4     60.83     65.20    198.00   65%1 <
   0  -2   5   4992.10   4295.10    289.00   65%1 o
   0  -2   6  14317.00  11847.10    289.80   65%1 o
   0  -2   7    806.70    642.80    241.50   65%1 <
  -1 -11  -4   4095.60   2353.50    210.90   65%1 o
   1  22  -2    739.02    903.50    225.70   65%1 o
  -1 -15   0   1601.90    461.40    220.30   65%1 <
   1  19   0   3018.40   2373.20    220.40   65%1 o
   1  16   3    802.79    -30.00    197.60   65%1 <
   1  15   5    457.94    504.60    189.30   65%1 <
  -1 -10  -5     25.76     74.10    203.80   65%1 <
   1  21  -1     85.76    215.20    215.00   65%1 <
  -1 -16   1   2807.40   2169.00    238.00   65%1 o
   1  18   1   5952.90   4987.10    211.40   65%1 o
   1  17   2    739.89   1109.80    201.50   65%1 o
   1  16   4    287.90    631.90    197.50   65%1 o
  -1  -9  -6   1220.60   1910.20    199.40   65%1 o
   1  16   5     22.22    164.70    187.60   65%1 <
   1  17   3   1429.20   1317.80    181.60   65%1 o
  -1 -13  -3  18479.00  15797.80    228.30   65%1 o
  -1 -14  -2  12639.00  15322.70    227.20   65%1 o
   1  20   0   1312.10    605.70    190.30   65%1 o
   1  19   1     57.89   -107.20    189.80   65%1 <
   1  18   2   3805.50   2501.50    186.40   65%1 o
   1  17   4   1963.90   1577.10    172.20   65%1 o
   0  -1   7     24.23    -21.80    236.30   65%1 <
  -1 -12  -4    204.87    204.60    175.50   65%1 <
  -1 -15  -1    115.59    395.00    188.60   65%1 <
  -1 -10  -6    581.08    443.20    173.90   65%1 <
  -1 -11  -5    258.68   -113.80    162.30   65%1 <
   1  18   3    281.60    -29.10    157.80   65%1 <
   1  18   4     98.10     85.30    167.90   65%1 <
   0  -1   6   1141.80   1058.40    264.30   65%1 o
   0   5  -5    285.93    179.10    323.30   66%1 <
  -1 -18   3   5485.20   7262.30    373.70   66%1 o
   0  -1   4   2968.60   5874.60    367.70   66%1 o
  -1 -17   1    632.38    311.00    298.00   66%1 <
   0   6  -6   1487.40   1578.90    322.80   66%1 o
   1  22   0    200.60    -81.70    245.50   66%1 <
   0   3  -4  34218.00  36684.60    386.90   66%1 o
   0   0   6   5831.90   7038.90    281.30   66%1 o
  -1 -16  -1     12.02    145.80    223.30   66%1 <
   1  21   2    138.40    -20.40    196.20   66%1 <
  -1 -12  -6     63.40    183.10    211.10   66%1 <
  -1 -15  -5    331.48    320.30    252.10   66%1 <
  -1 -14  -5     19.75     47.50    244.60   66%1 <
  -1 -13  -5   3099.90   2669.10    218.50   66%1 o
  -1 -16  -4    106.93   -220.80    259.50   66%1 <
  -1 -15  -4     34.00    297.70    245.10   66%1 <
  -1 -14  -4   2605.80   2201.50    217.20   66%1 o
  -1 -16  -3    566.96    143.30    247.10   66%1 <
  -1 -15  -3    470.54    214.90    214.60   66%1 <
  -1 -17  -2    621.43    643.60    249.70   66%1 <
  -1 -16  -2   1251.70   2174.30    258.80   66%1 o
  -1 -17  -1     27.09     95.30    262.90   66%1 <
  -1 -18   0    341.07    346.00    270.60   66%1 <
  -1 -17   0   8184.50   8162.30    272.30   66%1 o
   1  23   0     57.42    185.50    243.80   66%1 <
  -1 -18   1   1703.00   1747.40    301.00   66%1 o
   1  22   1    431.62     38.50    236.90   66%1 <
  -1 -18   2   3902.10   2251.10    312.30   66%1 o
   1  22   2     23.22    188.00    243.90   66%1 <
   0   0   4 511120.00 454055.00    774.10   66%1 o
   0   1   6    562.44   1485.40    285.80   66%1 o
   0   1   7     31.32    311.80    258.50   66%1 <
   0   2   7   2263.10   1792.90    282.50   66%1 o
  -1 -12  -6     63.54    183.10    211.10   67%1 <
   0   6  -6   1420.10   1578.90    322.80   67%1 o
  -1 -15  -5    312.96    320.30    252.10   67%1 <
  -1 -14  -5     21.49     47.50    244.60   67%1 <
  -1 -13  -5   3012.90   2669.10    218.50   67%1 o
  -1 -16  -4     99.97   -220.80    259.50   67%1 <
  -1 -15  -4     39.13    297.70    245.10   67%1 <
  -1 -14  -4   2568.10   2201.50    217.20   67%1 o
   0   3  -4  33490.00  36684.60    386.90   67%1 o
  -1 -16  -3    563.16    143.30    247.10   67%1 <
  -1 -15  -3    493.43    214.90    214.60   67%1 <
   0   2  -3  16522.00  17190.20    385.80   67%1 o
  -1 -17  -2    694.49    643.60    249.70   67%1 <
  -1 -16  -2   1229.50   2174.30    258.80   67%1 o
  -1 -17  -1     33.76     95.30    262.90   67%1 <
  -1 -16  -1     10.37    145.80    223.30   67%1 <
  -1 -18   0    423.71    346.00    270.60   67%1 <
  -1 -17   0   8104.80   8162.30    272.30   67%1 o
   1  23   0     56.69    185.50    243.80   67%1 <
  -1 -18   1   2132.50   1747.40    301.00   67%1 o
  -1 -17   1    526.67    311.00    298.00   67%1 <
   1  22   1    426.18     38.50    236.90   67%1 <
  -1 -18   2   4036.90   2251.10    312.30   67%1 o
   1  21   2    134.71    -20.40    196.20   67%1 <
   1  22   2     25.92    188.00    243.90   67%1 <
  -1 -18   3   5807.20   7262.30    373.70   67%1 o
   0   0   4 506380.00 454055.00    774.10   67%1 o
   0   0   6   5846.50   7038.90    281.30   67%1 o
   0   1   6    584.56   1485.40    285.80   67%1 o
   0   1   7     30.20    311.80    258.50   67%1 <
   0   2   7   2263.60   1792.90    282.50   67%1 o
   0   5  -6   5561.50  11003.90    347.50   68%1 o
  -1 -15  -5    279.77    320.30    252.10   68%1 <
   0   3  -5   1991.40   3107.80    335.90   68%1 o
   0   4  -5  70753.00  75492.70    444.30   68%1 o
  -1 -16  -4     97.41   -220.80    259.50   68%1 <
   0   2  -4  29508.00  28471.60    371.60   68%1 o
  -1 -17  -3   1178.90    978.50    255.30   68%1 o
  -1 -18  -1   4032.70   3448.10    277.00   68%1 o
  -1 -18   0    395.72    346.00    270.60   68%1 <
  -1 -19   2   5060.10   3868.70    333.20   68%1 o
  -1 -19   3    988.89    921.00    353.00   68%1 <
  -1 -18   4    704.51    749.70    419.70   68%1 <
   0   0   4 489590.00 454055.00    774.10   68%1 o
   0   1   4   3245.40   2976.50    360.60   68%1 o
   0   1   5   1089.50    451.40    300.50   68%1 <
   0   2   6   3083.60   3858.00    274.50   68%1 o
   0   2   7   2214.50   1792.90    282.50   68%1 o
   0   3   7    915.16    754.80    262.40   68%1 <
  -1 -16  -5    176.04    376.80    211.40   68%1 <
  -1 -17  -4   1269.70   1811.30    240.90   68%1 o
  -1 -18  -3    667.86    547.90    239.20   68%1 <
  -1 -18  -2   2326.70   2161.20    265.40   68%1 o
  -1 -19  -1    997.95    149.70    223.80   68%1 <
  -1 -19   0   3076.30   3603.90    270.20   68%1 o
  -1 -19   1   3840.60   2743.60    305.00   68%1 o
   0   2   5   6198.80   3914.60    276.50   68%1 o
   0   3   6   1718.50    876.40    253.80   68%1 o
  -1 -18  -4    206.00    193.80    183.90   68%1 <
  -1 -19  -3   1309.00   1312.70    197.20   68%1 o
  -1 -19  -2    948.17    117.10    185.10   68%1 <
   0   3  -6   4226.70   3911.90    310.50   69%1 o
   0   4  -6    561.68   1199.00    304.80   69%1 o
  -1 -16  -5    123.78    376.80    211.40   69%1 <
   0   2  -5   7302.40   5935.60    317.10   69%1 o
   0   3  -5   1995.80   3107.80    335.90   69%1 o
  -1 -17  -4   1668.70   1811.30    240.90   69%1 o
   0   2  -4  26943.00  28471.60    371.60   69%1 o
  -1 -18  -3    625.62    547.90    239.20   69%1 <
   0   1  -3    536.91     -6.10    358.50   69%1 <
  -1 -18  -2   1951.20   2161.20    265.40   69%1 o
  -1 -19  -1   1337.30    149.70    223.80   69%1 <
  -1 -19   0    746.33   3603.90    270.20   69%1 o
  -1 -19   1   4410.40   2743.60    305.00   69%1 o
  -1 -19   2   4968.70   3868.70    333.20   69%1 o
  -1 -19   3    319.16    921.00    353.00   69%1 <
   0   1   3    384.64    346.60    306.20   69%1 <
  -1 -18   4   1952.00    749.70    419.70   69%1 <
   0   1   4   2745.20   2976.50    360.60   69%1 o
   0   2   4  19490.00  18060.50    300.30   69%1 o
   0   2   5   5368.00   3914.60    276.50   69%1 o
   0   3   6   1186.10    876.40    253.80   69%1 o
   0   3   5   1249.00   2296.00    241.50   69%1 o
   0   4   6    290.30    416.20    228.00   69%1 <
  -1 -18  -4    133.10    193.80    183.90   69%1 <
  -1 -19  -3   1215.50   1312.70    197.20   69%1 o
  -1 -19  -2   2536.00    117.10    185.10   69%1 <
  -1 -20   0    985.16    488.00    240.00   69%1 <
  -1 -20   1    369.01    346.10    257.00   69%1 <
   0   5   6   2045.10   4390.20    228.50   69%1 o
  -1 -19  -4    175.44    387.80    184.40   69%1 <
  -1 -20  -3    135.80    -15.70    221.40   69%1 <
  -1 -20  -2    302.65     16.80    229.50   69%1 <
  -1 -20  -1    502.64    504.20    223.70   69%1 <
   0   3  -7    642.46    887.20    294.10   70%1 o
   0   2  -6   2061.50   3557.90    296.50   70%1 o
   0   1  -5   1430.30    972.30    297.60   70%1 o
   0   0  -4 501670.00 466289.00    775.11   70%1 o
  -1 -20  -3    982.10    -15.70    221.40   70%1 <
  -1 -21  -2    265.08    223.20    224.00   70%1 <
  -1 -20  -2   1121.60     16.80    229.50   70%1 <
  -1 -21  -1    782.55   1243.30    232.60   70%1 o
  -1 -21   0   3780.90   5583.90    259.60   70%1 o
  -1 -20   0    376.86    488.00    240.00   70%1 <
  -1 -21   1     26.61    568.70    250.00   70%1 <
  -1 -20   1    649.43    346.10    257.00   70%1 <
  -1 -21   2    513.42    398.20    274.50   70%1 <
  -1 -20   2     53.91    384.10    259.10   70%1 <
   0   1   2   5598.30   6722.60    420.10   70%1 o
  -1 -20   3    835.58    386.90    308.50   70%1 <
  -1 -19   3    800.16    921.00    353.00   70%1 <
   0   2   3   5346.00   5248.70    289.70   70%1 o
  -1 -19   4    351.97    185.20    399.50   70%1 <
   0   3   4  20150.00  18668.20    292.60   70%1 o
   0   4   5  35607.00  40326.40    308.90   70%1 o
   0   5   5     63.71   -334.80    239.60   70%1 <
   0   5   6   2278.50   4390.20    228.50   70%1 o
   0   6   6   1867.90   1315.90    220.30   70%1 o
   0   2  -7    524.06    464.10    268.70   70%1 <
   0   1  -6     97.14   -216.60    263.60   70%1 <
   0   7   6    380.43     49.90    217.20   70%1 <
   0   4   4   3276.30   4814.50    260.30   70%1 o
   0   3   3    119.97    101.80    292.40   70%1 <
  -1 -22  -2     98.74     19.70    193.90   70%1 <
  -1 -22  -1    103.66    -66.60    194.20   70%1 <
  -1 -22   0    127.74    309.70    205.70   70%1 <
   0   6   5   8938.40   5858.80    232.50   70%1 o
   0   8   6   2707.60   1390.70    211.50   70%1 o
   0   9   6   1817.00   2067.70    211.90   70%1 o
  -1 -22   2    229.03      5.60    267.00   71%1 <
   0   2   2   5000.00  28785.40    359.40   71%1 o
   0   3   2   5131.10   4018.30    300.10   71%1 o
  -1 -21   3    419.54    -66.40    294.70   71%1 <
  -1 -20   3   1064.10    386.90    308.50   71%1 <
   0   4   3 374940.00 283267.00    615.70   71%1 o
   0   5   3    296.10     -5.40    292.00   71%1 <
  -1 -19   4    328.53    185.20    399.50   71%1 <
   0   6   4   4061.50   5412.20    239.60   71%1 o
   0   7   4   8643.70   7093.20    239.70   71%1 o
   0   8   4   7581.30   7134.90    229.90   71%1 o
   0   8   5   6592.50   6778.90    226.20   71%1 o
   0   9   5   2463.40   2593.10    215.10   71%1 o
   0  10   5   3894.70   3057.50    215.40   71%1 o
   0  11   5    790.70    728.70    191.60   71%1 o
   0  11   6    429.49    234.00    188.50   71%1 <
   0  12   6    711.84   1042.20    201.00   71%1 o
   0  -1  -7    113.41    273.60    253.30   71%1 <
   0   1  -7    232.63   -101.80    253.10   71%1 <
   0  -2  -6   2522.30   3761.90    248.00   71%1 o
   0  -1  -6    100.96    413.90    257.20   71%1 <
   0   0  -6   5629.90   5501.70    260.20   71%1 o
   0  -2  -5   4042.80   3113.50    266.60   71%1 o
   0  -1  -5   2679.50    838.80    270.60   71%1 o
   0  -2  -4  29837.00  30156.10    334.20   71%1 o
   0  -1  -4   2795.60   2521.00    333.40   71%1 o
   0  -2  -3   6958.50   8987.90    306.60   71%1 o
   0  -1  -3    697.56   1073.40    295.60   71%1 o
   0  -1  -2   7032.30   7006.40    424.20   71%1 o
  -1 -23   0     60.94    -91.90    196.00   71%1 <
  -1 -21   2    577.31    398.20    274.50   71%1 <
  -1 -22   0    145.06    309.70    205.70   71%1 <
  -1 -22   1    716.78     63.20    226.10   71%1 <
   0   3   3    193.49    101.80    292.40   71%1 <
   0   5   4   8992.10   9325.30    258.70   71%1 o
   0   7   5    355.43    170.30    219.70   71%1 <
   0   9   6   2185.40   2067.70    211.90   71%1 o
   0  10   6   1300.50    264.10    198.80   71%1 <
   0   4   2   8416.10   7831.00    297.90   72%1 o
   0   5   2  20219.00  18722.10    315.50   72%1 o
   0   5   3    384.70     -5.40    292.00   72%1 <
   0   6   3  11618.00  14034.00    267.20   72%1 o
   0   7   3    512.42    341.80    226.40   72%1 <
   0   8   3  10177.00   8580.70    249.30   72%1 o
   0   8   4   6670.90   7134.90    229.90   72%1 o
   0   9   4   2546.30   2413.90    211.50   72%1 o
   0  10   4  31738.00  25000.00    260.80   72%1 o
   0  11   4    607.45   1145.20    215.00   72%1 o
   0  12   4   1778.30   2230.20    214.60   72%1 o
   0  11   5   1160.80    728.70    191.60   72%1 o
   0  12   5   2627.80   2247.40    212.40   72%1 o
   0  13   5   2889.20   2507.00    205.10   72%1 o
   0  14   5   6832.60   5758.50    203.20   72%1 o
   0  15   5     94.02     68.30    188.20   72%1 <
   0  16   5    670.79    388.20    198.40   72%1 <
   0  -3  -7    546.32    688.20    216.30   72%1 o
   0  -2  -7    692.97    197.20    230.20   72%1 <
   0  -1  -7    111.44    273.60    253.30   72%1 <
   0  -5  -6   1838.50   2578.40    237.70   72%1 o
   0  -4  -6   1551.20   2559.70    245.80   72%1 o
   0  -3  -6   6148.30   8161.40    242.80   72%1 o
   0  -2  -6   2177.30   3761.90    248.00   72%1 o
   0  -5  -5   1103.10   1729.60    249.00   72%1 o
   0  -4  -5  87212.00  81079.50    379.10   72%1 o
   0  -3  -5    789.72   1343.10    241.70   72%1 o
   0  -2  -5   2779.60   3113.50    266.60   72%1 o
   0  -4  -4   2985.50   3766.50    257.00   72%1 o
   0  -3  -4  17652.00  17302.00    276.40   72%1 o
   0  -4  -3 266910.00 276911.00    613.00   72%1 o
   0  -3  -3    923.48   -228.10    302.50   72%1 <
   0  -2  -3   8673.10   8987.90    306.60   72%1 o
   0  -3  -2   6684.00   6698.70    316.30   72%1 o
   0  -2  -2   4538.90  20799.90    347.00   72%1 o
   0  13   4   1889.00   1249.20    183.30   72%1 o
   0   9   3  13323.00  11441.20    236.70   72%1 o
   0  14   4   2346.60   1760.30    183.90   72%1 o
   0  -5  -3    516.52    442.10    289.00   73%1 <
   0  -4  -2   6069.80   7062.40    297.00   73%1 o
   0  -6  -4   5210.90   4629.90    248.20   73%1 o
   0  -7  -6   1033.80    852.80    225.60   73%1 o
   0  -7  -5    354.50     95.60    217.20   73%1 <
   0  -3  -1   7376.10  12022.60    466.90   73%1 o
   0   7   2   3351.40   2817.20    250.90   73%1 o
   0  12   3   5589.40   6208.50    218.30   73%1 o
   0  -8  -6   4434.90   5794.00    227.80   73%1 o
   0  -8  -5   6165.60   6290.50    229.50   73%1 o
   0  -7  -4   5266.00   5954.60    234.90   73%1 o
   0  -6  -3  12626.00  12802.90    257.20   73%1 o
   0  -9  -6   1221.00    584.90    206.10   73%1 <
   0  -9  -5   1799.70   2915.40    222.30   73%1 o
   0  -8  -4   9662.80   9426.70    241.90   73%1 o
   0  -7  -3    686.94    566.70    246.10   73%1 <
   0  -5  -2  19680.00  19989.80    303.70   73%1 o
   0   5   1   3454.90   3713.60    430.00   73%1 o
   0   8   2  45124.00  61576.50    352.80   73%1 o
   0   9   2   5723.50   7930.40    269.10   73%1 o
   0  10   2  57325.00  66767.50    365.50   73%1 o
   0  11   2   1618.90   2105.40    251.20   73%1 o
   0  13   3    494.17    319.40    185.30   73%1 <
   0  14   3   2284.60   2212.40    196.80   73%1 o
   0  15   3    139.27    293.70    191.10   73%1 <
   0  16   3    896.15   1166.30    201.30   73%1 o
   0  17   3    483.07    589.80    200.00   73%1 <
   0  18   3   8007.80   7365.00    224.80   73%1 o
   0  19   3    310.38    142.60    207.00   73%1 <
   0  20   3    192.13    110.50    206.50   73%1 <
   0  21   3    241.48    187.60    215.10   73%1 <
   0 -10  -6   2843.50    851.50    205.60   73%1 o
   0 -10  -5   6387.30   4442.60    234.30   73%1 o
   0  -9  -4   4380.10   3493.90    240.40   73%1 o
   0  -6  -2  92650.00  68441.60    404.30   73%1 o
   0 -11  -6    450.24    389.50    221.20   73%1 <
   0  -8  -3   9208.50   8851.80    275.50   73%1 o
   0 -11  -5   3018.60   1945.20    235.40   73%1 o
   0 -10  -4  38006.00  40871.60    321.00   73%1 o
   0  12   2  23915.00  21602.60    265.10   73%1 o
   0  13   2   1482.80   1537.40    227.80   73%1 o
   0  14   2  21259.00  19355.10    263.40   73%1 o
   0  15   2    804.09    932.90    222.50   73%1 o
   0 -12  -6   1442.20   1769.20    233.20   73%1 o
   0  16   2   1481.40   1298.80    212.20   73%1 o
   0  17   2    672.19    896.50    210.20   73%1 o
   0  18   2   3439.70   2607.10    213.30   73%1 o
   0  19   2    341.26    224.80    207.60   73%1 <
   0  20   2   1144.60    553.10    207.80   73%1 <
   0  21   2    501.32    145.80    206.60   73%1 <
   0  22   2   1314.20    685.30    207.30   73%1 o
   0 -11  -6    385.09    389.50    221.20   74%1 <
   0 -10  -6   2830.20    851.50    205.60   74%1 o
   0 -10  -5   6340.50   4442.60    234.30   74%1 o
   0  -9  -5   1697.10   2915.40    222.30   74%1 o
   0  -9  -4   4122.10   3493.90    240.40   74%1 o
   0  -8  -3   8579.00   8851.80    275.50   74%1 o
   0  -7  -3    588.03    566.70    246.10   74%1 <
   0  -6  -2  85775.00  68441.60    404.30   74%1 o
   0   5   1   3162.60   3713.60    430.00   74%1 o
   0  10   2  52299.00  66767.50    365.50   74%1 o
   0  11   2   1502.70   2105.40    251.20   74%1 o
   0 -11  -5   2969.10   1945.20    235.40   74%1 o
   0 -10  -4  35643.00  40871.60    321.00   74%1 o
   0   6   1 103180.00 132841.00    495.00   74%1 o
   0  12   2  22210.00  21602.60    265.10   74%1 o
   0  13   2   1324.60   1537.40    227.80   74%1 o
   0  14   2  19876.00  19355.10    263.40   74%1 o
   0  15   2    747.07    932.90    222.50   74%1 o
   0 -12  -6   1468.10   1769.20    233.20   74%1 o
   0  -9  -3  12972.00   7552.60    280.30   74%1 o
   0  -7  -2   3513.00   2777.70    292.40   74%1 o
   0   7   1   1084.40    791.60    326.00   74%1 <
   0  16   2   1408.30   1298.80    212.20   74%1 o
   0  17   2    734.72    896.50    210.20   74%1 o
   0  18   2   3181.90   2607.10    213.30   74%1 o
   0  19   2    337.88    224.80    207.60   74%1 <
   0  20   2   1008.70    553.10    207.80   74%1 <
   0  21   2    472.53    145.80    206.60   74%1 <
   0  22   2   1094.50    685.30    207.30   74%1 o
   0 -12  -5   5808.20   4603.00    255.90   74%1 o
   0 -11  -4    574.21    512.10    245.90   74%1 <
   0   8   1 136300.00 136153.00    478.30   74%1 o
   0 -13  -5    873.37    808.20    233.50   74%1 o
   0 -10  -3  32057.00  23957.10    289.60   74%1 o
   0  -8  -2  40425.00  76334.60    390.90   74%1 o
   0 -12  -4   1328.30   1415.40    227.70   74%1 o
   0   9   1   3893.30   5199.50    279.80   74%1 o
   0  10   1  21121.00  15695.70    286.50   74%1 o
   0 -14  -5   2469.00   3410.60    221.20   74%1 o
   0 -13  -4   1650.00   1196.80    217.60   74%1 o
   0 -11  -3    787.59    874.90    233.90   74%1 o
   0  -9  -2   5380.10   9640.60    280.00   74%1 o
   0  11   1   5063.70   4791.90    254.40   74%1 o
   0  18   1    850.89   2142.50    229.70   74%1 o
   0  19   1    810.50    812.20    225.50   74%1 o
   0  20   1   1454.00   2056.10    228.00   74%1 o
   0  21   1    744.48    749.70    216.30   74%1 o
   0  22   1    102.61    346.90    206.80   74%1 <
   0  23   1     88.74   -226.20    196.80   74%1 <
   0 -15  -5    167.96    461.60    213.70   74%1 <
   0 -14  -4   2438.70   2486.20    220.30   74%1 o
   0 -12  -6   1957.60   1769.20    233.20   75%1 o
   0 -14  -5   2602.20   3410.60    221.20   75%1 o
   0 -13  -5    808.29    808.20    233.50   75%1 o
   0 -12  -5   6667.60   4603.00    255.90   75%1 o
   0 -11  -5   3296.00   1945.20    235.40   75%1 o
   0 -13  -4   1718.60   1196.80    217.60   75%1 o
   0 -12  -4   1395.70   1415.40    227.70   75%1 o
   0 -11  -4    603.75    512.10    245.90   75%1 <
   0 -10  -4  38332.00  40871.60    321.00   75%1 o
   0 -11  -3    923.97    874.90    233.90   75%1 o
   0 -10  -3  33208.00  23957.10    289.60   75%1 o
   0  -9  -3  14106.00   7552.60    280.30   75%1 o
   0  -9  -2   5872.70   9640.60    280.00   75%1 o
   0  -8  -2  45168.00  76334.60    390.90   75%1 o
   0  -7  -2   4015.60   2777.70    292.40   75%1 o
   0  -6  -1 110190.00 130808.00    483.70   75%1 o
   0  -5  -1   3452.70   4608.10    419.50   75%1 o
   0   6   1 112330.00 132841.00    495.00   75%1 o
   0   7   1   1281.50    791.60    326.00   75%1 <
   0   8   1 145460.00 136153.00    478.30   75%1 o
   0   9   1   4299.30   5199.50    279.80   75%1 o
   0  10   1  23641.00  15695.70    286.50   75%1 o
   0  11   1   5861.10   4791.90    254.40   75%1 o
   0  12   1   9208.60  11621.40    265.80   75%1 o
   0  13   1   8127.00   8400.90    257.90   75%1 o
   0  14   1   4281.30   4735.80    244.20   75%1 o
   0  15   1   2554.30   3327.60    236.40   75%1 o
   0  16   1   2269.90   1673.70    231.10   75%1 o
   0  17   1   2057.00   3000.10    232.70   75%1 o
   0  18   1    994.41   2142.50    229.70   75%1 o
   0  19   1    796.10    812.20    225.50   75%1 o
   0  20   1   1560.20   2056.10    228.00   75%1 o
   0  21   1    680.62    749.70    216.30   75%1 o
   0  22   1    109.73    346.90    206.80   75%1 <
   0  23   1     84.87   -226.20    196.80   75%1 <
   0  14   2  21041.00  19355.10    263.40   75%1 o
   0  15   2    812.16    932.90    222.50   75%1 o
   0  16   2   1592.70   1298.80    212.20   75%1 o
   0  17   2    833.81    896.50    210.20   75%1 o
   0  18   2   3559.50   2607.10    213.30   75%1 o
   0  19   2    394.46    224.80    207.60   75%1 <
   0  20   2   1264.60    553.10    207.80   75%1 <
   0  21   2    538.80    145.80    206.60   75%1 <
   0  22   2   1464.70    685.30    207.30   75%1 o
   0 -15  -5    213.12    461.60    213.70   75%1 <
   0 -14  -4   2821.20   2486.20    220.30   75%1 o
   0 -12  -3   7665.30   8255.40    247.90   75%1 o
   0 -16  -5   1174.70    826.40    205.40   75%1 o
   0 -15  -4    644.28   1337.10    217.40   75%1 o
   0 -10  -2  57475.00  66598.60    359.50   75%1 o
   0 -13  -3    490.86    332.60    210.20   75%1 <
   0 -16  -4    915.69   1040.50    207.40   75%1 o
   0 -19  -4    265.70    132.50    194.10   76%1 <
   0 -18  -4   1450.70    572.50    185.70   76%1 o
   0 -16  -3    917.74   1265.00    199.50   76%1 o
   0 -13  -2   1274.10   1515.40    236.50   76%1 o
   0 -12  -2  16989.00  15871.20    258.90   76%1 o
   0  -9  -1   4325.20   3824.50    277.50   76%1 o
   0  -8  -1 157410.00 148948.00    483.10   76%1 o
   0  21  -1   1546.00   1314.40    262.00   76%1 o
   0  22  -1    226.04    708.50    239.90   76%1 <
   0  23  -1    195.92    385.10    238.00   76%1 <
   0   8   0 195370.00 177658.00    545.70   76%1 o
   0  10   0 191570.00 240343.00    591.00   76%1 o
   0  12   0   3348.00   7391.00    283.90   76%1 o
   0  14   0   6783.40   9272.30    274.20   76%1 o
   0  16   0   3526.70   3311.80    248.40   76%1 o
   0  18   0    292.51    609.70    226.40   76%1 <
   0  20   0   1985.40   2359.20    220.80   76%1 o
   0 -17  -3    415.71    503.80    216.40   76%1 <
   0 -14  -2  22965.00  22673.60    276.40   76%1 o
   0 -10  -1  17164.00  14444.60    283.80   76%1 o
   0  19  -1    900.91    852.20    273.10   76%1 o
   0  20  -1   1655.30   1162.60    263.10   76%1 o
   0  18  -1    478.66   1196.80    278.20   76%1 o
   0 -11  -1   4816.60   5261.10    254.90   76%1 o
   0 -18  -3  12394.00   9480.80    220.30   76%1 o
   0 -15  -2    784.66    839.60    202.00   76%1 o
   0 -20  -3    512.92    395.50    194.90   76%1 <
   0 -19  -3    449.72    171.50    186.00   76%1 <
   0 -17  -2    444.75    485.10    207.40   76%1 <
   0 -16  -2   1248.90   1008.70    198.70   76%1 o
   0 -12  -1   8111.80   9726.70    245.60   76%1 o
   0 -21  -3    330.23     51.40    193.70   76%1 <
   0 -19  -2    224.46    551.20    196.70   76%1 <
   0 -18  -2   2523.10   1337.40    200.20   76%1 o
   0 -13  -1   9096.80  10147.20    245.10   76%1 o
   0 -21  -3    279.30     51.40    193.70   77%1 <
   0 -20  -3    432.31    395.50    194.90   77%1 <
   0 -19  -2    229.09    551.20    196.70   77%1 <
   0 -18  -2   2700.30   1337.40    200.20   77%1 o
   0 -17  -2    520.31    485.10    207.40   77%1 <
   0 -16  -2   1502.10   1008.70    198.70   77%1 o
   0 -14  -1   5181.90   4886.40    248.60   77%1 o
   0 -13  -1   9311.00  10147.20    245.10   77%1 o
   0 -12  -1   9421.40   9726.70    245.60   77%1 o
   0 -11  -1   5015.60   5261.10    254.90   77%1 o
   0  17  -1   2700.40   1258.50    273.10   77%1 o
   0  18  -1    961.75   1196.80    278.20   77%1 o
   0  19  -1   1068.90    852.20    273.10   77%1 o
   0  20  -1   1883.50   1162.60    263.10   77%1 o
   0   6   0 125310.00 112771.00    500.90   77%1 o
   0   8   0 200490.00 177658.00    545.70   77%1 o
   0  10   0 189050.00 240343.00    591.00   77%1 o
   0 -20  -2    634.99    591.50    205.40   77%1 <
   0  19  -2    314.81    539.30    276.30   77%1 <
   0  20  -2   1069.10    238.80    274.60   77%1 <
   0  21  -2    769.51    529.70    259.20   77%1 <
   0  22  -2    948.08    296.30    247.20   77%1 <
   0 -15  -1   3585.00   3558.90    233.70   77%1 o
   0  13  -1  13389.00  14337.40    310.90   77%1 o
   0  14  -1   7851.20   6800.00    289.40   77%1 o
   0  15  -1   4807.60   7116.70    279.60   77%1 o
   0  16  -1   2236.00   1368.00    267.00   77%1 o
   0 -21  -2    399.53    239.40    203.80   77%1 <
   0 -22  -2    541.86    279.50    204.20   77%1 <
   0 -16  -1   1387.40    972.50    218.10   77%1 o
   0 -17  -1   1777.80   1130.50    218.90   77%1 o
   0 -19  -1    453.47    546.60    206.30   77%1 <
   0 -18  -1    503.22    670.40    207.60   77%1 o
   0  18  -2   7211.30   6589.50    282.10   78%1 o
   0  19  -2    670.52    539.30    276.30   78%1 <
   0  20  -2    548.84    238.80    274.60   78%1 <
   0 -21  -1   1012.60   1672.50    225.00   78%1 o
   0 -20  -1    918.07    365.60    215.80   78%1 <
   0  11  -1  11588.00  11290.20    336.50   78%1 o
   0  12  -1  15591.00  17415.90    313.20   78%1 o
   0  13  -1  14282.00  14337.40    310.90   78%1 o
   0 -10   0 206810.00 253185.00    603.40   78%1 o
   0  -8   0 230430.00 167598.00    528.00   78%1 o
  -1  -2   7    627.27    324.20    310.70   78%1 <
  -1  -1   7    424.07    657.80    293.20   78%1 <
  -1   0   7   2004.00    582.20    279.50   78%1 <
  -1   1   7    291.35    570.00    279.20   78%1 <
  -1   2   7    881.37    985.90    270.90   78%1 o
   0  21  -3    520.97   -182.40    287.80   78%1 <
   0  17  -2   1686.90   2011.00    293.70   78%1 o
   0 -23  -1   1076.10    983.50    232.30   78%1 o
   0 -22  -1   1341.70   1363.40    224.40   78%1 o
   0 -14   0   6640.80   9127.70    280.80   78%1 o
   0 -12   0   5477.90   7836.90    279.40   78%1 o
   0  16  -2   3862.50   4322.20    293.90   78%1 o
   0 -16   0   3625.80   4296.20    258.50   78%1 o
  -1   8   6   2313.10   3162.90    253.40   78%1 o
  -1   9   6   2098.10   2367.30    249.90   78%1 o
  -1  10   6    276.08    349.80    238.20   78%1 <
  -1  11   6   1030.00    854.10    230.10   78%1 o
  -1  12   6     29.18    -82.30    222.20   78%1 <
   0 -18   0    275.60    719.50    224.20   78%1 o
   0 -20   0   2454.70   2766.30    237.30   78%1 o
   0  17  -2   2370.00   2011.00    293.70   79%1 o
   0  18  -2   8689.70   6589.50    282.10   79%1 o
   0  19  -2    322.05    539.30    276.30   79%1 <
   0  20  -2    215.53    238.80    274.60   79%1 <
   0  21  -2     96.16    529.70    259.20   79%1 <
   0 -23  -1   1049.30    983.50    232.30   79%1 o
   0 -22  -1   1167.70   1363.40    224.40   79%1 o
   0 -21  -1    828.71   1672.50    225.00   79%1 o
   0 -20  -1    597.31    365.60    215.80   79%1 <
   0  11  -1  10433.00  11290.20    336.50   79%1 o
   0  12  -1  16399.00  17415.90    313.20   79%1 o
   0  13  -1  13584.00  14337.40    310.90   79%1 o
   0  14  -1  12124.00   6800.00    289.40   79%1 o
   0 -20   0   2331.80   2766.30    237.30   79%1 o
   0 -18   0    256.14    719.50    224.20   79%1 o
   0 -16   0   3444.40   4296.20    258.50   79%1 o
   0 -14   0   6099.00   9127.70    280.80   79%1 o
   0 -12   0   5667.30   7836.90    279.40   79%1 o
   0 -10   0 189810.00 253185.00    603.40   79%1 o
   0  -8   0 216450.00 167598.00    528.00   79%1 o
  -1   4   6   1011.60   1610.90    251.60   79%1 o
  -1   5   6   1739.70   1953.50    244.90   79%1 o
  -1   6   6   1909.40   1300.40    242.50   79%1 o
  -1   7   6    171.85     17.10    224.40   79%1 <
  -1   8   6   2067.20   3162.90    253.40   79%1 o
  -1   9   6   1395.20   2367.30    249.90   79%1 o
  -1  10   6    352.50    349.80    238.20   79%1 <
  -1  11   6    772.80    854.10    230.10   79%1 o
  -1  12   6     72.44    -82.30    222.20   79%1 <
  -1  16   5    536.73    232.60    206.20   79%1 <
  -1  15   5     73.76    -27.70    186.80   79%1 <
  -1   3   6    188.68    125.80    218.70   79%1 <
   0  19  -3    178.69    294.40    301.10   80%1 <
   0  20  -3    649.95    698.70    288.30   80%1 <
   0  14  -2  97372.00 101104.00    449.90   80%1 o
   0  15  -2    997.09   1247.10    305.50   80%1 o
   0  16  -2   4668.20   4322.20    293.90   80%1 o
   0   9  -1   7775.90   6221.00    365.50   80%1 o
   0 -22   0   5551.90   4586.10    242.60   80%1 o
  -1  13   5   1510.10   1422.50    201.10   80%1 o
  -1  14   5    344.14    105.50    196.80   80%1 <
  -1  15   5    156.19    -27.70    186.80   80%1 <
  -1  16   5    452.43    232.60    206.20   80%1 <
  -1   1   6   1675.10   1670.80    256.40   80%1 o
  -1   2   6    364.67    521.80    228.40   80%1 <
  -1   3   6    177.44    125.80    218.70   80%1 <
  -1   4   6    975.91   1610.90    251.60   80%1 o
  -1   5   6   2284.70   1953.50    244.90   80%1 o
  -1   6   6   1967.60   1300.40    242.50   80%1 o
  -1  19   4    124.64    115.20    177.40   80%1 <
  -1  12   5   4074.70   4763.50    199.90   80%1 o
  -1  -1   6   2374.00   2723.50    279.30   80%1 o
  -1  18   4    248.65     98.40    177.50   80%1 <
  -1  11   5    520.91    241.50    188.20   80%1 <
  -1  17   4    459.64    533.30    189.30   80%1 <
  -1  10   5    214.11    707.10    198.90   80%1 o
   0  17  -3    902.39   1553.50    328.60   81%1 o
   0  18  -3   7936.80   7277.30    314.00   81%1 o
   0  13  -2   1011.30    779.70    345.20   81%1 <
   0  14  -2 100470.00 101104.00    449.90   81%1 o
   0 -23   1    399.06    144.90    242.20   81%1 <
   0 -22   1    416.50    363.60    241.30   81%1 <
   0 -21   1    363.75    257.50    242.60   81%1 <
   0 -20   1    304.05    880.70    242.30   81%1 o
   0 -19   1    185.61    342.20    249.70   81%1 <
   0 -18   1     97.71     -0.30    248.50   81%1 <
   0 -17   1    707.13    161.40    249.40   81%1 <
   0 -16   1    266.84    242.70    258.00   81%1 <
   0 -15   1   5598.10   4678.90    268.10   81%1 o
   0 -14   1   7715.70   5451.20    280.80   81%1 o
   0 -13   1  18200.00  19719.10    316.10   81%1 o
   0 -12   1  20323.00  22614.10    334.10   81%1 o
  -1  21   3    264.26    212.00    196.40   81%1 <
  -1  15   4    446.40    564.20    207.20   81%1 <
  -1  16   4   1754.60   1270.30    200.40   81%1 o
  -1  17   4    464.69    533.30    189.30   81%1 <
  -1  18   4    245.97     98.40    177.50   81%1 <
  -1   6   5    645.97    707.50    225.40   81%1 o
  -1   7   5    491.61    315.60    233.20   81%1 <
  -1   8   5    121.33     20.30    216.10   81%1 <
  -1   9   5    373.32   -196.30    215.40   81%1 <
  -1  10   5    202.17    707.10    198.90   81%1 o
  -1  11   5    563.52    241.50    188.20   81%1 <
  -1  -5   6   5056.00   3074.60    338.60   81%1 o
  -1  -4   6    965.08   1208.10    317.20   81%1 o
  -1  -3   6    380.51    468.70    294.30   81%1 <
  -1  -2   6    807.00    368.20    267.10   81%1 <
  -1  -1   6   2472.50   2723.50    279.30   81%1 o
  -1  20   3    411.80    298.10    188.10   81%1 <
  -1  14   4   1302.50   1526.60    208.60   81%1 o
  -1  19   3    104.56    203.50    197.10   81%1 <
  -1  13   4    331.09     99.50    197.90   81%1 <
   1  -1  -7    433.38   1287.20    260.70   82%1 o
   1  -8  -6   2111.30   1615.60    224.90   82%1 o
   1  -7  -6     64.64    457.60    212.40   82%1 <
   1  -6  -6   1687.90   1402.50    223.50   82%1 o
   1  -5  -6   1764.20   3090.00    235.60   82%1 o
   1 -15  -5    204.92    397.50    193.50   82%1 <
   1 -14  -5    154.59      6.60    202.40   82%1 <
   1 -13  -5   1037.40   1102.70    215.70   82%1 o
   1 -12  -5   3046.60   4105.00    213.20   82%1 o
   1 -11  -5    814.44     75.60    204.10   82%1 <
   1 -10  -5    236.53    424.20    222.60   82%1 <
   1 -19  -4    277.64    297.90    192.70   82%1 <
   1 -18  -4    149.48    311.10    203.80   82%1 <
   0  18  -4    682.72   1088.00    349.60   82%1 o
   0  15  -3   4176.90   2439.00    356.40   82%1 o
   0  -8   1 294300.00 271076.00    649.70   82%1 o
   0 -22   2    831.07    431.30    266.80   82%1 <
   0 -21   2    844.79   1247.40    275.20   82%1 o
   0 -20   2    508.83    -21.00    275.30   82%1 <
   0 -19   2    131.82    366.40    274.80   82%1 <
   0 -18   2   6862.80   5872.90    284.90   82%1 o
   0 -17   2   1264.30    957.50    283.60   82%1 o
  -1  18   2   1654.50   1117.60    209.40   82%1 o
  -1  19   2   3167.40   3416.40    215.00   82%1 o
  -1  20   2    168.29    314.80    197.20   82%1 <
  -1  14   3   3408.60   2764.90    208.50   82%1 o
  -1  15   3    853.11   1273.60    201.00   82%1 o
  -1   8   4   4483.30   4142.90    220.80   82%1 o
  -1   9   4   4637.60   6257.90    224.70   82%1 o
  -1   1   5   5342.90   5261.50    277.40   82%1 o
  -1   2   5   4459.20   3968.20    266.20   82%1 o
  -1   3   5    150.48    711.80    262.80   82%1 <
  -1  -7   6    348.49    465.60    395.60   82%1 <
  -1  -6   6   5349.30   2856.90    355.70   82%1 o
   1  -2  -7   1714.30    664.10    236.90   82%1 <
   1 -12  -6     63.96   -239.40    211.80   82%1 <
   1 -11  -6    962.03    717.40    212.60   82%1 o
   1 -10  -6     96.28    583.60    213.40   82%1 <
   1  -9  -6   1407.50   1826.20    224.30   82%1 o
  -1  17   3    113.18    339.70    206.20   82%1 <
  -1  11   4   1465.10    921.10    210.90   82%1 o
  -1   4   5   5902.50   6914.00    256.90   82%1 o
  -1  21   2    207.62     96.90    197.00   82%1 <
  -1  16   3    309.38    476.30    197.90   82%1 <
  -1  10   4   7089.40   8089.40    219.30   82%1 o
   1 -16  -5    457.68   1003.30    196.20   82%1 o
   1   1  -7    316.09    221.50    273.90   83%1 <
   1   2  -7   1254.70    882.00    294.40   83%1 <
   1  -3  -6    559.68    210.60    245.80   83%1 <
   1  -2  -6    771.48    857.30    269.10   83%1 o
   1  -1  -6   1215.40   1173.40    261.60   83%1 o
   1  -9  -5    493.48    118.80    230.70   83%1 <
   1  -8  -5     88.57     49.20    221.00   83%1 <
   1  -7  -5    172.06    155.10    212.00   83%1 <
   1  -6  -5    706.36    543.50    232.20   83%1 <
   1 -16  -4   1460.20   1548.80    224.40   83%1 o
   1 -15  -4    465.77    728.00    222.20   83%1 o
   1 -14  -4   1043.90   1684.90    207.00   83%1 o
   1 -13  -4    130.37    148.00    195.10   83%1 <
   1 -12  -4   1699.30   1445.30    207.50   83%1 o
   0  17  -4    961.17   1019.10    385.30   83%1 <
   1 -21  -3    100.78    106.70    193.40   83%1 <
   1 -20  -3    835.83    830.70    195.20   83%1 o
  -1  20   1    320.13    418.40    198.60   83%1 <
  -1  21   1    259.84     47.40    206.50   83%1 <
  -1  22   1   1079.60    893.80    215.10   83%1 o
   0 -16   2   4721.70   2929.90    300.10   83%1 o
   0 -15   2    391.05    492.00    305.40   83%1 <
   0 -14   2  38072.00  42128.80    372.80   83%1 o
  -1  16   2    621.94    791.90    192.20   83%1 o
  -1  17   2   1731.00   1346.90    210.50   83%1 o
  -1  11   3   2570.30   4036.40    222.50   83%1 o
  -1  12   3   8196.40   7660.20    230.30   83%1 o
  -1   6   4   1213.10   1748.50    219.40   83%1 o
  -1   7   4   2456.20   3250.00    243.30   83%1 o
  -1  -1   5   9808.50  10259.50    325.20   83%1 o
  -1   0   5   4856.80   4940.60    292.40   83%1 o
  -1  -9   6  10762.00   8007.40    464.80   83%1 o
   1 -19  -3    104.65    -42.70    194.10   83%1 <
  -1   5   4  22461.00  21042.80    286.60   83%1 o
   1  -5  -5    266.70    415.40    239.70   83%1 <
   1 -11  -4   1560.90    807.60    217.30   83%1 o
   1 -18  -3   3232.90   3510.30    213.60   83%1 o
  -1  23   0    424.59    465.00    207.40   83%1 <
   1 -10  -4   5826.70   6103.70    229.10   83%1 o
   1 -17  -3    458.04    359.30    204.50   83%1 <
  -1  19   1   2994.70   1924.00    211.80   83%1 o
  -1  15   2   9234.70   8204.40    221.50   83%1 o
  -1  10   3  10126.00  10949.00    230.30   83%1 o
   1   2  -7   1181.20    882.00    294.40   84%1 <
   1  -2  -6    814.41    857.30    269.10   84%1 o
   1  -1  -6   1047.20   1173.40    261.60   84%1 o
   1  -7  -5    151.44    155.10    212.00   84%1 <
   1  -6  -5    764.88    543.50    232.20   84%1 <
   1 -14  -4   1031.10   1684.90    207.00   84%1 o
   1 -13  -4    152.46    148.00    195.10   84%1 <
   1 -12  -4   1682.00   1445.30    207.50   84%1 o
   0  17  -4    972.66   1019.10    385.30   84%1 <
   1 -21  -3     93.46    106.70    193.40   84%1 <
   1 -20  -3    772.98    830.70    195.20   84%1 o
   1 -19  -3    103.16    -42.70    194.10   84%1 <
  -1  20   1    265.85    418.40    198.60   84%1 <
  -1  21   1    259.89     47.40    206.50   84%1 <
   0 -15   2    407.85    492.00    305.40   84%1 <
   0 -14   2  38086.00  42128.80    372.80   84%1 o
  -1  16   2    609.52    791.90    192.20   84%1 o
  -1  17   2   1728.00   1346.90    210.50   84%1 o
  -1  11   3   2552.70   4036.40    222.50   84%1 o
  -1  12   3   7879.80   7660.20    230.30   84%1 o
  -1   5   4  22810.00  21042.80    286.60   84%1 o
  -1   6   4   1208.60   1748.50    219.40   84%1 o
  -1  -2   5   9969.20   9861.90    319.00   84%1 o
  -1  -1   5   9938.00  10259.50    325.20   84%1 o
   1  -5  -5    248.60    415.40    239.70   84%1 <
   1 -11  -4   1640.30    807.60    217.30   84%1 o
   1 -18  -3   3061.30   3510.30    213.60   84%1 o
  -1  23   0    472.89    465.00    207.40   84%1 <
   1 -10  -4   6068.00   6103.70    229.10   84%1 o
   1 -17  -3    483.79    359.30    204.50   84%1 <
  -1  19   1   3154.40   1924.00    211.80   84%1 o
  -1  15   2   9350.40   8204.40    221.50   84%1 o
   1  -4  -5   4717.10   3427.10    254.30   84%1 o
   1 -16  -3    472.35    994.80    206.00   84%1 o
  -1  10   3  10113.00  10949.00    230.30   84%1 o
  -1   4   4    696.59   1538.90    259.50   84%1 o
   1  -9  -4   3821.40   2941.80    223.80   84%1 o
   1 -15  -3   2452.40   2737.70    212.30   84%1 o
   0  16  -4     92.85    121.50    419.30   85%1 <
   1 -21  -2    508.90    267.20    195.10   85%1 <
   0 -12   2   9730.90  12037.20    361.00   85%1 o
   0 -21   3     70.40   -156.60    289.10   85%1 <
   0 -20   3    599.42    850.90    296.00   85%1 <
   0 -19   3    507.92    534.30    308.30   85%1 <
   1   2  -6   4380.30   3775.90    288.20   85%1 o
   1  -2  -5   2771.90   3523.90    261.30   85%1 o
   1  -7  -4   2908.80   3262.90    232.00   85%1 o
   1 -13  -3  12103.00   9614.00    230.60   85%1 o
   1 -20  -2     51.26    126.10    204.30   85%1 <
   1 -19  -2   2990.80   2672.30    227.00   85%1 o
  -1  21   0   2127.20   2492.90    220.30   85%1 o
  -1  17   1   3181.10   3174.50    224.90   85%1 o
  -1  13   2   3346.30   3167.90    227.40   85%1 o
  -1   8   3   4794.30   5614.10    248.50   85%1 o
  -1   3   4  16492.00  15409.20    281.40   85%1 o
  -1  -4   5   4512.60   9911.00    356.30   85%1 o
   1 -12  -3   8242.60   6290.00    233.30   85%1 o
   1 -18  -2   1849.90    576.00    214.50   85%1 <
  -1   2   4  39979.00  35188.10    334.00   85%1 o
  -1  20   0    516.37     54.80    215.80   85%1 <
   1  -6  -4   1247.30   1686.10    222.40   85%1 o
   1 -11  -3   2856.50   4189.30    219.40   85%1 o
   1 -17  -2   1652.30   1988.50    211.90   85%1 o
  -1  16   1   3571.30   1161.90    220.20   85%1 o
  -1  12   2    532.77    263.80    214.00   85%1 <
   1   3  -6   2827.20   3188.60    300.60   85%1 o
   1  -1  -5   5889.90   7037.40    262.70   85%1 o
   1 -10  -3  12511.00  11488.80    245.20   85%1 o
   1 -16  -2    358.03    395.40    218.00   85%1 <
  -1   7   3   9398.10  11126.50    246.30   85%1 o
   1  -5  -4  11221.00  13342.10    263.40   85%1 o
   1   2  -6   2326.90   3775.90    288.20   86%1 o
   1   3  -6   3526.60   3188.60    300.60   86%1 o
   1  -2  -5   3220.30   3523.90    261.30   86%1 o
   1  -1  -5   8981.80   7037.40    262.70   86%1 o
   1  -6  -4   4012.50   1686.10    222.40   86%1 o
   1 -10  -3   9859.30  11488.80    245.20   86%1 o
   1 -16  -2    491.42    395.40    218.00   86%1 <
   1 -22  -1    734.00    663.00    213.40   86%1 o
  -1  19   0    815.56   1035.10    224.90   86%1 o
   0 -18   3    510.67    228.90    321.70   86%1 <
   0 -17   3    961.22   1123.50    346.50   86%1 o
  -1   7   3  10446.00  11126.50    246.30   86%1 o
  -1   2   4  36193.00  35188.10    334.00   86%1 o
  -1  -4   5   8084.70   9911.00    356.30   86%1 o
   1  -5  -4  13223.00  13342.10    263.40   86%1 o
  -1  22  -1    824.14    482.90    239.30   86%1 <
   1 -15  -2  10361.00  11562.00    242.70   86%1 o
   1 -21  -1    116.81    280.50    212.80   86%1 <
  -1  15   1   1311.80   2538.40    232.60   86%1 o
  -1  11   2   2388.00   2077.30    220.90   86%1 o
  -1   1   4  17180.00  14152.00    304.50   86%1 o
  -2  16   5     37.12     55.50    187.20   86%1 <
   1  -9  -3   1136.40   1170.10    230.20   86%1 o
  -2  11   6    172.92    261.30    196.90   86%1 <
   1  -4  -4   3383.20   3449.60    252.80   86%1 o
   1 -14  -2  12228.00  10844.90    243.10   86%1 o
   1 -20  -1   1080.80   1528.20    218.60   86%1 o
  -1   6   3   4263.70   3788.20    247.20   86%1 o
  -1  18   0    691.42    341.00    225.80   86%1 <
  -2  15   5    137.81    155.40    196.10   86%1 <
  -2  10   6   1012.70   1070.70    209.10   86%1 o
   1 -13  -2   3488.70   3887.20    220.40   86%1 o
   1 -19  -1   4251.70   5981.30    220.10   86%1 o
  -1  21  -1   1609.40   1104.10    224.80   86%1 o
  -1  14   1   1541.80   2008.80    238.40   86%1 o
   1   4  -6    505.43    895.80    302.80   87%1 <
   1   0  -5   2576.40   5832.00    289.30   87%1 o
   1   1  -5   3199.80   6870.80    297.90   87%1 o
   1  -4  -4   4553.10   3449.60    252.80   87%1 o
   0  15  -4    505.57    194.30    462.00   87%1 <
   1  -9  -3    355.45   1170.10    230.20   87%1 o
   1  -8  -3   4030.00   3369.80    236.40   87%1 o
   1 -14  -2  12466.00  10844.90    243.10   87%1 o
   1 -13  -2   3601.00   3887.20    220.40   87%1 o
   1 -20  -1   1695.90   1528.20    218.60   87%1 o
   1 -19  -1   5367.20   5981.30    220.10   87%1 o
  -1  21  -1   1348.20   1104.10    224.80   87%1 o
  -1  22  -1    666.59    482.90    239.30   87%1 <
  -1  18   0    690.07    341.00    225.80   87%1 <
  -1  14   1   2517.70   2008.80    238.40   87%1 o
  -1  15   1   2352.30   2538.40    232.60   87%1 o
  -1  10   2   2087.10   1445.00    243.90   87%1 o
   0 -17   3    875.28   1123.50    346.50   87%1 o
  -1   6   3   2014.60   3788.20    247.20   87%1 o
  -1   1   4  17481.00  14152.00    304.50   87%1 o
  -1  -5   5    914.67   1082.30    349.10   87%1 o
  -2  14   5     71.32    -15.10    196.40   87%1 <
  -2  15   5    240.01    155.40    196.10   87%1 <
  -2  10   6   2078.90   1070.70    209.10   87%1 o
   1  -3  -4  17540.00  16327.90    286.20   87%1 o
   1 -18  -1    979.05   1125.80    225.70   87%1 o
  -2  18   4    549.38    228.10    205.40   87%1 <
  -2   9   6    102.27    -53.30    214.90   87%1 <
   1 -12  -2    522.05    397.10    235.40   87%1 <
  -1  17   0   4314.50   5307.90    247.30   87%1 o
  -1   5   3  11941.00  11128.10    274.50   87%1 o
   1  -7  -3  12286.00  14652.40    269.40   87%1 o
  -2  13   5    492.20    456.50    215.20   87%1 <
   1 -17  -1    532.90    861.60    224.00   87%1 o
  -2   8   6    524.22    280.20    217.10   87%1 <
  -2  17   4    224.89    189.30    197.80   87%1 <
   1   5  -6  11232.00   8295.40    326.10   88%1 o
   1   1  -5   3114.40   6870.80    297.90   88%1 o
   1   2  -5   9747.80   7980.90    306.80   88%1 o
   1  -2  -4  23698.00  21407.30    310.80   88%1 o
   1  -7  -3  11620.00  14652.40    269.40   88%1 o
   1 -11  -2   1576.70   2364.10    241.60   88%1 o
   1 -17  -1    541.05    861.60    224.00   88%1 o
   1 -16  -1   1721.60    903.90    225.60   88%1 o
  -1  20  -1   2886.60   1937.30    236.00   88%1 o
   1 -23   0     78.34     20.40    212.70   88%1 <
   1 -22   0    373.58    330.50    231.10   88%1 <
  -1  16   0   3374.10   5498.40    259.00   88%1 o
  -1  17   0   4395.30   5307.90    247.30   88%1 o
  -1  13   1  46481.00  40825.80    319.80   88%1 o
  -1   9   2  29279.00  31031.50    305.10   88%1 o
   0 -16   3   1205.20   2479.50    381.80   88%1 o
  -1   5   3  11498.00  11128.10    274.50   88%1 o
  -2  20   3    551.47    446.10    206.80   88%1 <
  -1  -1   4  16143.00  14350.60    324.00   88%1 o
  -2  17   4    192.39    189.30    197.80   88%1 <
  -1  -6   5   2750.30   5557.40    392.80   88%1 o
  -2  12   5   1102.30   1346.50    200.00   88%1 o
  -2  13   5    491.37    456.50    215.20   88%1 <
  -2   8   6    537.08    280.20    217.10   88%1 <
   1  -6  -3  19561.00  12137.50    265.50   88%1 o
  -1   4   3  35947.00  48119.00    350.20   88%1 o
  -2  16   4   1285.30   1058.50    208.70   88%1 o
  -2   7   6    420.15    174.60    208.00   88%1 <
   1 -21   0   3165.10   2476.90    245.20   88%1 o
   1 -15  -1    561.38    805.00    234.80   88%1 o
   1 -10  -2   1746.20   1006.80    234.90   88%1 o
  -1  12   1  35674.00  46243.60    338.20   88%1 o
  -1   8   2  51547.00  51637.30    347.70   88%1 o
  -2  19   3   1055.10   1154.80    208.20   88%1 o
  -2  15   4   3163.40   1976.90    219.90   88%1 o
  -2  11   5    328.43    287.90    207.60   88%1 <
  -2   6   6   1310.60   2073.30    229.10   88%1 o
   1   6  -6   8246.20   4178.80    354.00   89%1 o
   1   2  -5   9046.80   7980.90    306.80   89%1 o
   1  -1  -4  26719.00  19290.00    315.40   89%1 o
   1  -5  -3  21990.00  18926.60    289.40   89%1 o
  -1  22  -2   3774.90   2458.20    272.20   89%1 o
   1 -14  -1   2378.90   2634.70    242.60   89%1 o
  -1  19  -1    291.31    321.90    257.80   89%1 <
   1 -20   0    738.53    605.40    239.60   89%1 <
   1 -19   0   1642.80   1891.20    242.60   89%1 o
  -1  15   0   1556.80    502.20    253.20   89%1 <
  -1  12   1  29962.00  46243.60    338.20   89%1 o
  -1   8   2  42555.00  51637.30    347.70   89%1 o
  -2  22   2    363.58    448.20    205.90   89%1 <
   0 -15   3    729.04   1210.80    379.10   89%1 o
  -1  -1   4  12683.00  14350.60    324.00   89%1 o
  -2  15   4   2493.90   1976.90    219.90   89%1 o
  -2   6   6    985.68   2073.30    229.10   89%1 o
  -1  21  -2    127.65    -71.30    271.20   89%1 <
  -1  18  -1  11799.00   9480.70    285.20   89%1 o
  -2  10   5   2470.60   3035.60    206.20   89%1 o
   2 -16  -5     37.45    -14.60    193.50   89%1 <
   1   3  -5   7251.80   5437.40    313.30   89%1 o
   1  -9  -2  27004.00  31061.40    291.60   89%1 o
  -1   3   3  14026.00  14389.50    293.80   89%1 o
  -2  18   3    711.77    647.30    199.40   89%1 o
  -2  14   4   3407.80   2504.50    203.60   89%1 o
  -2   5   6    137.70    325.20    208.30   89%1 <
   2 -11  -6    141.92    142.00    203.60   89%1 <
   2 -15  -5    159.11    152.70    203.70   89%1 <
   1 -13  -1  25046.00  28653.70    302.10   89%1 o
   1 -18   0    953.27    743.70    249.00   89%1 <
  -1  11   1   1095.10    535.90    258.00   89%1 <
  -1   7   2   3655.00   1679.70    271.80   89%1 o
  -2  21   2   1121.90    947.40    207.90   89%1 o
  -2   9   5   1919.30   2164.50    220.50   89%1 o
   2 -10  -6    644.60    415.60    213.00   89%1 <
   2 -14  -5    423.40    -46.00    203.60   89%1 <
  -2  17   3   1510.60   1000.10    199.60   89%1 o
  -2  13   4   5420.70   2153.20    204.20   89%1 o
   2 -10  -6    549.32    415.60    213.00   90%1 <
   2 -14  -5    412.11    -46.00    203.60   90%1 <
   1   3  -5   6730.40   5437.40    313.30   90%1 o
   2 -18  -4    485.42    430.80    203.80   90%1 <
   0  14  -4   7535.20   7344.20    572.20   90%1 o
   1  -4  -3 101930.00  76643.50    381.90   90%1 o
   1  -8  -2  49692.00  46412.60    338.50   90%1 o
  -1  21  -2    147.55    -71.30    271.20   90%1 <
   1 -13  -1  22159.00  28653.70    302.10   90%1 o
  -1  18  -1  10797.00   9480.70    285.20   90%1 o
   1 -18   0    947.00    743.70    249.00   90%1 <
  -1  11   1   1068.00    535.90    258.00   90%1 <
  -1   7   2   3286.80   1679.70    271.80   90%1 o
   0 -14   3   8077.40   9071.50    452.70   90%1 o
  -2  17   3   1325.20   1000.10    199.60   90%1 o
  -1  -2   4  32161.00  44717.90    388.90   90%1 o
  -2  13   4   4964.30   2153.20    204.20   90%1 o
  -2   9   5   1719.00   2164.50    220.50   90%1 o
  -2   4   6   2314.90   1737.00    238.40   90%1 o
   1 -17   0  10674.00  10221.50    254.40   90%1 o
  -1  14   0  19480.00  15276.70    269.30   90%1 o
  -2  20   2    825.95    138.90    206.40   90%1 <
  -2   8   5   1127.10   1214.50    211.20   90%1 o
   2  -9  -6    653.81    451.80    204.00   90%1 <
   2 -13  -5    836.81   1154.70    205.40   90%1 o
  -1  20  -2    273.56    673.80    260.80   90%1 <
   1 -12  -1  13728.00  19893.40    266.90   90%1 o
  -1  17  -1    368.90    447.10    255.60   90%1 <
   1 -22   1    413.78    275.70    242.60   90%1 <
  -1   2   3  76522.00  98145.60    429.10   90%1 o
  -2  16   3    782.55   1138.10    201.40   90%1 o
  -2   3   6    409.65    549.30    252.60   90%1 <
   2 -17  -4    202.83    314.00    194.40   90%1 <
  -2  12   4    521.67    800.00    192.50   90%1 o
   2  -8  -6    660.29    880.90    231.40   90%1 o
   2 -12  -5   1896.20   1191.30    207.60   90%1 o
  -1  10   1  39779.00  37489.70    321.20   90%1 o
   2 -16  -4    506.79    905.90    196.40   90%1 o
  -2  19   2    269.68    489.00    198.40   90%1 <
   2 -20  -3   1361.60   1290.10    215.40   90%1 o
   2  -8  -6    587.60    880.90    231.40   91%1 o
   1   7  -6    237.90   1109.00    354.70   91%1 o
   2 -12  -5   1755.60   1191.30    207.60   91%1 o
   1   4  -5  10082.00   7090.20    338.30   91%1 o
   2 -16  -4    616.82    905.90    196.40   91%1 o
   1   1  -4   7495.40   9699.90    321.80   91%1 o
   2 -20  -3   1344.70   1290.10    215.40   91%1 o
   1  -3  -3   4215.10   5705.00    283.10   91%1 o
   1  -7  -2   3812.20   2840.10    253.10   91%1 o
  -1  20  -2    277.37    673.80    260.80   91%1 <
   1 -11  -1    971.32    833.50    244.70   91%1 o
  -1  17  -1    317.59    447.10    255.60   91%1 <
   1 -16   0    593.61   2067.20    240.30   91%1 o
   1 -21   1   3676.60   4088.50    250.90   91%1 o
  -1  10   1  31731.00  37489.70    321.20   91%1 o
  -2  22   1    923.95   1043.50    216.50   91%1 o
  -1   6   2 121860.00 104589.00    429.60   91%1 o
  -2  19   2    246.63    489.00    198.40   91%1 <
  -1   2   3  80055.00  98145.60    429.10   91%1 o
  -2  15   3   3183.20   3297.90    223.40   91%1 o
   0 -19   4    735.14    112.10    448.30   91%1 <
  -1  -3   4  34747.00  35582.00    387.10   91%1 o
  -2  11   4  18121.00  11464.50    243.70   91%1 o
  -2   7   5   5029.50   8487.30    243.10   91%1 o
  -2   2   6   3469.80   2749.30    241.90   91%1 o
  -2   3   6    316.61    549.30    252.60   91%1 <
   2  -7  -6     88.92    413.00    221.50   91%1 <
   2 -11  -5   2644.40   1897.80    218.40   91%1 o
   2 -15  -4   1851.60   1718.80    217.30   91%1 o
  -1  13   0   1039.10    731.30    255.00   91%1 <
   2 -19  -3   1880.60   1812.50    207.10   91%1 o
   1 -20   1    840.58   1612.20    266.70   91%1 o
  -2  18   2   1919.70   1834.40    203.00   91%1 o
   1 -15   0    378.71    524.10    253.50   91%1 <
   2 -10  -5   4061.40   2782.70    202.50   91%1 o
   2 -14  -4   4439.80   3531.00    204.30   91%1 o
  -2  21   1   2406.40   1902.40    203.10   91%1 o
  -2   6   5   2933.60   7377.00    226.80   91%1 o
   2 -18  -3    427.56    515.90    185.90   91%1 <
  -2  14   3   1565.90   2682.10    197.60   91%1 o
  -2  10   4  11153.00   9941.10    226.40   91%1 o
  -2  13   3   1199.60    891.70    210.50   92%1 o
   0 -18   4   2196.40   2168.40    417.50   92%1 o
  -2   9   4   1777.00   1003.10    193.40   92%1 o
  -2   5   5   2171.60   1851.50    213.10   92%1 o
  -2   1   6    568.11    595.60    246.80   92%1 <
   2  -6  -6   2187.50   4019.60    230.00   92%1 o
   2 -10  -5   4320.50   2782.70    202.50   92%1 o
   1   1  -4   6073.40   9699.90    321.80   92%1 o
   2 -18  -3    442.30    515.90    185.90   92%1 <
   1  -2  -3  32833.00  53134.80    361.40   92%1 o
   2 -22  -2    185.77    433.20    221.20   92%1 <
   1  -6  -2  94664.00  92437.50    416.90   92%1 o
  -1  19  -2   2898.50   1932.10    296.20   92%1 o
   1 -10  -1  93343.00  69973.00    381.40   92%1 o
  -1  16  -1    766.39   1112.80    278.80   92%1 o
   1 -15   0    688.80    524.10    253.50   92%1 <
   1 -19   1    820.50    796.50    265.40   92%1 o
  -1   9   1   9360.40  13142.80    292.30   92%1 o
  -2  21   1   2152.70   1902.40    203.10   92%1 o
   0 -13   3   6319.30   8108.00    472.30   92%1 o
  -1   1   3 101880.00  82182.50    417.80   92%1 o
  -2  14   3   1661.30   2682.10    197.60   92%1 o
  -2  10   4  10323.00   9941.10    226.40   92%1 o
  -2   6   5   4210.30   7377.00    226.80   92%1 o
   2  -9  -5    640.27   1244.70    233.90   92%1 o
   2 -13  -4   4095.90   2299.40    227.50   92%1 o
   2 -17  -3    820.89    786.50    232.80   92%1 o
   1 -14   0  12315.00  11443.20    285.70   92%1 o
  -1   5   2  61376.00  67646.50    375.70   92%1 o
  -2  17   2   1891.80   1035.00    225.90   92%1 o
  -2  20   1   1499.80   1516.50    217.90   92%1 o
   2  -5  -6    152.32    508.90    213.80   92%1 <
   2 -21  -2    903.20    748.90    213.10   92%1 o
  -1  12   0   3002.70   2883.80    274.50   92%1 o
   2  -8  -5   4665.40   3389.90    213.60   92%1 o
   2 -12  -4    578.20    700.80    208.00   92%1 o
   2 -16  -3    881.16    608.00    206.40   92%1 <
   2 -20  -2    396.19    855.70    205.60   92%1 o
   0 -18   4   3651.00   2168.40    417.50   93%1 o
  -1  -4   4   7478.40   4597.70    363.20   93%1 o
  -2   8   4   2114.40   1244.40    235.40   93%1 o
  -2   4   5    919.86   1054.40    244.60   93%1 o
  -3  15   5   1416.10   1543.60    207.10   93%1 o
  -2  -1   6    309.69    597.10    259.30   93%1 <
  -2   0   6    230.79    715.10    249.90   93%1 <
   2  -4  -6   2916.00   4574.60    239.50   93%1 o
   2  -3  -6   1908.30   3140.50    228.10   93%1 o
   2  -7  -5    918.91   2211.70    235.30   93%1 o
   2 -11  -4  12403.00  14424.90    256.00   93%1 o
   2 -10  -4  10956.00  12237.10    254.00   93%1 o
   1   2  -4  26112.00  41565.60    369.50   93%1 o
   2 -15  -3   9478.20   6362.10    238.80   93%1 o
   2 -14  -3   2145.80   2614.00    222.30   93%1 o
   2 -20  -2    534.21    855.70    205.60   93%1 o
   2 -19  -2   1220.70   1906.20    235.00   93%1 o
   2 -18  -2   5076.60   2635.40    219.80   93%1 o
   1  -5  -2 203820.00 160394.00    499.10   93%1 o
  -1  18  -2   2644.50   1533.40    310.50   93%1 o
   1  -9  -1  34721.00  42990.60    348.10   93%1 o
  -1  15  -1   3128.60   2058.30    287.70   93%1 o
   1 -13   0   7050.90   3924.90    293.30   93%1 o
  -1  12   0   3144.60   2883.80    274.50   93%1 o
  -2  22   0    199.99    305.90    244.70   93%1 <
   1 -18   1   7203.10   4467.60    280.30   93%1 o
   1 -17   1    564.91    -36.90    264.80   93%1 <
  -1   8   1   2990.60   3901.90    294.50   93%1 o
  -2  19   1    675.10    539.30    231.90   93%1 <
   1 -22   2   2036.50   1166.60    296.10   93%1 o
  -1   4   2   3153.20   3378.60    283.90   93%1 o
  -2  15   2   1830.40   1731.00    212.90   93%1 o
  -2  16   2   1662.20    485.90    208.00   93%1 <
  -2  12   3    626.91    711.80    226.80   93%1 o
  -3  18   4    444.60    188.10    205.80   93%1 <
   0 -17   4   1411.70   2107.40    443.40   94%1 o
  -1  -4   4   3435.60   4597.70    363.20   94%1 o
  -2   8   4   2041.10   1244.40    235.40   94%1 o
  -2   4   5    683.42   1054.40    244.60   94%1 o
  -3  15   5    957.60   1543.60    207.10   94%1 o
  -2  -1   6    312.92    597.10    259.30   94%1 <
   2  -3  -6   2588.70   3140.50    228.10   94%1 o
   2  -7  -5   1145.60   2211.70    235.30   94%1 o
   2  -6  -5   1723.90   1732.00    226.70   94%1 o
   2 -10  -4   9537.10  12237.10    254.00   94%1 o
   1   2  -4  38970.00  41565.60    369.50   94%1 o
   2 -14  -3   1768.10   2614.00    222.30   94%1 o
   1  -1  -3  24405.00  28107.80    334.90   94%1 o
  -1  20  -3   1468.20   1775.20    308.50   94%1 o
   2 -18  -2   3761.10   2635.40    219.80   94%1 o
   1  -5  -2 175670.00 160394.00    499.10   94%1 o
   2 -22  -1    213.18    126.90    238.40   94%1 <
   1 -13   0   3790.20   3924.90    293.30   94%1 o
  -1  11   0  22512.00  17005.90    289.00   94%1 o
   1 -17   1    251.63    -36.90    264.80   94%1 <
  -1   8   1   2629.20   3901.90    294.50   94%1 o
  -2  18   1    183.92    286.20    231.20   94%1 <
   1 -22   2   1252.10   1166.60    296.10   94%1 o
  -1   4   2   1973.90   3378.60    283.90   94%1 o
  -2  15   2   2086.00   1731.00    212.90   94%1 o
  -1   0   3  10603.00  10255.80    340.40   94%1 o
  -2  11   3    866.07    490.60    219.60   94%1 <
  -3  18   4    441.54    188.10    205.80   94%1 <
  -2   3   5    323.17    435.60    246.40   94%1 <
  -3  14   5    206.70    116.20    205.40   94%1 <
  -3  10   6   2661.80   1731.60    209.90   94%1 o
   1  -8  -1   2346.50   3683.70    272.20   94%1 o
  -1  14  -1    407.56    319.60    282.10   94%1 <
   1 -12   0   3824.60   3013.10    270.10   94%1 o
  -2  21   0    199.76    -49.60    222.80   94%1 <
   1 -21   2    246.94     12.60    281.30   94%1 <
  -2   7   4    191.15    415.10    227.40   94%1 <
   2 -13  -3   1290.20    712.00    225.30   94%1 o
   2 -17  -2    977.78    859.10    224.70   94%1 o
  -3  17   4    854.95    572.40    207.80   94%1 <
   2 -21  -1   1396.30   1696.80    225.90   94%1 o
   2  -2  -6    368.35    469.30    253.50   95%1 <
   1   9  -6   2848.10   5547.90    434.20   95%1 o
   2  -5  -5    100.16    342.90    239.10   95%1 <
   1   6  -5   3121.40   4061.30    364.70   95%1 o
   2  -9  -4   3621.60   3212.40    240.10   95%1 o
   1   3  -4  30576.00  34306.70    387.10   95%1 o
   2 -13  -3   1714.80    712.00    225.30   95%1 o
  -1  20  -3   1316.60   1775.20    308.50   95%1 o
   2 -17  -2    944.29    859.10    224.70   95%1 o
   1  -4  -2   1416.70   3489.90    294.00   95%1 o
  -1  17  -2   3599.80   3267.90    300.70   95%1 o
   2 -21  -1   1514.50   1696.80    225.90   95%1 o
   1  -8  -1   6203.10   3683.70    272.20   95%1 o
  -1  14  -1    790.00    319.60    282.10   95%1 <
   1 -12   0   1788.90   3013.10    270.10   95%1 o
  -1  11   0  22528.00  17005.90    289.00   95%1 o
  -2  21   0    123.35    -49.60    222.80   95%1 <
   1 -16   1    720.38    452.70    250.30   95%1 <
   1 -21   2    319.78     12.60    281.30   95%1 <
  -2  14   2  12285.00  11345.10    245.10   95%1 o
   0 -17   4   1706.60   2107.40    443.40   95%1 o
  -2   7   4    636.24    415.10    227.40   95%1 <
  -3  17   4    611.42    572.40    207.80   95%1 <
  -3  13   5    461.13    324.40    206.10   95%1 <
  -2  -2   6   2802.80   4358.90    302.80   95%1 o
  -3   9   6    231.22    180.80    214.90   95%1 <
  -1   7   1   3009.50   2542.60    267.50   95%1 o
  -3  20   3     24.28    -65.30    187.60   95%1 <
  -2   2   5  10425.00  11817.20    273.80   95%1 o
   2 -12  -3    507.16    561.60    216.50   95%1 <
   2 -16  -2   1199.10   1043.70    208.40   95%1 o
  -2  20   0   2379.60   1880.30    220.10   95%1 o
  -2  17   1    140.74    -18.50    198.50   95%1 <
  -2  10   3   4402.20   5583.50    224.50   95%1 o
  -2   6   4   8888.90   9491.20    241.80   95%1 o
   2  -8  -4   1604.40   3216.10    214.00   95%1 o
   2 -20  -1   1371.00   1150.80    215.60   95%1 o
  -3  16   4    913.55    912.10    190.90   95%1 o
  -3  12   5     79.70    378.90    179.30   95%1 <
   2  -1  -6     64.36    218.20    253.20   96%1 <
   2  -4  -5    360.82    217.00    238.80   96%1 <
   2  -8  -4   1701.00   3216.10    214.00   96%1 o
   2 -12  -3    532.22    561.60    216.50   96%1 <
   1   0  -3  13823.00  12194.30    324.10   96%1 o
   2 -16  -2   1276.60   1043.70    208.40   96%1 o
   2 -20  -1   1427.50   1150.80    215.60   96%1 o
  -2  20   0   2447.70   1880.30    220.10   96%1 o
  -1   7   1   3587.60   2542.60    267.50   96%1 o
  -2  17   1    144.32    -18.50    198.50   96%1 <
   1 -20   2    182.32    249.30    273.70   96%1 <
  -1   3   2  40571.00  57255.30    378.70   96%1 o
  -2  13   2   5055.70   5161.40    230.80   96%1 o
  -2  10   3   4533.60   5583.50    224.50   96%1 o
  -3  19   3     42.57    217.10    187.70   96%1 <
  -2   6   4   9488.20   9491.20    241.80   96%1 o
  -3  16   4    943.09    912.10    190.90   96%1 o
  -2   2   5  10509.00  11817.20    273.80   96%1 o
  -3  12   5     81.33    378.90    179.30   96%1 <
  -3   8   6     66.59   -112.10    198.10   96%1 <
   1 -11   0  17825.00  10612.30    270.20   96%1 o
  -1  10   0  19166.00  20876.50    297.50   96%1 o
   2 -11  -3   1157.50    217.60    207.20   96%1 <
   2 -15  -2   2909.90   2055.90    200.10   96%1 o
   2 -19  -1    496.51    752.40    197.70   96%1 o
   1  -7  -1   5341.80   2881.50    261.10   96%1 o
  -2  19   0    379.80    540.90    231.80   96%1 <
   1 -15   1   6036.30   7336.20    274.60   96%1 o
  -2  16   1    729.06   1136.60    211.30   96%1 o
  -2   9   3    580.28    577.00    214.40   96%1 <
  -3  15   4   2293.80   1912.00    193.70   96%1 o
   3 -15  -5   1398.60   1141.60    196.10   96%1 o
  -3  11   5   2719.40   2516.60    194.90   96%1 o
   2   0  -6    621.07   1437.40    261.70   97%1 o
   3 -15  -5   1383.40   1141.60    196.10   97%1 o
   3 -18  -4    447.39    401.00    203.30   97%1 <
   2  -7  -4    195.58      0.80    216.00   97%1 <
  -1  19  -3   4381.50   7658.10    289.00   97%1 o
   2 -14  -2   8147.90   9773.20    254.60   97%1 o
   1  -3  -2  57780.00  74179.80    406.10   97%1 o
  -1  16  -2   1374.30   2048.10    280.00   97%1 o
   2 -18  -1   5480.80   3756.60    238.90   97%1 o
  -1  13  -1  46111.00  40840.10    341.60   97%1 o
  -2  22  -1    380.14    389.50    246.20   97%1 <
   2 -22   0    487.86    357.00    231.30   97%1 <
  -2  19   0    319.90    540.90    231.80   97%1 <
   1 -19   2   3723.90   2932.60    273.60   97%1 o
  -2  12   2   2009.30   3089.70    228.10   97%1 o
  -3  21   2     45.84    167.00    205.50   97%1 <
  -1  -1   3  40215.00  33646.10    381.40   97%1 o
  -2   9   3    274.30    577.00    214.40   97%1 <
  -3  18   3     30.40    -72.50    196.60   97%1 <
   0 -16   4    315.79    244.80    374.40   97%1 <
  -2   5   4    336.43    705.40    227.40   97%1 o
  -2   1   5   2243.60   1802.80    270.60   97%1 o
  -3  11   5   3048.90   2516.60    194.90   97%1 o
  -2  -3   6   1586.70   1513.30    297.30   97%1 o
  -3   7   6   3126.50   2239.60    204.40   97%1 o
   3 -14  -5    103.94    -24.20    202.90   97%1 <
   2  -3  -5    116.49    208.50    247.40   97%1 <
   2 -10  -3   5418.40   4896.20    228.90   97%1 o
  -1   6   1  36251.00  42631.90    354.10   97%1 o
  -3  14   4   1523.50    929.30    199.20   97%1 o
   1 -14   1   7621.30   6122.70    264.10   97%1 o
  -2  15   1   1378.40   1594.40    229.70   97%1 o
  -3  10   5    439.06    704.90    216.60   97%1 o
  -3   6   6    342.80    383.50    234.00   97%1 <
   3 -10  -6   3194.10   2898.60    229.10   97%1 o
   3 -17  -4    897.91   1014.80    205.00   97%1 o
  -2  21  -1   1116.20   1016.40    217.70   97%1 o
  -2  18   0    493.33    677.40    208.20   97%1 o
  -2   8   3   7527.30   6097.10    238.90   97%1 o
  -3  17   3    225.02    338.10    197.30   97%1 <
   2 -17  -1    524.00    245.80    196.70   97%1 <
   2 -21   0    138.09    121.70    204.50   97%1 <
  -3  20   2   1015.40    622.60    189.40   97%1 o
   3 -10  -6   4243.10   2898.60    229.10   98%1 o
   2   0  -6    861.67   1437.40    261.70   98%1 o
   3 -14  -5     97.90    -24.20    202.90   98%1 <
   3 -13  -5    605.10    587.30    194.60   98%1 o
   2  -3  -5     41.74    208.50    247.40   98%1 <
   3 -17  -4   1441.50   1014.80    205.00   98%1 o
   2  -6  -4  12580.00   9791.70    248.40   98%1 o
   2 -10  -3   5903.60   4896.20    228.90   98%1 o
  -1  18  -3    573.05    785.20    283.20   98%1 <
   2 -13  -2   5674.10   5364.40    219.90   98%1 o
   1  -3  -2  66055.00  74179.80    406.10   98%1 o
   2 -17  -1    346.83    245.80    196.70   98%1 <
  -2  21  -1   2642.30   1016.40    217.70   98%1 o
   2 -21   0    176.41    121.70    204.50   98%1 <
   1 -10   0  17296.00  17875.20    287.60   98%1 o
  -1   9   0  14707.00  16686.60    294.80   98%1 o
  -2  18   0    321.73    677.40    208.20   98%1 o
   1 -14   1   5564.30   6122.70    264.10   98%1 o
  -1   6   1  39843.00  42631.90    354.10   98%1 o
  -2  15   1   1348.70   1594.40    229.70   98%1 o
   1 -18   2   5060.60   2726.50    266.90   98%1 o
  -3  20   2   1013.40    622.60    189.40   98%1 o
  -2   8   3   6598.00   6097.10    238.90   98%1 o
  -3  17   3    239.82    338.10    197.30   98%1 <
  -3  13   4    467.83     26.80    189.00   98%1 <
  -3  14   4   1441.30    929.30    199.20   98%1 o
  -2   1   5    850.20   1802.80    270.60   98%1 o
  -3  10   5    295.60    704.90    216.60   98%1 o
  -2  -3   6    759.11   1513.30    297.30   98%1 o
  -3   6   6   1491.10    383.50    234.00   98%1 <
   3 -16  -4   1227.30    959.50    196.40   98%1 o
   3 -20  -3     27.24    137.50    182.80   98%1 <
   2  -9  -3    676.53    906.30    219.80   98%1 o
  -2  11   2     63.13     97.70    205.90   98%1 <
  -3  16   3   2663.50   2940.30    196.00   98%1 o
   2 -20   0    960.61    828.40    196.30   98%1 o
   3  -8  -6    167.32    368.70    236.80   99%1 <
   2   1  -6    146.45    741.10    275.10   99%1 <
   1  10  -6   1329.20   2937.70    495.70   99%1 o
   2  -2  -5  17824.00  16223.50    293.70   99%1 o
   3 -15  -4   2023.70   1377.20    198.00   99%1 o
   2  -5  -4    473.71     62.60    243.20   99%1 <
   3 -19  -3    103.08   -348.40    183.80   99%1 <
   1   1  -3  35052.00  43401.40    399.50   99%1 o
  -1  18  -3    876.10    785.20    283.20   99%1 <
   2 -12  -2   1608.10   2000.10    213.30   99%1 o
  -1  15  -2   6174.40   4437.70    271.80   99%1 o
   2 -16  -1    869.49    445.00    187.20   99%1 <
  -1  12  -1  26646.00  31332.20    320.30   99%1 o
  -2  20  -1   3238.60   1803.70    212.00   99%1 o
   2 -20   0    516.45    828.40    196.30   99%1 o
  -2  17   0    186.13     10.40    209.30   99%1 <
   1 -13   1  23518.00  25045.80    302.90   99%1 o
  -2  14   1   6979.30   5811.80    217.40   99%1 o
  -3  22   1     24.45     62.30    177.00   99%1 <
   1 -17   2  21201.00  15993.90    291.50   99%1 o
  -1   2   2   4085.70   3269.30    315.10   99%1 o
  -3  19   2    101.22   -138.50    178.80   99%1 <
  -2   7   3    130.85     36.90    237.40   99%1 <
  -3  12   4   1716.80   1552.80    202.10   99%1 o
  -3   5   6   1226.60    152.80    225.90   99%1 <
   3 -11  -5   3481.30   4563.90    223.10   99%1 o
   3 -18  -3     51.98     52.10    203.20   99%1 <
   2  -8  -3   8522.60   9358.00    246.50   99%1 o
   2 -15  -1    427.64   1082.30    235.00   99%1 o
   2 -19   0    403.42    107.10    223.10   99%1 <
  -3  15   3    202.37     16.30    206.30   99%1 <
  -2   3   4   1897.20    958.20    255.00   99%1 o
  -3   8   5    525.89    222.30    216.70   99%1 <
   3 -14  -4   1046.40   1329.60    215.40   99%1 o
  -3  21   1   1241.80   1314.30    217.30   99%1 o
  -2  10   2   1831.10   1741.30    238.00   99%1 o
  -3  18   2    362.48    -10.10    206.20   99%1 <
  -3   4   6   1621.10   1613.60    236.70   99%1 o
   3  -7  -6   4754.20   2761.10    226.20  100%1 o
   2   2  -6   4729.60   1743.70    290.50  100%1 o
   3 -10  -5     27.94    167.00    212.40  100%1 <
   2  -1  -5    709.92    854.00    270.70  100%1 o
   3 -14  -4    940.31   1329.60    215.40  100%1 o
   3 -17  -3    269.88    285.60    213.40  100%1 <
   3 -21  -2    102.88    404.80    203.70  100%1 <
   2 -11  -2    212.52     75.70    229.20  100%1 <
   1  -2  -2   2922.10   1845.90    312.70  100%1 o
   2 -15  -1    462.63   1082.30    235.00  100%1 o
  -2  19  -1   4255.20   2575.80    254.00  100%1 o
   1  -9   0  17181.00  17375.40    303.40  100%1 o
  -2  16   0   9096.10   6867.40    250.50  100%1 o
   2 -22   1    284.43    466.60    242.50  100%1 <
  -1   5   1   8237.30  16929.10    330.10  100%1 o
  -2  13   1   8484.60   7227.40    241.60  100%1 o
  -3  21   1   1133.30   1314.30    217.30  100%1 o
  -2  10   2    922.94   1741.30    238.00  100%1 o
  -3  18   2    287.58    -10.10    206.20  100%1 <
  -1  -2   3 124060.00 125511.00    532.50  100%1 o
   0 -15   4   2351.40   1753.20    424.90  100%1 o
  -2   3   4   1851.30    958.20    255.00  100%1 o
  -3  11   4   9793.10   9274.30    230.30  100%1 o
  -2  -1   5   2195.60   1161.20    304.30  100%1 o
  -2  -5   6    545.16    637.50    350.90  100%1 <
  -3   4   6   1943.60   1613.60    236.70  100%1 o
   2  -4  -4  38736.00  36185.00    315.30  100%1 o
   2 -18   0    314.20    503.00    232.30  100%1 <
   3 -13  -4    377.20    160.20    205.30  100%1 <
  -3  14   3    446.79    646.80    199.60  100%1 o
  -3   7   5   7191.00  10276.40    239.40  100%1 o
   3 -20  -2   1333.80   1113.00    205.90  100%1 o
  -2   6   3   6618.60   7280.50    261.60  100%1 o
   2  -7  -3     60.29    219.50    237.00  100%1 <
   2 -14  -1   6252.90   5050.70    229.70  100%1 o
  -3  17   2   9145.50   9031.20    220.80  100%1 o
  -3  20   1    760.77    575.70    197.80  100%1 <
   3  -6  -6   1079.70    511.40    221.60  101%1 <
   3  -9  -5   4335.00   3476.30    222.40  101%1 o
  -1  14  -2  26906.00  24915.10    352.00  101%1 o
  -2  21  -2    148.11    253.10    254.50  101%1 <
  -1  11  -1   9424.20   8652.60    307.90  101%1 o
   2 -21   1   1322.70    731.50    243.50  101%1 o
   1 -12   1  27573.00  35076.00    352.50  101%1 o
   1 -16   2   6259.50   4418.60    301.70  101%1 o
   1 -20   3   1426.90    954.10    317.50  101%1 o
  -3  10   4    336.34    691.30    209.30  101%1 o
  -3   3   6   4452.50   5923.60    261.90  101%1 o
   2 -10  -2    998.05   1953.30    233.00  101%1 o
  -2   9   2   8572.20   9127.50    250.20  101%1 o
  -2   2   4  13125.00  15475.60    284.40  101%1 o
  -4  14   5    446.61    443.20    198.00  101%1 <
   3 -12  -4   2070.00   1543.80    207.80  101%1 o
   3 -19  -2     79.37   -194.70    202.70  101%1 <
  -2  18  -1   5566.70   2102.40    256.20  101%1 o
   2 -17   0    346.24    133.00    232.10  101%1 <
  -2  15   0  19637.00  17366.90    283.40  101%1 o
  -2  12   1  42839.00  45606.70    328.60  101%1 o
  -3  13   3    521.53   1325.00    210.30  101%1 o
  -4  17   4     83.45    155.40    197.30  101%1 <
   2  -3  -4   2498.30   2874.70    264.90  101%1 o
   3 -15  -3    154.78    261.70    203.90  101%1 <
  -3  22   0    363.83    158.60    221.60  101%1 <
  -3  16   2   1783.00   1299.90    210.30  101%1 o
  -3   6   5   6040.00   3990.00    218.40  101%1 o
   3 -22  -1     39.92    141.30    220.70  101%1 <
   2 -13  -1   9029.20   8450.20    255.30  101%1 o
  -3  19   1   1021.00   1232.70    217.50  101%1 o
   3  -5  -6    251.99    534.30    229.30  101%1 <
   3  -8  -5    841.23    428.40    222.90  101%1 <
   1   5  -4  48067.00  46109.40    477.10  102%1 o
  -1  19  -4    337.92   -185.90    360.60  102%1 <
   1   2  -3 144400.00 123219.00    511.80  102%1 o
   1 -15   2   5234.20   4272.50    309.20  102%1 o
   1 -19   3   2028.40   1856.80    317.00  102%1 o
  -2  -6   6   2681.50   3313.00    336.80  102%1 o
  -1  16  -3   1151.60   1249.00    338.20  102%1 o
   2 -20   1   1964.50   1146.20    244.30  102%1 o
  -2   5   3  10248.00  11683.20    271.10  102%1 o
   2 -16   0   8897.60   8412.00    258.80  102%1 o
   3 -14  -3    448.94    533.50    207.10  102%1 <
   2  -9  -2   7483.40   8116.80    249.60  102%1 o
   1  -1  -2  36949.00  45964.70    396.20  102%1 o
  -2  20  -2   1912.00    792.30    259.20  102%1 o
   3 -21  -1   1375.60   1208.40    215.90  102%1 o
  -4  19   3    122.85    289.20    196.20  102%1 <
  -4   9   6   2094.60   1612.20    211.30  102%1 o
   1 -11   1   9324.20   7644.10    318.90  102%1 o
  -3  12   3    621.05    633.20    201.20  102%1 o
  -3  21   0   1911.30    994.30    216.90  102%1 o
  -1   4   1 148080.00 160400.00    527.50  102%1 o
  -3  18   1   1271.20    857.20    217.30  102%1 o
  -2   8   2    618.08    890.10    233.90  102%1 o
  -3  15   2   1514.90    631.70    209.00  102%1 o
  -3   5   5   1128.80    492.70    217.50  102%1 <
   3  -4  -6   2565.40   2308.40    226.80  102%1 o
   3 -17  -2   8577.90   7417.20    223.20  102%1 o
  -2  17  -1   3511.90   1574.10    250.70  102%1 o
  -2   1   4  24702.00  26010.80    315.40  102%1 o
   3  -7  -5   2546.00   3741.90    213.80  102%1 o
   2 -12  -1  29446.00  35710.90    303.00  102%1 o
  -2  11   1  14386.00  12897.00    266.70  102%1 o
  -4  12   5   1270.30    981.70    190.00  102%1 o
  -3   1   6    499.49     84.90    251.40  102%1 <
   3 -10  -4   3160.70   1799.30    209.40  102%1 o
  -2  14   0   1371.00   1589.10    239.30  102%1 o
   2 -19   1   5118.60   3987.80    249.90  102%1 o
  -4  15   4    296.66    363.80    197.10  102%1 <
   3 -13  -3    387.85   1221.60    208.70  102%1 o
   3 -20  -1    230.09    186.40    204.10  102%1 <
  -4  18   3    299.04     25.70    187.90  102%1 <
  -3   8   4   3648.50   3195.90    208.80  102%1 o
  -3  21   0   2037.10    994.30    216.90  103%1 o
   2 -19   1   4735.80   3987.80    249.90  103%1 o
   1 -11   1   6644.80   7644.10    318.90  103%1 o
  -1   4   1 156640.00 160400.00    527.50  103%1 o
  -2  11   1  12725.00  12897.00    266.70  103%1 o
  -3  18   1   1575.90    857.20    217.30  103%1 o
   1 -15   2   5613.20   4272.50    309.20  103%1 o
  -2   8   2    746.31    890.10    233.90  103%1 o
  -3  15   2   1420.80    631.70    209.00  103%1 o
   1 -19   3   1887.30   1856.80    317.00  103%1 o
  -4  18   3    461.82     25.70    187.90  103%1 <
  -2   1   4  23926.00  26010.80    315.40  103%1 o
  -3   8   4   3381.50   3195.90    208.80  103%1 o
  -4  15   4    391.14    363.80    197.10  103%1 <
  -3   5   5    917.33    492.70    217.50  103%1 <
  -4  12   5   1412.60    981.70    190.00  103%1 o
  -3   1   6    441.97     84.90    251.40  103%1 <
  -4   8   6   1950.80   1938.20    203.80  103%1 o
   3  -4  -6   2780.80   2308.40    226.80  103%1 o
   3  -7  -5   3076.10   3741.90    213.80  103%1 o
   3 -10  -4    839.84   1799.30    209.40  103%1 o
  -1  19  -4    534.31   -185.90    360.60  103%1 <
   3 -13  -3    608.60   1221.60    208.70  103%1 o
  -1  16  -3   1235.30   1249.00    338.20  103%1 o
   1  -1  -2  43948.00  45964.70    396.20  103%1 o
  -2  20  -2   1309.40    792.30    259.20  103%1 o
   3 -20  -1    329.88    186.40    204.10  103%1 <
   2 -12  -1  36510.00  35710.90    303.00  103%1 o
  -2  17  -1   2067.80   1574.10    250.70  103%1 o
  -2  14   0    880.18   1589.10    239.30  103%1 o
   3 -14  -3    409.46    533.50    207.10  103%1 <
   3 -17  -2   8665.90   7417.20    223.20  103%1 o
   2  -9  -2   8235.90   8116.80    249.60  103%1 o
   3 -21  -1   1227.20   1208.40    215.90  103%1 o
   2 -16   0   8750.10   8412.00    258.80  103%1 o
  -3  12   3    599.99    633.20    201.20  103%1 o
  -4  19   3     89.41    289.20    196.20  103%1 <
  -4   9   6   2208.00   1612.20    211.30  103%1 o
   2 -19   1   4235.50   3987.80    249.90  104%1 o
  -3  17   1    556.16    337.90    216.60  104%1 <
  -3  14   2    157.41    116.80    208.30  104%1 <
   1 -18   3   1754.80    975.50    316.70  104%1 o
  -1  -3   3  20333.00  23640.20    421.50  104%1 o
  -2   4   3   1493.20    826.60    256.90  104%1 o
  -3  11   3   2651.20   2871.30    215.50  104%1 o
  -4  14   4    966.79    438.80    207.30  104%1 <
  -2  -3   5    541.37    398.10    308.90  104%1 <
  -3   4   5    118.62    154.70    232.50  104%1 <
  -4  11   5   1843.40   1045.30    200.20  104%1 o
   3  -3  -6   5689.40   4163.00    253.20  104%1 o
   2   4  -6   5268.00   5469.70    309.70  104%1 o
   4 -14  -5    416.63    674.50    204.30  104%1 o
   3  -6  -5   2804.60   2280.80    227.20  104%1 o
   2   1  -5   2710.60   2330.40    281.50  104%1 o
   4 -17  -4     79.13    188.30    202.80  104%1 <
   3  -9  -4   4612.30   5324.70    228.00  104%1 o
   2  -2  -4   8886.00  13365.50    292.70  104%1 o
   3 -12  -3    679.81   1122.50    224.90  104%1 o
   2  -5  -3   9872.50  13644.20    268.40  104%1 o
   3 -16  -2   2476.20   4159.10    216.00  104%1 o
   2  -8  -2    587.88   1581.10    234.20  104%1 o
  -1  13  -2  12697.00   9093.90    342.10  104%1 o
   3 -19  -1    938.01   1202.00    224.10  104%1 o
   1  -4  -1 140490.00 161573.00    528.20  104%1 o
  -1  10  -1  23092.00  21361.90    336.80  104%1 o
   2 -15   0  17391.00  14897.20    275.90  104%1 o
  -1   7   0  49225.00  38494.00    368.30  104%1 o
  -3  20   0    636.76    779.50    215.60  104%1 o
  -4  20   2     49.05    112.50    205.90  104%1 <
  -4  17   3     10.28    103.60    196.50  104%1 <
  -4   7   6     11.95     59.40    215.80  104%1 <
   4 -13  -5    105.94    169.30    202.20  104%1 <
   1  11  -6   9255.50   5780.00    540.00  105%1 o
   4 -16  -4    792.50    813.80    213.40  105%1 o
  -1  18  -4     89.12    551.70    358.30  105%1 <
   3 -15  -2   1590.30    905.10    216.90  105%1 o
  -2  19  -2    425.78    615.00    260.50  105%1 <
   2 -11  -1   9089.10  12126.70    266.60  105%1 o
  -2  16  -1   6210.60   6893.00    262.00  105%1 o
   3 -22   0    497.15    369.30    221.20  105%1 <
   1  -7   0  53328.00  37733.20    367.40  105%1 o
   2 -18   1   3052.50   2505.40    253.20  105%1 o
   1 -14   2  16840.00  20504.10    349.90  105%1 o
  -2   7   2    741.02    950.40    243.00  105%1 o
  -2   0   4   5959.90   5858.70    305.80  105%1 o
  -3   7   4     75.84    172.00    218.30  105%1 <
  -2  -7   6    122.45    191.50    362.40  105%1 <
  -3  22  -1    187.71     57.40    229.20  105%1 <
  -2  13   0  15423.00  14759.30    276.10  105%1 o
  -2  10   1  46255.00  51086.20    338.80  105%1 o
  -4  10   5   2535.80   2285.50    211.60  105%1 o
   4 -19  -3    155.87    296.30    202.70  105%1 <
  -3  10   3   3511.90   5316.80    223.40  105%1 o
   2  -1  -4  23711.00  25730.70    321.30  105%1 o
   3 -18  -1   1167.10    913.10    224.10  105%1 o
   2 -14   0   3142.50   2713.20    250.10  105%1 o
  -3  19   0    326.29    445.80    224.20  105%1 <
   3  -2  -6    852.04   1010.10    248.10  105%1 o
   3  -5  -5    657.79    381.40    222.00  105%1 <
   2 -21   2     53.58     67.90    272.40  105%1 <
  -4  13   4     91.04     79.60    188.40  105%1 <
   4  -9  -6   2036.40   2187.40    216.10  105%1 o
   3  -8  -4   2118.30   2221.70    221.30  105%1 o
   2  -4  -3   1984.50   3032.40    261.50  105%1 o
  -3  16   1   1744.60   1624.30    212.10  105%1 o
  -3  13   2   3441.20   4157.80    211.40  105%1 o
  -3   3   5    769.47    647.80    241.60  105%1 <
   4 -12  -5   2591.50   1673.60    207.40  105%1 o
  -4  19   2    295.05     -5.00    197.20  105%1 <
  -4  16   3   1096.90    502.00    190.40  105%1 <
  -4   6   6     19.05    126.10    216.20  105%1 <
   3 -11  -3   2174.70   2493.20    221.40  105%1 o
   4 -15  -4    693.38    525.60    194.60  105%1 <
   2   5  -6     85.50    290.20    318.70  106%1 <
   2   2  -5  18903.00  19645.00    330.50  106%1 o
  -1  18  -4     59.11    551.70    358.30  106%1 <
  -1  15  -3    295.69    753.80    349.40  106%1 <
   1 -10   1  21829.00  21576.30    345.20  106%1 o
   2 -21   2     64.02     67.90    272.40  106%1 <
   1 -17   3   2071.10   3149.00    325.90  106%1 o
   2  -7  -2    747.47    417.30    243.50  106%1 <
   3 -21   0   2167.10   1166.00    225.90  106%1 o
  -2  -4   5    126.34    426.00    322.80  106%1 <
   4 -18  -3    448.31    579.30    204.10  106%1 <
   3 -14  -2     78.99     80.10    214.80  106%1 <
   2 -17   1    464.10    388.00    247.70  106%1 <
  -2  18  -2   2079.50   1566.10    270.30  106%1 o
  -2   3   3   4633.90   3760.80    264.50  106%1 o
  -4   9   5    153.82    136.00    206.20  106%1 <
  -3  -1   6    577.85    754.60    265.30  106%1 <
  -3   6   4    247.11   -183.40    219.10  106%1 <
   4  -8  -6   2141.70   2723.80    226.00  106%1 o
   4 -11  -5   2767.20   1856.40    216.20  106%1 o
   3 -17  -1   1521.90   1606.30    217.40  106%1 o
   2 -10  -1  54002.00  55368.40    341.60  106%1 o
  -3  21  -1    109.54    197.80    222.90  106%1 <
  -4  12   4   3222.80   2631.50    212.80  106%1 o
   3  -4  -5    297.70    348.20    238.50  106%1 <
   4 -14  -4   1307.50   1079.00    214.10  106%1 o
  -4  21   1    327.35    106.90    205.50  106%1 <
   3  -7  -4     99.86    149.60    224.00  106%1 <
  -3  18   0    374.07    255.10    224.20  106%1 <
  -4  18   2   2763.50   2954.30    204.30  106%1 o
  -3   9   3   2860.90   2742.60    217.80  106%1 o
  -4  15   3    591.85    380.50    198.10  106%1 <
  -4   5   6   1345.60   1443.50    228.60  106%1 o
   4 -17  -3      9.12    269.60    203.20  106%1 <
   4  -8  -6   1889.90   2723.80    226.00  107%1 o
   3  -1  -6    536.37    218.90    252.90  107%1 <
   2   5  -6     86.07    290.20    318.70  107%1 <
   4 -11  -5   2454.20   1856.40    216.20  107%1 o
   3  -4  -5    282.76    348.20    238.50  107%1 <
   4 -14  -4   1214.40   1079.00    214.10  107%1 o
   3  -7  -4     96.06    149.60    224.00  107%1 <
   4 -18  -3    406.98    579.30    204.10  107%1 <
  -1  15  -3    281.66    753.80    349.40  107%1 <
   3 -14  -2     60.61     80.10    214.80  107%1 <
   2  -7  -2    714.82    417.30    243.50  107%1 <
  -2  18  -2   1954.30   1566.10    270.30  107%1 o
   3 -17  -1   1428.80   1606.30    217.40  107%1 o
   2 -10  -1  50215.00  55368.40    341.60  107%1 o
  -3  21  -1    104.48    197.80    222.90  107%1 <
   3 -21   0   1995.00   1166.00    225.90  107%1 o
  -3  18   0    293.08    255.10    224.20  107%1 <
   2 -17   1    394.18    388.00    247.70  107%1 <
   1 -10   1  20133.00  21576.30    345.20  107%1 o
  -4  21   1    289.31    106.90    205.50  107%1 <
  -4  18   2   2530.30   2954.30    204.30  107%1 o
   1 -17   3   1819.50   3149.00    325.90  107%1 o
  -2   3   3   4407.80   3760.80    264.50  107%1 o
  -3   9   3   2653.00   2742.60    217.80  107%1 o
  -4  15   3    560.41    380.50    198.10  107%1 <
  -3   6   4    227.93   -183.40    219.10  107%1 <
  -4  12   4   3004.80   2631.50    212.80  107%1 o
  -2  -4   5     95.37    426.00    322.80  107%1 <
  -4   9   5    139.84    136.00    206.20  107%1 <
  -3  -1   6    470.98    754.60    265.30  107%1 <
  -4   5   6   1208.70   1443.50    228.60  107%1 o
   4 -17  -3      8.72    269.60    203.20  107%1 <
   3 -20   0    170.79    324.10    230.70  107%1 <
  -3  15   1   5370.20   3961.90    235.40  107%1 o
  -2   6   2  30352.00  27801.70    299.10  107%1 o
  -3  12   2   5967.40   4690.20    222.70  107%1 o
   3 -10  -3   3231.50   4313.00    225.60  107%1 o
   4  -7  -6    118.51     60.70    211.60  108%1 <
   4 -10  -5   2471.80   3240.40    212.40  108%1 o
   4 -13  -4     61.32    107.20    204.50  108%1 <
   2   0  -4   5056.30   4461.20    290.00  108%1 o
  -2  20  -3    342.33     27.40    287.60  108%1 <
   3 -13  -2   3037.40   4265.40    218.10  108%1 o
   3 -16  -1   2267.30   2938.40    220.90  108%1 o
   1  -3  -1  38805.00  28843.70    404.10  108%1 o
  -1   9  -1   4173.50   8453.60    339.60  108%1 o
  -1   6   0 104360.00  95871.60    460.80  108%1 o
  -2  12   0   6414.90   7790.90    264.00  108%1 o
   2 -16   1    144.17    211.30    249.60  108%1 <
  -2   9   1   2170.00   1944.80    245.70  108%1 o
   1 -13   2   7134.50   9478.00    336.20  108%1 o
  -2  -1   4  17841.00  22364.70    335.00  108%1 o
  -3   2   5    433.49    233.20    247.50  108%1 <
  -4   8   5   2120.00   3233.20    214.40  108%1 o
  -2  -8   6   1365.00   1671.10    387.10  108%1 o
   2  -3  -3   2457.80   2731.40    261.20  108%1 o
  -4  11   4    340.61    216.40    198.70  108%1 <
   4 -16  -3    513.12    878.90    196.30  108%1 o
  -4  20   1    400.61    215.60    197.40  108%1 <
  -4  14   3    106.62     88.60    197.90  108%1 <
  -3   5   4   1426.20   1086.70    224.00  108%1 o
  -3  -2   6   1208.10   1888.10    275.90  108%1 o
   2  -6  -2  24501.00  22398.80    289.10  108%1 o
  -3  20  -1    559.58    201.60    223.10  108%1 <
  -4  17   2   2000.40   1801.90    201.60  108%1 o
  -4   4   6    936.31   1025.20    234.70  108%1 o
   4 -19  -2    159.79    145.90    203.30  108%1 <
   3 -19   0    125.01    120.00    213.10  108%1 <
   3  -6  -4    837.26   1235.30    225.40  108%1 o
   3  -9  -3   1742.20   2057.50    231.70  108%1 o
  -3   8   3   1791.00   2079.80    226.80  108%1 o
  -5  13   5    171.91    339.00    187.90  108%1 <
  -5  16   4    134.42    195.80    187.30  108%1 <
   2   6  -6   2833.90   4055.00    347.00  109%1 o
  -1  17  -4   9026.50   7159.00    374.80  109%1 o
  -2  17  -2   3013.50   3323.70    288.50  109%1 o
   2 -19   2    233.84     46.90    281.80  109%1 <
   1 -16   3    201.39    938.00    334.20  109%1 <
  -2   2   3  78845.00  74108.70    398.40  109%1 o
   4  -6  -6    363.07    382.80    220.80  109%1 <
   4 -12  -4   2136.90   2185.40    218.00  109%1 o
   3 -22   1     15.26   -262.40    240.50  109%1 <
  -4   7   5    136.73      7.20    207.70  109%1 <
   4 -15  -3    517.54    455.00    213.80  109%1 <
   3 -15  -1   2972.00   4106.40    241.40  109%1 o
   2 -12   0   7445.40   6290.80    268.30  109%1 o
   1  -9   1   6658.10  10699.10    328.60  109%1 o
  -3   1   5   4902.80   4458.60    266.80  109%1 o
  -2  14  -1   4712.50   3596.50    273.00  109%1 o
  -4  10   4   1865.90   1374.70    209.60  109%1 o
   4 -18  -2   3336.10   3364.10    219.90  109%1 o
  -4  19   1    366.11    514.80    206.40  109%1 <
  -2   5   2  13870.00  14210.40    290.70  109%1 o
  -4  16   2    779.45   1175.80    200.30  109%1 o
  -4  13   3    605.85   1638.40    202.60  109%1 o
  -5  12   5    550.67    236.20    197.40  109%1 <
   4 -21  -1    366.58    450.50    212.90  109%1 <
   3 -18   0    382.35    369.10    222.50  109%1 <
  -2  11   0  32795.00  50970.40    350.40  109%1 o
   2 -15   1   3486.70   4036.50    265.60  109%1 o
  -2   8   1  54437.00  41426.50    339.10  109%1 o
  -5  15   4    424.75    359.10    197.50  109%1 <
  -4   3   6    671.77    803.50    227.30  109%1 o
  -3  19  -1   3312.30   1987.00    243.30  109%1 o
  -5  18   3    752.11    329.80    198.20  109%1 <
  -3   4   4   9276.50   9455.30    263.60  109%1 o
   2   6  -6   3923.00   4055.00    347.00  110%1 o
  -1  17  -4   6389.30   7159.00    374.80  110%1 o
   4 -18  -2   4127.90   3364.10    219.90  110%1 o
   4 -21  -1    452.71    450.50    212.90  110%1 <
  -2  14  -1   3509.00   3596.50    273.00  110%1 o
   3 -18   0    509.27    369.10    222.50  110%1 <
  -2  11   0  45458.00  50970.40    350.40  110%1 o
   2 -15   1   3170.60   4036.50    265.60  110%1 o
   1  -9   1   6903.20  10699.10    328.60  110%1 o
  -2   8   1  47689.00  41426.50    339.10  110%1 o
  -4  19   1    249.15    514.80    206.40  110%1 <
  -2   5   2   9836.10  14210.40    290.70  110%1 o
  -4  16   2   1017.10   1175.80    200.30  110%1 o
   1 -16   3    305.45    938.00    334.20  110%1 <
  -4  13   3   1099.60   1638.40    202.60  110%1 o
  -5  15   4    539.23    359.10    197.50  110%1 <
  -2  -5   5   1049.40   1184.60    347.50  110%1 o
  -3   1   5   6123.80   4458.60    266.80  110%1 o
  -5  12   5    693.30    236.20    197.40  110%1 <
  -4   3   6   1140.60    803.50    227.30  110%1 o
  -3  19  -1   2830.30   1987.00    243.30  110%1 o
  -5  18   3    650.84    329.80    198.20  110%1 <
  -3   4   4  12334.00   9455.30    263.60  110%1 o
   4  -8  -5   2008.00   1369.90    216.20  110%1 o
   4 -11  -4   1286.40    947.70    214.40  110%1 o
   3 -21   1    610.28    118.80    233.30  110%1 <
   4  -5  -6   2436.40   1529.30    224.10  110%1 o
   3  -2  -5   1070.90   1344.90    241.50  110%1 o
   3  -5  -4   5010.00   4519.20    235.50  110%1 o
   4 -14  -3    179.11    101.60    213.30  110%1 <
   3  -8  -3   1280.10   1648.70    221.20  110%1 o
  -3  16   0   4182.70   3564.00    225.60  110%1 o
  -4   6   5    467.09    422.60    216.90  110%1 <
   3 -11  -2  38306.00  37076.60    298.90  110%1 o
  -3   7   3  16898.00  17777.50    258.40  110%1 o
   4 -17  -2   1205.40    898.20    205.80  110%1 o
  -4  21   0    469.65    478.30    198.00  110%1 <
   3   1  -6    864.81     66.80    275.20  111%1 <
   2   1  -4  25252.00  22134.70    335.00  111%1 o
   2  -2  -3  99838.00  91126.40    420.60  111%1 o
  -1  14  -3   4082.50   3432.40    362.40  111%1 o
  -2  19  -3    542.68    236.70    287.40  111%1 <
   2  -5  -2   8504.00   8832.00    273.00  111%1 o
   3 -14  -1    317.31    180.80    216.50  111%1 <
  -4  21   0    630.26    478.30    198.00  111%1 <
  -3  13   1  10574.00  11629.80    231.80  111%1 o
  -4  18   1   1415.70   1392.30    209.20  111%1 o
   2 -18   2   2527.00   1749.80    269.90  111%1 o
   1 -12   2    816.27   2100.60    339.40  111%1 o
  -3  10   2  21370.00  21613.10    258.80  111%1 o
   1 -19   4    650.43   1095.50    352.20  111%1 o
  -2  -2   4  15582.00  15222.30    341.40  111%1 o
  -4   9   4    621.05    700.60    199.60  111%1 o
  -3  -3   6   5638.20   5127.00    302.70  111%1 o
   4 -20  -1    788.91    571.20    206.00  111%1 <
  -5  11   5    557.92    471.00    190.40  111%1 <
   2  -8  -1  31724.00  32969.50    310.30  111%1 o
  -4  15   2   1180.60    783.80    201.40  111%1 o
  -5  20   2    220.50    218.70    188.90  111%1 <
  -4  12   3   4836.30   2977.80    197.90  111%1 o
  -5  17   3    470.54    481.90    198.40  111%1 <
  -5  14   4    663.80    412.50    188.10  111%1 <
  -3  21  -2    359.37     87.40    238.40  111%1 <
   3 -17   0   1052.40   1500.20    227.00  111%1 o
  -3   0   5   2008.20   1720.90    278.50  111%1 o
   5 -13  -5    446.37    437.00    203.90  111%1 <
  -4   2   6    922.70    511.40    242.70  111%1 <
   5 -16  -4     95.57    132.60    193.40  111%1 <
   2 -11   0  44126.00  54010.20    351.40  111%1 o
   4  -7  -5    210.45    533.00    213.90  111%1 <
   4 -10  -4    390.47    848.20    215.00  111%1 o
   4  -4  -6   1015.70   1117.50    230.90  111%1 o
   4 -13  -3    956.76   2568.70    211.60  111%1 o
  -5   7   6    553.30     42.20    216.70  111%1 <
   4 -16  -2   1378.80   1030.00    207.10  111%1 o
   2   4  -5   3215.30   3182.10    331.70  112%1 o
  -2  16  -2   1028.60   2420.50    273.80  112%1 o
  -1   8  -1  19376.00  20336.50    374.70  112%1 o
   3 -20   1    394.88    419.70    233.00  112%1 <
   1 -15   3   1104.10   1494.70    358.10  112%1 o
  -2  -9   6    518.26    954.50    405.50  112%1 <
  -3  18  -1    816.95    669.70    234.40  112%1 <
   2 -14   1   1320.20   2216.60    263.80  112%1 o
  -2   1   3   7132.70   6564.70    293.30  112%1 o
  -3   3   4  28178.00  34052.60    318.40  112%1 o
  -4   5   5   1721.80   1523.10    227.50  112%1 o
   3  -4  -4   9718.10   9535.60    263.50  112%1 o
   3  -7  -3  21786.00  25300.40    284.20  112%1 o
   3 -10  -2  22896.00  24185.60    281.70  112%1 o
   4 -19  -1    441.53    375.50    204.90  112%1 <
  -2  13  -1   1678.90   2290.40    264.00  112%1 o
  -4  20   0    254.62    102.10    206.80  112%1 <
  -5  19   2     53.68    444.40    205.10  112%1 <
  -5  10   5   1353.10   1344.10    200.40  112%1 o
   5 -12  -5   2127.50   1546.20    214.90  112%1 o
   3  -1  -5   5410.40   5763.60    265.80  112%1 o
   3 -13  -1   7562.00   6195.40    248.80  112%1 o
  -3  15   0   3987.40   4208.80    238.80  112%1 o
  -4  17   1    201.06    388.30    208.10  112%1 <
  -5  16   3    626.89   1076.30    199.50  112%1 o
  -4   8   4    513.28   2030.10    221.50  112%1 o
  -5  13   4   1565.20    960.20    199.60  112%1 o
   5 -15  -4    863.82    886.80    205.50  112%1 o
  -2  10   0  54867.00  58846.70    371.20  112%1 o
  -4  14   2   3730.40   2434.10    221.60  112%1 o
   5 -18  -3    351.76    404.70    204.60  112%1 <
  -3  12   1   3922.00   3291.80    235.30  112%1 o
  -2   4   2  37996.00  51727.60    361.50  112%1 o
  -3   6   3  13705.00  12699.90    258.80  112%1 o
  -4  11   3    640.31    186.80    210.40  112%1 <
   3 -16   0    965.91    974.30    235.10  112%1 o
  -3   9   2   8788.30   9761.50    253.30  112%1 o
  -2   7   1  50782.00  33147.10    324.90  112%1 o
   4  -9  -4    310.72    220.30    214.20  112%1 <
   4 -12  -3   4933.20   3584.70    214.70  112%1 o
   4  -6  -5   1151.70    743.60    214.00  112%1 o
   4 -18  -1    607.57    985.80    215.20  113%1 o
   3 -13  -1   6883.70   6195.40    248.80  113%1 o
  -1   8  -1  18002.00  20336.50    374.70  113%1 o
  -2  13  -1   1556.90   2290.40    264.00  113%1 o
   3 -16   0   1030.40    974.30    235.10  113%1 o
  -1   5   0 136550.00 178352.00    571.70  113%1 o
  -2  10   0  49190.00  58846.70    371.20  113%1 o
  -3  15   0   3816.10   4208.80    238.80  113%1 o
   3 -19   1    863.47    690.70    240.80  113%1 <
  -1   2   1 212590.00 174880.00    592.20  113%1 o
  -2   7   1  48946.00  33147.10    324.90  113%1 o
  -3  12   1   4079.30   3291.80    235.30  113%1 o
   2 -17   2    785.12    488.10    282.20  113%1 <
  -2   4   2  40472.00  51727.60    361.50  113%1 o
  -3   9   2   7890.20   9761.50    253.30  113%1 o
  -4  14   2   3484.50   2434.10    221.60  113%1 o
  -5  18   2     37.82    126.40    197.00  113%1 <
   1 -15   3    971.53   1494.70    358.10  113%1 o
  -2   1   3   6385.80   6564.70    293.30  113%1 o
  -3   6   3  11939.00  12699.90    258.80  113%1 o
  -4  11   3    602.15    186.80    210.40  113%1 <
  -5   9   5   7511.70   8227.50    218.20  113%1 o
  -3  -4   6   2415.80   2044.00    306.40  113%1 o
  -4   1   6   4308.00   3169.90    249.60  113%1 o
  -5   6   6   1462.80    852.30    208.60  113%1 o
   4  -3  -6   1531.60    934.40    239.10  113%1 o
   3   2  -6    536.40    898.80    275.90  113%1 o
   2   7  -6   1055.70   1356.40    357.80  113%1 o
   5 -11  -5    317.06    942.20    204.70  113%1 o
   4  -6  -5   1040.40    743.60    214.00  113%1 o
   3  -1  -5   4968.50   5763.60    265.80  113%1 o
   5 -14  -4    181.46    304.70    203.10  113%1 <
   4  -9  -4    297.90    220.30    214.20  113%1 <
   5 -17  -3    974.94    587.20    195.90  113%1 <
   4 -12  -3   4653.30   3584.70    214.70  113%1 o
   4 -15  -2   1471.40   1270.90    215.60  113%1 o
   5 -18  -3    330.21    404.70    204.60  113%1 <
  -4  17   1    158.14    388.30    208.10  113%1 <
  -3  20  -2   1820.00   1513.40    257.80  114%1 o
   2  -7  -1  34106.00  35630.00    331.00  114%1 o
  -3  17  -1   2272.90    930.60    246.20  114%1 o
   4 -21   0    614.03    175.50    221.80  114%1 <
   2 -10   0  85538.00  67220.30    380.30  114%1 o
   1  -5   0 141330.00 176482.00    567.80  114%1 o
  -4  19   0    176.74    -86.10    214.80  114%1 <
  -4  16   1    356.23    170.50    215.40  114%1 <
   2 -20   3   1714.00    970.30    296.30  114%1 o
  -5  15   3    459.84    479.50    198.10  114%1 <
   1 -18   4    355.01     74.60    373.60  114%1 <
  -4   7   4   2719.60   2122.20    214.10  114%1 o
  -5  12   4    265.77    613.70    198.90  114%1 o
  -2  -6   5   1324.70    831.40    376.10  114%1 <
  -3  -1   5   4754.40   5861.70    285.50  114%1 o
  -4   4   5    911.60    870.20    227.20  114%1 o
  -1  16  -4   1818.20    663.70    385.80  114%1 <
   5 -17  -3   1169.60    587.20    195.90  114%1 <
   3  -6  -3   8831.30   9826.60    252.50  114%1 o
   2  -1  -3   4498.90   7428.00    288.30  114%1 o
  -2  18  -3    505.62    356.50    300.00  114%1 <
   5 -20  -2    545.83    147.20    203.80  114%1 <
   3  -9  -2   8498.10   9619.50    253.30  114%1 o
   2  -4  -2  45745.00  44674.50    344.50  114%1 o
  -4  13   2    112.02    269.80    208.00  114%1 <
  -4  10   3   2152.70   2780.90    214.60  114%1 o
   3  -3  -4  20660.00  20442.50    287.40  114%1 o
   3 -12  -1   7264.80   4992.50    241.30  114%1 o
  -3   2   4  22482.00  22975.30    305.10  114%1 o
   4  -8  -4   6330.00   6578.30    238.80  114%1 o
   4 -11  -3   1502.30    706.30    216.90  114%1 o
  -3  14   0   3664.90   3234.60    240.20  114%1 o
   4 -14  -2   2450.30   1868.80    219.70  114%1 o
   3 -15   0   4426.40   3926.60    243.10  114%1 o
  -5   5   6   3264.50   3698.20    225.40  114%1 o
   4  -5  -5   1200.00   1503.10    224.30  114%1 o
   5 -13  -4    970.58    629.20    205.10  114%1 o
   4 -17  -1    873.90    650.20    215.20  114%1 o
  -5  20   1     43.70    -68.60    205.40  114%1 <
   5 -16  -3   1230.80   1134.70    196.90  114%1 o
   3   0  -5   2102.90   2615.60    267.00  115%1 o
   4  -8  -4   5974.10   6578.30    238.80  115%1 o
   3  -3  -4  21620.00  20442.50    287.40  115%1 o
   2   2  -4  11218.00  13335.20    325.50  115%1 o
  -1  16  -4   2100.00    663.70    385.80  115%1 <
   4 -11  -3   1549.40    706.30    216.90  115%1 o
   3  -6  -3   8747.70   9826.60    252.50  115%1 o
   2  -1  -3   4459.30   7428.00    288.30  115%1 o
   4 -14  -2   2657.40   1868.80    219.70  115%1 o
   3  -9  -2   8384.10   9619.50    253.30  115%1 o
   2  -4  -2  46418.00  44674.50    344.50  115%1 o
  -2  15  -2   4669.20   4739.50    298.70  115%1 o
   3 -12  -1   7227.80   4992.50    241.30  115%1 o
   2  -7  -1  36101.00  35630.00    331.00  115%1 o
  -3  17  -1   2367.90    930.60    246.20  115%1 o
   3 -15   0   4594.30   3926.60    243.10  115%1 o
   2 -10   0  87196.00  67220.30    380.30  115%1 o
  -3  14   0   3598.20   3234.60    240.20  115%1 o
   2 -13   1    801.59   1437.40    270.50  115%1 o
   1  -8   1  14404.00  18869.50    369.50  115%1 o
  -4  16   1    356.03    170.50    215.40  115%1 <
  -4  13   2    112.40    269.80    208.00  115%1 <
   2 -20   3   1717.90    970.30    296.30  115%1 o
  -4  10   3   2069.50   2780.90    214.60  115%1 o
   1 -18   4    459.08     74.60    373.60  115%1 <
  -3   2   4  23284.00  22975.30    305.10  115%1 o
  -4   7   4   2778.00   2122.20    214.10  115%1 o
  -2  -6   5   1204.80    831.40    376.10  115%1 <
  -3  -1   5   5168.30   5861.70    285.50  115%1 o
  -5   5   6   3232.70   3698.20    225.40  115%1 o
   4  -5  -5   1333.30   1503.10    224.30  115%1 o
   5 -13  -4    980.09    629.20    205.10  115%1 o
   4 -17  -1    912.30    650.20    215.20  115%1 o
  -5  20   1     44.71    -68.60    205.40  115%1 <
   5 -10  -5   2433.60   2018.20    208.00  115%1 o
   5 -16  -3   1127.80   1134.70    196.90  115%1 o
  -4  21  -1   1313.80    369.60    223.40  115%1 <
  -3  11   1  22577.00  27034.90    287.50  115%1 o
  -3   5   3   2222.50   2294.40    242.80  115%1 o
   5  -7  -6    631.74    282.60    212.50  115%1 <
   5 -19  -2     35.62     42.20    202.40  115%1 <
  -3   8   2   3820.40   3607.50    239.50  115%1 o
  -5  17   2    459.12    618.60    198.00  115%1 o
  -5   8   5    163.51     -9.70    205.90  115%1 <
  -5  14   3    479.74    -88.50    197.30  115%1 <
  -5  11   4   4391.80   4913.40    209.20  115%1 o
   3   3  -6   4702.70   3720.80    288.80  116%1 o
   2   5  -5    315.88    456.00    351.00  116%1 <
   1 -14   3   3990.50   5103.60    370.00  116%1 o
  -4   3   5     16.19   -207.20    232.50  116%1 <
  -3  -5   6    392.34    885.40    327.20  116%1 <
  -2   9   0  14384.00  11157.50    281.90  116%1 o
  -4  15   1   1098.40    447.60    209.00  116%1 <
  -4  12   2   1866.20   1800.30    213.60  116%1 o
   2 -19   3    996.18    296.50    281.30  116%1 <
  -4   6   4   3547.20   3684.00    217.00  116%1 o
   5 -12  -4     93.72     -3.10    203.90  116%1 <
   5 -15  -3    505.71    310.70    204.00  116%1 <
   4 -10  -3   1648.00   1912.70    210.20  116%1 o
  -4   9   3    665.10    739.30    203.30  116%1 o
  -5   4   6    789.36    366.50    226.40  116%1 <
   5  -9  -5   8458.70   9871.10    227.80  116%1 o
   4  -7  -4   2400.00   2217.20    220.00  116%1 o
  -2  17  -3    310.74    352.30    300.90  116%1 <
   5 -18  -2     19.64    101.20    194.30  116%1 <
   4 -13  -2    128.50    751.40    197.80  116%1 o
   4 -16  -1    286.16    558.30    215.20  116%1 <
  -3  16  -1   7381.20   7480.90    263.50  116%1 o
  -2   6   1   5939.60   6273.40    285.50  116%1 o
  -5  19   1    360.63     92.10    197.60  116%1 <
  -2   3   2  66335.00  70488.50    396.00  116%1 o
   5  -6  -6    523.25    -50.30    211.90  116%1 <
   3  -8  -2   3333.70   3547.50    230.60  116%1 o
   3 -11  -1  24303.00  25845.80    279.30  116%1 o
   4  -4  -5     74.06    360.40    230.30  116%1 <
   3  -5  -3   1052.30   2351.10    242.30  116%1 o
   4 -19   0    911.87    379.00    205.60  116%1 <
  -5  16   2     98.20    459.20    197.20  116%1 <
  -5   7   5    598.94    828.00    199.20  116%1 o
  -4  20  -1    758.87    122.60    223.30  116%1 <
   3 -14   0   5154.70   3349.30    242.70  116%1 o
  -5  13   3   1461.10    974.90    190.80  116%1 o
  -5  10   4   2250.00   1208.80    200.20  116%1 o
  -6  17   3   2229.50   1607.70    201.30  116%1 o
   5  -6  -6    586.20    -50.30    211.90  117%1 <
   5  -9  -5   9189.80   9871.10    227.80  117%1 o
   4  -4  -5     84.67    360.40    230.30  117%1 <
   4  -7  -4   2730.60   2217.20    220.00  117%1 o
   3  -5  -3   1094.00   2351.10    242.30  117%1 o
  -2  17  -3    292.32    352.30    300.90  117%1 <
   3  -8  -2   3717.20   3547.50    230.60  117%1 o
   4 -16  -1    324.04    558.30    215.20  117%1 <
   3 -11  -1  26477.00  25845.80    279.30  117%1 o
  -3  16  -1   7207.60   7480.90    263.50  117%1 o
   4 -19   0   1030.50    379.00    205.60  117%1 <
  -2   6   1   6579.80   6273.40    285.50  117%1 o
  -5  19   1    398.54     92.10    197.60  117%1 <
  -2   3   2  72818.00  70488.50    396.00  117%1 o
  -5  16   2    113.84    459.20    197.20  117%1 <
   2 -19   3    964.24    296.50    281.30  117%1 <
   1 -14   3   4408.30   5103.60    370.00  117%1 o
  -3  -2   5    775.57    433.80    288.50  117%1 <
  -5   7   5    673.49    828.00    199.20  117%1 o
  -3  -5   6    476.73    885.40    327.20  117%1 <
  -5   4   6    866.51    366.50    226.40  117%1 <
  -4  20  -1    783.62    122.60    223.30  117%1 <
   3 -14   0   5634.00   3349.30    242.70  117%1 o
  -5  13   3   1519.50    974.90    190.80  117%1 o
  -5  10   4   2621.80   1208.80    200.20  117%1 o
   4  -1  -6    998.40   1008.30    253.50  117%1 o
   3  -2  -4  28850.00  34486.00    318.40  117%1 o
  -3  13   0   1865.30   1265.70    247.20  117%1 o
   3 -17   1   2935.90   1446.00    243.50  117%1 o
  -6  17   3   2398.80   1607.70    201.30  117%1 o
  -6  14   4     63.93    240.70    196.80  117%1 <
  -6  11   5     79.52     29.10    197.60  117%1 <
  -4  17   0    539.43    326.80    224.10  117%1 <
   2   8  -6   2220.70   2252.80    386.40  118%1 o
   3   1  -5   3460.10   4996.10    285.60  118%1 o
   5 -11  -4   4554.30   4631.50    224.40  118%1 o
   5 -14  -3    277.16      1.00    205.20  118%1 <
  -2  17  -3    150.03    352.30    300.90  118%1 <
   5 -17  -2   1090.60   1679.90    216.20  118%1 o
   2  -3  -2  54206.00  56154.50    380.20  118%1 o
  -1  10  -2  10420.00  10219.30    375.20  118%1 o
   2  -6  -1   3129.80   5662.00    285.80  118%1 o
   2  -9   0  17764.00  17104.10    309.60  118%1 o
  -3  13   0   2186.00   1265.70    247.20  118%1 o
  -4  17   0     72.11    326.80    224.10  118%1 <
  -5  21   0    524.10    538.40    214.20  118%1 <
   3 -17   1   1996.30   1446.00    243.50  118%1 o
   2 -12   1   1099.10   1738.30    288.20  118%1 o
  -3  10   1   1441.50   2156.10    243.10  118%1 o
   3 -20   2   2304.60   1317.10    269.00  118%1 o
  -3   4   3   1011.30    323.70    248.00  118%1 <
  -3   1   4  29144.00  30967.30    319.80  118%1 o
  -4  -1   6    966.23    983.60    263.30  118%1 o
   5  -8  -5    163.01     67.90    212.60  118%1 <
   5 -20  -1    558.43    185.20    213.10  118%1 <
  -4  14   1    432.09    945.80    220.90  118%1 o
  -3   7   2 106860.00  97625.80    406.90  118%1 o
  -4   2   5    178.59     74.10    243.00  118%1 <
  -5  18   1    241.60     45.20    206.50  118%1 <
  -5   3   6   5922.50   4801.50    252.10  118%1 o
   5  -5  -6   1502.00   1668.60    231.60  118%1 o
   4  -9  -3    708.38    608.40    226.40  118%1 <
   4 -12  -2   3687.20   2845.10    222.80  118%1 o
   4 -15  -1    198.14    393.60    223.10  118%1 <
  -4  11   2    681.70    365.20    220.00  118%1 <
  -4   5   4    958.44   1646.20    239.00  118%1 o
   4  -6  -4   3478.90   3539.70    247.20  118%1 o
   4 -18   0    157.75    396.60    230.50  118%1 <
  -5  15   2    834.84    604.70    215.70  118%1 <
  -6  19   2    118.47     79.00    205.10  118%1 <
  -4   8   3    163.29      3.20    228.20  118%1 <
  -5   6   5     38.42   -150.40    231.50  118%1 <
  -5  12   3    557.14    476.90    207.10  118%1 <
   3   4  -6   5009.90   2745.40    299.00  119%1 o
   2   8  -6    937.62   2252.80    386.40  119%1 o
   4  -3  -5    119.83     31.70    246.30  119%1 <
   6 -15  -4    580.83    140.20    211.40  119%1 <
   4  -6  -4   3459.60   3539.70    247.20  119%1 o
  -1   7  -1  86099.00 104900.00    501.90  119%1 o
   4 -21   1    857.45    458.80    233.70  119%1 <
   2 -15   2   4649.60   3196.60    298.50  119%1 o
  -4   8   3    588.02      3.20    228.20  119%1 <
  -5  12   3    440.49    476.90    207.10  119%1 <
  -6  16   3    137.49   -113.60    197.00  119%1 <
  -4   5   4   1466.50   1646.20    239.00  119%1 o
  -5   9   4    577.61    555.20    207.80  119%1 <
  -5   6   5    374.89   -150.40    231.50  119%1 <
  -6  10   5    272.44    549.20    207.20  119%1 <
  -2 -10   6   8332.20   6110.20    468.90  119%1 o
  -5   3   6   6745.80   4801.50    252.10  119%1 o
   2 -18   3    822.71    908.80    301.70  119%1 o
  -6  13   4   1549.40    885.00    199.90  119%1 o
  -2  11  -1  17106.00  13129.10    309.30  119%1 o
  -3  15  -1   2260.00   3885.90    265.10  119%1 o
  -4  19  -1    464.03    563.70    231.10  119%1 <
   3  -7  -2  88823.00  91957.30    403.80  119%1 o
   3 -10  -1   1691.00   1430.80    243.20  119%1 o
   3 -13   0  11124.00  11203.60    271.50  119%1 o
   5 -13  -3   2002.50    966.60    207.10  119%1 o
   5 -16  -2     79.45    193.50    204.70  119%1 <
   5 -19  -1    216.09    399.20    214.50  119%1 <
   5 -10  -4   3793.00   6711.60    220.40  119%1 o
   3  -4  -3    351.99    -42.30    246.10  119%1 <
  -5  20   0    540.25    334.60    213.70  119%1 <
   3 -16   1   6378.70   6019.60    262.00  119%1 o
   5  -7  -5    683.45    351.30    213.00  119%1 <
  -4  16   0   4027.30   1385.10    228.40  119%1 o
   4   0  -6   1420.90   1370.50    247.30  120%1 o
   5  -7  -5     56.33    351.30    213.00  120%1 <
   5 -10  -4   4285.70   6711.60    220.40  120%1 o
   2   3  -4   1943.00   1772.10    335.20  120%1 o
  -1  15  -4    427.02      5.80    418.30  120%1 <
   3  -4  -3    676.04    -42.30    246.10  120%1 <
  -3  20  -3    230.02    319.40    266.40  120%1 <
   3  -7  -2  86900.00  91957.30    403.80  120%1 o
   5 -19  -1    602.43    399.20    214.50  120%1 <
  -2  11  -1  13161.00  13129.10    309.30  120%1 o
  -3  15  -1   2869.30   3885.90    265.10  120%1 o
   3 -13   0  17246.00  11203.60    271.50  120%1 o
  -4  16   0   2746.00   1385.10    228.40  120%1 o
  -5  20   0    376.93    334.60    213.70  120%1 <
   3 -16   1   5428.70   6019.60    262.00  120%1 o
   3 -19   2    215.28     74.90    267.40  120%1 <
   2 -18   3    170.78    908.80    301.70  120%1 o
  -2  -7   5   1268.70    974.20    397.90  120%1 <
  -3  -3   5    297.79    964.70    303.20  120%1 o
  -3  -6   6   1954.70    637.10    334.40  120%1 <
  -4  -2   6   1702.50   1295.00    281.20  120%1 o
  -3  12   0   8654.90   8884.20    265.10  120%1 o
   5  -4  -6    301.83    204.40    220.10  120%1 <
   3  -1  -4  23794.00  26795.20    311.00  120%1 o
   6 -17  -3   1593.10   1096.00    206.00  120%1 o
  -2   8   0   6306.30   6680.40    287.00  120%1 o
  -5  17   1     87.05    266.10    206.60  120%1 <
  -6  18   2    394.47    189.80    196.70  120%1 <
   6 -14  -4    156.24    273.60    193.70  120%1 <
   4 -11  -2    611.98    520.50    219.10  120%1 <
   4 -14  -1    383.61    722.30    217.10  120%1 o
  -5   2   6    910.20    404.40    227.50  120%1 <
   6 -11  -5    125.27    286.20    202.20  120%1 <
   4 -17   0     58.62    492.30    223.40  120%1 <
  -4  13   1    131.92     45.80    210.40  120%1 <
  -6  15   3    158.29    410.50    197.20  120%1 <
   4  -8  -3   1308.20    646.10    208.70  120%1 o
  -5  14   2    154.64    332.30    198.40  120%1 <
  -5  11   3    227.90    256.70    207.30  120%1 <
  -6  12   4    289.38    293.20    197.40  120%1 <
  -5   5   5    170.07    213.70    215.90  120%1 <
  -6   9   5    313.01    267.00    197.70  120%1 <
   3   2  -5    540.27    543.90    283.50  121%1 <
   4  -5  -4   1635.00   2052.70    228.90  121%1 o
   3  -1  -4  28828.00  26795.20    311.00  121%1 o
   4  -8  -3   1069.50    646.10    208.70  121%1 o
  -2  16  -3   1149.20   1237.40    314.90  121%1 o
   4 -17   0    116.63    492.30    223.40  121%1 <
  -2   8   0   6693.10   6680.40    287.00  121%1 o
   4 -20   1    626.33     24.40    232.40  121%1 <
   1  -7   1  98741.00  87604.90    490.20  121%1 o
  -2   5   1   4295.90   3587.00    287.40  121%1 o
  -3   9   1  13261.00  16546.10    276.40  121%1 o
  -4  10   2   4048.60   2263.00    217.30  121%1 o
  -5  14   2     72.93    332.30    198.40  121%1 <
  -5  11   3    281.36    256.70    207.30  121%1 <
  -2  -4   4  33552.00  43471.80    411.70  121%1 o
  -4   4   4   6717.60   5625.20    242.90  121%1 o
  -5   8   4   6894.00   4803.50    227.80  121%1 o
  -6  12   4    441.18    293.20    197.40  121%1 <
  -3  -3   5    624.49    964.70    303.20  121%1 o
  -4   1   5    760.93    948.00    240.00  121%1 o
  -5   5   5    632.16    213.70    215.90  121%1 <
  -6   9   5    462.82    267.00    197.70  121%1 <
  -4  -2   6    457.79   1295.00    281.20  121%1 o
  -5   2   6    344.82    404.40    227.50  121%1 <
   5 -15  -2    803.29    623.60    205.50  121%1 o
   5 -18  -1    265.81    399.50    204.90  121%1 <
  -3   6   2   8518.60  13069.70    263.40  121%1 o
  -4   7   3   2338.30   1796.30    217.30  121%1 o
   5 -12  -3    373.77    120.10    195.30  121%1 <
  -3  17  -2  12385.00   9292.70    281.20  121%1 o
   5 -21   0   1055.10    926.60    214.80  121%1 o
  -3   3   3   4112.90   3430.10    247.60  121%1 o
   4  -2  -5    179.16    374.50    229.50  121%1 <
   5  -9  -4   1559.70   2040.10    208.70  121%1 o
  -4  18  -1    480.28   2162.40    228.50  121%1 o
  -5  19   0    823.80    582.20    208.10  121%1 <
   6 -16  -3     95.97    277.00    193.60  121%1 <
   6 -19  -2    273.95    316.50    193.70  121%1 <
   6 -13  -4   1229.00    946.40    194.80  121%1 o
   4   1  -6    856.83    826.70    261.00  122%1 o
   3   5  -6    748.69    670.50    306.80  122%1 <
   2  -5  -1   2952.10   3291.20    285.70  122%1 o
   2  -8   0   9083.90  10346.10    295.70  122%1 o
   2 -11   1   5893.50   6249.60    292.20  122%1 o
   2 -14   2  17784.00  18012.80    328.30  122%1 o
   1 -13   3  20984.00  22775.00    423.80  122%1 o
   5  -3  -6   6534.60   5042.10    232.00  122%1 o
   3  -9  -1  11714.00  13305.70    270.80  122%1 o
   3 -12   0   5183.80   6323.90    253.80  122%1 o
  -5  16   1   1011.70    162.40    198.60  122%1 <
  -6  14   3    719.03    730.00    189.80  122%1 o
   2  -2  -2  67491.00  77401.10    423.20  122%1 o
  -2  13  -2   7041.10   6346.00    305.50  122%1 o
  -4  15   0    636.08     59.10    218.20  122%1 <
   3 -15   1  16076.00   9884.70    271.30  122%1 o
   2 -17   3   1633.30    930.60    310.50  122%1 <
  -6  11   4    502.47    621.40    198.10  122%1 o
  -6   8   5    299.17    210.50    198.10  122%1 <
   3  -6  -2  13248.00  13438.80    273.20  122%1 o
   4 -13  -1   1768.90   2098.10    230.80  122%1 o
  -3  14  -1    299.89    366.20    251.40  122%1 <
   3 -18   2    947.28    380.00    274.70  122%1 <
  -5   1   6    610.22    467.30    235.20  122%1 <
   4 -10  -2   1030.20   1194.90    231.30  122%1 o
   4 -16   0   2964.00   2857.30    230.30  122%1 o
  -5  13   2  11522.00  11912.40    229.10  122%1 o
   5 -17  -1    356.50    -29.60    213.80  122%1 <
   4 -19   1    232.18    -26.10    233.20  122%1 <
  -5  10   3    663.60    354.90    208.70  122%1 <
  -5   4   5    349.72    903.00    226.50  122%1 o
   4  -7  -3   2399.30   2445.40    231.80  122%1 o
   3  -3  -3    336.89    807.20    249.20  122%1 o
   5 -14  -2    775.80    959.00    205.90  122%1 o
   5 -20   0    309.58    -44.20    222.10  122%1 <
  -4  12   1   5972.10   5213.40    234.80  122%1 o
  -5   7   4    491.11    624.00    209.50  122%1 <
   5 -11  -3    188.58    444.20    205.90  122%1 <
   6 -18  -2    204.72   -142.90    212.70  122%1 <
   6 -15  -3    342.95    390.00    204.70  122%1 <
  -6  19   1    352.70    163.60    205.90  122%1 <
   3 -18   2    974.25    380.00    274.70  123%1 <
   2 -14   2  18562.00  18012.80    328.30  123%1 o
   2 -17   3   1565.30    930.60    310.50  123%1 <
   1 -13   3  21509.00  22775.00    423.80  123%1 o
  -5  10   3    650.39    354.90    208.70  123%1 <
  -5   7   4    482.99    624.00    209.50  123%1 <
  -5   4   5    367.21    903.00    226.50  123%1 o
  -4  -3   6   1995.00   1257.90    276.70  123%1 o
  -5   1   6    610.85    467.30    235.20  123%1 <
   3   5  -6    640.38    670.50    306.80  123%1 <
   6 -12  -4    855.63    213.20    203.90  123%1 <
   5  -8  -4   4967.10   4410.70    233.70  123%1 o
   6 -15  -3    324.78    390.00    204.70  123%1 <
   5 -11  -3    174.16    444.20    205.90  123%1 <
   4  -7  -3   2293.90   2445.40    231.80  123%1 o
   3  -3  -3    382.96    807.20    249.20  123%1 o
   6 -18  -2    175.86   -142.90    212.70  123%1 <
   2  -2  -2  65369.00  77401.10    423.20  123%1 o
  -2  13  -2   6283.20   6346.00    305.50  123%1 o
  -4  20  -2    303.31    377.70    239.50  123%1 <
  -3  14  -1    301.62    366.20    251.40  123%1 <
   5 -20   0    299.26    -44.20    222.10  123%1 <
   4 -19   1    278.02    -26.10    233.20  123%1 <
   3 -15   1  15733.00   9884.70    271.30  123%1 o
  -4  12   1   5819.50   5213.40    234.80  123%1 o
  -6  19   1    332.04    163.60    205.90  123%1 <
   5  -3  -6   6318.70   5042.10    232.00  123%1 o
   4   1  -6    936.04    826.70    261.00  123%1 o
   5 -14  -2    615.63    959.00    205.90  123%1 o
   4 -10  -2   1293.30   1194.90    231.30  123%1 o
   3  -6  -2  13268.00  13438.80    273.20  123%1 o
   5 -17  -1    308.49    -29.60    213.80  123%1 <
   4 -13  -1   1632.50   2098.10    230.80  123%1 o
   3  -9  -1  11266.00  13305.70    270.80  123%1 o
   2  -5  -1   2769.90   3291.20    285.70  123%1 o
   4 -16   0   3021.40   2857.30    230.30  123%1 o
   3 -12   0   5054.90   6323.90    253.80  123%1 o
  -4  15   0    628.62     59.10    218.20  123%1 <
   2 -11   1   6032.80   6249.60    292.20  123%1 o
  -5  16   1    976.00    162.40    198.60  123%1 <
  -5  13   2  11288.00  11912.40    229.10  123%1 o
  -6  14   3    744.42    730.00    189.80  123%1 o
  -6  11   4    506.39    621.40    198.10  123%1 o
  -6   8   5    275.06    210.50    198.10  123%1 <
   3 -18   2    514.17    380.00    274.70  124%1 <
  -4   9   2  34365.00  30727.80    291.90  124%1 o
  -6  16   2   1686.40   1042.10    209.10  124%1 o
   2 -17   3   1459.20    930.60    310.50  124%1 <
  -4   6   3   6037.20   5998.40    238.60  124%1 o
  -5  10   3    752.13    354.90    208.70  124%1 <
  -6  13   3    331.29    303.70    197.60  124%1 <
  -4   3   4  10204.00   9546.20    254.60  124%1 o
  -5   7   4    747.71    624.00    209.50  124%1 <
  -5   4   5    551.87    903.00    226.50  124%1 o
  -4  -3   6   2509.90   1257.90    276.70  124%1 o
  -5   1   6    667.23    467.30    235.20  124%1 <
   3   5  -6    108.17    670.50    306.80  124%1 <
   6  -9  -5    695.18    130.20    212.50  124%1 <
   5  -5  -5    417.26    313.80    221.80  124%1 <
   6 -12  -4   1197.00    213.20    203.90  124%1 <
   5  -8  -4   5195.30   4410.70    233.70  124%1 o
   4  -4  -4   7587.20   8790.90    252.80  124%1 o
  -2  18  -4    532.13    780.70    348.00  124%1 <
   6 -15  -3    175.66    390.00    204.70  124%1 <
   5 -11  -3    162.57    444.20    205.90  124%1 <
   4  -7  -3   2689.50   2445.40    231.80  124%1 o
   3  -3  -3    505.33    807.20    249.20  124%1 o
  -3  19  -3    723.15     15.60    281.80  124%1 <
   6 -18  -2    127.88   -142.90    212.70  124%1 <
   2  -2  -2  66985.00  77401.10    423.20  124%1 o
  -2  13  -2   4215.60   6346.00    305.50  124%1 o
  -4  20  -2     78.56    377.70    239.50  124%1 <
   5 -20   0    398.80    -44.20    222.10  124%1 <
  -3  11   0  79136.00  76262.50    387.90  124%1 o
  -5  18   0     67.31    111.20    215.30  124%1 <
   4 -19   1    189.55    -26.10    233.20  124%1 <
  -4  12   1   5336.10   5213.40    234.80  124%1 o
  -6  19   1    303.16    163.60    205.90  124%1 <
   5 -14  -2    230.54    959.00    205.90  124%1 o
   5 -17  -1    188.92    -29.60    213.80  124%1 <
   4   2  -6    179.19    371.80    267.00  125%1 <
   3   3  -5   1892.30    956.50    291.20  125%1 o
   6 -11  -4    551.32   -185.30    195.40  125%1 <
   2   4  -4  47006.00  52722.30    417.20  125%1 o
   5 -10  -3    423.03    622.90    206.90  125%1 o
   4  -9  -2  30011.00  30162.40    294.90  125%1 o
  -3  16  -2    501.54    880.70    276.60  125%1 o
   4 -12  -1   5729.90   5096.30    230.50  125%1 o
  -5  20  -1    458.55    369.50    222.30  125%1 <
   4 -15   0    503.05     95.20    234.00  125%1 <
  -4  14   0   5459.80   4766.60    230.70  125%1 o
   4 -18   1    581.16    521.00    240.70  125%1 <
  -6  18   1    335.20    298.20    197.50  125%1 <
  -3   5   2   2361.20   3535.50    249.80  125%1 o
  -3   2   3   1898.90   1538.50    258.60  125%1 o
  -5   9   3   8270.60   7639.60    220.60  125%1 o
  -3  -1   4  24749.00  27100.40    326.50  125%1 o
  -7  13   4    154.92    128.50    187.80  125%1 <
  -5   3   5    800.62    214.30    226.50  125%1 <
   3 -11   0  69892.00  74562.10    387.00  125%1 o
  -2   7   0   2772.10    807.20    291.80  125%1 <
   3 -14   1    902.24   1333.60    253.00  125%1 o
  -5   6   4   2928.30   1437.70    211.50  125%1 o
   6  -8  -5    898.10    398.50    203.90  125%1 <
   5  -7  -4   5098.10   4052.40    224.00  125%1 o
   4  -6  -3   6165.30   5564.60    248.90  125%1 o
   3  -8  -1  26422.00  25262.10    303.20  125%1 o
   3 -17   2   8776.70   8818.30    284.50  125%1 o
  -6  15   2     94.61    149.10    205.90  125%1 <
  -4  19  -2    428.05    552.60    247.80  125%1 <
  -4  11   1   6515.30   5523.90    236.70  125%1 o
   5  -4  -5   1974.80   1436.90    225.60  125%1 o
  -5  17   0   1512.60   1284.80    218.80  125%1 o
  -6  12   3   1267.80    271.70    207.60  125%1 <
   3   6  -6   1427.70   1012.70    314.00  126%1 o
   2 -10   1  31963.00  32372.70    356.90  126%1 o
   2 -13   2   7210.00   6529.00    320.60  126%1 o
  -2  -8   5   1093.70   2183.30    427.60  126%1 o
  -4  -4   6    649.30    326.60    282.60  126%1 <
  -2   4   1   8899.90  11702.40    320.30  126%1 o
   2 -16   3    184.37    587.60    315.40  126%1 <
  -4  -1   5   2441.70   1208.70    269.10  126%1 o
   5  -1  -6    281.12    646.00    245.40  126%1 <
   2  -7   0   1327.00   1089.30    298.50  126%1 o
  -6  20   0    731.14    718.30    205.90  126%1 o
  -4   5   3  10335.00  13448.40    266.80  126%1 o
  -7  15   3   2385.00   2254.60    202.60  126%1 o
  -4   2   4  14595.00  17105.00    286.40  126%1 o
   6 -13  -3    314.46    119.80    194.70  126%1 <
   3  -2  -3   2656.40   1760.20    258.30  126%1 o
  -3  18  -3    977.45    754.10    287.80  126%1 <
  -5  14   1   1208.20   1472.20    210.90  126%1 o
   5 -15  -1     78.51     66.40    214.90  126%1 <
   5 -18   0    351.56    110.60    214.00  126%1 <
  -2   1   2  39266.00  29491.30    366.70  126%1 o
  -7  12   4   1014.20    879.00    198.80  126%1 o
   6 -10  -4    561.22    426.10    204.60  126%1 <
   5 -12  -2    155.91     63.40    214.60  126%1 <
  -4  16  -1   1343.80   1476.80    245.50  126%1 o
  -7   9   5   1680.80   1071.40    200.00  126%1 o
   5  -9  -3   8813.20   8940.90    237.20  126%1 o
   2  -4  -1  10672.00  12556.40    313.90  126%1 o
  -3  10   0   4981.00   5860.10    261.30  126%1 o
  -6  17   1    216.84   -221.20    205.90  126%1 <
  -5  11   2   1777.30   1242.40    213.10  126%1 o
   6  -7  -5    483.54    219.40    202.90  126%1 <
   4 -11  -1   5514.90   4416.00    239.00  126%1 o
  -5  19  -1   1949.50   1406.50    226.90  126%1 o
   4 -14   0   4054.70   4028.10    235.30  126%1 o
   4 -17   1    225.75    249.10    232.90  126%1 <
  -5   8   3   3096.10   1729.10    214.60  126%1 o
  -6  14   2    347.53    542.80    198.40  126%1 <
   7 -16  -3     24.86    264.90    194.10  126%1 <
   5  -1  -6    143.75    646.00    245.40  127%1 <
   3   6  -6   1541.20   1012.70    314.00  127%1 o
   6 -10  -4    639.00    426.10    204.60  127%1 <
   5  -9  -3   8905.80   8940.90    237.20  127%1 o
   3  -2  -3   2531.20   1760.20    258.30  127%1 o
  -3  18  -3   1113.00    754.10    287.80  127%1 <
   5 -12  -2    114.81     63.40    214.60  127%1 <
   5 -15  -1     71.69     66.40    214.90  127%1 <
   2  -4  -1   9204.20  12556.40    313.90  127%1 o
  -4  16  -1   1501.70   1476.80    245.50  127%1 o
   5 -18   0    464.80    110.60    214.00  127%1 <
   2  -7   0   1956.30   1089.30    298.50  127%1 o
  -3  10   0   5237.90   5860.10    261.30  127%1 o
  -6  17   1    300.86   -221.20    205.90  127%1 <
   2 -13   2   5199.10   6529.00    320.60  127%1 o
  -2   1   2  39617.00  29491.30    366.70  127%1 o
  -5  11   2   1521.80   1242.40    213.10  127%1 o
   2 -16   3    164.10    587.60    315.40  127%1 <
  -2  -2   3  87231.00  93521.70    464.40  127%1 o
  -2  -5   4   1052.30   1589.30    373.50  127%1 o
  -4   2   4  13161.00  17105.00    286.40  127%1 o
  -2  -8   5   1543.10   2183.30    427.60  127%1 o
  -4  -1   5   3661.80   1208.70    269.10  127%1 o
  -7   9   5   1337.50   1071.40    200.00  127%1 o
   6  -7  -5    527.54    219.40    202.90  127%1 <
  -5  -1   6    680.98    781.00    245.40  127%1 o
   4 -11  -1   5007.60   4416.00    239.00  127%1 o
  -5  19  -1   2105.40   1406.50    226.90  127%1 o
   4 -14   0   4314.90   4028.10    235.30  127%1 o
   4 -17   1    414.69    249.10    232.90  127%1 <
   4 -20   2    216.33    292.10    250.40  127%1 <
  -5   8   3   2221.40   1729.10    214.60  127%1 o
  -5   2   5   1950.60   1417.10    238.10  127%1 o
   5  -6  -4   2500.90   1613.90    218.20  127%1 o
  -6  14   2    406.86    542.80    198.40  127%1 <
  -5   5   4   3174.60   4746.10    229.70  127%1 o
   6  -4  -6     79.19    -58.10    220.10  127%1 <
   7 -16  -3    100.28    264.90    194.10  127%1 <
   7 -13  -4     28.78    140.50    202.90  127%1 <
   4  -8  -2  11816.00  11535.10    249.80  127%1 o
  -7  17   2    520.66    267.00    197.30  127%1 <
  -6  11   3    294.18    435.40    206.60  127%1 <
   6  -4  -6     66.86    -58.10    220.10  128%1 <
   3   6  -6   1612.40   1012.70    314.00  128%1 o
   6  -7  -5    539.00    219.40    202.90  128%1 <
   7 -13  -4     24.86    140.50    202.90  128%1 <
   5  -6  -4   2337.30   1613.90    218.20  128%1 o
   3   1  -4  22932.00  28561.90    333.10  128%1 o
   7 -16  -3    162.59    264.90    194.10  128%1 <
   5  -9  -3   9036.90   8940.90    237.20  128%1 o
   3  -2  -3   2361.20   1760.20    258.30  128%1 o
  -3  18  -3   1119.70    754.10    287.80  128%1 <
   5 -12  -2     37.34     63.40    214.60  128%1 <
   4  -8  -2  12733.00  11535.10    249.80  128%1 o
   6 -18  -1     57.71    -57.50    212.10  128%1 <
   4 -11  -1   4809.30   4416.00    239.00  128%1 o
   2  -4  -1   8905.20  12556.40    313.90  128%1 o
  -4  16  -1   1605.10   1476.80    245.50  128%1 o
  -5  19  -1   2026.70   1406.50    226.90  128%1 o
   4 -14   0   4467.50   4028.10    235.30  128%1 o
   2  -7   0   2217.50   1089.30    298.50  128%1 o
  -3  10   0   4573.00   5860.10    261.30  128%1 o
  -4  13   0    285.46    956.60    224.90  128%1 o
   4 -17   1    470.79    249.10    232.90  128%1 <
  -6  17   1    283.50   -221.20    205.90  128%1 <
   4 -20   2    231.70    292.10    250.40  128%1 <
   2 -13   2   4719.20   6529.00    320.60  128%1 o
  -2   1   2  39919.00  29491.30    366.70  128%1 o
  -5  11   2   1447.00   1242.40    213.10  128%1 o
  -6  14   2    358.74    542.80    198.40  128%1 <
  -7  17   2    546.18    267.00    197.30  128%1 <
   2 -16   3    163.24    587.60    315.40  128%1 <
  -2  -2   3  86539.00  93521.70    464.40  128%1 o
  -5   8   3   1977.30   1729.10    214.60  128%1 o
  -6  11   3    270.29    435.40    206.60  128%1 <
  -2  -5   4    969.51   1589.30    373.50  128%1 o
  -5   5   4   4467.40   4746.10    229.70  128%1 o
  -5   2   5   1772.30   1417.10    238.10  128%1 o
  -7   9   5   1248.20   1071.40    200.00  128%1 o
  -5  -1   6    665.06    781.00    245.40  128%1 o
   6  -6  -5   1132.20   1266.40    216.10  129%1 o
   3   4  -5    726.71    113.70    303.20  129%1 <
   6  -9  -4    368.05    299.90    204.90  129%1 <
   4  -2  -4  12954.00  14450.30    273.90  129%1 o
  -2  17  -4    118.23    383.90    342.30  129%1 <
   5 -11  -2   1088.70   1430.00    209.40  129%1 o
  -3  15  -2    821.83    478.60    283.40  129%1 <
  -4  18  -2   3331.00   2462.20    255.60  129%1 o
   5 -14  -1    547.52    230.50    214.70  129%1 <
   3  -7  -1  78808.00  85574.10    401.50  129%1 o
   5 -17   0   3971.50   2359.70    219.90  129%1 o
   3 -10   0   4594.20   5326.80    253.40  129%1 o
  -6  19   0     12.39    154.50    204.40  129%1 <
   5 -20   1   1434.80    136.80    224.60  129%1 <
   3 -13   1   7018.10   4343.60    268.40  129%1 o
  -4  10   1  17773.00  12361.80    249.00  129%1 o
  -5  13   1   2062.20   1848.30    204.40  129%1 o
  -6  16   1    312.68    326.50    197.90  129%1 <
   3 -16   2    744.75    883.00    282.00  129%1 o
  -3   4   2   5962.70   7675.60    268.80  129%1 o
   3 -19   3    149.67    569.40    281.20  129%1 <
  -3   1   3  19010.00  23039.70    310.20  129%1 o
  -3  -2   4  23755.00  22602.70    330.80  129%1 o
  -3  -5   5   1998.80   2564.80    331.40  129%1 o
  -4  -5   6   1817.00   1896.90    305.30  129%1 o
   7 -15  -3   1485.30   1640.50    198.80  129%1 o
  -4   7   2    879.37    882.70    231.90  129%1 o
   5  -8  -3   4164.00    906.40    219.00  129%1 o
  -4  -2   5    217.70    469.50    281.10  129%1 <
   7 -12  -4   1352.00    416.90    194.80  129%1 <
  -5  10   2    616.76   1008.60    202.40  129%1 o
  -4   4   3   5692.60   8769.50    257.60  129%1 o
   6  -3  -6    392.07      0.80    220.40  129%1 <
  -6  13   2    436.79    288.60    197.80  129%1 <
  -7  16   2     51.16   -152.10    187.40  129%1 <
   7  -9  -5     31.90    278.00    202.80  129%1 <
   6  -3  -6    383.30      0.80    220.40  130%1 <
   7  -9  -5     42.33    278.00    202.80  130%1 <
   4   1  -5   1960.10    611.30    264.00  130%1 <
   5  -5  -4   6710.70   5911.50    237.80  130%1 o
   2   2  -3  90128.00  88247.30    458.60  130%1 o
   6 -14  -2    700.62    842.60    206.00  130%1 o
   3  -4  -2   6652.60   5395.00    264.90  130%1 o
   6 -17  -1     85.70    165.50    213.30  130%1 <
  -2   9  -1   1578.30   1204.30    298.00  130%1 o
  -3  12  -1    196.66    527.30    260.40  130%1 <
  -4  15  -1    262.56    426.40    246.90  130%1 <
  -5  18  -1    368.78    179.50    223.20  130%1 <
   6 -20   0    520.52    685.30    213.00  130%1 o
   4 -13   0    704.43   1262.30    238.40  130%1 o
   4 -16   1   2172.50   1992.20    252.30  130%1 o
   4 -19   2   1954.50    720.40    260.80  130%1 <
   1  -9   2  53972.00  59438.70    480.60  130%1 o
   1 -12   3   6530.50   6405.30    425.20  130%1 o
  -4   4   3   5737.10   8769.50    257.60  130%1 o
  -5   7   3    279.90    453.80    218.60  130%1 <
  -6  10   3     44.80     79.10    206.80  130%1 <
  -7  13   3   1102.80   1073.70    199.20  130%1 o
  -4   1   4   1196.30   1600.50    253.90  130%1 o
  -5   4   4   4781.80   3460.10    226.40  130%1 o
  -4  -2   5    222.53    469.50    281.10  130%1 <
  -5   1   5   2544.80   2540.20    239.40  130%1 o
  -4  -5   6   2500.80   1896.90    305.30  130%1 o
  -5  -2   6    712.43    532.10    259.70  130%1 <
   6 -11  -3    217.01     32.20    205.20  130%1 <
   4 -10  -1  16548.00  16030.50    267.00  130%1 o
  -6   7   4    359.70    310.90    207.70  130%1 <
  -7  10   4    890.23    920.20    207.80  130%1 o
  -6   1   6    196.23    449.90    226.40  130%1 <
  -6   4   5    765.34    517.20    216.80  130%1 <
  -7   7   5    117.03    192.00    205.80  130%1 <
   5  -2  -5   2377.50   1387.20    234.20  130%1 o
  -6  18   0     37.18    -51.50    205.70  130%1 <
   6  -8  -4   1784.50   1295.60    206.60  130%1 o
   7 -17  -2    183.10    129.70    194.70  130%1 <
   4  -7  -2   1511.60    516.10    231.20  130%1 <
  -5  15   0    385.48    399.00    217.00  130%1 <
   7 -14  -3     53.27    212.90    194.30  130%1 <
   5 -16   0   1242.90    247.00    215.00  130%1 <
   4   4  -6   2691.50    902.00    282.20  131%1 o
   3   7  -6   5617.00   3375.90    335.00  131%1 o
   6  -5  -5    912.64   1003.20    223.40  131%1 o
   7 -11  -4   1785.70   1062.60    205.60  131%1 o
   3  -1  -3  21125.00  23945.20    310.30  131%1 o
  -2  14  -3   3938.10   3837.10    334.30  131%1 o
  -3  17  -3     72.61    241.10    293.60  131%1 <
   5 -13  -1   2262.00   1771.20    211.30  131%1 o
  -2   6   0 178090.00 180044.00    552.10  131%1 o
  -3   9   0  44671.00  39955.80    337.20  131%1 o
  -4  12   0  17552.00  16507.80    266.60  131%1 o
  -7  18   1    539.58    242.50    188.10  131%1 <
   2 -12   2   9755.60  10739.00    336.40  131%1 o
   2 -15   3   5511.90   4895.90    328.60  131%1 o
   2 -18   4    401.65    -49.30    340.50  131%1 <
  -5  20  -2    151.27    117.70    237.80  131%1 <
   2  -9   1   1173.50   1628.10    306.00  131%1 o
  -6  15   1   2099.80   1025.00    201.50  131%1 o
   5   1  -6    841.93    116.30    252.90  131%1 <
   4  -4  -3   4296.30   5629.70    250.20  131%1 o
   5 -10  -2    648.89    835.70    217.80  131%1 o
   7  -8  -5    108.28    308.60    220.00  131%1 <
   6 -19   0     53.20     10.90    221.50  131%1 <
  -5  12   1   6699.60   8673.60    240.80  131%1 o
  -7  15   2    498.56    235.80    197.90  131%1 <
  -4  17  -2    478.44     33.30    254.20  131%1 <
   6 -16  -1    363.65    415.30    212.60  131%1 <
   6  -2  -6   2177.50   1458.10    231.20  131%1 o
   5  -7  -3    551.53    539.00    226.40  131%1 <
  -4   9   1   1105.80   1666.60    234.30  131%1 o
  -6  12   2   1502.90   1414.80    211.10  131%1 o
   6 -13  -2    488.62    187.90    204.30  131%1 <
  -7  12   3   1030.60    469.00    198.00  131%1 <
   2  -6   0 147460.00 169175.00    536.20  132%1 o
   3 -12   1   7889.00   1634.00    272.30  132%1 o
   3 -15   2   4397.80   3841.90    279.70  132%1 o
   3 -18   3    959.16   1215.00    291.60  132%1 o
   2 -18   4    619.64    -49.30    340.50  132%1 <
  -3  14  -2    718.64    342.10    277.50  132%1 <
  -5  17  -1    168.69     33.50    231.90  132%1 <
   3  -9   0  37503.00  37910.80    334.00  132%1 o
   4 -18   2   3540.40   1907.50    270.40  132%1 o
   7 -13  -3   1198.20    908.40    214.30  132%1 o
   4 -15   1    745.93    402.80    242.60  132%1 <
  -2   3   1  11088.00  16132.80    345.40  132%1 o
  -4   6   2   1432.30   1371.90    243.00  132%1 o
  -5   6   3    329.55    177.40    228.30  132%1 <
  -3  -9   6    616.32   1640.30    377.60  132%1 o
  -6   0   6   2117.30   1525.30    245.30  132%1 o
   6  -7  -4    241.18    479.60    223.30  132%1 <
  -6  17   0    733.93    238.00    216.10  132%1 <
  -6   3   5    306.93    859.30    218.90  132%1 o
  -4  -6   6    410.75    -73.40    320.40  132%1 <
  -5  -3   6   3069.90   6606.10    282.20  132%1 o
   4 -12   0  14147.00  13297.70    268.70  132%1 o
  -5   3   4   2053.30   1400.80    229.20  132%1 o
  -5   0   5   2837.80   4597.60    261.20  132%1 o
   7 -10  -4    135.38    303.40    203.90  132%1 <
  -7  17   1     65.89   -176.30    197.10  132%1 <
  -3   3   2  66095.00  66819.50    385.00  132%1 o
  -4   3   3    254.19   1096.90    248.20  132%1 o
  -4  14  -1   1279.00   1414.60    244.20  132%1 o
   5 -18   1    381.29    365.20    232.90  132%1 <
  -4  -3   5     85.58    117.90    288.50  132%1 <
  -4   0   4    251.73    489.10    260.20  132%1 <
   6  -4  -5   1216.20   1471.50    225.80  132%1 o
   5  -1  -5   3485.20   3064.60    244.70  132%1 o
   4   2  -5    585.05    228.20    268.40  132%1 <
   4  -9  -1   3588.20   2559.30    237.20  132%1 o
   3  -6  -1  39354.00  31525.70    308.50  132%1 o
   5 -15   0    843.81    331.20    216.10  132%1 <
  -3   0   3   4901.60   3744.20    288.30  132%1 o
   7  -7  -5    262.01    359.40    212.50  132%1 <
   5 -12  -1  10790.00  11192.20    245.80  132%1 o
   6 -18   0    109.38    169.20    213.30  132%1 <
  -5  14   0    579.47    383.60    209.70  132%1 <
  -8  14   3     33.48     61.40    187.80  132%1 <
  -6  14   1    231.95    308.10    197.90  132%1 <
  -7  14   2   1002.20    899.00    199.70  132%1 o
  -8  11   4    352.71    295.60    188.60  132%1 <
  -3   3   2  68211.00  66819.50    385.00  133%1 o
  -7  14   2   1360.20    899.00    199.70  133%1 o
  -4   3   3   1091.70   1096.90    248.20  133%1 o
  -5   6   3    102.09    177.40    228.30  133%1 <
  -8  14   3    101.88     61.40    187.80  133%1 <
  -4   0   4    136.25    489.10    260.20  133%1 <
  -5   3   4   1733.10   1400.80    229.20  133%1 o
  -8  11   4    220.54    295.60    188.60  133%1 <
  -4  -3   5     62.36    117.90    288.50  133%1 <
  -5   0   5   4991.90   4597.60    261.20  133%1 o
  -6   3   5    421.04    859.30    218.90  133%1 o
  -4  -6   6     78.80    -73.40    320.40  133%1 <
  -5  -3   6   7674.00   6606.10    282.20  133%1 o
  -6   0   6   2510.80   1525.30    245.30  133%1 o
   7  -7  -5    187.20    359.40    212.50  133%1 <
   6  -4  -5   3766.40   1471.50    225.80  133%1 o
   5  -1  -5   2437.40   3064.60    244.70  133%1 o
   4   2  -5     37.22    228.20    268.40  133%1 <
  -1  16  -5    313.93   -387.70    444.80  133%1 <
   2   5  -4    754.64   1355.30    390.60  133%1 o
  -4  19  -3    156.03    331.20    251.80  133%1 <
  -3  14  -2    315.56    342.10    277.50  133%1 <
   7 -18  -1    269.00    139.30    203.60  133%1 <
   6 -15  -1    597.09    645.50    205.50  133%1 o
   5 -12  -1  15441.00  11192.20    245.80  133%1 o
   4  -9  -1   2311.80   2559.30    237.20  133%1 o
   3  -6  -1  31636.00  31525.70    308.50  133%1 o
   2  -3  -1  10327.00  18571.60    334.30  133%1 o
  -4  14  -1    826.59   1414.60    244.20  133%1 o
   6 -18   0    463.85    169.20    213.30  133%1 <
   5 -15   0    419.25    331.20    216.10  133%1 <
   4 -12   0  15403.00  13297.70    268.70  133%1 o
   3  -9   0  38763.00  37910.80    334.00  133%1 o
  -5  14   0    459.97    383.60    209.70  133%1 <
   5 -18   1    212.04    365.20    232.90  133%1 <
   4 -15   1   2269.50    402.80    242.60  133%1 <
  -2   3   1   9172.60  16132.80    345.40  133%1 o
  -6  14   1    149.36    308.10    197.90  133%1 <
   4 -18   2   1658.00   1907.50    270.40  133%1 o
   7 -10  -4    395.26    303.40    203.90  133%1 <
   6  -7  -4    929.42    479.60    223.30  133%1 <
  -6  17   0   1122.90    238.00    216.10  133%1 <
  -7  17   1      9.10   -176.30    197.10  133%1 <
  -2   0   2   1121.30   4521.60    336.60  134%1 o
  -6  11   2    143.26     -2.40    199.50  134%1 <
  -3   0   3   4710.30   3744.20    288.30  134%1 o
  -7  11   3     25.12    106.10    187.60  134%1 <
  -3  -3   4  21549.00  22060.50    342.90  134%1 o
  -7   8   4    641.93    506.60    206.50  134%1 <
  -3  -6   5   2817.60   3121.70    344.90  134%1 o
  -3  -9   6    378.12   1640.30    377.60  134%1 o
   6  -1  -6    874.72    969.80    238.50  134%1 o
   5   2  -6    604.40    406.70    252.20  134%1 <
   3   5  -5    217.96    341.40    321.10  134%1 <
  -1  16  -5    390.51   -387.70    444.80  134%1 <
   7 -12  -3    957.84    754.30    204.30  134%1 o
   6  -9  -3   3272.50   2379.80    220.50  134%1 o
   5  -6  -3    179.96    190.00    234.80  134%1 <
  -4  19  -3    159.69    331.20    251.80  134%1 <
   7 -15  -2    673.17    569.20    195.00  134%1 <
   6 -12  -2   1574.30   1549.20    208.60  134%1 o
   5  -9  -2   1226.90    581.90    219.50  134%1 <
   4  -6  -2    304.18   1074.80    235.10  134%1 o
   3  -3  -2  66420.00  66911.20    385.90  134%1 o
  -2  11  -2    931.07   1071.60    317.50  134%1 o
  -5  19  -2    229.92    130.50    238.30  134%1 <
   7 -18  -1    236.45    139.30    203.60  134%1 <
  -3  11  -1  11472.00  11146.30    284.80  134%1 o
  -6  19  -1   1434.10    943.50    215.90  134%1 o
  -4  11   0   1453.10    970.90    239.10  134%1 o
  -5  11   1   4302.00   4013.20    222.30  134%1 o
  -7   5   5     19.84    139.00    214.30  134%1 <
  -6   8   3     91.60    -70.20    217.70  134%1 <
   4  -3  -3   1632.80   1897.20    250.10  134%1 o
   7  -9  -4     92.27    152.50    203.10  134%1 <
   5   2  -6    629.87    406.70    252.20  135%1 <
   4   5  -6   1828.60   1616.20    288.90  135%1 o
   7  -9  -4    101.19    152.50    203.10  135%1 <
   6  -6  -4    116.74    162.60    213.90  135%1 <
  -2  16  -4   2007.80   2384.10    347.20  135%1 o
   7 -12  -3    999.34    754.30    204.30  135%1 o
   6  -9  -3   3386.40   2379.80    220.50  135%1 o
   5  -6  -3    186.61    190.00    234.80  135%1 <
   4  -3  -3   1687.40   1897.20    250.10  135%1 o
   3  -3  -2  68381.00  66911.20    385.90  135%1 o
  -3  11  -1  11829.00  11146.30    284.80  135%1 o
  -6  19  -1   1484.00    943.50    215.90  135%1 o
  -4  11   0   1502.00    970.90    239.10  135%1 o
  -5  11   1   4434.80   4013.20    222.30  135%1 o
  -7  16   1    153.67    156.60    196.50  135%1 <
  -5   8   2  13416.00  14647.90    248.20  135%1 o
  -2  -3   3   2899.10   3720.80    355.00  135%1 o
  -6   8   3     94.70    -70.20    217.70  135%1 <
  -6   5   4    734.72   1025.80    219.10  135%1 o
  -7   5   5     21.94    139.00    214.30  135%1 <
  -4  16  -2    253.36    419.50    231.20  135%1 <
  -5  16  -1    579.75    537.70    208.70  135%1 <
  -6  16   0     53.31    412.60    207.40  135%1 <
  -4   8   1   2669.50   3643.50    238.60  135%1 o
  -8  13   3    179.08    180.80    205.80  135%1 <
  -6   2   5    226.88    123.20    218.00  135%1 <
  -6  -1   6    181.15    -13.90    235.70  135%1 <
   5  -3  -4   1256.00   1587.30    228.30  135%1 o
   7  -6  -5    105.89    -28.40    202.90  135%1 <
   3   8  -6    107.54   -247.20    352.10  136%1 <
   2 -14   3   2210.80   2494.00    325.70  136%1 o
   2 -17   4    382.53    -37.00    328.40  136%1 <
   2 -11   2   1354.50   2826.60    295.40  136%1 o
   6   0  -6   2197.00   1390.80    240.70  136%1 o
  -4  13  -1   7170.40   8492.70    254.60  136%1 o
  -6  18  -1    145.58    381.30    206.70  136%1 <
   5  -8  -2  10594.00  12138.90    241.40  136%1 o
  -3  13  -2   2166.10   1918.40    269.40  136%1 o
   4  -8  -1   2255.70   2499.90    229.10  136%1 o
  -6  10   2    584.15   1015.70    193.20  136%1 o
  -8  15   2     24.99    143.80    177.30  136%1 <
  -4   2   3    693.48    770.00    247.80  136%1 o
  -7   4   5     35.11    351.30    215.20  136%1 <
   7  -8  -4    310.55    236.10    204.90  136%1 <
  -3  18  -4    320.51   -353.00    288.10  136%1 <
   6  -8  -3    222.82    540.90    197.00  136%1 <
  -4  18  -3     40.18    -21.70    252.50  136%1 <
  -5  18  -2    513.57    439.90    216.10  136%1 <
   3  -8   0   9164.60   8505.90    270.20  136%1 o
  -3   5   1    487.69    677.50    264.20  136%1 <
  -7  15   1    340.14      8.20    205.50  136%1 <
  -5  10   1    810.15   2070.90    228.10  136%1 o
  -6   7   3   2088.10   1318.90    220.00  136%1 o
  -8  12   3    226.54   -227.00    197.30  136%1 <
  -4  -1   4    968.41   1017.00    270.70  136%1 o
   4   3  -5    367.85    431.10    283.10  136%1 <
   6  -5  -4    241.53    346.70    222.60  136%1 <
   5  -5  -3   1946.80   1938.20    231.30  136%1 o
   6 -19   1    604.31    599.20    223.90  136%1 <
   7  -5  -5     31.76    436.90    212.40  136%1 <
   4  -5  -2  14385.00  11423.00    266.90  136%1 o
   7 -16  -1    111.91    419.90    204.40  136%1 <
  -6  15   0    642.96    579.70    208.50  136%1 <
  -6   4   4    764.91   1330.10    228.10  136%1 o
  -8   9   4    137.40    189.20    196.60  136%1 <
  -7  12   2    392.02    466.50    198.40  136%1 <
   6   0  -6   2577.70   1390.80    240.70  137%1 o
   3   8  -6    189.68   -247.20    352.10  137%1 <
   5   0  -5   3442.30   3991.40    239.60  137%1 o
   2   8  -5   1921.00   3729.70    429.00  137%1 o
   8 -11  -4    300.48    531.70    184.20  137%1 <
   7  -8  -4   1553.60    236.10    204.90  137%1 <
  -3  18  -4    321.05   -353.00    288.10  137%1 <
   6  -8  -3    123.02    540.90    197.00  137%1 <
  -4  18  -3     29.83    -21.70    252.50  137%1 <
   5  -8  -2   9913.20  12138.90    241.40  137%1 o
  -3  13  -2   1744.40   1918.40    269.40  137%1 o
  -5  18  -2    134.81    439.90    216.10  137%1 <
   4  -8  -1   2498.10   2499.90    229.10  137%1 o
  -4  13  -1   7782.80   8492.70    254.60  137%1 o
  -6  18  -1    332.68    381.30    206.70  137%1 <
   3  -8   0   9805.40   8505.90    270.20  137%1 o
  -3   5   1    558.78    677.50    264.20  137%1 <
  -5  10   1   1305.40   2070.90    228.10  137%1 o
  -7  15   1    280.22      8.20    205.50  137%1 <
   2 -11   2   3312.20   2826.60    295.40  137%1 o
  -6  10   2   1601.90   1015.70    193.20  137%1 o
  -8  15   2     71.23    143.80    177.30  137%1 <
   2 -14   3   2630.60   2494.00    325.70  137%1 o
  -4   2   3    233.26    770.00    247.80  137%1 o
  -6   7   3   1736.20   1318.90    220.00  137%1 o
  -8  12   3    218.67   -227.00    197.30  137%1 <
   2 -17   4    353.63    -37.00    328.40  137%1 <
  -4  -1   4    753.83   1017.00    270.70  137%1 o
  -7   7   4    614.22    199.60    187.80  137%1 <
  -7   4   5    109.75    351.30    215.20  137%1 <
  -5  -4   6    145.52    406.40    271.70  137%1 <
   6  -5  -4    113.06    346.70    222.60  137%1 <
   5  -5  -3   2038.40   1938.20    231.30  137%1 o
   6 -19   1    623.37    599.20    223.90  137%1 <
   7  -5  -5     31.36    436.90    212.40  137%1 <
   4  -5  -2  13336.00  11423.00    266.90  137%1 o
   7 -16  -1    298.34    419.90    204.40  137%1 <
  -6  15   0    938.83    579.70    208.50  137%1 <
  -8   9   4    227.65    189.20    196.60  137%1 <
  -2  13  -3   1617.50   1875.90    314.10  138%1 o
   6 -13  -1    615.40    112.20    205.70  138%1 <
   3  -5  -1   1738.80   1127.70    263.90  138%1 o
  -5  15  -1     42.33     54.70    216.50  138%1 <
  -2   5   0  13069.00  10980.00    322.00  138%1 o
  -4  10   0   4053.70   4426.30    249.20  138%1 o
   5 -16   1    104.64    -39.90    214.00  138%1 <
   2  -8   1  11477.00  10264.70    325.60  138%1 o
   5 -19   2    194.09   -329.00    233.60  138%1 <
  -3   2   2    301.50    893.90    283.50  138%1 o
  -5   7   2   6283.60   5359.40    236.40  138%1 o
  -6  -2   6   1458.40    893.70    259.30  138%1 o
   4 -19   3    416.82    402.00    273.70  138%1 <
   6  -2  -5    252.40     39.40    230.30  138%1 <
   5  -2  -4   7394.30   6373.40    247.80  138%1 o
   5 -13   0    268.34    106.30    225.10  138%1 <
  -7   9   3    498.81    358.60    198.80  138%1 <
   8 -10  -4    498.30     33.00    194.10  138%1 <
   7 -10  -3    308.48    267.40    194.70  138%1 <
  -7  17   0    730.85    704.20    206.90  138%1 o
  -6  12   1    190.79    154.80    207.70  138%1 <
   4 -16   2    413.34    328.50    251.60  138%1 <
   4  -2  -3    402.26     91.40    238.10  138%1 <
   6 -10  -2    803.24   1025.00    208.90  138%1 o
  -4  15  -2    628.32     16.80    255.10  138%1 <
  -8  14   2    187.87     56.20    197.70  138%1 <
  -5   4   3   5147.60   7088.90    234.00  138%1 o
  -7   6   4   2185.10   2918.50    206.30  138%1 o
   5 -10  -1    683.58   5012.60    229.50  138%1 o
   7  -7  -4    289.52    250.70    203.50  138%1 <
  -7   3   5    587.53    688.60    217.80  138%1 o
  -8  11   3    691.73    300.70    189.00  138%1 <
   6  -2  -5    455.51     39.40    230.30  139%1 <
   8 -10  -4    452.96     33.00    194.10  139%1 <
   7  -7  -4    178.17    250.70    203.50  139%1 <
   5  -2  -4   6011.10   6373.40    247.80  139%1 o
   7 -10  -3     73.01    267.40    194.70  139%1 <
   4  -2  -3    487.69     91.40    238.10  139%1 <
   2   3  -3   5080.10   4410.80    360.50  139%1 o
   6 -10  -2   2040.80   1025.00    208.90  139%1 o
  -4  15  -2    461.02     16.80    255.10  139%1 <
   5 -10  -1   1037.20   5012.60    229.50  139%1 o
   3  -5  -1    475.39   1127.70    263.90  139%1 o
  -3  10  -1   3724.40   2697.60    283.50  139%1 o
  -5  15  -1    342.20     54.70    216.50  139%1 <
  -6  17  -1   1480.40   1133.20    217.40  139%1 o
   5 -13   0    126.64    106.30    225.10  139%1 <
  -2   5   0  11483.00  10980.00    322.00  139%1 o
  -7  17   0    920.72    704.20    206.90  139%1 o
   5 -16   1     93.02    -39.90    214.00  139%1 <
   4 -13   1   7485.50   8588.80    269.80  139%1 o
  -4   7   1   7030.70   7797.80    252.10  139%1 o
  -6  12   1    112.53    154.80    207.70  139%1 <
   4 -16   2    417.23    328.50    251.60  139%1 <
  -3   2   2   1049.50    893.90    283.50  139%1 o
  -5   7   2   9229.50   5359.40    236.40  139%1 o
  -8  14   2    221.09     56.20    197.70  139%1 <
   4 -19   3    480.36    402.00    273.70  139%1 <
  -5   4   3   5220.10   7088.90    234.00  139%1 o
  -7   9   3    534.19    358.60    198.80  139%1 <
   1 -14   4   5218.30   4147.80    443.90  139%1 o
  -7   6   4   2700.30   2918.50    206.30  139%1 o
  -6   1   5    120.06    274.80    241.90  139%1 <
  -7   3   5    536.73    688.60    217.80  139%1 o
  -4  -7   6    119.08   -524.60    315.40  139%1 <
  -6  -2   6   1372.30    893.70    259.30  139%1 o
   6  -7  -3    765.57    369.20    216.20  139%1 <
   7 -18   0    586.27    434.80    213.40  139%1 <
  -6   9   2   4387.80   3751.20    219.40  139%1 o
  -8  11   3    214.47    300.70    189.00  139%1 <
   8 -15  -2    242.65    163.90    194.10  139%1 <
   3   6  -5   3875.40   3631.90    332.20  140%1 o
   4   1  -4    575.52    939.10    268.00  140%1 o
  -2  15  -4   2105.00   2815.30    389.30  140%1 o
  -2  10  -2   5244.40   5505.60    356.70  140%1 o
   3 -13   2   3730.80   1968.10    297.90  140%1 o
  -3  -7   5   6542.10   5831.80    361.10  140%1 o
  -3 -10   6   3723.80   3593.50    395.20  140%1 o
  -4  12  -1   3921.10   3564.00    266.00  140%1 o
  -2   2   1 136470.00 166386.00    549.30  140%1 o
  -4   4   2   7344.00   9488.40    266.20  140%1 o
  -4  17  -3    249.68    -53.80    287.60  140%1 <
   4  -7  -1   6518.80   5065.80    255.90  140%1 o
  -5   9   1  27332.00  23901.00    281.40  140%1 o
   5 -18   2   1021.90    224.60    259.40  140%1 <
  -6   3   4   1664.00    881.00    235.80  140%1 o
   5  -4  -3   7611.10   6334.20    249.20  140%1 o
   6 -12  -1   2247.60   1214.50    218.50  140%1 o
  -3   7   0   5360.70   4211.20    281.60  140%1 o
   7  -9  -3    347.99    438.40    213.40  140%1 <
   3 -10   1   5910.30  11201.40    303.50  140%1 o
  -8  13   2    141.86    -14.30    206.30  140%1 <
  -7  16   0    214.79    230.40    214.70  140%1 <
   5 -15   1    540.60    326.20    242.40  140%1 <
  -7   8   3   4401.20   2170.90    212.10  140%1 o
  -6  -3   6    234.45    148.40    258.40  140%1 <
  -4   1   3   3334.00   4311.50    272.60  140%1 o
   6  -1  -5    449.86    500.70    246.40  140%1 <
   8 -14  -2    277.40    265.30    204.70  140%1 <
   6  -9  -2   6185.10   3752.50    216.50  140%1 o
  -5  14  -1    251.12   -316.70    236.20  140%1 <
  -6  11   1    499.23     63.00    211.00  140%1 <
  -7   5   4    147.37    324.60    206.90  140%1 <
   7  -6  -4   4538.00   2881.40    229.10  140%1 o
   7 -17   0    808.75    757.20    224.20  140%1 o
   5 -12   0   2173.10    982.50    230.00  140%1 o
  -5   6   2  13350.00  14610.00    262.90  140%1 o
  -8  10   3    240.92    171.50    197.30  140%1 <
   5   4  -6    260.97    289.60    275.30  141%1 <
   6  -1  -5    494.87    500.70    246.40  141%1 <
  -2  15  -4   3486.90   2815.30    389.30  141%1 o
   3   1  -3   7455.50  10283.80    314.00  141%1 o
  -4  17  -3    228.19    -53.80    287.60  141%1 <
   2  -2  -1 192880.00 185260.00    575.20  141%1 o
  -3   7   0   4602.20   4211.20    281.60  141%1 o
  -7  16   0    212.51    230.40    214.70  141%1 <
   5 -15   1    631.72    326.20    242.40  141%1 <
   3 -10   1   6748.80  11201.40    303.50  141%1 o
  -4   1   3   3987.50   4311.50    272.60  141%1 o
  -3 -10   6   3658.10   3593.50    395.20  141%1 o
  -6  -3   6    156.48    148.40    258.40  141%1 <
   8 -14  -2    351.09    265.30    204.70  141%1 <
   6  -9  -2   6849.70   3752.50    216.50  141%1 o
  -5  14  -1    404.62   -316.70    236.20  141%1 <
  -6  11   1    318.38     63.00    211.00  141%1 <
  -7   5   4    163.17    324.60    206.90  141%1 <
   7  -6  -4   4966.10   2881.40    229.10  141%1 o
   4  -4  -2  14106.00  13933.90    275.50  141%1 o
   7 -17   0    859.02    757.20    224.20  141%1 o
   5 -12   0   1911.50    982.50    230.00  141%1 o
  -5   6   2  13791.00  14610.00    262.90  141%1 o
  -8  10   3    261.26    171.50    197.30  141%1 <
  -7   2   5     50.89     91.50    216.40  141%1 <
   5  -1  -4    155.11    338.70    242.00  141%1 <
   8 -11  -3    650.02    570.20    205.10  141%1 <
   7 -14  -1    460.01      6.60    213.60  141%1 <
  -7  13   1   1725.90   1182.70    209.70  141%1 o
  -8   7   4    569.84    271.60    206.30  141%1 <
  -6  16  -1    107.71    150.90    223.80  141%1 <
   6  -6  -3   2087.80   1476.50    220.70  141%1 o
   5   4  -6    230.14    289.60    275.30  142%1 <
   6  -1  -5    402.39    500.70    246.40  142%1 <
   7  -6  -4   3763.20   2881.40    229.10  142%1 o
   5  -1  -4    170.64    338.70    242.00  142%1 <
  -3  17  -4    545.15    129.60    331.50  142%1 <
   8 -11  -3    669.62    570.20    205.10  142%1 <
   6  -6  -3   1960.40   1476.50    220.70  142%1 o
   3   1  -3   5806.10  10283.80    314.00  142%1 o
   4  -4  -2  12473.00  13933.90    275.50  142%1 o
  -3  12  -2    883.11    611.20    294.60  142%1 <
   7 -14  -1    325.43      6.60    213.60  142%1 <
   5  -9  -1  23831.00  21398.10    278.50  142%1 o
  -5  14  -1    219.22   -316.70    236.20  142%1 <
  -6  16  -1    111.91    150.90    223.80  142%1 <
   7 -17   0    793.07    757.20    224.20  142%1 o
   5 -12   0   2065.30    982.50    230.00  142%1 o
   3  -7   0  11560.00  10921.30    295.60  142%1 o
  -4   9   0   6851.20   3669.10    255.10  142%1 o
  -6  11   1    718.41     63.00    211.00  142%1 <
  -7  13   1   1441.40   1182.70    209.70  142%1 o
   4 -15   2   1044.50    603.30    274.00  142%1 <
  -5   6   2  11954.00  14610.00    262.90  142%1 o
   4 -18   3    129.00    126.30    287.90  142%1 <
  -4   1   3   2607.60   4311.50    272.60  142%1 o
  -8  10   3    193.60    171.50    197.30  142%1 <
  -4  -2   4  14657.00  13344.50    302.60  142%1 o
  -7   5   4    113.00    324.60    206.90  142%1 <
  -8   7   4    499.08    271.60    206.30  142%1 <
  -7   2   5     59.15     91.50    216.40  142%1 <
  -6  -3   6    261.23    148.40    258.40  142%1 <
   6 -17   1   1649.70   1209.20    233.20  142%1 o
  -8  15   1    795.63    461.20    207.10  142%1 <
  -6   8   2   9604.70   9112.30    235.00  142%1 o
  -5   3   3   1096.20   1302.70    238.20  142%1 o
   7  -3  -5    548.19    348.10    212.00  142%1 <
  -7  18  -1    683.47    508.10    214.70  142%1 <
  -8   4   5     36.00     68.90    207.60  142%1 <
   8  -8  -4     43.33    103.50    203.60  142%1 <
   7 -11  -2    224.94    382.90    205.90  142%1 <
   7 -16   0    680.78    -56.60    204.90  143%1 <
   4  -9   0   3832.20   2564.20    237.20  143%1 o
  -6  13   0   2131.90   1139.30    212.70  143%1 o
  -7  15   0     35.89    444.60    206.10  143%1 <
  -8  17   0    323.50   -128.10    196.30  143%1 <
   4 -12   1   5733.90   4761.50    254.80  143%1 o
  -4   6   1   4081.10   2576.30    239.50  143%1 o
   2 -13   3   1214.30   1216.60    359.90  143%1 o
  -7   7   3     14.64    -25.50    206.80  143%1 <
  -8   9   3    100.44    -17.20    197.10  143%1 <
  -9  11   3     96.99    126.20    187.80  143%1 <
   2 -16   4   1247.40   2460.80    372.00  143%1 o
  -6   2   4   1949.40    678.20    219.80  143%1 o
  -5  -3   5    242.77    396.70    259.00  143%1 <
  -4  -8   6    994.55    593.10    329.30  143%1 <
   8  -5  -5   1331.90   1018.90    204.30  143%1 o
   5   2  -5   1175.60    988.20    248.40  143%1 o
   6  -3  -4   1503.70   1526.70    226.40  143%1 o
  -3  17  -4    822.17    129.60    331.50  143%1 <
   4  -1  -3   2176.20   1560.40    259.50  143%1 o
   8 -13  -2    218.52    210.70    203.90  143%1 <
  -4  14  -2   1518.50   1001.00    270.90  143%1 o
  -5  16  -2     30.36   -203.20    235.00  143%1 <
  -6  18  -2    276.02    365.70    223.10  143%1 <
   6 -11  -1    110.39   -184.10    215.40  143%1 <
   3  -4  -1   2654.60   2112.40    274.80  143%1 o
   6   2  -6   1486.80   1388.10    240.10  143%1 o
   8 -16  -1    134.75     54.90    204.10  143%1 <
   6 -14   0    225.56    376.90    215.40  143%1 <
  -5  11   0   8909.50   9705.50    248.10  143%1 o
  -3   4   1   2094.80   1966.60    273.40  143%1 o
  -7  10   2    599.12    542.80    200.20  143%1 <
  -6   5   3    658.41    455.90    202.00  143%1 <
   5  -6  -2  10516.00  13147.00    245.80  143%1 o
  -8  12   2    473.61    261.80    188.90  143%1 <
   7  -8  -3   3827.70   3369.70    194.90  143%1 o
  -4  11  -1     83.16    156.30    253.00  144%1 <
   7 -16   0    574.82    -56.60    204.90  144%1 <
   4  -9   0   2944.30   2564.20    237.20  144%1 o
   5 -14   1    199.02    235.90    232.00  144%1 <
  -5   8   1    749.12   1024.00    230.20  144%1 o
  -6  10   1   1947.10   2280.10    217.00  144%1 o
  -7  12   1     58.77    114.30    207.20  144%1 <
  -8  14   1    260.99    397.00    197.90  144%1 <
   5 -17   2    957.17    127.40    251.20  144%1 <
   2 -10   2   3011.40   2914.90    332.30  144%1 o
  -3   1   2   3232.80   4533.90    285.90  144%1 o
  -4   3   2   1448.60   1708.60    255.40  144%1 o
  -9  11   3     69.66    126.20    187.80  144%1 <
   3 -18   4     91.89   -176.80    315.80  144%1 <
  -7   4   4     88.74     35.40    207.20  144%1 <
  -8   6   4    161.01    354.90    206.10  144%1 <
  -6  -1   5     81.76    -11.10    235.10  144%1 <
  -7   1   5    248.09    743.00    225.90  144%1 o
  -8   3   5    926.99   1067.20    210.40  144%1 o
  -5  -6   6    114.58     66.30    288.80  144%1 <
  -6  -4   6     86.73    -62.20    251.30  144%1 <
   4   7  -6     34.94   -318.10    305.80  144%1 <
   8  -7  -4    648.79    524.20    213.10  144%1 <
   7  -5  -4     66.53    -20.00    213.90  144%1 <
   3   4  -4   4838.10   7536.40    321.10  144%1 o
   8 -10  -3    161.26     32.20    194.30  144%1 <
   5  -3  -3   1617.50   2075.80    239.90  144%1 o
   6  -8  -2   7451.70   8071.50    238.40  144%1 o
   2   1  -2  40214.00  31663.60    395.50  144%1 o
  -6  18  -2    233.82    365.70    223.10  144%1 <
   7 -13  -1    950.30    761.80    207.00  144%1 o
   4  -6  -1   3119.20   2143.40    248.50  144%1 o
  -2   7  -1    166.57   1020.20    324.00  144%1 o
  -3   9  -1   1475.00   3773.70    281.10  144%1 o
   5 -11   0   5881.70   7904.60    247.40  144%1 o
   7  -2  -5    182.34    220.60    211.80  144%1 <
   7 -10  -2    572.72    898.30    207.40  144%1 o
   8 -15  -1    487.93    481.10    204.60  144%1 <
   5   5  -6   2410.90   1642.20    276.40  145%1 o
   4   7  -6     36.16   -318.10    305.80  145%1 <
   7  -2  -5    345.35    220.60    211.80  145%1 <
   8  -7  -4    828.84    524.20    213.10  145%1 <
   4   2  -4  14429.00  14256.80    296.10  145%1 o
   6  -5  -3    295.25    412.00    216.50  145%1 <
  -2  12  -3  21141.00  18163.90    360.70  145%1 o
  -3  14  -3   3753.70   4092.90    316.90  145%1 o
  -4  16  -3    237.16    636.80    274.70  145%1 <
  -5  18  -3   1351.70     72.90    265.70  145%1 <
   7 -10  -2   1172.50    898.30    207.40  145%1 o
   3  -1  -2   4823.00   6133.80    304.40  145%1 o
   8 -15  -1    659.62    481.10    204.60  145%1 <
   4  -6  -1   3965.00   2143.40    248.50  145%1 o
  -3   9  -1   2259.90   3773.70    281.10  145%1 o
  -4  11  -1    105.32    156.30    253.00  145%1 <
  -5  13  -1    965.30   1016.30    233.10  145%1 o
  -6  15  -1   1046.20    254.10    216.60  145%1 <
  -7  17  -1    211.96    344.80    206.20  145%1 <
   5 -11   0   6661.60   7904.60    247.40  145%1 o
   6 -16   1     93.78   -286.80    222.10  145%1 <
  -8  14   1    373.06    397.00    197.90  145%1 <
   3 -12   2   1087.20    765.40    291.40  145%1 <
  -4   3   2   2336.60   1708.60    255.40  145%1 o
  -5   5   2   9836.10  11563.70    251.10  145%1 o
   3 -15   3    204.76     88.90    308.00  145%1 <
  -3  -2   3   2357.80   1749.40    299.20  145%1 o
   3 -18   4    201.04   -176.80    315.80  145%1 <
  -8   3   5   1196.20   1067.20    210.40  145%1 o
  -6   7   2    571.00    341.10    195.00  145%1 <
  -7   9   2   1600.50    950.00    192.30  145%1 o
  -8  11   2    645.08    739.10    190.70  145%1 o
  -9  13   2    131.86    176.00    187.80  145%1 <
   8  -4  -5     73.79    153.00    211.40  145%1 <
   8 -12  -2    915.32    726.40    213.90  145%1 o
   6 -13   0   2290.50   1604.20    226.70  145%1 o
   7  -7  -3     66.51    259.80    203.80  145%1 <
   5  -8  -1    858.56    689.80    223.10  145%1 o
   6   3  -6     36.62   -182.70    251.70  146%1 <
  -3  14  -3   5512.70   4092.90    316.90  146%1 o
  -4  16  -3    271.85    636.80    274.70  146%1 <
   5  -8  -1    770.77    689.80    223.10  146%1 o
   6 -13   0   2421.50   1604.20    226.70  146%1 o
  -8  16   0     47.06    161.10    197.80  146%1 <
   7 -18   1    767.02    496.70    215.20  146%1 <
   3 -12   2    721.23    765.40    291.40  146%1 <
   4 -17   3    181.18    -68.60    274.20  146%1 <
  -5   2   3   4107.20   4853.90    249.20  146%1 o
  -9  10   3     38.53   -100.20    187.50  146%1 <
  -2  -7   4    834.70    855.70    349.30  146%1 <
  -3  -5   4   1712.40   1704.90    273.30  146%1 o
   6  -2  -4   1720.50   1138.20    225.80  146%1 o
   8  -9  -3    102.74    234.80    203.20  146%1 <
   4  -3  -2   1627.40   1752.30    239.00  146%1 o
   7 -15   0     77.05    -79.50    212.80  146%1 <
  -7  14   0    178.80    -13.70    207.40  146%1 <
   3  -9   1   2315.30   3710.70    250.80  146%1 o
   4 -14   2   1591.40    520.70    235.30  146%1 <
  -6   4   3   5080.20   3275.20    219.50  146%1 o
  -7   6   3    852.30    301.10    209.00  146%1 <
  -8   8   3   1079.50    559.20    199.70  146%1 <
   6 -10  -1   2694.00   2758.10    215.40  146%1 o
  -6  12   0    137.06     21.50    208.80  146%1 <
   7  -4  -4    130.80    333.80    213.50  146%1 <
  -5  10   0    307.06    -28.50    219.20  146%1 <
   9 -11  -3    113.80    348.20    193.40  146%1 <
   5  -5  -2   9522.30  11298.30    241.90  146%1 o
  -4   8   0   3532.70   2696.90    221.20  146%1 o
  -6   1   4    511.05    308.80    201.90  146%1 <
  -7   3   4    167.11     46.00    199.20  146%1 <
  -8   5   4    264.27    161.80    198.30  146%1 <
  -9   7   4    227.67     40.30    188.20  146%1 <
   7 -12  -1     69.49    172.30    195.10  146%1 <
   8 -17   0    179.82    167.90    193.50  146%1 <
  -4  -7  -6     12.16     13.70     17.20    1%2 <
  -1  10  -5      3.08    -11.00     27.40    1%2 <
   0  16  -5    141.00    124.50     34.10    1%2 o
  -1   7  -4    444.29    521.60     28.30    1%2 o
  -3 -10  -3      4.81      0.90     18.30    1%2 <
  -2  -3  -3    342.61    194.70     20.80    1%2 o
   2  19  -2     52.31     12.50     27.40    1%2 <
  -2 -10  -1   3205.30   3238.10     29.10    1%2 o
  -3 -21   0     52.31     91.40     21.50    1%2 o
   1   3   1   4833.20   6184.50     37.60    1%2 o
   2   6   2    759.98    763.10     21.60    1%2 o
   4  15   3     17.15     -2.90     16.50    1%2 <
   1  -8   4    716.11    522.70     25.70    1%2 o
   1 -12   5    916.69    680.80     28.10    1%2 o
   2  -5   5    502.34    475.40     20.30    1%2 o
   4   8   5     88.97     80.20     16.70    1%2 o
   2  -9   6    589.84    254.10     20.30    1%2 o
   4   4   6     86.61     97.90     18.20    1%2 o
  -4 -10  -5    118.30    155.50     17.70    1%2 o
  -3  -3  -5     17.22     33.70     19.00    1%2 <
  -4 -17  -3     16.49     24.80     18.20    1%2 <
  -3 -17  -1    262.62    183.30     21.00    1%2 o
   3  12   2     45.07     30.40     19.50    1%2 <
   4  18   2    278.03    460.70     19.50    1%2 o
   3   5   4    743.40    636.30     20.10    1%2 o
  -2   7  -6      6.98    -11.90     24.90    1%2 <
  -4 -13  -4      8.29     21.90     18.90    1%2 <
  -3  -6  -4    434.23    548.00     22.00    1%2 o
  -3 -13  -2    107.18    240.60     21.90    1%2 o
   2   9   1    153.14    106.10     24.70    1%2 o
   4  21   1     75.45     48.90     20.70    1%2 <
   2   2   3   4077.80   4199.60     31.30    1%2 o
   4  11   4     34.19     10.30     18.00    1%2 <
   3   1   5     31.77     54.60     20.30    1%2 <
   3  -3   6    295.13    249.30     21.40    1%2 o
  -4  -6  -6     84.56    106.50     19.80    1%2 o
  -4 -20  -2     53.42      0.20     21.10    1%2 <
   3  15   1    677.91    557.50     23.90    1%2 o
   5  13   5     44.56    106.90     18.20    1%2 o
  -3   1  -6     67.27     32.10     22.80    2%2 <
  -4  -9  -5     34.38     56.50     19.00    2%2 <
  -2   4  -5    155.58    278.70     25.20    2%2 o
  -2   1  -4   4095.20   4325.60     32.60    2%2 o
  -4 -16  -3     12.55     19.40     19.60    2%2 <
  -3  -9  -3    106.96    124.90     21.70    2%2 o
  -1   4  -3   2077.80   2130.40     33.00    2%2 o
  -2  -6  -2   1117.00    971.50     25.60    2%2 o
   3  21  -1    203.00    119.80     27.60    2%2 o
  -3 -20   0     71.82    107.90     25.90    2%2 o
  -2 -13   0   1455.80   1799.20     30.20    2%2 o
   2  12   0    785.01   1037.60     28.60    2%2 o
   3  18   0     59.66     39.40     25.40    2%2 <
  -2 -17   1     91.46    222.00     27.70    2%2 o
  -2 -21   2     41.99    119.30     32.20    2%2 o
   1  -1   2    115.19    218.00     31.20    2%2 o
   3   8   3   1117.10    799.50     22.90    2%2 o
   4  14   3     27.26     45.80     19.60    2%2 <
   2  -2   4    216.42    181.60     25.10    2%2 o
   2  -6   5     54.92    126.40     25.80    2%2 o
   2 -10   6     85.24     78.50     28.50    2%2 <
   4   3   6    200.61    106.70     20.50    2%2 o
  -3 -16  -1    247.12    352.10     24.60    2%2 o
   4  17   2      9.31     -2.00     20.80    2%2 <
  -3  -2  -5     65.90    131.40     21.50    2%2 o
   5  16   4      1.30     16.70     17.90    2%2 <
  -4 -12  -4    433.15    476.00     20.20    2%2 o
   3   4   4    418.28    424.40     21.00    2%2 o
  -4  -5  -6      5.09    -10.70     19.70    2%2 <
  -4 -19  -2     41.83     47.90     21.10    2%2 <
   4  20   1    113.45     47.40     21.80    2%2 <
   3  11   2   2717.50   2706.10     28.00    2%2 o
   4  10   4    142.78     78.50     19.00    2%2 o
  -3  -5  -4    596.64    501.00     22.70    2%2 o
  -2  -2  -3   4208.20   3949.70     31.30    2%2 o
   3   0   5    107.97    176.80     20.90    2%2 o
   5  12   5     20.29     60.60     18.10    2%2 o
  -4  -8  -5    222.19    187.80     20.90    2%2 o
  -3 -12  -2    209.59    115.30     21.80    2%2 o
   4   6   5    216.66    135.50     19.80    2%2 o
  -4  -5  -6     13.55    -10.70     19.70    3%2 <
  -2   8  -6    571.46    341.60     26.80    3%2 o
  -4  -8  -5     93.49    187.80     20.90    3%2 o
  -3  -2  -5     53.68    131.40     21.50    3%2 o
  -4 -12  -4    536.35    476.00     20.20    3%2 o
  -3  -5  -4    751.83    501.00     22.70    3%2 o
  -4 -16  -3     19.25     19.40     19.60    3%2 <
  -4 -15  -3      5.82    131.50     19.90    3%2 o
  -3  -9  -3     88.77    124.90     21.70    3%2 o
  -2  -2  -3   3961.60   3949.70     31.30    3%2 o
  -4 -19  -2     31.68     47.90     21.10    3%2 <
  -3 -12  -2     74.19    115.30     21.80    3%2 o
  -3 -16  -1    434.37    352.10     24.60    3%2 o
   3  21  -1    216.48    119.80     27.60    3%2 o
  -3 -20   0    489.89    107.90     25.90    3%2 o
  -2 -13   0   1028.30   1799.20     30.20    3%2 o
   2  12   0   1140.00   1037.60     28.60    3%2 o
   3  18   0    148.14     39.40     25.40    3%2 <
  -2 -17   1    363.24    222.00     27.70    3%2 o
   4  20   1     62.68     47.40     21.80    3%2 <
  -2 -21   2     11.14    119.30     32.20    3%2 o
   1  -1   2    129.91    218.00     31.20    3%2 o
   2   5   2   1908.30   1734.40     27.30    3%2 o
   3  11   2   2368.00   2706.10     28.00    3%2 o
   4  17   2     15.35     -2.00     20.80    3%2 <
   3   4   4    406.43    424.40     21.00    3%2 o
   4  10   4     55.86     78.50     19.00    3%2 o
   5  16   4      4.47     16.70     17.90    3%2 <
   1 -13   5    399.91    333.50     36.10    3%2 o
   3   0   5    130.52    176.80     20.90    3%2 o
   4   6   5    231.50    135.50     19.80    3%2 o
   5  12   5     36.15     60.60     18.10    3%2 o
   3  -4   6    208.24     98.70     21.70    3%2 o
   4   2   6     42.24     51.50     20.30    3%2 <
  -3   2  -6     55.54    104.90     22.10    3%2 o
  -4  -4  -6     73.19     54.70     21.20    4%2 <
  -3   2  -6    138.26    104.90     22.10    4%2 o
  -2   8  -6    407.12    341.60     26.80    4%2 o
  -3  -1  -5     49.64     51.80     22.00    4%2 <
  -2   5  -5    735.42    658.80     26.50    4%2 o
  -1  11  -5     29.61    119.30     33.50    4%2 o
  -4 -11  -4     30.13     34.40     19.60    4%2 <
  -3  -8  -3   1005.90    640.80     23.90    4%2 o
  -4 -18  -2    273.29    452.50     22.30    4%2 o
  -2  -5  -2   1704.50   1867.00     28.20    4%2 o
  -1   1  -2    447.12    192.30     31.00    4%2 o
  -3 -15  -1    334.92    585.20     24.70    4%2 o
   2  15  -1    322.62    311.80     31.00    4%2 o
  -3 -19   0     35.73     13.70     25.20    4%2 <
   3  17   0    109.10    212.40     25.80    4%2 o
   2   8   1   1386.10   1394.80     28.20    4%2 o
   3  14   1     58.84     -2.80     23.40    4%2 <
   4  16   2     37.65     29.80     20.20    4%2 <
   1  -5   3    258.76    202.70     31.50    4%2 o
   2   1   3   1552.60   1185.20     26.30    4%2 o
   3   7   3   3426.40   4193.50     30.10    4%2 o
   5  18   3     68.08     30.30     18.80    4%2 <
   1  -9   4    587.50    485.90     34.10    4%2 o
   2  -3   4    282.95    260.50     25.20    4%2 o
   4   9   4    331.16    361.60     19.80    4%2 o
   5  15   4     55.97     40.10     18.10    4%2 <
   1 -13   5    321.06    333.50     36.10    4%2 o
   2  -7   5     62.54    117.00     26.50    4%2 o
   5  11   5    132.59     95.10     18.30    4%2 o
   2 -11   6     32.54    -10.70     28.30    4%2 <
  -4  -7  -5     99.74    186.80     20.10    4%2 o
  -2   2  -4     56.72    243.00     23.90    4%2 o
  -4 -14  -3     11.55     20.90     20.60    4%2 <
   4  19   1    119.12     27.70     21.80    4%2 <
   3   3   4    129.01    214.60     20.60    4%2 o
   4   5   5    151.87    137.90     19.20    4%2 o
   5   7   6    113.91    101.00     18.30    4%2 o
  -3  -4  -4    408.76    382.50     21.60    4%2 o
   3  -1   5     57.36     14.40     21.20    4%2 <
   3  -5   6     73.30     84.00     22.40    4%2 o
   4   1   6     40.02     38.70     20.20    4%2 <
  -5 -13  -5     57.76     52.30     19.50    4%2 <
   5  14   4     45.58     38.20     18.00    4%2 <
  -4  -3  -6    187.42    179.40     20.20    5%2 o
  -3   3  -6    534.13    544.00     24.90    5%2 o
  -2   9  -6    207.78    134.60     27.00    5%2 o
  -1   8  -4    661.85    516.20     31.70    5%2 o
  -2  -1  -3   1049.90    953.60     26.50    5%2 o
  -4 -17  -2     15.11     26.80     21.90    5%2 <
  -4 -21  -1     36.40     11.50     22.60    5%2 <
  -2 -12   0   1042.30    971.20     29.20    5%2 o
  -3 -22   1     32.32     78.20     29.10    5%2 <
   5  10   5      8.41      4.60     18.70    5%2 <
  -5 -16  -4      4.77      2.60     19.60    5%2 <
  -3  -7  -3   3422.20   3634.30     29.60    5%2 o
   5  17   3      7.61     -1.40     19.40    5%2 <
  -4  -6  -5    143.97     93.50     20.70    5%2 o
  -3   0  -5    184.28    139.40     21.60    5%2 o
  -3 -18   0     59.26     29.60     25.70    5%2 <
   2  11   0   5045.10   5268.70     37.50    5%2 o
   4  15   2     29.72     29.80     20.80    5%2 <
   3   6   3   2001.80   1740.70     26.00    5%2 o
   4   8   4     19.39     47.20     19.50    5%2 <
   5   6   6    374.41    370.40     20.40    5%2 o
  -4 -13  -3     57.21     62.90     19.90    5%2 o
  -2  -8  -1   1215.90   1251.00     28.10    5%2 o
   3  13   1    202.89    314.70     24.20    5%2 o
   2   4   2    687.26    894.00     25.70    5%2 o
  -5 -12  -5     27.64      0.70     19.00    5%2 <
   4   4   5    146.73    140.60     19.90    5%2 o
   4   0   6     13.28     17.80     20.10    5%2 <
  -3 -14  -1    103.11    103.10     23.60    5%2 o
   5  20   2     32.20     22.80     19.60    5%2 <
   3   2   4    206.24     98.80     21.20    5%2 o
   5  13   4     18.70      2.70     18.70    5%2 <
  -4  -9  -4    378.01    448.40     21.00    5%2 o
   4  18   1     18.86     -0.60     21.10    5%2 <
  -5 -15  -4      9.36     21.80     18.80    5%2 <
  -4  -3  -6    195.74    179.40     20.20    6%2 o
  -3   3  -6    554.49    544.00     24.90    6%2 o
  -2   9  -6    225.65    134.60     27.00    6%2 o
  -5 -12  -5     22.49      0.70     19.00    6%2 <
  -4  -6  -5    145.69     93.50     20.70    6%2 o
  -3   0  -5    115.29    139.40     21.60    6%2 o
  -5 -16  -4      1.82      2.60     19.60    6%2 <
  -4 -10  -4    122.24     96.10     20.10    6%2 o
  -1   8  -4    755.13    516.20     31.70    6%2 o
  -4 -13  -3     71.28     62.90     19.90    6%2 o
  -3  -7  -3   3315.50   3634.30     29.60    6%2 o
  -2  -1  -3   1016.50    953.60     26.50    6%2 o
  -4 -17  -2     32.96     26.80     21.90    6%2 <
  -3 -11  -2   2147.70   2441.50     27.10    6%2 o
   2  18  -2    838.19   1090.20     37.20    6%2 o
  -4 -21  -1     48.94     11.50     22.60    6%2 <
   3  20  -1     42.58     76.10     29.10    6%2 <
  -3 -18   0    126.53     29.60     25.70    6%2 <
  -2 -12   0    933.03    971.20     29.20    6%2 o
  -2 -16   1    209.76    235.70     31.50    6%2 o
   3  13   1    259.15    314.70     24.20    6%2 o
  -2 -20   2     53.83    139.00     34.50    6%2 o
   2   4   2    768.02    894.00     25.70    6%2 o
   3  10   2   1012.20    749.00     23.40    6%2 o
   4  15   2     28.56     29.80     20.80    6%2 <
   5  20   2     34.66     22.80     19.60    6%2 <
   3   6   3   2016.10   1740.70     26.00    6%2 o
   4  12   3    103.96    177.60     19.20    6%2 o
   5  17   3      7.42     -1.40     19.40    6%2 <
   4   8   4     31.54     47.20     19.50    6%2 <
   5  13   4     20.41      2.70     18.70    6%2 <
   2  -7   5    112.12    117.00     26.50    6%2 o
   4   4   5    156.01    140.60     19.90    6%2 o
   5  10   5      8.51      4.60     18.70    6%2 <
   3  -5   6    100.06     84.00     22.40    6%2 o
   4   0   6     21.31     17.80     20.10    6%2 <
   5   6   6    343.48    370.40     20.40    6%2 o
  -3   4  -6     42.43      8.20     23.60    7%2 <
  -5 -11  -5    164.07    101.70     19.00    7%2 o
  -4  -5  -5    125.72    156.60     20.10    7%2 o
  -3   1  -5      5.70     13.20     22.00    7%2 <
  -2   3  -4    244.08     49.80     24.80    7%2 <
  -5 -18  -3      9.41     15.20     20.30    7%2 <
  -4 -12  -3    172.17    222.90     21.80    7%2 o
  -4 -16  -2     87.52     42.00     21.20    7%2 <
  -3 -10  -2   1567.20   1345.30     24.80    7%2 o
  -2  -4  -2    855.99   1069.50     26.90    7%2 o
  -4 -20  -1    144.77     46.40     23.30    7%2 <
   3  16   0    113.47    248.80     25.70    7%2 o
   4  21   0     72.73     64.20     24.00    7%2 <
   3   9   2    691.90    578.10     23.40    7%2 o
   5  16   3     40.59     38.80     18.80    7%2 <
   2  -4   4     59.39     53.20     25.40    7%2 <
   4   7   4     61.18    124.00     19.80    7%2 o
   1 -14   5     34.41    114.00     35.10    7%2 o
   2  -8   5    111.28     31.20     27.30    7%2 <
   5   5   6    106.30    138.60     18.30    7%2 o
  -2  10  -6     85.60     74.70     26.90    7%2 <
  -3  -6  -3   2057.10   2295.90     26.90    7%2 o
   4  14   2    210.54    143.60     20.60    7%2 o
   4   3   5     15.62    -12.30     19.50    7%2 <
   4  -1   6     23.26     12.20     20.10    7%2 <
  -5  -7  -6     80.74     94.80     19.10    7%2 o
   5  19   2     32.52     73.20     19.50    7%2 o
   5  12   4      3.84     12.20     18.70    7%2 <
  -4  -1  -6     18.18     -8.10     20.50    7%2 <
  -5 -14  -4     23.85     26.50     19.60    7%2 <
  -4  -8  -4     39.82     45.20     19.80    7%2 <
   3   5   3     48.96     46.90     21.50    7%2 <
   5   8   5     73.03     55.90     18.20    7%2 o
   5   4   6    277.31    152.10     18.50    7%2 o
  -3 -17   0    392.42    326.10     25.90    8%2 o
  -2 -11   0   5051.90   5158.90     37.00    8%2 o
  -3 -21   1     94.72    104.40     29.20    8%2 o
  -2 -15   1   1077.70   1206.10     33.80    8%2 o
   2   7   1     49.25    217.90     26.70    8%2 o
   3  12   1      7.23     20.40     22.90    8%2 <
   4  17   1      5.70     -9.50     21.80    8%2 <
  -2 -19   2    192.81    273.80     36.70    8%2 o
   1  -2   2   8601.50   8219.20     43.50    8%2 o
   4  10   3    630.04    660.90     21.90    8%2 o
   5  15   3    111.77    117.50     19.90    8%2 o
   3   1   4    950.82    816.20     24.00    8%2 o
   1 -14   5     40.49    114.00     35.10    8%2 o
   3  -3   5    533.20    434.50     23.80    8%2 o
   3  -7   6    564.22    555.40     24.20    8%2 o
  -5  -6  -6    433.22    410.10     20.60    8%2 o
  -2  10  -6    135.88     74.70     26.90    8%2 <
  -4  -4  -5    177.45    268.10     21.10    8%2 o
  -3  -2  -4    278.30    135.00     22.50    8%2 o
  -5 -17  -3     24.24     50.00     19.70    8%2 <
  -4 -11  -3    251.82    199.70     21.00    8%2 o
  -4 -15  -2    129.08    225.60     22.40    8%2 o
  -4 -19  -1     33.83     45.50     23.20    8%2 <
  -3 -13  -1    510.32    662.50     24.90    8%2 o
   2  14  -1   1068.60   1021.20     34.30    8%2 o
   3  19  -1    318.52    297.20     29.80    8%2 o
  -5  -7  -6     87.18     94.80     19.10    8%2 o
  -4  -1  -6     23.21     -8.10     20.50    8%2 <
  -5 -10  -5      9.98    -18.40     18.90    8%2 <
  -3   1  -5     10.76     13.20     22.00    8%2 <
  -5 -14  -4     25.36     26.50     19.60    8%2 <
  -4  -8  -4     13.02     45.20     19.80    8%2 <
  -3  -6  -3   2139.30   2295.90     26.90    8%2 o
   4  14   2    199.04    143.60     20.60    8%2 o
   5  19   2     30.05     73.20     19.50    8%2 o
   3   5   3     33.67     46.90     21.50    8%2 <
   2  -8   5    112.21     31.20     27.30    8%2 <
   4   3   5     13.85    -12.30     19.50    8%2 <
   5   8   5     90.62     55.90     18.20    8%2 o
   4  -1   6     18.26     12.20     20.10    8%2 <
   5   4   6    238.85    152.10     18.50    8%2 o
   3  15   0    712.59    570.40     26.50    9%2 o
   4  20   0     36.10     40.50     22.90    9%2 <
   2   3   2   3133.30   3631.30     31.90    9%2 o
   3   8   2   1403.90   1459.20     25.00    9%2 o
   4  13   2     71.62    195.90     21.00    9%2 o
   5  18   2    114.57     94.50     19.00    9%2 o
   2  -1   3   1615.70   1252.00     27.60    9%2 o
   3   4   3     52.19     35.90     22.30    9%2 <
   4   9   3     45.74     79.40     19.80    9%2 o
   5  14   3     91.95     88.20     18.90    9%2 o
   2  -5   4    164.56    201.00     26.70    9%2 o
   6  15   4     53.72     34.80     18.10    9%2 <
   2  -9   5     30.44    102.30     28.30    9%2 o
   4   2   5    131.59     89.90     19.00    9%2 o
   5   7   5     43.27     20.90     17.40    9%2 <
   4  -2   6    108.64    112.00     21.00    9%2 o
   5   3   6    111.58     92.10     18.30    9%2 o
  -5  -5  -6    148.31    226.00     20.20    9%2 o
  -4   0  -6    109.04     70.00     20.00    9%2 o
  -5  -9  -5    423.03    388.60     19.30    9%2 o
  -4  -3  -5     11.66     39.60     20.40    9%2 <
  -3   2  -5     55.27     32.20     22.00    9%2 <
  -5 -12  -4      7.28     -8.00     19.70    9%2 <
  -4  -7  -4    166.80    155.00     20.10    9%2 o
  -2   4  -4    176.84    104.30     25.00    9%2 o
  -1   9  -4     59.75     82.90     32.20    9%2 <
  -5 -16  -3     36.53     54.70     20.50    9%2 <
  -3  -5  -3     29.54     47.70     21.70    9%2 <
  -5 -20  -2     35.83      2.30     21.20    9%2 <
  -4 -14  -2    168.33    162.60     21.60    9%2 o
  -1   2  -2   7259.70   7024.40     42.30    9%2 o
   2  17  -2    162.23    245.50     36.80    9%2 o
  -4 -18  -1    124.68     92.90     23.50    9%2 o
  -2  -7  -1    197.90    539.20     26.20    9%2 o
  -5  -5  -6    147.85    226.00     20.20   10%2 o
  -4   0  -6    108.78     70.00     20.00   10%2 o
  -5  -9  -5    422.46    388.60     19.30   10%2 o
  -4  -3  -5     11.73     39.60     20.40   10%2 <
  -3   2  -5     54.67     32.20     22.00   10%2 <
  -5 -12  -4      7.06     -8.00     19.70   10%2 <
  -4  -7  -4    166.89    155.00     20.10   10%2 o
  -2   4  -4    182.37    104.30     25.00   10%2 o
  -1   9  -4     60.46     82.90     32.20   10%2 <
  -5 -16  -3     36.46     54.70     20.50   10%2 <
  -3  -5  -3     29.40     47.70     21.70   10%2 <
  -5 -20  -2     35.88      2.30     21.20   10%2 <
  -4 -14  -2    170.49    162.60     21.60   10%2 o
  -1   2  -2   7249.50   7024.40     42.30   10%2 o
   2  17  -2    165.00    245.50     36.80   10%2 o
  -4 -18  -1    125.55     92.90     23.50   10%2 o
  -2  -7  -1    199.12    539.20     26.20   10%2 o
   3  15   0    710.09    570.40     26.50   10%2 o
   4  20   0     35.46     40.50     22.90   10%2 <
   2   3   2   3141.00   3631.30     31.90   10%2 o
   3   8   2   1403.20   1459.20     25.00   10%2 o
   4  13   2     71.87    195.90     21.00   10%2 o
   5  18   2    114.23     94.50     19.00   10%2 o
   2  -1   3   1616.00   1252.00     27.60   10%2 o
   3   4   3     52.58     35.90     22.30   10%2 <
   4   9   3     45.90     79.40     19.80   10%2 o
   5  14   3     90.44     88.20     18.90   10%2 o
   2  -5   4    164.17    201.00     26.70   10%2 o
   6  15   4     53.45     34.80     18.10   10%2 <
   2  -9   5     30.43    102.30     28.30   10%2 o
   4   2   5    131.29     89.90     19.00   10%2 o
   5   7   5     43.60     20.90     17.40   10%2 <
   4  -2   6    108.46    112.00     21.00   10%2 o
   5   3   6    112.04     92.10     18.30   10%2 o
  -3   3  -5    166.71     41.80     24.80   11%2 <
  -2   8  -5    105.09     74.00     28.50   11%2 <
  -2   1  -3   1547.20   1088.50     28.30   11%2 o
  -1   6  -3     90.87     18.30     33.60   11%2 <
  -4  -2  -5    293.28    273.10     21.80   11%2 o
   4  19   0     22.11     21.60     22.30   11%2 <
  -2 -14   1   5265.70   5405.30     40.40   11%2 o
   4  12   2   1383.40   1435.20     23.50   11%2 o
  -3  -4  -3     81.36    105.70     22.50   11%2 o
  -4 -13  -2     48.76    104.60     21.50   11%2 o
   3  21  -2     19.75     62.50     31.60   11%2 <
  -4 -17  -1     40.46     49.70     21.30   11%2 <
  -4 -21   0     82.99     52.10     22.80   11%2 <
   2   6   1    878.86   1426.00     29.00   11%2 o
   5  20   1     53.72     95.80     21.30   11%2 o
   5  13   3     85.47     96.10     18.30   11%2 o
   3  -9   6    129.31    175.30     25.70   11%2 o
  -5  -7  -5     90.96     62.70     20.50   11%2 o
  -2 -10   0   6879.80   6484.70     39.00   11%2 o
   3   7   2   8314.40   8726.70     38.70   11%2 o
   5   9   4     29.74     68.80     19.60   11%2 o
   6  10   5     18.83     12.40     18.70   11%2 <
  -4  -9  -3     37.46     36.90     20.60   11%2 <
   4   8   3    314.98    284.60     20.60   11%2 o
   5   5   5    397.37    303.90     20.30   11%2 o
   4  -4   6    151.87     99.10     22.20   11%2 o
   5   1   6     55.67    130.50     20.40   11%2 o
  -4   2  -6     24.25     40.20     22.80   11%2 <
  -5  -3  -6    119.53     77.90     20.60   11%2 o
  -5 -18  -2     73.58     59.90     20.50   11%2 <
   3   3   3    384.95    407.70     23.80   11%2 o
   6  17   3     12.59     30.50     19.50   11%2 <
   4   4   4     24.21     12.80     19.80   11%2 <
  -4  -5  -4     53.01     16.80     21.20   11%2 <
  -5 -14  -3     52.23     76.70     20.50   11%2 o
   4  15   1    159.24    135.00     22.20   11%2 o
   5  16   2     12.29     40.90     20.80   11%2 <
  -5  -3  -6    104.38     77.90     20.60   12%2 o
  -4   2  -6     28.46     40.20     22.80   12%2 <
  -3   7  -6    645.72    683.60     26.80   12%2 o
  -5  -7  -5     94.45     62.70     20.50   12%2 o
  -2   8  -5     82.11     74.00     28.50   12%2 <
  -1  13  -5    821.07    732.00     37.30   12%2 o
  -4  -9  -3     33.09     36.90     20.60   12%2 <
  -1   6  -3     95.21     18.30     33.60   12%2 <
  -5 -18  -2     60.14     59.90     20.50   12%2 <
   3  21  -2     21.68     62.50     31.60   12%2 <
   2  13  -1   1148.70   1061.20     34.30   12%2 o
  -2 -10   0   6769.50   6484.70     39.00   12%2 o
   3  14   0    497.86    545.40     27.10   12%2 o
  -2 -14   1   5841.70   5405.30     40.40   12%2 o
   2   6   1    859.14   1426.00     29.00   12%2 o
  -2 -18   2    597.72    772.90     36.90   12%2 o
   2   2   2   6755.60   6831.30     37.80   12%2 o
   3   7   2   8607.20   8726.70     38.70   12%2 o
   3   3   3    399.37    407.70     23.80   12%2 o
   4   8   3    317.08    284.60     20.60   12%2 o
   6  17   3     13.37     30.50     19.50   12%2 <
   4   4   4     30.78     12.80     19.80   12%2 <
   5   9   4     26.49     68.80     19.60   12%2 o
   1 -15   5    201.32    281.40     38.10   12%2 o
   2 -10   5    233.51    272.00     29.30   12%2 o
   3  -5   5    298.67    373.50     25.30   12%2 o
   5   5   5    479.98    303.90     20.30   12%2 o
   3  -9   6    123.71    175.30     25.70   12%2 o
   4  -4   6    168.82     99.10     22.20   12%2 o
   5   1   6     67.72    130.50     20.40   12%2 o
  -4  -5  -4     58.28     16.80     21.20   12%2 <
  -5 -14  -3     52.91     76.70     20.50   12%2 o
  -2  -6  -1   1162.00   1291.40     29.30   12%2 o
  -3 -15   0   1048.00    795.40     27.60   12%2 o
   4  15   1    136.29    135.00     22.20   12%2 o
   5  16   2     12.02     40.90     20.80   12%2 <
   3  -1   4    443.99    461.40     23.90   12%2 o
  -5 -10  -4      4.86     32.20     20.40   12%2 <
   6  13   4    377.21    239.90     20.10   12%2 o
  -6 -15  -4     57.65     31.20     18.90   12%2 <
   6   9   5     49.50    100.90     18.10   12%2 o
  -3   7  -6    617.94    683.60     26.80   13%2 o
  -6 -11  -5     12.57     32.50     18.80   13%2 <
  -5  -6  -5     45.79     16.90     18.90   13%2 <
  -4  -1  -5     13.58     23.00     21.20   13%2 <
  -3   4  -5      8.93     42.80     23.50   13%2 <
  -1  13  -5    802.01    732.00     37.30   13%2 o
  -6 -15  -4     47.84     31.20     18.90   13%2 <
  -5 -10  -4      4.68     32.20     20.40   13%2 <
  -2   5  -4    142.35    173.90     26.80   13%2 o
  -3  -7  -2   9033.00   9413.30     39.30   13%2 o
  -4 -16  -1    186.90    253.70     22.50   13%2 o
  -3 -11  -1   1168.80    963.00     26.50   13%2 o
  -2  -6  -1   1126.40   1291.40     29.30   13%2 o
   2  13  -1   1167.40   1061.20     34.30   13%2 o
  -4 -20   0     15.48     74.20     24.50   13%2 o
  -3 -15   0   1003.90    795.40     27.60   13%2 o
   3  14   0    413.51    545.40     27.10   13%2 o
  -3 -19   1     92.51    164.50     29.30   13%2 o
  -2 -18   2    593.37    772.90     36.90   13%2 o
   2   2   2   6413.80   6831.30     37.80   13%2 o
   2  -2   3   5090.90   5115.60     35.20   13%2 o
   5  12   3    418.13    281.20     20.20   13%2 o
   1 -11   4    862.12   1181.40     38.80   13%2 o
   2  -6   4   5253.70   3770.20     34.10   13%2 o
   3  -1   4    390.80    461.40     23.90   13%2 o
   6  13   4    340.77    239.90     20.10   13%2 o
   2 -10   5    199.27    272.00     29.30   13%2 o
   3  -5   5    254.20    373.50     25.30   13%2 o
   6   9   5     46.31    100.90     18.10   13%2 o
  -4 -12  -2    747.31   1000.40     23.70   13%2 o
  -2  -2  -2   6208.70   7391.20     38.70   13%2 o
   5  19   1    325.56    246.90     21.60   13%2 o
   4  11   2    134.37     77.10     20.70   13%2 o
   5   8   4    145.66    142.60     19.00   13%2 o
   4  18   0     13.65     10.80     25.20   13%2 <
   5   4   5    192.35    158.10     19.90   13%2 o
  -5  -2  -6    163.70     93.40     20.10   13%2 o
  -5 -17  -2     57.82    117.80     21.30   13%2 o
   6  16   3     22.67     10.50     18.80   13%2 <
  -5 -13  -3    141.43    145.70     20.80   13%2 o
  -4  -8  -3    256.21    311.80     21.40   13%2 o
  -4   3  -6    256.04    254.20     22.60   14%2 o
  -2   9  -5     12.35     27.30     27.40   14%2 <
  -6 -14  -4      8.19      2.70     19.60   14%2 <
  -5  -9  -4     18.41     65.30     19.80   14%2 o
  -4  -4  -4     36.88      9.80     20.50   14%2 <
  -1  10  -4    198.72    322.70     35.00   14%2 o
  -3  -3  -3    310.26    293.70     23.10   14%2 o
   3  17  -1     64.99     50.90     30.10   14%2 <
   2   9   0   1392.70   1449.00     32.30   14%2 o
   3  10   1   1055.80    531.20     25.50   14%2 o
   5  15   2     18.33     27.60     20.30   14%2 <
   4   3   4    277.34    278.20     21.10   14%2 o
   6  12   4     16.93     28.90     19.50   14%2 <
   4  -1   5    100.95    117.90     20.50   14%2 o
   3 -10   6     10.36     25.90     25.40   14%2 <
   4  -5   6      8.66     22.40     20.80   14%2 <
   6   8   5     53.49     25.00     18.70   14%2 <
  -3   8  -6    102.58     84.90     23.90   14%2 o
  -2   2  -3   5192.40   5720.20     35.70   14%2 o
   3  -6   5    222.32    102.60     24.60   14%2 o
  -6 -10  -5     13.88     11.30     18.00   14%2 <
  -5  -5  -5     16.00     24.30     18.90   14%2 <
  -3   1  -4   1836.10   2267.20     27.70   14%2 o
   4  21  -1     63.72     29.00     27.40   14%2 <
   4  14   1    119.61    174.80     23.30   14%2 o
   3   6   2   2785.50   2678.90     28.30   14%2 o
   5  11   3    592.56    555.00     21.60   14%2 o
   3   2   3    241.49    191.00     23.40   14%2 o
   3  -2   4    171.06     82.20     23.60   14%2 o
   5   7   4    263.84    239.00     20.10   14%2 o
   5  -1   6     39.31      6.00     20.20   14%2 <
  -5  -1  -6     14.23    -19.00     20.30   14%2 <
  -5 -16  -2     48.30     65.90     21.90   14%2 o
   6  15   3      5.96     -1.90     19.50   14%2 <
   5   3   5     71.93     14.40     19.60   14%2 <
  -5  -1  -6     15.30    -19.00     20.30   15%2 <
  -3   8  -6     77.31     84.90     23.90   15%2 o
  -6 -10  -5     15.10     11.30     18.00   15%2 <
  -5  -5  -5     12.89     24.30     18.90   15%2 <
  -2   9  -5     14.61     27.30     27.40   15%2 <
  -4  -4  -4     29.72      9.80     20.50   15%2 <
  -3   1  -4   2000.90   2267.20     27.70   15%2 o
  -1  10  -4    146.91    322.70     35.00   15%2 o
  -2   2  -3   5629.30   5720.20     35.70   15%2 o
  -5 -16  -2     39.24     65.90     21.90   15%2 o
  -5 -20  -1     23.81      8.60     22.50   15%2 <
  -4 -15  -1     20.57     24.40     23.30   15%2 <
   3  17  -1     80.15     50.90     30.10   15%2 <
   4  21  -1     61.29     29.00     27.40   15%2 <
  -4 -19   0      8.02     40.20     25.10   15%2 <
   2   9   0   1397.40   1449.00     32.30   15%2 o
   4  14   1     76.66    174.80     23.30   15%2 o
   5  18   1     32.18     68.20     21.60   15%2 o
   3   6   2   2942.80   2678.90     28.30   15%2 o
   3   2   3    195.64    191.00     23.40   15%2 o
   5  11   3    621.18    555.00     21.60   15%2 o
   6  15   3      5.90     -1.90     19.50   15%2 <
   3  -2   4    185.34     82.20     23.60   15%2 o
   5   7   4    265.53    239.00     20.10   15%2 o
   3  -6   5    244.82    102.60     24.60   15%2 o
   5   3   5     63.07     14.40     19.60   15%2 <
   3 -10   6     11.81     25.90     25.40   15%2 <
   5  -1   6     60.16      6.00     20.20   15%2 <
  -6 -17  -3     15.84     47.90     19.50   15%2 <
  -5 -12  -3    361.11    263.90     21.30   15%2 o
  -4 -11  -2     84.01     68.10     21.30   15%2 o
  -6 -13  -4    177.25    217.10     20.10   15%2 o
   6  11   4    204.01    234.50     20.10   15%2 o
  -4  -3  -4    673.85    796.90     22.50   16%2 o
  -2   6  -4   2324.40   2240.60     32.20   16%2 o
   3  20  -2    305.67    198.80     34.30   16%2 o
  -2  -9   0   3306.70   3719.20     35.20   16%2 o
   4  17   0     80.08     92.40     24.90   16%2 o
  -2 -13   1    672.98    867.00     34.00   16%2 o
   2   1   2   7647.00   5719.80     36.70   16%2 o
   2  -3   3   1926.20   1384.30     29.10   16%2 o
   2  -7   4    343.12    273.40     29.00   16%2 o
   4   2   4    530.38    598.70     22.10   16%2 o
  -3  -2  -3    172.77    204.20     22.50   16%2 o
   5  21   0    126.04    170.20     23.40   16%2 o
   6  18   2    146.14    147.70     20.00   16%2 o
  -3   9  -6     74.84     74.60     26.20   16%2 <
   5  -2   6     65.46     88.60     20.20   16%2 o
  -2  -5  -1  12188.00  15453.80     48.90   16%2 o
   5  10   3    131.91     50.20     18.90   16%2 <
  -6 -16  -3     12.40     -1.60     18.80   16%2 <
  -4   1  -5     48.02     91.20     21.60   16%2 o
  -6 -12  -4      8.28     43.80     18.80   16%2 <
  -5 -15  -2    211.47    213.00     21.60   16%2 o
  -5 -19  -1    131.18    180.80     22.30   16%2 o
   3   9   1    361.71    742.10     24.60   16%2 o
   6  14   3    213.82    148.30     18.30   16%2 o
   5   6   4    145.63    141.70     18.40   16%2 o
   5   2   5    435.90    318.30     18.90   16%2 o
  -6  -8  -5     28.77     71.10     19.90   16%2 o
  -5 -11  -3    621.03    562.10     22.00   16%2 o
   6  10   4     47.62    101.10     19.60   16%2 o
   6   2   6     11.99     12.20     19.40   16%2 <
   6   6   5     43.55     38.30     18.80   16%2 <
  -5  -7  -4    246.61    211.90     20.30   16%2 o
   4  13   1   1506.90   1850.50     26.10   16%2 o
  -3   6  -5    103.74     99.90     25.50   17%2 o
  -2  10  -5    952.74    643.10     30.70   17%2 o
  -1  14  -5    122.10     80.40     36.30   17%2 <
  -6 -11  -4    168.99    146.60     20.10   17%2 o
  -4  -2  -4   1295.10   1349.80     24.40   17%2 o
  -6 -15  -3     14.40     47.20     19.60   17%2 <
  -5 -10  -3     51.45     55.20     21.20   17%2 <
  -4  -6  -3    835.14    657.10     22.50   17%2 o
  -1   7  -3    333.71    563.60     36.50   17%2 o
  -5 -14  -2     58.83     84.40     21.20   17%2 o
  -2  -1  -2   7608.80   5084.50     35.00   17%2 o
  -5 -18  -1     63.43    153.10     22.80   17%2 o
  -3  -9  -1    280.10    543.40     24.90   17%2 o
   2  12  -1   6737.20   7405.20     43.90   17%2 o
   3  16  -1    423.24    298.10     29.90   17%2 o
   4  20  -1     79.33    122.20     28.00   17%2 o
  -4 -18   0     86.93    120.40     24.10   17%2 o
  -3 -13   0    448.15   1053.00     28.20   17%2 o
   5  20   0     77.05    128.50     23.40   17%2 o
   3   5   2    166.75    203.00     22.90   17%2 o
   4   9   2   1894.50   2301.00     26.40   17%2 o
   5  13   2   2004.90   2115.20     25.30   17%2 o
   6  17   2     45.90      1.40     19.60   17%2 <
   3   1   3   1663.80   1827.60     26.90   17%2 o
   4   5   3    454.91    652.70     21.60   17%2 o
   5   9   3    820.49    886.60     21.10   17%2 o
   6  13   3     66.73     32.50     18.90   17%2 <
   3  -3   4    796.40    682.00     25.60   17%2 o
   4   1   4    653.46    581.50     21.40   17%2 o
   5   5   4    342.11    413.50     21.20   17%2 o
   6   9   4     54.61     46.90     19.60   17%2 <
   7  13   4      4.74     15.80     18.00   17%2 <
   4  -3   5    147.59    181.10     22.00   17%2 o
   5   1   5    252.43    169.50     20.60   17%2 o
   6   5   5     12.27     33.90     19.50   17%2 <
   4  -7   6     65.53     63.30     22.30   17%2 <
   5  -3   6     47.85     47.60     20.80   17%2 <
   6   1   6    110.82    113.00     20.30   17%2 o
  -5   1  -6     57.72    143.10     20.90   17%2 o
  -4   5  -6    109.63     81.50     22.40   17%2 o
  -6  -7  -5     77.97     88.10     19.70   17%2 o
  -5  -3  -5     27.92     21.20     20.50   17%2 <
  -3   6  -5     99.65     99.90     25.50   18%2 o
  -2  10  -5    889.87    643.10     30.70   18%2 o
  -6 -11  -4    171.03    146.60     20.10   18%2 o
  -4  -2  -4   1320.50   1349.80     24.40   18%2 o
  -6 -15  -3     12.46     47.20     19.60   18%2 <
  -5 -10  -3     56.35     55.20     21.20   18%2 <
  -4  -6  -3    853.73    657.10     22.50   18%2 o
  -2   3  -3    627.62    439.40     27.50   18%2 o
  -1   7  -3    312.67    563.60     36.50   18%2 o
  -5 -14  -2     61.56     84.40     21.20   18%2 o
  -3  -5  -2    191.55    292.60     24.40   18%2 o
  -2  -1  -2   7500.90   5084.50     35.00   18%2 o
  -5 -18  -1     61.95    153.10     22.80   18%2 o
  -3  -9  -1    279.40    543.40     24.90   18%2 o
   2  12  -1   6738.20   7405.20     43.90   18%2 o
   3  16  -1    446.98    298.10     29.90   18%2 o
   4  20  -1     76.61    122.20     28.00   18%2 o
  -3 -13   0    431.64   1053.00     28.20   18%2 o
   5  20   0     80.87    128.50     23.40   18%2 o
   4   9   2   1974.20   2301.00     26.40   18%2 o
   5  13   2   1916.60   2115.20     25.30   18%2 o
   6  17   2     49.63      1.40     19.60   18%2 <
   3   1   3   1646.20   1827.60     26.90   18%2 o
   4   5   3    457.08    652.70     21.60   18%2 o
   5   9   3    810.43    886.60     21.10   18%2 o
   6  13   3     70.58     32.50     18.90   18%2 <
   3  -3   4    831.97    682.00     25.60   18%2 o
   4   1   4    646.77    581.50     21.40   18%2 o
   5   5   4    323.46    413.50     21.20   18%2 o
   6   9   4     53.29     46.90     19.60   18%2 <
   7  13   4      4.96     15.80     18.00   18%2 <
   4  -3   5    139.41    181.10     22.00   18%2 o
   5   1   5    262.76    169.50     20.60   18%2 o
   6   5   5     15.62     33.90     19.50   18%2 <
   4  -7   6     69.32     63.30     22.30   18%2 <
   5  -3   6     46.78     47.60     20.80   18%2 <
   6   1   6    102.55    113.00     20.30   18%2 o
  -5   1  -6     54.29    143.10     20.90   18%2 o
  -4   5  -6    108.76     81.50     22.40   18%2 o
  -6  -7  -5     75.89     88.10     19.70   18%2 o
  -5  -3  -5     28.15     21.20     20.50   18%2 <
  -3  10  -6     15.38     26.50     25.40   19%2 <
  -4   2  -5    161.19    177.30     22.90   19%2 o
  -5  -6  -4     58.00     36.50     19.90   19%2 <
  -2   7  -4    283.81    238.60     27.90   19%2 o
  -3  -1  -3   2459.60   2203.80     27.60   19%2 o
   2  19  -3   1180.70    783.20     45.50   19%2 o
  -3  -5  -2    359.74    292.60     24.40   19%2 o
   3  12   0   1265.40   1498.50     28.90   19%2 o
   4  16   0    644.75    643.90     26.00   19%2 o
   5  20   0     89.39    128.50     23.40   19%2 o
  -3 -17   1    136.53    205.00     28.80   19%2 o
   2 -12   5     89.28    110.70     30.90   19%2 o
  -5  -2  -5    222.39    307.40     21.30   19%2 o
  -4   6  -6    126.52    129.40     23.80   19%2 o
  -6 -14  -3     67.82     73.50     20.50   19%2 o
  -6 -18  -2    148.73    164.20     21.30   19%2 o
   5  16   1     13.58      5.40     21.60   19%2 <
   3  -8   5    141.08    102.00     25.70   19%2 o
   4  -8   6    307.37    159.90     22.70   19%2 o
  -6 -10  -4     46.74     21.80     19.80   19%2 <
  -4  -9  -2   1894.10   1842.10     26.40   19%2 o
  -4 -13  -1   1608.10   1707.20     26.60   19%2 o
  -5   2  -6    205.26    145.00     22.40   19%2 o
  -4 -17   0    907.19    954.90     26.50   19%2 o
   6  16   2    331.40    256.50     20.20   19%2 o
   5  -4   6    312.65    252.30     21.40   19%2 o
  -6  -6  -5     35.80     18.90     19.60   19%2 <
  -4  -5  -3    550.16    662.00     22.90   19%2 o
   4  12   1    741.63    884.20     24.70   19%2 o
   7  12   4     32.18     39.20     18.80   19%2 <
   6   0   6     80.14     96.20     19.70   19%2 o
   5  12   2     58.05     14.50     19.60   19%2 <
   6  12   3     83.49     30.40     18.80   19%2 <
   7   8   5    156.50     78.40     18.90   19%2 o
  -4   6  -6    126.97    129.40     23.80   20%2 o
  -3  10  -6     13.51     26.50     25.40   20%2 <
  -6  -6  -5     37.67     18.90     19.60   20%2 <
  -5  -2  -5    226.43    307.40     21.30   20%2 o
  -4   2  -5    173.32    177.30     22.90   20%2 o
  -6 -10  -4     44.89     21.80     19.80   20%2 <
  -5  -6  -4     62.02     36.50     19.90   20%2 <
  -6 -14  -3     72.33     73.50     20.50   20%2 o
  -5 -10  -3     35.11     55.20     21.20   20%2 <
  -3  -1  -3   2517.40   2203.80     27.60   20%2 o
  -2   3  -3    613.25    439.40     27.50   20%2 o
  -6 -18  -2    153.43    164.20     21.30   20%2 o
  -5 -14  -2     81.49     84.40     21.20   20%2 o
  -4  -9  -2   2063.60   1842.10     26.40   20%2 o
  -3  -5  -2    394.80    292.60     24.40   20%2 o
  -5 -18  -1     85.39    153.10     22.80   20%2 o
  -4 -13  -1   1582.10   1707.20     26.60   20%2 o
  -3  -9  -1    278.59    543.40     24.90   20%2 o
  -3 -13   0    735.04   1053.00     28.20   20%2 o
   3  12   0   1283.30   1498.50     28.90   20%2 o
   4  16   0    662.25    643.90     26.00   20%2 o
   5  20   0     91.95    128.50     23.40   20%2 o
  -3 -17   1    152.66    205.00     28.80   20%2 o
   5  16   1     15.56      5.40     21.60   20%2 <
   6  16   2    337.39    256.50     20.20   20%2 o
   5   5   4    482.37    413.50     21.20   20%2 o
   6   9   4     46.29     46.90     19.60   20%2 <
   2 -12   5     96.42    110.70     30.90   20%2 o
   6   5   5      8.99     33.90     19.50   20%2 <
   4  -8   6    297.56    159.90     22.70   20%2 o
  -6  -2  -6     36.34     37.10     20.50   21%2 <
  -5   2  -6    161.42    145.00     22.40   21%2 o
  -6  -9  -4     56.47     -2.10     19.80   21%2 <
  -5  -5  -4    269.33    242.70     20.40   21%2 o
  -4  -1  -4    462.87    305.00     22.90   21%2 o
  -3   3  -4    497.72    694.40     25.90   21%2 o
  -2   7  -4    144.62    238.60     27.90   21%2 o
  -1  11  -4    962.38    961.30     39.10   21%2 o
  -6 -13  -3    183.62     21.10     20.60   21%2 <
  -5  -9  -3    479.72    556.00     21.30   21%2 o
  -4  -5  -3    390.14    662.00     22.90   21%2 o
  -6 -17  -2     65.65     68.20     21.20   21%2 o
  -5 -13  -2   1263.60   1038.60     23.80   21%2 o
   3  19  -2    206.25    140.70     33.60   21%2 o
  -5 -17  -1    288.40    454.10     23.50   21%2 o
   4  19  -1     87.23    126.00     26.80   21%2 o
  -5 -21   0     85.76     95.60     24.00   21%2 o
  -4 -17   0    822.34    954.90     26.50   21%2 o
   5  19   0     83.04     -3.10     22.70   21%2 <
  -4 -21   1    122.12     41.50     27.60   21%2 <
   2   4   1    669.91    840.30     29.50   21%2 o
   3   8   1    342.79    477.90     25.30   21%2 o
   4  12   1    837.77    884.20     24.70   21%2 o
   6  19   1     91.01     59.40     21.30   21%2 <
  -3 -21   2     20.22     73.00     31.60   21%2 <
   3   4   2    150.80    172.00     23.70   21%2 o
   4   8   2    639.99    763.30     23.20   21%2 o
   5  12   2     54.34     14.50     19.60   21%2 <
   1  -8   3    544.36    582.90     38.30   21%2 o
   2  -4   3    539.58    333.80     28.70   21%2 o
   3   0   3    231.13    275.60     23.70   21%2 o
   4   4   3   1809.40   1657.90     24.40   21%2 o
   5   8   3    155.81    157.90     20.00   21%2 o
   6  12   3     42.59     30.40     18.80   21%2 <
   2  -8   4    153.75    191.70     29.20   21%2 o
   3  -4   4   1190.10    908.80     26.50   21%2 o
   4   0   4   1337.30   1228.60     23.70   21%2 o
   5   4   4    319.83    285.20     19.60   21%2 o
   6   8   4    252.20    182.50     19.30   21%2 o
   7  12   4     25.70     39.20     18.80   21%2 <
   3  -8   5     90.49    102.00     25.70   21%2 o
   4  -4   5    421.37    558.80     23.70   21%2 o
   5   0   5    109.76     85.70     19.70   21%2 o
   6   4   5    332.77    201.60     19.30   21%2 o
   7   8   5     55.89     78.40     18.90   21%2 o
   4  -8   6    220.33    159.90     22.70   21%2 o
   5  -4   6    291.34    252.30     21.40   21%2 o
   6   0   6    144.45     96.20     19.70   21%2 o
  -3   0  -3    372.95    417.50     24.50   22%2 o
   2  15  -2    797.84    800.10     39.80   22%2 o
   3  15  -1   1551.50   1822.30     31.50   22%2 o
  -4 -16   0    505.10    539.10     25.60   22%2 o
  -3 -16   1    736.62    741.80     28.90   22%2 o
   2 -13   5    536.22    488.50     34.10   22%2 o
   3  -9   5    436.36    325.70     27.90   22%2 o
   5  -1   5    174.93    137.30     21.20   22%2 o
  -4  -4  -3    815.66   1020.20     23.80   22%2 o
  -2   4  -3    306.10    214.90     28.80   22%2 o
  -5 -12  -2    336.34    241.30     21.80   22%2 o
   5  11   2     17.52     39.00     20.30   22%2 <
   4  -5   5    259.73    164.50     23.50   22%2 o
  -5  -8  -3    390.03    195.40     21.00   22%2 o
  -5 -16  -1     48.23     49.10     21.90   22%2 <
   5   3   4     64.77     46.50     19.60   22%2 <
  -5  -4  -4    231.28    136.30     20.80   22%2 o
  -4   0  -4   2110.90   2183.50     27.40   22%2 o
  -6 -12  -3    175.26    111.60     20.00   22%2 o
  -4 -20   1    408.96    311.40     26.50   22%2 o
   4  11   1     40.81     77.10     23.40   22%2 o
   5   7   3     74.29    -10.90     19.00   22%2 <
  -6  -8  -4    194.89    165.90     20.00   22%2 o
  -3   4  -4    338.37    389.50     26.00   22%2 o
  -6 -16  -2    116.08     93.30     19.90   22%2 o
  -5 -20   0     22.34    -56.50     23.80   22%2 <
   4  -1   4    371.32    292.50     23.70   22%2 o
  -7 -12  -4     69.88     28.60     19.70   22%2 <
  -6  -4  -5    194.57    175.00     20.10   22%2 o
  -5   0  -5    254.99    215.20     21.70   22%2 o
  -7  -8  -5     93.53     67.60     18.20   22%2 o
  -4   4  -5    343.91    360.40     24.10   22%2 o
   6  18   1     70.08    119.80     20.40   22%2 o
   4   7   2    119.63    152.40     21.70   22%2 o
   4   3   3    161.95    147.70     22.40   22%2 o
   7  14   3     28.38      9.90     18.10   22%2 <
   7  10   4     31.86     27.60     18.80   22%2 <
   7   6   5     22.43      5.60     18.70   22%2 <
  -6   0  -6    142.46    108.30     21.40   22%2 o
   6  -2   6     87.45     57.30     20.30   22%2 <
   6  14   2    598.79    510.10     20.80   22%2 o
  -4   4  -5    350.09    360.40     24.10   23%2 o
  -1  15  -5    157.76    275.80     40.60   23%2 o
  -3   4  -4    432.59    389.50     26.00   23%2 o
   3  11   0   8279.60   9284.10     40.80   23%2 o
  -3 -20   2    223.49    218.30     31.10   23%2 o
   4   3   3    172.94    147.70     22.40   23%2 o
   3  -5   4   2538.40   1865.50     29.50   23%2 o
   2 -13   5    483.33    488.50     34.10   23%2 o
  -6   0  -6    154.25    108.30     21.40   23%2 o
   6  -2   6     80.47     57.30     20.30   23%2 <
  -5   4  -6    251.78    236.60     23.30   23%2 o
  -3   8  -5    112.72     46.70     27.40   23%2 <
   5  18   0     24.63     30.00     22.00   23%2 <
   6  14   2    633.98    510.10     20.80   23%2 o
   5  -6   6    522.80    451.90     22.50   23%2 o
   4  18  -1     96.82     98.40     27.50   23%2 o
   6  10   3    493.40    394.60     19.80   23%2 o
   6   2   5    256.14    225.60     19.40   23%2 o
  -4   8  -6     72.28     45.20     24.90   23%2 <
   3   7   1   8191.20   8499.40     39.10   23%2 o
   3  -1   3   5775.20   6424.00     36.10   23%2 o
   6   6   4    543.02    517.70     20.20   23%2 o
   5  14   1    122.00    165.90     21.50   23%2 o
   3   3   2  12026.00  13850.30     45.40   23%2 o
   5  -2   5    380.09    426.80     21.20   23%2 o
  -7  -7  -5     10.19     15.60     19.50   23%2 <
  -7 -11  -4     83.70     29.60     19.00   23%2 <
  -6  -7  -4     41.69     11.80     20.40   23%2 <
  -7 -15  -3     29.49     80.00     19.10   23%2 o
  -6 -11  -3     44.69     76.70     19.70   23%2 o
  -5  -7  -3     82.42     10.70     20.50   23%2 <
  -6 -15  -2     17.02     31.70     20.50   23%2 <
  -5 -11  -2     36.00     49.00     21.40   23%2 <
   7  17   2    119.82    165.50     19.80   23%2 o
  -6   0  -6    135.12    108.30     21.40   24%2 o
  -5   4  -6    242.25    236.60     23.30   24%2 o
  -4   8  -6     62.00     45.20     24.90   24%2 <
  -4   4  -5    320.63    360.40     24.10   24%2 o
  -3   8  -5    100.62     46.70     27.40   24%2 <
  -3   4  -4    282.73    389.50     26.00   24%2 o
  -2   8  -4    495.27    319.80     30.70   24%2 o
   4  18  -1    145.27     98.40     27.50   24%2 o
   3  11   0   6911.20   9284.10     40.80   24%2 o
   5  18   0     20.95     30.00     22.00   24%2 <
   3   7   1   8317.80   8499.40     39.10   24%2 o
   5  14   1    134.38    165.90     21.50   24%2 o
  -3 -20   2    247.50    218.30     31.10   24%2 o
  -2 -16   2   3990.40   3257.90     40.80   24%2 o
   3   3   2  12924.00  13850.30     45.40   24%2 o
   6  14   2    581.67    510.10     20.80   24%2 o
   3  -1   3   6211.60   6424.00     36.10   24%2 o
   6  10   3    404.18    394.60     19.80   24%2 o
   3  -5   4   2276.40   1865.50     29.50   24%2 o
   6   6   4    422.30    517.70     20.20   24%2 o
   6   2   5    294.68    225.60     19.40   24%2 o
   5  -6   6    624.48    451.90     22.50   24%2 o
   6  -2   6     84.40     57.30     20.30   24%2 <
   5  -2   5    267.22    426.80     21.20   24%2 o
  -7  -7  -5      3.40     15.60     19.50   24%2 <
  -7 -11  -4     94.47     29.60     19.00   24%2 <
  -6  -7  -4     37.79     11.80     20.40   24%2 <
  -7 -15  -3     35.96     80.00     19.10   24%2 o
  -6 -11  -3     49.98     76.70     19.70   24%2 o
  -5  -7  -3     71.33     10.70     20.50   24%2 <
  -6 -15  -2     15.35     31.70     20.50   24%2 <
  -5 -11  -2     47.78     49.00     21.40   24%2 <
   7  17   2    155.85    165.50     19.80   24%2 o
   7  13   3    238.27    217.50     20.00   24%2 o
   6   9   3    122.59     40.10     19.60   25%2 <
   4  -2   4    860.87    898.70     23.80   25%2 o
   6   5   4     97.30     80.60     19.00   25%2 o
   4  -6   5    726.43    490.30     24.60   25%2 o
   6   1   5     47.55     40.40     18.80   25%2 <
   5  -7   6     99.32     87.60     21.70   25%2 o
  -5   5  -6    183.56    247.50     22.70   25%2 o
  -7  -6  -5     28.27     49.60     19.60   25%2 <
  -7 -10  -4     32.54     17.50     20.40   25%2 <
  -4   1  -4    329.39    290.00     22.70   25%2 o
  -7 -14  -3     16.03     32.00     20.30   25%2 <
  -1   8  -3    571.16    396.90     38.50   25%2 o
  -3  -3  -2   8901.40   9450.80     39.60   25%2 o
   3  18  -2     48.68     91.50     33.10   25%2 <
  -3  -7  -1   9739.00  11505.40     43.10   25%2 o
  -5 -19   0     26.07     42.20     23.90   25%2 <
  -4 -15   0    142.12    138.30     25.00   25%2 o
  -3 -11   0   9621.80  11164.00     43.80   25%2 o
   4  14   0    895.69   1070.50     26.70   25%2 o
   4  10   1   1310.50   1509.40     26.10   25%2 o
   6  13   2    135.92    128.20     19.90   25%2 o
   2  -5   3   3049.50   2845.70     33.80   25%2 o
  -6   1  -6    103.86     70.40     21.50   25%2 o
  -6  -3  -5     70.12     46.40     21.20   25%2 <
  -5   1  -5    371.76    425.90     22.10   25%2 o
  -5  -3  -4    137.78    107.70     21.50   25%2 o
  -4  -3  -3    260.29    254.50     22.00   25%2 o
  -4  -7  -2    135.40     91.40     22.60   25%2 o
  -4 -11  -1    117.35    125.30     23.80   25%2 o
   6  17   1    216.36    205.30     20.70   25%2 o
   5   6   3   1963.80   1247.30     22.80   25%2 o
   5   2   4    853.82    901.90     22.40   25%2 o
   7   9   4    232.37    230.00     20.20   25%2 o
   4   2   3    568.87    679.60     23.00   26%2 o
   6   9   3     78.19     40.10     19.60   26%2 <
   4  -2   4    977.73    898.70     23.80   26%2 o
   6   5   4    127.95     80.60     19.00   26%2 o
   4  -6   5    778.62    490.30     24.60   26%2 o
   6   1   5     52.68     40.40     18.80   26%2 <
   5  -7   6    118.33     87.60     21.70   26%2 o
  -5   5  -6    206.03    247.50     22.70   26%2 o
  -7  -6  -5     23.27     49.60     19.60   26%2 <
  -4   5  -5    454.10    389.30     23.80   26%2 o
  -2  12  -5    167.73    188.20     31.80   26%2 o
  -7 -10  -4     78.71     17.50     20.40   26%2 <
  -4   1  -4    481.13    290.00     22.70   26%2 o
  -7 -14  -3     26.54     32.00     20.30   26%2 <
  -3   1  -3   2164.50   2527.00     28.80   26%2 o
  -1   8  -3    967.26    396.90     38.50   26%2 o
  -3  -3  -2   9366.00   9450.80     39.60   26%2 o
   3  18  -2     39.28     91.50     33.10   26%2 <
  -3  -7  -1  10255.00  11505.40     43.10   26%2 o
  -5 -19   0     31.58     42.20     23.90   26%2 <
  -4 -15   0    152.51    138.30     25.00   26%2 o
  -3 -11   0  10536.00  11164.00     43.80   26%2 o
   4  14   0   1040.90   1070.50     26.70   26%2 o
  -4 -19   1    117.71     80.90     26.40   26%2 o
   4  10   1   1611.30   1509.40     26.10   26%2 o
   6  13   2    123.76    128.20     19.90   26%2 o
   2  -5   3   2861.60   2845.70     33.80   26%2 o
  -6   1  -6    120.15     70.40     21.50   26%2 o
  -5   1  -5    434.81    425.90     22.10   26%2 o
  -4  -3  -3    249.89    254.50     22.00   26%2 o
  -4  -7  -2    121.94     91.40     22.60   26%2 o
  -4 -11  -1    137.83    125.30     23.80   26%2 o
   6  17   1    251.43    205.30     20.70   26%2 o
  -3   9  -5    127.47     45.60     26.80   27%2 <
  -2   5  -3   3015.20   2023.50     31.40   27%2 o
  -2   1  -2   2569.50   2245.80     31.00   27%2 o
   3  14  -1    420.36    445.80     31.20   27%2 o
   4  17  -1     50.94     62.10     27.40   27%2 <
  -5 -18   0     61.48     60.80     23.30   27%2 <
  -2  -7   0   1379.30   1296.60     32.70   27%2 o
   3  10   0   1574.70   1900.00     30.10   27%2 o
   6  16   1     32.11     62.00     20.20   27%2 o
  -3 -19   2    283.08    436.80     32.20   27%2 o
   4  -7   5     73.71    136.70     23.90   27%2 o
  -7  -9  -4    289.53    247.10     19.70   27%2 o
  -7 -13  -3    208.36    240.50     20.20   27%2 o
  -4  -6  -2   1817.20   1598.20     25.20   27%2 o
  -4 -10  -1   1521.70   1987.20     27.70   27%2 o
   3  -2   3    289.47    298.50     24.80   27%2 o
  -5   6  -6    955.01    699.10     23.90   27%2 o
  -7  -5  -5     35.02     72.00     19.10   27%2 o
  -4  -2  -3    573.87    667.60     23.00   27%2 o
  -7 -17  -2     35.01    275.80     20.30   27%2 o
  -4 -14   0    606.15   1301.60     27.70   27%2 o
   6  12   2     44.73     25.10     18.80   27%2 <
   6   4   4     13.64     31.80     18.00   27%2 <
  -4   2  -4    756.03    909.30     24.20   27%2 o
   3   6   1   2956.50   2384.10     29.40   27%2 o
   3   2   2    571.42   1399.40     27.40   27%2 o
   6   8   3     92.81     43.60     18.20   27%2 <
  -6  -5  -4     87.86     71.30     19.90   27%2 o
  -6  -9  -3    116.87     17.60     19.90   27%2 <
  -6 -13  -2    160.66     88.00     21.40   27%2 o
   7  15   2     38.18     23.30     19.60   27%2 <
   7   3   5      3.26     14.50     18.00   27%2 <
  -6  -1  -5     53.81     50.90     20.50   27%2 <
   7  11   3     33.68     51.60     19.50   27%2 <
   4  -3   4    359.53    390.90     23.40   27%2 o
   7   7   4     41.90     46.30     18.80   27%2 <
   8  10   4     77.99     40.70     18.10   27%2 <
  -5   6  -6   1003.80    699.10     23.90   28%2 o
  -7  -5  -5     51.88     72.00     19.10   28%2 o
  -6  -1  -5     54.48     50.90     20.50   28%2 <
  -4   6  -5    647.14    512.40     25.30   28%2 o
  -3   9  -5     97.08     45.60     26.80   28%2 <
  -7  -9  -4    277.35    247.10     19.70   28%2 o
  -6  -5  -4     98.17     71.30     19.90   28%2 o
  -4   2  -4    803.29    909.30     24.20   28%2 o
  -7 -13  -3    210.97    240.50     20.20   28%2 o
  -6  -9  -3     52.13     17.60     19.90   28%2 <
  -4  -2  -3    439.56    667.60     23.00   28%2 o
  -2   5  -3   2502.50   2023.50     31.40   28%2 o
  -7 -17  -2    102.19    275.80     20.30   28%2 o
  -6 -13  -2    113.59     88.00     21.40   28%2 o
  -4  -6  -2   1949.40   1598.20     25.20   28%2 o
  -4 -10  -1   1697.80   1987.20     27.70   28%2 o
   4  17  -1     43.17     62.10     27.40   28%2 <
   5  20  -1     16.55     84.50     25.40   28%2 o
  -5 -18   0     45.31     60.80     23.30   28%2 <
  -4 -14   0    778.85   1301.60     27.70   28%2 o
  -2  -7   0   1538.90   1296.60     32.70   28%2 o
   3  10   0   1434.30   1900.00     30.10   28%2 o
   3   6   1   3137.80   2384.10     29.40   28%2 o
   6  16   1     27.14     62.00     20.20   28%2 o
  -3 -19   2    215.05    436.80     32.20   28%2 o
   3   2   2    858.31   1399.40     27.40   28%2 o
   6  12   2     43.19     25.10     18.80   28%2 <
   7  15   2     29.69     23.30     19.60   28%2 <
   3  -2   3    211.72    298.50     24.80   28%2 o
   6   8   3     92.19     43.60     18.20   28%2 <
   7  11   3     42.83     51.60     19.50   28%2 <
   4  -3   4    346.31    390.90     23.40   28%2 o
   6   4   4     18.85     31.80     18.00   28%2 <
   7   7   4     38.59     46.30     18.80   28%2 <
   4  -7   5     72.42    136.70     23.90   28%2 o
   7   3   5      8.47     14.50     18.00   28%2 <
  -6 -17  -1    206.23    214.20     22.20   28%2 o
   8  10   4     66.83     40.70     18.10   28%2 <
  -7  -4  -5     59.14     85.30     19.10   29%2 o
  -7  -8  -4    118.26    113.70     19.20   29%2 o
  -5  -1  -4     96.74     89.20     20.70   29%2 o
  -2   9  -4   1470.80   1297.10     32.70   29%2 o
  -7 -12  -3     67.16     79.30     19.70   29%2 o
  -5  -5  -3    233.23    199.90     21.20   29%2 o
  -3   2  -3    288.85    215.30     24.70   29%2 o
  -7 -16  -2     13.82     48.50     19.70   29%2 <
  -5  -9  -2    190.49    205.80     21.20   29%2 o
  -3  -2  -2   2325.80   2496.70     29.00   29%2 o
  -5 -13  -1    758.08    565.70     22.60   29%2 o
  -3  -6  -1   2079.40   2220.50     28.00   29%2 o
   5  16   0     27.96     38.10     23.00   29%2 <
   6  19   0     70.96     11.40     21.90   29%2 <
  -4 -18   1     85.20    161.50     27.10   29%2 o
   4   9   1    227.77    213.40     22.70   29%2 o
   4   5   2    672.35    390.40     22.40   29%2 o
   4   1   3    322.54    328.70     22.10   29%2 o
   2 -10   4    387.06    554.90     31.70   29%2 o
   3 -11   5    282.30    263.70     28.10   29%2 o
   5  -4   5    724.28    595.50     22.30   29%2 o
   6  -1   5     62.81     44.90     19.60   29%2 <
  -5   3  -5    110.52    127.30     22.50   29%2 o
   5  12   1    744.39    970.20     23.70   29%2 o
  -5 -17   0    493.10    461.30     24.90   29%2 o
  -3 -10   0   1307.90   1501.80     28.40   29%2 o
   6  15   1     23.52      8.70     20.30   29%2 <
   7  18   1    992.43    770.10     22.40   29%2 o
   5   8   2   2580.80   2565.30     26.50   29%2 o
   5   4   3    725.00   1073.10     22.40   29%2 o
   6   3   4    233.92    248.10     20.20   29%2 o
   7   2   5     68.86     74.90     19.50   29%2 o
  -6  -4  -4     28.08     20.00     19.70   29%2 <
  -6  -8  -3     97.96     51.10     19.70   29%2 <
   6  11   2     86.17     24.20     18.90   29%2 <
   6   7   3    140.09     37.50     18.90   29%2 <
   7  14   2    501.77    437.90     19.30   29%2 o
   7   6   4     67.57     78.00     18.20   29%2 o
  -5   7  -6    119.54    149.70     23.70   30%2 o
  -5   3  -5    138.86    127.30     22.50   30%2 o
  -2  13  -5    638.81    518.10     33.90   30%2 o
  -1  16  -5     25.68    194.30     41.20   30%2 o
  -6  -4  -4     36.01     20.00     19.70   30%2 <
  -3   6  -4    460.52    596.80     27.10   30%2 o
  -6  -8  -3    107.32     51.10     19.70   30%2 <
  -3   2  -3    385.29    215.30     24.70   30%2 o
  -6 -12  -2     21.61     53.00     20.50   30%2 <
  -3  -6  -1   2315.60   2220.50     28.00   30%2 o
  -5 -17   0    405.70    461.30     24.90   30%2 o
  -3 -10   0   1072.90   1501.80     28.40   30%2 o
   5  12   1   1192.80    970.20     23.70   30%2 o
   6  15   1     21.92      8.70     20.30   30%2 <
   7  18   1    951.62    770.10     22.40   30%2 o
   5   8   2   2789.70   2565.30     26.50   30%2 o
   6  11   2    142.09     24.20     18.90   30%2 <
   7  14   2    437.29    437.90     19.30   30%2 o
   5   4   3    583.04   1073.10     22.40   30%2 o
   6   7   3     76.86     37.50     18.90   30%2 <
   7  10   3    497.02    214.10     18.00   30%2 o
   8  13   3    246.00    127.30     18.40   30%2 o
   3  -7   4    409.19    962.60     28.50   30%2 o
   6   3   4    339.34    248.10     20.20   30%2 o
   7   6   4     69.07     78.00     18.20   30%2 o
   8   9   4    128.13    110.80     17.60   30%2 o
   3 -11   5    263.06    263.70     28.10   30%2 o
   4  -8   5    183.36    113.70     24.50   30%2 o
   7   2   5     57.21     74.90     19.50   30%2 o
  -6 -16  -1     34.13     35.00     21.10   30%2 <
  -4  -1  -3    220.64    261.20     21.90   30%2 o
  -4  -5  -2    537.95    318.00     22.30   30%2 o
  -7  -7  -4     42.17     45.50     19.00   30%2 <
  -7 -11  -3     51.60      9.80     18.90   30%2 <
  -4   7  -5    377.60    288.50     25.40   31%2 o
  -3  10  -5    533.25    306.60     28.60   31%2 o
  -5  -4  -3   2268.90   2399.50     26.40   31%2 o
  -7 -15  -2     89.21     82.10     19.80   31%2 o
   3  17  -2   1836.00   2049.00     36.20   31%2 o
   3  13  -1   3226.00   2606.60     34.40   31%2 o
   4  16  -1   2007.70   1497.40     30.60   31%2 o
   5  19  -1    171.57    233.90     25.30   31%2 o
  -6 -20   0     56.70     69.50     22.00   31%2 o
  -4 -13   0    474.99    391.40     24.80   31%2 o
  -3 -14   1    153.57    290.50     28.50   31%2 o
   2  -2   2   5487.10   6756.80     39.60   31%2 o
   3  -3   3    324.78    374.50     26.00   31%2 o
   4  -4   4    110.82    129.90     23.90   31%2 o
   5  -5   5     13.03     39.80     21.60   31%2 <
   6  -2   5     94.32     49.10     19.50   31%2 <
  -8 -10  -4     84.34     78.70     19.00   31%2 o
  -5  -8  -2   1735.10   1943.90     25.20   31%2 o
   6  18   0    371.85    193.90     22.30   31%2 o
   5  -1   4    121.66    181.80     20.80   31%2 o
   7   1   5     68.42     55.70     18.90   31%2 <
  -5   4  -5    359.60    442.20     23.00   31%2 o
  -5 -12  -1    181.99    307.50     21.80   31%2 o
   5  15   0    785.40    807.80     25.10   31%2 o
   7  17   1     87.77     62.10     19.70   31%2 o
   6   2   4     60.31     43.60     19.70   31%2 <
   8   4   5     20.77      3.30     17.30   31%2 <
   6  14   1    229.63    242.00     21.40   31%2 o
   8  12   3     14.45     15.80     18.70   31%2 <
   7   5   4    157.90    186.70     19.30   31%2 o
   8   8   4     16.62     26.10     18.00   31%2 <
  -6  -3  -4     73.62     59.30     19.80   31%2 <
  -6  -7  -3     61.97     57.50     19.90   31%2 <
   7  13   2    139.95     99.70     19.10   31%2 o
   7   9   3     74.21    120.80     19.00   31%2 o
   5   3   3    172.31    252.20     20.60   31%2 o
   6   6   3     55.50    156.20     19.40   31%2 o
  -6   1  -5     87.20     62.70     19.90   31%2 o
  -6 -11  -2     43.74     17.50     19.70   31%2 <
   6  10   2    256.12    227.90     19.50   31%2 o
   1 -14   4    663.53    891.10     44.80   32%2 o
  -2   6  -3   2508.70   2498.20     33.80   32%2 o
  -2  -2  -1  10891.00  12508.90     46.70   32%2 o
  -5 -20   1     11.76     13.70     25.00   32%2 <
  -6 -19   0     30.19     19.40     23.30   32%2 <
   4  -9   5     52.62     93.00     25.50   32%2 o
  -7 -18  -1    136.26    111.60     21.90   32%2 o
  -3  -1  -2   3122.20   2560.90     29.30   32%2 o
  -3   3  -3   2899.60   3240.00     31.20   32%2 o
   5  -6   5    124.23     71.40     21.70   32%2 o
   6  -3   5     16.84     20.30     20.20   32%2 <
   7   0   5     57.30     19.80     19.60   32%2 <
  -3   7  -4    852.42    434.70     26.90   32%2 o
  -3  -5  -1   1653.90   1936.00     28.30   32%2 o
  -4  -4  -2   1921.20   2296.10     27.30   32%2 o
   8  15   2     18.64     -3.70     18.80   32%2 <
   8   7   4     19.84     26.00     18.00   32%2 <
  -4   4  -4    140.89    366.40     24.00   32%2 o
   8  11   3     12.98      6.40     18.10   32%2 <
   7   4   4    117.33     54.10     18.90   32%2 <
  -5   1  -4    234.93    224.40     22.60   32%2 o
  -5  -3  -3    165.63    409.30     22.60   32%2 o
  -4  -8  -1   3614.00   2800.00     28.90   32%2 o
   7  16   1     26.90     -4.90     20.20   32%2 <
   6   1   4    216.41    149.00     20.60   32%2 o
  -5   5  -5     98.64    133.50     23.10   32%2 o
  -4   8  -5     63.18     67.00     25.00   32%2 <
  -6  -2  -4    215.81    148.50     21.50   32%2 o
  -5  -7  -2    857.45    917.70     23.00   32%2 o
   6  17   0     95.28    135.10     21.90   32%2 o
   7  12   2     65.62     27.00     19.60   32%2 <
   7   8   3     82.52     80.10     18.80   32%2 o
   4  -5   4    389.90    108.90     23.30   32%2 o
   5  -2   4    726.01    810.90     23.60   32%2 o
  -6  -6  -3     43.46    170.70     20.30   32%2 o
  -6   2  -5    101.02     59.00     21.30   32%2 <
  -7  -5  -4    169.55    173.60     20.10   32%2 o
  -6 -10  -2    408.32    378.70     21.50   32%2 o
  -7  -1  -5     53.34    103.80     19.90   32%2 o
  -7  -9  -3     40.30    101.20     19.90   32%2 o
   6   5   3    560.99    497.90     20.10   32%2 o
  -7  -2  -5     16.86     35.60     20.30   33%2 <
  -6   1  -5     68.72     62.70     19.90   33%2 o
  -5   4  -5    347.40    442.20     23.00   33%2 o
  -4   7  -5    330.62    288.50     25.40   33%2 o
  -7  -6  -4    210.86    149.30     19.40   33%2 o
  -6  -3  -4     67.79     59.30     19.80   33%2 <
  -7 -10  -3     98.91    128.90     19.90   33%2 o
  -6  -7  -3     58.15     57.50     19.90   33%2 <
  -6 -11  -2     42.97     17.50     19.70   33%2 <
  -5  -8  -2   1495.50   1943.90     25.20   33%2 o
  -6 -15  -1     31.95     64.90     21.90   33%2 <
  -5 -12  -1    154.50    307.50     21.80   33%2 o
   3  13  -1   2728.20   2606.60     34.40   33%2 o
   4  16  -1   1847.70   1497.40     30.60   33%2 o
   5  19  -1    141.11    233.90     25.30   33%2 o
  -5 -16   0     21.69     39.30     23.30   33%2 <
  -4 -13   0    445.08    391.40     24.80   33%2 o
   3   9   0   5816.90   4164.60     34.30   33%2 o
   4  12   0   2856.70   2600.00     30.40   33%2 o
   5  15   0    564.35    807.80     25.10   33%2 o
   6  18   0    319.57    193.90     22.30   33%2 o
  -4 -17   1     18.33    -15.60     26.30   33%2 <
   3   5   1   2195.90   3233.60     31.10   33%2 o
   4   8   1   2266.00   2097.60     28.00   33%2 o
   5  11   1    460.15    762.60     22.80   33%2 o
   6  14   1    211.60    242.00     21.40   33%2 o
   7  17   1     66.33     62.10     19.70   33%2 o
  -3 -18   2     25.91     -5.30     32.00   33%2 <
   2  -2   2   5396.00   6756.80     39.60   33%2 o
   3   1   2   2641.90   2645.50     29.40   33%2 o
   4   4   2   2528.30   2321.70     27.20   33%2 o
   5   7   2   1102.30    848.00     22.80   33%2 o
   6  10   2    235.37    227.90     19.50   33%2 o
   7  13   2    160.15     99.70     19.10   33%2 o
   3  -3   3    307.30    374.50     26.00   33%2 o
   5   3   3    152.70    252.20     20.60   33%2 o
   6   6   3     43.12    156.20     19.40   33%2 o
   7   9   3     86.83    120.80     19.00   33%2 o
   8  12   3     13.79     15.80     18.70   33%2 <
   5  -1   4    112.57    181.80     20.80   33%2 o
   6   2   4     51.71     43.60     19.70   33%2 <
   7   5   4    152.76    186.70     19.30   33%2 o
   8   8   4     18.80     26.10     18.00   33%2 <
   2 -15   5    189.27    215.70     35.40   33%2 o
   7   1   5     65.78     55.70     18.90   33%2 <
  -8 -12  -3     19.52     26.00     18.90   34%2 <
  -7  -9  -3     47.37    101.20     19.90   34%2 o
  -3   3  -3   2530.70   3240.00     31.20   34%2 o
  -2   6  -3   2116.60   2498.20     33.80   34%2 o
  -7 -13  -2     30.48     86.10     19.00   34%2 o
  -6 -10  -2    381.02    378.70     21.50   34%2 o
  -5 -11  -1    811.48    814.20     23.20   34%2 o
  -4  -8  -1   2953.90   2800.00     28.90   34%2 o
  -3  -9   0   3985.10   4766.70     35.20   34%2 o
  -2  -6   0  21409.00  23120.00     58.70   34%2 o
   6  17   0    155.40    135.10     21.90   34%2 o
   6  13   1     59.89     39.10     19.70   34%2 <
   6   9   2     73.65     83.10     19.00   34%2 o
   6   5   3    489.96    497.90     20.10   34%2 o
   3  -8   4    295.48    299.60     27.80   34%2 o
   4  -5   4    203.28    108.90     23.30   34%2 o
   5  -2   4    908.23    810.90     23.60   34%2 o
  -8  -4  -5     11.45     41.80     18.80   34%2 <
  -7  -1  -5     49.00    103.80     19.90   34%2 o
  -6   2  -5    118.18     59.00     21.30   34%2 <
  -5   5  -5    141.41    133.50     23.10   34%2 o
  -4   8  -5    101.46     67.00     25.00   34%2 <
  -8  -8  -4     19.06     38.40     18.10   34%2 <
  -4   4  -4    139.21    366.40     24.00   34%2 o
  -3   7  -4    270.56    434.70     26.90   34%2 o
  -7  -5  -4    201.65    173.60     20.10   34%2 o
  -6  -2  -4    123.98    148.50     21.50   34%2 o
  -5   1  -4    127.04    224.40     22.60   34%2 o
  -6  -6  -3    100.60    170.70     20.30   34%2 o
  -5  -3  -3    416.35    409.30     22.60   34%2 o
  -5  -7  -2   1172.90    917.70     23.00   34%2 o
  -4  -4  -2   2883.10   2296.10     27.30   34%2 o
  -3  -1  -2   3441.90   2560.90     29.30   34%2 o
  -3  -5  -1   1545.00   1936.00     28.30   34%2 o
   7  16   1      7.04     -4.90     20.20   34%2 <
   7  12   2     72.66     27.00     19.60   34%2 <
   8  15   2     23.12     -3.70     18.80   34%2 <
   7   8   3     50.18     80.10     18.80   34%2 o
   8  11   3     14.20      6.40     18.10   34%2 <
   6   1   4    215.97    149.00     20.60   34%2 o
   7   4   4    155.50     54.10     18.90   34%2 <
   8   7   4     33.94     26.00     18.00   34%2 <
   4  -9   5     53.59     93.00     25.50   34%2 o
   5  -6   5    107.14     71.40     21.70   34%2 o
   6  -3   5     34.82     20.30     20.20   34%2 <
  -8 -12  -3     39.78     26.00     18.90   35%2 <
  -7  -9  -3     55.11    101.20     19.90   35%2 o
  -7 -13  -2    185.56     86.10     19.00   35%2 o
  -6 -10  -2    420.39    378.70     21.50   35%2 o
  -7 -17  -1     50.57     88.50     21.30   35%2 o
  -6 -14  -1     83.15    438.40     21.50   35%2 o
  -5 -11  -1    219.52    814.20     23.20   35%2 o
   5  18  -1     34.26     70.80     25.50   35%2 <
  -5 -15   0     34.10     63.90     23.40   35%2 <
  -4 -12   0   2775.50   2605.20     29.40   35%2 o
  -3  -9   0   5990.10   4766.70     35.20   35%2 o
   5  14   0    114.84    258.90     23.10   35%2 o
   6  17   0    109.38    135.10     21.90   35%2 o
   5  10   1   1121.80   1812.70     25.40   35%2 o
   6  13   1    106.11     39.10     19.70   35%2 <
   5   6   2   4545.20   4455.00     29.90   35%2 o
   6   9   2     60.74     83.10     19.00   35%2 o
   8  14   2     17.95     37.70     18.80   35%2 <
  -2 -19   3    981.29    297.60     43.60   35%2 o
   4  -1   3    110.75    101.10     22.80   35%2 o
   5   2   3   3278.20   2869.30     26.00   35%2 o
   6   5   3    495.22    497.90     20.10   35%2 o
   8  10   3     35.42      6.10     18.70   35%2 <
   3  -8   4    300.41    299.60     27.80   35%2 o
   8   6   4     12.18      5.70     18.70   35%2 <
   6  -4   5    281.66    300.10     21.50   35%2 o
   7  -1   5    142.63    142.80     19.10   35%2 o
   8   2   5     36.04     40.10     17.20   35%2 <
  -8  -4  -5     20.10     41.80     18.80   35%2 <
  -3  11  -5    263.08    350.00     29.50   35%2 o
  -2  14  -5     55.65    108.10     34.10   35%2 o
  -8  -8  -4     27.64     38.40     18.10   35%2 <
  -1  13  -4    313.75    250.40     41.40   35%2 o
  -8  -3  -5     43.53     15.00     19.60   36%2 <
  -7   0  -5     37.99     41.40     19.70   36%2 <
  -2  14  -5    102.87    108.10     34.10   36%2 o
  -8  -7  -4     51.15      9.00     18.90   36%2 <
  -7  -4  -4    108.06     79.80     18.90   36%2 o
  -6  -1  -4    227.40    289.40     21.20   36%2 o
  -1  13  -4    202.20    250.40     41.40   36%2 o
  -7  -8  -3     85.68     78.20     19.80   36%2 o
   3  20  -3     15.00     82.50     37.90   36%2 <
   4  15  -1    249.45    236.20     26.90   36%2 o
   4  11   0    207.64    242.30     24.40   36%2 o
  -5 -19   1     43.12     77.50     24.70   36%2 o
  -4 -16   1    964.90    980.60     27.50   36%2 o
  -3 -13   1    972.61   1363.70     31.10   36%2 o
   4   7   1    218.26    351.10     22.90   36%2 o
   7  15   1    105.77     99.70     20.40   36%2 o
   4   3   2    680.24    597.50     23.60   36%2 o
   7  11   2    111.55     72.60     18.90   36%2 o
   3  -4   3    352.85    239.40     26.10   36%2 o
   7   7   3     15.88     -3.40     18.80   36%2 <
   6   0   4   1746.30   1597.50     23.40   36%2 o
   7   3   4     14.37     46.40     18.80   36%2 <
   4 -10   5    406.04    433.70     25.70   36%2 o
   5  -7   5     60.58     80.40     23.10   36%2 o
   6  -4   5    287.62    300.10     21.50   36%2 o
  -6   3  -5     51.86     88.50     21.50   36%2 o
  -5   2  -4    972.99   1263.60     25.50   36%2 o
  -8 -11  -3     38.95     31.50     18.90   36%2 <
  -6  -5  -3    551.54    473.80     21.00   36%2 o
  -5  -2  -3   2955.20   2527.00     27.00   36%2 o
  -8 -15  -2     43.10     89.80     20.50   36%2 o
  -7 -12  -2    398.76    347.90     21.30   36%2 o
  -6  -9  -2     38.28     50.40     20.50   36%2 <
  -5  -6  -2   4559.40   4501.10     31.20   36%2 o
   6   4   3    493.31    530.40     21.60   36%2 o
   8   1   5      6.10     -7.20     19.40   36%2 <
  -4   9  -5     43.28    115.70     25.60   37%2 o
  -4   5  -4     35.11      8.30     24.50   37%2 <
  -4   1  -3    360.59    252.20     23.30   37%2 o
  -4  -3  -2    763.09    451.60     23.20   37%2 o
  -7 -16  -1     46.01     90.80     20.50   37%2 o
  -6 -13  -1     19.48     40.80     20.40   37%2 <
  -5 -10  -1    184.05    205.80     21.80   37%2 o
   3  12  -1   1051.40    933.40     31.90   37%2 o
   3   8   0    947.68    879.20     27.90   37%2 o
   3   4   1    485.26    499.10     25.90   37%2 o
   6  12   1    470.52    560.30     21.00   37%2 o
  -4 -20   2     31.59     87.30     29.30   37%2 <
  -3 -17   2   1909.80   2124.00     36.10   37%2 o
   6   8   2    980.45   1015.20     22.30   37%2 o
   4  -6   4    508.21    606.30     25.80   37%2 o
   8   5   4     43.47     35.20     18.00   37%2 <
   3 -13   5    116.77     93.00     29.00   37%2 o
   7  -2   5      7.98     15.50     19.50   37%2 <
  -4  -7  -1    280.45    339.90     23.50   37%2 o
   5  17  -1     83.20     66.30     26.20   37%2 <
  -6 -17   0    129.38     91.40     22.60   37%2 o
   8  13   2     10.25     33.50     18.80   37%2 <
   8   9   3     10.20     -4.80     17.20   37%2 <
  -3   4  -3     89.15     99.20     25.40   37%2 o
  -5 -14   0     58.19     58.40     23.20   37%2 <
   5   1   3   1941.00   1818.00     24.60   37%2 o
   6  -5   5     63.49     76.90     20.80   37%2 o
   7   2   4     90.83     67.60     19.00   37%2 o
  -8  -2  -5     32.07     50.80     18.80   37%2 <
  -8  -6  -4     13.45     18.70     18.90   37%2 <
   5   5   2   1363.80   1550.10     24.60   37%2 o
  -7   1  -5    104.33     41.60     20.50   37%2 <
  -7  -3  -4     50.61     35.00     19.60   37%2 <
  -8 -10  -3     13.46     26.20     18.80   37%2 <
   7   6   3     61.40     42.20     19.00   37%2 <
   9   7   4     10.30     -5.40     18.00   37%2 <
   9  11   3     38.75     29.80     18.70   37%2 <
  -7   1  -5    105.53     41.60     20.50   38%2 <
  -3  12  -5      9.03     -9.80     28.80   38%2 <
  -7  -3  -4     48.00     35.00     19.60   38%2 <
  -3   8  -4      9.99     -0.10     27.20   38%2 <
  -7  -7  -3      9.84     21.00     19.70   38%2 <
  -8 -14  -2    180.01    135.60     19.90   38%2 o
  -3  -4  -1    641.79    594.80     26.10   38%2 o
  -4 -11   0    257.13    266.50     25.20   38%2 o
   5  13   0   1450.90   1060.40     25.50   38%2 o
   7  18   0     92.37     77.60     21.30   38%2 o
  -5 -18   1    131.17     93.30     25.80   38%2 o
   5   9   1   1257.50   1662.80     25.20   38%2 o
   7  14   1     93.89     88.80     19.60   38%2 o
   2  -3   2   3834.30   4397.20     36.60   38%2 o
   5   5   2   1253.50   1550.10     24.60   38%2 o
   7  10   2     74.35     42.90     19.70   38%2 <
   7   6   3     52.18     42.20     19.00   38%2 <
   9  11   3     36.59     29.80     18.70   38%2 <
   3  -9   4    401.35    396.90     28.50   38%2 o
   4  -2   3    822.78    784.10     24.40   38%2 o
   5  -8   5    244.53    122.00     22.60   38%2 o
  -6   0  -4   1846.50   1264.60     23.40   38%2 o
  -7 -11  -2     13.11      4.50     20.40   38%2 <
   6  -1   4    308.05    330.30     21.00   38%2 o
  -6   4  -5    174.46    226.80     21.60   38%2 o
  -6  -4  -3    507.21    484.20     21.70   38%2 o
   8   4   4    109.38     90.00     18.80   38%2 o
  -6  -8  -2   1183.20   1558.80     23.60   38%2 o
  -7 -15  -1    230.11    134.60     20.70   38%2 o
   6   3   3     95.50     74.00     19.70   38%2 o
   7  -3   5     43.07     25.90     19.50   38%2 <
   8   8   3     86.93     68.80     18.10   38%2 o
  -7   1  -5     62.98     41.60     20.50   39%2 <
  -6   4  -5    277.93    226.80     21.60   39%2 o
  -3  12  -5      3.17     -9.80     28.80   39%2 <
  -7  -3  -4     77.30     35.00     19.60   39%2 <
  -6   0  -4   1905.60   1264.60     23.40   39%2 o
  -3   8  -4     19.32     -0.10     27.20   39%2 <
  -8 -10  -3     11.77     26.20     18.80   39%2 <
  -7  -7  -3     13.16     21.00     19.70   39%2 <
  -6  -4  -3    375.92    484.20     21.70   39%2 o
  -8 -14  -2    155.54    135.60     19.90   39%2 o
  -7 -11  -2      5.53      4.50     20.40   39%2 <
  -6  -8  -2   1067.80   1558.80     23.60   39%2 o
  -7 -15  -1    199.63    134.60     20.70   39%2 o
  -3  -4  -1    765.76    594.80     26.10   39%2 o
   5  17  -1     71.42     66.30     26.20   39%2 <
  -5 -14   0    104.26     58.40     23.20   39%2 <
  -4 -11   0    478.17    266.50     25.20   39%2 o
   5  13   0    868.03   1060.40     25.50   39%2 o
   7  18   0     42.03     77.60     21.30   39%2 o
   5   9   1   1668.10   1662.80     25.20   39%2 o
   7  14   1    135.70     88.80     19.60   39%2 o
   2  -3   2   4119.90   4397.20     36.60   39%2 o
   5   5   2   1303.90   1550.10     24.60   39%2 o
   7  10   2    172.12     42.90     19.70   39%2 <
   4  -2   3    844.28    784.10     24.40   39%2 o
   6   3   3    102.65     74.00     19.70   39%2 o
   7   6   3     62.39     42.20     19.00   39%2 <
   8   8   3     91.04     68.80     18.10   39%2 o
   9  11   3     12.92     29.80     18.70   39%2 <
   3  -9   4    347.49    396.90     28.50   39%2 o
   6  -1   4    246.23    330.30     21.00   39%2 o
   8   4   4    110.57     90.00     18.80   39%2 o
   9   7   4      7.11     -5.40     18.00   39%2 <
   5  -8   5    140.21    122.00     22.60   39%2 o
   7  -3   5     10.02     25.90     19.50   39%2 <
  -8  -1  -5     42.35      2.80     19.00   40%2 <
  -6   4  -5    305.17    226.80     21.60   40%2 o
  -5   7  -5     70.66     71.40     23.60   40%2 o
  -3  12  -5      4.00     -9.80     28.80   40%2 <
  -8  -5  -4     43.08     20.00     18.80   40%2 <
  -5   3  -4    898.23    809.00     24.40   40%2 o
  -8  -9  -3     21.23     17.50     19.70   40%2 <
  -6  -4  -3    372.48    484.20     21.70   40%2 o
  -5  -1  -3   1483.30   1238.40     24.20   40%2 o
  -2   7  -3   1947.00   2103.40     34.20   40%2 o
  -7 -11  -2      7.23      4.50     20.40   40%2 <
  -6  -8  -2   1174.80   1558.80     23.60   40%2 o
  -5  -5  -2   1339.20   1549.40     24.90   40%2 o
  -7 -15  -1    212.44    134.60     20.70   40%2 o
  -6 -12  -1    212.10    128.70     21.30   40%2 o
   6  19  -1     72.29     60.20     24.10   40%2 <
  -3  -8   0   1254.10   1490.10     29.10   40%2 o
  -5 -18   1     67.80     93.30     25.80   40%2 o
   6  11   1     94.40     92.00     20.50   40%2 o
   8  16   1     63.43     15.10     20.20   40%2 <
  -2 -14   2   4252.10   4455.80     44.70   40%2 o
   4   2   2   3093.70   2533.80     28.10   40%2 o
   6   7   2     47.76     41.00     19.00   40%2 <
   8  12   2     22.34     20.80     18.70   40%2 <
   4  -2   3    887.96    784.10     24.40   40%2 o
   6   3   3    117.57     74.00     19.70   40%2 o
   8   8   3     95.09     68.80     18.10   40%2 o
   5  -4   4    197.10    242.40     22.70   40%2 o
   7   1   4    277.27    156.00     19.80   40%2 o
   8   4   4    116.04     90.00     18.80   40%2 o
   9   6   4      5.61     14.30     17.90   40%2 <
   4 -11   5     13.49     -5.80     26.10   40%2 <
   7  -3   5      9.26     25.90     19.50   40%2 <
  -6   5  -5     16.27     39.80     22.10   41%2 <
  -4  10  -5    356.87    271.30     27.10   41%2 o
  -2  15  -5     15.35     78.70     35.40   41%2 <
  -9  -7  -4     11.88     25.00     17.90   41%2 <
  -6   1  -4     99.60     58.90     20.60   41%2 <
  -4   6  -4    275.17    356.20     24.90   41%2 o
  -9 -11  -3      6.44      7.30     18.70   41%2 <
  -6  -3  -3    130.91     88.30     19.90   41%2 o
  -4   2  -3   1003.90    952.30     24.90   41%2 o
  -7 -10  -2     57.94     50.10     19.80   41%2 <
  -4  -2  -2   1935.20   2031.00     25.90   41%2 o
   5  20  -2     15.99     -6.20     27.90   41%2 <
  -7 -14  -1     68.80     75.70     21.10   41%2 o
  -4  -6  -1   2723.40   2718.90     28.50   41%2 o
   2   9  -1   1005.90   1063.00     35.60   41%2 o
   5  16  -1    100.03    132.60     25.60   41%2 o
  -5 -13   0     46.23     54.80     23.20   41%2 <
   7  17   0    117.43    160.80     20.60   41%2 o
  -3 -12   1     47.59    132.50     29.40   41%2 o
   7  13   1    205.09    246.60     20.00   41%2 o
  -4 -19   2    116.52     85.30     29.10   41%2 <
   3  -1   2    657.85    792.10     26.70   41%2 o
   5   4   2   2074.10   1867.40     26.10   41%2 o
   7   9   2    252.89    277.40     19.40   41%2 o
   8   7   3     10.92     28.10     17.90   41%2 <
   4  -7   4    116.96    145.20     25.30   41%2 o
   6  -2   4    152.67    109.70     19.80   41%2 o
   8   3   4     10.84     -6.10     17.90   41%2 <
   3 -14   5      9.16     51.70     30.90   41%2 <
   5  -9   5    370.40    281.70     25.00   41%2 o
   7  -4   5      9.83      0.20     20.00   41%2 <
  -6  -7  -2     46.17     96.30     20.60   41%2 o
   5  12   0     72.08    116.40     23.40   41%2 o
   5   8   1     64.33     77.20     22.20   41%2 o
   8  15   1    162.82     77.90     20.40   41%2 o
   8  11   2     64.38     24.40     18.80   41%2 <
  -8  -4  -4     85.64     88.00     19.00   41%2 o
   9   5   4     20.22     34.70     18.00   41%2 <
  -8  -8  -3     80.10     83.70     19.80   41%2 o
   6   2   3     17.27     47.90     19.60   41%2 <
   9   9   3      7.05     24.70     18.60   41%2 <
  -7   3  -5    123.38    139.60     22.20   42%2 o
  -5   8  -5     69.59     55.40     24.30   42%2 <
  -2  15  -5     48.03     78.70     35.40   42%2 <
  -7  -1  -4    234.52    147.60     20.80   42%2 o
  -5   4  -4    782.25    925.90     25.10   42%2 o
  -5   0  -3   1862.70   1670.40     25.60   42%2 o
  -3   5  -3    351.64    271.40     27.50   42%2 o
   3  15  -2   1416.40   1649.80     35.80   42%2 o
   6  18  -1      9.86     41.40     23.40   42%2 <
  -4 -10   0    585.61    710.70     25.50   42%2 o
   3   3   1    168.47    398.80     25.80   42%2 o
  -3 -16   2    140.66     60.00     32.00   42%2 <
   6   6   2   1202.00   1474.20     23.20   42%2 o
   4  -3   3     20.48     68.90     24.10   42%2 <
   5  -5   4    228.20    235.60     23.40   42%2 o
   6  -7   5    257.66    168.30     22.50   42%2 o
   8  -2   5     66.06     10.00     19.40   42%2 <
  -7  -5  -3     50.31     25.90     20.40   42%2 <
  -3   1  -2    483.89    786.40     27.30   42%2 o
   6  14   0     17.01     51.30     21.20   42%2 <
   6  10   1     46.38     51.20     20.60   42%2 <
  -9  -6  -4     29.45      9.80     19.50   42%2 <
  -5  -4  -2   1774.80   1789.30     25.40   42%2 o
  -8 -16  -1     29.44      6.80     20.30   42%2 <
  -6 -15   0     61.67    138.80     22.10   42%2 o
   7   4   3     12.90     -8.90     19.40   42%2 <
   3   7   0   2352.30   1567.50     29.40   42%2 o
   8   2   4     92.82     83.80     19.60   42%2 o
  -9 -10  -3     34.10     73.00     18.80   42%2 o
  -7  -9  -2    208.28    223.60     20.20   42%2 o
   7  16   0     43.45     17.80     21.80   42%2 <
   7   8   2     10.91      0.70     18.80   42%2 <
  -5  -8  -1     38.99     47.90     22.00   42%2 <
   7  12   1     67.14     53.30     20.30   42%2 <
   8   6   3     56.58     58.60     18.10   42%2 o
  -8 -11  -2    157.94    126.80     20.00   43%2 o
  -6  -6  -2   1365.70   1739.10     24.60   43%2 o
  -3   1  -2    637.51    786.40     27.30   43%2 o
   3  15  -2   1686.50   1649.80     35.80   43%2 o
  -7 -13  -1     95.58     87.40     20.70   43%2 o
  -5  -8  -1     29.14     47.90     22.00   43%2 <
  -3  -3  -1    125.56    394.30     25.80   43%2 o
   3  11  -1   1519.90   1412.90     31.20   43%2 o
  -6 -15   0    138.58    138.80     22.10   43%2 o
   3   7   0   2068.40   1567.50     29.40   43%2 o
   7  16   0    116.39     17.80     21.80   43%2 <
  -6 -19   1     37.69     76.30     23.30   43%2 o
  -4 -14   1     12.53     62.70     26.80   43%2 <
   7  12   1     54.85     53.30     20.30   43%2 <
   8  14   1    121.51    101.40     19.60   43%2 o
  -3 -16   2     92.48     60.00     32.00   43%2 <
   4   1   2    561.01    453.40     23.80   43%2 o
   7   8   2      7.92      0.70     18.80   43%2 <
   8  10   2    176.70    143.40     19.00   43%2 o
   9  12   2     54.64     52.60     18.00   43%2 <
   2  -8   3    704.10    795.10     34.20   43%2 o
   5  -1   3   1139.60   1319.20     24.30   43%2 o
   8   6   3     27.18     58.60     18.10   43%2 o
   9   8   3     19.51     46.40     18.70   43%2 <
   3 -10   4    833.13    691.60     31.50   43%2 o
   6  -3   4    209.18    284.10     21.00   43%2 o
   9   4   4      4.40    -19.90     17.20   43%2 <
   4 -12   5     76.98    104.30     27.80   43%2 o
   7  -5   5     24.86      1.60     20.10   43%2 <
   8  -3   5     43.75     21.30     19.40   43%2 <
  -8   1  -5      3.94     22.90     20.40   43%2 <
  -6   6  -5     52.89     31.80     22.20   43%2 <
  -3  13  -5     58.16     26.40     32.00   43%2 <
  -8  -3  -4      6.06    -18.20     19.60   43%2 <
  -6   2  -4     20.98     25.60     21.20   43%2 <
  -3   9  -4    403.14    333.20     29.40   43%2 o
  -8  -7  -3      9.33     24.60     19.60   43%2 <
  -6  -2  -3     14.32     21.10     20.50   43%2 <
  -7  -9  -2    294.84    223.60     20.20   43%2 o
  -8 -11  -2    169.98    126.80     20.00   44%2 o
  -6  -6  -2   1406.40   1739.10     24.60   44%2 o
  -4  -1  -2    228.99    248.20     23.30   44%2 o
   4  17  -2    103.77     89.80     30.10   44%2 <
  -8 -15  -1    115.91    127.80     20.50   44%2 o
  -6 -10  -1      6.95     17.30     21.90   44%2 <
   3  11  -1   1286.50   1412.90     31.20   44%2 o
   4  13  -1     81.70     56.40     27.20   44%2 <
  -7 -17   0    166.55    197.50     22.10   44%2 o
  -5 -12   0     94.38    103.50     23.50   44%2 o
  -3  -7   0   1873.10   1413.20     29.60   44%2 o
   4   9   0    495.79    483.90     26.10   44%2 o
  -6 -19   1     62.15     76.30     23.30   44%2 o
  -4 -14   1      7.90     62.70     26.80   44%2 <
  -2  -9   1    152.17    252.00     33.10   44%2 o
   4   5   1   2152.00   2046.70     27.30   44%2 o
   8  14   1    135.91    101.40     19.60   44%2 o
   5   3   2   2223.90   2441.90     27.30   44%2 o
   9  12   2     70.52     52.60     18.00   44%2 <
   6   1   3    506.35    438.80     21.40   44%2 o
   4  -8   4     10.51    100.80     24.40   44%2 o
   7  -1   4     78.90     32.80     20.10   44%2 <
   5 -10   5     25.30     68.30     24.60   44%2 <
   8  -3   5     46.37     21.30     19.40   44%2 <
  -7   4  -5     15.01     31.20     21.40   44%2 <
  -4  11  -5     23.95     15.80     26.10   44%2 <
  -9  -5  -4     21.68     19.10     18.80   44%2 <
  -4   7  -4     84.18    140.80     25.50   44%2 o
  -9  -9  -3      1.92     -4.20     19.50   44%2 <
  -7  -4  -3      9.71     27.60     20.40   44%2 <
  -4   3  -3    108.22     76.40     24.20   44%2 o
   8   1   4    190.26    101.30     19.70   44%2 o
  -9 -13  -2     25.67     17.80     19.60   44%2 <
   7   3   3      6.76     11.60     19.40   44%2 <
  -5   9  -5    140.35    133.40     21.90   45%2 o
  -5   5  -4    995.44    625.90     22.80   45%2 o
  -9 -13  -2     19.26     17.80     19.60   45%2 <
  -7  -8  -2      3.94     15.90     21.10   45%2 <
   5  19  -2     21.70     88.70     27.30   45%2 o
  -4  -5  -1   2020.00   2107.40     27.40   45%2 o
   4  13  -1     66.93     56.40     27.20   45%2 <
   5  15  -1    310.38    320.90     24.90   45%2 o
   6  17  -1    118.35     92.80     22.50   45%2 o
  -3  -7   0   1750.30   1413.20     29.60   45%2 o
   5  11   0    831.79    906.80     25.30   45%2 o
  -5 -16   1     13.56     63.00     23.20   45%2 <
   5   7   1     84.64    125.40     22.40   45%2 o
  -4 -18   2    214.04    366.40     26.80   45%2 o
   2  -4   2    698.46   1042.30     26.60   45%2 o
   6   5   2     56.03     33.30     20.50   45%2 <
   3  -6   3   1632.70   1806.20     28.10   45%2 o
   7   3   3      4.79     11.60     19.40   45%2 <
   9   3   4     14.74     -9.70     18.70   45%2 <
   3 -15   5    233.22    237.10     24.70   45%2 o
   6  -8   5     39.62     16.10     20.90   45%2 <
  -8   2  -5     54.89     44.00     19.70   45%2 <
  -8  -2  -4    115.97     81.10     19.80   45%2 o
  -5   1  -3   1395.30   1179.60     23.40   45%2 o
  -6 -14   0     38.80     19.70     20.40   45%2 <
   6  13   0     94.37     96.40     20.10   45%2 o
   6   9   1     41.43     77.70     20.00   45%2 o
   8   5   3    385.53    319.20     19.50   45%2 o
   7   7   2     28.58     28.20     18.80   45%2 <
   5  -6   4     76.94     46.80     19.60   45%2 <
  -8  -6  -3     24.78      6.80     18.90   45%2 <
  -7 -12  -1     84.61     93.60     19.10   45%2 o
   7  15   0     27.25     30.60     18.20   45%2 <
   7  11   1    107.94     84.00     18.20   45%2 o
   8   9   2    398.35    300.20     18.80   45%2 o
   9   7   3     18.98     43.30     17.90   45%2 <
   7  -6   5     18.50     13.60     18.00   45%2 <
  -5  -3  -2   1744.90   2262.20     23.90   45%2 o
   8  17   0     23.87      5.30     17.50   45%2 <
   8  13   1     51.37     41.10     17.40   45%2 <
  -8 -10  -2     19.58     48.30     17.20   45%2 <
   9  11   2     23.67     14.70     16.50   45%2 <
  -9  -4  -4      5.13      7.40     16.20   45%2 <
   8  -4   5     31.05     27.50     15.70   45%2 <
  -3  14  -5    423.92    415.20    313.40    2%3 <
  -3  10  -4   3885.20   5420.10    289.20    2%3 o
   3  18  -3   1202.50   2351.00    329.10    2%3 o
  -3   2  -2   4545.70   9659.00    262.20    2%3 o
   4  16  -2   8376.00   7585.60    292.40    2%3 o
   5  18  -2   2378.10   1253.40    257.60    2%3 o
   6  16  -1    543.93   1016.30    242.80    2%3 o
   7  18  -1    209.35    333.70    220.90    2%3 <
   7  14   0    419.30    633.70    204.30    2%3 o
  -5 -15   1    141.83    215.60    239.40    2%3 <
   7  10   1    673.07    422.10    182.60    2%3 <
  -3 -15   2   4577.30   7877.40    308.50    2%3 o
   3 -11   4  35316.00  33304.40    330.50    2%3 o
  -4   8  -4   3533.10   3043.30    256.10    2%3 o
  -4   4  -3   3387.60   5090.70    248.00    2%3 o
   4  12  -1   9623.30  12690.90    279.00    2%3 o
   5  14  -1   3201.40   1575.70    245.20    2%3 o
   5  10   0   1918.30   2423.00    233.50    2%3 o
   6  12   0    974.52   1364.60    219.60    2%3 o
   4   4   1  41118.00  34002.20    289.90    2%3 o
   5   6   1   6716.90   7739.90    227.00    2%3 o
   6   8   1   9664.40   8535.10    214.90    2%3 o
   7  -7   5    849.69    666.30    195.80    2%3 o
  -4  12  -5   1464.70    948.90    268.90    2%3 o
  -9 -11  -2   1462.70   1885.20    199.70    2%3 o
  -8 -13  -1   1266.10   1232.50    199.30    2%3 o
  -7 -15   0    263.55    264.20    218.50    2%3 <
   4   8   0  21756.00  19648.50    276.90    2%3 o
  -5   6  -4  20573.00  18312.00    267.60    2%3 o
   3   6   0 103560.00  91035.70    395.30    2%3 o
   4  -9   4   8788.40   9088.60    265.40    2%3 o
  -5  10  -5    975.16    425.10    244.60    2%3 <
  -5   2  -3  34297.00  30534.20    280.80    2%3 o
  -4   0  -2  10685.00  15132.50    251.40    2%3 o
  -3  -2  -1   7274.90   8675.80    263.80    2%3 o
  -6 -17   1    334.53    710.30    219.20    2%3 o
   5  -7   4   4478.60   5213.50    236.10    2%3 o
  -6   8  -5    130.51    467.30    223.90    2%3 <
  -6   4  -4    363.74    857.90    209.30    2%3 o
  -5  -2  -2   4705.10   6470.40    223.90    2%3 o
  -8 -17   0    937.44   1184.00    206.40    2%3 o
   6  -5   4    869.30   2407.10    210.60    2%3 o
   7  -3   4    437.48   1084.50    197.30    2%3 o
   8  -1   4   4935.20   2410.00    194.10    2%3 o
   9   1   4    850.90   1092.60    174.70    2%3 o
  -7   6  -5    647.07    591.10    217.20    2%3 <
  -7   2  -4   1147.70   1171.30    209.00    2%3 o
  10   7   3    209.27    400.90    179.90    2%3 <
   9   5   3    461.80   1051.50    174.10    2%3 o
  -6   8  -5    259.20    467.30    223.90    3%3 <
  -5  10  -5   1106.90    425.10    244.60    3%3 <
  -4  12  -5    848.15    948.90    268.90    3%3 o
  -3  14  -5    837.65    415.20    313.40    3%3 <
  -6   4  -4    621.92    857.90    209.30    3%3 o
  -5   6  -4  24934.00  18312.00    267.60    3%3 o
  -4   8  -4   2668.70   3043.30    256.10    3%3 o
  -3  10  -4   2650.80   5420.10    289.20    3%3 o
  -5   2  -3  29051.00  30534.20    280.80    3%3 o
  -4   4  -3   3215.30   5090.70    248.00    3%3 o
   3  18  -3   1095.00   2351.00    329.10    3%3 o
  -9 -11  -2   1537.30   1885.20    199.70    3%3 o
  -5  -2  -2   4339.30   6470.40    223.90    3%3 o
  -4   0  -2  10384.00  15132.50    251.40    3%3 o
  -3   2  -2   5820.60   9659.00    262.20    3%3 o
   4  16  -2   5088.50   7585.60    292.40    3%3 o
   5  18  -2   1904.20   1253.40    257.60    3%3 o
  -8 -13  -1   1190.50   1232.50    199.30    3%3 o
  -3  -2  -1   9182.90   8675.80    263.80    3%3 o
   4  12  -1  10507.00  12690.90    279.00    3%3 o
   5  14  -1   2692.20   1575.70    245.20    3%3 o
   6  16  -1    721.27   1016.30    242.80    3%3 o
  -8 -17   0    757.12   1184.00    206.40    3%3 o
  -7 -15   0    224.75    264.20    218.50    3%3 <
   3   6   0  99933.00  91035.70    395.30    3%3 o
   4   8   0  22074.00  19648.50    276.90    3%3 o
   5  10   0   1651.00   2423.00    233.50    3%3 o
   6  12   0    413.46   1364.60    219.60    3%3 o
  -6 -17   1    315.34    710.30    219.20    3%3 o
  -5 -15   1     53.12    215.60    239.40    3%3 <
   4   4   1  39626.00  34002.20    289.90    3%3 o
   5   6   1   6366.00   7739.90    227.00    3%3 o
  -4 -17   2   1795.40   2368.80    278.10    3%3 o
   3 -11   4  34638.00  33304.40    330.50    3%3 o
   4  -9   4   7987.20   9088.60    265.40    3%3 o
   5  -7   4   6665.40   5213.50    236.10    3%3 o
   6  -5   4   2794.00   2407.10    210.60    3%3 o
   7  -3   4    938.09   1084.50    197.30    3%3 o
   8  -1   4   3140.60   2410.00    194.10    3%3 o
   9   1   4    994.29   1092.60    174.70    3%3 o
  -7   6  -5    523.15    591.10    217.20    3%3 <
  -7   2  -4   1046.10   1171.30    209.00    3%3 o
  10   7   3    228.98    400.90    179.90    3%3 <
  -4  -4  -1  40633.00  37557.20    298.40    3%3 o
  -7  -2  -3   2316.50   2235.00    195.10    3%3 o
   9   5   3    521.96   1051.50    174.10    3%3 o
  -3 -19   3   1619.30   1239.80    343.40    4%3 o
   6  -1   3   4533.10   4045.60    201.20    4%3 o
  -8  -8  -2   1142.80   1042.90    184.10    4%3 o
  -6  -8  -1  11411.00  14307.90    220.70    4%3 o
   8   7   2   5233.30   4160.10    184.00    4%3 o
   5  -3   3   1871.40   2189.10    220.10    4%3 o
  -4  -8   0  21599.00  18262.40    252.40    4%3 o
   4  -5   3  12203.00  11662.80    254.90    4%3 o
  -9 -10  -2   2624.70   2085.90    177.80    4%3 o
  -7 -10  -1   1952.80   2664.90    189.30    4%3 o
   8  15   0   1607.40    105.60    175.30    4%3 <
   8  11   1   1468.00   1771.10    169.00    4%3 o
   7  -8   5   2207.80   1742.40    205.30    4%3 o
  -5 -10   0    627.10   1105.70    202.40    4%3 o
   7   5   2   2540.40   3000.80    173.90    4%3 o
   6 -10   5   4278.00   6178.30    230.00    4%3 o
  -8 -12  -1    119.70    508.80    174.30    4%3 <
   7  17  -1    365.22    457.30    192.40    4%3 <
  -9 -14  -1    712.83    555.20    181.50    4%3 o
  -6 -12   0    488.57   1020.70    193.00    4%3 o
   7  13   0    551.40    386.90    181.40    4%3 <
   7   9   1   1849.40   1510.60    177.60    4%3 o
   6   3   2   1135.30   1756.90    183.30    4%3 o
   6  19  -2    476.68    479.70    243.80    4%3 <
  -7 -14   0     80.73    172.50    189.40    4%3 <
  -8 -16   0     22.61     55.10    189.70    4%3 <
  10   6   3    166.67     60.60    156.00    4%3 <
   6  19  -2    676.79    479.70    243.80    5%3 <
  -9 -14  -1    850.55    555.20    181.50    5%3 o
   7  17  -1    333.79    457.30    192.40    5%3 <
  -7 -14   0    151.38    172.50    189.40    5%3 <
  -6 -12   0    602.17   1020.70    193.00    5%3 o
  -5 -10   0    893.81   1105.70    202.40    5%3 o
   7  13   0    520.60    386.90    181.40    5%3 <
   7   9   1   2300.20   1510.60    177.60    5%3 o
   6   3   2    559.90   1756.90    183.30    5%3 o
  -3 -19   3   1782.30   1239.80    343.40    5%3 o
   2  -9   3  11937.00  15615.60    338.50    5%3 o
   4 -14   5    188.81    953.90    283.40    5%3 o
   5 -12   5   4468.30   4146.70    252.00    5%3 o
   6 -10   5   5134.20   6178.30    230.00    5%3 o
  -8 -16   0     44.98     55.10    189.70    5%3 <
  10   6   3    169.70     60.60    156.00    5%3 <
   6  15  -1   1080.80   2645.70    234.00    5%3 o
   6   7   1  11293.00   9262.50    210.40    5%3 o
   5   1   2    920.53   1228.90    203.60    5%3 o
   8  -2   4   3345.60   2907.40    180.20    5%3 o
   6  11   0   8381.70   9390.50    225.60    5%3 o
  10  10   2    117.27    228.10    155.40    5%3 <
   9   4   3    884.53    254.60    166.10    5%3 <
   7  -4   4   1662.00    591.00    189.20    5%3 o
  -7   7  -5    450.79    504.90    216.30    5%3 <
  -9  -1  -4   1459.80    744.90    190.50    5%3 o
  -8   1  -4   1477.90   1499.80    193.10    5%3 o
  -7   3  -4    477.45    370.40    199.20    5%3 <
   4  -1   2   5418.80   6377.20    240.40    5%3 o
  -6   9  -5   1861.50   1297.20    226.80    5%3 o
  -6   5  -4   1411.40   1570.10    215.70    5%3 o
   9   8   2   3727.40   1944.70    179.00    5%3 o
   8   2   3    713.07    891.80    182.70    5%3 o
   6  -6   4   5298.90   4216.90    220.90    5%3 o
 -10  -7  -3    203.49    -79.70    180.10    5%3 <
  -9  -5  -3    651.12    891.50    183.10    5%3 o
  -8  -3  -3   2833.50   2350.30    188.20    5%3 o
  -7  -1  -3   1522.90   1079.30    200.00    5%3 o
  -6   9  -5   1568.40   1297.20    226.80    6%3 o
  -6   1  -3   3409.60   4187.40    216.50    6%3 o
   5  17  -2   3918.60   3152.70    268.30    6%3 o
   5  13  -1   3519.70   2613.60    254.30    6%3 o
   5   9   0   1117.60   1159.60    223.00    6%3 o
  -5   7  -4   3189.20   3462.40    229.20    6%3 o
  -5  11  -5    653.41    728.90    238.20    6%3 o
[truncated: 162,903 more chars]
