# Supplementary material for: Accurate structure models and absolute configuration determination using dynamical effects in continuous-rotation 3D electron diffraction data
Source: Nat Chem. 2023 Apr 20;15(6):848–55. doi: 10.1038/s41557-023-01186-1 (PMC10239730; doi:10.1038/s41557-023-01186-1)
Supplement: Supplementary file 2 — An archive with the CIF files of all refinements (kinematical and dynamical) of compounds analysed in detail in the Article. [file 41557_2023_1186_MOESM2_ESM.zip › carbamazepine.cif]

#=======================================================================
data_global
#=======================================================================
_audit_creation_method                   'Jana2006 Version : 20/10/2020'

_publ_section_references
;
Palatinus L. & Chapuis G. (2007). J. Appl. Cryst. 40, 786-790.

Palatinus, L., Jacob, D., Cuvillier, P., Klementova, M., Sinkler, W. & Marks,
L. D. (2013). Acta Cryst. A. 69, 171-188.

Petricek, V., Dusek, M. & Palatinus L. (2014). Z. Kristallogr. 229(5), 345-352.

Palatinus, L., Brazda, P., Jelinek, M., Hrda, J., Steciuk, G. & Klementova, M.
(2019). Acta Cryst. B. 75, 512-522.
;
#=======================================================================
data_carbamazepine_dynamical
#=======================================================================
_computing_cell_refinement               'PETS2'
_computing_data_reduction                'PETS2'
_computing_structure_solution            'superflip'
_computing_structure_refinement          'Jana2006/Dyngo'
_computing_molecular_graphics            'VESTA 3'
#=======================================================================

# 5. CHEMICAL DATA

_chemical_formula_moiety                 'C15 H12 N2 O'
_chemical_formula_sum                    'C15 H16 N2 O'
_chemical_formula_weight                 236.3
_chemical_compound_source                ?
_chemical_absolute_configuration         .

#=======================================================================

# 6. CRYSTAL DATA

_symmetry_cell_setting                   monoclinic
_symmetry_space_group_name_H-M           'P 1 21/n 1'
_symmetry_space_group_name_Hall          '-P 2yabc'
_symmetry_Int_Tables_number              14

loop_
 _space_group_symop_id
 _space_group_symop_operation_xyz
 1   x,y,z
 2   -x+1/2,y+1/2,-z+1/2
 3   -x,-y,-z
 4   x+1/2,-y+1/2,z+1/2

_cell_length_a                           7.5162
_cell_length_b                           11.0697
_cell_length_c                           13.7782
_cell_angle_alpha                        90
_cell_angle_beta                         93.0492
_cell_angle_gamma                        90
_cell_volume                             1144.752

_cell_formula_units_Z                    4

_cell_measurement_reflns_used            ?
_cell_measurement_theta_min              ?
_cell_measurement_theta_max              ?
_cell_measurement_temperature            100
_cell_special_details
; ?
;

_exptl_crystal_density_diffrn            1.3709
_exptl_crystal_density_meas              ?
_exptl_crystal_density_method            ?
_exptl_crystal_F_000                     496

_exptl_absorpt_coefficient_mu            0
_exptl_crystal_description               ?
_exptl_crystal_size_max                  ?
_exptl_crystal_size_mid                  ?
_exptl_crystal_size_min                  ?
_exptl_crystal_size_rad                  ?
_exptl_crystal_colour                    ?
_exptl_absorpt_correction_type           ?
_exptl_absorpt_process_details           ?
_exptl_absorpt_correction_T_min          ?
_exptl_absorpt_correction_T_max          ?

#=======================================================================

# 7. EXPERIMENTAL DATA

_diffrn_ambient_temperature              100
_diffrn_source                           ?
_diffrn_source_power                     ?
_diffrn_source_voltage                   200000
_diffrn_source_current                   ?
_diffrn_radiation_type                   electron
_diffrn_radiation_source                 ?
_diffrn_radiation_wavelength             0.02508
_diffrn_measurement_device               'TEM ThermoFisher Talos Artica'
_diffrn_measurement_device_type          'CMOS'
_diffrn_detector                         'Ceta-D'
_diffrn_measurement_method               'continuous-rotation 3D electron diffraction'
_diffrn_measurement_specimen_support     'holey carbon grid'

_diffrn_reflns_number                    28242
_diffrn_reflns_theta_min                 0.08
_diffrn_reflns_theta_max                 0.93
_diffrn_reflns_theta_full                0.9
_diffrn_measured_fraction_theta_max      0.8
_diffrn_measured_fraction_theta_full     0.82
_diffrn_reflns_av_R_equivalents          ?
_diffrn_reflns_av_unetI/netI             0.0339
_diffrn_reflns_limit_h_min               -9
_diffrn_reflns_limit_h_max               9
_diffrn_reflns_limit_k_min               -13
_diffrn_reflns_limit_k_max               14
_diffrn_reflns_limit_l_min               -17
_diffrn_reflns_limit_l_max               17
_diffrn_reflns_reduction_process         ?

_diffrn_radiation_probe                  electron

#=======================================================================

# 8. REFINEMENT DATA

_refine_special_details
;
Calculated intensities based on dynamical theory of electron diffraction.
Number of individual data sets in refinement:  2
Block  Thickness     Nobs    Nall    Robs    Rall   wRall
   1      452.58     2574    3570  0.1335  0.1588  0.1525
   2     1383.71     5180    8013  0.1137  0.1466  0.1222
Thickness given in Angstrom.

Refinement statistics relevant for the non-linear least-squares minimisation of wR(all):
Number of reflections in refinement (obs/all):   7754 / 11583
Number of reflections present more than once:    6301
Number of reflections unique in point group 1:   5282
Robs:   0.1236
Rall:   0.1527
wRall:  0.1306

Post-refinement analysis of symmetrically-equivalent reflections:
Number of unique reflections (obs/all): 1657 / 1974
MRobs:  0.0997
MRall:  0.1094
MwRall: 0.1118
;

_reflns_number_total                     11583
_reflns_number_gt                        7754
_reflns_threshold_expression             'I>3\s(I)'

_refine_ls_structure_factor_coef         F
_refine_ls_R_factor_gt                   0.1236
_refine_ls_wR_factor_gt                  0.1276
_refine_ls_R_factor_all                  0.1527
_refine_ls_wR_factor_ref                 0.1306
_refine_ls_goodness_of_fit_ref           3.44
_refine_ls_goodness_of_fit_gt            4.14
_refine_ls_number_reflns                 11583
_refine_ls_number_parameters             407
_refine_ls_number_restraints             0
_refine_ls_number_constraints            36
_refine_ls_weighting_scheme              sigma
_refine_ls_weighting_details             'w=1/(\s^2^(F)+0.0001F^2^)'
_refine_ls_hydrogen_treatment            'constr'
_refine_ls_shift/su_max                  0.0445
_refine_ls_shift/su_mean                 0.0023
_refine_diff_density_max                 0.13
_refine_diff_density_min                 -0.11
_refine_ls_extinction_method             'none'
_refine_ls_extinction_coef               ?
_refine_ls_extinction_expression         ?
_refine_ls_abs_structure_details         ?
_refine_ls_abs_structure_Flack           ?
_refine_ls_abs_structure_Rogers          ?

loop_
 _atom_type_symbol
 _atom_type_scat_source
 C   International_Tables_Vol_C
 H   International_Tables_Vol_C
 N   International_Tables_Vol_C
 O   International_Tables_Vol_C

#=======================================================================

# 9. ATOMIC COORDINATES AND DISPLACEMENT PARAMETERS

loop_
 _atom_site_label
 _atom_site_type_symbol
 _atom_site_fract_x
 _atom_site_fract_y
 _atom_site_fract_z
 _atom_site_adp_type
 _atom_site_U_iso_or_equiv
 _atom_site_site_symmetry_multiplicity
 _atom_site_occupancy
 _atom_site_calc_flag
 _atom_site_refinement_flags
 _atom_site_disorder_assembly
 _atom_site_disorder_group
  O1 O 0.5080(4) 0.3746(2) 1.09297(17) Uani 0.0291(9) 4 1 d . . .
  N1 N 0.3213(4) 0.4011(3) 0.96123(18) Uani 0.0321(11) 4 1 d . . .
  N2 N 0.2939(4) 0.2328(2) 1.06118(18) Uani 0.0244(10) 4 1 d . . .
  C1 C 0.3800(4) 0.3387(3) 1.0415(2) Uani 0.0230(11) 4 1 d . . .
  C2 C 0.3296(4) 0.1691(3) 1.15036(18) Uani 0.0247(11) 4 1 d . . .
  C3 C 0.4909(4) 0.1103(3) 1.1683(2) Uani 0.0272(12) 4 1 d . . .
  H3 H 0.589663 0.112435 1.113972 Uiso 0.057(5) 4 1 d . . .
  C4 C 0.5278(5) 0.0484(3) 1.2555(2) Uani 0.0312(12) 4 1 d . . .
  H4 H 0.652805 0.000998 1.267973 Uiso 0.074(6) 4 1 d . . .
  C5 C 0.4014(4) 0.0482(3) 1.3264(2) Uani 0.0274(11) 4 1 d . . .
  H5 H 0.429613 0.00282 1.395083 Uiso 0.058(5) 4 1 d . . .
  C6 C 0.2411(5) 0.1062(3) 1.30848(19) Uani 0.0264(11) 4 1 d . . .
  H6 H 0.143083 0.10405 1.363187 Uiso 0.056(5) 4 1 d . . .
  C7 C 0.2011(4) 0.1685(3) 1.22028(19) Uani 0.0246(11) 4 1 d . . .
  C8 C 0.0280(4) 0.2249(3) 1.2059(2) Uani 0.0252(11) 4 1 d . . .
  H8 H -0.02901 0.26081 1.270313 Uiso 0.066(6) 4 1 d . . .
  C9 C -0.0705(4) 0.2381(3) 1.12232(20) Uani 0.0252(11) 4 1 d . . .
  H9 H -0.196465 0.284739 1.126121 Uiso 0.055(5) 4 1 d . . .
  C10 C -0.0238(4) 0.1959(3) 1.0282(2) Uani 0.0246(11) 4 1 d . . .
  C11 C -0.1614(5) 0.1617(3) 0.9604(2) Uani 0.0277(11) 4 1 d . . .
  H11 H -0.298615 0.171145 0.979281 Uiso 0.064(6) 4 1 d . . .
  C12 C -0.1243(5) 0.1164(3) 0.8706(2) Uani 0.0293(12) 4 1 d . . .
  H12 H -0.23294 0.090055 0.820357 Uiso 0.077(6) 4 1 d . . .
  C13 C 0.0506(5) 0.1038(3) 0.8434(2) Uani 0.0288(12) 4 1 d . . .
  H13 H 0.07892 0.068715 0.772571 Uiso 0.056(5) 4 1 d . . .
  C14 C 0.1881(5) 0.1376(3) 0.90949(19) Uani 0.0263(12) 4 1 d . . .
  H14 H 0.324553 0.125624 0.890046 Uiso 0.062(5) 4 1 d . . .
  C15 C 0.1553(4) 0.1859(3) 0.99910(20) Uani 0.0230(11) 4 1 d . . .
  H1a H 0.216844 0.370596 0.920121 Uiso 0.124(10) 4 1 d . . .
  H1b H 0.38244 0.477659 0.943092 Uiso 0.043(4) 4 1 d . . .

loop_
 _atom_site_aniso_label
 _atom_site_aniso_type_symbol
 _atom_site_aniso_U_11
 _atom_site_aniso_U_22
 _atom_site_aniso_U_33
 _atom_site_aniso_U_12
 _atom_site_aniso_U_13
 _atom_site_aniso_U_23
 O1 O 0.0394(19) 0.0171(16) 0.0302(12) -0.0113(12) -0.0028(13) 0.0058(11)
 N1 N 0.049(2) 0.0185(18) 0.0286(14) -0.0107(13) 0.0039(14) 0.0065(13)
 N2 N 0.0303(19) 0.0179(18) 0.0250(13) -0.0046(12) 0.0007(13) 0.0010(12)
 C1 C 0.022(2) 0.020(2) 0.0263(15) -0.0038(13) -0.0022(15) 0.0035(14)
 C2 C 0.031(2) 0.025(2) 0.0190(14) -0.0073(14) 0.0057(15) 0.0002(13)
 C3 C 0.026(2) 0.031(2) 0.0252(15) -0.0002(14) 0.0108(15) 0.0071(15)
 C4 C 0.030(2) 0.029(2) 0.0339(16) 0.0015(15) -0.0016(17) 0.0070(15)
 C5 C 0.037(2) 0.021(2) 0.0237(15) -0.0031(14) 0.0000(16) 0.0067(14)
 C6 C 0.040(2) 0.019(2) 0.0206(14) 0.0018(14) 0.0071(16) 0.0018(14)
 C7 C 0.033(2) 0.018(2) 0.0223(14) -0.0053(13) 0.0029(15) -0.0041(13)
 C8 C 0.033(2) 0.020(2) 0.0226(15) 0.0010(13) 0.0028(15) -0.0025(14)
 C9 C 0.025(2) 0.023(2) 0.0275(15) 0.0000(13) 0.0049(15) 0.0000(14)
 C10 C 0.030(2) 0.015(2) 0.0290(15) -0.0067(13) 0.0030(15) -0.0040(14)
 C11 C 0.037(2) 0.017(2) 0.0288(15) -0.0074(14) -0.0047(16) -0.0014(14)
 C12 C 0.042(2) 0.016(2) 0.0294(16) -0.0088(14) -0.0069(17) 0.0041(15)
 C13 C 0.042(2) 0.018(2) 0.0256(14) -0.0006(14) -0.0003(16) -0.0055(15)
 C14 C 0.031(2) 0.028(2) 0.0201(13) -0.0040(14) 0.0046(15) 0.0006(14)
 C15 C 0.031(2) 0.013(2) 0.0251(14) -0.0065(13) 0.0009(15) -0.0013(14)

#=======================================================================

# 10. MOLECULAR GEOMETRY

loop_
 _geom_bond_atom_site_label_1
 _geom_bond_atom_site_label_2
 _geom_bond_site_symmetry_1
 _geom_bond_site_symmetry_2
 _geom_bond_distance
 _geom_bond_publ_flag
  O1 C1 . . 1.230(4) ?
  N1 C1 . . 1.357(4) ?
  N2 C1 . . 1.373(4) ?
  N2 C2 . . 1.430(4) ?
  N2 C15 . . 1.411(4) ?
  C2 C3 . . 1.386(4) ?
  C2 C7 . . 1.400(4) ?
  C3 C4 . . 1.399(4) ?
  C4 C5 . . 1.398(4) ?
  C5 C6 . . 1.376(5) ?
  C6 C7 . . 1.416(4) ?
  C7 C8 . . 1.447(4) ?
  C8 C9 . . 1.343(4) ?
  C9 C10 . . 1.440(4) ?
  C10 C11 . . 1.408(4) ?
  C10 C15 . . 1.429(4) ?
  C11 C12 . . 1.378(4) ?
  C12 C13 . . 1.394(5) ?
  C13 C14 . . 1.391(4) ?
  C14 C15 . . 1.379(4) ?

loop_
 _geom_angle_atom_site_label_1
 _geom_angle_atom_site_label_2
 _geom_angle_atom_site_label_3
 _geom_angle_site_symmetry_1
 _geom_angle_site_symmetry_2
 _geom_angle_site_symmetry_3
 _geom_angle
 _geom_angle_publ_flag
  C1 N2 C2 . . . 121.5(2) ?
  C1 N2 C15 . . . 122.3(2) ?
  C2 N2 C15 . . . 116.0(3) ?
  O1 C1 N1 . . . 121.1(3) ?
  O1 C1 N2 . . . 121.6(3) ?
  N1 C1 N2 . . . 117.3(3) ?
  N2 C2 C3 . . . 120.4(3) ?
  N2 C2 C7 . . . 119.3(3) ?
  C3 C2 C7 . . . 120.3(3) ?
  C2 C3 C4 . . . 121.0(3) ?
  C3 C4 C5 . . . 119.4(3) ?
  C4 C5 C6 . . . 119.6(3) ?
  C5 C6 C7 . . . 121.7(3) ?
  C2 C7 C6 . . . 118.0(3) ?
  C2 C7 C8 . . . 123.5(3) ?
  C6 C7 C8 . . . 118.5(3) ?
  C7 C8 C9 . . . 128.0(3) ?
  C8 C9 C10 . . . 125.9(3) ?
  C9 C10 C11 . . . 118.6(3) ?
  C9 C10 C15 . . . 123.8(3) ?
  C11 C10 C15 . . . 117.6(3) ?
  C10 C11 C12 . . . 121.1(3) ?
  C11 C12 C13 . . . 121.1(3) ?
  C12 C13 C14 . . . 118.4(3) ?
  C13 C14 C15 . . . 121.9(3) ?
  N2 C15 C10 . . . 118.5(3) ?
  N2 C15 C14 . . . 121.6(3) ?
  C10 C15 C14 . . . 119.8(3) ?

#=======================================================================

# 11. STRUCTURE-FACTOR LIST

loop_
 _reflns_scale_group_code
 _reflns_scale_meas_intensity
4%1     4157.168
5%1     4180.559
6%1     4281.308
7%1     4770.407
8%1     4794.926
9%1     4789.700
10%1    5051.461
11%1    5320.551
12%1    5384.942
13%1    5226.013
14%1    5280.431
15%1    5277.959
16%1    5483.431
17%1    5579.638
18%1    5903.016
19%1    5706.622
20%1    5690.346
21%1    5392.199
22%1    5589.580
23%1    5601.195
24%1    5662.320
25%1    5632.786
26%1    5783.819
27%1    5730.690
28%1    5832.088
29%1    5888.047
30%1    6085.370
31%1    6146.557
32%1    5716.688
33%1    5684.376
34%1    5837.857
35%1    5760.598
36%1    6159.955
37%1    6499.293
38%1    6379.451
39%1    6342.680
40%1    6302.327
41%1    6332.943
42%1    6131.325
43%1    6195.338
44%1    6251.267
45%1    6225.610
46%1    6256.847
47%1    6163.812
48%1    6295.774
49%1    6491.801
50%1    6191.615
51%1    6205.676
52%1    6510.673
53%1    6620.481
54%1    6744.193
55%1    6565.056
56%1    6571.074
57%1    6529.205
58%1    6315.018
59%1    6638.614
60%1    6262.333
61%1    6377.347
62%1    6466.607
63%1    6559.478
64%1    6837.174
65%1    6311.615
66%1    6316.041
67%1    6034.889
68%1    6049.948
69%1    6088.047
70%1    6071.687
71%1    5299.469
72%1    6068.611
73%1    6313.718
74%1    5934.103
75%1    5928.037
76%1    5865.176
77%1    5821.490
78%1    5603.098
79%1    5190.281
80%1    5659.489
81%1    5792.155
82%1    6046.295
83%1    5428.170
84%1    5571.039
85%1    5277.304
86%1    5220.159
87%1    5632.172
88%1    5682.712
89%1    5598.337
90%1    5314.227
91%1    5263.318
92%1    5257.785
93%1    5203.146
94%1    5082.422
1%2     1742.373
2%2     1764.670
3%2     1902.325
4%2     1814.849
5%2     1609.042
6%2     1607.765
7%2     1578.527
8%2     1787.040
9%2     1780.040
10%2    1729.359
11%2    1810.418
12%2    1807.963
13%2    1790.687
14%2    1670.245
15%2    1644.945
16%2    1791.791
17%2    1829.696
18%2    1757.750
19%2    1786.049
20%2    1873.964
21%2    1772.772
22%2    1746.361
23%2    1874.946
24%2    1905.907
25%2    1870.094
26%2    1959.530
27%2    1905.814
28%2    1896.003
29%2    1916.201
30%2    2097.625
31%2    2072.756
32%2    2033.640
33%2    2059.184
34%2    1950.621
35%2    2081.591
36%2    2130.118
37%2    2163.965
38%2    2147.261
39%2    2145.985
40%2    2149.497
41%2    2125.734
42%2    2224.300
43%2    2254.823
44%2    2238.507
45%2    2232.751
46%2    2202.843
47%2    2278.812
48%2    2268.140
49%2    2265.587
50%2    2269.425
51%2    2253.353
52%2    1923.384
53%2    2241.196
54%2    2327.184
55%2    2394.800
56%2    2344.111
57%2    2381.641
58%2    2309.843
59%2    2313.332
60%2    2252.236
61%2    2289.085
62%2    2295.487
63%2    2369.063
64%2    2352.548
65%2    2314.048
66%2    2331.706
67%2    2263.112
68%2    2259.670
69%2    2318.820
70%2    2354.846
71%2    2303.784
72%2    2304.640
73%2    2281.775
74%2    2183.446
75%2    2185.279
76%2    2260.060
77%2    2272.748
78%2    2268.329
79%2    2170.958
80%2    2342.289
81%2    2441.771
82%2    2423.665
83%2    2169.191
84%2    2152.831
85%2    2188.992
86%2    2311.219
87%2    2271.176
88%2    2260.854
89%2    2165.646
90%2    2109.896
91%2    2093.970
92%2    2099.110
93%2    2112.254
94%2    2075.900
95%2    2108.753
96%2    2120.425
97%2    2119.477
98%2    2071.738
99%2    1986.182
100%2   1950.657
101%2   2000.514
102%2   1953.794
103%2   2034.294
104%2   1899.544
105%2   1973.185
106%2   1886.261
107%2   1855.816
108%2   1784.121
109%2   1815.716
110%2   1743.894
111%2   1794.284
112%2   1712.764
113%2   1788.699
114%2   1672.744
115%2   1781.232
116%2   1734.743
117%2   1761.462
118%2   1658.647
119%2   1577.346
120%2   1614.016
121%2   1492.562
122%2   1622.558
123%2   1356.923
124%2   1437.371
125%2   1520.354
126%2   1599.870
127%2   1571.419
128%2   1492.381
129%2   1548.860
130%2   1460.197
131%2   1636.194
132%2   1411.123
133%2   1403.430
134%2   1390.780
135%2   1284.438
136%2   1247.874
137%2   1289.160
138%2   1257.052
139%2   1285.997
140%2   1243.286

loop_
 _refln_index_h
 _refln_index_k
 _refln_index_l
 _refln_intensity_calc
 _refln_intensity_meas
 _refln_intensity_sigma
 _refln_scale_group_code
 _refln_observed_status
  -2 -11  -1   3789.90   2813.00   1105.80    4%1 <
  -3  -8  -1    139.14   1994.30   1659.30    4%1 <
  -3  -7  -1  10051.00  16771.00   1783.20    4%1 o
  -3  -6  -1  31807.00  40229.90   2153.40    4%1 o
  -3  -5  -1   7962.10  10818.40   1852.30    4%1 o
  -4  -4  -1   1034.30   2561.10   1587.90    4%1 <
  -4  -3  -1   1784.40   5455.00   1544.50    4%1 o
  -4  -2  -1   6483.50   7359.60   1805.60    4%1 o
  -5   0  -1   2633.00   3495.10   1448.20    4%1 <
  -5   1  -1  10254.00   8412.40   1576.60    4%1 o
  -5   2  -1   1262.70   -512.30   1469.20    4%1 <
  -6   3  -1   8101.90  10839.80   1432.40    4%1 o
  -6   4  -1    820.67   3309.30   1163.30    4%1 <
  -7   5  -1   1090.80   3673.30    858.80    4%1 o
  -6   5  -1    304.54   1155.70   1111.20    4%1 <
   2 -10   0    608.18   5013.20   1637.30    4%1 o
  -2   6   0 221130.00 200754.00   4207.10    4%1 o
  -3   9   0   5759.40   8900.00   1839.60    4%1 o
   5  -6   1  17851.00  23791.80   1711.00    4%1 o
   5  -5   1    821.90   1495.80   1294.10    4%1 <
   5  -4   1    776.48   4051.10   1217.00    4%1 o
   5  -3   1    785.77   2952.20   1245.20    4%1 <
   4   1   1   5631.50   4932.00   1816.30    4%1 <
   3   4   1  21537.00  20685.40   2165.90    4%1 o
   3   5   1  10104.00   9567.70   1853.10    4%1 o
   2   7   1  55084.00  40971.90   2474.10    4%1 o
   1  10   1   6517.50  13167.10   1965.30    4%1 o
   7   3   2   1535.80   2790.30    840.40    4%1 o
   7   4   2    543.86   1119.60    789.90    4%1 <
   6   7   2    216.22    848.60    753.90    4%1 <
  -4  -1  -1   4859.70   1130.80   1777.00    4%1 <
   4  -1   1   8272.50   5149.40   1812.70    4%1 <
   7   2   2     53.17   -716.90    773.20    4%1 <
   6   6   2   1347.70    540.00    835.10    4%1 <
  -3 -10  -1   2094.60   1816.40   1076.60    5%1 <
  -3  -9  -1    608.82   4343.00   1465.70    5%1 <
  -3  -8  -1    117.98   1994.30   1659.30    5%1 <
  -3  -7  -1   9964.40  16771.00   1783.20    5%1 o
  -4  -5  -1    776.08   1747.10   1360.20    5%1 <
  -4  -4  -1    404.82   2561.10   1587.90    5%1 <
  -4  -3  -1   1451.10   5455.00   1544.50    5%1 o
  -5  -2  -1   1218.00   1159.30   1352.80    5%1 <
  -4  -2  -1   7885.10   7359.60   1805.60    5%1 o
  -5  -1  -1   8519.00   6912.40   1491.70    5%1 o
  -5   0  -1   1567.00   3495.10   1448.20    5%1 <
  -6   1  -1    351.45    412.50   1254.00    5%1 <
  -5   1  -1   9325.10   8412.40   1576.60    5%1 o
  -6   2  -1   1981.10   1689.30   1306.10    5%1 <
  -6   3  -1   8238.40  10839.80   1432.40    5%1 o
  -7   4  -1    164.82    969.10    839.60    5%1 <
  -6   4  -1   1555.10   3309.30   1163.30    5%1 <
  -7   5  -1   2110.60   3673.30    858.80    5%1 o
   2 -10   0    660.58   5013.20   1637.30    5%1 o
  -2   6   0 219010.00 200754.00   4207.10    5%1 o
  -3   8   0   2952.80   8524.60   1943.70    5%1 o
  -3   9   0   5895.60   8900.00   1839.60    5%1 o
   6  -7   1   1561.20   2045.90    875.80    5%1 <
   6  -6   1   2131.80   3340.20    920.20    5%1 o
   5  -5   1    905.60   1495.80   1294.10    5%1 <
   5  -4   1    680.91   4051.10   1217.00    5%1 o
   5  -3   1    355.24   2952.20   1245.20    5%1 <
   5  -2   1   1356.80   1343.10   1375.20    5%1 <
   5  -1   1   8023.00  12068.80   1564.50    5%1 o
   4   1   1   5115.60   4932.00   1816.30    5%1 <
   4   2   1  10920.00  11541.10   1813.30    5%1 o
   3   4   1  24343.00  20685.40   2165.90    5%1 o
   3   5   1   5819.80   9567.70   1853.10    5%1 o
   2   8   1   3115.80   5036.40   1732.10    5%1 <
   7   3   2   1690.60   2790.30    840.40    5%1 o
   7   4   2    683.64   1119.60    789.90    5%1 <
   6   7   2    126.98    848.60    753.90    5%1 <
   5   8   2   4704.30   4092.40    887.70    6%1 o
  -7  -4  -2    628.08    346.00    719.80    6%1 <
  -2 -11  -1   2642.80   2813.00   1105.80    6%1 <
  -2 -10  -1     43.29   1089.90   1407.10    6%1 <
  -3  -6  -1  34996.00  40229.90   2153.40    6%1 o
  -3  -5  -1   8898.20  10818.40   1852.30    6%1 o
  -3  -4  -1  28043.00  26482.30   2221.60    6%1 o
  -4  -1  -1   5339.10   1130.80   1777.00    6%1 <
  -4   1  -1   7100.70   7470.60   1757.50    6%1 o
  -5   2  -1    941.71   -512.30   1469.20    6%1 <
  -5   3  -1    329.42    155.90   1202.90    6%1 <
  -5   4  -1    353.51    213.20   1292.30    6%1 <
  -6   5  -1   1393.90   1155.70   1111.20    6%1 <
  -6   6  -1   1699.80   1558.90    804.40    6%1 <
  -6   7  -1   1401.30   1175.50    789.20    6%1 <
  -3  10   0    842.17   4262.10   1245.00    6%1 o
   5  -8   1   9234.10  11100.10   1216.90    6%1 o
   5  -7   1     55.38   2474.00   1177.80    6%1 <
   5  -6   1  20625.00  23791.80   1711.00    6%1 o
   4  -3   1   1014.90   3155.40   1458.40    6%1 <
   4  -2   1  11334.00  13058.90   1911.70    6%1 o
   4  -1   1   7153.40   5149.40   1812.70    6%1 <
   3   2   1  22039.00  19724.70   2558.50    6%1 o
   3   3   1  58648.00  53005.80   2776.80    6%1 o
   3   4   1  26440.00  20685.40   2165.90    6%1 o
   2   7   1  50219.00  40971.90   2474.10    6%1 o
   1  10   1   4266.80  13167.10   1965.30    6%1 o
   7  -2   2     19.48   -810.80    762.40    6%1 <
   7  -1   2    991.88   1187.10    736.50    6%1 <
   7   1   2    955.50   1184.00    962.30    6%1 <
   7   2   2     84.18   -716.90    773.20    6%1 <
   6   3   2   5975.20   8219.20   1260.10    6%1 o
   7   3   2   1981.30   2790.30    840.40    6%1 o
   6   4   2   3811.30   4402.70   1030.70    6%1 o
   6   5   2   5856.50   5859.60   1105.10    6%1 o
   6   6   2    984.90    540.00    835.10    6%1 <
   5   5   2   7748.40  11765.80   1315.00    7%1 o
   5   6   2   3842.10   2220.90   1191.70    7%1 <
   4   8   2     49.92  -1194.00   1032.10    7%1 <
   4   9   2   5117.40   2664.20    929.30    7%1 <
  -5  -8  -2   3336.20   4402.40    838.80    7%1 o
  -5  -7  -2    474.29    202.30    927.00    7%1 <
  -6  -6  -2   1655.10   2801.20    847.20    7%1 o
  -6  -5  -2   7616.20   8845.20   1122.10    7%1 o
  -6  -4  -2   4232.70   7054.90   1154.10    7%1 o
  -6  -3  -2   6207.10   7861.90   1214.90    7%1 o
  -6  -2  -2    496.66    619.30    901.70    7%1 <
  -6  -1  -2   1728.10   3880.90   1179.30    7%1 o
  -7   1  -2   1524.00    726.40    800.90    7%1 <
  -7   2  -2     23.87    563.80    728.60    7%1 <
  -7   3  -2   2017.10   1324.50    737.20    7%1 <
  -2  -8  -1   1569.40  -2365.40   1706.80    7%1 <
  -2  -7  -1  63569.00  62821.50   2571.30    7%1 o
  -3  -2  -1  26386.00  11353.20   2641.50    7%1 o
  -3  -1  -1   4131.70   6185.00   2271.90    7%1 <
  -3   0  -1  59781.00  53393.90   3052.10    7%1 o
  -4   3  -1   2595.20   5666.40   1440.20    7%1 o
  -4   4  -1    372.29   3559.30   1334.70    7%1 <
  -5   7  -1     30.17    251.40    880.40    7%1 <
  -5   8  -1   8212.70   6448.00    933.20    7%1 o
   4  -8   1    295.16    -63.80   1139.30    7%1 <
   4  -7   1   1772.70    775.80   1343.70    7%1 <
   4  -6   1    366.75   3534.20   1202.20    7%1 <
   4  -5   1   1878.50   3392.00   1289.30    7%1 <
   3  -1   1   4591.00   3729.40   2508.50    7%1 <
   3   0   1  62925.00  52839.30   3007.20    7%1 o
   3   1   1   5764.30   7843.20   2506.60    7%1 o
   2   5   1  19009.00   8179.30   2449.10    7%1 o
   1   9   1   6547.80   9584.70   2165.40    7%1 o
   6  -3   2   6522.60   5947.20   1166.20    7%1 o
   6  -2   2    673.11    482.50    947.90    7%1 <
   6  -1   2   2515.40   4370.80   1193.60    7%1 o
   6   0   2  33369.00  39943.20   1923.80    7%1 o
   5   3   2   2039.00    962.70   1103.90    7%1 <
   5   4   2   2602.60   1482.90   1093.20    7%1 <
  -7  -1  -2   1349.40    792.30    774.50    7%1 <
   6   1   2   2208.70   4512.30   1058.30    7%1 o
   5   5   2   7873.90  11765.80   1315.00    8%1 o
   4   8   2     38.78  -1194.00   1032.10    8%1 <
   4   9   2   5215.60   2664.20    929.30    8%1 <
  -5  -8  -2   3592.80   4402.40    838.80    8%1 o
  -5  -7  -2    358.27    202.30    927.00    8%1 <
  -5  -6  -2   6666.40   5660.60   1122.80    8%1 o
  -6  -4  -2   4520.90   7054.90   1154.10    8%1 o
  -6  -3  -2   6416.50   7861.90   1214.90    8%1 o
  -6  -2  -2    465.65    619.30    901.70    8%1 <
  -6  -1  -2   1755.10   3880.90   1179.30    8%1 o
  -6   0  -2  29683.00  40400.50   1876.00    8%1 o
  -7   1  -2   1507.50    726.40    800.90    8%1 <
  -7   2  -2     36.03    563.80    728.60    8%1 <
  -7   3  -2   2146.20   1324.50    737.20    8%1 <
  -7   4  -2    816.76   2853.40    658.40    8%1 o
  -2  -8  -1   1961.20  -2365.40   1706.80    8%1 <
  -2  -7  -1  65302.00  62821.50   2571.30    8%1 o
  -2  -6  -1  73932.00  68853.30   2671.30    8%1 o
  -3  -1  -1   4103.60   6185.00   2271.90    8%1 <
  -3   0  -1  60512.00  53393.90   3052.10    8%1 o
  -4   3  -1   2581.50   5666.40   1440.20    8%1 o
  -4   4  -1    337.53   3559.30   1334.70    8%1 <
  -4   5  -1    807.42   2791.60   1335.40    8%1 <
  -5   7  -1     22.30    251.40    880.40    8%1 <
  -5   8  -1   8364.00   6448.00    933.20    8%1 o
  -2   9   0  12767.00  10177.80   2158.20    8%1 o
   4  -9   1    443.49    631.30    863.50    8%1 <
   4  -8   1    314.64    -63.80   1139.30    8%1 <
   4  -7   1   2238.40    775.80   1343.70    8%1 <
   4  -6   1    412.14   3534.20   1202.20    8%1 <
   3  -1   1   4435.90   3729.40   2508.50    8%1 <
   3   0   1  64876.00  52839.30   3007.20    8%1 o
   2   5   1  18460.00   8179.30   2449.10    8%1 o
   1   9   1   6257.00   9584.70   2165.40    8%1 o
   6  -4   2   5114.40   6416.50   1105.50    8%1 o
   6  -3   2   6676.20   5947.20   1166.20    8%1 o
   6  -2   2    671.00    482.50    947.90    8%1 <
   6  -1   2   2404.50   4370.80   1193.60    8%1 o
   6   0   2  33806.00  39943.20   1923.80    8%1 o
   5   3   2   2001.10    962.70   1103.90    8%1 <
   5   4   2   2432.80   1482.90   1093.20    8%1 <
   4   6   2   9920.50   8622.80   1357.90    9%1 o
   4   7   2   9804.80  16424.50   1544.50    9%1 o
   7   2   3   4465.00   4846.10    867.60    9%1 o
   7   3   3    841.35   1408.80    647.00    9%1 <
   7   4   3   2040.70   3041.90    658.70    9%1 o
  -5  -7  -2    546.36    202.30    927.00    9%1 <
  -5  -6  -2   7012.10   5660.60   1122.80    9%1 o
  -5  -5  -2   9105.80  10438.70   1317.70    9%1 o
  -5  -4  -2   2676.80   2014.70   1074.70    9%1 <
  -5  -3  -2   1267.60   2862.40   1057.30    9%1 <
  -6  -1  -2   1849.00   3880.90   1179.30    9%1 o
  -6   0  -2  29181.00  40400.50   1876.00    9%1 o
  -6   1  -2   1850.70   5300.00    986.30    9%1 o
  -6   2  -2    629.70    738.00   1023.50    9%1 <
  -7   4  -2    836.31   2853.40    658.40    9%1 o
  -2  -6  -1  68441.00  68853.30   2671.30    9%1 o
  -2  -5  -1  16450.00  12868.50   2443.40    9%1 o
  -3   0  -1  63019.00  53393.90   3052.10    9%1 o
  -3   1  -1   4673.80   2622.80   2377.20    9%1 <
  -4   5  -1   1279.80   2791.60   1335.40    9%1 <
  -4   6  -1    196.95    697.30   1231.40    9%1 <
  -2   9   0  14352.00  10177.80   2158.20    9%1 o
   4  -9   1    241.14    631.30    863.50    9%1 <
   4  -8   1    376.76    -63.80   1139.30    9%1 <
   3  -3   1  74920.00  61697.80   2854.70    9%1 o
   3  -2   1  28846.00  17238.60   2559.40    9%1 o
   3  -1   1   4999.20   3729.40   2508.50    9%1 <
   2   4   1  34981.00  32494.20   2817.10    9%1 o
   6  -7   2     82.16   -115.60    573.10    9%1 <
   6  -6   2   2101.60   2582.80    718.20    9%1 o
   6  -5   2   8962.90  10574.30   1173.40    9%1 o
   6  -4   2   4929.10   6416.50   1105.50    9%1 o
   6  -3   2   6500.10   5947.20   1166.20    9%1 o
   5   1   2  15439.00  20391.20   1554.40    9%1 o
   5   2   2   3882.20   4179.50   1255.60    9%1 o
   5   3   2   2218.40    962.70   1103.90    9%1 <
  -7  -4  -3   2233.30   3447.40    699.90   10%1 o
  -4  -9  -2   3936.00   3118.20    896.70   10%1 o
  -4  -8  -2     76.14   1237.20   1062.60   10%1 <
  -4  -7  -2  12706.00  16731.50   1563.60   10%1 o
  -5  -3  -2   1574.60   2862.40   1057.30   10%1 <
  -5  -2  -2   3014.00   4556.20   1186.90   10%1 o
  -5  -1  -2  15484.00  17349.00   1467.70   10%1 o
  -6   2  -2    781.30    738.00   1023.50   10%1 <
  -6   3  -2   7448.60   7640.60   1168.80   10%1 o
  -6   4  -2   5223.10   6315.30   1047.70   10%1 o
  -6   5  -2   6964.30   8754.70   1037.80   10%1 o
  -2  -4  -1  38602.00  38946.90   3065.70   10%1 o
  -2  -3  -1  60999.00  52683.00   3162.10   10%1 o
  -3   2  -1  24841.00  27128.70   2567.30   10%1 o
  -3   3  -1  78967.00  79578.10   2872.50   10%1 o
  -4   6  -1    173.70    697.30   1231.40   10%1 <
  -4   7  -1   2858.80    752.70   1189.90   10%1 <
   3  -4   1  45803.00  42179.10   2381.10   10%1 o
   3  -3   1  72459.00  61697.80   2854.70   10%1 o
   2   2   1   7371.70  12046.80   3254.30   10%1 o
   2   3   1  65347.00  56953.40   3133.90   10%1 o
   6  -7   2    110.05   -115.60    573.10   10%1 <
   5  -2   2   4640.30   3132.00   1196.60   10%1 <
   5  -1   2  16787.00  16185.10   1397.40   10%1 o
   4   4   2   3336.80   3686.90   1191.60   10%1 o
   4   5   2    284.54    281.00   1162.90   10%1 <
   3   9   2    231.40    465.00   1085.40   10%1 <
   3  10   2   1040.20   -776.80    733.40   10%1 <
   7  -1   3   8615.30  12265.60   1134.90   10%1 o
   7   0   3  13606.00  18722.40   1248.50   10%1 o
   7   1   3   8051.60   6622.20   1025.60   10%1 o
   7   2   3   3947.60   4846.10    867.60   10%1 o
   6   5   3   4560.20   6109.50    885.50   10%1 o
   6   6   3     74.46    615.90    502.00   10%1 <
  -7  -4  -3   2642.60   3447.40    699.90   11%1 o
  -7  -3  -3    650.39   1044.20    565.20   11%1 <
  -7  -2  -3   5006.50   4225.00    740.70   11%1 o
  -7  -1  -3   7999.20  12745.70   1089.00   11%1 o
  -7   0  -3  13253.00  17959.90   1219.80   11%1 o
  -4  -7  -2  12929.00  16731.50   1563.60   11%1 o
  -4  -6  -2  10194.00  10072.50   1314.10   11%1 o
  -4  -5  -2    253.71   1607.80   1104.60   11%1 <
  -4  -4  -2   5301.40   6730.10   1243.60   11%1 o
  -5   1  -2  17355.00  19226.80   1498.30   11%1 o
  -5   2  -2   4592.60   6473.10   1156.80   11%1 o
  -6   5  -2   7966.90   8754.70   1037.80   11%1 o
  -6   6  -2   1956.50   1779.20    751.90   11%1 <
  -6   7  -2    264.92    237.30    472.50   11%1 <
  -1 -10  -1   3234.10   5725.70   1649.00   11%1 o
  -2  -3  -1  66690.00  52683.00   3162.10   11%1 o
  -2  -2  -1   7278.90  -1261.40   3182.60   11%1 <
  -3   3  -1  86593.00  79578.10   2872.50   11%1 o
  -3   4  -1  44725.00  36475.70   2291.90   11%1 o
  -4   8  -1    269.36    919.30   1094.70   11%1 <
  -2  10   0    838.87   -626.70   1466.90   11%1 <
   3  -6   1  60453.00  55153.10   2193.00   11%1 o
   3  -5   1  12639.00  11669.60   1774.80   11%1 o
   3  -4   1  46787.00  42179.10   2381.10   11%1 o
   2   2   1   8749.60  12046.80   3254.30   11%1 o
   1   7   1    169.33   -201.10   1939.80   11%1 <
   5  -5   2  10208.00  15842.10   1296.30   11%1 o
   5  -4   2   3195.60   5097.20   1036.10   11%1 o
   5  -3   2   2180.80   2423.40   1120.60   11%1 <
   5  -2   2   4978.60   3132.00   1196.60   11%1 <
   4   2   2    988.54   1786.90   1377.80   11%1 <
   4   3   2  16175.00  16837.90   1657.50   11%1 o
   4   4   2   4682.70   3686.90   1191.60   11%1 o
   3   8   2     34.39   2319.90   1148.00   11%1 <
   7  -4   3   1949.20   2522.90    633.60   11%1 o
   7  -3   3   1321.40   2220.90    639.70   11%1 o
   7  -2   3   4772.60   4295.80    746.50   11%1 o
   7  -1   3   9067.80  12265.60   1134.90   11%1 o
   6   2   3  12839.00  15244.10   1403.40   11%1 o
   6   3   3  15768.00  13360.20   1242.30   11%1 o
   6   4   3   7221.40   7849.10   1079.80   11%1 o
   6   5   3   5201.70   6109.50    885.50   11%1 o
   5   8   3     95.06    268.60    490.50   11%1 <
  -6  -6  -3     94.74   1341.70    586.10   12%1 <
  -6  -5  -3   5505.60   3924.70    879.50   12%1 o
  -6  -4  -3   6440.20   9152.50   1047.50   12%1 o
  -7  -2  -3   5216.40   4225.00    740.70   12%1 o
  -7  -1  -3   7997.90  12745.70   1089.00   12%1 o
  -7   0  -3  13969.00  17959.90   1219.80   12%1 o
  -7   1  -3   8024.80  12015.50    958.00   12%1 o
  -7   2  -3   4513.40   4101.00    762.80   12%1 o
  -4  -5  -2    178.47   1607.80   1104.60   12%1 <
  -4  -4  -2   6344.00   6730.10   1243.60   12%1 o
  -4  -3  -2  14654.00  14768.80   1586.10   12%1 o
  -4  -2  -2   1395.30   3807.40   1290.50   12%1 <
  -5   2  -2   4394.70   6473.10   1156.80   12%1 o
  -5   3  -2   2613.30   2985.60   1083.20   12%1 <
  -5   4  -2   3319.10   2367.90    896.80   12%1 <
  -6   7  -2    338.93    237.30    472.50   12%1 <
  -1 -10  -1   3023.50   5725.70   1649.00   12%1 o
  -2  -2  -1   8184.90  -1261.40   3182.60   12%1 <
  -2  -1  -1   5511.60   1850.90   3840.90   12%1 <
  -3   4  -1  46341.00  36475.70   2291.90   12%1 o
  -3   5  -1  14311.00  11819.90   1746.80   12%1 o
  -4   9  -1    313.96    312.10    664.40   12%1 <
   3  -8   1    468.52   2342.20   1384.80   12%1 <
   3  -7   1  16164.00  18136.00   1686.90   12%1 o
   3  -6   1  60640.00  55153.10   2193.00   12%1 o
   2   1   1   5517.90   4723.10   3467.90   12%1 <
   5  -8   2   5382.30   4564.50    805.60   12%1 o
   5  -7   2     32.67    963.60    816.50   12%1 <
   5  -6   2   6008.10   5763.30   1039.90   12%1 o
   5  -5   2  10946.00  15842.10   1296.30   12%1 o
   4   1   2  24548.00  20982.00   1759.40   12%1 o
   4   2   2   1487.90   1786.90   1377.80   12%1 <
   3   7   2  25353.00  19988.80   1484.10   12%1 o
   3   8   2     97.63   2319.90   1148.00   12%1 <
   7  -4   3   1713.90   2522.90    633.60   12%1 o
   6   1   3   4591.00   6845.00   1087.40   12%1 o
   6   2   3  12786.00  15244.10   1403.40   12%1 o
   6   3   3  16092.00  13360.20   1242.30   12%1 o
   5   7   3   2038.20   2143.90    738.60   12%1 <
   5   8   3     43.84    268.60    490.50   12%1 <
  -6  -6  -3     54.63   1341.70    586.10   13%1 <
  -6  -5  -3   4592.60   3924.70    879.50   13%1 o
  -6  -4  -3   6023.60   9152.50   1047.50   13%1 o
  -6  -3  -3  13081.00  13608.20   1214.00   13%1 o
  -6  -2  -3  11867.00  17351.00   1318.80   13%1 o
  -6  -1  -3   3279.50   4081.50   1022.80   13%1 o
  -7   2  -3   4454.70   4101.00    762.80   13%1 o
  -7   3  -3   1033.60   1495.20    540.30   13%1 <
  -7   4  -3   1568.50   2795.30    560.80   13%1 o
  -3 -10  -2    820.06   1664.30    625.10   13%1 <
  -4  -3  -2  13938.00  14768.80   1586.10   13%1 o
  -4  -2  -2   1074.10   3807.40   1290.50   13%1 <
  -4  -1  -2  19499.00  15599.90   1655.20   13%1 o
  -5   4  -2   3031.80   2367.90    896.80   13%1 <
  -5   5  -2  10184.00  15649.20   1370.40   13%1 o
  -5   6  -2   5447.30   5474.30    972.40   13%1 o
  -1 -10  -1   3014.00   5725.70   1649.00   13%1 o
  -2  -1  -1   5510.30   1850.90   3840.90   13%1 <
  -3   5  -1  11574.00  11819.90   1746.80   13%1 o
  -3   6  -1  55836.00  58781.00   2254.30   13%1 o
   3 -10   1   5623.10   5723.20    926.70   13%1 o
   3  -9   1   1046.20   -155.20   1146.80   13%1 <
   3  -8   1    243.25   2342.20   1384.80   13%1 <
   5  -8   2   5660.90   4564.50    805.60   13%1 o
   4  -1   2  21530.00  20444.60   1734.80   13%1 o
   4   0   2 105780.00  90750.30   2698.10   13%1 o
   4   1   2  20875.00  20982.00   1759.40   13%1 o
   3   6   2  12495.00  11322.20   1395.70   13%1 o
   3   7   2  22414.00  19988.80   1484.10   13%1 o
   6  -3   3  14805.00  16021.80   1255.00   13%1 o
   6  -2   3  13150.00  16239.00   1377.60   13%1 o
   6  -1   3   3872.70   5229.90    913.30   13%1 o
   6   1   3   3129.30   6845.00   1087.40   13%1 o
   5   5   3    296.99    318.80    799.30   13%1 <
   5   6   3   3608.90   1269.10    864.10   13%1 <
   5   7   3   2382.60   2143.90    738.60   13%1 <
  -5  -8  -3    154.52   -403.00    452.00   14%1 <
  -5  -7  -3   2288.80   2519.60    705.80   14%1 o
  -5  -6  -3   2737.00   2341.40    829.00   14%1 <
  -6  -2  -3  12262.00  17351.00   1318.80   14%1 o
  -6  -1  -3   3178.30   4081.50   1022.80   14%1 o
  -6   1  -3   3717.70   5310.00    963.80   14%1 o
  -6   2  -3  11591.00  15580.40   1330.30   14%1 o
  -3 -10  -2   1371.90   1664.30    625.10   14%1 <
  -3  -9  -2   1357.90   -753.50    969.70   14%1 <
  -3  -8  -2     60.06   3702.00   1103.80   14%1 o
  -3  -7  -2  21154.00  19905.60   1615.40   14%1 o
  -4   0  -2  99034.00  82059.10   2650.60   14%1 o
  -4   1  -2  21145.00  21937.10   1715.70   14%1 o
  -5   6  -2   5940.10   5474.30    972.40   14%1 o
  -5   7  -2     37.29    389.90    687.80   14%1 <
  -2   1  -1   5677.60   5184.90   3823.50   14%1 <
  -3   6  -1  56597.00  58781.00   2254.30   14%1 o
  -3   7  -1  15029.00  12827.30   1586.30   14%1 o
   3 -10   1   5670.90   5723.20    926.70   14%1 o
   2  -1   1   5354.00  23675.50   3806.90   14%1 o
   1   6   1  17509.00  18876.10   2611.50   14%1 o
   4  -3   2  16575.00  17241.20   1473.90   14%1 o
   4  -2   2    631.65   1368.30   1418.60   14%1 <
   4  -1   2  21514.00  20444.60   1734.80   14%1 o
   3   5   2   8561.10   7528.90   1295.70   14%1 o
   3   6   2  12334.00  11322.20   1395.70   14%1 o
   2  11   2  12792.00  11054.00    955.60   14%1 o
   6  -6   3     99.35    855.40    476.80   14%1 <
   6  -5   3   5200.20   7316.70    830.10   14%1 o
   6  -4   3   7012.30  10138.70   1185.50   14%1 o
   6  -3   3  14720.00  16021.80   1255.00   14%1 o
   6  -2   3  13037.00  16239.00   1377.60   14%1 o
   5   3   3   1578.30   1089.50    900.90   14%1 <
   5   4   3  10226.00  10606.90   1137.20   14%1 o
   5   5   3    304.56    318.80    799.30   14%1 <
   4   9   3    523.39   1549.60    488.20   14%1 o
   7   1   4     96.82    540.20    495.70   14%1 <
   7   2   4    225.07   1068.60    447.90   14%1 <
   7   3   4    591.72    405.70    457.60   14%1 <
  -2   1  -1   4847.60   5184.90   3823.50   15%1 <
  -3   6  -1  52956.00  58781.00   2254.30   15%1 o
   3 -10   1   5531.30   5723.20    926.70   15%1 o
   3  -9   1   1456.50   -155.20   1146.80   15%1 <
   2  -1   1   5588.70  23675.50   3806.90   15%1 o
   3   4   2  17749.00  16664.20   1696.80   15%1 o
   2   9   2   2482.10   3276.10   1201.50   15%1 <
   2  10   2   2007.20    431.90    807.10   15%1 <
   6  -6   3     79.65    855.40    476.80   15%1 <
   4   8   3   3258.20   4722.50    822.90   15%1 o
   4   9   3    656.51   1549.60    488.20   15%1 o
   6   6   4    248.74    361.20    415.70   15%1 <
  -5  -8  -3     73.35   -403.00    452.00   15%1 <
  -5  -7  -3   2302.30   2519.60    705.80   15%1 o
  -5  -6  -3   3469.30   2341.40    829.00   15%1 <
  -5  -5  -3    214.33    655.40    828.50   15%1 <
  -5  -4  -3   9107.30   8363.00   1016.80   15%1 o
  -6   1  -3   3746.80   5310.00    963.80   15%1 o
  -6   2  -3  11441.00  15580.40   1330.30   15%1 o
  -3  -7  -2  21747.00  19905.60   1615.40   15%1 o
  -3  -6  -2  11926.00  14106.60   1430.20   15%1 o
  -3  -5  -2   9301.10   5703.70   1305.40   15%1 o
  -4   0  -2  99507.00  82059.10   2650.60   15%1 o
  -4   1  -2  21279.00  21937.10   1715.70   15%1 o
  -4   2  -2    889.80    991.20   1399.80   15%1 <
  -5   6  -2   5876.40   5474.30    972.40   15%1 o
  -5   7  -2     76.00    389.90    687.80   15%1 <
   4  -3   2  15391.00  17241.20   1473.90   15%1 o
   4  -2   2   1693.80   1368.30   1418.60   15%1 <
   3   5   2   9679.00   7528.90   1295.70   15%1 o
   6  -5   3   5159.80   7316.70    830.10   15%1 o
   6  -4   3   7105.30  10138.70   1185.50   15%1 o
   6  -3   3  15166.00  16021.80   1255.00   15%1 o
   5   2   3   5089.00   3905.80   1093.40   15%1 o
   5   3   3   1981.90   1089.50    900.90   15%1 <
   5   4   3   9400.00  10606.90   1137.20   15%1 o
   7  -1   4    108.36    314.20    433.00   15%1 <
   7   1   4    110.27    540.20    495.70   15%1 <
   7   2   4    345.95   1068.60    447.90   15%1 <
   7   3   4    522.15    405.70    457.60   15%1 <
  -2   2  -1  10909.00  11627.00   3356.90   16%1 o
  -3   8  -1   1365.80   1561.40   1172.00   16%1 <
   2  -3   1  75321.00  72089.00   3286.60   16%1 o
   4  -7   2  13393.00  20357.60   1457.90   16%1 o
   4  -6   2  11981.00  12101.50   1183.60   16%1 o
   4  -5   2    165.67    290.40    953.00   16%1 <
   3   2   2  88888.00  57574.70   2811.50   16%1 o
   2   8   2   4587.70   6879.80   1286.10   16%1 o
   5  -2   3   6431.30   5032.20   1052.20   16%1 o
   5  -1   3  39798.00  41282.20   1776.90   16%1 o
   5   0   3  56616.00  54758.50   2033.80   16%1 o
   4   5   3    396.71    478.90    916.80   16%1 <
   4   6   3   2180.60   8251.30   1065.40   16%1 o
   7  -3   4   1870.50    802.30    443.60   16%1 <
   6   2   4   8968.30  11968.30   1150.90   16%1 o
   6   3   4   8431.50  13907.70   1135.10   16%1 o
   6   4   4  21564.00  21214.10   1257.90   16%1 o
  -6  -6  -4    256.43   -281.00    392.80   16%1 <
  -7   1  -4     58.16    126.60    411.40   16%1 <
  -4  -9  -3    567.89    726.10    432.90   16%1 <
  -4  -8  -3   3183.50   4111.20    795.60   16%1 o
  -5  -1  -3  33622.00  43291.70   1803.30   16%1 o
  -5   0  -3  53511.00  53751.40   1979.40   16%1 o
  -6   5  -3   4881.00   5910.40    797.90   16%1 o
  -6   6  -3    210.33    312.80    423.80   16%1 <
  -3  -4  -2  19609.00  14580.90   1639.60   16%1 o
  -3  -3  -2  26890.00  20860.30   2079.00   16%1 o
  -4   4  -2   4687.00   5417.90   1156.40   16%1 o
  -7  -2  -4    368.22    976.00    453.40   16%1 <
  -7  -1  -4    114.27      2.30    377.90   16%1 <
  -5  -2  -3   5600.70   4142.50   1016.50   16%1 o
  -6   4  -3   7088.80   9577.00   1011.30   16%1 o
  -4   3  -2  15753.00  16824.60   1418.80   16%1 o
  -1  -5  -1   8194.90   8473.80   3139.10   17%1 <
  -2   2  -1  11163.00  11627.00   3356.90   17%1 o
  -3   8  -1   2021.20   1561.40   1172.00   17%1 <
   2  -3   1  75692.00  72089.00   3286.60   17%1 o
   4  -8   2    247.84   1400.40    834.40   17%1 <
   4  -7   2  13622.00  20357.60   1457.90   17%1 o
   4  -6   2  12452.00  12101.50   1183.60   17%1 o
   3   1   2   7255.30   5071.40   2193.20   17%1 <
   3   2   2  90684.00  57574.70   2811.50   17%1 o
   2   8   2   4426.90   6879.80   1286.10   17%1 o
   5  -3   3   2051.10   3416.60   1004.10   17%1 o
   5  -2   3   6727.30   5032.20   1052.20   17%1 o
   5  -1   3  40420.00  41282.20   1776.90   17%1 o
   4   5   3    464.37    478.90    916.80   17%1 <
   4   6   3   2207.30   8251.30   1065.40   17%1 o
   6   1   4   6819.80  11629.20   1065.90   17%1 o
   6   2   4   8473.10  11968.30   1150.90   17%1 o
   6   3   4  10489.00  13907.70   1135.10   17%1 o
   5   8   4   1356.20    368.20    397.30   17%1 <
  -6  -6  -4    248.97   -281.00    392.80   17%1 <
  -6  -5  -4    963.92   1105.30    544.60   17%1 <
  -6  -4  -4  14762.00  26083.50   1332.20   17%1 o
  -7   1  -4     82.46    126.60    411.40   17%1 <
  -7   2  -4    295.50   1143.70    382.70   17%1 <
  -7   3  -4    524.71    709.90    413.70   17%1 <
  -4  -9  -3    484.86    726.10    432.90   17%1 <
  -4  -8  -3   3501.50   4111.20    795.60   17%1 o
  -4  -7  -3    606.36    268.90    927.30   17%1 <
  -5  -1  -3  36392.00  43291.70   1803.30   17%1 o
  -5   0  -3  57210.00  53751.40   1979.40   17%1 o
  -5   1  -3  32966.00  38093.00   1737.00   17%1 o
  -6   5  -3   5000.20   5910.40    797.90   17%1 o
  -6   6  -3    192.86    312.80    423.80   17%1 <
  -2 -11  -2  12664.00  10229.90    858.90   17%1 o
  -3  -3  -2  27827.00  20860.30   2079.00   17%1 o
  -3  -2  -2  94938.00  77934.20   2925.20   17%1 o
  -4   4  -2   3836.00   5417.90   1156.40   17%1 o
  -4   5  -2   3439.20   5043.50    938.00   17%1 o
  -4   7  -2  15268.00  11767.90   1254.60   18%1 o
  -2   4  -1  50953.00  39458.30   2941.20   18%1 o
  -3  10  -1   5436.90   5628.50    769.80   18%1 o
   2  -5   1  25294.00  21038.00   2366.00   18%1 o
   3  -1   2   2357.80  10026.50   2141.90   18%1 o
   2   7   2  60850.00  55102.90   2120.70   18%1 o
   5  -8   3    838.90   3118.40    545.20   18%1 o
   5  -7   3   2543.00   5980.60    774.40   18%1 o
   5  -6   3   6110.30   5099.20    861.00   18%1 o
   5  -5   3    984.27   2539.50    897.00   18%1 <
   4   3   3    585.11   1423.60    938.70   18%1 <
   4   4   3  23397.00  13885.00   1238.60   18%1 o
   3  10   3   2483.00   3668.70    632.50   18%1 o
   6  -3   4   9210.30   9151.20    997.90   18%1 o
   6  -2   4  10810.00  12318.00   1075.00   18%1 o
   6  -1   4   7261.60   9921.00   1012.50   18%1 o
   6   0   4   7063.10   5637.10    958.90   18%1 o
   5   5   4   6602.30   8035.00   1061.50   18%1 o
   5   6   4   1948.40   1308.80    646.60   18%1 <
   5   7   4   2504.90   3152.80    600.70   18%1 o
   7   1   5   2026.70   2573.50    513.00   18%1 o
   7   2   5   1530.30   1061.10    450.70   18%1 <
  -6  -4  -4  18193.00  26083.50   1332.20   18%1 o
  -6  -3  -4   8188.20  11083.20   1082.70   18%1 o
  -6  -2  -4  11399.00  15412.70   1192.10   18%1 o
  -6  -1  -4   7246.20  11234.30   1100.10   18%1 o
  -6   0  -4   5573.30   4015.80    770.50   18%1 o
  -4  -7  -3    195.14    268.90    927.30   18%1 <
  -4  -6  -3     88.04    284.20    876.60   18%1 <
  -4  -5  -3    965.79   1004.20    781.60   18%1 <
  -5   2  -3   5771.50   8104.50   1110.90   18%1 o
  -5   3  -3   1768.40   2104.20    874.60   18%1 <
  -5   4  -3   8309.80   7911.60   1020.80   18%1 o
  -2 -11  -2  13866.00  10229.90    858.90   18%1 o
  -2 -10  -2   1525.90    360.90    705.10   18%1 <
  -3  -1  -2   3322.00   4465.80   2144.20   18%1 <
  -4   6  -2  12496.00  10794.30   1158.30   18%1 o
   7   0   5   2112.10   3051.30    542.80   18%1 o
  -5  -8  -4   1248.20    781.20    403.60   19%1 <
  -5  -7  -4   3142.80   4276.00    588.90   19%1 o
  -6  -1  -4   7119.90  11234.30   1100.10   19%1 o
  -6   0  -4   3990.00   4015.80    770.50   19%1 o
  -6   1  -4   5693.70  10318.50   1023.40   19%1 o
  -4  -5  -3   1116.50   1004.20    781.60   19%1 <
  -4  -4  -3  20403.00  16969.50   1326.50   19%1 o
  -4  -3  -3    192.45    876.80    901.00   19%1 <
  -5   3  -3   1877.50   2104.20    874.60   19%1 <
  -5   4  -3   8967.20   7911.60   1020.80   19%1 o
  -5   5  -3   1851.90   3007.70    746.10   19%1 o
  -2 -10  -2   1339.20    360.90    705.10   19%1 <
  -2  -9  -2   2014.80   4687.60   1213.30   19%1 o
  -2  -8  -2   7636.60  13939.30   1430.50   19%1 o
  -3   1  -2   4071.90  12203.80   1950.90   19%1 o
  -4   7  -2  15407.00  11767.90   1254.60   19%1 o
  -4   8  -2     69.32   1467.20    676.40   19%1 <
  -2   4  -1  44092.00  39458.30   2941.20   19%1 o
  -3  10  -1   3862.10   5628.50    769.80   19%1 o
   2  -5   1  24031.00  21038.00   2366.00   19%1 o
   3  -2   2  88965.00  60105.90   2633.10   19%1 o
   3  -1   2   3570.20  10026.50   2141.90   19%1 o
   2   6   2  24018.00  47115.00   2075.60   19%1 o
   5  -8   3   1366.70   3118.40    545.20   19%1 o
   5  -7   3   2599.00   5980.60    774.40   19%1 o
   5  -6   3   3817.10   5099.20    861.00   19%1 o
   4   1   3  17577.00  23804.90   1548.90   19%1 o
   4   2   3  51121.00  32130.40   1862.20   19%1 o
   4   3   3    857.40   1423.60    938.70   19%1 <
   3   9   3  15210.00  10714.10   1009.00   19%1 o
   6  -5   4   1764.70   2619.70    572.90   19%1 o
   6  -4   4  14593.00  16761.30   1092.20   19%1 o
   6  -3   4   8832.50   9151.20    997.90   19%1 o
   6  -2   4  10500.00  12318.00   1075.00   19%1 o
   5   4   4   1973.60   1924.00    790.60   19%1 <
   5   5   4   2229.70   8035.00   1061.50   19%1 o
   5   6   4   1726.90   1308.80    646.60   19%1 <
   7  -2   5    873.00    933.50    402.70   19%1 <
   7  -1   5   3369.10   4214.70    622.20   19%1 o
   7   0   5   1649.10   3051.30    542.80   19%1 o
   7   1   5   1951.10   2573.50    513.00   19%1 o
   6   6   5   1788.00   1286.10    420.00   19%1 o
  -7  -2  -5   1177.70   1477.70    332.20   19%1 o
  -7  -2  -5    786.49   1477.70    332.20   20%1 o
  -7  -1  -5   2883.00   2701.20    435.70   20%1 o
  -5  -8  -4    980.43    781.20    403.60   20%1 <
  -5  -7  -4   3831.00   4276.00    588.90   20%1 o
  -5  -6  -4   1996.90   2921.60    759.10   20%1 o
  -6   0  -4   5212.60   4015.80    770.50   20%1 o
  -6   1  -4   6026.40  10318.50   1023.40   20%1 o
  -6   2  -4  11070.00   7663.90   1027.40   20%1 o
  -4  -3  -3    760.94    876.80    901.00   20%1 <
  -4  -2  -3  49231.00  39573.80   1839.40   20%1 o
  -5   4  -3   5469.00   7911.60   1020.80   20%1 o
  -5   5  -3   1702.00   3007.70    746.10   20%1 o
  -2  -8  -2   6071.50  13939.30   1430.50   20%1 o
  -2  -7  -2  82164.00  77681.20   2347.40   20%1 o
  -3   1  -2  12263.00  12203.80   1950.90   20%1 o
  -4   7  -2   7925.30  11767.90   1254.60   20%1 o
  -4   8  -2     57.30   1467.20    676.40   20%1 <
  -2   4  -1  42378.00  39458.30   2941.20   20%1 o
  -3  10  -1  13168.00   5628.50    769.80   20%1 o
   2  -5   1  18476.00  21038.00   2366.00   20%1 o
   3  -2   2  53876.00  60105.90   2633.10   20%1 o
   3  -1   2   4980.40  10026.50   2141.90   20%1 o
   2   6   2  25104.00  47115.00   2075.60   20%1 o
   5  -8   3    276.53   3118.40    545.20   20%1 o
   5  -7   3   4685.90   5980.60    774.40   20%1 o
   4   1   3  27014.00  23804.90   1548.90   20%1 o
   4   2   3  46869.00  32130.40   1862.20   20%1 o
   3   8   3   9610.10   9196.90   1176.50   20%1 o
   6  -6   4   1079.00    360.20    346.50   20%1 <
   6  -5   4    667.53   2619.70    572.90   20%1 o
   6  -4   4  11628.00  16761.30   1092.20   20%1 o
   6  -3   4   7580.70   9151.20    997.90   20%1 o
   5   3   4   4613.20   2230.80    782.40   20%1 <
   5   4   4   1614.30   1924.00    790.60   20%1 <
   7  -2   5   1317.90    933.50    402.70   20%1 <
   7  -1   5   4334.90   4214.70    622.20   20%1 o
   7   0   5   2468.00   3051.30    542.80   20%1 o
   6   5   5   3092.60   1706.60    453.30   20%1 o
   6   6   5   3599.90   1286.10    420.00   20%1 o
  -7  -2  -5    712.93   1477.70    332.20   21%1 o
  -7  -1  -5   2492.40   2701.20    435.70   21%1 o
  -7   0  -5   2833.70   4348.20    579.10   21%1 o
  -7   1  -5   2836.50   5964.20    586.50   21%1 o
  -5  -6  -4   1399.00   2921.60    759.10   21%1 o
  -5  -5  -4  13975.00  13307.80   1134.00   21%1 o
  -5  -4  -4   1425.90   3034.60    792.20   21%1 o
  -6   2  -4   9737.20   7663.90   1027.40   21%1 o
  -6   3  -4   3824.60   7739.50    844.90   21%1 o
  -6   4  -4   9048.00  17495.90   1091.60   21%1 o
  -3 -10  -3   1281.40   5907.40    639.60   21%1 o
  -4  -2  -3  43758.00  39573.80   1839.40   21%1 o
  -4  -1  -3  29709.00  23897.90   1489.20   21%1 o
  -5   5  -3   1925.40   3007.70    746.10   21%1 o
  -5   6  -3   4445.00   5378.70    816.90   21%1 o
  -2  -7  -2  74835.00  77681.20   2347.40   21%1 o
  -3   2  -2  48252.00  46641.50   2465.20   21%1 o
  -4   8  -2     95.47   1467.20    676.40   21%1 <
  -4   9  -2   2189.00   2738.30    520.30   21%1 o
  -2   5  -1  23575.00  36013.60   2412.90   21%1 o
   2  -6   1 100970.00  96000.10   2814.90   21%1 o
   3  -3   2  35312.00  29196.50   2096.20   21%1 o
   3  -2   2  48193.00  60105.90   2633.10   21%1 o
   2   5   2   9925.80  13118.30   1893.40   21%1 o
   4  -1   3   1800.30   6013.20   1175.30   21%1 o
   3   7   3  78406.00  61146.40   2162.00   21%1 o
   3   8   3   8153.70   9196.90   1176.50   21%1 o
   6  -6   4    910.91    360.20    346.50   21%1 <
   6  -5   4    493.28   2619.70    572.90   21%1 o
   5   1   4   1283.00   3635.50    807.50   21%1 o
   5   2   4   1233.30    387.40    770.10   21%1 <
   5   3   4   4239.40   2230.80    782.40   21%1 <
   4   9   4   4557.30   2421.30    455.90   21%1 o
   7  -2   5   1490.60    933.50    402.70   21%1 <
   6   3   5   6999.90   6628.60    772.60   21%1 o
   6   4   5    616.62   1382.90    470.80   21%1 <
   6   5   5   2810.90   1706.60    453.30   21%1 o
  -6  -6  -5   2239.00    398.80    346.00   22%1 <
  -6  -5  -5   1585.60   1822.90    422.80   22%1 o
  -6  -4  -5    413.97    524.00    450.50   22%1 <
  -6  -3  -5   6197.50   5448.80    717.20   22%1 o
  -7   2  -5    791.84    423.00    303.60   22%1 <
  -5  -2  -4   1201.00   3740.60    781.00   22%1 o
  -5  -1  -4   1588.40   3238.20    799.10   22%1 o
  -6   5  -4   1877.10   1909.70    499.40   22%1 o
  -6   6  -4    229.17    293.00    307.00   22%1 <
  -3  -9  -3  11563.00  14381.40   1047.10   22%1 o
  -3  -8  -3   6366.40   9298.80   1098.20   22%1 o
  -3  -7  -3  80532.00  75414.20   2244.40   22%1 o
  -4   1  -3   1842.20   4884.00   1108.70   22%1 o
  -4   2  -3  49513.00  57440.10   2031.80   22%1 o
  -5   8  -3    104.83    176.70    359.50   22%1 <
  -2  -5  -2  17406.00  16521.70   1845.20   22%1 o
  -3   3  -2  22988.00  28142.50   2147.20   22%1 o
  -3   4  -2  19320.00  19237.40   1517.60   22%1 o
   2  -7   1  77042.00  63075.90   2239.80   22%1 o
   1   2   1  56397.00  21153.20   4815.80   22%1 o
   3  -5   2  10517.00  12441.50   1321.90   22%1 o
   3  -4   2  12605.00  17672.60   1819.20   22%1 o
   2   4   2   9415.70   9536.10   2395.50   22%1 o
   1  11   2    496.71    736.70    546.70   22%1 <
   4  -4   3  18780.00  18636.10   1270.20   22%1 o
   4  -3   3    381.45    141.40   1007.70   22%1 <
   4  -2   3  50298.00  49592.90   1973.30   22%1 o
   3   5   3   8085.20  10456.50   1100.60   22%1 o
   3   6   3  37778.00  36500.30   1707.90   22%1 o
   5  -2   4    510.00   1787.80    692.60   22%1 <
   5  -1   4    923.51   2857.30    761.40   22%1 o
   4   6   4   1174.00   2032.90    768.90   22%1 <
   4   7   4  16414.00  18871.00   1221.60   22%1 o
   4   8   4   5691.20   4552.50    665.20   22%1 o
   6  -1   5   1081.70   1385.50    596.20   22%1 <
   6   1   5   1077.70    914.70    563.20   22%1 <
   6   2   5   1100.60   2051.70    653.80   22%1 o
   6  -5   5   2465.50   1225.00    389.30   23%1 o
   6  -4   5    329.61    949.00    408.60   23%1 <
   6  -3   5   7719.80   9561.20    838.60   23%1 o
   5   5   5   3334.70   2361.80    646.60   23%1 o
   5   6   5   3938.60   4251.80    604.60   23%1 o
   6   5   6   4978.80   4466.60    567.80   23%1 o
  -6  -1  -5    969.22   1043.60    568.30   23%1 <
  -4  -9  -4   7625.20   5737.90    682.20   23%1 o
  -4  -8  -4   5235.30   3022.90    650.80   23%1 o
  -4  -7  -4  15856.00  18365.60   1233.20   23%1 o
  -5   1  -4   1635.10   1837.20    625.50   23%1 <
  -5   2  -4    585.30   3232.60    692.80   23%1 o
  -3  -6  -3  34361.00  42936.80   1773.40   23%1 o
  -3  -5  -3   7792.60  11981.30   1162.00   23%1 o
  -4   3  -3    502.04   -678.80    877.00   23%1 <
  -4   4  -3  21046.00  18908.90   1271.30   23%1 o
  -2  -3  -2  26983.00  27099.50   2529.60   23%1 o
  -3   5  -2  11220.00   9594.20   1173.10   23%1 o
   2  -9   1  13425.00  16417.60   1587.90   23%1 o
   3  -8   2    116.06    614.70    875.40   23%1 <
   3  -7   2  26728.00  26933.60   1471.80   23%1 o
   2   2   2 251870.00 225058.00   4279.20   23%1 o
   2   3   2  28033.00  22901.90   2538.00   23%1 o
   1  10   2  17143.00  16385.80   1258.00   23%1 o
   4  -7   3    121.18    265.20    757.80   23%1 <
   4  -6   3    175.63    918.60    656.00   23%1 <
   4  -5   3    601.10   2054.80    748.50   23%1 <
   3   4   3  29547.00  24272.70   1553.70   23%1 o
   5  -6   4   1522.50    930.20    578.50   23%1 <
   5  -5   4   5472.70  10262.80    951.50   23%1 o
   5  -4   4   1806.10   2774.00    744.40   23%1 o
   5  -3   4   3940.30   2672.90    815.50   23%1 o
   4   5   4  10224.00  15713.50   1129.90   23%1 o
   6  -2   5   1721.50   1021.00    554.20   23%1 <
  -6   1  -5    738.96    985.40    492.80   23%1 <
  -4  -6  -4   1205.70    758.80    737.00   23%1 <
  -5   3  -4   5332.70   4378.70    760.50   23%1 o
   3   3   3   3024.90   5202.10   1356.30   23%1 o
   4   4   4   6084.40   8214.80    909.50   23%1 o
   6  -6   5   2311.20   1176.40    337.60   24%1 o
   6  -5   5   2342.30   1225.00    389.30   24%1 o
   6  -4   5    227.43    949.00    408.60   24%1 <
   6  -3   5   8402.60   9561.20    838.60   24%1 o
   5   4   5   1672.20   4323.90    758.90   24%1 o
   5   5   5   3418.50   2361.80    646.60   24%1 o
   5   6   5   4095.50   4251.80    604.60   24%1 o
   6   4   6   2099.60   2254.50    440.00   24%1 o
   6   5   6   4823.60   4466.60    567.80   24%1 o
  -6   2  -5   1466.90   2344.10    550.80   24%1 o
  -4  -8  -4   4640.70   3022.90    650.80   24%1 o
  -4  -7  -4  16154.00  18365.60   1233.20   24%1 o
  -4  -6  -4   1056.40    758.80    737.00   24%1 <
  -5   3  -4   4398.10   4378.70    760.50   24%1 o
  -5   4  -4   2498.30   4749.70    743.70   24%1 o
  -3  -5  -3   8359.60  11981.30   1162.00   24%1 o
  -3  -4  -3  26449.00  20246.40   1477.30   24%1 o
  -4   4  -3  15825.00  18908.90   1271.30   24%1 o
  -4   5  -3   1206.80   4541.60    753.60   24%1 o
  -2  -3  -2  29471.00  27099.50   2529.60   24%1 o
  -3   6  -2  13983.00  17212.50   1193.20   24%1 o
  -2   7  -1  90238.00  85912.80   2440.20   24%1 o
   2 -10   1    270.45   1969.20    713.90   24%1 <
   3  -9   2    207.91   1792.90    693.40   24%1 <
   3  -8   2    127.60    614.70    875.40   24%1 <
   2   2   2 254130.00 225058.00   4279.20   24%1 o
   1  10   2  14992.00  16385.80   1258.00   24%1 o
   4  -8   3   5084.90   5094.00    703.30   24%1 o
   4  -7   3    160.06    265.20    757.80   24%1 <
   4  -6   3     68.31    918.60    656.00   24%1 <
   3   3   3   3890.70   5202.10   1356.30   24%1 o
   3   4   3  28830.00  24272.70   1553.70   24%1 o
   5  -7   4   4739.00   5215.50    619.30   24%1 o
   5  -6   4   1564.10    930.20    578.50   24%1 <
   5  -5   4   6496.40  10262.80    951.50   24%1 o
   4   4   4   5537.70   8214.80    909.50   24%1 o
  -6   1  -5   1101.20    985.40    492.80   24%1 <
  -5   2  -4    680.19   3232.60    692.80   24%1 o
   4   5   4  10860.00  15713.50   1129.90   24%1 o
   6  -6   5   2244.30   1176.40    337.60   25%1 o
   6  -5   5   2429.90   1225.00    389.30   25%1 o
   5   2   5   7783.70  10447.90    940.60   25%1 o
   5   3   5   2074.20   2476.70    715.20   25%1 o
   5   4   5   1784.80   4323.90    758.90   25%1 o
   6   2   6    639.00    415.90    334.40   25%1 <
   6   3   6   2554.00   2074.90    464.50   25%1 o
   6   4   6   2193.20   2254.50    440.00   25%1 o
   6   5   6   4863.40   4466.60    567.80   25%1 o
  -5  -7  -5    185.58    848.30    357.00   25%1 <
  -5  -6  -5   4679.20   5688.00    674.10   25%1 o
  -5  -5  -5   3106.20   2321.30    637.40   25%1 o
  -6   2  -5   1191.50   2344.10    550.80   25%1 o
  -6   3  -5   6457.90   9034.50    821.60   25%1 o
  -6   4  -5    233.65    709.00    315.00   25%1 <
  -4  -6  -4   1137.10    758.80    737.00   25%1 <
  -4  -5  -4   9628.80  13795.60   1087.30   25%1 o
  -4  -4  -4   5051.30   6731.60    850.70   25%1 o
  -5   3  -4   5674.50   4378.70    760.50   25%1 o
  -5   4  -4   3573.20   4749.70    743.70   25%1 o
  -5   5  -4   5566.00   4778.20    800.60   25%1 o
  -3  -4  -3  26544.00  20246.40   1477.30   25%1 o
  -3  -3  -3   2940.50   4625.80   1519.80   25%1 o
  -4   5  -3   1137.80   4541.60    753.60   25%1 o
  -4   6  -3    109.91   1292.40    657.30   25%1 <
  -2  -2  -2 249060.00 246174.00   4467.80   25%1 o
  -3   6  -2  12328.00  17212.50   1193.20   25%1 o
  -1  -1  -1 167800.00 166793.00   6238.30   25%1 o
  -2   7  -1  85750.00  85912.80   2440.20   25%1 o
   2 -10   1    601.16   1969.20    713.90   25%1 <
   3 -10   2   1393.10   1013.80    477.60   25%1 <
   3  -9   2    243.93   1792.90    693.40   25%1 <
   3  -8   2    116.55    614.70    875.40   25%1 <
   2   2   2 255580.00 225058.00   4279.20   25%1 o
   4  -9   3    379.47    163.40    344.90   25%1 <
   4  -8   3   4013.70   5094.00    703.30   25%1 o
   4  -7   3    193.59    265.20    757.80   25%1 <
   3   2   3   5116.00   2828.90   1736.80   25%1 <
   3   3   3   2982.50   5202.10   1356.30   25%1 o
   2  10   3  15735.00  15803.00    981.20   25%1 o
   5  -8   4    518.08    357.20    280.90   25%1 <
   5  -7   4   4890.70   5215.50    619.30   25%1 o
   5  -6   4   1446.20    930.20    578.50   25%1 <
   4   2   4   1046.70    843.80    817.00   25%1 <
   4   3   4    990.92   1273.50    821.80   25%1 <
   3  10   4   6037.60   5484.80    598.00   25%1 o
   5   0   5   4175.20   1072.20    760.70   26%1 <
   5   1   5   1551.70    622.40    676.90   26%1 <
   4   9   5   1953.40   1686.30    357.70   26%1 o
   6   0   6   5028.50   6738.70    747.80   26%1 o
   6   1   6     61.76   -223.00    372.30   26%1 <
  -6  -5  -6   4891.40   5998.20    586.50   26%1 o
  -6  -4  -6   1943.80   2247.80    417.10   26%1 o
  -6  -3  -6   2174.50   1756.00    438.80   26%1 o
  -6  -2  -6    623.87    715.10    379.80   26%1 <
  -5  -4  -5   1320.00   2863.30    769.60   26%1 o
  -5  -3  -5   2500.90   2932.10    689.30   26%1 o
  -5  -2  -5   7221.60   8061.20    859.30   26%1 o
  -6   5  -5   2530.10   1466.00    356.80   26%1 o
  -6   6  -5   3609.30   1132.70    314.90   26%1 o
  -4  -3  -4   1562.00   2293.70    751.20   26%1 o
  -4  -2  -4   1556.50   3145.20    756.90   26%1 o
  -4  -1  -4    301.55   1747.70    785.80   26%1 <
  -5   6  -4   1377.20   1994.60    544.10   26%1 o
  -5   7  -4   3673.10   2111.90    478.90   26%1 o
  -5   8  -4    307.82    597.40    276.50   26%1 <
  -3  -2  -3   5013.40   6448.50   1729.30   26%1 o
  -3  -1  -3  74325.00  79801.20   2751.40   26%1 o
  -4   7  -3     64.41    705.80    648.40   26%1 <
  -4   8  -3   3894.50   5127.80    646.40   26%1 o
  -2  -1  -2   6567.70   9895.80   2925.60   26%1 o
  -3   8  -2     66.68   1735.00    764.10   26%1 <
   2   0   2 110140.00  85257.50   3521.80   26%1 o
   2   1   2   6255.40   7760.20   2675.70   26%1 <
   3   0   3   6080.10  12846.10   1959.20   26%1 o
   3   1   3  76534.00  73963.30   2723.80   26%1 o
   2   9   3  12917.00  13109.00   1075.60   26%1 o
   2  10   3  15768.00  15803.00    981.20   26%1 o
   4   0   4   2696.00   6455.40   1026.30   26%1 o
   4   1   4    288.35    248.70    811.20   26%1 <
   3   9   4  26986.00  32479.50   1325.20   26%1 o
   3  10   4   5658.20   5484.80    598.00   26%1 o
   5  -1   5   1527.90    484.30    657.60   26%1 <
   6  -1   6     53.47    266.30    378.80   26%1 <
  -6  -5  -6   4805.10   5998.20    586.50   27%1 o
  -6  -4  -6   1899.00   2247.80    417.10   27%1 o
  -6  -3  -6   2150.90   1756.00    438.80   27%1 o
  -6  -2  -6    624.13    715.10    379.80   27%1 <
  -5  -4  -5   1269.40   2863.30    769.60   27%1 o
  -5  -3  -5   2436.20   2932.10    689.30   27%1 o
  -5  -2  -5   7148.90   8061.20    859.30   27%1 o
  -5  -1  -5   1330.90   2952.70    598.20   27%1 o
  -6   6  -5   3535.90   1132.70    314.90   27%1 o
  -4  -3  -4   1548.50   2293.70    751.20   27%1 o
  -4  -2  -4   1494.00   3145.20    756.90   27%1 o
  -4  -1  -4    375.34   1747.70    785.80   27%1 <
  -5   7  -4   3626.50   2111.90    478.90   27%1 o
  -5   8  -4    329.59    597.40    276.50   27%1 <
  -3  -2  -3   4890.00   6448.50   1729.30   27%1 o
  -3  -1  -3  74466.00  79801.20   2751.40   27%1 o
  -4   8  -3   3833.40   5127.80    646.40   27%1 o
  -2  -1  -2   6386.00   9895.80   2925.60   27%1 o
  -2   0  -2 105430.00  88899.00   3692.10   27%1 o
  -3   8  -2     72.15   1735.00    764.10   27%1 <
  -3   9  -2   1373.00    679.50    517.60   27%1 <
  -2   9  -1  12951.00  15705.00   1272.90   27%1 o
   2   0   2 107980.00  85257.50   3521.80   27%1 o
   1   9   2  21441.00  23131.10   1526.60   27%1 o
   3   0   3   6327.70  12846.10   1959.20   27%1 o
   3   1   3  74212.00  73963.30   2723.80   27%1 o
   2   9   3  12122.00  13109.00   1075.60   27%1 o
   4  -1   4    339.91    155.10    770.80   27%1 <
   4   0   4   2725.30   6455.40   1026.30   27%1 o
   4   1   4    255.86    248.70    811.20   27%1 <
   3   9   4  26822.00  32479.50   1325.20   27%1 o
   3  10   4   5777.40   5484.80    598.00   27%1 o
   5  -1   5   1535.20    484.30    657.60   27%1 <
   5   0   5   4059.10   1072.20    760.70   27%1 <
   5   1   5   1549.00    622.40    676.90   27%1 <
   4   8   5   4726.00   4449.10    544.70   27%1 o
   4   9   5   1998.80   1686.30    357.70   27%1 o
   6  -2   6    639.80    135.20    379.80   27%1 <
   6  -1   6     62.10    266.30    378.80   27%1 <
   6   0   6   4961.50   6738.70    747.80   27%1 o
   6   1   6     57.89   -223.00    372.30   27%1 <
  -6  -1  -6     68.59    -96.40    385.70   28%1 <
  -6   0  -6   4490.30   7996.80    702.60   28%1 o
  -6   1  -6     46.24    774.20    381.50   28%1 <
  -5   0  -5   3908.80   2095.30    577.80   28%1 o
  -5   1  -5   1438.40   2143.90    615.60   28%1 o
  -4   0  -4   2959.30   6998.30    905.60   28%1 o
  -4   1  -4    247.49   -326.20    813.40   28%1 <
  -3   0  -3   6035.70   7227.80   1914.60   28%1 o
  -3   1  -3  78783.00  76565.40   2573.80   28%1 o
  -4   9  -3    805.12    135.50    286.50   28%1 <
  -2   0  -2 112880.00  88899.00   3692.10   28%1 o
  -2   1  -2   5652.80   4506.00   2674.90   28%1 <
  -3   9  -2   1456.50    679.50    517.60   28%1 <
   2  -1   2   5719.20   2533.60   2840.30   28%1 <
   3  -2   3   5412.00   2454.00   1705.50   28%1 <
   3  -1   3  80234.00  77742.30   2794.20   28%1 o
   2   8   3   4774.70   6083.00    914.90   28%1 o
   4  -3   4   1529.30   2146.10    755.60   28%1 <
   4  -2   4   1475.80   1801.90    821.20   28%1 <
   3   7   4   3131.10   2561.60    766.80   28%1 o
   3   8   4   9327.20  11776.00    990.20   28%1 o
   5  -5   5   3472.30   3547.00    672.40   28%1 o
   5  -4   5   1568.20   1504.80    692.80   28%1 <
   5  -3   5   2749.40   2744.80    671.00   28%1 o
   5  -2   5   8107.80  10476.10    917.40   28%1 o
   4   6   5   7997.20  12610.40    982.80   28%1 o
   4   7   5   9575.90   9194.20    883.00   28%1 o
   4   8   5   5138.10   4449.10    544.70   28%1 o
   6  -5   6   5215.70   5474.70    566.40   28%1 o
   6  -4   6   2110.00   2352.50    431.60   28%1 o
   6  -3   6   2334.50   3476.10    484.20   28%1 o
   5   5   6   1378.00   1758.10    450.20   28%1 o
   5   6   6    538.68    373.20    324.40   28%1 <
   5   7   6   4359.90   3593.10    480.80   28%1 o
  -6   2  -6    619.39    161.80    313.10   28%1 <
  -5   2  -5   8117.90   7584.90    854.30   28%1 o
   6   4   7    375.58    449.20    242.80   28%1 <
  -6   1  -6     45.11    774.20    381.50   29%1 <
  -6   2  -6    655.48    161.80    313.10   29%1 <
  -6   3  -6   2440.10   2440.30    424.80   29%1 o
  -4  -9  -5   2928.80   1614.90    347.10   29%1 o
  -5   1  -5   1481.10   2143.90    615.60   29%1 o
  -5   2  -5   8234.30   7584.90    854.30   29%1 o
  -5   3  -5   2393.00   2856.80    631.30   29%1 o
  -3 -10  -4   5435.60   7169.20    637.40   29%1 o
  -4   1  -4    261.40   -326.20    813.40   29%1 <
  -4   2  -4   1456.50    959.80    685.60   29%1 <
  -3   1  -3  80138.00  76565.40   2573.80   29%1 o
  -3   2  -3   5205.90   4790.50   1478.00   29%1 o
  -2   1  -2   5731.90   4506.00   2674.90   29%1 <
  -3  10  -2   1212.00    602.50    363.60   29%1 <
   2  -2   2 275170.00 253353.00   4407.50   29%1 o
   2  -1   2   5917.50   2533.60   2840.30   29%1 <
   3  -3   3   3462.80  13496.50   1525.30   29%1 o
   3  -2   3   5542.90   2454.00   1705.50   29%1 <
   2   8   3   4773.70   6083.00    914.90   29%1 o
   4  -4   4   5314.30  10045.80    913.20   29%1 o
   4  -3   4   1518.00   2146.10    755.60   29%1 <
   3   7   4   3182.50   2561.60    766.80   29%1 o
   5  -6   5   5068.50   4722.10    612.80   29%1 o
   5  -5   5   3547.60   3547.00    672.40   29%1 o
   5  -4   5   1477.60   1504.80    692.80   29%1 <
   4   5   5   5697.80   5304.00    791.90   29%1 o
   4   6   5   8216.90  12610.40    982.80   29%1 o
   4   7   5   9769.60   9194.20    883.00   29%1 o
   6  -5   6   5324.40   5474.70    566.40   29%1 o
   5   4   6   1419.60   3412.00    667.20   29%1 o
   5   5   6   1430.00   1758.10    450.20   29%1 o
   5   6   6    604.23    373.20    324.40   29%1 <
   6   3   7   1208.70    646.80    308.40   29%1 <
   6   4   7    503.17    449.20    242.80   29%1 <
  -6  -4  -7    591.30    865.80    279.20   30%1 o
  -5  -7  -6   3684.90   4442.80    520.60   30%1 o
  -5  -6  -6    648.64   1005.30    337.70   30%1 <
  -5  -5  -6   1333.00   1791.00    454.60   30%1 o
  -6   3  -6   2669.80   2440.30    424.80   30%1 o
  -6   4  -6   2370.70   1747.20    374.30   30%1 o
  -6   5  -6   5187.60   6207.30    556.90   30%1 o
  -4  -8  -5   5054.60   5682.80    580.10   30%1 o
  -4  -7  -5   9751.80  10202.30    853.50   30%1 o
  -4  -6  -5   7310.10   9553.40    845.20   30%1 o
  -5   3  -5   2530.20   2856.80    631.30   30%1 o
  -5   4  -5   1763.00   2987.70    673.50   30%1 o
  -5   5  -5   3288.80   2051.20    499.50   30%1 o
  -3  -9  -4  29393.00  30552.60   1268.30   30%1 o
  -3  -8  -4  11991.00   9950.20    922.30   30%1 o
  -3  -7  -4   2561.80   4402.60    772.70   30%1 o
  -4   3  -4   1443.10   2473.00    710.80   30%1 o
  -4   4  -4   6188.60   8198.60    761.70   30%1 o
  -2 -10  -3  17038.00  20360.20   1054.70   30%1 o
  -2  -9  -3   9040.70  11383.00   1034.70   30%1 o
  -3   2  -3   5502.30   4790.50   1478.00   30%1 o
  -3   3  -3   3757.60   6616.80   1370.70   30%1 o
  -1 -11  -2    944.89   2464.70    537.80   30%1 o
  -1 -10  -2  16900.00  17845.10   1228.50   30%1 o
  -2   2  -2 285870.00 266551.00   4444.80   30%1 o
  -1   1  -1 195680.00 214321.00   6359.50   30%1 o
  -2  10  -1    407.86    690.80    549.70   30%1 <
   2  -3   2  32972.00  32870.30   2641.60   30%1 o
   2  -2   2 291160.00 253353.00   4407.50   30%1 o
   3  -4   3  31418.00  24411.60   1502.00   30%1 o
   3  -3   3   3540.00  13496.50   1525.30   30%1 o
   2   6   3  33051.00  29700.30   1458.90   30%1 o
   2   7   3   1237.90   2449.40    760.90   30%1 o
   4  -7   4  19718.00  22273.50   1262.00   30%1 o
   4  -6   4   1464.50    110.30    685.40   30%1 <
   4  -5   4  10788.00  15693.00   1127.60   30%1 o
   3   5   4    490.46    793.80    685.20   30%1 <
   3   6   4  18139.00  18789.70   1224.80   30%1 o
   5  -7   5    190.40     29.20    285.00   30%1 <
   5  -6   5   5431.40   4722.10    612.80   30%1 o
   4   4   5   1881.60   2676.40    653.00   30%1 o
   4   5   5   6372.40   5304.00    791.90   30%1 o
   5   2   6    337.19   1028.30    551.00   30%1 <
   5   3   6   9337.90   8474.30    856.00   30%1 o
   5   4   6   1022.50   3412.00    667.20   30%1 o
   6   1   7   1332.00   1206.40    354.50   30%1 o
   6   2   7   2327.80   3893.30    507.90   30%1 o
   6   3   7   1007.70    646.80    308.40   30%1 <
  -6  -4  -7    618.37    865.80    279.20   31%1 o
  -6  -3  -7   1393.80   1577.90    310.70   31%1 o
  -6  -2  -7   2149.70   2354.80    428.80   31%1 o
  -5  -5  -6   1148.00   1791.00    454.60   31%1 o
  -5  -4  -6   2035.70   3156.60    611.20   31%1 o
  -5  -3  -6   8763.50   8285.70    876.40   31%1 o
  -6   5  -6   5215.20   6207.30    556.90   31%1 o
  -4  -6  -5   6435.60   9553.40    845.20   31%1 o
  -4  -5  -5   7077.00   7478.20    859.40   31%1 o
  -4  -4  -5   1260.90   1640.90    598.00   31%1 <
  -5   4  -5   2120.60   2987.70    673.50   31%1 o
  -5   5  -5   3564.90   2051.20    499.50   31%1 o
  -5   6  -5   4797.30   2623.90    454.70   31%1 o
  -3  -7  -4   3172.70   4402.60    772.70   31%1 o
  -3  -6  -4  14458.00  19813.40   1155.40   31%1 o
  -3  -5  -4    855.33   1594.30    639.60   31%1 <
  -4   4  -4   5885.10   8198.60    761.70   31%1 o
  -4   5  -4  11957.00  16823.80   1025.60   31%1 o
  -2  -8  -3   4433.20   5495.60    980.90   31%1 o
  -2  -7  -3   1906.80   1582.30    699.30   31%1 <
  -3   3  -3   2853.40   6616.80   1370.70   31%1 o
  -3   4  -3  29064.00  22284.70   1348.90   31%1 o
  -1  -9  -2  21981.00  26509.30   1528.10   31%1 o
  -2   2  -2 287840.00 266551.00   4444.80   31%1 o
  -2  10  -1    794.72    690.80    549.70   31%1 <
   2  -3   2  34611.00  32870.30   2641.60   31%1 o
   1   7   2  10792.00  10264.70   1215.40   31%1 o
   3  -5   3  10853.00   9541.80   1132.90   31%1 o
   3  -4   3  30172.00  24411.60   1502.00   31%1 o
   2   5   3  83399.00  84775.40   2433.80   31%1 o
   2   6   3  31413.00  29700.30   1458.90   31%1 o
   4  -8   4   5905.00   5742.00    633.30   31%1 o
   4  -7   4  19426.00  22273.50   1262.00   31%1 o
   4  -6   4   1800.00    110.30    685.40   31%1 <
   3   4   4    887.75    685.50    777.40   31%1 <
   3   5   4    663.06    793.80    685.20   31%1 <
   4   2   5   8984.30   7600.00    846.00   31%1 o
   4   3   5  21028.00  24474.60   1223.30   31%1 o
   5   1   6     44.92   -278.80    509.40   31%1 <
   5   2   6    590.02   1028.30    551.00   31%1 <
   6  -2   7   2259.00   2439.00    406.60   31%1 o
   6  -1   7   1343.80   1312.10    335.00   31%1 o
  -6  -1  -7   1256.80   1079.10    294.60   31%1 o
  -1  -8  -2   1665.10   8700.20   1136.70   32%1 o
  -2   4  -2   7650.30  13638.30   2266.90   32%1 o
  -2  11  -1   3903.60   3195.60    514.00   32%1 o
   2  -5   2  13207.00  15687.30   1718.90   32%1 o
   2  -4   2   8332.20   4670.00   2215.30   32%1 <
   3  -8   3   8276.90  10032.80   1052.30   32%1 o
   3  -7   3  87335.00  81398.10   2254.10   32%1 o
   2   4   3 160290.00 141901.00   3231.40   32%1 o
   2   5   3  74215.00  84775.40   2433.80   32%1 o
   3   2   4  68698.00  63256.60   2217.70   32%1 o
   3   3   4    861.29   -125.10   1038.50   32%1 <
   4  -1   5   3213.00   3159.60    718.50   32%1 o
   4   1   5    228.88    156.50    595.50   32%1 <
   5  -4   6   1108.60   2447.40    515.70   32%1 o
   5  -3   6   7145.90  10616.80    817.70   32%1 o
   5  -2   6    544.50   2460.00    635.80   32%1 o
   4   7   6   1232.50    972.80    359.00   32%1 <
   4   8   6   3118.00   2357.70    378.20   32%1 o
   6  -4   7    307.68    400.50    234.20   32%1 <
   5   5   7    746.26   1147.30    341.80   32%1 o
   5   6   7   2916.00   2141.70    395.70   32%1 o
   6   2   8    128.80     -6.60    210.20   32%1 <
   6   3   8    309.40    424.90    216.70   32%1 <
  -6   1  -7   1295.70   1372.20    339.20   32%1 o
  -5  -1  -6     86.13    991.80    462.90   32%1 <
  -4  -3  -5  18166.00  23883.20   1197.10   32%1 o
  -4  -2  -5   7384.70   6172.50    776.40   32%1 o
  -5   7  -5    102.12    314.50    267.00   32%1 <
  -3  -4  -4   1005.90   1867.10    623.50   32%1 <
  -3  -3  -4   1069.50    553.00    891.40   32%1 <
  -4   6  -4    981.92    264.50    587.50   32%1 <
  -4   7  -4  15731.00  13497.00   1004.50   32%1 o
  -2  -6  -3  25184.00  30115.90   1501.90   32%1 o
  -2  -5  -3  73515.00  74542.40   2306.90   32%1 o
  -3   5  -3  10057.00  11760.30   1025.10   32%1 o
   5  -1   6    372.62      1.40    526.20   32%1 <
  -6   2  -7   1652.10   2361.50    386.80   32%1 o
  -5   1  -6    287.68    714.10    526.70   32%1 <
  -4  -1  -5    172.90    821.20    549.30   32%1 <
  -1  -8  -2   2498.10   8700.20   1136.70   33%1 o
  -2   4  -2   8754.00  13638.30   2266.90   33%1 o
   2  -5   2  14517.00  15687.30   1718.90   33%1 o
   1   6   2 295280.00 276642.00   4107.70   33%1 o
   3  -9   3  11789.00  13423.60    952.90   33%1 o
   3  -8   3   8239.30  10032.80   1052.30   33%1 o
   2   4   3 153950.00 141901.00   3231.40   33%1 o
   3   1   4  37900.00  41097.10   2039.10   33%1 o
   3   2   4  68492.00  63256.60   2217.70   33%1 o
   4  -2   5   9965.60  10732.80    952.10   33%1 o
   4  -1   5   2711.60   3159.60    718.50   33%1 o
   3   9   5   1191.40   1367.90    350.60   33%1 o
   5  -5   6   3157.20   3257.50    588.80   33%1 o
   5  -4   6    961.75   2447.40    515.70   33%1 o
   5  -3   6   7041.60  10616.80    817.70   33%1 o
   4   7   6   1206.10    972.80    359.00   33%1 <
   4   8   6   3108.20   2357.70    378.20   33%1 o
   5   4   7    338.20    639.40    399.30   33%1 <
   5   5   7    778.23   1147.30    341.80   33%1 o
   5   6   7   2875.20   2141.70    395.70   33%1 o
   6   1   8    124.26    274.30    244.10   33%1 <
   6   2   8    102.96     -6.60    210.20   33%1 <
   6   3   8    431.10    424.90    216.70   33%1 <
  -6   3  -7   1461.30    860.50    278.20   33%1 o
  -6   4  -7    197.99    360.80    211.10   33%1 <
  -5   1  -6    454.32    714.10    526.70   33%1 <
  -5   2  -6    473.13   3135.40    589.70   33%1 o
  -4  -1  -5    131.04    821.20    549.30   33%1 <
  -3  -3  -4   1169.50    553.00    891.40   33%1 <
  -3  -2  -4  65479.00  61256.50   2196.30   33%1 o
  -4   7  -4  15404.00  13497.00   1004.50   33%1 o
  -4   8  -4   5517.80   6363.00    586.20   33%1 o
  -2  -5  -3  72597.00  74542.40   2306.90   33%1 o
  -3   6  -3  37418.00  45279.50   1641.20   33%1 o
  -6   1  -7   1166.40   1372.20    339.20   33%1 o
  -6   2  -7   1824.40   2361.50    386.80   33%1 o
  -4  -2  -5   7070.10   6172.50    776.40   33%1 o
  -2   5  -2   8354.60  13012.00   1540.80   34%1 o
   1   6   2 313000.00 276642.00   4107.70   34%1 o
   3 -10   3   2097.00  10120.80    719.50   34%1 o
   3  -9   3  11590.00  13423.60    952.90   34%1 o
   2   3   3  46227.00  42601.90   2514.90   34%1 o
   2   4   3 160620.00 141901.00   3231.40   34%1 o
   3   1   4  37507.00  41097.10   2039.10   34%1 o
   4  -3   5  14625.00  15441.50    990.80   34%1 o
   4  -2   5   7776.70  10732.80    952.10   34%1 o
   4  -1   5   1185.20   3159.60    718.50   34%1 o
   3   8   5   2812.90   1506.10    496.30   34%1 o
   3   9   5    911.80   1367.90    350.60   34%1 o
   5  -7   6   4623.80   3186.30    429.90   34%1 o
   5  -6   6    516.70   1904.30    360.20   34%1 o
   5  -5   6   3427.00   3257.50    588.80   34%1 o
   5  -4   6    720.23   2447.40    515.70   34%1 o
   4   6   6   4174.00   4282.70    646.80   34%1 o
   4   7   6   1112.60    972.80    359.00   34%1 <
   5   3   7  15802.00  18819.80   1039.10   34%1 o
   5   4   7    691.02    639.40    399.30   34%1 <
   5   5   7    793.16   1147.30    341.80   34%1 o
   6  -1   8     86.82    549.70    284.00   34%1 <
   6   0   8   2271.00   4653.60    532.30   34%1 o
   6   1   8    130.57    274.30    244.10   34%1 <
   6   2   8     99.86     -6.60    210.20   34%1 <
  -5  -6  -7   3130.60   2521.40    392.80   34%1 o
  -6   3  -7   1872.00    860.50    278.20   34%1 o
  -6   4  -7    311.92    360.80    211.10   34%1 <
  -5   1  -6    363.25    714.10    526.70   34%1 <
  -5   2  -6    742.30   3135.40    589.70   34%1 o
  -5   3  -6  12595.00   9722.00    871.60   34%1 o
  -4   1  -5   3092.00   4708.20    720.80   34%1 o
  -3  -3  -4   1794.80    553.00    891.40   34%1 <
  -3  -2  -4  68761.00  61256.50   2196.30   34%1 o
  -3  -1  -4  32181.00  41511.20   1948.70   34%1 o
  -4   8  -4   6022.30   6363.00    586.20   34%1 o
  -4   9  -4   4544.90   1725.50    356.40   34%1 o
  -2  -5  -3  65436.00  74542.40   2306.90   34%1 o
  -2  -4  -3 129860.00 124169.00   3105.00   34%1 o
  -3   6  -3  37889.00  45279.50   1641.20   34%1 o
  -3   7  -3  83743.00  85796.60   2195.20   34%1 o
  -1  -6  -2 256280.00 221715.00   3699.70   35%1 o
  -2   5  -2  10316.00  13012.00   1540.80   35%1 o
   1   5   2  13245.00  20320.40   2397.90   35%1 o
   3 -10   3   1983.40  10120.80    719.50   35%1 o
   3  -9   3  12889.00  13423.60    952.90   35%1 o
   2   3   3  25446.00  42601.90   2514.90   35%1 o
   3  -1   4  45247.00  27681.30   1752.00   35%1 o
   2   9   4    470.76    766.20    479.00   35%1 <
   2  10   4  14041.00  17575.60    923.20   35%1 o
   4  -4   5   7542.60   6812.30    786.40   35%1 o
   4  -3   5  15333.00  15441.50    990.80   35%1 o
   3   7   5  24816.00  35885.20   1502.40   35%1 o
   5  -7   6   4550.60   3186.30    429.90   35%1 o
   5  -6   6    241.97   1904.30    360.20   35%1 o
   4   4   6  17588.00  26236.30   1231.40   35%1 o
   4   5   6   1209.20   1955.30    564.10   35%1 o
   5   1   7   9607.20  10727.80    867.90   35%1 o
   5   2   7    490.19   1739.80    551.70   35%1 o
   5   3   7  13827.00  18819.80   1039.10   35%1 o
   6  -3   8    490.65   1067.90    284.20   35%1 o
   6  -2   8    124.00     77.60    217.90   35%1 <
   6  -1   8    253.32    549.70    284.00   35%1 <
   6   0   8   4611.20   4653.60    532.30   35%1 o
  -6  -3  -8    524.69    547.70    242.40   35%1 <
  -6  -2  -8    105.85    -89.10    205.20   35%1 <
  -6  -1  -8    152.78    -24.00    229.10   35%1 <
  -5  -6  -7   2719.00   2521.40    392.80   35%1 o
  -5  -5  -7    525.84    768.10    307.60   35%1 <
  -5  -4  -7   1024.80   1303.60    402.80   35%1 o
  -4  -8  -6    730.74    610.10    271.20   35%1 <
  -4  -7  -6   2269.90   2962.60    449.50   35%1 o
  -4  -6  -6  14147.00  10127.50    863.60   35%1 o
  -5   3  -6   6534.30   9722.00    871.60   35%1 o
  -5   4  -6   1086.80   1223.10    490.20   35%1 <
  -4   1  -5    372.27   4708.20    720.80   35%1 o
  -4   2  -5   9397.10  10514.60    913.40   35%1 o
  -3  -1  -4  38968.00  41511.20   1948.70   35%1 o
  -4   8  -4   5764.20   6363.00    586.20   35%1 o
  -4   9  -4   3916.90   1725.50    356.40   35%1 o
  -2  -4  -3 157140.00 124169.00   3105.00   35%1 o
  -2  -3  -3  42086.00  53685.60   2548.10   35%1 o
  -3   7  -3  89189.00  85796.60   2195.20   35%1 o
  -6  -1  -8    160.16    -24.00    229.10   36%1 <
  -6   0  -8   5246.40   3861.90    453.50   36%1 o
  -6   1  -8    306.22    470.00    231.30   36%1 <
  -6   2  -8     57.97    -92.60    192.20   36%1 <
  -5  -3  -7  17979.00  17025.10    988.10   36%1 o
  -5  -2  -7   1176.10   1048.70    519.70   36%1 <
  -5  -1  -7   7864.30  11534.30    860.30   36%1 o
  -4  -6  -6  17280.00  10127.50    863.60   36%1 o
  -4  -5  -6    912.29   1945.20    604.50   36%1 o
  -4  -4  -6  17764.00  29492.40   1318.30   36%1 o
  -5   5  -6   1445.70   2336.40    443.80   36%1 o
  -5   6  -6   2509.00   2831.90    438.10   36%1 o
  -3  -9  -5    612.25    883.40    327.80   36%1 <
  -3  -8  -5   1643.80   4608.90    634.50   36%1 o
  -4   3  -5  20096.00  17232.90   1052.70   36%1 o
  -4   4  -5   9760.10  10747.80    846.10   36%1 o
  -3   1  -4  52847.00  34945.40   1856.90   36%1 o
  -2  -2  -3  37883.00  45230.60   2380.80   36%1 o
  -3   8  -3  11005.00  15557.80   1029.50   36%1 o
  -2   6  -2  30098.00  69039.40   2095.80   36%1 o
   2  -7   2  74247.00  63844.40   1994.10   36%1 o
   2   1   3   3636.20  11982.30   2053.90   36%1 o
   2   2   3  19062.00  33579.90   2312.20   36%1 o
   1  11   3  10594.00   8274.90    676.00   36%1 o
   3  -2   4  72084.00  58392.50   2084.70   36%1 o
   3  -1   4  48609.00  27681.30   1752.00   36%1 o
   2   8   4  14740.00  15118.50   1048.10   36%1 o
   2   9   4    715.04    766.20    479.00   36%1 <
   4  -7   5   8837.40  10790.30    800.90   36%1 o
   4  -6   5  10345.00  11190.10    889.60   36%1 o
   4  -5   5   3529.80   8283.80    833.10   36%1 o
   3   5   5   3827.80   2433.40    602.90   36%1 o
   3   6   5   8132.80   5090.40    627.10   36%1 o
   4   2   6   2850.70   3063.80    594.60   36%1 o
   4   3   6  14534.00  10071.60    874.20   36%1 o
   5  -2   7    399.08   1067.10    481.20   36%1 <
   5  -1   7    274.86    338.60    444.60   36%1 <
   5   0   7   8731.70  10309.50    860.40   36%1 o
   6  -3   8    799.09   1067.90    284.20   36%1 o
  -6   1  -8    364.92    470.00    231.30   37%1 <
  -6   2  -8    105.32    -92.60    192.20   37%1 <
  -6   3  -8    513.82    687.70    222.80   37%1 o
  -5  -2  -7   1123.90   1048.70    519.70   37%1 <
  -5  -1  -7  10303.00  11534.30    860.30   37%1 o
  -5   0  -7   8621.30  10265.30    779.30   37%1 o
  -4  -5  -6    761.72   1945.20    604.50   37%1 o
  -4  -4  -6  20516.00  29492.40   1318.30   37%1 o
  -4  -3  -6   7677.00  12503.40    858.20   37%1 o
  -5   6  -6   3096.50   2831.90    438.10   37%1 o
  -5   7  -6   5657.80   3107.40    411.30   37%1 o
  -3  -8  -5   2104.20   4608.90    634.50   37%1 o
  -3  -7  -5  31975.00  39682.10   1533.80   37%1 o
  -4   4  -5  10080.00  10747.80    846.10   37%1 o
  -4   5  -5  25338.00  22409.80   1163.70   37%1 o
  -3   1  -4  57816.00  34945.40   1856.90   37%1 o
  -3   2  -4  65861.00  53326.30   2009.90   37%1 o
  -2  -2  -3  34008.00  45230.60   2380.80   37%1 o
  -2  -1  -3   3348.50  10764.80   1932.00   37%1 o
  -3   8  -3  12167.00  15557.80   1029.50   37%1 o
  -3   9  -3  16569.00  13795.50    879.90   37%1 o
  -1  -5  -2  16886.00  25932.60   2482.40   37%1 o
  -2   6  -2  35756.00  69039.40   2095.80   37%1 o
   2  -8   2   6806.60  14916.10   1147.70   37%1 o
   2  -7   2  80705.00  63844.40   1994.10   37%1 o
   2   1   3   4763.20  11982.30   2053.90   37%1 o
   1  11   3   8776.20   8274.90    676.00   37%1 o
   3  -3   4   3719.30   3846.40    925.10   37%1 o
   3  -2   4  78240.00  58392.50   2084.70   37%1 o
   2   8   4  15572.00  15118.50   1048.10   37%1 o
   4  -8   5   5990.60   3365.80    444.10   37%1 o
   4  -7   5   9948.00  10790.30    800.90   37%1 o
   4  -6   5  12180.00  11190.10    889.60   37%1 o
   3   5   5   5118.80   2433.40    602.90   37%1 o
   4   1   6   2405.00   4556.00    625.00   37%1 o
   4   2   6   3390.50   3063.80    594.60   37%1 o
   5  -3   7  19834.00  18559.40   1073.90   37%1 o
   5  -2   7    593.55   1067.10    481.20   37%1 <
   5  -1   7    349.04    338.60    444.60   37%1 <
   4   8   7   1162.80    -81.20    229.70   37%1 <
   5   5   8    215.64    267.70    182.50   37%1 <
  -5  -5  -8    153.13    -22.40    189.10   38%1 <
  -5   1  -7    230.95   -216.10    411.40   38%1 <
  -5   2  -7    718.44    747.90    365.40   38%1 <
  -5   3  -7  19234.00  19647.80   1065.80   38%1 o
  -4  -2  -6   2674.60   2427.50    572.80   38%1 o
  -4  -1  -6   1087.60   2075.70    515.30   38%1 o
  -3  -6  -5   4598.60   2935.00    556.80   38%1 o
  -3  -5  -5   2803.30   1160.20    476.20   38%1 <
  -3  -4  -5    544.89   2245.30    544.70   38%1 o
  -4   6  -5   9357.50   7355.20    724.00   38%1 o
  -4   7  -5  10051.00   5073.20    560.30   38%1 o
  -2 -10  -4  17192.00  19845.20    977.10   38%1 o
  -2  -9  -4    365.13    729.00    508.20   38%1 <
  -3   3  -4   3173.50   3815.10    972.60   38%1 o
  -3   4  -4    711.06   1161.90    641.00   38%1 <
  -3  10  -3   3712.40  10270.10    695.40   38%1 o
  -2   7  -2  51086.00  58803.50   1853.80   38%1 o
   2 -10   2   1740.20    567.10    437.60   38%1 <
   2  -9   2   2811.90   3319.20    785.20   38%1 o
   1   4   2  33277.00  24297.20   2526.70   38%1 o
   3  -5   4    486.83    613.00    552.60   38%1 <
   3  -4   4    802.63   1220.00    641.40   38%1 <
   2   7   4  62027.00  49652.30   1683.40   38%1 o
   4  -9   5   3067.00    771.00    286.20   38%1 <
   3   3   5  11351.00   9034.40    934.30   38%1 o
   3   4   5   1106.20   2212.30    518.40   38%1 o
   4  -1   6   1697.60   2175.70    549.60   38%1 o
   4   0   6    659.81    554.60    381.50   38%1 <
   5  -6   7   2831.00   1789.30    351.00   38%1 o
   5  -5   7    317.00     24.10    229.40   38%1 <
   5  -4   7    200.44    858.40    344.20   38%1 <
   4   6   7  24626.00  25241.10   1152.40   38%1 o
   4   7   7    853.54    214.60    220.60   38%1 <
   5   2   8  27780.00  36727.90   1474.00   38%1 o
   5   3   8   6278.80   7473.00    629.00   38%1 o
   5   4   8    866.27    251.40    218.70   38%1 <
  -4   0  -6    551.11    976.60    425.10   38%1 <
   4  -2   6   4139.50   3301.00    596.90   38%1 o
  -5  -5  -8    209.86    -22.40    189.10   39%1 <
  -5  -4  -8    730.07    185.20    207.40   39%1 <
  -4  -8  -7   1398.60    182.80    209.80   39%1 <
  -5   3  -7  18893.00  19647.80   1065.80   39%1 o
  -5   4  -7    474.63      7.40    297.80   39%1 <
  -4  -1  -6   1042.60   2075.70    515.30   39%1 o
  -4   0  -6    564.32    976.60    425.10   39%1 <
  -4   1  -6   2031.10   3018.60    539.60   39%1 o
  -3  -5  -5   2751.30   1160.20    476.20   39%1 <
  -3  -4  -5    491.85   2245.30    544.70   39%1 o
  -3  -3  -5  16109.00  13639.30   1026.50   39%1 o
  -4   7  -5  10013.00   5073.20    560.30   39%1 o
  -4   8  -5   5991.60   1909.00    358.80   39%1 o
  -2 -10  -4  16745.00  19845.20    977.10   39%1 o
  -2  -9  -4    458.33    729.00    508.20   39%1 <
  -3   4  -4    813.82   1161.90    641.00   39%1 <
  -1  -4  -2  32718.00  17850.20   2498.00   39%1 o
   2 -11   2  18299.00  15755.10    881.70   39%1 o
   2 -10   2   1539.50    567.10    437.60   39%1 <
   2  -1   3   1427.40   2022.40   2186.10   39%1 <
   1  10   3  20615.00  24925.20   1136.70   39%1 o
   3  -6   4  17646.00  21983.70   1152.60   39%1 o
   3  -5   4    479.49    613.00    552.60   39%1 <
   2   6   4   4601.40   5561.50    708.80   39%1 o
   2   7   4  61584.00  49652.30   1683.40   39%1 o
   3   2   5   3623.90   4027.20    852.80   39%1 o
   3   3   5   9951.00   9034.40    934.30   39%1 o
   4  -3   6   9995.10  12232.00    873.60   39%1 o
   4  -2   6   3874.00   3301.00    596.90   39%1 o
   4  -1   6   1472.00   2175.70    549.60   39%1 o
   3   9   6  18033.00  23545.20   1058.20   39%1 o
   5  -6   7   2677.70   1789.30    351.00   39%1 o
   4   5   7  10337.00   8060.70    772.90   39%1 o
   4   6   7  24467.00  25241.10   1152.40   39%1 o
   5   1   8    272.43   1415.10    458.00   39%1 o
   5   2   8  26506.00  36727.90   1474.00   39%1 o
  -5  -3  -8   6005.00   7843.20    638.80   39%1 o
  -5   5  -7    320.08    466.00    209.80   39%1 <
  -5  -2  -8  23656.00  37070.40   1412.50   40%1 o
  -5  -1  -8    480.76    629.00    377.00   40%1 <
  -4  -7  -7    669.41    105.50    254.90   40%1 <
  -4  -6  -7  16975.00  22230.90   1048.60   40%1 o
  -4  -5  -7   8862.00   9788.90    790.40   40%1 o
  -5   6  -7   1844.30    963.90    266.50   40%1 o
  -4   2  -6   3584.50   3700.90    615.90   40%1 o
  -4   3  -6   9982.10  18553.30    996.60   40%1 o
  -3  -2  -5   3598.80   1583.70    769.30   40%1 <
  -3  -1  -5 123350.00 110416.00   2623.90   40%1 o
  -4   9  -5   2223.20    434.80    259.70   40%1 <
  -2  -7  -4  61024.00  60390.50   1888.80   40%1 o
  -2  -6  -4   3120.30   3765.10    671.90   40%1 o
  -3   6  -4  14780.00  21725.10   1102.20   40%1 o
  -2   2  -3  59890.00  38171.40   2407.20   40%1 o
  -1  -3  -2   4364.60  15899.90   2944.70   40%1 o
   2  -2   3  63421.00  48270.20   2358.40   40%1 o
   1   9   3  13574.00  10001.50    939.00   40%1 o
   3  -9   4  32789.00  29897.10   1187.40   40%1 o
   3  -8   4  11420.00  13689.70    953.00   40%1 o
   2   5   4  24294.00  22357.60   1306.60   40%1 o
   3   0   5  39098.00  32606.40   1659.10   40%1 o
   3   1   5 127690.00 111743.00   2570.10   40%1 o
   4  -6   6   6757.10   3917.00    624.50   40%1 o
   4  -5   6    925.46   1158.70    587.30   40%1 <
   4  -4   6  30876.00  34954.40   1419.10   40%1 o
   3   7   6   3662.70   4643.30    633.30   40%1 o
   3   8   6   4248.80   2939.60    437.90   40%1 o
   4   3   7   1934.80   3863.70    578.80   40%1 o
   5  -3   8   6460.60   7443.20    671.30   40%1 o
   5  -2   8  27430.00  36320.90   1347.60   40%1 o
   5  -1   8    263.90    922.10    388.40   40%1 <
   5   4   9   1644.10   1428.80    310.50   40%1 o
  -5   1  -8    407.51   1326.30    422.50   40%1 o
  -4  -4  -7   6688.40   4929.50    631.30   40%1 o
  -4   4  -6  27772.00  26786.10   1271.70   40%1 o
   4   2   7  21241.00  25506.60   1190.50   40%1 o
   5  -4   8    623.79    -50.00    257.80   40%1 <
  -5   1  -8    757.17   1326.30    422.50   41%1 o
  -4  -5  -7   7629.20   9788.90    790.40   41%1 o
  -4  -4  -7   6464.70   4929.50    631.30   41%1 o
  -3  -9  -6  16910.00  21466.20   1017.20   41%1 o
  -4   3  -6  14540.00  18553.30    996.60   41%1 o
  -3  -1  -5 121620.00 110416.00   2623.90   41%1 o
  -4   9  -5   2620.30    434.80    259.70   41%1 <
  -2  -6  -4   3798.00   3765.10    671.90   41%1 o
  -3   6  -4  16107.00  21725.10   1102.20   41%1 o
  -2   2  -3  48991.00  38171.40   2407.20   41%1 o
  -1  -3  -2   5488.00  15899.90   2944.70   41%1 o
  -2   8  -2   6763.60   7467.40    822.30   41%1 o
   2 -11   2  18213.00  15755.10    881.70   41%1 o
   2  -2   3  60337.00  48270.20   2358.40   41%1 o
   1   9   3  11533.00  10001.50    939.00   41%1 o
   3  -8   4  11909.00  13689.70    953.00   41%1 o
   3  -7   4   3176.10   4382.40    603.40   41%1 o
   2   5   4  31937.00  22357.60   1306.60   41%1 o
   3   0   5  35075.00  32606.40   1659.10   41%1 o
   2  10   5   6020.10   4707.90    498.30   41%1 o
   4  -6   6   6561.30   3917.00    624.50   41%1 o
   4  -5   6   1268.80   1158.70    587.30   41%1 <
   3   6   6  36455.00  36892.40   1446.30   41%1 o
   3   7   6   5428.70   4643.30    633.30   41%1 o
   4   2   7  26325.00  25506.60   1190.50   41%1 o
   5  -4   8    660.45    -50.00    257.80   41%1 <
   5   3   9   3480.70   3488.00    452.80   41%1 o
   5   4   9    484.31   1428.80    310.50   41%1 o
  -5  -1  -8    363.51    629.00    377.00   41%1 <
  -4  -6  -7  15934.00  22230.90   1048.60   41%1 o
  -5   6  -7   1977.50    963.90    266.50   41%1 o
  -4   2  -6   3376.20   3700.90    615.90   41%1 o
  -3  -2  -5   3722.00   1583.70    769.30   41%1 <
  -3   5  -4    843.49     84.50    469.30   41%1 <
   3   1   5 121520.00 111743.00   2570.10   41%1 o
   4  -4   6  28201.00  34954.40   1419.10   41%1 o
   4   3   7   1591.00   3863.70    578.80   41%1 o
   5  -3   8   5983.40   7443.20    671.30   41%1 o
   5  -2   8  26756.00  36320.90   1347.60   41%1 o
  -5   1  -8    641.25   1326.30    422.50   42%1 o
  -5   2  -8  24798.00  30512.70   1268.20   42%1 o
  -5   3  -8   4848.00   4248.30    485.30   42%1 o
  -4  -4  -7   6356.20   4929.50    631.30   42%1 o
  -4  -3  -7   1186.50   2865.60    564.40   42%1 o
  -4  -2  -7  20625.00  21894.60   1129.60   42%1 o
  -3  -9  -6  18239.00  21466.20   1017.20   42%1 o
  -3  -8  -6   5288.40   3211.50    469.50   42%1 o
  -4   4  -6  25803.00  26786.10   1271.70   42%1 o
  -4   5  -6   1302.10   2891.80    532.00   42%1 o
  -3   0  -5  36358.00  41505.10   1729.10   42%1 o
  -2  -6  -4   3526.80   3765.10    671.90   42%1 o
  -2  -5  -4  23833.00  16444.60   1186.90   42%1 o
  -3   7  -4   2405.00   2549.90    583.20   42%1 o
  -2   3  -3  74785.00  50262.40   2436.20   42%1 o
  -2   9  -2   3514.30   3134.30    702.40   42%1 o
   2  -3   3  22880.00  51020.30   2524.00   42%1 o
   3 -10   4   5107.40   2603.40    403.50   42%1 o
   3  -9   4  31947.00  29897.10   1187.40   42%1 o
   2   4   4  56805.00  76969.20   2303.30   42%1 o
   3  -2   5  12096.00  18659.00   1256.20   42%1 o
   3  -1   5 113860.00  75077.50   2183.00   42%1 o
   2  10   5   4326.20   4707.90    498.30   42%1 o
   4  -8   6   1986.10    859.50    291.40   42%1 <
   4  -7   6    649.22   5059.90    524.00   42%1 o
   3   5   6   5044.50   6769.00    709.40   42%1 o
   3   6   6  32315.00  36892.40   1446.30   42%1 o
   4   1   7   7779.10  19744.70   1071.40   42%1 o
   5  -5   8   2176.40   3090.50    415.00   42%1 o
   5  -4   8    662.89    -50.00    257.80   42%1 <
   4   7   8   3193.00   1892.00    356.30   42%1 o
   5   1   9    292.65    897.10    308.10   42%1 <
   5   2   9   1702.50    534.30    269.70   42%1 <
   5   3   9   2925.80   3488.00    452.80   42%1 o
  -5  -4  -9    868.41   6362.30    548.70   43%1 o
  -5  -3  -9   4157.20   4082.10    452.50   43%1 o
  -5  -2  -9   1641.60   1160.10    293.60   43%1 o
  -5   3  -8   4411.00   4248.30    485.30   43%1 o
  -5   4  -8    895.99    421.00    214.40   43%1 <
  -4  -2  -7  19729.00  21894.60   1129.60   43%1 o
  -4  -1  -7   8171.20  21475.10   1069.20   43%1 o
  -3  -7  -6   3334.60   5305.20    703.90   43%1 o
  -3  -6  -6  32573.00  39381.30   1466.00   43%1 o
  -4   5  -6   2580.80   2891.80    532.00   43%1 o
  -4   6  -6   6341.40   3446.10    516.00   43%1 o
  -3   1  -5  96616.00  73315.00   2225.70   43%1 o
  -3   2  -5   4022.80   9146.90    905.50   43%1 o
  -2  -4  -4  54968.00  75247.50   2305.10   43%1 o
  -3   7  -4   2086.20   2549.90    583.20   43%1 o
  -3   8  -4  12771.00   9329.10    788.10   43%1 o
  -1 -11  -3   6761.50   5330.40    553.20   43%1 o
  -1 -10  -3  16752.00  15428.30    923.20   43%1 o
  -2   3  -3  62292.00  50262.40   2436.20   43%1 o
  -2   9  -2   2633.80   3134.30    702.40   43%1 o
   2  -4   3 166910.00 131253.00   3037.40   43%1 o
   1   8   3  25837.00  41114.70   1540.00   43%1 o
   3 -10   4   6226.60   2603.40    403.50   43%1 o
   2   3   4  10011.00  17944.90   1782.90   43%1 o
   3  -3   5  17272.00  16981.30   1088.40   43%1 o
   3  -2   5   4817.20  18659.00   1256.20   43%1 o
   2   9   5  98103.00  81875.00   2071.50   43%1 o
   4  -8   6   1027.40    859.50    291.40   43%1 <
   3   4   6   7529.10   7682.50    691.40   43%1 o
   3   5   6   4667.90   6769.00    709.40   43%1 o
   4  -2   7  23127.00  25314.90   1205.40   43%1 o
   4  -1   7   1990.90   3432.80    603.30   43%1 o
   4   5   8   3577.60   4784.50    535.10   43%1 o
   4   6   8    155.51    127.60    243.60   43%1 <
   5  -1   9   1175.50   2304.00    383.40   43%1 o
   5   0   9  32981.00  35799.90   1333.90   43%1 o
   5   1   9    410.51    897.10    308.10   43%1 <
  -5  -3  -9   5038.90   4082.10    452.50   44%1 o
  -5  -2  -9   1864.50   1160.10    293.60   44%1 o
  -5  -1  -9    316.05    347.20    232.30   44%1 <
  -4  -7  -8   3074.50   1915.30    323.00   44%1 o
  -4  -6  -8    390.31    451.60    230.90   44%1 <
  -5   4  -8    819.99    421.00    214.40   44%1 <
  -5   5  -8    365.01    258.70    200.40   44%1 <
  -4   1  -7   2451.30   3895.50    556.90   44%1 o
  -3  -6  -6  33476.00  39381.30   1466.00   44%1 o
  -3  -5  -6   3556.20   6445.10    675.10   44%1 o
  -4   6  -6   6272.30   3446.10    516.00   44%1 o
  -4   7  -6    185.89    281.20    260.60   44%1 <
  -3   2  -5   4522.10   9146.90    905.50   44%1 o
  -3   3  -5  18571.00  22514.30   1177.60   44%1 o
  -2  -4  -4  54962.00  75247.50   2305.10   44%1 o
  -2  -3  -4   6853.40   8602.90   1746.00   44%1 o
  -3   8  -4  13330.00   9329.10    788.10   44%1 o
  -3   9  -4  27559.00  24868.60   1117.70   44%1 o
  -1 -10  -3  16483.00  15428.30    923.20   44%1 o
  -2   4  -3 186070.00 148439.00   3273.80   44%1 o
  -2  10  -2   4979.20   8571.20    688.80   44%1 o
   2  -5   3  80120.00  75258.50   2187.90   44%1 o
   2   2   4  68556.00  83806.30   2690.00   44%1 o
   2   3   4   7719.90  17944.90   1782.90   44%1 o
   3  -4   5   5185.80   7720.10    767.80   44%1 o
   3  -3   5  17135.00  16981.30   1088.40   44%1 o
   2   8   5   4342.90   6430.80    741.60   44%1 o
   2   9   5 104070.00  81875.00   2071.50   44%1 o
   3   3   6   1451.90   4187.00    604.80   44%1 o
   3   4   6   8102.80   7682.50    691.40   44%1 o
   4  -3   7   2330.50   3744.30    526.90   44%1 o
   4  -2   7  22961.00  25314.90   1205.40   44%1 o
   3   9   7    195.02    141.00    193.70   44%1 <
   4   3   8  13050.00  16145.10    982.10   44%1 o
   4   4   8    505.44    840.50    379.70   44%1 <
   4   5   8   3693.50   4784.50    535.10   44%1 o
   5  -3   9   1810.80   1612.90    320.60   44%1 o
   5  -2   9   2007.90   1264.30    288.60   44%1 o
   5  -1   9   1165.50   2304.00    383.40   44%1 o
   5   0   9  30349.00  35799.90   1333.90   44%1 o
  -5  -1  -9    389.47    347.20    232.30   45%1 <
  -5   0  -9  31125.00  34330.50   1269.80   45%1 o
  -5   1  -9    685.65   1440.40    303.20   45%1 o
  -4  -7  -8   2857.00   1915.30    323.00   45%1 o
  -4  -6  -8    335.54    451.60    230.90   45%1 <
  -4  -5  -8    748.03    820.20    343.10   45%1 <
  -5   5  -8    388.00    258.70    200.40   45%1 <
  -4   1  -7   3101.10   3895.50    556.90   45%1 o
  -4   2  -7  31750.00  32377.60   1315.40   45%1 o
  -3  -5  -6   4407.10   6445.10    675.10   45%1 o
  -3  -4  -6   8595.40   7228.70    688.60   45%1 o
  -3  -3  -6   1325.20   4504.50    592.80   45%1 o
  -4   7  -6    217.70    281.20    260.60   45%1 <
  -4   8  -6   2463.40   1996.00    346.10   45%1 o
  -2 -10  -5   1722.60   1640.60    374.00   45%1 o
  -3   3  -5  13601.00  22514.30   1177.60   45%1 o
  -2  -3  -4   5610.10   8602.90   1746.00   45%1 o
  -2  -2  -4  67619.00  76611.90   2623.60   45%1 o
  -3   9  -4  22373.00  24868.60   1117.70   45%1 o
  -1  -9  -3  12798.00  12185.70   1038.20   45%1 o
  -2   4  -3 190640.00 148439.00   3273.80   45%1 o
  -2  10  -2   5104.30   8571.20    688.80   45%1 o
   2  -5   3  77628.00  75258.50   2187.90   45%1 o
   2   2   4  72397.00  83806.30   2690.00   45%1 o
   3  -5   5   2992.40   3618.10    594.10   45%1 o
   3  -4   5   9145.20   7720.10    767.80   45%1 o
   2   8   5   7510.20   6430.80    741.60   45%1 o
   3   2   6  15612.00  12738.00    898.00   45%1 o
   3   3   6   2268.20   4187.00    604.80   45%1 o
   4  -4   7   6420.20   3237.50    569.80   45%1 o
   4  -3   7   2764.80   3744.30    526.90   45%1 o
   3   8   7    500.22    224.90    233.70   45%1 <
   3   9   7    138.01    141.00    193.70   45%1 <
   4   2   8   2833.90   2676.70    557.80   45%1 o
   4   3   8  13020.00  16145.10    982.10   45%1 o
   4   4   8    190.16    840.50    379.70   45%1 <
   5  -4   9    527.69    342.50    218.30   45%1 <
   5  -3   9   1832.00   1612.90    320.60   45%1 o
   5  -2   9   1824.20   1264.30    288.60   45%1 o
   5   2  10    267.67     51.40    159.80   45%1 <
   5   3  10   3989.30   2986.40    395.50   45%1 o
  -5  -3 -10   4345.20   2575.10    369.90   46%1 o
  -5   2  -9   1907.50    932.70    295.20   46%1 o
  -5   3  -9   1465.50   1350.20    275.50   46%1 o
  -5   4  -9    530.24     75.30    174.80   46%1 <
  -4  -4  -8    163.68    329.40    440.30   46%1 <
  -4  -3  -8  11349.00  15225.40    957.20   46%1 o
  -4  -2  -8   3344.70   4224.00    589.20   46%1 o
  -3  -9  -7    369.08     37.20    200.80   46%1 <
  -4   3  -7   1265.80   3781.80    563.30   46%1 o
  -4   4  -7   6711.40   6605.40    632.50   46%1 o
  -3  -3  -6   1515.20   4504.50    592.80   46%1 o
  -3  -2  -6  16264.00  14932.80    970.70   46%1 o
  -3  -1  -6   4572.30   5058.80    663.50   46%1 o
  -2  -9  -5 111370.00 111570.00   2428.20   46%1 o
  -2  -8  -5   1295.50   2346.90    675.00   46%1 o
  -3   4  -5   1146.80   4431.00    629.20   46%1 o
  -3   5  -5   2974.50   1383.70    472.40   46%1 <
  -2  -1  -4 127860.00 113933.00   3004.00   46%1 o
  -3  10  -4   5574.10   3069.20    432.20   46%1 o
  -1  -8  -3  14785.00  19668.20   1121.30   46%1 o
  -2   5  -3  81175.00  78991.10   2228.50   46%1 o
   2  -7   3   2600.40   1584.80    514.80   46%1 o
   2  -6   3  27745.00  25825.30   1281.20   46%1 o
   1   6   3  52935.00  52155.30   1863.30   46%1 o
   2   0   4   2025.60   7846.40   1644.40   46%1 o
   2   1   4 115090.00 109835.00   2937.40   46%1 o
   3  -7   5  34164.00  47958.50   1610.70   46%1 o
   3  -6   5   3285.00   3159.10    644.60   46%1 o
   2   6   5  20893.00  17940.30   1082.50   46%1 o
   2   7   5  11037.00   9787.90    764.80   46%1 o
   3   1   6   5635.10   3920.80    721.30   46%1 o
   4  -8   7   1174.60    -48.70    209.00   46%1 <
   4  -7   7    595.11     72.70    214.70   46%1 <
   4  -6   7  15855.00  24748.70   1112.20   46%1 o
   3   6   7   5664.50   5973.00    711.60   46%1 o
   3   7   7  24620.00  23432.50   1149.60   46%1 o
   4   0   8    180.62    913.10    431.70   46%1 <
   4   1   8  10332.00  12741.10    856.20   46%1 o
   4   6   9   1182.50     -9.20    183.20   46%1 <
   5   1  10   4746.90   3121.60    388.00   46%1 o
   5  -1  10   4123.40   2682.10    369.90   46%1 o
  -5  -2 -10    304.88     36.30    152.40   47%1 <
  -5  -1 -10   3434.80   2498.40    359.10   47%1 o
  -5   4  -9    502.02     75.30    174.80   47%1 <
  -4  -2  -8   3206.70   4224.00    589.20   47%1 o
  -4  -1  -8  10470.00  12431.80    877.90   47%1 o
  -4   0  -8    202.72   1091.10    396.50   47%1 <
  -3  -9  -7    317.32     37.20    200.80   47%1 <
  -3  -8  -7   1132.80    604.20    262.50   47%1 <
  -3  -7  -7  24031.00  30495.50   1241.30   47%1 o
  -4   5  -7   9229.80  10971.20    758.80   47%1 o
  -4   6  -7  15544.00  19979.40    974.30   47%1 o
  -3  -1  -6   4263.60   5058.80    663.50   47%1 o
  -2  -8  -5   1356.90   2346.90    675.00   47%1 o
  -2  -7  -5   2384.20   2843.40    559.80   47%1 o
  -3   6  -5   3386.90   3739.20    590.80   47%1 o
  -2   0  -4   1941.00   4533.90   1591.90   47%1 <
  -1  -7  -3   6438.30  12425.30   1069.80   47%1 o
  -2   6  -3  30659.00  30059.00   1379.50   47%1 o
  -2  11  -2  18003.00  13795.20    811.20   47%1 o
   2  -8   3   4413.00   6155.10    786.90   47%1 o
   1   6   3  52308.00  52155.30   1863.30   47%1 o
   2  -1   4 133090.00 126341.00   3111.10   47%1 o
   2   0   4   1894.00   7846.40   1644.40   47%1 o
   1  11   4  22629.00  21968.20   1006.60   47%1 o
   3  -9   5   1185.80    613.40    280.70   47%1 <
   3  -8   5   2998.30    652.80    379.50   47%1 <
   2   5   5 106500.00  89057.30   2251.50   47%1 o
   2   6   5  20070.00  17940.30   1082.50   47%1 o
   3  -2   6  15329.00  19418.90   1061.60   47%1 o
   3  -1   6   4544.20   5057.90    694.40   47%1 o
   2  10   6    315.38   2806.90    402.30   47%1 o
   4  -8   7    958.63    -48.70    209.00   47%1 <
   3   5   7   3957.60   6711.10    655.40   47%1 o
   4  -3   8  11245.00  13703.30    911.70   47%1 o
   4  -2   8   2925.50   4161.00    589.80   47%1 o
   4  -1   8  11665.00  11797.80    867.60   47%1 o
   4   4   9   2049.90   2411.90    394.30   47%1 o
   4   5   9   3626.60   2999.50    409.90   47%1 o
   5  -3  10   4218.60   2064.10    341.90   47%1 o
   5  -2  10    363.50   -130.00    152.20   47%1 <
   5  -1  10   3697.20   2682.10    369.90   47%1 o
  -5   1 -10   4984.10   2667.00    377.30   48%1 o
  -5   2 -10    238.02    288.10    199.90   48%1 <
  -4  -6  -9    911.72    138.20    207.50   48%1 <
  -4  -5  -9   3513.40   3790.10    445.10   48%1 o
  -4   0  -8    247.78   1091.10    396.50   48%1 <
  -4   1  -8  11849.00  13823.10    863.80   48%1 o
  -4   2  -8   3230.30   4791.50    620.30   48%1 o
  -3  -7  -7  25382.00  30495.50   1241.30   48%1 o
  -3  -6  -7   5426.10   9051.60    794.10   48%1 o
  -3  -5  -7   3711.70   4162.80    568.40   48%1 o
  -4   6  -7  16273.00  19979.40    974.30   48%1 o
  -4   7  -7    333.40    597.60    257.60   48%1 <
  -3   1  -6   4586.80   5033.30    735.30   48%1 o
  -2  -7  -5   2449.50   2843.40    559.80   48%1 o
  -2  -6  -5  22570.00  18643.40   1048.70   48%1 o
  -3   6  -5   3251.20   3739.20    590.80   48%1 o
  -3   7  -5  35452.00  36978.60   1428.10   48%1 o
  -2   1  -4 148150.00 116772.00   3124.00   48%1 o
  -1  -6  -3  63464.00  59539.90   1940.50   48%1 o
   2  -9   3   6405.50   6441.50    765.80   48%1 o
   2  -8   3   4863.00   6155.10    786.90   48%1 o
   2  -2   4  77813.00  75385.50   2687.80   48%1 o
   2  -1   4 143280.00 126341.00   3111.10   48%1 o
   1  10   4   3599.50  23569.70   1034.10   48%1 o
   3  -9   5   1167.30    613.40    280.70   48%1 <
   2   4   5  21157.00  43522.10   1652.70   48%1 o
   2   5   5 106670.00  89057.30   2251.50   48%1 o
   3  -3   6   2037.80   4582.10    663.10   48%1 o
   3  -2   6  17660.00  19418.90   1061.60   48%1 o
   2  10   6    373.13   2806.90    402.30   48%1 o
   3   3   7  12511.00  13052.00    912.70   48%1 o
   3   4   7  42566.00  38942.20   1452.90   48%1 o
   4  -4   8    202.03    549.70    351.60   48%1 <
   4  -3   8  11245.00  13703.30    911.70   48%1 o
   4  -2   8   3127.90   4161.00    589.80   48%1 o
   4   2   9    239.17   1262.50    429.70   48%1 <
   4   3   9   4602.40   6383.60    637.50   48%1 o
   4   4   9   2080.30   2411.90    394.30   48%1 o
   5  -3  10   4264.50   2064.10    341.90   48%1 o
   2 -10   3  15345.00  11866.50    780.50   49%1 o
   2  -3   4   8026.80  10199.70   1920.60   49%1 o
   2  -2   4  60664.00  75385.50   2687.80   49%1 o
   2   3   5   4431.90   9192.20   1224.60   49%1 o
   2   4   5  43924.00  43522.10   1652.70   49%1 o
   3  -5   6   6383.10   4904.50    661.50   49%1 o
   3  -4   6   6794.20   5714.10    647.00   49%1 o
   2   9   6  27391.00  21696.30   1002.20   49%1 o
   3   2   7   1112.80   2361.30    469.90   49%1 o
   3   3   7  11044.00  13052.00    912.70   49%1 o
   4  -7   8   4332.20   2284.10    360.00   49%1 o
   4  -6   8    501.17    266.80    268.70   49%1 <
   4  -5   8    786.75   1119.90    345.90   49%1 o
   3   7   8   1345.20    834.00    281.40   49%1 <
   3   8   8   1179.10   1392.40    299.80   49%1 o
   4   1   9  10107.00   8458.20    752.20   49%1 o
   4   5  10    321.76    161.70    188.00   49%1 <
  -5   3 -10   4852.50   1328.90    289.00   49%1 o
  -4  -5  -9   4565.90   3790.10    445.10   49%1 o
  -4  -4  -9   3227.00   3190.40    465.20   49%1 o
  -4  -3  -9    241.12   4420.80    510.90   49%1 o
  -4   2  -8   3268.50   4791.50    620.30   49%1 o
  -4   3  -8  12091.00  15242.60    950.40   49%1 o
  -4   4  -8     60.12    148.70    340.40   49%1 <
  -3  -5  -7   2858.40   4162.80    568.40   49%1 o
  -3  -4  -7  28811.00  32545.60   1337.40   49%1 o
  -3  -3  -7  10429.00  12168.40    893.40   49%1 o
  -4   8  -7   1055.50    748.60    254.90   49%1 <
  -3   2  -6  18368.00  16642.90   1041.30   49%1 o
  -3   3  -6   2917.90   4867.80    599.50   49%1 o
  -2  -5  -5 107910.00  92114.20   2216.50   49%1 o
  -2  -4  -5   8072.60  29608.10   1370.20   49%1 o
  -3   8  -5   6461.40   2198.60    491.90   49%1 o
  -3   9  -5    286.61    136.40    261.50   49%1 <
  -2   2  -4  82115.00  84555.20   2759.90   49%1 o
  -1  -6  -3  55691.00  59539.90   1940.50   49%1 o
  -2   8  -3   7478.40   5396.10    712.70   49%1 o
  -4  -2  -9    391.15    686.80    471.20   49%1 <
   2 -10   3  19105.00  11866.50    780.50   50%1 o
   1   4   3 261440.00 215116.00   3924.40   50%1 o
   2  -3   4   6729.30  10199.70   1920.60   50%1 o
   1   9   4  38562.00  47970.40   1623.70   50%1 o
   2   3   5   3918.10   9192.20   1224.60   50%1 o
   3  -5   6   6429.90   4904.50    661.50   50%1 o
   3  -4   6   8770.70   5714.10    647.00   50%1 o
   2   8   6   2821.00   2062.30    446.90   50%1 o
   3   1   7  12158.00  11893.50    853.80   50%1 o
   3   2   7    907.28   2361.30    469.90   50%1 o
   4  -7   8   3219.70   2284.10    360.00   50%1 o
   4  -6   8    154.33    266.80    268.70   50%1 <
   3   6   8   3162.10   3126.00    479.20   50%1 o
   3   7   8   1159.90    834.00    281.40   50%1 <
   4  -2   9    635.39   3477.70    557.60   50%1 o
   4  -1   9   7219.70   9461.90    800.30   50%1 o
   4   4  10   3004.60   1965.40    327.20   50%1 o
   4   5  10     32.84    161.70    188.00   50%1 <
  -4  -2  -9    206.37    686.80    471.20   50%1 <
  -4  -1  -9   9926.70   9412.50    761.60   50%1 o
  -4   4  -8     95.24    148.70    340.40   50%1 <
  -4   5  -8    646.28   1146.90    331.70   50%1 o
  -3  -3  -7  13176.00  12168.40    893.40   50%1 o
  -3  -2  -7    707.10   3156.40    488.10   50%1 o
  -2 -10  -6    430.00   1124.20    308.00   50%1 o
  -3   3  -6   1819.40   4867.80    599.50   50%1 o
  -3   4  -6   5188.40   4320.10    566.10   50%1 o
  -2  -4  -5  29480.00  29608.10   1370.20   50%1 o
  -2  -3  -5   4190.60  26145.40   1556.80   50%1 o
  -3   8  -5   2731.90   2198.60    491.90   50%1 o
  -2   2  -4  73785.00  84555.20   2759.90   50%1 o
  -2   7  -3    750.85   9571.70    770.00   50%1 o
  -4  -3  -9   2480.10   4420.80    510.90   50%1 o
  -4   3  -8  12196.00  15242.60    950.40   50%1 o
   1   4   3 263700.00 215116.00   3924.40   51%1 o
   2  -4   4  71960.00  87335.90   2430.80   51%1 o
   1   9   4  61241.00  47970.40   1623.70   51%1 o
   2   2   5  60402.00  49525.90   2210.70   51%1 o
   2   3   5   4411.50   9192.20   1224.60   51%1 o
   3  -7   6   2056.10   5390.50    651.30   51%1 o
   3  -6   6  33157.00  42242.20   1512.70   51%1 o
   3  -5   6   5748.70   4904.50    661.50   51%1 o
   2   7   6  22294.00  16707.10    978.20   51%1 o
   2   8   6   2872.30   2062.30    446.90   51%1 o
   3   0   7  11018.00  18609.50   1086.80   51%1 o
   3   1   7  10239.00  11893.50    853.80   51%1 o
   3   5   8   6012.90   6112.40    668.70   51%1 o
   3   6   8   3571.10   3126.00    479.20   51%1 o
   4  -3   9    564.67   1711.30    358.80   51%1 o
   4  -2   9    762.67   3477.70    557.60   51%1 o
   4  -1   9  10308.00   9461.90    800.30   51%1 o
   4   3  10    579.19   1469.40    311.60   51%1 o
   4   4  10   3968.60   1965.40    327.20   51%1 o
   4   5  10     56.37    161.70    188.00   51%1 <
  -4  -2  -9    384.40    686.80    471.20   51%1 <
  -4  -1  -9   8768.50   9412.50    761.60   51%1 o
  -3  -8  -8    881.26    324.20    214.80   51%1 <
  -4   4  -8     69.10    148.70    340.40   51%1 <
  -4   5  -8   1821.20   1146.90    331.70   51%1 o
  -4   6  -8    166.85     76.10    212.10   51%1 <
  -3  -3  -7  10115.00  12168.40    893.40   51%1 o
  -3  -2  -7   1839.20   3156.40    488.10   51%1 o
  -3  -1  -7   8751.40   9231.50    755.60   51%1 o
  -3   4  -6   6752.10   4320.10    566.10   51%1 o
  -2  -4  -5   8242.30  29608.10   1370.20   51%1 o
  -2  -3  -5   9960.40  26145.40   1556.80   51%1 o
  -3   9  -5    376.49    136.40    261.50   51%1 <
  -2   3  -4   6881.80  14681.30   1647.20   51%1 o
  -2   8  -3   4919.60   5396.10    712.70   51%1 o
   2  -5   4  25868.00  15729.30   1161.10   52%1 o
   1   8   4  12499.00  10769.10    795.90   52%1 o
   2   1   5   8149.20   8691.60   1741.20   52%1 o
   2   2   5  57535.00  49525.90   2210.70   52%1 o
   3  -8   6   7548.40   3011.40    447.40   52%1 o
   3  -7   6   3186.60   5390.50    651.30   52%1 o
   2   6   6   1030.30   3911.00    564.20   52%1 o
   2   7   6   8674.90  16707.10    978.20   52%1 o
   3  -2   7    391.64   2017.50    448.30   52%1 o
   3  -1   7   8234.50   7802.40    689.50   52%1 o
   3   4   8  16361.00  15321.90    951.70   52%1 o
   3   5   8   6406.00   6112.40    668.70   52%1 o
   4  -5   9   2717.90   2857.90    407.80   52%1 o
   4  -4   9   2693.40   1335.90    361.10   52%1 o
   4  -3   9    846.24   1711.30    358.80   52%1 o
   4   1  10   6403.00   4213.10    509.40   52%1 o
   4   2  10   3983.90   2710.50    437.50   52%1 o
   4   3  10    707.40   1469.40    311.60   52%1 o
  -4  -5 -10    396.11   1533.70    307.40   52%1 o
  -4  -4 -10   5205.80   2196.40    347.90   52%1 o
  -4   1  -9   8198.20  10001.50    771.20   52%1 o
  -4   2  -9    662.62   3734.70    549.30   52%1 o
  -3  -8  -8    616.60    324.20    214.80   52%1 <
  -3  -7  -8   2244.40   7840.80    596.90   52%1 o
  -3  -6  -8   2755.90   2560.60    438.10   52%1 o
  -4   6  -8    131.09     76.10    212.10   52%1 <
  -4   7  -8   2972.70   1866.70    328.80   52%1 o
  -3  -1  -7  10976.00   9231.50    755.60   52%1 o
  -3   0  -7  10723.00  14249.60    926.90   52%1 o
  -2 -10  -6   1935.80   1124.20    308.00   52%1 o
  -2  -9  -6  23509.00  38607.70   1349.80   52%1 o
  -3   5  -6   7499.50   4936.50    589.20   52%1 o
  -3   6  -6  34469.00  45378.00   1485.10   52%1 o
  -2  -2  -5  72774.00  59545.30   2247.60   52%1 o
  -1 -11  -4  15842.00  23405.70   1032.90   52%1 o
  -2   4  -4  62585.00  97908.60   2579.60   52%1 o
  -1  -4  -3 244480.00 198447.00   3835.70   52%1 o
  -2   9  -3  15139.00  11983.90    864.80   52%1 o
  -4  -4 -10   5574.60   2196.40    347.90   53%1 o
  -4  -3 -10   1437.80   1157.60    268.50   53%1 o
  -4  -2 -10   4068.30   1795.30    341.30   53%1 o
  -4   2  -9   1375.80   3734.70    549.30   53%1 o
  -4   3  -9    251.31    950.90    320.60   53%1 <
  -4   4  -9   2068.80    804.00    299.50   53%1 <
  -3  -6  -8   1393.90   2560.60    438.10   53%1 o
  -3  -5  -8   4535.20   4067.60    554.70   53%1 o
  -3  -4  -8  17051.00  13706.80    914.20   53%1 o
  -4   7  -8   3049.60   1866.70    328.80   53%1 o
  -3   1  -7   8784.00   7046.30    655.50   53%1 o
  -3   2  -7    984.30   1534.50    413.10   53%1 o
  -2  -8  -6   3541.10   2391.70    496.80   53%1 o
  -2  -7  -6   6177.00   6333.80    706.00   53%1 o
  -3   6  -6  38363.00  45378.00   1485.10   53%1 o
  -3   7  -6   3982.50   4861.30    581.20   53%1 o
  -2  -1  -5   8954.30   9488.30   1699.80   53%1 o
  -1 -10  -4   3685.80   4022.40    525.80   53%1 o
  -2   4  -4  67200.00  97908.60   2579.60   53%1 o
  -1  -3  -3  71289.00  72185.60   2842.90   53%1 o
  -2   9  -3  14358.00  11983.90    864.80   53%1 o
   1   3   3  52938.00  70823.60   2784.60   53%1 o
   2  -6   4   5269.80   1767.00    651.10   53%1 <
   2  -5   4  30006.00  15729.30   1161.10   53%1 o
   1   8   4   9130.20  10769.10    795.90   53%1 o
   3  -9   6  21748.00  23322.70   1009.20   53%1 o
   3  -8   6   7363.20   3011.40    447.40   53%1 o
   2   5   6    828.21    795.70    429.40   53%1 <
   2   6   6   2658.90   3911.00    564.20   53%1 o
   3  -3   7   9670.60   9062.50    740.10   53%1 o
   3  -2   7    467.88   2017.50    448.30   53%1 o
   3   2   8   1546.70    963.50    438.30   53%1 <
   3   3   8   4009.80   3571.30    541.20   53%1 o
   4  -6   9   1812.10    916.00    287.50   53%1 o
   4  -5   9   2738.50   2857.90    407.80   53%1 o
   3   7   9   5607.80   2624.70    375.20   53%1 o
   4  -1  10   5671.60   5450.30    533.80   53%1 o
   4   0  10  28303.00  36866.90   1385.70   53%1 o
   4   1  10   6248.70   4213.10    509.40   53%1 o
   4   4  11    170.89     31.90    171.60   53%1 <
  -4  -2 -10   3705.70   1795.30    341.30   54%1 o
  -4  -1 -10   6531.90   3665.60    469.30   54%1 o
  -4   0 -10  30158.00  48914.70   1558.60   54%1 o
  -4   3  -9    574.13    950.90    320.60   54%1 <
  -4   4  -9   2780.80    804.00    299.50   54%1 <
  -4   5  -9   4448.30   3746.80    432.30   54%1 o
  -3  -4  -8  17284.00  13706.80    914.20   54%1 o
  -3  -3  -8   3877.00   2500.30    470.10   54%1 o
  -3  -2  -8   1253.70   1577.70    419.50   54%1 o
  -3   2  -7    693.53   1534.50    413.10   54%1 o
  -3   3  -7  10897.00  11972.80    801.00   54%1 o
  -2  -6  -6   1349.20    431.60    329.00   54%1 <
  -2  -5  -6    961.98   1279.40    423.90   54%1 o
  -3   6  -6  38381.00  45378.00   1485.10   54%1 o
  -3   7  -6   4041.30   4861.30    581.20   54%1 o
  -1  -9  -4  76911.00  68082.50   1939.10   54%1 o
  -1  -8  -4   9616.70  10487.50    871.50   54%1 o
  -2   5  -4  27182.00  21487.90   1147.60   54%1 o
  -2   9  -3   9612.30  11983.90    864.80   54%1 o
   1   2   3  13856.00  16977.30   2727.10   54%1 o
   2  -6   4   4327.00   1767.00    651.10   54%1 <
   1   7   4   8989.90   7931.40    750.40   54%1 o
   2  -1   5   9396.30   8536.70   1551.10   54%1 o
   3  -9   6  19164.00  23322.70   1009.20   54%1 o
   2   4   6   2242.60   2092.20    525.40   54%1 o
   3  -4   7  37851.00  43262.60   1474.70   54%1 o
   3  -3   7  13417.00   9062.50    740.10   54%1 o
   2   8   7     75.15    116.80    240.80   54%1 <
   2   9   7   3824.40   2975.60    418.60   54%1 o
   3   1   8   3634.40   5521.20    619.00   54%1 o
   3   2   8   1543.50    963.50    438.30   54%1 <
   4  -6   9    652.94    916.00    287.50   54%1 o
   3   5   9   1159.10    408.30    283.30   54%1 <
   3   6   9   2590.00   1403.80    322.90   54%1 o
   4  -3  10   1464.90    600.00    267.50   54%1 <
   4  -2  10   3363.10   1570.30    328.40   54%1 o
   4  -1  10   6745.20   5450.30    533.80   54%1 o
   4   2  11    154.19     -1.20    182.80   54%1 <
   4   3  11    609.09    168.40    166.60   54%1 <
   4   4  11    149.53     31.90    171.60   54%1 <
  -4  -4 -11    330.38     21.30    164.40   55%1 <
  -4   0 -10  26558.00  48914.70   1558.60   55%1 o
  -4   1 -10   5777.30   4996.40    500.50   55%1 o
  -4   2 -10   2858.90   1174.40    307.60   55%1 o
  -3  -7  -9   4415.40   3472.00    407.00   55%1 o
  -4   5  -9   5842.10   3746.80    432.30   55%1 o
  -4   6  -9   1098.80    154.90    178.20   55%1 <
  -3  -3  -8   4760.70   2500.30    470.10   55%1 o
  -3  -2  -8   1029.30   1577.70    419.50   55%1 o
  -3  -1  -8   4342.40   5719.00    632.60   55%1 o
  -3   3  -7  12060.00  11972.80    801.00   55%1 o
  -3   4  -7  32327.00  36480.60   1380.50   55%1 o
  -2  -5  -6   1047.50   1279.40    423.90   55%1 o
  -3   8  -6   6660.30   3796.50    469.20   55%1 o
  -2   1  -5   9265.80   6191.00   1636.10   55%1 o
  -1  -9  -4  78945.00  68082.50   1939.10   55%1 o
  -1  -8  -4   6999.30  10487.50    871.50   55%1 o
  -2   6  -4   5369.30   3474.70    571.40   55%1 o
  -1  -2  -3  15714.00  20919.60   2684.40   55%1 o
  -2  10  -3  19070.00  16302.20    880.60   55%1 o
  -1   3  -2   7070.30  12120.30   2977.30   55%1 o
   1   2   3  15213.00  16977.30   2727.10   55%1 o
   2  -8   4  23972.00  31205.30   1309.70   55%1 o
   2  -7   4  65627.00  71506.70   1930.20   55%1 o
   1   7   4  11787.00   7931.40    750.40   55%1 o
   2  -2   5  72111.00  62152.20   2201.60   55%1 o
   2  -1   5  10139.00   8536.70   1551.10   55%1 o
   2   3   6  13221.00   8328.20    804.40   55%1 o
   2   4   6   2409.60   2092.20    525.40   55%1 o
   3  -6   7   7377.60   7963.00    782.80   55%1 o
   3  -5   7   3633.20   5500.90    604.80   55%1 o
   2   8   7     52.34    116.80    240.80   55%1 <
   3  -1   8   7167.40   7059.50    671.30   55%1 o
   3   1   8   3481.60   5521.20    619.00   55%1 o
   3   4   9  17706.00  18558.60    981.20   55%1 o
   3   5   9    747.07    408.30    283.30   55%1 <
   3   6   9   3284.80   1403.80    322.90   55%1 o
   4  -5  10     51.19     44.30    172.50   55%1 <
   4  -4  10   3654.00   3054.40    389.70   55%1 o
   4  -3  10   1355.60    600.00    267.50   55%1 <
   4   1  11    332.69    -86.30    172.60   55%1 <
   4   2  11    139.92     -1.20    182.80   55%1 <
  -4  -2 -11    206.44     93.20    153.90   56%1 <
  -4  -1 -11     99.06    130.20    182.40   56%1 <
  -4   3 -10   1278.50    810.10    233.30   56%1 o
  -4   4 -10   3643.70   2063.70    340.50   56%1 o
  -3  -6  -9   2835.30   1094.40    300.30   56%1 o
  -3  -5  -9   1087.30    615.80    310.20   56%1 <
  -3  -4  -9  17573.00  21265.40   1076.00   56%1 o
  -3   1  -8   7520.90   9763.20    720.50   56%1 o
  -2  -9  -7   5910.20   3669.10    432.30   56%1 o
  -3   5  -7   3739.80   3462.90    511.30   56%1 o
  -3   6  -7   6056.10   6962.00    697.60   56%1 o
  -2  -3  -6   5669.00   6369.40    725.10   56%1 o
  -2   2  -5  74309.00  72826.50   2406.70   56%1 o
  -2   3  -5   2340.60   4041.80   1027.50   56%1 o
  -1  -7  -4  10098.00  10437.90    834.10   56%1 o
  -2   7  -4  65657.00  69992.00   1912.00   56%1 o
  -1  -1  -3  32137.00  27092.40   3011.70   56%1 o
   1   1   3  26883.00  22685.40   3240.60   56%1 o
   2 -10   4  20246.00  20106.70    960.30   56%1 o
   2  -9   4    432.00    119.90    426.60   56%1 <
   1   6   4  45120.00  46172.70   1651.60   56%1 o
   2  -4   5   7897.00   7451.00    841.20   56%1 o
   2  -3   5   1763.30   2706.40   1021.70   56%1 <
   1  10   5  18256.00  20826.00    966.20   56%1 o
   2   2   6    832.90   1561.00    728.40   56%1 <
   3  -9   7    130.53     38.20    187.90   56%1 <
   3  -8   7   1872.10    301.50    232.70   56%1 <
   2   6   7   4736.80   5622.80    571.50   56%1 o
   2   7   7   3497.80   3820.30    564.60   56%1 o
   3  -3   8   3697.50   1716.70    450.00   56%1 o
   3  -2   8    627.12   2004.30    454.00   56%1 o
   3   2   9   2000.50   1401.10    400.80   56%1 o
   3   3   9   3185.10   3357.40    492.90   56%1 o
   3   6  10   3100.80   1357.00    287.00   56%1 o
   4  -2  11    183.15     98.90    173.80   56%1 <
   4  -1  11    250.40     91.20    161.50   56%1 <
  -4   5 -10     49.73     16.80    144.20   56%1 <
  -3   2  -8    539.57    725.20    349.70   56%1 <
  -2  -2  -6    475.84    960.00    650.00   56%1 <
   2   1   6   6777.90   4947.90   1007.00   56%1 o
   3  -4   8  17824.00  19065.50   1027.50   56%1 o
   4  -4  11    205.41     48.90    171.40   56%1 <
   4  -3  11    440.13      1.10    141.20   56%1 <
   4   1  12     94.78    184.40    162.30   56%1 <
  -4  -3 -11    420.96     55.20    171.70   57%1 <
  -4  -2 -11    211.25     93.20    153.90   57%1 <
  -4  -1 -11     89.86    130.20    182.40   57%1 <
  -4   3 -10   1343.10    810.10    233.30   57%1 o
  -4   4 -10   3665.40   2063.70    340.50   57%1 o
  -4   5 -10     47.58     16.80    144.20   57%1 <
  -3  -6  -9   2731.00   1094.40    300.30   57%1 o
  -3  -5  -9   1102.80    615.80    310.20   57%1 <
  -3  -4  -9  17293.00  21265.40   1076.00   57%1 o
  -3   1  -8   6963.60   9763.20    720.50   57%1 o
  -2  -9  -7   5798.20   3669.10    432.30   57%1 o
  -3   5  -7   3695.80   3462.90    511.30   57%1 o
  -3   6  -7   6071.50   6962.00    697.60   57%1 o
  -2  -3  -6   5568.10   6369.40    725.10   57%1 o
  -2   2  -5  76061.00  72826.50   2406.70   57%1 o
  -2   3  -5   2236.40   4041.80   1027.50   57%1 o
  -1  -8  -4   6027.60  10487.50    871.50   57%1 o
  -1  -7  -4   8747.50  10437.90    834.10   57%1 o
  -2   7  -4  69963.00  69992.00   1912.00   57%1 o
  -1  -1  -3  30105.00  27092.40   3011.70   57%1 o
   1   1   3  25325.00  22685.40   3240.60   57%1 o
   2 -10   4  19679.00  20106.70    960.30   57%1 o
   2  -9   4    465.00    119.90    426.60   57%1 <
   1   6   4  47472.00  46172.70   1651.60   57%1 o
   2  -4   5   7390.10   7451.00    841.20   57%1 o
   2  -3   5   1821.00   2706.40   1021.70   57%1 <
   1  10   5  18399.00  20826.00    966.20   57%1 o
   2   2   6    951.76   1561.00    728.40   57%1 <
   3  -9   7    204.40     38.20    187.90   57%1 <
   3  -8   7   2112.90    301.50    232.70   57%1 <
   2   6   7   4877.40   5622.80    571.50   57%1 o
   2   7   7   3563.50   3820.30    564.60   57%1 o
   3  -3   8   3500.40   1716.70    450.00   57%1 o
   3  -2   8    423.73   2004.30    454.00   57%1 o
   3   2   9   1843.00   1401.10    400.80   57%1 o
   3   3   9   2960.90   3357.40    492.90   57%1 o
   3   6  10   3266.60   1357.00    287.00   57%1 o
   4  -3  11    385.83      1.10    141.20   57%1 <
   4  -2  11    182.79     98.90    173.80   57%1 <
   4  -1  11    187.16     91.20    161.50   57%1 <
  -4   3 -11    367.63     16.80    173.50   58%1 <
  -3  -1  -9    667.39   1351.10    358.20   58%1 o
  -3   3  -8   2529.70   2854.60    467.40   58%1 o
  -2  -7  -7   2599.20   4187.40    584.00   58%1 o
  -2  -6  -7   5336.20   7217.00    689.40   58%1 o
  -3   7  -7  25685.00  32603.10   1276.10   58%1 o
  -3   8  -7   1543.10    191.60    229.80   58%1 <
  -2  -1  -6   6096.80   5803.80   1100.90   58%1 o
  -2   4  -5   8839.10   7057.10    835.00   58%1 o
  -1  -6  -4  46076.00  50392.10   1748.80   58%1 o
  -2   8  -4  21803.00  16729.80    987.70   58%1 o
   1  -5   2  11734.00  16595.20   2153.10   58%1 o
   1   0   3  14004.00  37887.10   3465.10   58%1 o
   1   5   4 280180.00 272041.00   4000.10   58%1 o
   2  -5   5 102750.00 100208.00   2292.10   58%1 o
   1   9   5  30193.00  31168.70   1254.50   58%1 o
   2   0   6  18359.00  13490.60   1248.50   58%1 o
   2   4   7   7163.60   5019.50    600.50   58%1 o
   3  -6   8   1041.80    686.50    346.10   58%1 <
   3  -5   8   4540.50   7942.60    728.40   58%1 o
   2   8   8     76.81    144.10    219.40   58%1 <
   2   9   8   7583.10   7087.50    582.60   58%1 o
   3  -1   9    283.79    811.60    394.80   58%1 <
   3   4  10    154.19    261.00    239.00   58%1 <
  -4   1 -11     27.41     72.30    175.90   58%1 <
  -4   2 -11    137.59      1.40    152.60   58%1 <
  -3  -3  -9   2700.50   3171.10    465.20   58%1 o
  -3  -2  -9   2743.10   1048.70    406.30   58%1 <
  -3   2  -8    492.64    725.20    349.70   58%1 <
  -2  -8  -7     50.66     32.80    230.10   58%1 <
  -2  -2  -6    503.89    960.00    650.00   58%1 <
   2   1   6   5766.10   4947.90   1007.00   58%1 o
   2   5   7  17436.00  12807.80    810.00   58%1 o
   3  -4   8  15894.00  19065.50   1027.50   58%1 o
   3   0   9  19842.00  19322.20   1033.40   58%1 o
   3   1   9    604.65   1130.50    378.90   58%1 <
   3   5  10    860.60   1471.70    317.30   58%1 o
   4  -4  11    233.76     48.90    171.40   58%1 <
   4  -1  12     57.03      5.90    146.10   58%1 <
   4   0  12   1353.90   1135.20    275.50   58%1 o
   4   1  12    227.93    184.40    162.30   58%1 <
  -4   4 -11     82.00     -4.30    161.60   59%1 <
  -3  -6 -10   3559.80   1818.10    329.40   59%1 o
  -3  -5 -10    673.36    761.80    247.50   59%1 o
  -3  -4 -10    527.05     57.80    260.30   59%1 <
  -3   0  -9  14897.00  21060.10   1046.20   59%1 o
  -3   1  -9    168.06    473.70    314.40   59%1 <
  -2  -9  -8   5708.40   4199.20    463.00   59%1 o
  -3   4  -8  15946.00  16509.20    961.10   59%1 o
  -3   5  -8   4566.90   5694.60    617.00   59%1 o
  -2  -5  -7  13353.00  14533.40    891.10   59%1 o
  -2  -4  -7   6198.80   6135.50    607.60   59%1 o
  -3   8  -7   1599.10    191.60    229.80   59%1 <
  -3   9  -7    279.72      2.80    199.50   59%1 <
  -2   0  -6   9883.80  15262.80   1332.10   59%1 o
  -2   1  -6   1821.70   7668.60   1024.30   59%1 o
  -1 -10  -5   5091.70  15926.20    852.70   59%1 o
  -2   5  -5 106820.00 116117.00   2464.60   59%1 o
  -1  -5  -4 302800.00 250796.00   3865.70   59%1 o
  -2   9  -4    234.81    640.90    361.90   59%1 <
  -1   0  -3  21564.00  40733.10   3454.60   59%1 o
   1   4   4  12599.00  17965.10   1888.00   59%1 o
   2  -7   5   2214.50   2289.50    580.90   59%1 o
   2  -6   5  19356.00  16785.90    984.60   59%1 o
   1   8   5  11533.00   7503.50    725.50   59%1 o
   2  -2   6    619.90   1308.90    809.20   59%1 <
   2  -1   6   2667.50  11571.80   1227.50   59%1 o
   2   3   7    946.05    854.80    405.50   59%1 <
   3  -8   8    781.00    -16.10    211.80   59%1 <
   3  -7   8    726.56    411.70    245.50   59%1 <
   2   7   8  35566.00  36217.70   1331.20   59%1 o
   3  -3   9   2961.00   3434.50    524.80   59%1 o
   3  -2   9   3276.90   1760.00    426.40   59%1 o
   3   1  10   2031.90   1267.60    404.70   59%1 o
   3   2  10   1306.60   1912.90    443.80   59%1 o
   3   3  10   1354.20   1327.80    393.50   59%1 o
   3   5  11     17.68    -14.20    165.10   59%1 <
  -4   0 -12   1438.00    530.00    230.40   59%1 <
  -4   1 -12     52.22    -33.70    145.20   59%1 <
  -4  -1 -12    615.19    433.70    192.20   59%1 <
  -3  -6 -10   3311.20   1818.10    329.40   60%1 o
  -3  -5 -10   1128.80    761.80    247.50   60%1 o
  -3  -4 -10    158.22     57.80    260.30   60%1 <
  -3  -3 -10    991.85   1296.30    375.80   60%1 o
  -3   0  -9  12983.00  21060.10   1046.20   60%1 o
  -3   1  -9    317.28    473.70    314.40   60%1 <
  -3   2  -9   2090.20   1594.30    410.40   60%1 o
  -3   5  -8   5366.30   5694.60    617.00   60%1 o
  -3   6  -8   1020.20    375.90    308.10   60%1 <
  -2  -5  -7  18688.00  14533.40    891.10   60%1 o
  -2  -4  -7   7989.00   6135.50    607.60   60%1 o
  -2   1  -6   3105.80   7668.60   1024.30   60%1 o
  -2   5  -5 104440.00 116117.00   2464.60   60%1 o
  -2   6  -5  22638.00  23386.60   1077.50   60%1 o
  -1  -5  -4 281770.00 250796.00   3865.70   60%1 o
  -2  10  -4  15888.00  16923.20    878.20   60%1 o
   1  -1   3  12268.00  33126.10   3158.10   60%1 o
   1   4   4  14870.00  17965.10   1888.00   60%1 o
   2  -8   5   1810.20   2937.20    582.50   60%1 o
   2  -7   5   3182.30   2289.50    580.90   60%1 o
   1   8   5  11188.00   7503.50    725.50   60%1 o
   2  -2   6    185.18   1308.90    809.20   60%1 <
   2   2   7   8974.70   8856.80    814.80   60%1 o
   2   3   7   1311.10    854.80    405.50   60%1 <
   3  -8   8    249.24    -16.10    211.80   60%1 <
   2   7   8  32091.00  36217.70   1331.20   60%1 o
   2   8   8    126.63    144.10    219.40   60%1 <
   3  -4   9  16097.00  16519.90    992.50   60%1 o
   3  -3   9   3013.60   3434.50    524.80   60%1 o
   3   1  10   1115.50   1267.60    404.70   60%1 o
   3   2  10   1248.80   1912.90    443.80   60%1 o
   3   5  11     14.10    -14.20    165.10   60%1 <
  -4   0 -12   1606.80    530.00    230.40   60%1 <
  -4   1 -12     72.83    -33.70    145.20   60%1 <
  -3  -2 -10   1181.70   1816.80    414.00   61%1 o
  -3  -1 -10   2265.90   4263.40    508.90   61%1 o
  -3   2  -9   2606.60   1594.30    410.40   61%1 o
  -3   3  -9   3017.30   2067.60    482.60   61%1 o
  -3   4  -9  15685.00  20121.20   1015.80   61%1 o
  -2  -8  -8    199.71    178.20    209.00   61%1 <
  -2  -7  -8  32582.00  34529.80   1334.20   61%1 o
  -3   7  -8   1784.20    477.90    236.90   61%1 <
  -2  -3  -7   1661.60    824.90    413.60   61%1 <
  -2  -2  -7  11182.00   8943.50    814.60   61%1 o
  -2   2  -6    663.48   1331.80    800.70   61%1 <
  -1  -9  -5  29240.00  35043.20   1329.40   61%1 o
  -1  -8  -5   8033.60  13124.60    904.90   61%1 o
  -2   6  -5  23825.00  23386.60   1077.50   61%1 o
  -1  -3  -4 199770.00 166517.00   3418.10   61%1 o
  -2  10  -4  15365.00  16923.20    878.20   61%1 o
  -1   1  -3  28716.00  22793.40   3288.90   61%1 o
   1   3   4 193830.00 170091.00   3539.20   61%1 o
   2  -9   5 122910.00 144445.00   2783.60   61%1 o
   2  -8   5   2579.80   2937.20    582.50   61%1 o
   1   6   5    651.86    336.00    440.50   61%1 <
   2  -4   6   4514.40   6849.00    680.00   61%1 o
   2  -3   6  16354.00  15685.30   1008.30   61%1 o
   1  10   6   3792.80   1378.20    331.10   61%1 o
   2   1   7  48791.00  54450.70   1794.80   61%1 o
   2   5   8    453.15    118.80    373.80   61%1 <
   3  -6   9   2336.70   5208.00    512.80   61%1 o
   3  -5   9   1160.30    329.60    333.40   61%1 <
   2   8   9    679.44     36.10    201.80   61%1 <
   3  -2  10    984.54   1923.80    486.40   61%1 o
   3  -1  10   1484.10   1652.00    424.40   61%1 o
   3   2  11     58.58    -24.30    227.10   61%1 <
   3   3  11     45.63    -93.80    212.50   61%1 <
   3   4  11   2284.40   2601.20    384.40   61%1 o
  -3  -5 -11     20.00     25.80    165.70   61%1 <
  -3  -5 -11     17.35     25.80    165.70   62%1 <
  -3  -4 -11   3204.10   2073.90    335.20   62%1 o
  -3  -1 -10   2241.40   4263.40    508.90   62%1 o
  -3   1 -10   1305.30   2906.80    483.60   62%1 o
  -3   4  -9  16164.00  20121.20   1015.80   62%1 o
  -3   5  -9    751.90   2074.60    382.00   62%1 o
  -2  -7  -8  33049.00  34529.80   1334.20   62%1 o
  -2  -6  -8   1039.60   2363.90    517.30   62%1 o
  -2  -5  -8    327.26    472.60    328.70   62%1 <
  -3   8  -8    424.38     -6.00    182.60   62%1 <
  -2  -2  -7  12324.00   8943.50    814.60   62%1 o
  -2  -1  -7  51029.00  49072.00   1660.60   62%1 o
  -2   3  -6   5851.10  14912.70   1036.70   62%1 o
  -1  -8  -5   9707.40  13124.60    904.90   62%1 o
  -1  -7  -5    682.32    680.10    460.30   62%1 <
  -2   7  -5   3369.90   2745.60    544.50   62%1 o
  -1  -3  -4 203060.00 166517.00   3418.10   62%1 o
  -2  10  -4  15905.00  16923.20    878.20   62%1 o
   1  -2   3  13312.00  29257.10   3022.00   62%1 o
   0  11   3    501.25    278.60    375.50   62%1 <
   1   2   4  10650.00  12367.90   2048.50   62%1 o
   2 -10   5   3085.50    916.50    318.50   62%1 <
   2  -9   5 125170.00 144445.00   2783.60   62%1 o
   1   6   5    624.81    336.00    440.50   62%1 <
   2  -5   6    729.90    543.30    400.40   62%1 <
   2  -4   6   5275.90   6849.00    680.00   62%1 o
   1   9   6     42.74    566.40    291.50   62%1 <
   2   3   8    152.34    162.40    278.20   62%1 <
   2   4   8   1260.20    626.20    369.80   62%1 <
   3  -7   9   5297.60   3075.10    419.60   62%1 o
   3  -6   9   2461.00   5208.00    512.80   62%1 o
   2   7   9  15185.00  13115.10    771.10   62%1 o
   2   8   9    691.10     36.10    201.80   62%1 <
   3  -3  10   1393.40   1211.00    371.10   62%1 o
   3  -2  10    931.41   1923.80    486.40   62%1 o
   3   1  11   3717.20   1771.90    411.50   62%1 o
   3   2  11     39.74    -24.30    227.10   62%1 <
  -3  -3 -11     20.17     21.10    170.80   62%1 <
   3   4  12    151.30     39.20    144.90   62%1 <
  -3  -3 -11      8.88     21.10    170.80   63%1 <
  -3  -2 -11    105.96    -81.80    200.90   63%1 <
  -3  -1 -11   2041.90   2209.40    397.30   63%1 o
  -3   2 -10   1217.20   1580.30    380.50   63%1 o
  -3   3 -10   1468.90   2082.80    399.60   63%1 o
  -3   6  -9   2608.80    362.90    214.90   63%1 <
  -3   7  -9   5915.60   3607.20    423.50   63%1 o
  -2  -5  -8    333.88    472.60    328.70   63%1 <
  -2  -4  -8    768.64    708.20    322.60   63%1 <
  -2   1  -7  46607.00  56005.10   1711.50   63%1 o
  -2   4  -6   4548.30   4306.60    586.60   63%1 o
  -2   5  -6    830.98    347.00    351.20   63%1 <
  -1  -7  -5   1347.60    680.10    460.30   63%1 <
  -2   8  -5   3117.20   2978.20    519.60   63%1 o
  -2   9  -5 135280.00 160379.00   2845.70   63%1 o
  -1  -2  -4  12918.00  13461.80   2037.10   63%1 o
   1  -8   2    885.39   2710.60    680.50   63%1 o
   1  -3   3  71305.00  73796.80   2939.90   63%1 o
   1   1   4  81508.00  54993.00   2593.40   63%1 o
   1   5   5   6252.40   6147.60    734.60   63%1 o
   2  -7   6   7568.80   5408.60    624.70   63%1 o
   2  -6   6   1022.10   1460.10    398.50   63%1 o
   1   9   6    125.02    566.40    291.50   63%1 <
   2  -2   7  11118.00   8373.80    747.80   63%1 o
   2  -1   7  45321.00  51412.90   1714.80   63%1 o
   2   2   8  12282.00  12062.30    862.00   63%1 o
   2   3   8    218.79    162.40    278.20   63%1 <
   2   6   9   2222.30   2451.60    406.40   63%1 o
   2   7   9  15427.00  13115.10    771.10   63%1 o
   3  -6  10   3613.80   1118.10    282.80   63%1 o
   3  -5  10    948.82   1188.80    296.90   63%1 o
   3  -4  10    478.40    452.90    268.90   63%1 <
   3  -1  11   2700.00   2176.80    404.70   63%1 o
   3   0  11  19406.00  22311.40   1094.60   63%1 o
   3   2  12   7281.40   5919.70    531.40   63%1 o
   3   3  12     90.93    -11.00    180.70   63%1 <
   3   4  12    228.88     39.20    144.90   63%1 <
   3  -2  11    165.54    142.70    204.20   63%1 <
  -3  -4 -12    229.14     51.00    164.70   64%1 <
  -3  -1 -11   2489.60   2209.40    397.30   64%1 o
  -3   0 -11  20339.00  22156.90   1062.10   64%1 o
  -3   1 -11   2768.90   1840.30    376.70   64%1 o
  -3   3 -10   1518.20   2082.80    399.60   64%1 o
  -3   4 -10    530.14    193.70    230.40   64%1 <
  -3   5 -10   1011.30    178.80    224.10   64%1 <
  -2  -8  -9    715.08    -65.20    183.00   64%1 <
  -2  -7  -9  15885.00  13439.20    789.00   64%1 o
  -3   7  -9   6465.10   3607.20    423.50   64%1 o
  -2  -4  -8   1081.50    708.20    322.60   64%1 <
  -2  -3  -8    191.85   -585.90    377.90   64%1 <
  -2  -2  -8  15477.00  13346.80    824.30   64%1 o
  -2   1  -7  50269.00  56005.10   1711.50   64%1 o
  -2   2  -7  10800.00   8778.30    723.70   64%1 o
  -2   5  -6    735.14    347.00    351.20   64%1 <
  -2   6  -6    677.29    424.50    355.00   64%1 <
  -1  -7  -5   1962.80    680.10    460.30   64%1 <
  -1  -6  -5   1549.40   2304.90    510.60   64%1 o
  -2   9  -5 145910.00 160379.00   2845.70   64%1 o
  -1  -1  -4  80514.00  51688.20   2780.40   64%1 o
  -1   3  -3  77139.00  85514.40   2978.90   64%1 o
  -1   7  -2  14199.00  18357.30   1151.60   64%1 o
   1  -9   2  15510.00  29762.40   1390.20   64%1 o
   1   1   4  83225.00  54993.00   2593.40   64%1 o
   1   5   5   6115.90   6147.60    734.60   64%1 o
   2  -9   6  25106.00  51317.20   1504.60   64%1 o
   2  -8   6   2809.00   1318.80    422.70   64%1 o
   2  -7   6   7733.10   5408.60    624.70   64%1 o
   1   8   6    365.15    800.50    463.20   64%1 <
   1   9   6    212.10    566.40    291.50   64%1 <
   2  -3   7   2283.60    663.10    371.10   64%1 <
   2  -2   7  13533.00   8373.80    747.80   64%1 o
   2   1   8    496.08   1030.70    399.60   64%1 <
   2   2   8  12378.00  12062.30    862.00   64%1 o
   2   5   9  18388.00  19432.20   1009.00   64%1 o
   2   6   9   2454.20   2451.60    406.40   64%1 o
   3  -6  10   3627.90   1118.10    282.80   64%1 o
   3  -4  11   2750.40   2038.40    335.50   64%1 o
   3  -3  11     22.02     -7.70    198.80   64%1 <
   3  -2  11    232.79    142.70    204.20   64%1 <
   3   1  12    179.44    119.50    184.90   64%1 <
   3   2  12   7740.60   5919.70    531.40   64%1 o
   3   3  12     75.50    -11.00    180.70   64%1 <
  -3  -4 -12    308.18     51.00    164.70   65%1 <
  -3  -3 -12     19.65     12.80    141.40   65%1 <
  -3  -2 -12   6961.80   6124.80    542.50   65%1 o
  -3   0 -11  17534.00  22156.90   1062.10   65%1 o
  -3   1 -11   2726.20   1840.30    376.70   65%1 o
  -3   2 -11     77.05     31.90    221.30   65%1 <
  -3   5 -10    995.90    178.80    224.10   65%1 <
  -3   6 -10   3418.10    688.60    234.80   65%1 <
  -2  -7  -9  15512.00  13439.20    789.00   65%1 o
  -2  -6  -9   2359.70   2602.20    423.50   65%1 o
  -2  -2  -8  11081.00  13346.80    824.30   65%1 o
  -2  -1  -8    454.25   1385.60    389.10   65%1 o
  -2   2  -7   7920.60   8778.30    723.70   65%1 o
  -2   3  -7   1217.40   1316.10    364.60   65%1 o
  -1 -10  -6   3363.00   1805.20    347.90   65%1 o
  -2   6  -6    732.34    424.50    355.00   65%1 <
  -1  -5  -5   8186.30   5523.30    746.10   65%1 o
  -2  10  -5   4068.40   1169.40    315.70   65%1 o
  -1  -1  -4  71230.00  51688.20   2780.40   65%1 o
  -1   7  -2  12195.00  18357.30   1151.60   65%1 o
   1  -9   2  28563.00  29762.40   1390.20   65%1 o
   1  -4   3 238350.00 211793.00   4071.30   65%1 o
   1   4   5  20894.00  27304.90   1535.40   65%1 o
   2  -9   6  26303.00  51317.20   1504.60   65%1 o
   2  -8   6   2729.00   1318.80    422.70   65%1 o
   1   7   6   5650.40   9292.40    723.50   65%1 o
   1   8   6    359.42    800.50    463.20   65%1 <
   2  -5   7  16972.00  13670.80    846.30   65%1 o
   2  -4   7   5770.90   5142.60    599.80   65%1 o
   2  -3   7    995.73    663.10    371.10   65%1 <
   1  10   7  14416.00   8040.20    615.20   65%1 o
   2   0   8  26614.00  26623.60   1224.80   65%1 o
   2   1   8    535.58   1030.70    399.60   65%1 <
   2   3   9   6890.00   6036.90    616.10   65%1 o
   2   4   9  19276.00  29511.30   1211.80   65%1 o
   2   7  10   2288.00   1226.90    304.50   65%1 o
   3  -5  11    563.71    409.00    212.90   65%1 <
   3  -4  11   2908.00   2038.40    335.50   65%1 o
   3  -3  11     17.76     -7.70    198.80   65%1 <
   3  -1  12    159.57    227.80    194.20   65%1 <
   3   1  12    161.28    119.50    184.90   65%1 <
   1  -4   3 248220.00 211793.00   4071.30   66%1 o
   1   3   5   3213.40   5765.30   1434.00   66%1 o
   2 -10   6    383.73    275.40    239.10   66%1 <
   2  -9   6  26776.00  51317.20   1504.60   66%1 o
   1   6   6  16659.00  14485.50    880.70   66%1 o
   2  -6   7  10222.00  10531.00    766.40   66%1 o
   2  -5   7  17130.00  13670.80    846.30   66%1 o
   1   9   7   7439.50   7533.10    610.50   66%1 o
   2  -2   8  14945.00  13229.30    829.10   66%1 o
   2   2   9   3951.50   2601.60    465.90   66%1 o
   2   5  10    146.92   1008.40    327.80   66%1 o
   2   6  10    504.29    136.90    199.70   66%1 <
   3  -4  12    152.30    692.80    230.20   66%1 o
   3  -3  12     44.29    148.90    184.70   66%1 <
   3   0  13   3135.90   1512.90    294.60   66%1 o
  -3  -2 -12   6710.70   6124.80    542.50   66%1 o
  -3  -1 -12    170.63    358.10    185.20   66%1 <
  -3   2 -11    158.21     31.90    221.30   66%1 <
  -3   3 -11    129.10     40.80    155.50   66%1 <
  -3   4 -11   1498.40   1107.10    268.30   66%1 o
  -3   6 -10   3613.00    688.60    234.80   66%1 <
  -2  -5  -9  14367.00  17843.50    983.90   66%1 o
  -2  -4  -9  19938.00  24236.10   1126.50   66%1 o
  -2  -3  -9   5932.00   8633.90    652.90   66%1 o
  -2  -1  -8    544.77   1385.60    389.10   66%1 o
  -2   0  -8  24658.00  26739.00   1212.60   66%1 o
  -2   3  -7   1008.50   1316.10    364.60   66%1 o
  -2   4  -7   7510.20   4760.30    508.90   66%1 o
  -1  -9  -6    625.73   3799.60    481.50   66%1 o
  -1  -8  -6    269.82   1781.30    544.90   66%1 o
  -2   7  -6   5946.90   6271.80    612.50   66%1 o
  -1  -4  -5  27164.00  24214.10   1581.00   66%1 o
  -2  10  -5   2964.40   1169.40    315.70   66%1 o
  -1   4  -3 238030.00 248598.00   4163.30   66%1 o
  -1   7  -2  20199.00  18357.30   1151.60   66%1 o
   2  -1   8    514.49    903.20    398.10   66%1 <
   2   3   9   6814.40   6036.90    616.10   66%1 o
   3  -5  11    144.42    409.00    212.90   66%1 <
   3  -2  12   7269.50   7691.50    591.80   66%1 o
   3  -1  12    466.76    227.80    194.20   66%1 <
   3   1  13   1182.40    528.80    204.00   66%1 <
   1  -5   3 472650.00 461076.00   5310.50   67%1 o
   1  -1   4  65952.00  45684.30   2524.30   67%1 o
   1   2   5  92927.00  86368.60   2741.80   67%1 o
   1   3   5   1746.60   5765.30   1434.00   67%1 o
   1   6   6  14110.00  14485.50    880.70   67%1 o
   2  -7   7   1973.10   3741.50    568.80   67%1 o
   2  -6   7   9551.30  10531.00    766.40   67%1 o
   1   9   7   9498.40   7533.10    610.50   67%1 o
   2  -3   8    643.30   4344.90    525.40   67%1 o
   2  -2   8  11731.00  13229.30    829.10   67%1 o
   2   1   9  27930.00  31499.80   1301.20   67%1 o
   2   2   9   2428.50   2601.60    465.90   67%1 o
   2   4  10  21099.00  21324.20   1037.70   67%1 o
   2   5  10    211.58   1008.40    327.80   67%1 o
   3  -4  12    563.53    692.80    230.20   67%1 o
   3  -3  12    139.37    148.90    184.70   67%1 <
   3  -1  13   1106.50   1589.50    289.90   67%1 o
   3   0  13   2605.10   1512.90    294.60   67%1 o
  -3   2 -12   6648.40   5296.40    512.00   67%1 o
  -3   5 -11    105.68     15.30    163.00   67%1 <
  -2  -7 -10   2318.80   1661.30    320.40   67%1 o
  -2  -2  -9   2883.40   2809.40    488.80   67%1 o
  -2   5  -7  14559.00  10825.50    756.50   67%1 o
  -1  -8  -6    523.36   1781.30    544.90   67%1 o
  -1  -7  -6   5473.30   7258.40    695.50   67%1 o
  -2   8  -6   2309.60   1659.30    415.70   67%1 o
  -1  -3  -5   3747.90   6336.70   1450.40   67%1 o
  -1   1  -4  66646.00  54588.60   2776.70   67%1 o
  -1   4  -3 223250.00 248598.00   4163.30   67%1 o
  -3   1 -12    375.35    164.10    168.00   67%1 <
  -3   4 -11   2169.40   1107.10    268.30   67%1 o
  -2  -4  -9  18065.00  24236.10   1126.50   67%1 o
  -2  -3  -9   6905.10   8633.90    652.90   67%1 o
  -2   0  -8  23754.00  26739.00   1212.60   67%1 o
  -2   1  -8    544.26   1096.20    355.30   67%1 o
  -2   4  -7   6513.90   4760.30    508.90   67%1 o
  -1  -4  -5  20003.00  24214.10   1581.00   67%1 o
   3   1  13   1003.10    528.80    204.00   67%1 <
   0   9   3  17807.00  23319.80   1138.60   68%1 o
   1  -2   4  19039.00  25658.10   2217.70   68%1 o
   1   1   5  49467.00  37822.80   2186.40   68%1 o
   1   2   5  88535.00  86368.60   2741.80   68%1 o
   1   5   6   4588.90   7215.10    754.80   68%1 o
   2  -8   7    244.32    557.50    296.20   68%1 <
   2  -7   7   2366.10   3741.50    568.80   68%1 o
   1   7   7   4422.40   5839.70    654.00   68%1 o
   1   8   7   2212.60   3024.80    462.40   68%1 o
   2  -5   8    891.78    902.10    389.60   68%1 <
   2  -4   8    895.32   1408.50    397.20   68%1 o
   2  -3   8   4518.10   4344.90    525.40   68%1 o
   2  -1   9  27665.00  27853.70   1180.70   68%1 o
   2   2  10   3272.40   3562.00    536.00   68%1 o
   2   3  10  11107.00   9388.00    785.30   68%1 o
   2   5  11    243.39    853.90    256.00   68%1 o
   2   6  11   1663.70   2275.60    353.20   68%1 o
  -3  -1 -13   1208.00    400.90    212.40   68%1 <
  -3   0 -13   2569.50    966.20    254.30   68%1 o
  -3   1 -13   1276.80   1904.10    324.40   68%1 o
  -3   2 -12   6024.20   5296.40    512.00   68%1 o
  -3   3 -12    107.32     63.00    166.20   68%1 <
  -3   4 -12   1130.40    289.80    194.60   68%1 <
  -2  -6 -10    273.67    161.40    185.40   68%1 <
  -2  -5 -10    527.69    719.10    339.80   68%1 <
  -2  -4 -10  20344.00  26173.50   1185.90   68%1 o
  -2  -2  -9   2600.10   2809.40    488.80   68%1 o
  -2  -1  -9  22436.00  32964.20   1298.30   68%1 o
  -2   2  -8  15870.00  17352.10    958.00   68%1 o
  -2   3  -8    772.88   9029.40    705.80   68%1 o
  -1 -10  -7  11861.00   8727.10    638.70   68%1 o
  -2   5  -7  15668.00  10825.50    756.50   68%1 o
  -2   6  -7   7175.60   8181.70    660.20   68%1 o
  -1  -6  -6  18216.00  14869.70    957.40   68%1 o
  -2   8  -6   4078.60   1659.30    415.70   68%1 o
  -2   9  -6  18825.00  14920.30    822.20   68%1 o
  -1  -2  -5  92814.00  97942.70   2715.90   68%1 o
  -1   1  -4  69501.00  54588.60   2776.70   68%1 o
   1  -6   3  51266.00  49102.40   1812.70   69%1 o
   0   9   3  23105.00  23319.80   1138.60   69%1 o
   1  -3   4 140510.00 151886.00   3360.40   69%1 o
   1  -2   4  12998.00  25658.10   2217.70   69%1 o
   1   1   5  44154.00  37822.80   2186.40   69%1 o
   1   4   6   9244.10  12786.80    992.00   69%1 o
   2  -9   7   4761.10   1638.90    329.70   69%1 o
   1   7   7   4142.10   5839.70    654.00   69%1 o
   2  -6   8    439.81   2127.10    435.00   69%1 o
   2  -5   8    891.93    902.10    389.60   69%1 <
   1   9   8    425.60    356.20    230.20   69%1 <
   2  -3   9   8139.00   9179.80    752.00   69%1 o
   2  -2   9   2342.40   3564.10    514.90   69%1 o
   2  -1   9  27179.00  27853.70   1180.70   69%1 o
   2   0  10   2861.80   2968.70    526.20   69%1 o
   2   1  10  37235.00  33862.30   1308.70   69%1 o
   2   2  10   2856.70   3562.00    536.00   69%1 o
   2   3  11   1900.90   1858.60    391.40   69%1 o
   2   4  11   7680.00  13167.20    786.30   69%1 o
   2   5  11   1136.20    853.90    256.00   69%1 o
  -3   1 -13   3884.70   1904.10    324.40   69%1 o
  -3   4 -12    884.40    289.80    194.60   69%1 <
  -2  -6 -11   3699.80   2885.60    392.60   69%1 o
  -2  -4 -10  18740.00  26173.50   1185.90   69%1 o
  -2  -3 -10   7972.40   8844.50    753.30   69%1 o
  -2   1  -9  28821.00  22501.30   1095.60   69%1 o
  -2   3  -8   1705.80   9029.40    705.80   69%1 o
  -2   4  -8    556.84   2460.70    447.20   69%1 o
  -1 -10  -7  11758.00   8727.10    638.70   69%1 o
  -1  -9  -7   7950.80   8927.20    646.30   69%1 o
  -2   6  -7   4285.80   8181.70    660.20   69%1 o
  -2   7  -7   3020.70   4335.80    533.20   69%1 o
  -1  -5  -6   2686.60   3650.00    579.40   69%1 o
  -2   9  -6  24358.00  14920.30    822.20   69%1 o
  -2  10  -6    483.46    414.50    269.00   69%1 <
  -1  -2  -5  91296.00  97942.70   2715.90   69%1 o
  -1  -1  -5  44859.00  40530.80   2161.70   69%1 o
  -1   2  -4  26150.00  36167.30   2298.30   69%1 o
  -1   5  -3 436970.00 381499.00   4844.00   69%1 o
  -1   8  -2  61898.00  81939.80   2032.60   69%1 o
  -2  -6 -11   3644.60   2885.60    392.60   70%1 o
  -2  -5 -11    699.51    199.00    206.40   70%1 <
  -2  -4 -11   9895.70  12138.40    773.60   70%1 o
  -2  -2 -10   3939.60   3396.00    522.40   70%1 o
  -2  -1 -10  28424.00  32348.20   1308.20   70%1 o
  -2   1  -9  26378.00  22501.30   1095.60   70%1 o
  -2   2  -9   2399.80   6820.40    630.00   70%1 o
  -2   3  -9   9775.50  10834.70    767.30   70%1 o
  -2   5  -8   1036.70   1319.20    381.60   70%1 o
  -2   6  -8   4032.20   5663.50    587.10   70%1 o
  -1  -9  -7  10561.00   8927.20    646.30   70%1 o
  -1  -8  -7   1755.00    478.00    347.20   70%1 <
  -2   8  -7   1138.90   1960.90    367.60   70%1 o
  -1  -4  -6   8720.30  10507.00    940.40   70%1 o
  -1  -1  -5  44279.00  40530.80   2161.70   70%1 o
  -1   0  -5 112710.00 100659.00   2889.50   70%1 o
  -1   3  -4 164660.00 129114.00   3138.00   70%1 o
  -1   6  -3  53824.00  69256.50   2105.00   70%1 o
   1  -7   3   4165.70   8980.80    880.00   70%1 o
   1  -4   4  10653.00  19797.40   1971.70   70%1 o
   1  -3   4 163300.00 151886.00   3360.40   70%1 o
   1   0   5 111260.00 116893.00   3047.20   70%1 o
   1   3   6  40094.00  38677.70   1724.10   70%1 o
   1   6   7   7814.30  13158.10    845.00   70%1 o
   2  -9   8   5560.40   1751.90    327.60   70%1 o
   2  -8   8    157.34    160.80    230.30   70%1 <
   2  -7   8  29928.00  28265.20   1151.00   70%1 o
   1   8   8  13627.00  11203.30    727.40   70%1 o
   1   9   8    414.52    356.20    230.20   70%1 <
   2  -5   9  13208.00  13726.30    960.40   70%1 o
   2  -4   9  15313.00  24650.30   1166.60   70%1 o
   2  -3   9   8669.10   9179.80    752.00   70%1 o
   2  -1  10  25190.00  36203.90   1363.40   70%1 o
   2   0  10   2022.60   2968.70    526.20   70%1 o
   2   2  11   6641.40  13065.40    830.50   70%1 o
   2   3  11   2497.90   1858.60    391.40   70%1 o
   2   4  12   8081.60   6050.50    527.90   70%1 o
   2   5  12   1613.20   2743.60    377.90   70%1 o
  -2  -5 -11    546.11    199.00    206.40   71%1 <
  -2  -4 -11   8987.50  12138.40    773.60   71%1 o
  -2  -3 -11   2121.90   1079.50    371.70   71%1 <
  -2  -1 -10  27829.00  32348.20   1308.20   71%1 o
  -2   0 -10   4668.30   3135.50    456.90   71%1 o
  -2   2  -9   6197.50   6820.40    630.00   71%1 o
  -2   3  -9  13366.00  10834.70    767.30   71%1 o
  -2   5  -8   1176.00   1319.20    381.60   71%1 o
  -2   6  -8   2161.80   5663.50    587.10   71%1 o
  -1  -7  -7   6081.50   6096.40    631.10   71%1 o
  -1  -6  -7   9331.90   8566.10    734.40   71%1 o
  -2   8  -7   2162.10   1960.90    367.60   71%1 o
  -2   9  -7   6097.90   1917.50    345.00   71%1 o
  -1  -3  -6  14385.00  26219.30   1451.50   71%1 o
  -1   0  -5 103180.00 100659.00   2889.50   71%1 o
  -1   3  -4 183890.00 129114.00   3138.00   71%1 o
  -1   6  -3  55536.00  69256.50   2105.00   71%1 o
   1 -11   2    283.29    401.80    379.70   71%1 <
   1  -7   3   5389.90   8980.80    880.00   71%1 o
   1  -4   4   9527.60  19797.40   1971.70   71%1 o
   1  -1   5  63798.00  46462.50   2254.70   71%1 o
   1   2   6  52355.00  54676.00   2204.30   71%1 o
   1   5   7  10751.00  20403.60   1036.50   71%1 o
   2  -9   8   3938.10   1751.90    327.60   71%1 o
   2  -8   8    211.87    160.80    230.30   71%1 <
   1   7   8   3805.20   2352.50    495.10   71%1 o
   1   8   8  10793.00  11203.30    727.40   71%1 o
   2  -6   9   4592.10   5061.60    583.60   71%1 o
   2  -5   9   8769.70  13726.30    960.40   71%1 o
   2  -4   9  16802.00  24650.30   1166.60   71%1 o
   2  -3  10   8368.30   9830.60    767.70   71%1 o
   2  -2  10   5814.50   3564.40    559.40   71%1 o
   2  -1  10  37990.00  36203.90   1363.40   71%1 o
   2   1  11   2904.70   3459.90    531.10   71%1 o
   2   2  11   6867.40  13065.40    830.50   71%1 o
   2   3  12    857.01    372.70    238.10   71%1 <
   2   4  12   4501.80   6050.50    527.90   71%1 o
   2   5  12   2215.30   2743.60    377.90   71%1 o
  -2  -5 -12   4125.70   1790.40    302.10   72%1 o
  -2  -3 -11   2778.40   1079.50    371.70   72%1 <
  -2  -2 -11   2926.80   8121.00    713.00   72%1 o
  -2  -1 -11   2810.70   3111.20    516.20   72%1 o
  -2   1 -10  25449.00  37373.90   1375.30   72%1 o
  -2   2 -10   5942.40   4518.60    536.60   72%1 o
  -2   4  -9  36951.00  29854.50   1254.90   72%1 o
  -2   5  -9  13866.00  10403.20    774.40   72%1 o
  -2   7  -8  21456.00  25222.10   1069.70   72%1 o
  -2   8  -8   1334.10    822.20    258.30   72%1 o
  -1  -7  -7   3512.40   6096.40    631.10   72%1 o
  -1  -6  -7  10313.00   8566.10    734.40   72%1 o
  -1  -3  -6  15185.00  26219.30   1451.50   72%1 o
  -1  -2  -6  70329.00  54026.20   2108.00   72%1 o
  -1   1  -5  50190.00  34637.50   2137.20   72%1 o
  -1   4  -4  17958.00  18085.90   1991.60   72%1 o
  -1   7  -3  11300.00  10832.30    864.70   72%1 o
   1  -9   3   8780.90  19763.00   1093.80   72%1 o
   1  -5   4 216130.00 179128.00   3256.10   72%1 o
   0  11   4   3897.30   9796.30    702.40   72%1 o
   1  -1   5  32754.00  46462.50   2254.70   72%1 o
   1   1   6  29025.00  31464.10   1880.30   72%1 o
   1   2   6  69607.00  54676.00   2204.30   72%1 o
   1   4   7   1941.50   5630.00    651.10   72%1 o
   1   5   7   5846.00  20403.60   1036.50   72%1 o
   1   7   8   4709.60   2352.50    495.10   72%1 o
   2  -8   9    846.15    209.20    217.40   72%1 <
   2  -7   9  19422.00  15054.20    841.60   72%1 o
   2  -6   9   1585.40   5061.60    583.60   72%1 o
   2  -5  10    551.00   2475.10    475.90   72%1 o
   2  -4  10  17348.00  15577.80    982.10   72%1 o
   2  -3  10   8678.30   9830.60    767.70   72%1 o
   2  -2  11  12247.00  19290.00   1020.00   72%1 o
   2  -1  11  13257.00  10322.60    805.10   72%1 o
   2   1  12  35585.00  41257.60   1447.90   72%1 o
   2   2  12   2307.90   2640.10    385.30   72%1 o
   2   3  12   1002.00    372.70    238.10   72%1 <
  -2  -4 -12   6484.50   4151.80    456.00   73%1 o
  -2  -3 -12   1755.10    884.70    253.80   73%1 o
  -2  -2 -12   2316.30   2877.60    413.80   73%1 o
  -2  -1 -11   3423.00   3111.20    516.20   73%1 o
  -2   1 -11  14290.00  10985.70    792.20   73%1 o
  -2   2 -10   8566.90   4518.60    536.60   73%1 o
  -2   3 -10  11273.00   7090.10    653.90   73%1 o
  -2   4 -10  17155.00  19556.60   1050.70   73%1 o
  -2   5  -9  13746.00  10403.20    774.40   73%1 o
  -2   6  -9   4319.60   3592.00    495.50   73%1 o
  -1  -9  -8    349.95    392.30    235.20   73%1 <
  -1  -8  -8  17512.00   9002.70    656.70   73%1 o
  -1  -7  -8   3927.70   2441.20    459.40   73%1 o
  -2   8  -8    543.53    822.20    258.30   73%1 o
  -2   9  -8   6549.20   3570.00    429.00   73%1 o
  -1  -5  -7  10887.00  15656.20    916.10   73%1 o
  -1  -4  -7   2262.30   5716.10    633.40   73%1 o
  -1  -1  -6  31816.00  35551.30   1997.50   73%1 o
  -1   2  -5  68302.00  73281.10   2625.10   73%1 o
  -1   5  -4 229350.00 202618.00   3416.10   73%1 o
  -1   7  -3  11169.00  10832.30    864.70   73%1 o
   1  -9   3   9272.60  19763.00   1093.80   73%1 o
   1  -6   4  32774.00  24580.50   1219.80   73%1 o
   0  10   4    395.92    206.90    336.20   73%1 <
   1  -3   5   7641.00   7666.40   1761.30   73%1 o
   1  -2   5  38766.00  88167.90   2693.20   73%1 o
   1   1   6  23497.00  31464.10   1880.30   73%1 o
   1   3   7   4535.50   9825.30    864.90   73%1 o
   1   5   8   1316.30   1362.20    348.10   73%1 o
   1   6   8  16074.00  15038.30    898.10   73%1 o
   2  -8   9    953.84    209.20    217.40   73%1 <
   1   8   9    352.78    111.30    194.00   73%1 <
   2  -7  10   3724.50   3623.60    440.10   73%1 o
   2  -6  10    591.84    109.70    193.50   73%1 <
   2  -5  10   1198.80   2475.10    475.90   73%1 o
   2  -4  11  26798.00  27089.70   1143.30   73%1 o
   2  -3  11   2985.60   1036.30    397.30   73%1 <
   2  -2  11  13474.00  19290.00   1020.00   73%1 o
   2  -1  12  37792.00  44842.80   1535.20   73%1 o
   2   0  12    380.77      4.20    284.10   73%1 <
   2   1  12  40501.00  41257.60   1447.90   73%1 o
   2   2  13   3186.80   2699.00    367.10   73%1 o
   2   3  13    196.38    -22.70    149.40   73%1 <
  -2  -3 -12   1592.80    884.70    253.80   74%1 o
  -2  -2 -12   2108.00   2877.60    413.80   74%1 o
  -2  -1 -12  36258.00  33399.20   1295.00   74%1 o
  -2   1 -11  13949.00  10985.70    792.20   74%1 o
  -2   2 -11   5509.70  11578.30    792.30   74%1 o
  -2   4 -10  16937.00  19556.60   1050.70   74%1 o
  -2   5 -10    180.77   -642.60    265.10   74%1 <
  -2   6  -9   4281.40   3592.00    495.50   74%1 o
  -2   7  -9  21009.00  16878.60    869.80   74%1 o
  -1  -8  -8  15607.00   9002.70    656.70   74%1 o
  -1  -7  -8   3355.00   2441.20    459.40   74%1 o
  -1  -6  -8  19945.00  20882.50    994.20   74%1 o
  -2   9  -8   6458.20   3570.00    429.00   74%1 o
  -1  -4  -7   1563.50   5716.10    633.40   74%1 o
  -1  -3  -7   3287.40   4587.70    657.60   74%1 o
  -1  -1  -6  26486.00  35551.30   1997.50   74%1 o
  -1   2  -5  51562.00  73281.10   2625.10   74%1 o
  -1   3  -5   1881.80   8375.90   1735.00   74%1 o
  -1   5  -4 202620.00 202618.00   3416.10   74%1 o
   0 -10  -3   1332.40   1493.20    493.90   74%1 o
  -1  10  -2  22052.00  14003.90    887.70   74%1 o
   1 -10   3  21039.00  17943.50    939.00   74%1 o
   1  -7   4   3091.70   8596.40    738.60   74%1 o
   1  -6   4  29245.00  24580.50   1219.80   74%1 o
   0  10   4    368.63    206.90    336.20   74%1 <
   1  -3   5   6548.00   7666.40   1761.30   74%1 o
   1  -1   6  13860.00  17051.80   1695.20   74%1 o
   1   2   7   6786.30   7130.50    854.90   74%1 o
   1   3   7   3677.20   9825.30    864.90   74%1 o
   1   4   8  12458.00  14659.70    867.60   74%1 o
   1   5   8    965.03   1362.20    348.10   74%1 o
   1   7   9   4887.30   2096.90    360.20   74%1 o
   1   8   9    250.29    111.30    194.00   74%1 <
   2  -7  10   2860.70   3623.60    440.10   74%1 o
   2  -6  10    507.77    109.70    193.50   74%1 <
   2  -5  11    616.11    151.40    227.40   74%1 <
   2  -3  11   2590.70   1036.30    397.30   74%1 <
   2  -2  12   2900.40   1568.80    343.80   74%1 o
   2  -1  12  33658.00  44842.80   1535.20   74%1 o
   2   0  12    384.13      4.20    284.10   74%1 <
   2   1  13    308.20    430.70    195.60   74%1 <
   2   2  13   3056.30   2699.00    367.10   74%1 o
  -2   1 -12  34330.00  42900.20   1491.20   75%1 o
  -2   4 -11   6579.70   8523.70    661.80   75%1 o
  -2   6 -10    128.15     72.40    214.40   75%1 <
  -2   8  -9    298.81     -6.20    181.80   75%1 <
  -1  -5  -8   5019.40   2197.50    446.50   75%1 o
  -1  -2  -7   5628.90   5793.90    896.00   75%1 o
  -1   1  -6  13980.00   7516.10   1819.10   75%1 o
  -1   3  -5   4690.00   8375.90   1735.00   75%1 o
  -1   6  -4  42017.00  37941.20   1460.20   75%1 o
   0 -10  -3   1566.80   1493.20    493.90   75%1 o
  -1   8  -3  12211.00   7732.40    737.80   75%1 o
   1 -11   3   5268.00   2712.60    457.90   75%1 o
   1  -8   4  18007.00  12831.30    916.70   75%1 o
   1  -7   4   4814.60   8596.40    738.60   75%1 o
   0  10   4    228.88    206.90    336.20   75%1 <
   1  -4   5  21274.00  18823.40   1507.80   75%1 o
   1   1   7  36923.00  45896.60   1758.90   75%1 o
   2  -6  11   3164.80   1414.40    311.30   75%1 o
   2  -4  12   4682.00   2235.90    366.80   75%1 o
   2  -2  13   1956.30   1139.40    279.40   75%1 o
  -2  -3 -13    315.72     55.00    170.70   75%1 <
  -2  -2 -13   6733.90  11699.90    725.70   75%1 o
  -2  -1 -12  36557.00  33399.20   1295.00   75%1 o
  -2   0 -12    520.79    434.90    243.80   75%1 <
  -2   2 -11  11314.00  11578.30    792.30   75%1 o
  -2   3 -11   2840.20   1409.70    382.10   75%1 o
  -2   5 -10    247.35   -642.60    265.10   75%1 <
  -1  -7  -8   2895.10   2441.20    459.40   75%1 o
  -1  -6  -8  17258.00  20882.50    994.20   75%1 o
  -1  -3  -7   3725.70   4587.70    657.60   75%1 o
   1  -1   6  12507.00  17051.80   1695.20   75%1 o
   1   2   7   6252.30   7130.50    854.90   75%1 o
   1   4   8  12060.00  14659.70    867.60   75%1 o
   1   6   9  13604.00  14914.60    901.20   75%1 o
   1   7   9   5272.20   2096.90    360.20   75%1 o
   1   8  10    552.86    499.00    212.20   75%1 <
   2  -5  11    573.24    151.40    227.40   75%1 <
   2  -3  12   1175.50   1066.10    277.90   75%1 o
   2  -2  12   2251.90   1568.80    343.80   75%1 o
   2  -1  13     85.06     83.90    177.20   75%1 <
   2   1  13    327.87    430.70    195.60   75%1 <
  -2  -1 -13    330.83    340.30    201.60   76%1 <
  -2   1 -13     68.33    179.20    186.20   76%1 <
  -2   2 -12   3055.70   2420.10    385.50   76%1 o
  -2   3 -12   1733.60   1281.80    269.40   76%1 o
  -2   4 -11   9070.60   8523.70    661.80   76%1 o
  -2   5 -11    333.11     89.00    195.50   76%1 <
  -2   6 -11   3646.70   1196.40    277.30   76%1 o
  -2   7 -10   1690.00    370.90    225.20   76%1 <
  -1  -8  -9    695.74    108.10    197.90   76%1 <
  -1  -7  -9   2619.30   3031.60    450.00   76%1 o
  -1  -6  -9  16905.00  13447.30    865.20   76%1 o
  -1  -4  -8  12755.00  21232.80   1043.50   76%1 o
  -1  -3  -8   2092.90   5304.00    572.00   76%1 o
  -1  -1  -7  38126.00  38076.50   1644.20   76%1 o
  -1   1  -6  12022.00   7516.10   1819.10   76%1 o
  -1   2  -6  70579.00  70371.50   2351.40   76%1 o
  -1   4  -5  21642.00  21880.20   1384.50   76%1 o
  -1   6  -4  40323.00  37941.20   1460.20   76%1 o
   1 -11   3   4928.50   2712.60    457.90   76%1 o
   1  -8   4   8352.10  12831.30    916.70   76%1 o
   0   9   4    425.29   2814.50    669.50   76%1 o
   1  -5   5   6976.60  13969.50   1010.00   76%1 o
   1  -3   6  14145.00  18313.70   1441.90   76%1 o
   1  -2   6  70102.00  65642.80   2245.00   76%1 o
   1   0   7  43335.00  39767.10   1740.70   76%1 o
   1   2   8  45194.00  46987.30   1587.50   76%1 o
   1   3   8   1261.50   1298.40    428.80   76%1 o
   1   4   9  12081.00  16191.40    907.80   76%1 o
   1   5   9   3626.40   3288.70    461.60   76%1 o
   1   6  10    450.42   1573.60    367.30   76%1 o
   1   7  10   3946.70   1779.60    327.70   76%1 o
   2  -5  12   4143.50   1442.80    300.30   76%1 o
   2  -3  13    262.57     10.20    167.10   76%1 <
   2  -2  13   2271.50   1139.40    279.40   76%1 o
  -2   1 -13     58.30    179.20    186.20   77%1 <
  -2   2 -13   2661.00   1070.40    254.60   77%1 o
  -2   3 -13    309.22     22.70    162.70   77%1 <
  -2   4 -12   5609.50   4172.50    452.80   77%1 o
  -2   5 -12   4827.90   1078.40    268.50   77%1 o
  -2   6 -11   3725.10   1196.40    277.30   77%1 o
  -1  -8 -10   1424.60    547.40    243.00   77%1 <
  -1  -7 -10   5411.20   4641.80    478.30   77%1 o
  -1  -6  -9  16964.00  13447.30    865.20   77%1 o
  -1  -5  -9   1862.20   5667.30    608.70   77%1 o
  -1  -4  -9  10950.00  10342.10    785.00   77%1 o
  -1  -3  -8   1969.20   5304.00    572.00   77%1 o
  -1  -2  -8  44195.00  42273.80   1483.60   77%1 o
  -1   0  -7  43220.00  42995.80   1741.60   77%1 o
  -1   1  -7  27691.00  38035.60   1610.80   77%1 o
  -1   2  -6  68539.00  70371.50   2351.40   77%1 o
  -1   3  -6  12445.00  16528.10   1275.70   77%1 o
  -1   5  -5   5805.70   6587.40    793.20   77%1 o
   0 -11  -4   2473.50   1491.30    393.80   77%1 o
  -1   7  -4   9124.00   5522.00    661.10   77%1 o
   0  -8  -3  88357.00  81310.30   2145.30   77%1 o
  -1   9  -3  10602.00   9164.20    780.30   77%1 o
   1  -9   4  44304.00  46715.70   1582.20   77%1 o
   0   8   4 188450.00 186632.00   3174.80   77%1 o
   1  -6   5   5133.80   6900.10    865.50   77%1 o
   0  10   5  17040.00  17631.30    892.20   77%1 o
   1  -4   6   7503.60   3784.50    777.60   77%1 o
   1  -3   6  13836.00  18313.70   1441.90   77%1 o
   1  -2   7   5352.70   4894.40    814.60   77%1 o
   1  -1   7  27358.00  42739.00   1623.60   77%1 o
   1   1   8   4032.70   1013.10    604.30   77%1 <
   1   3   9    162.05   1138.00    367.60   77%1 o
   1   4   9  11774.00  16191.40    907.80   77%1 o
   1   4  10   6967.70   6707.00    661.10   77%1 o
   1   5  10   7068.80   5709.60    628.90   77%1 o
   1   6  10    505.27   1573.60    367.30   77%1 o
   1   6  11    397.28    434.30    217.80   77%1 <
   1   7  11    703.05    242.20    205.80   77%1 <
  -2   3 -13    230.01     22.70    162.70   78%1 <
  -2   5 -12   3253.50   1078.40    268.50   78%1 o
  -1  -7 -11    283.34     -9.20    190.10   78%1 <
  -1  -6 -10     99.93     42.20    245.70   78%1 <
  -1  -5 -10   6587.10   4118.00    559.20   78%1 o
  -1  -4  -9   9877.10  10342.10    785.00   78%1 o
  -1  -3  -9    126.53    360.80    315.80   78%1 <
  -1  -2  -9   4290.00   3654.50    506.80   78%1 o
  -1  -1  -8   3801.90   2305.20    481.30   78%1 o
  -1   1  -7  25298.00  38035.60   1610.80   78%1 o
  -1   2  -7   6509.40   2647.20    744.80   78%1 o
  -1   3  -6  16577.00  16528.10   1275.70   78%1 o
  -1   4  -6   4892.30   3365.70    613.60   78%1 o
  -1   5  -5   5127.00   6587.40    793.20   78%1 o
   0 -10  -4    737.69   2279.80    469.20   78%1 o
  -1   7  -4  11412.00   5522.00    661.10   78%1 o
   0  -7  -3  15309.00  17791.90   1140.30   78%1 o
  -1   9  -3  10083.00   9164.20    780.30   78%1 o
   1 -10   4    239.77    211.50    300.60   78%1 <
   1  -9   4  43213.00  46715.70   1582.20   78%1 o
   1  -7   5    826.35   2718.00    529.00   78%1 o
   0   9   5   2089.60   2641.70    546.00   78%1 o
   1  -5   6   3497.10   3818.50    605.60   78%1 o
   1  -4   6   6422.70   3784.50    777.60   78%1 o
   1  -3   7   6236.40   7583.20    719.90   78%1 o
   1  -2   7   6185.60   4894.40    814.60   78%1 o
   1  -1   8   5192.70   2379.60    616.50   78%1 o
   1   1   9    246.47    525.90    418.00   78%1 <
   1   2   9   3764.30   4316.20    594.80   78%1 o
   1   3  10   1164.00     65.60    355.70   78%1 <
   1   4  10   6139.30   6707.00    661.10   78%1 o
   1   4  11   8515.70   9097.30    703.40   78%1 o
   1   5  11   1006.00    660.00    319.50   78%1 <
   1   6  12    476.70    981.40    254.00   78%1 o
  -1  -7 -11    179.21     -9.20    190.10   79%1 <
  -1  -6 -11    156.14     60.00    180.80   79%1 <
  -1  -5 -11    705.53    740.80    275.30   79%1 <
  -1  -5 -10   5302.50   4118.00    559.20   79%1 o
  -1  -4 -10   6099.90   7552.50    709.30   79%1 o
  -1  -3 -10    832.34    956.70    355.10   79%1 <
  -1  -2  -9   3694.10   3654.50    506.80   79%1 o
  -1  -1  -9     84.52    418.60    365.40   79%1 <
  -1   1  -8   4606.10   2354.80    527.50   79%1 o
  -1   2  -7   5321.60   2647.20    744.80   79%1 o
  -1   3  -7   6707.70   4976.50    653.90   79%1 o
  -1   4  -6   4246.20   3365.70    613.60   79%1 o
  -1   5  -6   3137.40   5407.10    589.50   79%1 o
  -1   6  -5    866.98   4801.70    629.40   79%1 o
   0  -9  -4    679.38   5851.50    797.80   79%1 o
  -1   8  -4   5420.30   8255.90    729.30   79%1 o
   1 -11   4   8190.20   4313.30    507.50   79%1 o
   0   7   4   4524.50  10356.50    897.10   79%1 o
   1  -9   5  23050.00  18888.30   1015.60   79%1 o
   1  -8   5   5771.30   6414.70    749.20   79%1 o
   0   9   5   2161.60   2641.70    546.00   79%1 o
   1  -6   6  16269.00  13259.80    867.80   79%1 o
   0  10   6  10539.00   6080.40    553.30   79%1 o
   1  -4   7   1568.00   9171.50    709.60   79%1 o
   1  -3   7   5434.80   7583.20    719.90   79%1 o
   1  -2   8  35304.00  30401.00   1320.30   79%1 o
   1  -1   8   4633.30   2379.60    616.50   79%1 o
   1  -1   9    664.24    916.60    436.40   79%1 <
   1   0   9  20193.00  25996.00   1206.60   79%1 o
   1   1   9    101.47    525.90    418.00   79%1 <
   1   1  10   5053.10   4232.30    582.10   79%1 o
   1   2  10  19187.00  20089.60   1070.20   79%1 o
   1   3  11   1128.80   1391.40    434.60   79%1 o
   1   4  11   6778.80   9097.30    703.40   79%1 o
   1   4  12    558.46    749.70    266.20   79%1 <
   1   5  12    503.54    649.00    235.30   79%1 <
   1   6  12    599.18    981.40    254.00   79%1 o
  -1  -6 -12   1177.00   1348.90    284.30   80%1 o
  -1  -5 -12     37.58     44.20    177.00   80%1 <
  -1  -5 -11    958.57    740.80    275.30   80%1 <
  -1  -4 -11   5417.00   6725.60    632.90   80%1 o
  -1  -3 -11   1035.40   1565.60    399.60   80%1 o
  -1  -3 -10   1167.50    956.70    355.10   80%1 <
  -1  -2 -10  20693.00  26875.10   1158.60   80%1 o
  -1  -1 -10   4400.40   3572.80    507.50   80%1 o
  -1  -1  -9     91.21    418.60    365.40   80%1 <
  -1   0  -9  24747.00  25621.90   1173.00   80%1 o
  -1   1  -9    810.78    715.60    387.90   80%1 <
  -1   2  -8  38795.00  29531.30   1297.60   80%1 o
  -1   3  -7   7598.20   4976.50    653.90   80%1 o
  -1   4  -7   1171.90   5772.00    605.20   80%1 o
  -1   5  -6   3592.40   5407.10    589.50   80%1 o
  -1   6  -6  15626.00  14836.50    894.70   80%1 o
  -1   7  -5   3005.40   5624.60    628.90   80%1 o
   0  -8  -4 173380.00 175062.00   3131.20   80%1 o
  -1   9  -4  51766.00  49599.60   1556.00   80%1 o
   0  -6  -3  94162.00  84035.60   2399.70   80%1 o
  -1  10  -3  16318.00   9703.50    744.30   80%1 o
   0   5   3 219370.00 231171.00   4008.80   80%1 o
   1 -10   5   6210.60   3714.10    480.30   80%1 o
   1  -9   5  27290.00  18888.30   1015.60   80%1 o
   0   8   5  45036.00  62782.50   1789.30   80%1 o
   1  -8   6    546.78   1357.10    502.10   80%1 <
   1  -7   6   2983.70   5725.30    611.30   80%1 o
   0   9   6    805.10   3365.60    469.30   80%1 o
   1  -6   7   7445.40  10756.30    782.20   80%1 o
   1  -5   7    681.67    542.20    394.10   80%1 <
   1  -4   8  17345.00  13595.10    834.30   80%1 o
   1  -3   8   1727.20   1263.90    423.10   80%1 <
   1  -2   9   3118.90   3228.70    569.20   80%1 o
   1  -1   9    621.55    916.60    436.40   80%1 <
   1  -1  10   8316.60   8978.30    760.20   80%1 o
   1   1  10   5996.20   4232.30    582.10   80%1 o
   1   1  11  14617.00  15258.30    911.10   80%1 o
   1   2  11   1285.20   1867.20    480.30   80%1 o
   1   2  12  18178.00  18662.90   1008.10   80%1 o
   1   3  12    838.83    305.70    251.90   80%1 <
   1   4  12    572.83    749.70    266.20   80%1 <
   1   4  13   2088.20   4417.80    463.40   80%1 o
  -1  -5 -12     46.19     44.20    177.00   81%1 <
  -1  -4 -12    751.33    703.30    250.70   81%1 <
  -1  -3 -12    861.16   2425.10    386.70   81%1 o
  -1  -2 -11   1732.90   1586.00    404.60   81%1 o
  -1   2  -9   3679.60   4788.50    593.80   81%1 o
  -1   3  -8    951.80    171.80    397.40   81%1 <
  -1   4  -8  20737.00  15849.20    916.00   81%1 o
  -1   5  -7   2327.70   2938.60    504.90   81%1 o
  -1   6  -7  12010.00   8606.30    753.60   81%1 o
  -1   7  -6  10118.00   8105.20    719.40   81%1 o
   0 -10  -5  15688.00  12477.70    781.20   81%1 o
   0  -9  -5   4890.60  12841.10    886.20   81%1 o
  -1   8  -5   4520.90   4035.50    574.20   81%1 o
   0  -7  -4   8163.90  21951.00   1277.60   81%1 o
  -1  10  -4   1468.30   1632.30    364.40   81%1 o
  -1  11  -3   7938.90   4099.60    499.40   81%1 o
   0   7   5   2145.20   4151.40    592.90   81%1 o
   1 -10   6   2158.50   1065.90    303.30   81%1 o
   1  -9   6   1114.20   2088.40    402.60   81%1 o
   0   8   6  30632.00  38491.10   1421.40   81%1 o
   1  -8   7   2348.80   2792.30    499.60   81%1 o
   1  -7   7   1896.80   6477.10    660.00   81%1 o
   0   9   7    799.24    106.90    264.10   81%1 <
   0  10   7   9795.10   9087.80    658.90   81%1 o
   1  -6   8  12594.00   9440.40    748.70   81%1 o
   1  -5   8   1167.80   1335.20    468.30   81%1 <
   1  -4   9   9076.90  16611.30    972.80   81%1 o
   1  -3   9    345.43   2457.80    471.20   81%1 o
   1  -2  10  17229.00  18380.50   1001.50   81%1 o
   1  -1  11  10797.00  10713.50    820.20   81%1 o
   1   0  11    481.18   2819.10    504.40   81%1 o
   1   1  12   4662.70   6119.80    620.30   81%1 o
   1   2  13   2174.00   3372.20    438.20   81%1 o
   1   3  13   1743.50    976.60    269.30   81%1 o
  -1  -4 -13   4102.30   3512.10    416.30   81%1 o
  -1  -2 -12  20136.00  13062.30    857.70   81%1 o
  -1  -1 -11  10740.00  10604.80    761.50   81%1 o
  -1   1 -10   9785.10  12603.80    835.80   81%1 o
  -1   3  -9   2854.20   2324.40    444.00   81%1 o
   1  -5   9   2402.20   2281.90    444.80   81%1 o
   1  -3  10   4565.20   2362.20    475.30   81%1 o
   1  -2  11   2087.60   1274.90    498.20   81%1 <
   1   1  13   1044.40    346.20    220.90   81%1 <
   1   2  14   3266.50    756.10    249.70   81%1 o
  -1  -4 -13   4402.60   3512.10    416.30   82%1 o
  -1  -4 -12    821.80    703.30    250.70   82%1 <
  -1  -3 -12    911.29   2425.10    386.70   82%1 o
  -1  -2 -12  21699.00  13062.30    857.70   82%1 o
  -1  -2 -11   1873.40   1586.00    404.60   82%1 o
  -1  -1 -11  11262.00  10604.80    761.50   82%1 o
  -1   0 -11    930.65   1755.90    430.80   82%1 o
  -1   1 -10  10676.00  12603.80    835.80   82%1 o
  -1   2  -9   3912.70   4788.50    593.80   82%1 o
  -1   3  -9   3016.30   2324.40    444.00   82%1 o
  -1   4  -8  21484.00  15849.20    916.00   82%1 o
  -1   5  -7   2301.30   2938.60    504.90   82%1 o
  -1   6  -7  13066.00   8606.30    753.60   82%1 o
  -1   7  -6  11064.00   8105.20    719.40   82%1 o
   0 -10  -5  16945.00  12477.70    781.20   82%1 o
   0  -9  -5   5341.70  12841.10    886.20   82%1 o
  -1   8  -5   5059.20   4035.50    574.20   82%1 o
   0  -7  -4   9056.50  21951.00   1277.60   82%1 o
  -1  10  -4   1387.50   1632.30    364.40   82%1 o
  -1  11  -3   9100.20   4099.60    499.40   82%1 o
   0   6   4  39014.00  92232.60   2409.90   82%1 o
   0   7   5   2297.00   4151.40    592.90   82%1 o
   1 -10   6   2371.50   1065.90    303.30   82%1 o
   1  -9   6   1220.80   2088.40    402.60   82%1 o
   0   8   6  33453.00  38491.10   1421.40   82%1 o
   1  -8   7   2473.00   2792.30    499.60   82%1 o
   1  -7   7   2067.80   6477.10    660.00   82%1 o
   0   9   7    905.94    106.90    264.10   82%1 <
   0  10   7  10752.00   9087.80    658.90   82%1 o
   1  -7   8   5740.50   4427.60    557.50   82%1 o
   1  -6   8  13944.00   9440.40    748.70   82%1 o
   1  -5   8   1245.70   1335.20    468.30   82%1 <
   1  -5   9   2565.30   2281.90    444.80   82%1 o
   1  -4   9   9481.40  16611.30    972.80   82%1 o
   1  -4  10  11581.00   4872.10    649.20   82%1 o
   1  -3  10   4797.80   2362.20    475.30   82%1 o
   1  -2  10  18487.00  18380.50   1001.50   82%1 o
   1  -2  11   2269.60   1274.90    498.20   82%1 <
   1  -1  11  11438.00  10713.50    820.20   82%1 o
   1   0  11    547.47   2819.10    504.40   82%1 o
   1  -1  12   1152.40   3510.70    525.30   82%1 o
   1   1  12   4843.30   6119.80    620.30   82%1 o
   1   0  13   3657.40   3257.70    418.90   82%1 o
   1   1  13   1068.60    346.20    220.90   82%1 <
   1   2  13   2382.30   3372.20    438.20   82%1 o
   1   2  14   3445.40    756.10    249.70   82%1 o
   0   8   7  17540.00  20218.50   1072.40   83%1 o
   0   9   7    749.31    106.90    264.10   83%1 <
   1  -9   8    628.31    236.20    222.00   83%1 <
   1  -8   8  14362.00  11823.90    778.80   83%1 o
   1  -7   8   4139.60   4427.60    557.50   83%1 o
   0   9   8    243.16    470.60    252.90   83%1 <
   1  -8   9    836.12    398.30    239.50   83%1 <
   1  -7   9   8493.10   5245.40    550.90   83%1 o
   1  -6   9  14464.00  12820.60    877.90   83%1 o
   1  -6  10    225.61    400.80    272.80   83%1 <
   1  -5  10  14964.00  17653.70   1017.00   83%1 o
   1  -5  11    438.39    468.10    298.90   83%1 <
   1  -4  11   3781.20   5982.80    636.20   83%1 o
   1  -4  12   1059.00    616.70    243.90   83%1 <
   1  -3  12   1287.20    562.80    321.50   83%1 <
   1  -2  13     92.78     12.10    222.80   83%1 <
   1  -1  14    596.38      1.60    171.30   83%1 <
  -1  -3 -13    342.90   1418.90    293.10   83%1 o
  -1  -2 -13   1244.50   1536.50    308.30   83%1 o
  -1  -1 -13    360.69    771.10    247.20   83%1 o
  -1  -1 -12   1357.10   7009.50    607.50   83%1 o
  -1   0 -11    900.38   1755.90    430.80   83%1 o
  -1   1 -11  11080.00  11955.20    794.60   83%1 o
  -1   2 -11    914.35   1129.80    417.00   83%1 <
  -1   2 -10  17299.00  13725.00    885.30   83%1 o
  -1   3 -10   1744.10   2774.60    479.00   83%1 o
  -1   4  -9  15521.00  14138.70    898.70   83%1 o
  -1   5  -9   4583.10   2872.50    460.60   83%1 o
  -1   5  -8   7416.30   6579.40    659.60   83%1 o
  -1   6  -8  11485.00   9355.10    731.90   83%1 o
  -1   7  -7   3017.30   6284.10    643.80   83%1 o
   0 -10  -6  11509.00  10291.50    721.90   83%1 o
  -1   8  -6    763.72    852.20    485.90   83%1 <
   0  -8  -5  26506.00  36084.00   1493.30   83%1 o
  -1   9  -5  21454.00  15924.20    917.80   83%1 o
   0  -6  -4  31002.00  69780.30   2125.90   83%1 o
   0   4   3   9891.40   6383.40   2562.20   83%1 <
   0   5   4  95439.00  78300.40   2643.20   83%1 o
   0   6   5   8897.20   7322.40    870.00   83%1 o
   0   7   6   1706.00   2987.80    563.90   83%1 o
   1 -10   7   7764.20   3677.80    435.20   83%1 o
   1  -9   7  10924.00   6272.90    560.60   83%1 o
   1  -4  10   9281.80   4872.10    649.20   83%1 o
   1  -3  11   1505.50   6831.80    734.00   83%1 o
   1  -2  12  14331.00  17994.60    933.40   83%1 o
   1  -1  12   1083.60   3510.70    525.30   83%1 o
   1  -1  13    971.49    422.60    219.00   83%1 <
   1   0  13   2755.60   3257.70    418.90   83%1 o
   1   1  14   1748.00   2827.00    372.30   83%1 o
  -1   1 -12    662.69   2340.60    420.90   83%1 o
   0   8   7  18334.00  20218.50   1072.40   84%1 o
   1  -9   8    570.28    236.20    222.00   84%1 <
   1  -8   8  13543.00  11823.90    778.80   84%1 o
   0   8   8   6428.40   4769.90    496.80   84%1 o
   0   9   8    167.60    470.60    252.90   84%1 <
   1  -8   9    215.22    398.30    239.50   84%1 <
   1  -7   9   3468.80   5245.40    550.90   84%1 o
   1  -6   9  13298.00  12820.60    877.90   84%1 o
   0   9   9   1779.30   1273.00    305.70   84%1 o
   1  -7  10   2823.90   2433.90    379.60   84%1 o
   1  -6  10    314.32    400.80    272.80   84%1 <
   1  -5  10   2823.80  17653.70   1017.00   84%1 o
   1  -6  11    120.75   -112.50    191.40   84%1 <
   1  -5  11    622.47    468.10    298.90   84%1 <
   1  -4  11   6656.10   5982.80    636.20   84%1 o
   1  -5  12    196.93    163.20    191.20   84%1 <
   1  -4  12    966.86    616.70    243.90   84%1 <
   1  -3  12   1158.60    562.80    321.50   84%1 <
   1  -4  13   2427.20   1048.70    265.40   84%1 o
   1  -3  13   1232.80    698.00    264.30   84%1 <
   1  -2  13    128.79     12.10    222.80   84%1 <
   1  -2  14   3117.30   1683.10    294.20   84%1 o
   1  -1  14    601.06      1.60    171.30   84%1 <
  -1  -1 -14   1801.30   3010.90    392.40   84%1 o
  -1   2 -12  18266.00  16528.80    938.40   84%1 o
  -1   3 -11   1638.00   2266.10    475.20   84%1 o
  -1   4 -10   6301.60   5210.50    586.70   84%1 o
  -1   6  -8  12610.00   9355.10    731.90   84%1 o
   0 -10  -7  11465.00  12285.90    764.00   84%1 o
  -1   7  -7   2996.30   6284.10    643.80   84%1 o
   0  -9  -6    747.93    870.40    415.80   84%1 <
  -1   8  -6    281.80    852.20    485.90   84%1 <
   0  -7  -5   1861.50   3649.20    623.20   84%1 o
  -1   9  -5  21001.00  15924.20    917.80   84%1 o
   0  -6  -4  31704.00  69780.30   2125.90   84%1 o
   0  -4  -3  10500.00  17908.80   2687.00   84%1 o
   0   5   4  99653.00  78300.40   2643.20   84%1 o
   0   6   5   8902.20   7322.40    870.00   84%1 o
   0   7   6   1872.20   2987.80    563.90   84%1 o
   1 -10   7   8237.90   3677.80    435.20   84%1 o
  -1  -2 -14   2722.40   1622.00    291.90   84%1 o
  -1  -2 -13   2540.50   1536.50    308.30   84%1 o
  -1  -1 -13   1039.00    771.10    247.20   84%1 o
  -1   0 -13   3020.30   1838.10    343.70   84%1 o
  -1   1 -12    469.85   2340.60    420.90   84%1 o
  -1   1 -11   9975.80  11955.20    794.60   84%1 o
  -1   2 -11    865.04   1129.80    417.00   84%1 <
  -1   3 -10    558.97   2774.60    479.00   84%1 o
  -1   4  -9   7918.70  14138.70    898.70   84%1 o
  -1   5  -9   4426.60   2872.50    460.60   84%1 o
   1  -2  12  16755.00  17994.60    933.40   84%1 o
   1  -1  13   1752.60    422.60    219.00   84%1 <
   0   6   7  10108.00  12000.60    888.80   85%1 o
   1  -9   8    165.91    236.20    222.00   85%1 <
   0   7   8   7951.20   8577.50    748.20   85%1 o
   1  -8   9    568.44    398.30    239.50   85%1 <
   0   7   9    574.14   1129.90    319.50   85%1 o
   0   8   9    933.90    870.00    280.00   85%1 o
   1  -8  10    297.76     54.40    168.90   85%1 <
   1  -7  10   2152.10   2433.90    379.60   85%1 o
   0   8  10   1321.00   2211.00    347.60   85%1 o
   1  -7  11    384.64    116.70    179.50   85%1 <
   1  -6  11    190.22   -112.50    191.40   85%1 <
   1  -6  12    307.67    143.40    184.30   85%1 <
   1  -5  12    109.37    163.20    191.20   85%1 <
   1  -4  13   1788.30   1048.70    265.40   85%1 o
  -1  -1 -14    697.73   3010.90    392.40   85%1 o
  -1   1 -14   1020.20    -30.60    146.90   85%1 <
  -1   1 -13   1004.70    856.00    253.10   85%1 o
  -1   2 -13    335.81     38.90    173.80   85%1 <
  -1   2 -12  16882.00  16528.80    938.40   85%1 o
  -1   3 -12   1007.20   1134.20    293.80   85%1 o
  -1   4 -12   1668.70    620.20    262.00   85%1 <
  -1   3 -11    971.73   2266.10    475.20   85%1 o
  -1   4 -11   6532.50   6367.60    637.20   85%1 o
  -1   5 -11   1058.00    853.70    280.40   85%1 o
  -1   4 -10   5489.60   5210.50    586.70   85%1 o
  -1   5 -10   6546.60   3528.20    547.80   85%1 o
  -1   6  -9  12813.00  12668.60    892.00   85%1 o
   0  -9  -8    300.08    393.70    264.10   85%1 <
  -1   7  -8   2248.60   2370.10    483.30   85%1 o
   0  -9  -7   1249.40   2963.20    447.90   85%1 o
   0  -8  -7  15866.00  16677.90   1025.60   85%1 o
  -1   8  -7   1739.20   1355.00    350.30   85%1 o
   0  -7  -6   2686.20  10598.40    849.40   85%1 o
  -1   9  -6    477.38    991.40    335.00   85%1 <
   0  -6  -5   8680.40  13930.50   1019.70   85%1 o
  -1  10  -5   6909.50   3429.20    449.00   85%1 o
  -1  11  -4   8107.80   4344.90    502.80   85%1 o
   0   3   3 138050.00 155566.00   4136.90   85%1 o
   0   4   4  94838.00  70316.40   2904.00   85%1 o
   0   5   5  95197.00  91990.00   2334.40   85%1 o
   0   5   6   7532.30  11351.50    945.40   85%1 o
   0   6   7  10116.00  12000.60    888.80   86%1 o
   0   6   8   5242.20   8383.50    729.40   86%1 o
   0   6   9   1224.50   2228.90    434.10   86%1 o
   0   7   9    770.39   1129.90    319.50   86%1 o
   0   7  10   3200.50   2771.70    388.40   86%1 o
   0   8  10   1130.80   2211.00    347.60   86%1 o
   0   7  11    220.60    211.60    201.60   86%1 <
  -1   2 -14   2705.20    579.80    230.50   86%1 <
  -1   4 -13   1792.60    632.40    229.30   86%1 <
  -1   5 -12    166.70    270.80    195.00   86%1 <
  -1   6 -12    262.80     30.10    167.70   86%1 <
  -1   6 -11    152.43     99.10    199.50   86%1 <
  -1   7 -11    140.56    194.40    184.80   86%1 <
  -1   7 -10   1750.30    582.60    236.80   86%1 <
  -1   8 -10    455.38    230.80    204.40   86%1 <
  -1   8  -9    681.17    229.70    218.20   86%1 <
   0  -9  -8    342.04    393.70    264.10   86%1 <
   0  -8  -8   5170.20   4682.20    518.00   86%1 o
  -1   9  -8    117.93    163.90    195.70   86%1 <
   0  -8  -7  16098.00  16677.90   1025.60   86%1 o
   0  -7  -7   5531.70   7335.30    758.50   86%1 o
  -1  10  -7   7361.80   5332.00    503.20   86%1 o
   0  -7  -6   3329.00  10598.40    849.40   86%1 o
   0  -6  -6   1611.00   3773.00    692.10   86%1 o
   0  -5  -5  93457.00  89035.70   2440.20   86%1 o
   0  -4  -4  97239.00  68995.60   3003.30   86%1 o
   0  -3  -3 135240.00 168638.00   4229.90   86%1 o
   0   3   4  10092.00  20562.60   2360.80   86%1 o
   0   4   5  46495.00  33300.30   1999.80   86%1 o
   0   5   6   7808.80  11351.50    945.40   86%1 o
   0   5   7  16901.00  13036.80    921.10   86%1 o
   0  -8 -10    554.74   1681.80    318.70   87%1 o
   0  -9  -9   1825.40    317.90    225.20   87%1 <
   0  -8  -9    912.74    507.00    264.20   87%1 <
   0  -7  -9   1652.30   1569.80    382.10   87%1 o
   0  -7  -8   7747.40   8414.50    747.60   87%1 o
   0  -6  -8   8225.90   8598.90    797.40   87%1 o
   0  -6  -7  11933.00  17584.00   1027.30   87%1 o
   0  -5  -7  17725.00  12286.60    927.40   87%1 o
   0  -5  -6  11063.00  11761.70   1072.70   87%1 o
   0  -4  -6  62369.00  63247.40   2114.90   87%1 o
   0  -4  -5  60286.00  43270.70   2155.10   87%1 o
   0  -3  -4  12072.00  18882.60   2386.20   87%1 o
   0   3   5 110950.00  98370.20   2944.80   87%1 o
   0   3   6  30784.00  19049.10   1889.60   87%1 o
   0   4   6  61847.00  62477.30   2066.30   87%1 o
   0   4   7  14216.00  21332.70   1170.70   87%1 o
   0   4   8   4979.10   2270.40    536.70   87%1 o
   0   5   8   9914.60  19135.00    984.20   87%1 o
   0   5   9   7883.00   5657.90    629.20   87%1 o
   0   5  10    457.52   -199.70    391.10   87%1 <
   0   6  10    700.91   1881.70    384.40   87%1 o
   0   6  11    414.58    743.90    270.70   87%1 <
   0   7  11    265.61    211.60    201.60   87%1 <
   0   6  12     21.42     13.20    195.70   87%1 <
   0   5  11    145.32    206.90    258.40   87%1 <
   0  -8 -10    555.31   1681.80    318.70   88%1 o
   0  -9  -9   1930.20    317.90    225.20   88%1 <
   0  -8  -9    847.04    507.00    264.20   88%1 <
   0  -7  -9   1843.00   1569.80    382.10   88%1 o
   0  -8  -8   6091.20   4682.20    518.00   88%1 o
   0  -7  -8   7448.50   8414.50    747.60   88%1 o
   0  -7  -7   6447.70   7335.30    758.50   88%1 o
   0  -6  -7  12547.00  17584.00   1027.30   88%1 o
   0  -5  -6  12038.00  11761.70   1072.70   88%1 o
   0  -4  -5  62806.00  43270.70   2155.10   88%1 o
   0  -3  -4  13654.00  18882.60   2386.20   88%1 o
   0   3   4  11432.00  20562.60   2360.80   88%1 o
   0   3   5 111080.00  98370.20   2944.80   88%1 o
   0   4   6  62699.00  62477.30   2066.30   88%1 o
   0   4   7  14711.00  21332.70   1170.70   88%1 o
   0   5   7  19770.00  13036.80    921.10   88%1 o
   0   5   8   9855.50  19135.00    984.20   88%1 o
   0   5   9   7692.20   5657.90    629.20   88%1 o
   0   6   9   1459.50   2228.90    434.10   88%1 o
   0   5  10    497.88   -199.70    391.10   88%1 <
   0   6  10    681.00   1881.70    384.40   88%1 o
   0   6  11    394.84    743.90    270.70   88%1 <
   0   7  11    258.57    211.60    201.60   88%1 <
   0   6  12     20.60     13.20    195.70   88%1 <
   0  -7 -11    288.77     -2.10    194.90   89%1 <
   0  -6 -11    324.28    494.70    236.70   89%1 <
   0  -8 -10    480.88   1681.80    318.70   89%1 o
   0  -7 -10   4834.20   4107.30    464.60   89%1 o
   0  -6 -10    530.49   1295.20    394.30   89%1 o
   0  -7  -9   1598.80   1569.80    382.10   89%1 o
   0  -6  -9   1189.00   1789.40    490.70   89%1 o
   0  -5  -9   6393.10   6943.20    684.50   89%1 o
   0  -6  -8   8212.60   8598.90    797.40   89%1 o
   0  -5  -8   8975.50  16582.10    989.20   89%1 o
   0  -4  -8   6263.00   4133.00    558.70   89%1 o
   0  -5  -7  17505.00  12286.60    927.40   89%1 o
   0  -4  -7  15175.00  20262.10   1171.60   89%1 o
   0  -4  -6  62044.00  63247.40   2114.90   89%1 o
   0  -3  -6  31004.00  21034.50   1763.90   89%1 o
   0  -3  -5 107110.00  84307.20   2867.00   89%1 o
   0  -2  -4  36614.00  51522.00   2836.50   89%1 o
   0   2   4  35142.00  59374.10   3089.10   89%1 o
   0   2   5   4567.10   5571.40   1815.10   89%1 o
   0   2   6    407.88   2752.20   1661.20   89%1 <
   0   3   6  30680.00  19049.10   1889.60   89%1 o
   0   3   7  14507.00  15081.10   1175.00   89%1 o
   0   3   8   8757.40   9443.20    825.00   89%1 o
   0   4   8   4893.20   2270.40    536.70   89%1 o
   0   3   9   2082.00   1937.10    459.50   89%1 o
   0   4   9    423.58    -51.40    320.90   89%1 <
   0   3  10   4465.40   6032.80    608.80   89%1 o
   0   4  10    159.05    505.90    395.80   89%1 <
   0   5  10    434.81   -199.70    391.10   89%1 <
   0   4  11    823.73    687.00    397.30   89%1 <
   0   5  11    132.66    206.90    258.40   89%1 <
   0   4  12   1183.10    590.90    277.80   89%1 <
   0   5  12    210.84    153.60    191.40   89%1 <
   0   4  13   3655.10   2292.10    362.70   89%1 o
   0   5  13    955.21     47.40    177.90   89%1 <
   0  -5 -13   1181.70     67.50    178.50   90%1 <
   0  -6 -12     57.36     82.80    172.60   90%1 <
   0  -5 -12    253.33   -159.70    186.50   90%1 <
   0  -6 -11    288.42    494.70    236.70   90%1 <
   0  -5 -11    133.10    343.50    227.70   90%1 <
   0  -4 -11    900.47    994.20    374.70   90%1 <
   0  -6 -10    536.41   1295.20    394.30   90%1 o
   0  -5 -10    493.37    960.10    396.60   90%1 <
   0  -4 -10    137.97    582.20    394.20   90%1 <
   0  -5  -9   6065.70   6943.20    684.50   90%1 o
   0  -4  -9    361.91    433.40    335.40   90%1 <
   0  -3  -9   2084.10   1878.80    466.00   90%1 o
   0  -4  -8   5173.60   4133.00    558.70   90%1 o
   0  -3  -8   7969.10   8852.30    879.50   90%1 o
   0  -3  -7  13051.00  12888.30   1090.30   90%1 o
   0  -3  -6  28306.00  21034.50   1763.90   90%1 o
   0  -2  -6    431.75    832.00   1457.40   90%1 <
   0  -2  -5   4036.90   9535.00   1878.60   90%1 o
   0  -2  -4  32675.00  51522.00   2836.50   90%1 o
   0  -1  -3 102290.00  81741.50   4739.80   90%1 o
   0   1   3 100850.00  84405.20   4473.70   90%1 o
   0   1   4    999.76   3018.80   2975.20   90%1 <
   0   1   5   1331.10  -3172.80   1755.30   90%1 <
   0   2   5   3962.30   5571.40   1815.10   90%1 o
   0   2   6    381.60   2752.20   1661.20   90%1 <
   0   2   7  69611.00  71136.70   2213.10   90%1 o
   0   2   8    257.97   1054.10    550.30   90%1 <
   0   3   8   7877.80   9443.20    825.00   90%1 o
   0   2   9    105.77    756.80    357.30   90%1 <
   0   3   9   1847.00   1937.10    459.50   90%1 o
   0   2  10   2320.10   2201.70    450.90   90%1 o
   0   3  10   4032.40   6032.80    608.80   90%1 o
   0   2  11    113.38    214.60    333.50   90%1 <
   0   3  11    417.53    543.70    392.70   90%1 <
   0   2  12   8019.00  10235.80    755.70   90%1 o
   0   3  12    118.39     29.50    287.40   90%1 <
   0   4  12   1030.60    590.90    277.80   90%1 <
   0   2  13    240.65    250.10    219.70   90%1 <
   0   3  13   3000.50   6022.60    526.30   90%1 o
   0   4  13   3169.10   2292.10    362.70   90%1 o
   0   2  14   2511.50    602.20    211.20   90%1 <
   0  -5 -13   1287.50     67.50    178.50   91%1 <
   0  -4 -13   3668.30   1861.00    311.10   91%1 o
   0  -6 -12     48.20     82.80    172.60   91%1 <
   0  -5 -12    257.69   -159.70    186.50   91%1 <
   0  -4 -12   1160.00    691.50    272.70   91%1 <
   0  -5 -11    109.07    343.50    227.70   91%1 <
   0  -4 -11    972.50    994.20    374.70   91%1 <
   0  -3 -11    412.66    -18.30    349.00   91%1 <
   0  -5 -10    567.77    960.10    396.60   91%1 <
   0  -4 -10    189.22    582.20    394.20   91%1 <
   0  -3 -10   3590.40   4207.50    580.90   91%1 o
   0  -4  -9    311.94    433.40    335.40   91%1 <
   0  -3  -9   2051.60   1878.80    466.00   91%1 o
   0  -3  -8   7673.90   8852.30    879.50   91%1 o
   0  -2  -8    375.45    302.00    591.30   91%1 <
   0  -3  -7  12782.00  12888.30   1090.30   91%1 o
   0  -2  -7  70522.00  65140.90   2162.20   91%1 o
   0  -2  -6    467.15    832.00   1457.40   91%1 <
   0  -2  -5   3834.60   9535.00   1878.60   91%1 o
   0  -1  -5   1728.10   5861.30   2050.20   91%1 <
   0  -1  -4   1162.80   2390.60   2955.20   91%1 <
   0  -1  -3 100110.00  81741.50   4739.80   91%1 o
   0   1   4   1021.90   3018.80   2975.20   91%1 <
   0   1   5   1602.60  -3172.80   1755.30   91%1 <
   0   1   6  13916.00  13393.80   1815.30   91%1 o
   0   1   7  50952.00  54621.10   2119.90   91%1 o
   0   2   7  68463.00  71136.70   2213.10   91%1 o
   0   1   8   2268.10   1920.90    789.40   91%1 <
   0   2   8    311.62   1054.10    550.30   91%1 <
   0   1   9   2669.40   4541.50    620.30   91%1 o
   0   2   9    123.08    756.80    357.30   91%1 <
   0   1  10   2697.30   2954.20    524.10   91%1 o
   0   2  10   2249.10   2201.70    450.90   91%1 o
   0   1  11   1389.90    496.60    427.20   91%1 <
   0   2  11     93.11    214.60    333.50   91%1 <
   0   1  12   1499.30   1732.60    452.90   91%1 o
   0   2  12   7653.10  10235.80    755.70   91%1 o
   0   3  12    129.56     29.50    287.40   91%1 <
   0   1  13   4220.10   4578.50    511.80   91%1 o
   0   2  13    239.54    250.10    219.70   91%1 <
   0   3  13   2957.00   6022.60    526.30   91%1 o
   0   0  14    860.50    385.10    210.60   91%1 <
   0   1  14     42.95     51.00    146.90   91%1 <
   0   2  14   2440.20    602.20    211.20   91%1 <
   0  -2 -14   2494.40    777.30    250.40   92%1 o
   0  -1 -14     46.79    -46.70    176.90   92%1 <
   0  -3 -13   3221.00   3774.50    448.50   92%1 o
   0  -2 -13    275.61     41.00    214.50   92%1 <
   0  -1 -13   4238.30   4274.40    458.60   92%1 o
   0  -2 -12   7950.10   8943.00    735.90   92%1 o
   0  -1 -12   1529.10    567.60    385.60   92%1 <
   0  -2 -11    129.37   1356.90    383.80   92%1 o
   0  -1 -11   1569.20    331.90    359.70   92%1 <
   0  -2 -10   2114.40   1781.70    457.00   92%1 o
   0  -1 -10   2633.80   2331.60    466.50   92%1 o
   0   0 -10   5014.00   5942.90    624.90   92%1 o
   0  -1  -9   2752.20   3153.30    558.00   92%1 o
   0  -1  -8   2310.60   2969.00    716.90   92%1 o
   0   0  -8   2207.00   2817.00    675.00   92%1 o
   0  -1  -7  51632.00  56630.10   2148.30   92%1 o
   0  -1  -6  14343.00  15225.50   2022.90   92%1 o
   0   0  -6  37124.00  22020.60   2026.60   92%1 o
   0   0  -4   3336.30   2563.70   2841.80   92%1 <
   0   0   4   3329.00   4143.00   2860.20   92%1 <
   0  -1   6  14060.00  17274.70   1871.50   92%1 o
   0   0   6  36391.00  27587.20   2283.20   92%1 o
   0  -1   7  50494.00  49202.00   2017.80   92%1 o
   0  -1   8   2248.00   2670.10    676.50   92%1 o
   0   0   8   2157.40   1293.50    747.50   92%1 <
   0  -1   9   2686.00   4630.60    586.10   92%1 o
   0  -2  10   2039.20   1739.60    510.50   92%1 o
   0  -1  10   2580.50   2709.60    475.40   92%1 o
   0   0  10   4806.90   6361.30    678.50   92%1 o
   0  -2  11    120.12    998.10    409.70   92%1 <
   0  -1  11   1517.30    387.70    354.00   92%1 <
   0  -2  12   7564.20   8704.20    765.80   92%1 o
   0  -1  12   1457.80   1270.90    443.20   92%1 <
   0   0  12   1002.00    922.50    409.10   92%1 <
   0  -2  13    264.17   -108.60    248.40   92%1 <
   0  -1  13   4057.40   4945.60    552.00   92%1 o
   0  -2  14   2406.00    883.20    258.70   92%1 o
   0  -1  14     44.03     -0.80    180.60   92%1 <
   0   0 -14    928.40    260.10    174.00   92%1 <
   0   0 -12   1054.30    373.40    321.80   92%1 <
   0  -2   9    144.60    274.00    408.90   92%1 <
   0  -3  12     91.43    403.40    320.00   92%1 <
   0  -3  13   3107.50   5134.20    509.80   92%1 o
   0  -1 -14     50.36    -46.70    176.90   93%1 <
   0   0 -14    871.54    260.10    174.00   93%1 <
   0   1 -14     37.49      2.60    148.60   93%1 <
   0   2 -14   2403.50   1255.60    265.70   93%1 o
   0  -1 -13   4065.50   4274.40    458.60   93%1 o
   0   1 -13   4266.10   4516.50    455.90   93%1 o
   0   2 -13    239.04     85.50    174.90   93%1 <
   0  -1 -12   1647.30    567.60    385.60   93%1 <
   0   0 -12   1097.00    373.40    321.80   93%1 <
   0   1 -12   1440.60    892.90    355.10   93%1 <
   0   2 -12   7661.10   9053.50    692.20   93%1 o
   0   1 -11   1467.20    579.50    321.80   93%1 <
   0   0 -10   5058.60   5942.90    624.90   93%1 o
   0   1 -10   2605.70   2838.20    467.10   93%1 o
   0   1  -9   2725.90   2486.20    515.30   93%1 o
   0   0  -8   2103.60   2817.00    675.00   93%1 o
   0   1  -8   2257.60   2501.10    639.60   93%1 o
   0   1  -7  50792.00  50390.90   2017.90   93%1 o
   0   0  -6  36812.00  22020.60   2026.60   93%1 o
   0   1  -6  13999.00  17817.90   1608.50   93%1 o
   0   1  -5   1741.50   3709.40   1714.40   93%1 <
   0   0  -4   3362.40   2563.70   2841.80   93%1 <
   0   1  -4   1011.50   3898.90   2365.10   93%1 <
   0  -1   4   1070.40    308.70   2692.10   93%1 <
   0  -1   5   1711.70   6013.70   1749.60   93%1 o
   0  -2   6    457.01  -1354.20   1505.10   93%1 <
   0  -1   6  13534.00  17274.70   1871.50   93%1 o
   0  -2   7  67601.00  69701.30   2148.50   93%1 o
   0  -1   7  49394.00  49202.00   2017.80   93%1 o
   0  -3   8   6914.80   7263.80    786.30   93%1 o
   0  -2   8    384.34   1148.30    566.00   93%1 <
   0  -1   8   2263.20   2670.10    676.50   93%1 o
   0  -3   9   1992.10   1788.70    499.80   93%1 o
   0  -2   9    162.34    274.00    408.90   93%1 <
   0  -4  10    226.47    928.70    428.20   93%1 <
   0  -3  10   3417.90   3635.60    523.00   93%1 o
   0  -2  10   1967.90   1739.60    510.50   93%1 o
   0  -4  11    974.20    591.80    389.70   93%1 <
   0  -3  11    405.87    754.90    385.20   93%1 <
   0  -2  11    111.74    998.10    409.70   93%1 <
   0  -5  12    267.85     80.00    186.30   93%1 <
   0  -4  12   1198.10    729.40    286.00   93%1 <
   0  -3  12     78.05    403.40    320.00   93%1 <
   0  -2  12   7036.30   8704.20    765.80   93%1 o
   0  -5  13   1206.40     91.20    162.20   93%1 <
   0  -4  13   3448.70   1504.70    294.80   93%1 o
   0  -3  13   3091.10   5134.20    509.80   93%1 o
   0   1 -14     35.82      2.60    148.60   94%1 <
   0   2 -14   2302.40   1255.60    265.70   94%1 o
   0   1 -13   3901.70   4516.50    455.90   94%1 o
   0   2 -13    230.71     85.50    174.90   94%1 <
   0   3 -13   3016.90   3781.20    427.60   94%1 o
   0   4 -13   2979.00   1792.00    303.30   94%1 o
   0   1 -12   1528.90    892.90    355.10   94%1 <
   0   2 -12   7497.10   9053.50    692.20   94%1 o
   0   3 -12    103.03    267.50    243.20   94%1 <
   0   4 -12    859.56    -20.30    205.40   94%1 <
   0   1 -11   1428.40    579.50    321.80   94%1 <
   0   2 -11    104.19    108.20    280.40   94%1 <
   0   3 -11    350.66    203.60    295.90   94%1 <
   0   2 -10   2168.20   2028.40    457.30   94%1 o
   0   3 -10   3629.90   3302.70    536.50   94%1 o
   0   1  -9   2729.90   2486.20    515.30   94%1 o
   0   2  -9    167.83    788.60    409.10   94%1 <
   0   3  -9   1663.10   1604.50    443.10   94%1 o
   0   1  -8   2058.30   2501.10    639.60   94%1 o
   0   2  -8    335.55    565.70    564.70   94%1 <
   0   3  -8   7362.20   6312.90    716.00   94%1 o
   0   1  -7  48640.00  50390.90   2017.90   94%1 o
   0   2  -7  65648.00  63014.10   2130.80   94%1 o
   0   1  -6  13284.00  17817.90   1608.50   94%1 o
   0   2  -6    431.54   5791.80   1357.50   94%1 o
   0   1  -5   1643.60   3709.40   1714.40   94%1 <
   0   2  -5   3414.80   3735.20   1444.10   94%1 <
   0   1  -4   1070.90   3898.90   2365.10   94%1 <
   0   1  -3  92795.00  76758.10   3585.00   94%1 o
   0  -1   3  90440.00  75946.40   3938.40   94%1 o
   0  -2   4  30786.00  42544.10   2539.10   94%1 o
   0  -2   5   3487.60   5266.70   1728.90   94%1 o
   0  -3   6  25631.00  15649.20   1471.90   94%1 o
   0  -2   6    530.57  -1354.20   1505.10   94%1 <
   0  -4   7  12416.00  23786.40   1225.70   94%1 o
   0  -3   7  11628.00  12938.30   1078.10   94%1 o
   0  -5   8   6257.00   8841.50    710.70   94%1 o
   0  -4   8   5322.10   3108.60    582.00   94%1 o
   0  -3   8   6819.10   7263.80    786.30   94%1 o
   0  -5   9   3990.10   5712.60    654.30   94%1 o
   0  -4   9    289.85    521.20    394.20   94%1 <
   0  -3   9   1856.10   1788.70    499.80   94%1 o
   0  -6  10    377.40    389.10    331.40   94%1 <
   0  -5  10    565.90   2068.60    446.50   94%1 o
   0  -4  10    230.46    928.70    428.20   94%1 <
   0  -7  11    391.85     66.10    164.90   94%1 <
   0  -6  11    181.66    215.80    197.10   94%1 <
   0  -5  11     63.07     16.80    273.40   94%1 <
   0  -4  11    928.47    591.80    389.70   94%1 <
   0  -6  12     29.59     69.70    156.10   94%1 <
   0  -5  12    239.62     80.00    186.30   94%1 <
   0  -5  13   1108.30     91.20    162.20   94%1 <
   3   2 -15    532.53    574.80    105.50    1%2 o
   2   7 -14    131.70    356.00     84.60    1%2 o
   2   4 -12   2552.60   2017.90    185.50    1%2 o
   4  -9 -11    393.68    518.00    111.60    1%2 o
   1   9 -11    967.85   1347.80    118.40    1%2 o
   4 -10 -10    280.19    195.50    103.60    1%2 <
   2   1 -10  23446.00  22256.90    453.40    1%2 o
   3  -6  -9   2217.40   2447.90    225.60    1%2 o
   1   6  -9   6180.90   7559.90    268.50    1%2 o
   3  -7  -8   3411.20   3427.70    243.00    1%2 o
   0  11  -8    117.48    134.50     89.20    1%2 <
   1   3  -7    995.26   1806.50    242.70    1%2 o
   3 -11  -5    307.93    143.40     95.50    1%2 <
   3 -12  -4    199.66    -11.90    101.80    1%2 <
  -1  12  -4   1666.70   1091.70    120.90    1%2 o
   0   4  -3   4715.60   4359.40    312.80    1%2 o
   2  -9  -2   1429.80   1386.30    186.70    1%2 o
  -1   9  -2   1339.60   1579.30    187.50    1%2 o
  -2  13   0    129.57    383.80     87.80    1%2 o
   1  -7   1     67.14    330.20    186.20    1%2 <
  -2  10   2   1300.10   1925.50    174.40    1%2 o
   0  -5   4  26470.00  22507.40    460.50    1%2 o
  -2   6   5   1019.40   1214.90    188.70    1%2 o
  -3  11   6    130.98     25.20     89.60    1%2 <
  -1  -4   8    705.36   1556.00    189.60    1%2 o
  -1  -5   9    593.94    836.00    175.90    1%2 o
  -3   7   9    518.37    608.10    164.30    1%2 o
  -2  -4  13     63.57    358.20    114.00    1%2 o
  -2  -5  14     77.31    211.90     93.40    1%2 <
  -3   1  14     64.09   -123.30    137.70    1%2 <
   3   3 -16     49.59    -56.10     82.20    1%2 <
   2   5 -13     62.94     69.50     80.90    1%2 <
   1  10 -12     69.10    134.20     75.30    1%2 <
   1   7 -10    641.64    253.20    110.20    1%2 <
   0   9  -7    569.01   1007.60    133.70    1%2 o
   0   8  -6   4808.00   5081.60    230.50    1%2 o
   0   5  -4  26273.00  25999.50    478.20    1%2 o
   3 -13  -3    539.05    618.80     91.40    1%2 o
  -1  10  -3   1946.20   1855.60    162.90    1%2 o
   2 -10  -1   2323.10   1190.30    145.70    1%2 o
   2 -11   0    206.41    455.20    101.30    1%2 o
  -1   6   0   3214.50   3833.40    232.10    1%2 o
   2 -12   1     48.22    145.00     82.50    1%2 <
  -2  11   1   1816.40   1632.80    135.40    1%2 o
   1  -8   2     70.35     68.10    132.10    1%2 <
   1  -9   3   1867.50   2024.60    173.00    1%2 o
  -2   7   4   4238.70   5930.50    257.90    1%2 o
   0  -6   5   2367.80   2723.80    194.60    1%2 o
  -3  12   5    124.47    141.40     88.00    1%2 <
   0  -7   6    807.18   1155.80    157.60    1%2 o
   0  -8   7   5066.90   5857.00    236.70    1%2 o
  -1  -6  10   2556.50   2917.20    183.60    1%2 o
  -1  -7  11    112.12    213.50     97.00    1%2 <
  -1  -8  12    632.82    557.70    100.60    1%2 o
  -2  -6  15    185.64    154.70     77.30    1%2 <
   2 -13   2    403.68    358.30     76.10    1%2 o
   1 -10   4    203.43    140.80     82.60    1%2 <
   1 -11   5   1600.20   1330.10    132.30    1%2 o
   1 -12   6   1019.10    752.60    108.50    1%2 o
   0  -9   8     53.27    114.70    102.40    1%2 <
   0 -10   9     46.67    117.70     90.70    1%2 <
   0 -11  10    203.55    223.30     80.10    1%2 <
  -1  -9  13    372.21    173.20     63.80    1%2 <
   3   3 -16     17.73    -56.10     82.20    2%2 <
   3  -1 -13   1761.60   1855.60    200.80    2%2 o
   2   5 -13     18.43     69.50     80.90    2%2 <
   1  10 -12    146.24    134.20     75.30    2%2 <
   4  -9 -11    736.49    518.00    111.60    2%2 o
   2   2 -11   1725.00   1643.50    218.60    2%2 o
   4 -10 -10    277.85    195.50    103.60    2%2 <
   2   1 -10  23283.00  22256.90    453.40    2%2 o
   1   7 -10     61.47    253.20    110.20    2%2 <
   3  -6  -9   1784.90   2447.90    225.60    2%2 o
   3  -7  -8   3892.90   3427.70    243.00    2%2 o
   1   3  -7    390.05   1806.50    242.70    2%2 o
   0   9  -7    586.36   1007.60    133.70    2%2 o
   2  -4  -6   2029.80   2402.50    312.10    2%2 o
   0   5  -4  23460.00  25999.50    478.20    2%2 o
   3 -13  -3    744.57    618.80     91.40    2%2 o
  -1  10  -3   2070.90   1855.60    162.90    2%2 o
   2 -10  -1   2400.50   1190.30    145.70    2%2 o
   2 -11   0    250.57    455.20    101.30    2%2 o
  -1   6   0   4247.20   3833.40    232.10    2%2 o
   2 -12   1     18.62    145.00     82.50    2%2 <
  -2  11   1   2142.50   1632.80    135.40    2%2 o
   1  -8   2    264.81     68.10    132.10    2%2 <
   1  -9   3   1967.80   2024.60    173.00    2%2 o
  -2   7   4   7094.50   5930.50    257.90    2%2 o
   0  -6   5   2171.50   2723.80    194.60    2%2 o
  -3  12   5    160.81    141.40     88.00    2%2 <
   0  -7   6    854.93   1155.80    157.60    2%2 o
  -3  11   6    160.20     25.20     89.60    2%2 <
   0  -8   7   5764.90   5857.00    236.70    2%2 o
  -3   8   8   1343.60   1099.60    150.50    2%2 o
  -3   7   9    477.68    608.10    164.30    2%2 o
  -1  -6  10   2248.30   2917.20    183.60    2%2 o
  -1  -7  11     93.82    213.50     97.00    2%2 <
  -1  -8  12    157.34    557.70    100.60    2%2 o
  -3   1  14     73.46   -123.30    137.70    2%2 <
  -2  -6  15    216.31    154.70     77.30    2%2 <
  -3   0  15    354.36    689.50    112.90    2%2 o
  -3  -1  16    368.80    712.40    112.60    2%2 o
   2   7 -15     12.33     18.30     80.50    2%2 <
   2   6 -14    538.47    403.70     91.40    2%2 o
   1   8 -11    763.31    554.60    103.00    2%2 o
   1   4  -8   1976.30   2293.80    197.60    2%2 o
   0  10  -8     59.68    -25.60     87.20    2%2 <
   0   6  -5   1954.00   2064.30    212.00    2%2 o
  -1  11  -4    954.35   1471.50    140.20    2%2 o
  -1   7  -1     39.43    -62.40    142.70    2%2 <
  -2  12   0   2230.50   2096.50    148.30    2%2 o
   2 -13   2    557.53    358.30     76.10    2%2 o
  -2   8   3   2620.10   2703.50    205.40    2%2 o
   1 -10   4    120.96    140.80     82.60    2%2 <
  -3  13   4     95.00    202.40     68.70    2%2 <
   1 -11   5   1375.40   1330.10    132.30    2%2 o
   1 -12   6    820.83    752.60    108.50    2%2 o
   0  -9   8     56.06    114.70    102.40    2%2 <
   0 -10   9    140.83    117.70     90.70    2%2 <
   0 -11  10    319.89    223.30     80.10    2%2 <
  -1  -9  13    353.14    173.20     63.80    2%2 <
   1   9 -12     32.98     46.90     69.50    2%2 <
  -1  12  -5   1519.00   1411.10    118.50    2%2 o
  -2  13  -1     83.87     95.40     64.20    2%2 <
   2   7 -15     11.71     18.30     80.50    3%2 <
   2   6 -14    514.13    403.70     91.40    3%2 o
   3  -1 -13   1410.20   1855.60    200.80    3%2 o
   2   2 -11   1895.60   1643.50    218.60    3%2 o
   1   8 -11    589.54    554.60    103.00    3%2 o
   4 -10 -10    279.97    195.50    103.60    3%2 <
   3  -7  -8   3836.20   3427.70    243.00    3%2 o
   1   4  -8   2185.60   2293.80    197.60    3%2 o
   0  10  -8     68.10    -25.60     87.20    3%2 <
   3  -8  -7   1280.30   1138.70    175.70    3%2 o
   0   9  -7    921.55   1007.60    133.70    3%2 o
   3  -9  -6    152.26    270.10    143.80    3%2 <
   2  -4  -6   2721.70   2402.50    312.10    3%2 o
   2  -5  -5   7830.50  11983.00    358.70    3%2 o
   0   6  -5   2861.90   2064.30    212.00    3%2 o
   0   5  -4  27544.00  25999.50    478.20    3%2 o
  -1  11  -4   1500.60   1471.50    140.20    3%2 o
  -1   7  -1    142.23    -62.40    142.70    3%2 <
  -2  12   0   2928.30   2096.50    148.30    3%2 o
   2 -13   2    645.88    358.30     76.10    3%2 o
  -2   8   3   1973.90   2703.50    205.40    3%2 o
   1 -10   4    195.18    140.80     82.60    3%2 <
  -2   7   4   7490.40   5930.50    257.90    3%2 o
  -3  13   4    135.95    202.40     68.70    3%2 <
   1 -11   5   1714.30   1330.10    132.30    3%2 o
  -3  12   5    244.11    141.40     88.00    3%2 <
   1 -12   6   1185.40    752.60    108.50    3%2 o
   0  -8   7   6432.80   5857.00    236.70    3%2 o
  -3   9   7    269.14    543.20    123.70    3%2 o
   0  -9   8     48.59    114.70    102.40    3%2 <
  -3   8   8   1456.30   1099.60    150.50    3%2 o
   0 -10   9    120.35    117.70     90.70    3%2 <
  -2   1   9  10091.00  13706.40    399.90    3%2 o
   0 -11  10    387.29    223.30     80.10    3%2 <
  -2   0  10    554.85   1674.00    246.80    3%2 o
  -1  -9  13    413.12    173.20     63.80    3%2 <
  -3   0  15    329.69    689.50    112.90    3%2 o
  -3  -1  16    258.78    712.40    112.60    3%2 o
   2   3 -12    224.67    467.30    137.00    3%2 o
   1   9 -12     14.84     46.90     69.50    3%2 <
   1   5  -9    835.50   1209.10    153.10    3%2 o
   0  11  -9     10.61    127.40     73.20    3%2 <
   0   7  -6   1236.60   1320.60    154.30    3%2 o
   3 -10  -5    505.76    558.70    116.20    3%2 o
  -1  12  -5   1782.40   1411.10    118.50    3%2 o
   3 -11  -4    654.02    623.60    117.70    3%2 o
   3 -12  -3    474.14    187.10     86.50    3%2 <
   3 -13  -2    408.18    254.60     83.00    3%2 o
  -1   8  -2    135.93    334.00    132.20    3%2 <
  -2  13  -1     69.55     95.40     64.20    3%2 <
  -2   9   2    852.41   1182.10    144.30    3%2 o
  -2  -5  15    135.89    425.10    109.40    3%2 o
   3   1 -15     52.37     29.10    101.60    4%2 <
   2   7 -15     10.12     18.30     80.50    4%2 <
   2   4 -13     40.10    194.50    106.60    4%2 <
   2   3 -12    251.03    467.30    137.00    4%2 o
   1   9 -12     15.44     46.90     69.50    4%2 <
   2   2 -11   1820.90   1643.50    218.60    4%2 o
   1   6 -10   5056.40   4372.00    224.30    4%2 o
   1   5  -9    854.58   1209.10    153.10    4%2 o
   0  11  -9      7.91    127.40     73.20    4%2 <
   3  -8  -7   1152.70   1138.70    175.70    4%2 o
   0   8  -7   3980.30   4438.10    230.90    4%2 o
   3  -9  -6    125.07    270.10    143.80    4%2 <
   0   7  -6   1087.60   1320.60    154.30    4%2 o
   3 -10  -5    441.86    558.70    116.20    4%2 o
   2  -5  -5   7506.60  11983.00    358.70    4%2 o
   0   6  -5   2613.50   2064.30    212.00    4%2 o
  -1  12  -5   1671.30   1411.10    118.50    4%2 o
   3 -11  -4    500.58    623.60    117.70    4%2 o
   2  -6  -4    407.61    718.30    185.50    4%2 o
   3 -12  -3    445.25    187.10     86.50    4%2 <
   2  -7  -3   4515.00   3718.40    227.30    4%2 o
  -1   9  -3   2726.90   2320.70    182.60    4%2 o
   3 -13  -2    309.93    254.60     83.00    4%2 o
   2  -8  -2    541.04    765.00    175.00    4%2 o
  -1   8  -2    100.75    334.00    132.20    4%2 <
  -2  13  -1     76.33     95.40     64.20    4%2 <
  -2  10   1   2363.10   1812.40    173.50    4%2 o
  -2   9   2    744.39   1182.10    144.30    4%2 o
  -2   8   3   1984.60   2703.50    205.40    4%2 o
  -3  11   5     28.38    175.90     88.10    4%2 <
  -3  10   6    263.77    356.60    110.80    4%2 o
  -3   9   7    214.29    543.20    123.70    4%2 o
  -3   8   8   1368.50   1099.60    150.50    4%2 o
  -2   0  10    618.64   1674.00    246.80    4%2 o
  -2  -1  11   2302.10   2520.90    247.30    4%2 o
  -2  -2  12   4353.30   5360.80    244.90    4%2 o
  -2  -3  13   2515.60   3461.20    195.00    4%2 o
  -2  -4  14   2013.80   1757.60    144.90    4%2 o
  -2  -5  15    130.46    425.10    109.40    4%2 o
   1   7 -11    194.81    168.80     87.80    4%2 <
   0   9  -8     42.60    -21.10     98.00    4%2 <
  -1  10  -4     20.65     62.10    104.60    4%2 <
   2  -9  -1   1648.60   1688.80    170.80    4%2 o
   2 -10   0    922.83    240.50    131.10    4%2 <
  -2  11   0    321.18    379.40     96.40    4%2 o
   2 -11   1   1155.60   1215.00    132.20    4%2 o
   2 -12   2    133.49    193.70    101.60    4%2 <
   2 -13   3     41.80      1.10     79.90    4%2 <
   1  -9   4   9640.80   5351.70    243.50    4%2 o
   1 -10   5   2660.80   1758.90    172.10    4%2 o
   1 -11   6    143.54    296.20    101.30    4%2 <
   1 -12   7    166.27    179.00     94.80    4%2 <
   0  -8   8   2019.30   2022.50    173.20    4%2 o
   0  -9   9    732.03    755.30    128.20    4%2 o
   0 -10  10     68.05    343.90     95.20    4%2 o
  -1  -5  10   1102.00   1766.00    175.20    4%2 o
   0 -11  11     69.31     45.50     82.50    4%2 <
  -1  -6  11   1811.60   2090.50    164.40    4%2 o
  -1  -7  12    277.22    220.60    101.00    4%2 <
  -1  -8  13    226.30    296.10     91.50    4%2 o
   3   2 -16    430.60    301.70     97.00    5%2 o
   2   5 -14     55.39    228.40     91.30    5%2 <
   1   8 -12    188.40    129.90     83.20    5%2 <
   0  10  -9     35.19    -40.40     77.60    5%2 <
  -1  11  -5   1167.40   1231.10    128.50    5%2 o
   0   2  -2  83994.00  67427.90    875.50    5%2 o
   1  -4  -1   2417.00   4133.80    370.80    5%2 o
  -2  12  -1     60.51    203.00     83.90    5%2 <
   1  -5   0   3452.90   6152.70    333.10    5%2 o
   1  -6   1   3612.60   4384.90    255.10    5%2 o
   1  -7   2   1605.90   3231.50    213.80    5%2 o
  -1   3   2  49878.00  61091.20    747.60    5%2 o
   1  -8   3   4014.80   5907.10    252.10    5%2 o
   0  -3   3  52842.00  46896.50    625.70    5%2 o
  -3  13   3    182.48    166.70     72.20    5%2 <
   0  -4   4   7742.10  12177.50    396.20    5%2 o
  -3  12   4    112.13    128.40     70.30    5%2 <
   0  -5   5  23065.00  25088.40    454.30    5%2 o
   0  -6   6   5491.50   3841.60    224.70    5%2 o
  -1  -1   6   2533.40   7376.90    419.20    5%2 o
   0  -7   7   2135.70   1980.50    193.30    5%2 o
  -1  -2   7  14850.00  15340.50    404.80    5%2 o
  -1  -3   8   8463.20   9028.10    313.10    5%2 o
  -1  -4   9   1290.20   3171.30    199.00    5%2 o
   2   6 -15     73.58    -10.00     66.30    5%2 <
   1   9 -13    183.02    121.80     73.30    5%2 <
   4  -9 -10    603.30    781.90    119.40    5%2 o
   0  11 -10     63.78     16.50     71.10    5%2 <
   4 -10  -9    114.24    247.20     91.00    5%2 <
   4 -11  -8     76.85    167.60     85.00    5%2 <
  -1  12  -6    607.65    495.10     86.50    5%2 o
   0   4  -4   4717.50   9208.70    362.10    5%2 o
   0   3  -3  61416.00  42561.40    611.40    5%2 o
  -2  13  -2    627.42    652.00     79.40    5%2 o
   3 -13  -1    232.31    148.40     75.80    5%2 <
  -1   6  -1   6287.50   4452.90    270.20    5%2 o
  -1   5   0  17012.00  14521.40    396.30    5%2 o
  -1   4   1  11510.00  10679.20    400.20    5%2 o
  -2  -5  16    493.57    445.50    100.60    5%2 o
   0   5  -5  22256.00  22315.70    427.80    5%2 o
   3 -12  -2    356.33    416.60     89.70    5%2 o
  -1   7  -2   6781.30   8715.50    283.90    5%2 o
   2 -12   3    882.96    560.60    104.50    5%2 o
   2 -13   4    104.57    101.90     56.50    5%2 <
   1 -11   7   1011.60    985.30    116.80    5%2 o
   1 -12   8     41.58     60.50     54.40    5%2 <
   0 -10  11     26.72    141.50     75.60    5%2 <
  -1  -8  14     78.33     96.20     67.90    5%2 <
   3   2 -16    472.94    301.70     97.00    6%2 o
   2   6 -15     70.27    -10.00     66.30    6%2 <
   2   5 -14     64.61    228.40     91.30    6%2 <
   1   9 -13    194.79    121.80     73.30    6%2 <
   1   8 -12    200.89    129.90     83.20    6%2 <
   4  -8 -11    499.13    659.70    141.80    6%2 o
   4  -9 -10    535.80    781.90    119.40    6%2 o
   0  11 -10     46.82     16.50     71.10    6%2 <
   4 -10  -9    111.30    247.20     91.00    6%2 <
   0  10  -9     17.21    -40.40     77.60    6%2 <
   4 -11  -8     77.98    167.60     85.00    6%2 <
  -1  12  -6    745.64    495.10     86.50    6%2 o
   0   4  -4   4705.10   9208.70    362.10    6%2 o
   0   3  -3  55865.00  42561.40    611.40    6%2 o
   0   2  -2  69932.00  67427.90    875.50    6%2 o
  -2  13  -2    540.24    652.00     79.40    6%2 o
   3 -13  -1    215.68    148.40     75.80    6%2 <
   1  -4  -1   3439.50   4133.80    370.80    6%2 o
  -1   6  -1   6881.90   4452.90    270.20    6%2 o
   1  -5   0   2316.90   6152.70    333.10    6%2 o
  -1   5   0  17273.00  14521.40    396.30    6%2 o
   1  -6   1   2706.30   4384.90    255.10    6%2 o
  -1   4   1  12577.00  10679.20    400.20    6%2 o
  -1   3   2  69769.00  61091.20    747.60    6%2 o
   0  -3   3  50808.00  46896.50    625.70    6%2 o
  -3  13   3    170.66    166.70     72.20    6%2 <
   0  -4   4   7044.10  12177.50    396.20    6%2 o
  -2   6   4   1633.60   2096.00    224.80    6%2 o
   0  -5   5  22084.00  25088.40    454.30    6%2 o
   0  -6   6   4815.50   3841.60    224.70    6%2 o
  -1  -1   6   2960.60   7376.90    419.20    6%2 o
  -1  -2   7  13091.00  15340.50    404.80    6%2 o
  -1  -3   8   9467.60   9028.10    313.10    6%2 o
  -2  -5  16    489.12    445.50    100.60    6%2 o
   0   6  -6    425.97   1057.20    166.80    6%2 o
   0   5  -5  23136.00  22315.70    427.80    6%2 o
  -1   9  -4   4893.70   5528.70    239.10    6%2 o
   3 -11  -3     90.20     92.80     79.70    6%2 <
  -1   8  -3   1055.00   1238.20    166.00    6%2 o
   3 -12  -2    453.69    416.60     89.70    6%2 o
  -1   7  -2   5741.70   8715.50    283.90    6%2 o
   2 -11   2   1932.00   1755.30    143.40    6%2 o
  -2   8   2    455.37   1175.40    158.70    6%2 o
   2 -12   3    758.06    560.60    104.50    6%2 o
  -2   7   3   2770.70   2427.80    194.60    6%2 o
   2 -13   4    106.91    101.90     56.50    6%2 <
   1 -11   7   1069.10    985.30    116.80    6%2 o
   1 -12   8     27.98     60.50     54.40    6%2 <
   0  -9  10     93.47     99.30     83.50    6%2 <
   0 -10  11     18.63    141.50     75.60    6%2 <
  -1  -7  13     16.30    114.10     71.20    6%2 <
  -1  -8  14     62.88     96.20     67.90    6%2 <
   4  -7 -12   1218.00   1221.20    176.20    7%2 o
   4  -8 -11    439.11    659.70    141.80    7%2 o
   1   6 -11   1363.50   2022.50    165.20    7%2 o
   4  -9 -10    755.60    781.90    119.40    7%2 o
   1   5 -10    394.43   1106.20    172.70    7%2 o
   4 -10  -9    121.65    247.20     91.00    7%2 <
   1   4  -9   1640.00   2277.40    205.60    7%2 o
   0   9  -9    722.60   1364.90    133.10    7%2 o
   4 -11  -8     86.92    167.60     85.00    7%2 <
   1   3  -8   4854.70   7284.80    286.30    7%2 o
   0   8  -8   1280.60   1492.20    158.50    7%2 o
   1   2  -7   8138.10  12596.10    380.80    7%2 o
   0   7  -7   1559.90   1482.30    164.50    7%2 o
   1   1  -6   1493.10   4489.10    379.10    7%2 o
   0   6  -6    729.16   1057.20    166.80    7%2 o
  -1  11  -6    134.36    361.40     97.70    7%2 o
   3  -9  -5    358.30    323.20    140.50    7%2 <
   0   5  -5  19861.00  22315.70    427.80    7%2 o
  -1  10  -5   1785.40   2207.90    167.10    7%2 o
   3 -10  -4     25.87     18.40     88.10    7%2 <
   0   4  -4   4989.80   9208.70    362.10    7%2 o
  -1   9  -4   4272.20   5528.70    239.10    7%2 o
   3 -11  -3     62.57     92.80     79.70    7%2 <
   0   3  -3  66678.00  42561.40    611.40    7%2 o
  -1   8  -3    751.45   1238.20    166.00    7%2 o
  -2  13  -3     27.01     26.60     72.70    7%2 <
   3 -12  -2    283.59    416.60     89.70    7%2 o
   0   2  -2 113540.00  67427.90    875.50    7%2 o
  -1   7  -2   7890.50   8715.50    283.90    7%2 o
  -2  12  -2     97.76    226.90     93.40    7%2 <
   3 -13  -1    200.39    148.40     75.80    7%2 <
  -1   6  -1   6145.80   4452.90    270.20    7%2 o
  -2  11  -1    177.79    453.70    113.80    7%2 o
  -1   5   0  12068.00  14521.40    396.30    7%2 o
  -2  10   0    277.73    534.90    121.60    7%2 o
   2 -10   1     18.82     -3.90    108.80    7%2 <
  -1   4   1   8225.00  10679.20    400.20    7%2 o
  -2   9   1   3510.60   3119.70    200.50    7%2 o
   2 -11   2   2028.60   1755.30    143.40    7%2 o
  -1   3   2  28055.00  61091.20    747.60    7%2 o
  -2   8   2    568.89   1175.40    158.70    7%2 o
  -3  13   2    566.27    879.30    109.00    7%2 o
   2 -12   3   1024.90    560.60    104.50    7%2 o
  -2   7   3   2539.40   2427.80    194.60    7%2 o
  -3  12   3    254.51    237.30     98.70    7%2 <
   2 -13   4     86.80    101.90     56.50    7%2 <
  -2   6   4   1716.80   2096.00    224.80    7%2 o
  -3  11   4    165.50     51.30     98.00    7%2 <
   1  -9   5   3715.40   4288.10    231.10    7%2 o
  -2   5   5   2052.00   3121.00    272.60    7%2 o
  -3  10   5    319.41    424.20    117.60    7%2 o
   1 -10   6    396.67    479.80    115.00    7%2 o
  -3   9   6    184.71    335.30    139.10    7%2 <
   1 -11   7    921.39    985.30    116.80    7%2 o
   1 -12   8     31.76     60.50     54.40    7%2 <
   0  -8   9    179.40     24.30    101.10    7%2 <
   0  -9  10     39.13     99.30     83.50    7%2 <
   0 -10  11     48.28    141.50     75.60    7%2 <
  -1  -6  12    309.73    385.60    115.30    7%2 o
  -1  -7  13     43.03    114.10     71.20    7%2 <
  -1  -8  14     72.44     96.20     67.90    7%2 <
  -2  -3  14     80.13    210.70     97.90    7%2 <
  -2  -4  15    293.85    163.20     93.00    7%2 <
  -2  -5  16    525.68    445.50    100.60    7%2 o
   1   8 -13    267.17    431.10     91.10    7%2 o
   1   7 -12    437.82    585.70     98.00    7%2 o
   0  11 -11     59.22     19.20     68.60    7%2 <
   0  10 -10    160.10    218.50     83.80    7%2 <
  -1  12  -7    120.12     93.00     63.30    7%2 <
   2  -9   0   1749.30   1973.20    172.10    7%2 o
   0  -7   8   1568.00   2491.80    179.70    7%2 o
   2   5 -15   1056.90   1750.60    142.40    8%2 o
   2   4 -14    823.15    905.20    130.50    8%2 o
   2   3 -13   4804.70   4198.70    203.20    8%2 o
   2   2 -12   5192.90   6591.00    265.30    8%2 o
   2   1 -11   1215.80   1176.90    225.90    8%2 o
   2   0 -10   1138.20   1631.20    253.60    8%2 o
   3  -7  -7  13284.00  12096.40    346.10    8%2 o
   3  -8  -6   6367.40   5844.60    266.60    8%2 o
   2  -8  -1    675.60   1024.90    176.00    8%2 o
   3 -13   0     31.86    157.20     89.80    8%2 <
   1  -8   4   1151.80   1556.10    173.30    8%2 o
   0  -6   7   3032.60   2965.20    216.30    8%2 o
   0  -7   8   2177.10   2491.80    179.70    8%2 o
  -3   7   8   5169.00   6388.60    270.30    8%2 o
  -3   6   9   2073.20   2862.20    243.60    8%2 o
  -1  -4  10   2384.10   2501.50    203.20    8%2 o
  -4  10  10    163.77    102.10     85.80    8%2 <
  -1  -5  11   4311.40   3155.90    194.20    8%2 o
  -4   9  11     29.50    130.60     98.30    8%2 <
  -2  -2  13    608.27    545.40    132.80    8%2 o
  -2  -3  14    159.85    210.70     97.90    8%2 <
  -3   1  15    440.93    -81.50    137.30    8%2 <
   4 -11  -7   2189.30    665.20    121.00    8%2 o
  -1  11  -7    965.31    980.40    118.40    8%2 o
   4 -12  -6    240.78    320.50     79.60    8%2 o
  -2  13  -4     22.01    137.30     71.90    8%2 <
  -2  12  -3    998.33    847.00    109.40    8%2 o
   3 -11  -2    256.48    659.70    120.00    8%2 o
   2  -7  -2  18628.00  17284.20    370.50    8%2 o
   3 -12  -1     14.23     59.00     79.90    8%2 <
   1  -6   2  44020.00  44755.90    596.90    8%2 o
   2 -11   3     27.69    145.40     95.30    8%2 <
   1  -7   3   2172.70   2614.00    204.50    8%2 o
   2 -12   4    442.95    329.40     99.30    8%2 o
   0  -5   6   4362.40   4062.60    224.50    8%2 o
   1 -10   7   1766.20   2258.10    165.00    8%2 o
   1 -11   8     18.40    165.00     85.30    8%2 <
   0  -9  11     50.71    -73.10     81.10    8%2 <
   0 -10  12     70.77    112.90     62.20    8%2 <
  -1  -7  14    516.73    347.10     83.90    8%2 o
   0  10 -11     28.87     90.80     47.10    8%2 <
   0   9 -10     20.42    444.80     86.70    8%2 o
  -1  10  -6    512.58    582.00     87.10    8%2 o
  -1   9  -5   4526.10   4050.40    205.50    8%2 o
  -2  11  -2   1571.70   1874.90    144.20    8%2 o
  -2  10  -1    125.37    112.70     95.20    8%2 <
  -3  13   1    369.74    170.50     71.90    8%2 <
   0  -8  10    388.53    620.10    108.10    8%2 o
   3   1 -16    100.79    234.60     93.30    9%2 <
   3   0 -15    570.08    331.80    120.30    9%2 <
   2   0 -10    518.72   1631.20    253.60    9%2 o
   4 -10  -8   3045.10   2421.80    179.20    9%2 o
   3  -6  -8  11844.00  11446.40    378.80    9%2 o
   4 -11  -7    296.63    665.20    121.00    9%2 o
   3  -7  -7  14020.00  12096.40    346.10    9%2 o
  -1  11  -7   1146.90    980.40    118.40    9%2 o
   4 -12  -6    251.99    320.50     79.60    9%2 o
  -2  13  -4     26.20    137.30     71.90    9%2 <
   2  -6  -3   1563.30   2045.10    237.00    9%2 o
  -2  12  -3   1144.90    847.00    109.40    9%2 o
   3 -11  -2    337.00    659.70    120.00    9%2 o
   2  -7  -2  15993.00  17284.20    370.50    9%2 o
   3 -12  -1     31.38     59.00     79.90    9%2 <
   1  -6   2  47743.00  44755.90    596.90    9%2 o
   2 -11   3    150.66    145.40     95.30    9%2 <
   0  -5   6   3259.70   4062.60    224.50    9%2 o
   1 -10   7   1835.90   2258.10    165.00    9%2 o
  -1  -3   9   4151.90   5429.60    249.00    9%2 o
  -3   6   9   2163.30   2862.20    243.60    9%2 o
  -4  10  10    238.68    102.10     85.80    9%2 <
   0  -9  11     14.05    -73.10     81.10    9%2 <
  -4   9  11     87.79    130.60     98.30    9%2 <
  -2  -1  12    942.70   1455.40    199.50    9%2 o
  -4   8  12   2333.50   1775.40    164.80    9%2 o
  -1  -7  14    114.47    347.10     83.90    9%2 o
  -3   1  15     97.11    -81.50    137.30    9%2 <
   1   8 -14     31.80    125.20     62.00    9%2 <
   1   7 -13     19.55    138.50     68.50    9%2 <
   1   6 -12    804.09    570.90    113.20    9%2 o
   0  10 -11     20.08     90.80     47.10    9%2 <
   0   9 -10    252.84    444.80     86.70    9%2 o
   0   8  -9    236.30      7.10     94.50    9%2 <
   0   7  -8   2298.50   2410.90    178.90    9%2 o
   0   6  -7   2802.80   2865.10    207.70    9%2 o
  -1  10  -6    482.25    582.00     87.10    9%2 o
  -1   9  -5   4229.50   4050.40    205.50    9%2 o
  -1   8  -4   1789.90   2183.10    180.60    9%2 o
   3 -10  -3   1065.50   1174.40    142.40    9%2 o
  -1   7  -3   1705.70   2301.20    191.50    9%2 o
  -2  11  -2   2120.70   1874.90    144.20    9%2 o
  -2  10  -1     36.24    112.70     95.20    9%2 <
  -2   9   0   1229.00   1233.70    154.10    9%2 o
   1  -5   1    368.66    134.80    262.80    9%2 <
  -2   8   1    289.16    753.60    164.50    9%2 o
  -3  13   1    242.98    170.50     71.90    9%2 <
   2 -10   2    150.57    216.90    111.30    9%2 <
  -3  12   2    839.49    892.10    107.60    9%2 o
  -3  11   3    171.09    209.50     78.80    9%2 <
  -3  10   4    151.09    296.90    111.20    9%2 <
   0  -4   5  14697.00  14073.30    387.10    9%2 o
   1  -9   6     15.94   -127.80    113.90    9%2 <
   0  -7   9     61.67     -4.50    145.80    9%2 <
   0  -8  10    303.73    620.10    108.10    9%2 o
  -1  -6  13     63.38    284.80     80.30    9%2 o
  -2  -4  16     92.23     -8.10     68.80    9%2 <
   3 -13   1    107.25    158.60     57.00    9%2 <
   2  -9   1   1873.10   1588.70    167.10    9%2 o
   2 -12   5    256.36    246.00     83.40    9%2 <
   1  -8   5   2177.80   1905.50    171.20    9%2 o
   1 -11   9    138.35    134.50     59.00    9%2 <
   3   0 -15    266.37    331.80    120.30   10%2 <
   3  -1 -14   1314.00   1330.30    167.40   10%2 o
   1   8 -14     28.86    125.20     62.00   10%2 <
   1   7 -13     14.23    138.50     68.50   10%2 <
   1   6 -12    778.85    570.90    113.20   10%2 o
   2  -1  -9   4597.30   6265.10    352.40   10%2 o
   4 -10  -8   2730.60   2421.80    179.20   10%2 o
   3  -6  -8  12944.00  11446.40    378.80   10%2 o
   0   7  -8   2021.10   2410.90    178.90   10%2 o
   0   6  -7   2973.30   2865.10    207.70   10%2 o
   3 -10  -3   1069.00   1174.40    142.40   10%2 o
   2  -6  -3   1223.50   2045.10    237.00   10%2 o
  -1   7  -3   1444.20   2301.20    191.50   10%2 o
  -2   9   0   1285.30   1233.70    154.10   10%2 o
   1  -5   1    367.26    134.80    262.80   10%2 <
  -2   8   1    282.99    753.60    164.50   10%2 o
  -3  12   2    906.63    892.10    107.60   10%2 o
  -3  11   3    161.80    209.50     78.80   10%2 <
  -3  10   4     87.85    296.90    111.20   10%2 <
   0  -4   5  11626.00  14073.30    387.10   10%2 o
  -1  -2   8  21424.00  19760.10    427.90   10%2 o
   0  -7   9     80.45     -4.50    145.80   10%2 <
  -4   8  12   2338.20   1775.40    164.80   10%2 o
  -3   2  14    815.55   1051.20    171.20   10%2 o
  -2  -3  15    886.53    993.50    128.90   10%2 o
   2   5 -16    340.28    260.00     89.60   10%2 <
   2   4 -15    358.18    316.00     91.80   10%2 o
   1   5 -11   3548.70   3023.00    193.30   10%2 o
   1   4 -10   1588.70   2286.60    196.30   10%2 o
   4  -9  -9    876.10    732.10    141.00   10%2 o
  -1  11  -8     38.49     93.40     78.90   10%2 <
   0   5  -6   5539.50   6033.20    249.80   10%2 o
   4 -12  -5    173.07    132.50     91.70   10%2 <
   0   4  -5  14878.00  15121.80    391.70   10%2 o
   3  -9  -4    521.63    505.10    148.10   10%2 o
   2  -5  -4  46836.00  47228.40    616.10   10%2 o
  -2  12  -4    523.73    319.70     88.40   10%2 o
  -1   6  -2  41016.00  36205.90    527.90   10%2 o
  -1   5  -1    676.02   1479.60    257.10   10%2 o
   3 -12   0    161.09    138.80     77.40   10%2 <
   2  -8   0    686.92    784.30    170.60   10%2 o
   3 -13   1     64.35    158.60     57.00   10%2 <
   2  -9   1   1777.10   1588.70    167.10   10%2 o
  -2   7   2  16698.00  14373.10    360.40   10%2 o
   2 -11   4    190.19    289.30     99.50   10%2 <
   2 -12   5    209.54    246.00     83.40   10%2 <
   1  -8   5   1752.60   1905.50    171.20   10%2 o
  -3   9   5   4326.00   4849.00    218.60   10%2 o
   1 -10   8   2799.90   2145.40    156.50   10%2 o
   0  -6   8    887.31   1139.50    167.40   10%2 o
  -4  11   8    486.06    748.50    108.40   10%2 o
   1 -11   9    109.85    134.50     59.00   10%2 <
   0  -9  12    126.40      8.20     79.50   10%2 <
  -1  -5  12    395.46   1020.30    119.20   10%2 o
  -1  -7  15    336.53    412.60     79.00   10%2 o
   0  10 -12     47.47    114.20     64.00   10%2 <
  -1  10  -7    998.33   1842.30    144.30   10%2 o
  -3  13   0    193.62    243.90     71.90   10%2 o
   1  -7   4   1350.80   3144.70    191.30   10%2 o
   0  -8  11   1029.60   1102.80    123.10   10%2 o
   2   5 -16    374.47    260.00     89.60   11%2 <
   2   4 -15    377.53    316.00     91.80   11%2 o
   3  -1 -14   1355.10   1330.30    167.40   11%2 o
   2   3 -14    174.90    512.20    120.40   11%2 o
   4  -8 -10   6340.30   5686.70    243.20   11%2 o
   1   4 -10   1685.70   2286.60    196.30   11%2 o
   4  -9  -9    902.01    732.10    141.00   11%2 o
   1   3  -9   2955.40   3446.20    236.00   11%2 o
  -1  11  -8     33.99     93.40     78.90   11%2 <
   4 -12  -5    163.10    132.50     91.70   11%2 <
   0   4  -5  16173.00  15121.80    391.70   11%2 o
   3  -9  -4    516.14    505.10    148.10   11%2 o
   2  -5  -4  50633.00  47228.40    616.10   11%2 o
  -2  12  -4    569.50    319.70     88.40   11%2 o
  -1   5  -1    863.37   1479.60    257.10   11%2 o
   3 -12   0    157.91    138.80     77.40   11%2 <
   2  -8   0    704.05    784.30    170.60   11%2 o
   1  -4   0  22760.00  26869.70    528.10   11%2 o
  -2   7   2  17385.00  14373.10    360.40   11%2 o
   2 -11   4    216.19    289.30     99.50   11%2 <
   0  -3   4   4358.40   4864.30    328.10   11%2 o
  -3   9   5   4191.50   4849.00    218.60   11%2 o
  -3   8   6   6270.10   6279.20    264.40   11%2 o
   1 -10   8   3164.50   2145.40    156.50   11%2 o
   0  -6   8    974.78   1139.50    167.40   11%2 o
  -4  11   8    621.53    748.50    108.40   11%2 o
  -1  -4  11    121.54    256.60    153.80   11%2 <
  -4   7  13    440.47    528.20    155.50   11%2 o
  -2  -2  14    185.51    313.30    122.30   11%2 <
  -1  -7  15    286.61    412.60     79.00   11%2 o
  -3   0  17   1502.90   1179.90    132.90   11%2 o
   0  10 -12     49.99    114.20     64.00   11%2 <
   0   9 -11     37.60    157.30     71.60   11%2 <
   0   8 -10    337.18    267.40     96.50   11%2 <
  -1  10  -7   1103.40   1842.30    144.30   11%2 o
   4 -11  -6   1659.90   2161.80    148.40   11%2 o
  -1   9  -6     21.31     27.90    105.60   11%2 <
   3  -8  -5   4483.70   4578.60    242.40   11%2 o
  -2  11  -3     70.29    216.70     89.40   11%2 <
  -2  10  -2    171.74    319.40    104.80   11%2 o
   3 -11  -1    648.18    419.00    101.90   11%2 o
  -3  13   0    253.21    243.90     71.90   11%2 o
  -3  12   1    167.53    217.20     75.70   11%2 <
   3 -13   2    197.22    279.30     84.10   11%2 o
   2 -10   3   3110.60   3008.10    175.60   11%2 o
  -2   6   3   2052.80   1790.80    201.70   11%2 o
   1  -7   4   1858.40   3144.70    191.30   11%2 o
   2 -12   6    103.04    140.20     89.80   11%2 <
   1  -9   7   3401.90   2930.10    178.10   11%2 o
   0  -5   7   6173.40   6121.70    268.20   11%2 o
  -4  10   9    722.81    865.10    115.80   11%2 o
   1 -11  10    453.61    593.40     95.70   11%2 o
   0  -8  11   1064.00   1102.80    123.10   11%2 o
  -1  -6  14    132.85    141.70     76.50   11%2 <
   1   7 -14     96.33     73.90     65.60   11%2 <
   0   7  -9     29.95    119.50    112.50   11%2 <
  -1   8  -5   1951.20   2190.20    168.20   11%2 o
  -2   9  -1   1885.10   1735.00    157.90   11%2 o
  -3  11   2    592.39    580.90     96.50   11%2 o
   0  -7  10   3106.10   3389.60    176.90   11%2 o
   0  -9  13    297.54    440.80     88.10   11%2 o
   2   5 -16    371.56    260.00     89.60   12%2 <
   2   4 -15    376.82    316.00     91.80   12%2 o
   3  -1 -14   1237.60   1330.30    167.40   12%2 o
   2   3 -14    184.55    512.20    120.40   12%2 o
   0  10 -12     49.32    114.20     64.00   12%2 <
   0   9 -11     38.08    157.30     71.60   12%2 <
   1   4 -10   1635.60   2286.60    196.30   12%2 o
   0   8 -10    338.35    267.40     96.50   12%2 <
   4  -9  -9    870.11    732.10    141.00   12%2 o
   1   3  -9   2941.50   3446.20    236.00   12%2 o
  -1  11  -8     30.67     93.40     78.90   12%2 <
  -1  10  -7   1098.00   1842.30    144.30   12%2 o
   4 -11  -6   1590.80   2161.80    148.40   12%2 o
  -1   9  -6     14.76     27.90    105.60   12%2 <
   4 -12  -5    144.95    132.50     91.70   12%2 <
   3  -8  -5   4588.50   4578.60    242.40   12%2 o
   0   4  -5  15927.00  15121.80    391.70   12%2 o
   3  -9  -4    480.94    505.10    148.10   12%2 o
   2  -5  -4  49759.00  47228.40    616.10   12%2 o
  -2  12  -4    567.73    319.70     88.40   12%2 o
  -2  11  -3     67.31    216.70     89.40   12%2 <
  -2  10  -2    163.17    319.40    104.80   12%2 o
   3 -11  -1    648.26    419.00    101.90   12%2 o
  -1   5  -1    971.77   1479.60    257.10   12%2 o
   3 -12   0    151.00    138.80     77.40   12%2 <
   2  -8   0    669.26    784.30    170.60   12%2 o
   1  -4   0  22906.00  26869.70    528.10   12%2 o
  -3  13   0    269.73    243.90     71.90   12%2 o
  -3  12   1    167.29    217.20     75.70   12%2 <
   3 -13   2    191.28    279.30     84.10   12%2 o
  -2   7   2  16804.00  14373.10    360.40   12%2 o
   2 -10   3   3114.70   3008.10    175.60   12%2 o
  -2   6   3   2174.40   1790.80    201.70   12%2 o
   2 -11   4    207.70    289.30     99.50   12%2 <
   1  -7   4   2160.00   3144.70    191.30   12%2 o
   0  -3   4   4242.00   4864.30    328.10   12%2 o
  -3   9   5   3843.70   4849.00    218.60   12%2 o
   2 -12   6     92.61    140.20     89.80   12%2 <
  -3   8   6   6273.60   6279.20    264.40   12%2 o
   1  -9   7   3420.60   2930.10    178.10   12%2 o
   0  -5   7   6158.80   6121.70    268.20   12%2 o
   1 -10   8   3237.30   2145.40    156.50   12%2 o
   0  -6   8    921.06   1139.50    167.40   12%2 o
  -1  -2   8  23013.00  19760.10    427.90   12%2 o
  -4  11   8    667.40    748.50    108.40   12%2 o
  -4  10   9    738.30    865.10    115.80   12%2 o
   1 -11  10    475.74    593.40     95.70   12%2 o
   0  -8  11   1018.10   1102.80    123.10   12%2 o
  -1  -4  11    114.40    256.60    153.80   12%2 <
  -4   7  13    406.64    528.20    155.50   12%2 o
  -1  -6  14    118.09    141.70     76.50   12%2 <
  -2  -2  14    183.07    313.30    122.30   12%2 <
  -1  -7  15    249.55    412.60     79.00   12%2 o
  -3   0  17   1534.30   1179.90    132.90   12%2 o
   1   7 -14    100.13     73.90     65.60   12%2 <
   0   7  -9     30.17    119.50    112.50   12%2 <
  -1   8  -5   1854.30   2190.20    168.20   12%2 o
  -2   9  -1   1871.30   1735.00    157.90   12%2 o
  -3  11   2    635.41    580.90     96.50   12%2 o
   0  -7  10   3066.10   3389.60    176.90   12%2 o
   0  -9  13    298.30    440.80     88.10   12%2 o
   3  -2 -13   1873.60   2561.70    225.10   13%2 o
   1   6 -13    111.13     24.30     74.00   13%2 <
   2   1 -12   1787.60   3041.90    238.10   13%2 o
  -1  11  -9    145.07    389.30     75.80   13%2 o
   1   2  -8  20730.00  20162.60    421.90   13%2 o
   0   6  -8    840.43   1386.80    157.80   13%2 o
   4 -10  -7    714.87    760.10    122.80   13%2 o
   3  -7  -6    741.91   1180.50    202.10   13%2 o
  -2  12  -5    277.02    140.80     78.80   13%2 <
  -1   7  -4   2978.80   3234.90    197.50   13%2 o
   3 -10  -2   5598.70   3041.10    181.70   13%2 o
  -1   4   0  20119.00  23103.90    494.20   13%2 o
  -2   8   0    273.34    123.90    150.20   13%2 <
   3 -12   1   1306.10    718.70    111.10   13%2 o
   2  -9   2   1423.20    779.40    149.40   13%2 o
   1  -6   3  10273.00   8381.50    291.10   13%2 o
  -3  10   3    400.23    579.70    110.00   13%2 o
  -2   5   4  49443.00  53003.60    644.50   13%2 o
   2 -11   5    180.75    242.60     99.70   13%2 <
   1  -8   6    367.09    370.70    145.90   13%2 <
  -4  12   6     80.04    100.10     79.30   13%2 <
  -1  -1   7   8180.50   9832.40    381.00   13%2 o
  -3   7   7  11620.00  10576.90    336.00   13%2 o
   1 -10   9    253.74    300.00     98.60   13%2 o
  -1  -3  10   7677.20   7057.50    264.10   13%2 o
  -4   9  10    611.84    976.50    132.80   13%2 o
  -1  -5  13    207.45    100.80     92.50   13%2 <
  -2  -1  13   4241.10   4249.30    222.70   13%2 o
  -2  -3  16    351.64    612.60     96.10   13%2 o
  -3   1  16    183.11    603.50    122.90   13%2 o
   2   4 -16     61.12    227.80     83.00   13%2 <
   1   5 -12    352.33   1158.30    119.20   13%2 o
   0   9 -12    173.19    275.10     74.30   13%2 o
   1   4 -11    260.00    643.90    166.70   13%2 o
   0   8 -11    893.73    893.60    115.10   13%2 o
  -1  10  -8   3924.00   3143.30    169.30   13%2 o
   0   5  -7   6909.30   6349.60    268.40   13%2 o
  -1   9  -7   1303.50   2188.10    160.40   13%2 o
   4 -12  -4    162.78    252.60     74.60   13%2 o
  -2  11  -4     69.83    120.60     85.10   13%2 <
   3  -9  -3    322.54    655.70    155.00   13%2 o
  -1   6  -3   8809.00  10309.60    314.30   13%2 o
   2  -6  -2   3277.80   8072.70    302.10   13%2 o
  -3  13  -1     73.06    181.60     48.40   13%2 o
   3 -11   0    971.86    798.90    110.60   13%2 o
  -3  12   0    159.10    223.10     78.80   13%2 <
   2  -8   1   2193.60   1973.30    197.40   13%2 o
   3 -13   3     24.35      7.90     71.20   13%2 <
   2 -10   4   1681.80   2015.30    153.40   13%2 o
  -3   9   4    720.54   1580.20    164.20   13%2 o
   1  -7   5   8719.20   5528.20    235.30   13%2 o
   0  -4   6  17616.00  15690.00    383.10   13%2 o
   2 -12   7     11.20    -18.60     78.80   13%2 <
  -4  11   7    176.36    295.90     92.70   13%2 o
   1  -9   8     52.18    319.60    100.20   13%2 o
   0  -6   9    132.74    465.90    133.30   13%2 o
   0  -8  12     43.75     36.10     76.80   13%2 <
  -1  -6  15     90.38    217.20     77.70   13%2 <
  -2  10  -3    877.97   1126.90    113.80   13%2 o
   1 -10  10    419.25    336.20     90.00   13%2 o
   2   4 -16     54.65    227.80     83.00   14%2 <
   2   1 -12   1337.90   3041.90    238.10   14%2 o
   0   9 -12    156.20    275.10     74.30   14%2 o
   4  -7 -11   3971.30   2761.30    197.40   14%2 o
   1   4 -11    249.47    643.90    166.70   14%2 o
   0   8 -11    810.47    893.60    115.10   14%2 o
   0   5  -7   6019.20   6349.60    268.40   14%2 o
  -1   9  -7   1144.70   2188.10    160.40   14%2 o
   3  -7  -6    602.27   1180.50    202.10   14%2 o
   2  -4  -5  16842.00  12947.30    440.20   14%2 o
   3  -9  -3    248.03    655.70    155.00   14%2 o
  -1   6  -3   7657.40  10309.60    314.30   14%2 o
   2  -6  -2   2841.00   8072.70    302.10   14%2 o
   1  -3  -1 108300.00  97859.40    968.40   14%2 o
   3 -11   0    830.91    798.90    110.60   14%2 o
  -3  12   0    132.71    223.10     78.80   14%2 <
   2  -8   1   1930.00   1973.30    197.40   14%2 o
   3 -13   3     22.11      7.90     71.20   14%2 <
   2 -10   4   1468.80   2015.30    153.40   14%2 o
  -2   5   4  43014.00  53003.60    644.50   14%2 o
  -3   9   4    631.09   1580.20    164.20   14%2 o
   1  -7   5   7808.20   5528.20    235.30   14%2 o
   0  -4   6  15257.00  15690.00    383.10   14%2 o
   2 -12   7      8.70    -18.60     78.80   14%2 <
  -4  11   7    164.74    295.90     92.70   14%2 o
   1  -9   8     46.94    319.60    100.20   14%2 o
   0  -6   9    117.20    465.90    133.30   14%2 o
  -4   8  11    714.97   1328.10    138.40   14%2 o
  -1  -4  12   2582.60   3880.20    213.30   14%2 o
  -2  -1  13   3766.50   4249.30    222.70   14%2 o
  -1  -6  15     78.12    217.20     77.70   14%2 <
  -3   1  16    140.09    603.50    122.90   14%2 o
   2   3 -15    538.01    912.20    113.80   14%2 o
   1   7 -15     31.10     28.30     66.40   14%2 <
   1   6 -14    352.42    609.60    104.40   14%2 o
   0   7 -10   1739.30   2184.20    153.90   14%2 o
  -1  11 -10    444.65    443.00     82.00   14%2 o
   4  -9  -8   1431.20   2324.70    158.80   14%2 o
  -1   8  -6    246.45    550.90    134.10   14%2 o
  -2  12  -6     59.78     53.30     77.70   14%2 <
   4 -11  -5   1312.30    712.30    129.10   14%2 o
  -2  10  -3    748.46   1126.90    113.80   14%2 o
  -2   9  -2    647.34   1359.60    162.30   14%2 o
  -3  13  -2     63.71     71.80     66.40   14%2 <
   3 -10  -1    198.44    347.80    130.70   14%2 <
  -2   7   1   2876.90   2913.70    197.40   14%2 o
  -3  11   1    157.16    320.60     88.20   14%2 o
   3 -12   2    288.29    179.50     89.40   14%2 <
   1  -5   2  59661.00  46018.80    569.30   14%2 o
   2  -9   3   1540.10   1864.60    193.40   14%2 o
  -3   8   5   8466.80   7650.00    267.00   14%2 o
  -4  12   5    875.54    824.10    108.10   14%2 o
   2 -11   6   1581.50    637.10    117.20   14%2 o
   1  -8   7    355.72    485.50    136.90   14%2 o
   0  -5   8    683.63   1387.50    180.90   14%2 o
  -4  10   8   1948.20   1716.80    148.10   14%2 o
   1 -10  10    376.32    336.20     90.00   14%2 o
   0  -7  11   2333.50   1081.10    123.20   14%2 o
   0  -8  13     15.20     18.00     88.10   14%2 <
  -1  -5  14    514.91    425.80    104.10   14%2 o
  -2  -2  15    201.07    684.30    118.30   14%2 o
  -1  10  -9    699.40    757.40    102.90   14%2 o
   2   3 -15    529.42    912.20    113.80   15%2 o
   1   7 -15     29.77     28.30     66.40   15%2 <
   1   6 -14    348.92    609.60    104.40   15%2 o
   4  -7 -11   3832.10   2761.30    197.40   15%2 o
   1   4 -11    247.99    643.90    166.70   15%2 o
   0   7 -10   1713.20   2184.20    153.90   15%2 o
  -1  11 -10    396.05    443.00     82.00   15%2 o
   4  -9  -8   1506.70   2324.70    158.80   15%2 o
   1   1  -7  24644.00  18337.00    456.60   15%2 o
   0   4  -6  13296.00  17985.50    406.00   15%2 o
  -1   8  -6    245.34    550.90    134.10   15%2 o
  -2  12  -6     66.51     53.30     77.70   15%2 <
   4 -11  -5   1266.60    712.30    129.10   15%2 o
   3  -8  -4   1054.80    860.50    193.80   15%2 o
   2  -6  -2   2641.70   8072.70    302.10   15%2 o
  -2   9  -2    615.27   1359.60    162.30   15%2 o
  -3  13  -2     61.51     71.80     66.40   15%2 <
   3 -10  -1    194.01    347.80    130.70   15%2 <
   1  -3  -1 104820.00  97859.40    968.40   15%2 o
  -2   7   1   2701.70   2913.70    197.40   15%2 o
  -3  11   1    147.16    320.60     88.20   15%2 o
   3 -12   2    282.61    179.50     89.40   15%2 <
   1  -5   2  58960.00  46018.80    569.30   15%2 o
   2  -9   3   1485.10   1864.60    193.40   15%2 o
  -3   8   5   8138.80   7650.00    267.00   15%2 o
  -4  12   5    832.94    824.10    108.10   15%2 o
   2 -11   6   1548.20    637.10    117.20   15%2 o
   1  -8   7    337.34    485.50    136.90   15%2 o
   0  -5   8    646.69   1387.50    180.90   15%2 o
  -4  10   8   1938.30   1716.80    148.10   15%2 o
  -1  -2   9   7443.80  10256.60    333.00   15%2 o
   1 -10  10    380.90    336.20     90.00   15%2 o
  -2   1  10  33423.00  36508.30    567.30   15%2 o
   0  -7  11   2208.00   1081.10    123.20   15%2 o
  -4   8  11    702.48   1328.10    138.40   15%2 o
  -1  -4  12   2325.20   3880.20    213.30   15%2 o
   0  -8  13     14.76     18.00     88.10   15%2 <
  -1  -5  14    522.31    425.80    104.10   15%2 o
  -2  -2  15    206.07    684.30    118.30   15%2 o
  -3   1  16    123.64    603.50    122.90   15%2 o
   0   9 -13    315.52    568.50     84.90   15%2 o
   1   3 -10    739.71   1524.10    182.40   15%2 o
   0   6  -9   1120.80   1037.20    150.20   15%2 o
  -1  10  -9    676.76    757.40    102.90   15%2 o
  -1   9  -8     49.04      9.10    108.70   15%2 <
  -1   7  -5   8973.90   8137.90    271.80   15%2 o
  -2  11  -5    376.45    480.50    101.10   15%2 o
   4 -12  -3    138.76    226.60     78.10   15%2 <
  -1   5  -2  20058.00  18849.10    408.00   15%2 o
  -2   8  -1    863.14   1067.30    174.00   15%2 o
  -3  12  -1    376.57    562.40     96.60   15%2 o
   2  -7   0    344.16    928.80    178.90   15%2 o
   3 -11   1     92.57    249.00     93.30   15%2 <
  -3  10   2    779.94   1843.10    145.00   15%2 o
   1  -6   4   4886.00   5933.10    254.90   15%2 o
   2 -10   5    896.81   1265.80    141.10   15%2 o
   1  -9   9    142.60    125.60     84.70   15%2 <
   0  -6  10     33.02    541.90    143.20   15%2 o
   1 -10  11    320.26    163.80     78.70   15%2 <
  -2  -3  17     54.20     75.80     80.30   15%2 <
   2   2 -14     60.30    153.80    109.20   16%2 <
   1   5 -13    147.16     23.60     99.60   16%2 <
   0   9 -13    408.76    568.50     84.90   16%2 o
   0   8 -12     41.86    256.20     86.60   16%2 <
   1   3 -10    899.00   1524.10    182.40   16%2 o
   0   6  -9   1164.80   1037.20    150.20   16%2 o
  -1   9  -8     51.96      9.10    108.70   16%2 <
   3  -6  -7   6012.40   8348.90    327.40   16%2 o
   4 -10  -6     85.56     95.40    102.70   16%2 <
   0   4  -6  21884.00  17985.50    406.00   16%2 o
  -1   7  -5  10108.00   8137.90    271.80   16%2 o
   3  -8  -4   1261.00    860.50    193.80   16%2 o
   4 -12  -3    200.36    226.60     78.10   16%2 <
  -1   5  -2  19596.00  18849.10    408.00   16%2 o
  -2   8  -1    991.51   1067.30    174.00   16%2 o
  -3  12  -1    445.74    562.40     96.60   16%2 o
   2  -7   0    411.87    928.80    178.90   16%2 o
   3 -11   1    174.05    249.00     93.30   16%2 <
  -2   6   2   3127.40   4608.10    257.90   16%2 o
  -3  10   2   1102.80   1843.10    145.00   16%2 o
   1  -6   4   6058.20   5933.10    254.90   16%2 o
   2 -10   5   1099.10   1265.80    141.10   16%2 o
   0  -3   5  38499.00  35167.10    554.60   16%2 o
  -4  11   6    240.92    537.30     96.90   16%2 o
  -3   6   8  17120.00  16272.80    378.00   16%2 o
   1  -9   9    193.56    125.60     84.70   16%2 <
  -1  -2   9   8820.10  10256.60    333.00   16%2 o
  -4   9   9    786.47    900.00    130.20   16%2 o
   0  -6  10     45.14    541.90    143.20   16%2 o
   1 -10  11    352.97    163.80     78.70   16%2 <
  -1  -3  11    545.10    572.20    193.40   16%2 <
  -2   0  12   7516.00   9284.10    312.90   16%2 o
  -2  -3  17     71.10     75.80     80.30   16%2 <
   4 -11  -4    205.58    211.30    106.60   16%2 <
  -2  10  -4   1422.00   1909.40    152.00   16%2 o
  -3  13  -3     68.88    171.40     63.10   16%2 <
   3  -9  -2    346.81    892.30    142.40   16%2 o
  -3  11   0   1057.00    682.80    109.30   16%2 o
   2  -8   2    507.52    862.10    144.00   16%2 o
   3 -12   3    220.77    -15.70     81.40   16%2 <
  -3   9   3     69.27     10.70    100.30   16%2 <
   1  -7   6   1462.40   2891.90    197.90   16%2 o
   2 -11   7     39.27    120.40     85.70   16%2 <
   0  -7  12    277.90    241.40     92.90   16%2 <
  -1  -4  13   1016.10   1216.30    141.00   16%2 o
   0  -8  14     75.50    113.20     68.50   16%2 <
   0   7 -11     61.18    254.00     91.90   16%2 <
  -1  10 -10     83.96    158.70     77.10   16%2 <
  -1   8  -7    813.25    731.10    133.70   16%2 o
  -2  11  -6   1228.90   1146.10    123.40   16%2 o
   1  -8   8   3364.60   2918.20    167.80   16%2 o
   4  -8  -9   4407.00   4060.60    205.30   17%2 o
   3  -6  -7   7832.50   8348.90    327.40   17%2 o
   0   3  -5  45323.00  40103.40    575.30   17%2 o
   2  -5  -3   5236.50   6655.80    317.60   17%2 o
  -3   7   6   1740.70   1582.90    197.40   17%2 o
  -4  10   7    668.63    919.80    115.20   17%2 o
  -2   0  12   8336.40   9284.10    312.90   17%2 o
  -2  -1  14   2132.60   2444.10    167.80   17%2 o
  -2  -2  16    187.55    349.10     88.80   17%2 o
   2   2 -14     35.22    153.80    109.20   17%2 <
   0   8 -12     24.20    256.20     86.60   17%2 <
   4 -10  -6    104.89     95.40    102.70   17%2 <
   4 -11  -4    169.45    211.30    106.60   17%2 <
  -2  10  -4   1522.30   1909.40    152.00   17%2 o
  -3  13  -3     84.62    171.40     63.10   17%2 <
   3  -9  -2    343.77    892.30    142.40   17%2 o
  -3  11   0   1073.40    682.80    109.30   17%2 o
   2  -8   2    598.58    862.10    144.00   17%2 o
  -2   6   2   3236.60   4608.10    257.90   17%2 o
   3 -12   3    225.89    -15.70     81.40   17%2 <
  -3   9   3     77.70     10.70    100.30   17%2 <
   0  -3   5  38655.00  35167.10    554.60   17%2 o
   1  -7   6   1790.50   2891.90    197.90   17%2 o
  -4  11   6    246.96    537.30     96.90   17%2 o
   2 -11   7     39.13    120.40     85.70   17%2 <
  -4   9   9    825.23    900.00    130.20   17%2 o
  -1  -3  11    538.04    572.20    193.40   17%2 <
   0  -7  12    300.54    241.40     92.90   17%2 <
  -1  -4  13    728.04   1216.30    141.00   17%2 o
   0  -8  14     86.12    113.20     68.50   17%2 <
   1   6 -15     25.25     28.00     62.70   17%2 <
   1   4 -12    151.52    423.00    108.00   17%2 o
   0   7 -11     70.30    254.00     91.90   17%2 <
  -1  10 -10     93.65    158.70     77.10   17%2 <
   0   5  -8   1213.30   1044.60    145.20   17%2 o
  -1   8  -7    775.63    731.10    133.70   17%2 o
  -2  11  -6   1291.30   1146.10    123.40   17%2 o
  -1   6  -4   6127.70   5894.50    251.90   17%2 o
  -2   9  -3   3746.20   4049.40    195.90   17%2 o
   4 -12  -2    433.76    206.20     92.60   17%2 <
  -3  12  -2    138.75     37.60     71.10   17%2 <
   3 -10   0   2409.40   2454.60    160.30   17%2 o
  -2   7   0    896.23   1316.40    157.40   17%2 o
  -3  10   1    110.32    201.00     92.80   17%2 <
   3 -11   2    463.01    380.50    106.70   17%2 o
   3 -12   4    578.80    424.80     94.60   17%2 o
   2  -9   4  11172.00  10937.80    295.50   17%2 o
  -4  12   4    490.65    351.60     86.00   17%2 o
   2 -10   6    182.26    351.40    113.10   17%2 o
   0  -4   7   4928.40   3498.50    214.60   17%2 o
   2 -11   8    322.13    277.40     91.30   17%2 o
   1  -8   8   3447.40   2918.20    167.80   17%2 o
   0  -5   9   2442.20   2220.70    172.40   17%2 o
   1  -9  10    450.59    657.40    100.50   17%2 o
   1 -10  12     15.45     19.00     70.40   17%2 <
  -1  -5  15    199.10    172.30     83.70   17%2 <
   2   1 -13   6495.10   6667.20    249.10   18%2 o
  -1  10 -11    293.46    421.00     77.70   18%2 o
   0   6 -10    270.19    609.40    130.80   18%2 o
   1   2  -9   9107.70  12491.90    344.00   18%2 o
   4  -9  -7    476.93   1863.60    163.10   18%2 o
  -2  11  -7     30.11     50.10     78.30   18%2 <
  -1   7  -6    739.39   1576.40    166.10   18%2 o
   4 -10  -5   3999.20   3642.20    196.70   18%2 o
   3  -7  -5   5735.20   5171.60    267.90   18%2 o
   0   3  -5  41903.00  40103.40    575.30   18%2 o
   3  -8  -3   1272.40   1291.80    178.00   18%2 o
  -2   8  -2    285.59    343.50    136.60   18%2 <
   2  -6  -1  15160.00  16119.10    398.20   18%2 o
  -1   4  -1  71489.00  58012.30    678.50   18%2 o
  -3  11  -1    169.10    287.20     92.20   18%2 o
   2  -7   1  10714.00  11595.60    334.00   18%2 o
   1  -5   3  64609.00  60458.20    694.10   18%2 o
  -3   8   4    446.67    246.60    152.40   18%2 <
   1  -6   5    134.60    484.70    146.20   18%2 o
  -2   4   5   1440.90   3240.90    312.60   18%2 o
  -4  11   5   1511.70   1301.10    132.20   18%2 o
  -3   7   6   1600.60   1582.90    197.40   18%2 o
   1  -7   7    914.12    955.30    178.60   18%2 o
  -4  10   7    609.64    919.80    115.20   18%2 o
   1  -8   9    251.98    103.80    120.50   18%2 <
   1  -9  11    161.50    320.10     83.90   18%2 o
   0  -6  11    842.28   1280.80    128.50   18%2 o
  -4   7  12    540.31    427.60    140.50   18%2 o
   0  -7  13    281.92    439.70     91.50   18%2 o
  -2  -1  14   1991.80   2444.10    167.80   18%2 o
  -3   2  15    648.89    746.70    132.40   18%2 o
  -2  -2  16    169.83    349.10     88.80   18%2 o
   3  -1 -15    457.48   1426.60    167.10   18%2 o
   1   5 -14    661.58    837.30    112.00   18%2 o
   2   3 -16    127.54    207.30     91.50   18%2 <
   1   6 -15     22.93     28.00     62.70   18%2 <
   1   4 -12    134.83    423.00    108.00   18%2 o
   4 -12  -2    367.57    206.20     92.60   18%2 <
  -3  12  -2    127.16     37.60     71.10   18%2 <
   3 -10   0   1933.40   2454.60    160.30   18%2 o
  -2   7   0    858.15   1316.40    157.40   18%2 o
  -3  10   1    102.50    201.00     92.80   18%2 <
   3 -11   2    423.26    380.50    106.70   18%2 o
   3 -12   4    549.11    424.80     94.60   18%2 o
   2 -10   6    166.33    351.40    113.10   18%2 o
   0  -4   7   4569.70   3498.50    214.60   18%2 o
   2 -11   8    309.57    277.40     91.30   18%2 o
   0  -5   9   2153.20   2220.70    172.40   18%2 o
   1 -10  12     16.69     19.00     70.40   18%2 <
   0   8 -13     79.59    225.10     58.20   18%2 o
  -1   9  -9    302.60    223.00     67.30   18%2 o
  -2  10  -5   1669.50   2204.50    142.30   18%2 o
   2   1 -13   6653.40   6667.20    249.10   19%2 o
   0   7 -12    553.96    919.00    118.30   19%2 o
   1   3 -11   3133.40   3656.40    231.60   19%2 o
  -1  10 -11    322.84    421.00     77.70   19%2 o
   0   6 -10    275.70    609.40    130.80   19%2 o
   1   2  -9   9462.70  12491.90    344.00   19%2 o
  -1   8  -8   2230.50   2792.60    177.40   19%2 o
   4  -9  -7    463.12   1863.60    163.10   19%2 o
   0   4  -7   4433.40   5430.40    255.30   19%2 o
  -2  11  -7     33.08     50.10     78.30   19%2 <
  -1   7  -6    777.81   1576.40    166.10   19%2 o
   4 -10  -5   3772.70   3642.20    196.70   19%2 o
   3  -7  -5   5874.30   5171.60    267.90   19%2 o
   0   3  -5  42736.00  40103.40    575.30   19%2 o
  -2   9  -4  11975.00  16391.40    355.70   19%2 o
   4 -11  -3    740.68    554.00    113.20   19%2 o
   3  -8  -3   1267.90   1291.80    178.00   19%2 o
  -1   5  -3  64232.00  57193.90    658.10   19%2 o
  -3  12  -3    289.54     90.00     79.70   19%2 <
  -2   8  -2    310.06    343.50    136.60   19%2 <
   4 -12  -1    286.17    458.20     88.70   19%2 o
   3  -9  -1    628.89    708.30    168.70   19%2 o
   2  -6  -1  15663.00  16119.10    398.20   19%2 o
  -1   4  -1  73560.00  58012.30    678.50   19%2 o
  -3  11  -1    182.53    287.20     92.20   19%2 o
   3 -10   1    764.99    461.40    117.60   19%2 o
   2  -7   1  11255.00  11595.60    334.00   19%2 o
  -3   9   2    471.75    746.70    130.60   19%2 o
   3 -11   3    881.85   1018.80    132.90   19%2 o
   2  -8   3    350.36   1008.90    153.00   19%2 o
   1  -5   3  67235.00  60458.20    694.10   19%2 o
  -2   5   3   1173.80   1924.50    244.00   19%2 o
  -4  12   3    355.76    487.20     97.20   19%2 o
  -3   8   4    457.86    246.60    152.40   19%2 <
   3 -12   5   1309.90   1074.40    121.60   19%2 o
   2  -9   5  14316.00  13877.50    345.00   19%2 o
   1  -6   5    151.68    484.70    146.20   19%2 o
  -4  11   5   1571.70   1301.10    132.20   19%2 o
   2 -10   7   2225.50   2526.30    162.00   19%2 o
   1  -7   7    954.48    955.30    178.60   19%2 o
  -4  10   7    586.93    919.80    115.20   19%2 o
  -1  -1   8   7290.30   7756.90    298.60   19%2 o
   2 -11   9     66.77    278.70     89.90   19%2 o
   1  -8   9    276.58    103.80    120.50   19%2 <
   1  -9  11    205.01    320.10     83.90   19%2 o
   0  -6  11    855.52   1280.80    128.50   19%2 o
  -1  -3  12   4452.80   5515.10    228.60   19%2 o
  -4   7  12    492.28    427.60    140.50   19%2 o
   0  -7  13    270.54    439.70     91.50   19%2 o
  -1  -4  14   1335.10   1479.00    128.70   19%2 o
  -2  -1  14   1947.70   2444.10    167.80   19%2 o
  -3   2  15    583.81    746.70    132.40   19%2 o
  -1  -5  16     51.15    137.20     78.60   19%2 <
  -2  -2  16    161.45    349.10     88.80   19%2 o
   3  -1 -15    507.24   1426.60    167.10   19%2 o
   1   5 -14    619.18    837.30    112.00   19%2 o
   2   3 -16    135.45    207.30     91.50   19%2 <
   0   8 -13     78.29    225.10     58.20   19%2 o
  -1   9  -9    280.87    223.00     67.30   19%2 o
  -2  10  -5   1717.60   2204.50    142.30   19%2 o
  -2   7   0    878.77   1316.40    157.40   19%2 o
  -3  10   1    104.73    201.00     92.80   19%2 <
   3 -11   2    470.19    380.50    106.70   19%2 o
   3 -12   4    465.54    424.80     94.60   19%2 o
   2 -11   8    257.11    277.40     91.30   19%2 o
   0  -5   9   2223.80   2220.70    172.40   19%2 o
   0   8 -14    126.78    254.20     80.40   20%2 o
   1   4 -13     61.32    149.40    110.30   20%2 <
   4  -6 -12    129.13    941.30    170.00   20%2 o
   4  -7 -10   2564.20   2863.50    201.00   20%2 o
  -1   9 -10    215.03    305.80     80.40   20%2 o
   0   5  -9   3874.80   3064.10    209.40   20%2 o
  -2  10  -6    131.76    207.90     98.00   20%2 <
  -1   6  -5    162.23    609.00    171.10   20%2 o
  -3  10   0    515.46    845.50    122.30   20%2 o
  -2   6   1  15261.00  18506.10    391.30   20%2 o
  -4  10   6    445.07    414.10    121.50   20%2 o
  -3   6   7  15186.00  13261.90    369.20   20%2 o
  -4   9   8   1280.60   1365.90    136.00   20%2 o
  -4   8  10   2009.40   1670.00    164.70   20%2 o
   0  -6  12     25.03    137.60    103.90   20%2 <
   0  -7  14     15.07     64.80     63.30   20%2 <
  -2  -1  15    209.91    591.70    111.10   20%2 o
  -2  -2  17     11.63    109.00     74.60   20%2 <
   3   0 -17    530.31    732.80    116.00   20%2 o
   2   3 -17     25.21     29.90     75.20   20%2 <
   2   2 -15    235.87    443.20     98.80   20%2 o
   1   5 -15    219.17     46.70     89.40   20%2 <
  -1  10 -12      9.96    -38.80     58.60   20%2 <
   0   6 -11     54.89    410.30     97.30   20%2 o
   4  -8  -8   4177.00   4462.50    220.70   20%2 o
  -2  11  -8    331.59    164.60     79.50   20%2 <
  -1   7  -7   1353.30   1140.00    146.40   20%2 o
  -3  11  -2    272.54    273.50     92.60   20%2 <
  -2   7  -1  14985.00  15571.10    346.20   20%2 o
   0  -2   4  24617.00  19342.20    459.60   20%2 o
  -4  11   4    244.92    135.30     96.60   20%2 <
   0  -3   6  13912.00  12876.00    371.90   20%2 o
   0  -4   8   1744.10   2110.60    175.00   20%2 o
   1  -8  10    127.59    162.30     97.70   20%2 <
   0  -5  10    119.65     30.30    125.10   20%2 <
   1  -9  12     54.23    117.00     69.30   20%2 <
   0   7 -13     95.38    184.50     71.70   20%2 <
  -1   8  -9     42.45     96.40     88.60   20%2 <
   4 -10  -4    299.65    634.00    113.40   20%2 o
  -3  12  -4    626.84    638.30     82.90   20%2 o
  -2   8  -3    593.42   1246.40    157.50   20%2 o
   4 -11  -2    840.76   1090.20    117.10   20%2 o
   4 -12   0     85.59    412.00     88.20   20%2 o
   3 -10   2    725.33    662.80    124.30   20%2 o
  -4  12   2    640.80    574.90     89.60   20%2 o
   3 -11   4    161.13    328.00    104.00   20%2 o
   2  -8   4   3358.90   4055.40    219.80   20%2 o
   3 -12   6     72.55    159.50     64.00   20%2 <
   2  -9   6   2821.30   2521.10    171.30   20%2 o
   1  -6   6   2554.10   5009.90    226.70   20%2 o
   2 -10   8    432.66    612.00     89.80   20%2 o
   1  -7   8   1109.50   1548.20    139.90   20%2 o
   3   0 -17    395.65    732.80    116.00   21%2 o
   2   3 -17     14.19     29.90     75.20   21%2 <
   2   2 -15    176.91    443.20     98.80   21%2 o
   1   5 -15    155.88     46.70     89.40   21%2 <
   0   8 -14    109.47    254.20     80.40   21%2 o
   1   4 -13     58.68    149.40    110.30   21%2 <
  -1  10 -12     13.31    -38.80     58.60   21%2 <
   0   6 -11     56.59    410.30     97.30   21%2 o
   4  -7 -10   2463.50   2863.50    201.00   21%2 o
   0   5  -9   3077.80   3064.10    209.40   21%2 o
   4  -8  -8   3778.60   4462.50    220.70   21%2 o
  -2  11  -8    301.26    164.60     79.50   21%2 <
  -1   7  -7   1191.90   1140.00    146.40   21%2 o
  -2  10  -6    118.35    207.90     98.00   21%2 <
  -1   6  -5    167.38    609.00    171.10   21%2 o
  -3  11  -2    231.93    273.50     92.60   21%2 <
  -2   7  -1  13502.00  15571.10    346.20   21%2 o
  -2   6   1  13884.00  18506.10    391.30   21%2 o
   0  -2   4  22132.00  19342.20    459.60   21%2 o
  -4  11   4    223.23    135.30     96.60   21%2 <
  -3   7   5   5199.60   5923.80    265.20   21%2 o
   0  -3   6  12610.00  12876.00    371.90   21%2 o
  -4  10   6    428.25    414.10    121.50   21%2 o
  -3   6   7  12839.00  13261.90    369.20   21%2 o
   0  -4   8   1585.90   2110.60    175.00   21%2 o
  -4   9   8   1249.10   1365.90    136.00   21%2 o
   1  -8  10    114.94    162.30     97.70   21%2 <
   0  -5  10    106.40     30.30    125.10   21%2 <
   1  -9  12     48.24    117.00     69.30   21%2 <
   0  -6  12     19.57    137.60    103.90   21%2 <
   0  -7  14     10.43     64.80     63.30   21%2 <
  -2  -1  15    145.84    591.70    111.10   21%2 o
  -2  -2  17      9.13    109.00     74.60   21%2 <
   0   7 -13     95.67    184.50     71.70   21%2 <
  -1   9 -11     31.23    174.90     68.50   21%2 <
  -1   8  -9     33.00     96.40     88.60   21%2 <
   4  -9  -6   3150.10   2274.50    167.90   21%2 o
  -2   9  -5  13615.00  11259.80    321.30   21%2 o
   4 -10  -4    350.71    634.00    113.40   21%2 o
  -3  12  -4    579.12    638.30     82.90   21%2 o
  -2   8  -3    610.17   1246.40    157.50   21%2 o
   4 -11  -2    797.48   1090.20    117.10   21%2 o
   3  -8  -2    335.84    731.20    178.90   21%2 o
   4 -12   0     76.18    412.00     88.20   21%2 o
   3  -9   0   1111.20    937.30    160.50   21%2 o
  -3   9   1    838.35    971.90    138.70   21%2 o
   3 -10   2    663.90    662.80    124.30   21%2 o
   2  -7   2  14264.00  12383.40    325.60   21%2 o
  -4  12   2    573.27    574.90     89.60   21%2 o
  -3   8   3    587.11   1665.00    152.70   21%2 o
   3 -11   4    145.63    328.00    104.00   21%2 o
   2  -8   4   2989.40   4055.40    219.80   21%2 o
   1  -5   4  43235.00  33198.30    516.20   21%2 o
   3 -12   6     67.86    159.50     64.00   21%2 <
   2  -9   6   2482.60   2521.10    171.30   21%2 o
   1  -6   6   2408.00   5009.90    226.70   21%2 o
   2 -10   8    391.22    612.00     89.80   21%2 o
   1  -7   8    950.87   1548.20    139.90   21%2 o
   0  -7  15    362.81    158.30     70.50   21%2 <
  -1  -4  15    434.68    404.80     82.50   21%2 o
   2   1 -14   1636.40   2055.10    177.60   22%2 o
   2   0 -12   2581.00   5425.00    271.20   22%2 o
  -1   9 -11     34.18    174.90     68.50   22%2 <
   2  -1 -10  19251.00  29968.70    535.80   22%2 o
   1   2 -10   2014.20   4357.30    266.20   22%2 o
   4  -8  -8   3531.20   4462.50    220.70   22%2 o
   3  -5  -8   5213.30   7061.30    346.90   22%2 o
   1   1  -8   4422.10   8796.00    341.40   22%2 o
  -2  10  -7   1821.60   3148.90    170.00   22%2 o
   4  -9  -6   3464.80   2274.50    167.90   22%2 o
   3  -6  -6   6465.70   6889.50    287.00   22%2 o
   0   3  -6   9928.60  11227.60    357.00   22%2 o
  -2   9  -5  14162.00  11259.80    321.30   22%2 o
   4 -10  -4    386.97    634.00    113.40   22%2 o
   3  -7  -4   2791.80   3919.20    232.60   22%2 o
   2  -4  -4    665.96   2186.00    315.60   22%2 o
   0   2  -4  16293.00  22591.70    503.20   22%2 o
   3  -8  -2    346.47    731.20    178.90   22%2 o
   2  -5  -2   6425.80  10727.80    364.80   22%2 o
  -3  10  -1    787.57    795.20    113.10   22%2 o
   3  -9   0   1085.70    937.30    160.50   22%2 o
   2  -6   0  25164.00  21348.80    437.00   22%2 o
   1  -3   0 181620.00 108947.00    982.90   22%2 o
  -3   9   1    808.07    971.90    138.70   22%2 o
   2  -7   2  13466.00  12383.40    325.60   22%2 o
   1  -4   2  16897.00  18054.70    430.80   22%2 o
  -3   8   3    525.92   1665.00    152.70   22%2 o
   1  -5   4  41123.00  33198.30    516.20   22%2 o
  -3   7   5   4571.30   5923.80    265.20   22%2 o
  -3   6   7  12038.00  13261.90    369.20   22%2 o
   1  -9  13    292.01    247.50     78.30   22%2 o
   0  -6  13    127.23     44.30     77.10   22%2 <
  -1  -3  13    718.43    933.50    134.20   22%2 o
   0  -7  15    374.78    158.30     70.50   22%2 <
  -1  -4  15    412.68    404.80     82.50   22%2 o
   1   4 -14    782.59   1336.90    136.20   22%2 o
   1   3 -12   4213.90   5249.50    240.80   22%2 o
   0   6 -12   1310.40   1478.20    145.70   22%2 o
   0   5 -10    440.64   1190.60    173.60   22%2 o
  -2  11  -9    165.16    512.40     78.50   22%2 o
   0   4  -8   2285.30   2471.20    186.20   22%2 o
  -1   7  -8   2171.30   2632.90    194.30   22%2 o
  -1   6  -6   2325.00   4113.40    224.10   22%2 o
  -3  12  -5   1111.50   1000.40    116.70   22%2 o
  -1   5  -4  38181.00  32771.60    519.30   22%2 o
  -3  11  -3   2987.10   3165.40    169.40   22%2 o
  -1   4  -2  16395.00  23092.50    463.80   22%2 o
   4 -12   1     21.46    -64.00     74.80   22%2 <
  -4  12   1    767.06   1043.10    103.20   22%2 o
  -4  11   3    707.16    945.50    119.30   22%2 o
   3 -11   5     90.72    -26.00     82.30   22%2 <
  -4  10   5   5935.90   5051.70    211.40   22%2 o
   2  -9   7   1561.20   1663.10    141.80   22%2 o
  -4   9   7    615.52   1936.00    153.60   22%2 o
   2 -10   9    498.25    404.90     95.90   22%2 o
   1  -7   9    796.79   1056.50    138.10   22%2 o
   1  -8  11    303.11    335.20     97.10   22%2 o
   0  -5  11     72.25    275.20    117.00   22%2 <
  -1  -2  11   1583.80   1848.80    187.30   22%2 o
  -1   8 -10     86.27     65.80     90.60   22%2 <
   4 -11  -1     73.64    145.30     79.20   22%2 <
   3 -10   3    203.96    328.30    100.30   22%2 o
   3  -1 -16    789.40    682.40    140.50   23%2 o
   2   2 -16    100.85    144.20    102.10   23%2 <
   1   5 -16     81.68     42.40     82.00   23%2 <
   3  -2 -14    907.92   1420.50    194.40   23%2 o
   2   1 -14   2781.10   2055.10    177.60   23%2 o
   1   4 -14    812.77   1336.90    136.20   23%2 o
   2   0 -12   3000.20   5425.00    271.20   23%2 o
   1   3 -12   7754.10   5249.50    240.80   23%2 o
   0   6 -12    894.39   1478.20    145.70   23%2 o
   0   5 -10    472.54   1190.60    173.60   23%2 o
   0   4  -8   2550.80   2471.20    186.20   23%2 o
  -1   7  -8   2325.30   2632.90    194.30   23%2 o
  -1   6  -6   2931.00   4113.40    224.10   23%2 o
   2  -4  -4    699.29   2186.00    315.60   23%2 o
  -1   5  -4  44439.00  32771.60    519.30   23%2 o
  -1   4  -2  17643.00  23092.50    463.80   23%2 o
   4 -12   1     47.90    -64.00     74.80   23%2 <
  -4  12   1   1040.70   1043.10    103.20   23%2 o
  -4  11   3   1257.00    945.50    119.30   23%2 o
   3 -11   5    114.47    -26.00     82.30   23%2 <
  -4  10   5   5185.20   5051.70    211.40   23%2 o
   2  -9   7   1648.40   1663.10    141.80   23%2 o
  -4   9   7    814.36   1936.00    153.60   23%2 o
   1  -7   9   1022.50   1056.50    138.10   23%2 o
   0  -4   9    507.68      7.20    152.20   23%2 <
  -4   8   9    690.67   2657.10    185.20   23%2 o
   0  -5  11     83.17    275.20    117.00   23%2 <
  -1  -2  11   1944.10   1848.80    187.30   23%2 o
  -2   1  11   1632.70   2372.70    290.30   23%2 o
  -1  -4  16     98.32    109.70     81.40   23%2 <
  -2  -1  16     34.15    129.30    109.30   23%2 <
   0   7 -14    867.53    675.40     96.90   23%2 o
  -1   9 -12    210.85    294.60     78.00   23%2 o
  -1   8 -10    119.79     65.80     90.60   23%2 <
  -2  10  -8    182.21    260.70     90.80   23%2 <
  -2   9  -6   2235.50   2408.70    169.70   23%2 o
   4  -9  -5   3965.50   4791.80    219.40   23%2 o
  -2   8  -4   2357.50   4734.30    229.00   23%2 o
  -3  11  -4    142.88    291.40     96.30   23%2 o
   4 -10  -3   1110.80   1269.10    128.50   23%2 o
  -2   7  -2  10136.00   9584.20    290.80   23%2 o
  -3  10  -2    304.44    523.40    115.60   23%2 o
   4 -11  -1     91.31    145.30     79.20   23%2 <
  -2   6   0  42914.00  38142.00    521.90   23%2 o
  -3   9   0   1640.90   2057.10    185.40   23%2 o
   3  -9   1    466.58    694.10    133.10   23%2 o
  -2   5   2  20575.00  22753.60    444.30   23%2 o
   3 -10   3    258.23    328.30    100.30   23%2 o
   2  -7   3    123.52    -23.00    167.60   23%2 <
   2  -8   5    287.66    653.10    145.60   23%2 o
   1  -6   7   3080.70   2679.70    179.70   23%2 o
   2 -10  10    369.40    293.70     87.10   23%2 o
   1  -8  12      5.68     99.50     71.60   23%2 <
   0  -6  14     35.00    131.20     71.00   23%2 <
   3 -11   6     25.48     75.10     57.10   23%2 <
   3  -1 -16    575.86    682.40    140.50   24%2 o
   2   2 -16    230.09    144.20    102.10   24%2 <
   1   5 -16     40.33     42.40     82.00   24%2 <
   3  -2 -14    314.21   1420.50    194.40   24%2 o
   0   7 -14    593.46    675.40     96.90   24%2 o
  -1   9 -12    120.58    294.60     78.00   24%2 o
  -1   8 -10     79.51     65.80     90.60   24%2 <
  -2  10  -8    168.32    260.70     90.80   24%2 <
  -2   9  -6   2865.60   2408.70    169.70   24%2 o
   4  -9  -5   4713.70   4791.80    219.40   24%2 o
  -2   8  -4   2090.30   4734.30    229.00   24%2 o
  -3  11  -4    157.08    291.40     96.30   24%2 o
   4 -10  -3   1368.50   1269.10    128.50   24%2 o
  -2   7  -2   9845.90   9584.20    290.80   24%2 o
  -3  10  -2    431.59    523.40    115.60   24%2 o
   4 -11  -1     75.21    145.30     79.20   24%2 <
  -2   6   0  43125.00  38142.00    521.90   24%2 o
  -3   9   0   1533.80   2057.10    185.40   24%2 o
   3  -9   1    411.71    694.10    133.10   24%2 o
  -2   5   2  24075.00  22753.60    444.30   24%2 o
  -3   8   2   2773.20   3149.40    202.00   24%2 o
   3 -10   3    221.93    328.30    100.30   24%2 o
   2  -7   3    153.13    -23.00    167.60   24%2 <
   2  -8   5    465.88    653.10    145.60   24%2 o
   1  -6   7   3150.30   2679.70    179.70   24%2 o
   0  -3   7   5726.70   7772.50    306.90   24%2 o
   0  -4   9    180.26      7.20    152.20   24%2 <
  -1  -1   9   1658.40   1047.50    226.20   24%2 o
  -4   8   9   1158.70   2657.10    185.20   24%2 o
   2 -10  10    388.71    293.70     87.10   24%2 o
  -4   7  11   5588.90   3880.20    199.50   24%2 o
   1  -8  12     11.43     99.50     71.60   24%2 <
   0  -6  14     57.16    131.20     71.00   24%2 <
  -1  -3  14   2469.00   2869.20    178.00   24%2 o
  -1  -4  16    185.82    109.70     81.40   24%2 <
  -2  -1  16     26.50    129.30    109.30   24%2 <
   4  -8  -7   4798.50   5000.70    226.10   24%2 o
   3  -8  -1   1819.90    785.20    161.10   24%2 o
   4 -11   0     69.25     56.80     78.20   24%2 <
  -4  12   0    291.23    328.40     81.70   24%2 o
   4 -12   2    154.52    241.10     82.10   24%2 <
  -4  11   2   1351.40   1323.80    120.80   24%2 o
   3 -10   4   1762.30   1613.60    143.80   24%2 o
  -3   7   4   1527.30   2300.40    182.50   24%2 o
  -4  10   4    331.56    444.80    104.60   24%2 o
   1  -5   5   1515.70   1544.80    181.90   24%2 o
   3 -11   6     18.49     75.10     57.10   24%2 <
   2  -9   8   1421.00   1220.20    136.10   24%2 o
   1  -7  10   1351.00   1594.30    141.40   24%2 o
   0  -5  12    218.59    291.10    121.10   24%2 <
   3  -1 -16    388.79    682.40    140.50   25%2 o
   4  -8  -7   4984.10   5000.70    226.10   25%2 o
   4  -9  -5   4822.50   4791.80    219.40   25%2 o
   3  -7  -3    152.73    533.10    160.10   25%2 o
   3  -8  -1   1738.50    785.20    161.10   25%2 o
   4 -11   0     68.10     56.80     78.20   25%2 <
  -4  12   0    261.85    328.40     81.70   25%2 o
   2  -6   1  20255.00  20805.40    435.50   25%2 o
   4 -12   2    152.86    241.10     82.10   25%2 <
  -2   5   2  22964.00  22753.60    444.30   25%2 o
  -3   8   2   2811.80   3149.40    202.00   25%2 o
  -4  11   2   1310.00   1323.80    120.80   25%2 o
   2  -7   3    177.26    -23.00    167.60   25%2 <
   3 -10   4   1579.40   1613.60    143.80   25%2 o
  -2   4   4    660.82   2324.30    301.90   25%2 o
  -3   7   4   1644.10   2300.40    182.50   25%2 o
  -4  10   4    260.06    444.80    104.60   25%2 o
   1  -5   5   1475.90   1544.80    181.90   25%2 o
   3 -11   6     17.24     75.10     57.10   25%2 <
   0  -3   7   5570.30   7772.50    306.90   25%2 o
   2  -9   8   1338.50   1220.20    136.10   25%2 o
  -1  -1   9   1568.00   1047.50    226.20   25%2 o
   1  -7  10   1483.20   1594.30    141.40   25%2 o
  -4   7  11   4764.70   3880.20    199.50   25%2 o
   0  -5  12    213.99    291.10    121.10   25%2 <
  -1  -3  14   2298.30   2869.20    178.00   25%2 o
  -2  -1  16     33.22    129.30    109.30   25%2 <
  -3   2  16   2601.50   2353.90    192.40   25%2 o
   1   4 -15     31.69     58.40     68.30   25%2 <
   0   7 -15    148.28    153.00     63.60   25%2 <
   0   6 -13    211.02    274.00     78.70   25%2 o
  -1   9 -13    310.33    351.30     75.40   25%2 o
   0   5 -11    153.90    191.10    105.70   25%2 <
  -1   8 -11    192.72    355.90     83.40   25%2 o
   0   4  -9     41.27    183.20    113.90   25%2 <
  -1   7  -9   1063.00   1330.20    138.40   25%2 o
  -2  10  -9    328.14    336.60     79.00   25%2 o
  -1   6  -7   3906.10   3437.80    190.90   25%2 o
  -2   9  -7   1635.90   1452.10    136.80   25%2 o
   5 -11  -6    821.68    595.30     87.90   25%2 o
  -2   8  -5    278.75    471.20    130.60   25%2 o
  -3  11  -5     88.67    183.70     82.00   25%2 <
  -3  10  -3    264.80    253.20     96.60   25%2 <
   4 -10  -2    666.16    711.50    108.90   25%2 o
   3  -9   2    279.96    778.40    142.60   25%2 o
   4 -12   3    406.66    296.00     82.40   25%2 o
   1  -4   3  50444.00  46712.20    621.20   25%2 o
   2  -8   6    480.33    708.50    149.30   25%2 o
  -4   9   6     62.14    279.80    107.60   25%2 <
   3 -11   7    339.65    108.10     94.20   25%2 <
   1  -6   8   5512.30   5951.20    243.30   25%2 o
   2 -10  11    300.36    156.10     55.80   25%2 <
   1  -8  13    107.46    170.90     82.30   25%2 <
   0  -6  15     51.85     63.40     75.00   25%2 <
   2   2 -17    347.15    426.80    100.50   26%2 o
   2   1 -15    272.15    824.10    121.00   26%2 o
   1   4 -15     34.70     58.40     68.30   26%2 <
   1   3 -13    737.98   1471.30    147.20   26%2 o
   1   2 -11   1920.90   2491.90    218.80   26%2 o
   0   5 -11    200.35    191.10    105.70   26%2 <
   4  -7  -9    225.41    331.30    145.50   26%2 <
   0   4  -9     62.29    183.20    113.90   26%2 <
   5 -10  -8    248.52     -9.20     89.30   26%2 <
   0   3  -7   9870.90  12922.90    341.90   26%2 o
  -1   6  -7   3189.10   3437.80    190.90   26%2 o
   5 -11  -6    789.66    595.30     87.90   26%2 o
   3  -6  -5   1099.60   1387.60    203.30   26%2 o
  -1   5  -5   1477.80   1629.10    215.90   26%2 o
  -2   8  -5    297.37    471.20    130.60   26%2 o
  -3  11  -5    114.13    183.70     82.00   26%2 <
  -2   7  -3    187.22    172.30    129.80   26%2 <
  -3  10  -3    319.98    253.20     96.60   26%2 <
   4 -10  -2    981.80    711.50    108.90   26%2 o
   2  -5  -1   6252.70   6218.50    297.30   26%2 o
  -3   9  -1    241.83    378.60    142.00   26%2 <
  -4  12  -1     41.31     16.10     66.40   26%2 <
   3  -9   2    505.51    778.40    142.60   26%2 o
   4 -12   3    402.29    296.00     82.40   26%2 o
   1  -4   3  52950.00  46712.20    621.20   26%2 o
  -2   4   4   2547.00   2324.30    301.90   26%2 o
   0  -2   5   2937.10   3173.30    324.20   26%2 o
  -3   6   6    650.14   1370.00    205.80   26%2 o
  -4   9   6     65.15    279.80    107.60   26%2 <
   3 -11   7    347.67    108.10     94.20   26%2 <
   1  -6   8   5715.70   5951.20    243.30   26%2 o
  -4   8   8   5314.60   5855.80    246.40   26%2 o
   2  -9   9     90.51     89.00     87.00   26%2 <
   0  -4  10    698.03   1579.40    184.00   26%2 o
  -1  -2  12   1809.10   1339.30    183.80   26%2 o
  -2   0  14   6821.00   8708.30    285.10   26%2 o
   0  -6  15     82.66     63.40     75.00   26%2 <
  -2  -1  17    160.77    385.70    101.90   26%2 o
  -1   8 -12     61.27    111.80     62.70   26%2 <
  -2  10 -10    471.00    319.50     77.60   26%2 o
  -2   9  -8   2115.80   2590.40    151.30   26%2 o
  -3  11  -6    105.61    149.30     76.40   26%2 <
   4  -9  -4   1789.70    960.50    127.60   26%2 o
  -1   4  -3  53144.00  49987.90    638.30   26%2 o
  -2   6  -1  21497.00  21510.40    408.60   26%2 o
   3  -8   0    203.64    153.00    133.60   26%2 <
   4 -11   1    154.94     70.30     80.60   26%2 <
  -3   8   1   2083.70   2550.10    174.50   26%2 o
  -4  11   1    116.74    210.20     75.50   26%2 <
  -4  10   3    669.06    714.10    119.20   26%2 o
   2  -7   4   8528.20   8441.50    282.60   26%2 o
   3 -10   5   6679.00   4731.40    196.10   26%2 o
   1  -5   6   1352.40   1793.20    203.50   26%2 o
   2  -8   7    225.41    500.80    126.00   26%2 o
   3 -11   8    112.63    112.50     83.00   26%2 <
   1  -7  11   1303.20   1459.30    137.10   26%2 o
   0  -5  13    273.80    292.00     98.80   26%2 <
   1  -8  14    624.13    323.70     81.80   26%2 o
  -1  -3  15    732.36   1038.00    128.90   26%2 o
   0   6 -14    148.35    223.40     75.30   26%2 <
  -1   7 -10   1794.30   1754.60    135.80   26%2 o
   4 -12   4     12.93     66.40     47.60   26%2 <
   2   2 -17    181.89    426.80    100.50   27%2 o
   2   1 -15    588.61    824.10    121.00   27%2 o
  -1   8 -12     38.24    111.80     62.70   27%2 <
   1   2 -11   1905.30   2491.90    218.80   27%2 o
   5  -9 -10     37.22    -24.10    103.20   27%2 <
  -2  10 -10    464.07    319.50     77.60   27%2 o
   1   1  -9    324.34    881.70    184.90   27%2 o
  -2   9  -8   2131.20   2590.40    151.30   27%2 o
  -3  11  -6     45.35    149.30     76.40   27%2 <
   5 -11  -5     18.91     48.50     87.30   27%2 <
   3  -6  -5   1705.20   1387.60    203.30   27%2 o
   4  -9  -4   1761.60    960.50    127.60   27%2 o
  -1   4  -3  53308.00  49987.90    638.30   27%2 o
   2  -5  -1   6027.70   6218.50    297.30   27%2 o
  -2   6  -1  20685.00  21510.40    408.60   27%2 o
   3  -8   0    216.93    153.00    133.60   27%2 <
   4 -11   1    170.58     70.30     80.60   27%2 <
  -3   8   1   2006.90   2550.10    174.50   27%2 o
  -4  10   3    567.37    714.10    119.20   27%2 o
   0  -2   5   2628.00   3173.30    324.20   27%2 o
   1  -5   6   1290.10   1793.20    203.50   27%2 o
   2  -8   7    141.59    500.80    126.00   27%2 o
  -1   0   7 184280.00 140493.00   1078.10   27%2 o
   3 -11   8     41.89    112.50     83.00   27%2 <
  -4   8   8   5419.40   5855.80    246.40   27%2 o
   0  -5  13    315.76    292.00     98.80   27%2 <
   1  -8  14    502.05    323.70     81.80   27%2 o
  -1  -3  15    851.16   1038.00    128.90   27%2 o
  -2  -1  17    252.50    385.70    101.90   27%2 o
   1   4 -16    105.76     18.00     76.10   27%2 <
   0   6 -14    116.45    223.40     75.30   27%2 <
   0   5 -12    362.76    204.50     93.70   27%2 <
  -1   7 -10   1735.90   1754.60    135.80   27%2 o
  -1   6  -8   5879.00   6287.40    241.90   27%2 o
   4  -8  -6   1668.00   3118.60    210.00   27%2 o
  -2   8  -6    492.04    647.90    136.50   27%2 o
   0   2  -5   2084.10   2602.70    276.90   27%2 o
  -2   7  -4   8722.40  11207.00    323.20   27%2 o
  -3  10  -4   1248.40   1219.70    130.20   27%2 o
   5 -12  -2    305.67    297.40     95.30   27%2 o
   3  -7  -2   1102.20    441.40    163.70   27%2 <
  -3   9  -2    976.61   1195.40    159.10   27%2 o
  -4  12  -2     14.77     61.80     60.30   27%2 <
   4 -10  -1    166.11     23.20     80.50   27%2 <
  -4  11   0     58.69    213.40     88.20   27%2 <
  -2   5   1   5355.70   6847.60    297.80   27%2 o
   4 -11   2    127.26     72.90     95.40   27%2 <
   2  -6   2   2804.50   4513.80    277.50   27%2 o
   3  -9   3   1663.10   1866.50    168.70   27%2 o
  -3   7   3    992.61   1536.00    178.50   27%2 o
   4 -12   4      7.93     66.40     47.60   27%2 <
  -4   9   5   3568.90   3903.80    198.50   27%2 o
   3 -10   6    129.79    237.00     91.00   27%2 <
   0  -3   8  10927.00  14805.60    370.50   27%2 o
   1  -6   9   6856.40   6139.00    255.30   27%2 o
   2  -9  10    954.23    708.70    109.90   27%2 o
   0  -4  11   6164.20   5349.60    239.90   27%2 o
   1  -7  12    223.59    434.30    101.70   27%2 o
  -2  10 -11    130.90    229.60     73.50   27%2 o
   1   4 -16    117.13     18.00     76.10   28%2 <
   1   3 -14    507.53    483.10    129.20   28%2 o
   0   6 -14    112.22    223.40     75.30   28%2 <
   0   5 -12    358.79    204.50     93.70   28%2 <
   4  -6 -11   3197.20   1780.10    188.90   28%2 o
   5  -9 -10     25.09    -24.10    103.20   28%2 <
   0   4 -10     86.11    128.90    154.70   28%2 <
  -1   7 -10   1721.60   1754.60    135.80   28%2 o
   1   1  -9    310.73    881.70    184.90   28%2 o
  -1   6  -8   5672.40   6287.40    241.90   28%2 o
   4  -8  -6   1966.90   3118.60    210.00   28%2 o
  -2   8  -6    501.05    647.90    136.50   28%2 o
   5 -11  -5     17.13     48.50     87.30   28%2 <
   0   2  -5   1970.30   2602.70    276.90   28%2 o
  -2   7  -4   8749.20  11207.00    323.20   28%2 o
  -3  10  -4   1306.00   1219.70    130.20   28%2 o
   5 -12  -2    323.26    297.40     95.30   28%2 o
   3  -7  -2   1107.70    441.40    163.70   28%2 <
  -3   9  -2    959.28   1195.40    159.10   28%2 o
  -4  12  -2     13.39     61.80     60.30   28%2 <
   4 -10  -1    159.29     23.20     80.50   28%2 <
  -4  11   0     61.62    213.40     88.20   28%2 <
  -2   5   1   5222.30   6847.60    297.80   28%2 o
   4 -11   2    123.02     72.90     95.40   28%2 <
   2  -6   2   3032.80   4513.80    277.50   28%2 o
   3  -9   3   1732.40   1866.50    168.70   28%2 o
  -3   7   3   1418.70   1536.00    178.50   28%2 o
  -4   9   5   3544.80   3903.80    198.50   28%2 o
   3 -10   6     98.70    237.00     91.00   28%2 <
  -1   0   7 175590.00 140493.00   1078.10   28%2 o
   0  -3   8  13286.00  14805.60    370.50   28%2 o
   1  -6   9   7047.00   6139.00    255.30   28%2 o
   2  -9  10    878.65    708.70    109.90   28%2 o
  -1  -1  10  14681.00  14031.50    367.30   28%2 o
   0  -4  11   5993.30   5349.60    239.90   28%2 o
   1  -7  12    189.76    434.30    101.70   28%2 o
  -1  -2  13   5304.50   4813.60    243.20   28%2 o
  -4   6  13    229.00    649.40    165.90   28%2 o
   0  -5  14   3327.20   3147.90    178.90   28%2 o
  -1   8 -13      9.50    -15.00     62.30   28%2 <
  -2  10 -11    101.26    229.60     73.50   28%2 o
  -2   9  -9     85.19    150.90     82.40   28%2 <
   5 -10  -7     42.56     30.10     78.90   28%2 <
  -3  11  -7    307.00    392.50     87.10   28%2 o
  -1   5  -6   1257.50   1930.80    193.00   28%2 o
  -3  10  -5   5003.80   5514.60    209.60   28%2 o
   4  -9  -3    293.31    508.40    127.90   28%2 o
  -4  12  -3    393.41    473.70     85.00   28%2 o
  -3   8   0   1132.70   2487.50    190.40   28%2 o
   3  -8   1     56.63    150.60    157.70   28%2 <
  -4  10   2    271.55    650.30    108.40   28%2 o
   2  -7   5    287.69    395.90    141.80   28%2 <
   2  -8   8     89.29   -171.80    101.40   28%2 <
   2  -9  11     60.01    137.60     75.90   28%2 <
  -1  -3  16    292.37    405.90    101.80   28%2 o
   1   4 -16     84.80     18.00     76.10   29%2 <
   0   6 -15    388.27    269.10     91.00   29%2 <
   1   3 -14    522.27    483.10    129.20   29%2 o
  -1   8 -13      8.52    -15.00     62.30   29%2 <
   0   5 -12    372.44    204.50     93.70   29%2 <
   4  -6 -11   1975.10   1780.10    188.90   29%2 o
  -1   7 -11     46.12    562.50    108.30   29%2 o
  -2  10 -11    111.40    229.60     73.50   29%2 o
   0   4 -10     80.79    128.90    154.70   29%2 <
   1   1  -9    364.35    881.70    184.90   29%2 o
  -2   9  -9     98.85    150.90     82.40   29%2 <
  -1   6  -8   5261.30   6287.40    241.90   29%2 o
   5 -10  -7     41.29     30.10     78.90   29%2 <
   3  -5  -7   3312.20   3089.20    270.80   29%2 o
  -3  11  -7    341.08    392.50     87.10   29%2 o
   4  -8  -6   2603.10   3118.60    210.00   29%2 o
  -1   5  -6   1260.50   1930.80    193.00   29%2 o
   0   2  -5   1671.80   2602.70    276.90   29%2 o
  -3  10  -5   5166.10   5514.60    209.60   29%2 o
   5 -11  -4    578.35    632.70    106.50   29%2 o
  -2   7  -4   8760.40  11207.00    323.20   29%2 o
   4  -9  -3    285.11    508.40    127.90   29%2 o
   2  -4  -3   3307.90   1980.20    315.60   29%2 o
  -4  12  -3    467.43    473.70     85.00   29%2 o
   5 -12  -2    342.82    297.40     95.30   29%2 o
   3  -7  -2   1197.60    441.40    163.70   29%2 <
  -2   6  -2   2456.80   4210.00    260.30   29%2 o
  -3   9  -2    765.54   1195.40    159.10   29%2 o
  -3   8   0   1490.10   2487.50    190.40   29%2 o
  -4  11   0     78.73    213.40     88.20   29%2 <
   3  -8   1     51.47    150.60    157.70   29%2 <
  -2   5   1   5205.90   6847.60    297.80   29%2 o
   4 -11   2     86.80     72.90     95.40   29%2 <
   2  -6   2   3859.30   4513.80    277.50   29%2 o
  -4  10   2    242.66    650.30    108.40   29%2 o
  -3   7   3   2550.90   1536.00    178.50   29%2 o
   3  -9   4   4209.50   6482.80    248.80   29%2 o
   1  -4   4   3789.40   4115.50    299.40   29%2 o
   2  -7   5    305.65    395.90    141.80   29%2 <
  -4   9   5   3838.70   3903.80    198.50   29%2 o
   3 -10   6     63.78    237.00     91.00   29%2 <
   2  -8   8     90.68   -171.80    101.40   29%2 <
   0  -3   8  24015.00  14805.60    370.50   29%2 o
  -3   5   8   2631.90   4422.40    307.30   29%2 o
   1  -6   9   8081.00   6139.00    255.30   29%2 o
  -1  -1  10  14363.00  14031.50    367.30   29%2 o
  -4   7  10   1725.90   1916.00    173.90   29%2 o
   2  -9  11     62.22    137.60     75.90   29%2 <
   0  -4  11   5712.50   5349.60    239.90   29%2 o
   1  -7  12    226.63    434.30    101.70   29%2 o
  -1  -2  13   4943.40   4813.60    243.20   29%2 o
   0  -5  14   3015.10   3147.90    178.90   29%2 o
  -1  -3  16    271.01    405.90    101.80   29%2 o
  -2   8  -7     69.17    160.70    108.60   29%2 <
   4 -10   0    791.55    537.80    104.80   29%2 o
   4 -11   3     82.48    158.00     77.50   29%2 <
   3 -10   7    394.81    337.80     98.20   29%2 o
   1  -5   7    743.00    383.80    138.80   29%2 <
   1  -6  10    252.95    588.90    123.00   29%2 o
   1  -7  13    472.04    407.20     88.50   29%2 o
   2   1 -16    146.82    189.10     93.00   30%2 <
   0   6 -15     74.99    269.10     91.00   30%2 <
   0   5 -13   1986.20   1267.80    130.80   30%2 o
   1   2 -12   1762.90   1271.60    195.50   30%2 o
   4  -6 -11    237.24   1780.10    188.90   30%2 o
  -1   7 -11    391.64    562.50    108.30   30%2 o
  -1   6  -9   9358.70   8570.20    288.00   30%2 o
   0   3  -8   5749.00   5943.40    274.60   30%2 o
   5 -10  -7    147.47     30.10     78.90   30%2 <
   3  -5  -7   2903.60   3089.20    270.80   30%2 o
  -2   8  -7    128.62    160.70    108.60   30%2 <
  -1   5  -6   1301.10   1930.80    193.00   30%2 o
  -3  10  -5   5522.50   5514.60    209.60   30%2 o
   5 -11  -4    811.68    632.70    106.50   30%2 o
   4  -9  -3   1974.70    508.40    127.90   30%2 o
   2  -4  -3    925.66   1980.20    315.60   30%2 o
  -3   9  -3   4601.10   4031.30    198.20   30%2 o
  -4  12  -3    499.57    473.70     85.00   30%2 o
  -2   6  -2   2729.00   4210.00    260.30   30%2 o
   5 -12  -1     29.83    -73.60     65.50   30%2 <
  -4  11  -1    149.23    174.50     68.50   30%2 <
   4 -10   0    767.85    537.80    104.80   30%2 o
   2  -5   0   2802.40   1822.40    237.80   30%2 o
  -3   8   0   2558.80   2487.50    190.40   30%2 o
   3  -8   1     50.13    150.60    157.70   30%2 <
  -4  10   2    696.69    650.30    108.40   30%2 o
   4 -11   3     40.73    158.00     77.50   30%2 <
   3  -9   4   3664.50   6482.80    248.80   30%2 o
   1  -4   4   6506.30   4115.50    299.40   30%2 o
  -4   9   4    630.62    857.60    127.20   30%2 o
  -3   6   5   2799.90   2057.10    226.80   30%2 o
  -5  11   6    344.71    188.90     91.90   30%2 <
   3 -10   7    263.01    337.80     98.20   30%2 o
   1  -5   7    919.01    383.80    138.80   30%2 <
  -4   8   7   3285.70   3977.20    212.00   30%2 o
  -3   5   8   4459.00   4422.40    307.30   30%2 o
   1  -6  10    318.03    588.90    123.00   30%2 o
  -4   7  10    939.93   1916.00    173.90   30%2 o
   2  -9  12     26.11     81.70     65.70   30%2 <
   0  -4  12    805.79    900.60    144.10   30%2 o
  -2   1  12   3123.10   2715.90    241.10   30%2 o
   1  -7  13    596.98    407.20     88.50   30%2 o
   0  -5  15     96.51     98.90     89.70   30%2 <
  -1   8 -14    154.64     12.40     65.50   30%2 <
  -2   9 -10    379.91    307.10     88.50   30%2 o
  -3  10  -6     49.69    358.70     84.80   30%2 o
  -2   7  -5    653.95    516.90    139.90   30%2 o
  -1   4  -4   4098.70   4742.10    261.00   30%2 o
  -4  12  -4     20.61     21.50     64.70   30%2 <
   2  -6   3   7092.90   6688.50    259.00   30%2 o
   2  -7   6   1581.00   2389.90    183.80   30%2 o
   3 -10   8   1897.70   1169.80    124.30   30%2 o
   2  -8   9     72.45    118.30     91.30   30%2 <
   0  -3   9   1561.60   1365.50    153.60   30%2 o
   1  -7  14    166.51    194.70     76.50   30%2 <
  -1  -3  17    438.69    460.90     77.70   30%2 o
   3  -2 -15    914.22   2438.10    197.50   31%2 o
   1   3 -15   1894.80   1563.10    127.40   31%2 o
   2   0 -14   7322.50   7420.50    271.00   31%2 o
  -1   7 -12    897.41    581.90    101.30   31%2 o
   0   4 -11    153.06    471.20    133.10   31%2 o
   1   1 -10  16195.00  21524.90    439.20   31%2 o
   5  -9  -9    184.98    228.60    101.00   31%2 <
   5 -10  -6   1484.80    839.20    117.50   31%2 o
   4  -8  -5   2090.20   1666.40    169.20   31%2 o
   3  -6  -4   3908.40   5732.40    257.20   31%2 o
   4  -9  -2    583.31    524.60    129.10   31%2 o
   3  -7  -1   1147.00    847.60    140.20   31%2 o
  -4  10   1    240.02    222.90     77.90   31%2 <
   3  -8   2     90.15     21.70    130.70   31%2 <
  -3   7   2    823.88    423.30    123.90   31%2 o
   0  -1   3  80040.00  69314.70    831.60   31%2 o
  -2   4   3   7791.20   6433.60    359.50   31%2 o
   3  -9   5    153.23    439.50    112.80   31%2 o
   0  -2   6   2417.60   2728.40    273.90   31%2 o
   0  -3   9   1263.40   1365.50    153.60   31%2 o
   1  -6  11     41.24    119.10     93.30   31%2 <
   1  -7  14    166.44    194.70     76.50   31%2 <
  -1  -2  14   1108.40   1900.50    148.90   31%2 o
  -2   0  16   2329.50   2149.10    163.10   31%2 o
   0   5 -14   1887.40   1772.10    139.60   31%2 o
  -2   9 -11    569.09    574.70     78.60   31%2 o
  -1   6 -10    865.59   1486.30    151.00   31%2 o
  -2   8  -8    117.56    157.70     70.70   31%2 <
  -1   5  -7   1378.10    876.80    119.20   31%2 o
  -3  10  -7    328.74    541.80     98.20   31%2 o
  -3   9  -4   3824.70   4685.40    212.40   31%2 o
   5 -11  -3    949.88    680.60    104.70   31%2 o
  -2   6  -3   6644.50   6253.60    239.80   31%2 o
  -4  11  -2    108.63    173.40     69.90   31%2 <
  -3   8  -1    209.26    414.30     99.10   31%2 o
   5 -12   0     31.85     97.70     53.70   31%2 <
  -2   5   0    572.70    554.20    182.10   31%2 o
   4 -10   1    321.79    452.40     76.80   31%2 o
  -5  12   2    371.93    460.30     84.30   31%2 o
  -4   9   3    238.26    704.80    119.20   31%2 o
   4 -11   4     23.34     84.30     51.20   31%2 <
   1  -4   5   7701.80   7127.10    305.10   31%2 o
  -5  11   5    240.80    296.90     83.60   31%2 o
  -4   8   6   5921.80   5189.10    219.40   31%2 o
   2  -7   7   1323.00   1565.60    162.80   31%2 o
   1  -5   8   1407.00   1241.00    153.10   31%2 o
  -5  10   8     92.65    111.00     73.80   31%2 <
   3 -10   9     81.65    181.40     83.70   31%2 <
   2  -8  10     56.25     99.90     57.40   31%2 <
  -1  -1  11  20130.00  22298.30    427.90   31%2 o
   0  -4  13   2663.30   2644.60    168.40   31%2 o
   1  -7  15   1296.30    965.00    114.00   31%2 o
   0  -5  16    584.86    763.00     84.10   31%2 o
  -1   7 -13    907.03    925.70    101.30   31%2 o
  -2   7  -6   3060.80   3250.80    168.90   31%2 o
  -4  10   0    467.71    540.90     92.50   31%2 o
   5 -12   1    175.34      5.90     70.20   31%2 <
   4 -11   5   1279.80   1395.00    110.80   31%2 o
   3  -9   6   3749.80   2976.50    156.40   31%2 o
   3  -2 -15   1188.10   2438.10    197.50   32%2 o
   2   0 -14   7229.70   7420.50    271.00   32%2 o
   0   5 -14   1978.10   1772.10    139.60   32%2 o
   5  -8 -11    452.85    435.50    112.10   32%2 o
   1   1 -10  17406.00  21524.90    439.20   32%2 o
  -1   6 -10    906.30   1486.30    151.00   32%2 o
  -3  10  -7    351.08    541.80     98.20   32%2 o
   0   2  -6    508.90   1022.20    261.10   32%2 o
   0   1  -3  70003.00  56804.80    791.20   32%2 o
  -2   6  -3   6234.20   6253.60    239.80   32%2 o
  -5  12   2    351.09    460.30     84.30   32%2 o
  -4   9   3    368.07    704.80    119.20   32%2 o
   1  -4   5   5463.30   7127.10    305.10   32%2 o
  -5  11   5    222.27    296.90     83.60   32%2 o
  -4   8   6   5788.60   5189.10    219.40   32%2 o
   2  -7   7   1238.00   1565.60    162.80   32%2 o
  -5  10   8    164.16    111.00     73.80   32%2 <
  -4   7   9    100.68     40.90    128.70   32%2 <
  -1  -1  11  22648.00  22298.30    427.90   32%2 o
   0  -4  13   2710.30   2644.60    168.40   32%2 o
   1  -7  15   1182.30    965.00    114.00   32%2 o
  -2   0  16   2360.20   2149.10    163.10   32%2 o
   2   1 -17    120.13    149.70     79.80   32%2 <
   1   3 -16    472.01    735.40    104.40   32%2 o
   1   2 -13   7009.10   6193.50    254.50   32%2 o
  -1   7 -13    807.98    925.70    101.30   32%2 o
   0   4 -12    843.08   1020.40    153.10   32%2 o
  -2   9 -12     24.82     96.60     60.00   32%2 <
   0   3  -9   2600.10   2959.90    190.10   32%2 o
  -2   8  -9    113.20    122.80     83.40   32%2 <
   5  -9  -8     14.09    -32.10     85.40   32%2 <
  -1   5  -8    435.96    403.30    151.50   32%2 <
  -3  10  -8   1878.30   1840.10    134.90   32%2 o
  -2   7  -6   2798.30   3250.80    168.90   32%2 o
   5 -10  -5    131.51    184.40     95.60   32%2 <
  -1   4  -5   7103.80   7631.00    304.90   32%2 o
  -3   9  -5    246.78    526.10    111.90   32%2 o
   4  -8  -4    726.12    396.30    146.10   32%2 <
  -4  11  -3     15.15     90.40     66.40   32%2 <
   5 -11  -2     24.46     64.40     70.70   32%2 <
  -3   8  -2     17.42    231.80    118.20   32%2 <
   4  -9  -1    429.09    652.60    116.20   32%2 o
   3  -7   0   8302.40   8004.00    286.10   32%2 o
  -4  10   0    436.65    540.90     92.50   32%2 o
   5 -12   1    169.17      5.90     70.20   32%2 <
   2  -5   1   3484.10   4911.40    282.00   32%2 o
  -3   7   1    351.11    501.80    149.40   32%2 o
  -5  12   1     58.15     98.20     74.00   32%2 <
   4 -10   2    683.98    579.40    105.10   32%2 o
   1  -3   2    889.76   1600.30    313.40   32%2 o
   3  -8   3   1844.60   1288.80    167.20   32%2 o
   2  -6   4   1446.20   1182.90    164.30   32%2 o
  -3   6   4   4881.20   6056.00    265.00   32%2 o
  -5  11   4    611.04    548.90     94.10   32%2 o
   4 -11   5   1170.50   1395.00    110.80   32%2 o
   4 -11   6    128.85    329.90     80.70   32%2 o
   3  -9   6   3324.00   2976.50    156.40   32%2 o
   3  -9   7    569.14    746.70    135.30   32%2 o
   2  -7   8  10565.00  10159.30    311.90   32%2 o
   1  -5   9   1061.50   1015.40    186.00   32%2 o
   3 -10  10     62.38     27.80     71.80   32%2 <
   0  -3  10   4746.80   4986.90    236.20   32%2 o
   2  -8  11    113.84     25.60     78.50   32%2 <
   1  -6  12    276.65    431.80     97.70   32%2 o
  -1  -2  15    946.31    961.90    122.50   32%2 o
   2   1 -17     75.21    149.70     79.80   33%2 <
   1   3 -16    629.56    735.40    104.40   33%2 o
   0   5 -15    108.74    267.00     91.90   33%2 <
   1   2 -13   7245.60   6193.50    254.50   33%2 o
  -1   7 -13    921.16    925.70    101.30   33%2 o
   0   4 -12    996.18   1020.40    153.10   33%2 o
  -2   9 -12     27.13     96.60     60.00   33%2 <
   5  -8 -11    318.96    435.50    112.10   33%2 o
  -1   6 -11     12.16     33.00    109.30   33%2 <
   0   3  -9   2443.30   2959.90    190.10   33%2 o
  -2   8  -9    136.28    122.80     83.40   33%2 <
   5  -9  -8     22.13    -32.10     85.40   33%2 <
  -1   5  -8    396.01    403.30    151.50   33%2 <
  -3  10  -8   1907.10   1840.10    134.90   33%2 o
   4  -7  -7    591.31    789.10    154.80   33%2 o
   0   2  -6    790.18   1022.20    261.10   33%2 o
   5 -10  -5    115.01    184.40     95.60   33%2 <
  -1   4  -5   7000.10   7631.00    304.90   33%2 o
  -3   9  -5    239.78    526.10    111.90   33%2 o
   4  -8  -4    606.20    396.30    146.10   33%2 <
   3  -6  -3    298.79    554.30    183.00   33%2 o
  -4  11  -3     38.49     90.40     66.40   33%2 <
   5 -11  -2     30.56     64.40     70.70   33%2 <
  -1   3  -2    859.95    962.50    359.00   33%2 <
  -3   8  -2     17.33    231.80    118.20   33%2 <
   4  -9  -1    473.66    652.60    116.20   33%2 o
   3  -7   0   8763.80   8004.00    286.10   33%2 o
  -4  10   0    477.46    540.90     92.50   33%2 o
   5 -12   1    174.61      5.90     70.20   33%2 <
   2  -5   1   4134.90   4911.40    282.00   33%2 o
  -3   7   1    428.10    501.80    149.40   33%2 o
  -5  12   1     33.86     98.20     74.00   33%2 <
   4 -10   2    789.63    579.40    105.10   33%2 o
   1  -3   2    936.27   1600.30    313.40   33%2 o
   3  -8   3   1946.10   1288.80    167.20   33%2 o
   2  -6   4   1536.80   1182.90    164.30   33%2 o
  -3   6   4   4904.70   6056.00    265.00   33%2 o
  -5  11   4    766.36    548.90     94.10   33%2 o
   4 -11   6     81.47    329.90     80.70   33%2 o
  -4   8   6   5511.90   5189.10    219.40   33%2 o
   3  -9   7    952.41    746.70    135.30   33%2 o
   2  -7   8  10642.00  10159.30    311.90   33%2 o
   1  -5   9   1257.20   1015.40    186.00   33%2 o
  -4   7   9    151.42     40.90    128.70   33%2 <
   3 -10  10     48.10     27.80     71.80   33%2 <
   0  -3  10   4197.60   4986.90    236.20   33%2 o
   2  -8  11    109.51     25.60     78.50   33%2 <
   1  -6  12    349.29    431.80     97.70   33%2 o
  -2   1  13   8507.30   7951.40    300.20   33%2 o
   0  -4  14    581.77    750.20    122.20   33%2 o
  -1  -2  15    839.84    961.90    122.50   33%2 o
  -1   7 -14    293.76    471.50     86.40   33%2 o
  -2   8 -10    132.82    364.80     79.70   33%2 o
  -2   7  -7   1342.70   1875.30    162.50   33%2 o
  -2   6  -4   1524.20   1722.80    165.60   33%2 o
  -4  11  -4     18.45     77.30     65.50   33%2 <
   5 -11  -1    113.75    134.40     79.70   33%2 <
  -4  10  -1    229.93    193.60     75.80   33%2 <
  -4   9   2    186.47     66.20    106.70   33%2 <
   4 -10   3    239.21    -35.30     89.10   33%2 <
   3  -8   4   2352.40   1783.20    173.50   33%2 o
  -5  10   7    151.53    200.70     76.90   33%2 <
   2  -8  12     28.47    -18.40     73.10   33%2 <
   1  -6  13     32.19    209.10     79.90   33%2 <
   0   5 -15    106.49    267.00     91.90   34%2 <
  -1   7 -14    314.52    471.50     86.40   34%2 o
  -1   6 -11      8.22     33.00    109.30   34%2 <
   4  -6 -10    306.72    702.40    181.10   34%2 o
  -2   8 -10    114.91    364.80     79.70   34%2 o
   4  -7  -7    419.45    789.10    154.80   34%2 o
  -2   7  -7   1294.60   1875.30    162.50   34%2 o
   3  -5  -6   9955.10   9284.50    328.10   34%2 o
  -2   6  -4   1311.20   1722.80    165.60   34%2 o
  -4  11  -4     18.42     77.30     65.50   34%2 <
   3  -6  -3    245.39    554.30    183.00   34%2 o
   2  -4  -2  36180.00  34010.00    557.30   34%2 o
  -1   3  -2    761.90    962.50    359.00   34%2 <
   5 -11  -1     54.28    134.40     79.70   34%2 <
   1  -2  -1 158360.00  99959.60   1006.80   34%2 o
  -2   5  -1   7470.30   9647.10    314.80   34%2 o
  -4  10  -1    204.93    193.60     75.80   34%2 <
  -4   9   2    161.18     66.20    106.70   34%2 <
   4 -10   3    208.07    -35.30     89.10   34%2 <
   3  -8   4   2074.90   1783.20    173.50   34%2 o
   2  -6   5   4982.60   7531.10    275.70   34%2 o
  -4   8   5   2875.70   2897.80    179.30   34%2 o
   1  -4   6  15014.00  15832.70    373.70   34%2 o
   0  -2   7  28531.00  32721.80    522.40   34%2 o
  -3   5   7   3525.10   4194.40    282.80   34%2 o
  -5  10   7    134.36    200.70     76.90   34%2 <
  -5   9  10    141.33    112.50     80.90   34%2 <
   2  -8  12     35.76    -18.40     73.10   34%2 <
  -1  -1  12  10684.00  16728.90    410.40   34%2 o
   1  -6  13     24.64    209.10     79.90   34%2 <
  -2   1  13   7648.20   7951.40    300.20   34%2 o
   0  -4  14    529.77    750.20    122.20   34%2 o
  -1  -2  16    540.41    886.70    124.00   34%2 o
   0   5 -16    455.78    780.00    112.30   34%2 o
  -1   7 -15   1018.90   1090.70    120.30   34%2 o
   0   4 -13   3387.60   4062.30    197.20   34%2 o
  -1   6 -12    836.30    974.20    118.20   34%2 o
  -3  10  -9    241.85    344.20     88.20   34%2 o
  -3   9  -6   3329.90   3712.70    189.10   34%2 o
  -4  11  -5     59.29     96.30     77.80   34%2 <
   5 -10  -4     16.45     72.90     79.20   34%2 <
  -3   8  -3   2072.70   1846.80    167.40   34%2 o
  -4  10  -2    217.16    340.10     86.80   34%2 o
   4  -9   0    440.87   1154.30    131.50   34%2 o
  -3   7   0   4140.10   5372.90    239.30   34%2 o
  -5  12   0    281.23    306.80     72.30   34%2 o
   3  -7   1   3749.30   5187.00    228.90   34%2 o
  -5  11   3   1126.00   1284.20    110.20   34%2 o
   4 -10   4     55.07    338.70     91.90   34%2 o
   3  -9   8   1189.20   1929.30    131.20   34%2 o
   2  -7   9   6340.90   5001.30    223.70   34%2 o
   1  -5  10   6124.10   5341.50    232.00   34%2 o
   0  -3  11   1114.50   2373.40    198.20   34%2 o
   2  -8  13     76.04     44.80     76.80   34%2 <
   1  -6  14     59.51    398.10     89.30   34%2 o
   0  -4  15   2822.30   2832.20    176.90   34%2 o
   5 -11   0     73.26    -30.60     66.60   34%2 <
  -4   6  12   1337.70   1624.30    179.80   35%2 o
   1   3 -17    416.54    727.60    107.30   35%2 o
   0   5 -16    388.55    780.00    112.30   35%2 o
  -1   7 -15   1299.80   1090.70    120.30   35%2 o
   1   2 -14   1703.60   2524.90    168.00   35%2 o
   0   4 -13   4375.00   4062.30    197.20   35%2 o
  -1   6 -12    580.16    974.20    118.20   35%2 o
   1   1 -11  23048.00  22085.70    433.30   35%2 o
   4  -6 -10    291.77    702.40    181.10   35%2 o
   0   3 -10   4763.80   7000.70    262.30   35%2 o
  -1   5  -9   7444.00   6289.70    253.40   35%2 o
  -3  10  -9    258.83    344.20     88.20   35%2 o
   5  -9  -7     17.65     15.90     86.90   35%2 <
   3  -5  -6   8633.70   9284.50    328.10   35%2 o
  -3   9  -6   3902.20   3712.70    189.10   35%2 o
  -4  11  -5     62.79     96.30     77.80   35%2 <
   5 -10  -4     16.91     72.90     79.20   35%2 <
   4  -8  -3    126.80    100.70    141.10   35%2 <
  -3   8  -3   2460.70   1846.80    167.40   35%2 o
   2  -4  -2  42808.00  34010.00    557.30   35%2 o
  -4  10  -2    249.97    340.10     86.80   35%2 o
  -2   5  -1   7508.60   9647.10    314.80   35%2 o
   4  -9   0    564.15   1154.30    131.50   35%2 o
  -3   7   0   4532.10   5372.90    239.30   35%2 o
  -5  12   0    243.28    306.80     72.30   35%2 o
   3  -7   1   4776.50   5187.00    228.90   35%2 o
  -2   4   2  39818.00  33607.00    551.80   35%2 o
  -5  11   3   1269.10   1284.20    110.20   35%2 o
   4 -10   4     91.19    338.70     91.90   35%2 o
   3  -8   4   2431.20   1783.20    173.50   35%2 o
   2  -6   5   5727.50   7531.10    275.70   35%2 o
  -4   8   5   3071.40   2897.80    179.30   35%2 o
   1  -4   6  12938.00  15832.70    373.70   35%2 o
  -5  10   6    635.65    922.50    106.00   35%2 o
   0  -2   7  34321.00  32721.80    522.40   35%2 o
  -3   5   7   5105.90   4194.40    282.80   35%2 o
   3  -9   8   1063.50   1929.30    131.20   35%2 o
   2  -7   9   6891.50   5001.30    223.70   35%2 o
   1  -5  10   6750.50   5341.50    232.00   35%2 o
  -5   9  10     58.17    112.50     80.90   35%2 <
   0  -3  11   1346.70   2373.40    198.20   35%2 o
  -1  -1  12  10901.00  16728.90    410.40   35%2 o
   2  -8  13    114.09     44.80     76.80   35%2 <
   1  -6  14     75.91    398.10     89.30   35%2 o
   0  -4  15   3059.60   2832.20    176.90   35%2 o
  -1  -2  16    804.83    886.70    124.00   35%2 o
  -2   8 -11    194.26    268.60     83.00   35%2 o
  -3  10 -10     17.06    -31.90     65.50   35%2 <
  -2   7  -8   7447.30   7324.50    250.60   35%2 o
  -3   9  -7    609.83    664.20    104.60   35%2 o
  -5  12  -1    191.29    142.80     61.20   35%2 <
   5 -11   0     84.10    -30.60     66.60   35%2 <
  -4   9   1    543.41    587.70    116.00   35%2 o
   2  -5   2   2771.40   1315.10    208.10   35%2 o
   3  -8   5   1051.90    864.40    145.30   35%2 o
   3  -9   9     47.57    116.30     77.60   35%2 <
   0  -3  12    106.95    225.70    123.50   36%2 <
   0  -4  16   2880.70   2673.80    171.30   36%2 o
  -1  -2  17    455.03    243.50    101.90   36%2 <
   0   4 -14   2009.90   1382.70    142.30   36%2 o
   2  -1 -12   5589.90   7686.20    325.20   36%2 o
   5  -8 -10     80.64    361.30    108.60   36%2 o
   4  -7  -6   3528.10   4280.40    235.50   36%2 o
  -2   5  -2   4879.20   3628.90    249.60   36%2 o
  -3   7  -1   2923.50   3802.90    220.70   36%2 o
  -4   8   4    742.18    155.20    151.20   36%2 <
  -5  10   5    619.59    922.30    104.80   36%2 o
  -4   7   8   1540.70   1907.00    173.60   36%2 o
  -5   9   9     22.65    -58.10     85.60   36%2 <
   1   3 -17    438.97    727.60    107.30   36%2 o
  -1   7 -15   1321.10   1090.70    120.30   36%2 o
   1   2 -14   1723.50   2524.90    168.00   36%2 o
  -1   6 -12    645.63    974.20    118.20   36%2 o
   1   1 -11  24301.00  22085.70    433.30   36%2 o
  -2   8 -11    203.03    268.60     83.00   36%2 o
   0   3 -10   4869.70   7000.70    262.30   36%2 o
  -3  10 -10     18.48    -31.90     65.50   36%2 <
  -1   5  -9   7873.90   6289.70    253.40   36%2 o
  -2   7  -8   7916.60   7324.50    250.60   36%2 o
   5  -9  -7     17.34     15.90     86.90   36%2 <
   0   2  -7  51810.00  51572.70    622.20   36%2 o
  -3   9  -7    642.48    664.20    104.60   36%2 o
  -1   4  -6   4289.90   4562.20    250.30   36%2 o
  -4  11  -6     86.37    293.80     75.10   36%2 o
  -2   6  -5   5631.80   6635.80    252.60   36%2 o
  -3   8  -4   1637.10   1659.10    159.20   36%2 o
   5 -10  -3     13.41    -60.40     95.10   36%2 <
   4  -8  -3    141.18    100.70    141.10   36%2 <
   3  -6  -2   2076.20   3913.20    227.50   36%2 o
  -5  12  -1    213.42    142.80     61.20   36%2 <
   5 -11   0     75.98    -30.60     66.60   36%2 <
   4  -9   1     60.77    -73.20     93.70   36%2 <
  -4   9   1    588.83    587.70    116.00   36%2 o
   2  -5   2   2905.00   1315.10    208.10   36%2 o
  -2   4   2  41883.00  33607.00    551.80   36%2 o
  -5  11   2     41.30     71.50     81.30   36%2 <
   1  -3   3  20110.00  22265.50    463.00   36%2 o
  -3   6   3   1116.80    988.00    172.20   36%2 o
   4 -10   5     38.72    -43.90     78.50   36%2 <
   3  -8   5   1082.40    864.40    145.30   36%2 o
   2  -6   6    219.91    174.60    127.10   36%2 <
  -5  10   6    655.19    922.50    106.00   36%2 o
   3  -9   9     47.74    116.30     77.60   36%2 <
   2  -7  10    967.09   1201.40    128.80   36%2 o
   1  -6  15    365.43    375.00     82.00   36%2 o
  -1   6 -13     31.52    179.50     73.80   36%2 <
  -2   8 -12     81.31     29.10     67.60   36%2 <
  -2   7  -9   2889.30   3140.40    187.10   36%2 o
  -3   9  -8    487.35    976.90    111.80   36%2 o
  -4  10  -3    216.28    206.70     86.00   36%2 <
   5 -11   1    248.87    289.60     84.40   36%2 o
   3  -7   2   6996.10   6711.00    252.10   36%2 o
   3  -8   6   1745.90   1762.40    155.80   36%2 o
   1  -4   7    776.00    911.10    161.90   36%2 o
   3  -9  10    217.69    123.90     82.70   36%2 <
   1  -5  11    711.98    725.40    119.40   36%2 o
   2  -7  12   2015.30   1493.60    132.50   37%2 o
   1  -5  12    267.34    371.90    111.50   37%2 o
   0  -3  13   5622.30   5141.50    231.50   37%2 o
  -1  -1  13  17441.00  17446.60    380.40   37%2 o
  -2   1  14   3991.60   3750.90    226.90   37%2 o
  -3   3  15   1639.10   2333.80    207.30   37%2 o
   3  -2 -16   4013.30   2696.00    212.80   37%2 o
   1   2 -15    652.26    750.80    128.10   37%2 o
   0   4 -14   2108.00   1382.70    142.30   37%2 o
  -1   6 -14    104.36     61.90     86.70   37%2 <
  -2   8 -13     27.12     41.10     61.40   37%2 <
   0   3 -11    785.43    938.00    144.60   37%2 o
  -1   5 -10   4521.70   4471.40    229.30   37%2 o
  -2   7 -10   1302.80   1565.20    132.50   37%2 o
  -3   9  -9     38.52    164.00     69.20   37%2 <
  -1   4  -7    178.01    294.30    165.90   37%2 <
   5  -9  -6    126.44    339.30    103.30   37%2 o
  -2   6  -6    199.32    199.30    121.00   37%2 <
  -3   8  -5   1214.10    830.70    134.90   37%2 o
  -4  10  -4    144.16    221.10     80.50   37%2 <
  -1   3  -3  18528.00  20263.90    446.10   37%2 o
   5 -10  -2    604.35    851.40    112.30   37%2 o
   4  -8  -2    609.26   1216.80    171.00   37%2 o
  -2   5  -2   5041.70   3628.90    249.60   37%2 o
   2  -4  -1    245.95   1329.50    297.00   37%2 o
  -3   7  -1   3212.10   3802.90    220.70   37%2 o
  -4   9  -1     44.99     44.20     85.20   37%2 <
  -4   9   0     26.96    138.60    111.50   37%2 <
  -5  11   0     86.38    103.60     62.80   37%2 <
  -5  11   1     22.52     -1.70     59.20   37%2 <
   5 -11   2    867.05    570.70     94.20   37%2 o
   4  -9   2    942.34   1113.80    131.70   37%2 o
  -3   6   2    703.05    578.40    162.40   37%2 o
   5 -11   3     75.42     12.80     73.00   37%2 <
   4  -9   3    270.83     73.20    107.90   37%2 <
   3  -7   3  21865.00  22741.70    427.20   37%2 o
   2  -5   3  25915.00  27327.70    471.90   37%2 o
  -4   8   3    243.49    323.70    133.80   37%2 <
   0  -1   4    358.23   2207.70    380.40   37%2 o
  -5  10   4     49.12    124.10     81.60   37%2 <
  -5  10   5    630.75    922.30    104.80   37%2 o
   4 -10   7    190.35    235.90     76.40   37%2 o
   3  -8   7    314.43    768.30    123.80   37%2 o
   2  -6   7   1610.00   1142.20    156.30   37%2 o
  -4   7   7    747.95    588.80    149.30   37%2 o
   1  -4   8  14359.00  13805.00    353.30   37%2 o
   0  -2   8    231.97   1129.30    191.00   37%2 o
  -5   9   8    167.80    308.30     99.80   37%2 o
  -1   0   9  34523.00  33045.00    543.10   37%2 o
   3  -9  11     94.81    177.90     84.30   37%2 <
   3  -9  12    648.39    567.30     93.10   37%2 o
  -2   7  -9   3142.10   3140.40    187.10   37%2 o
  -3   9  -8    480.11    976.90    111.80   37%2 o
   2  -7  11    347.88    309.70     96.10   37%2 o
   4 -10   6   1360.40   1190.10    103.40   37%2 o
   2  -7  12   1704.20   1493.60    132.50   38%2 o
   1  -5  12    243.46    371.90    111.50   38%2 o
   0  -3  13   5323.10   5141.50    231.50   38%2 o
  -2   1  14   3974.20   3750.90    226.90   38%2 o
  -3   3  15   2227.50   2333.80    207.30   38%2 o
   3  -2 -16   2837.70   2696.00    212.80   38%2 o
   2   0 -16   1439.60   1334.00    141.90   38%2 o
   1   2 -15    720.54    750.80    128.10   38%2 o
   0   4 -15   3058.30   2596.20    151.90   38%2 o
  -1   6 -14    111.80     61.90     86.70   38%2 <
  -2   8 -13     22.52     41.10     61.40   38%2 <
   1   1 -12  17859.00  16829.20    404.10   38%2 o
   0   3 -11    756.74    938.00    144.60   38%2 o
  -1   5 -11    977.07    732.50    121.90   38%2 o
  -2   7 -10   1262.60   1565.20    132.50   38%2 o
  -3   9  -9     40.84    164.00     69.20   38%2 <
  -1   4  -7    180.02    294.30    165.90   38%2 <
   5  -9  -6    123.79    339.30    103.30   38%2 o
  -2   6  -6    256.47    199.30    121.00   38%2 <
  -3   8  -6   1813.20   1948.60    158.20   38%2 o
   3  -5  -5   1585.40   1946.90    226.70   38%2 o
  -3   8  -5   1145.20    830.70    134.90   38%2 o
  -4  10  -5     43.31    130.40     74.90   38%2 <
   0   1  -4    652.17   1340.00    415.60   38%2 o
  -4  10  -4    141.10    221.10     80.50   38%2 <
  -1   3  -3  18041.00  20263.90    446.10   38%2 o
   5 -10  -2    550.42    851.40    112.30   38%2 o
  -3   7  -2   7464.50   6873.90    250.90   38%2 o
   5 -10  -1    212.54    474.30     98.20   38%2 o
   4  -8  -1   1693.00   1639.90    180.60   38%2 o
   3  -6  -1   1461.50    662.30    176.70   38%2 o
   2  -4  -1    213.00   1329.50    297.00   38%2 o
  -4   9  -1     47.87     44.20     85.20   38%2 <
  -5  11   0     98.50    103.60     62.80   38%2 <
  -5  11   1     11.57     -1.70     59.20   38%2 <
   5 -11   2    850.18    570.70     94.20   38%2 o
   4  -9   2    998.48   1113.80    131.70   38%2 o
  -3   6   2    744.74    578.40    162.40   38%2 o
   5 -11   3     70.35     12.80     73.00   38%2 <
   4  -9   3    259.71     73.20    107.90   38%2 <
   3  -7   3  22297.00  22741.70    427.20   38%2 o
   2  -5   3  25664.00  27327.70    471.90   38%2 o
  -4   8   3    339.69    323.70    133.80   38%2 <
   0  -1   4    401.48   2207.70    380.40   38%2 o
  -5  10   4     52.45    124.10     81.60   38%2 <
  -3   5   6   2611.60   3820.30    243.30   38%2 o
   4 -10   7    231.88    235.90     76.40   38%2 o
   3  -8   7    302.57    768.30    123.80   38%2 o
   2  -6   7   1526.30   1142.20    156.30   38%2 o
  -4   7   7    717.68    588.80    149.30   38%2 o
   4 -10   8     79.52    -41.80     79.30   38%2 <
   3  -8   8    216.04    419.30    104.30   38%2 o
   2  -6   8    488.39    533.60    149.20   38%2 o
   1  -4   8  14245.00  13805.00    353.30   38%2 o
   0  -2   8    164.73   1129.30    191.00   38%2 o
  -5   9   8    105.56    308.30     99.80   38%2 o
  -1   0   9  33492.00  33045.00    543.10   38%2 o
   3  -9  11     94.53    177.90     84.30   38%2 <
   3  -9  12    683.96    567.30     93.10   38%2 o
   2  -7  13    442.38    381.90     96.10   38%2 o
   1  -5  13   1707.80   1535.30    136.90   38%2 o
   2   0 -16   1474.20   1334.00    141.90   39%2 o
   1   2 -16     22.95    188.00     96.70   39%2 <
   0   4 -15   3052.80   2596.20    151.90   39%2 o
  -1   6 -14    107.90     61.90     86.70   39%2 <
   1   1 -12  17935.00  16829.20    404.10   39%2 o
  -1   5 -11    650.78    732.50    121.90   39%2 o
  -2   7 -10   1302.00   1565.20    132.50   39%2 o
   5  -8  -9    684.71    879.40    133.10   39%2 o
   4  -6  -9   3006.60   2465.70    222.50   39%2 o
  -3   9  -9     42.22    164.00     69.20   39%2 <
   0   2  -8    648.79   1838.70    208.40   39%2 o
  -1   4  -7    163.60    294.30    165.90   39%2 <
  -3   8  -6   1817.30   1948.60    158.20   39%2 o
   5  -9  -5   3903.70   3443.50    188.70   39%2 o
   4  -7  -5   2444.30   2279.80    199.10   39%2 o
   3  -5  -5   1463.90   1946.90    226.70   39%2 o
  -4  10  -5     47.06    130.40     74.90   39%2 <
   0   1  -4    583.23   1340.00    415.60   39%2 o
  -2   5  -3  24358.00  29157.60    482.00   39%2 o
  -3   7  -2   7302.00   6873.90    250.90   39%2 o
   5 -10  -1    234.40    474.30     98.20   39%2 o
   4  -8  -1   1955.10   1639.90    180.60   39%2 o
   3  -6  -1   1495.50    662.30    176.70   39%2 o
  -4   9  -1     42.99     44.20     85.20   39%2 <
  -5  11   0     79.75    103.60     62.80   39%2 <
  -2   4   1   3777.70   6315.00    346.10   39%2 o
  -3   6   2    750.97    578.40    162.40   39%2 o
   5 -11   3     77.66     12.80     73.00   39%2 <
   4  -9   3    281.93     73.20    107.90   39%2 <
   3  -7   3  21699.00  22741.70    427.20   39%2 o
  -4   8   3    221.45    323.70    133.80   39%2 <
  -5  10   4     50.41    124.10     81.60   39%2 <
  -3   5   6   3273.60   3820.30    243.30   39%2 o
   4 -10   7    168.63    235.90     76.40   39%2 o
  -4   7   7    741.36    588.80    149.30   39%2 o
   4 -10   8     68.94    -41.80     79.30   39%2 <
   3  -8   8    259.03    419.30    104.30   39%2 o
   2  -6   8    457.26    533.60    149.20   39%2 o
   1  -4   8  13918.00  13805.00    353.30   39%2 o
  -5   9   8    199.30    308.30     99.80   39%2 o
   0  -2   9    195.89    945.70    205.60   39%2 o
  -1   0   9  34270.00  33045.00    543.10   39%2 o
   3  -9  12    613.26    567.30     93.10   39%2 o
   2  -7  12   2063.80   1493.60    132.50   39%2 o
   2  -7  13    466.62    381.90     96.10   39%2 o
   1  -5  13   1730.20   1535.30    136.90   39%2 o
   0  -3  13   5445.20   5141.50    231.50   39%2 o
  -1  -1  14    158.07   1085.90    138.10   39%2 o
  -1   6 -15    182.11    217.40     76.60   39%2 <
   0   3 -12     67.55     83.10    144.80   39%2 <
  -2   7 -11    225.21    159.40     84.70   39%2 <
  -3   9 -10    256.44    224.50     73.30   39%2 o
  -2   6  -7   1708.90   1613.20    164.00   39%2 o
  -4   9  -2    989.02   1137.80    126.10   39%2 o
  -5  11  -1    131.59    138.60     62.50   39%2 <
  -5  10   3     18.97    107.80     66.60   39%2 <
   5 -11   4    341.20     -7.10     82.10   39%2 <
   4  -9   4   1849.20   1970.70    147.60   39%2 o
   3  -7   4   2543.00   2155.40    181.10   39%2 o
   2  -5   4   6999.30   6822.00    283.70   39%2 o
   0  -3  14   2154.90   2106.10    162.70   39%2 o
   1   2 -16     17.67    188.00     96.70   40%2 <
   0   4 -16   3504.90   3267.30    181.00   40%2 o
   0   3 -12     65.70     83.10    144.80   40%2 <
  -2   7 -11    211.74    159.40     84.70   40%2 <
  -1   4  -8  12041.00  12006.00    327.10   40%2 o
  -4  10  -6   1414.80   1361.20    124.70   40%2 o
  -1   3  -4  74791.00  65128.40    722.60   40%2 o
  -4   9  -2   1003.30   1137.80    126.10   40%2 o
  -4   8   2     39.52    187.80    132.70   40%2 <
  -5  10   3     19.84    107.80     66.60   40%2 <
   4  -9   4   1819.40   1970.70    147.60   40%2 o
   3  -7   4   2654.10   2155.40    181.10   40%2 o
   2  -5   4   6914.20   6822.00    283.70   40%2 o
  -5   9   7    649.49    491.30    107.60   40%2 o
   3  -8   9    531.14    723.80    109.30   40%2 o
   2  -6   9   1961.60   1959.50    194.10   40%2 o
   1  -4   9   7288.30   8632.90    296.70   40%2 o
   0  -2   9    173.96    945.70    205.60   40%2 o
  -4   6  11    185.62    157.10    161.60   40%2 <
   2  -7  14    169.42    171.30     78.80   40%2 <
   1  -5  14     87.86    190.20    103.70   40%2 <
   0  -3  14   1944.00   2106.10    162.70   40%2 o
  -1  -1  15    108.16    733.70    128.40   40%2 o
  -2   1  15    173.13    189.70    111.10   40%2 <
  -1   5 -12     19.72    136.90     90.90   40%2 <
  -2   7 -12    834.89    923.70    108.90   40%2 o
  -3   9 -11    152.33    294.00     74.90   40%2 o
  -2   6  -8    294.22    425.70    136.80   40%2 o
  -3   8  -7    275.34    993.70    127.70   40%2 o
  -4  10  -7     86.42    219.10     82.00   40%2 <
   5  -9  -4    229.08     91.00     93.20   40%2 <
   4  -7  -4   2029.30   2435.90    201.40   40%2 o
  -2   5  -4   7070.00   8749.70    311.70   40%2 o
  -3   7  -3  24571.00  26871.30    446.70   40%2 o
  -4   9  -3    238.57    138.60     97.90   40%2 <
  -5  11  -2    589.44    606.20     90.70   40%2 o
   5 -10   0    642.18    647.80    101.20   40%2 o
   4  -8   0   1948.50   2419.30    179.60   40%2 o
   3  -6   0    476.78    307.90    151.90   40%2 <
   2  -4   0  27402.00  28280.50    506.00   40%2 o
  -3   6   1   1796.70   1833.30    169.70   40%2 o
  -5  10   2   1144.80   1747.40    122.30   40%2 o
   5 -11   5    316.29    188.10     83.90   40%2 <
   4  -9   5    252.61    415.90    108.40   40%2 o
   3  -7   5   7112.90   7783.70    273.50   40%2 o
  -4   7   6   4459.20   4311.80    223.40   40%2 o
   3  -8  10     91.45    230.20     88.40   40%2 <
   2  -6  10    317.66    545.40    148.40   40%2 o
   1  -5  15    339.94    522.20     94.60   40%2 o
   0  -3  15    536.05    552.80    117.20   40%2 o
  -3   9 -12    661.43    208.60     73.70   40%2 <
  -3   8  -8    198.04    165.60     98.90   40%2 <
   5 -10   1    758.91    714.30    106.20   40%2 o
   2  -5   5  32216.00  24945.20    440.90   40%2 o
   1  -4  10   2825.30   5096.70    230.80   40%2 o
   1   2 -17    594.65    974.20    124.50   41%2 o
   2  -1 -13  11259.00   9799.50    315.90   41%2 o
   1   1 -13  22666.00  15561.30    374.50   41%2 o
  -1   5 -12     29.73    136.90     90.90   41%2 <
  -2   7 -12    807.05    923.70    108.90   41%2 o
   1   0  -9  32957.00  27816.40    520.10   41%2 o
   5  -8  -8    710.27    456.20    124.20   41%2 o
  -2   6  -8    264.03    425.70    136.80   41%2 o
  -4  10  -7    118.28    219.10     82.00   41%2 <
   5  -9  -4    212.11     91.00     93.20   41%2 <
   4  -7  -4   2108.10   2435.90    201.40   41%2 o
  -2   5  -4   6707.60   8749.70    311.70   41%2 o
  -4   9  -3    261.49    138.60     97.90   41%2 <
  -5  11  -2    582.67    606.20     90.70   41%2 o
   4  -8   0   1795.90   2419.30    179.60   41%2 o
   3  -6   0    472.59    307.90    151.90   41%2 <
   2  -4   0  27517.00  28280.50    506.00   41%2 o
  -3   6   1   1885.80   1833.30    169.70   41%2 o
  -5  10   2   1097.80   1747.40    122.30   41%2 o
   4  -9   5    237.57    415.90    108.40   41%2 o
   3  -7   5   6250.50   7783.70    273.50   41%2 o
  -2   3   5 139670.00 122773.00   1017.50   41%2 o
  -4   7   6   4674.80   4311.80    223.40   41%2 o
   3  -8  10     75.74    230.20     88.40   41%2 <
   2  -6  10    433.90    545.40    148.40   41%2 o
   0  -2  10   7192.20   6119.20    269.60   41%2 o
  -5   8  11    376.92    529.90    108.70   41%2 o
   1  -5  15    268.33    522.20     94.60   41%2 o
   0  -3  15    303.11    552.80    117.20   41%2 o
  -1  -1  15    126.51    733.70    128.40   41%2 o
  -2   1  15    155.83    189.70    111.10   41%2 <
   0   3 -13   3353.30   3494.50    190.90   41%2 o
  -1   5 -13   2445.40   2505.00    154.40   41%2 o
  -3   9 -12    564.69    208.60     73.70   41%2 <
   0   2  -9   6735.80   6334.50    256.00   41%2 o
  -1   4  -9   6523.40   9231.20    293.20   41%2 o
  -3   8  -8    168.74    165.60     98.90   41%2 <
  -4  10  -8     61.58    133.90     69.20   41%2 <
   3  -5  -4   3065.70   4421.60    256.90   41%2 o
  -3   7  -4   1029.00   1901.00    173.00   41%2 o
   5  -9  -3   3479.10   3986.70    196.10   41%2 o
  -5  11  -3     87.12    191.60     69.40   41%2 <
  -2   4   0  22902.00  27674.70    484.80   41%2 o
   5 -10   1    750.88    714.30    106.20   41%2 o
   4  -8   1    548.69    601.50    134.60   41%2 o
  -4   8   1   1722.80   2120.10    161.50   41%2 o
  -5  10   1    107.33    202.70     95.40   41%2 <
   2  -5   5  30912.00  24945.20    440.90   41%2 o
   1  -3   5   2603.00   7020.70    321.60   41%2 o
   4  -9   6     20.16    177.90     87.10   41%2 <
  -5   9   6   1102.70    964.20    119.30   41%2 o
   1  -4  10   3412.50   5096.70    230.80   41%2 o
   3  -8  11     91.64      6.50     75.30   41%2 <
   1  -5  16     64.94     77.20     71.50   41%2 <
   0  -3  16     46.84    117.80     91.30   41%2 <
  -2   7 -13   1525.90   1867.20    134.10   41%2 o
  -4   9  -4    632.25   1114.70    126.80   41%2 o
   5 -10   2     97.92     79.60     79.40   41%2 <
   3  -7   6    222.06    209.50    143.50   41%2 <
   2  -6  11   1859.30   2258.80    155.00   41%2 o
  -1   5 -13   2539.40   2505.00    154.40   42%2 o
   5  -7 -12   1376.00   1395.60    162.40   42%2 o
   1   0  -9  36576.00  27816.40    520.10   42%2 o
   0   2  -9   6309.80   6334.50    256.00   42%2 o
  -1   4  -9   7765.60   9231.20    293.20   42%2 o
   4  -6  -8   9614.00   8897.50    305.50   42%2 o
  -4  10  -8     77.63    133.90     69.20   42%2 <
   3  -5  -4   3614.00   4421.60    256.90   42%2 o
   5  -9  -3   3876.10   3986.70    196.10   42%2 o
  -2   4   0  25300.00  27674.70    484.80   42%2 o
   4  -8   1    576.76    601.50    134.60   42%2 o
  -5  10   1    131.82    202.70     95.40   42%2 <
   1  -3   5   3059.90   7020.70    321.60   42%2 o
   0  -1   5   1591.40   2679.10    371.10   42%2 o
  -3   5   5   6202.60   6400.70    287.60   42%2 o
  -4   7   5   1180.40   1415.50    210.30   42%2 o
  -5   9   6   1108.20    964.20    119.30   42%2 o
   3  -8  11    100.70      6.50     75.30   42%2 <
  -5   8  11    463.21    529.90    108.70   42%2 o
   1  -5  16     72.88     77.20     71.50   42%2 <
   0  -3  16     57.51    117.80     91.30   42%2 <
  -1  -1  16    549.72   1036.20    125.10   42%2 o
  -2   1  16    327.76    726.40    123.60   42%2 o
   0   3 -14   1946.50   2076.00    162.30   42%2 o
  -1   5 -14     83.95    158.00     95.20   42%2 <
  -2   7 -13   1663.50   1867.20    134.10   42%2 o
  -2   6  -9    706.47    856.40    143.10   42%2 o
  -3   8  -9    462.95    527.40    100.60   42%2 o
   5  -8  -7   2801.90   2093.60    168.10   42%2 o
  -1   3  -5   5892.70   6858.90    318.90   42%2 o
  -3   7  -5   9911.50   9742.20    314.40   42%2 o
  -4   9  -4    749.75   1114.70    126.80   42%2 o
  -5  11  -4    336.59    229.10     72.40   42%2 o
   4  -7  -3   3877.40   4232.20    230.90   42%2 o
   6 -11  -2    943.06    615.90     95.30   42%2 o
  -3   6   0    521.36    728.70    148.40   42%2 o
  -4   8   0   4350.40   5021.40    232.40   42%2 o
  -5  10   0    470.68    559.60    110.30   42%2 o
   3  -6   1  17047.00  14314.00    349.30   42%2 o
   2  -4   1  15288.00  14780.80    422.30   42%2 o
   5 -10   2     91.47     79.60     79.40   42%2 <
   4  -8   2     32.68    -87.80    147.50   42%2 <
  -5   9   5   5768.80   5625.00    224.70   42%2 o
   3  -7   6    237.69    209.50    143.50   42%2 <
   2  -5   6    349.88    466.80    177.90   42%2 <
   4  -9   7    551.00    405.70     94.70   42%2 o
   2  -6  11   1970.90   2258.80    155.00   42%2 o
   1  -4  11   6220.30   6900.70    272.50   42%2 o
   0  -2  11    141.93    617.20    167.50   42%2 o
   3  -8  12     21.62    -36.80     68.90   42%2 <
   2  -6  12      5.25    179.90     99.30   42%2 <
   0  -3  17     20.61     71.50     84.50   42%2 <
  -2   7 -14    301.53    180.20     72.80   42%2 <
  -4   9  -5    419.54    641.00    106.60   42%2 o
   5  -9  -2    329.45    137.60     87.00   42%2 <
   6 -11  -1     54.03     36.10     64.00   42%2 <
   5 -10   3     73.55    226.60     82.60   42%2 <
   3  -7   7   9144.50   7264.40    271.60   42%2 o
   4  -9   8    249.10    126.70     87.40   42%2 <
   3  -8  13    115.48    268.40     73.30   42%2 o
   1   1 -14    268.31    980.60    156.40   43%2 o
   0   3 -14   2280.50   2076.00    162.30   43%2 o
  -1   5 -14    150.37    158.00     95.20   43%2 <
  -2   7 -13   1747.80   1867.20    134.10   43%2 o
   5  -7 -12   1540.70   1395.60    162.40   43%2 o
  -1   4  -9   5367.50   9231.20    293.20   43%2 o
  -2   6  -9    661.29    856.40    143.10   43%2 o
  -3   8  -9    623.81    527.40    100.60   43%2 o
   4  -6  -8   8796.20   8897.50    305.50   43%2 o
   5  -8  -7   2970.70   2093.60    168.10   43%2 o
   0   1  -5    857.88   2223.10    320.40   43%2 o
  -1   3  -5   5343.60   6858.90    318.90   43%2 o
  -3   7  -5  10528.00   9742.20    314.40   43%2 o
   3  -5  -4   3635.10   4421.60    256.90   43%2 o
  -4   9  -4    973.12   1114.70    126.80   43%2 o
  -5  11  -4    199.25    229.10     72.40   43%2 o
   5  -9  -3   4213.40   3986.70    196.10   43%2 o
   4  -7  -3   4222.40   4232.20    230.90   43%2 o
   6 -11  -2    777.90    615.90     95.30   43%2 o
  -2   4   0  26125.00  27674.70    484.80   43%2 o
  -3   6   0    574.11    728.70    148.40   43%2 o
  -4   8   0   5877.20   5021.40    232.40   43%2 o
  -5  10   0    441.38    559.60    110.30   43%2 o
   3  -6   1  17056.00  14314.00    349.30   43%2 o
   2  -4   1  15183.00  14780.80    422.30   43%2 o
  -5  10   1    137.14    202.70     95.40   43%2 <
   5 -10   2     34.37     79.60     79.40   43%2 <
   4  -8   2     34.05    -87.80    147.50   43%2 <
   0  -1   5   2366.90   2679.10    371.10   43%2 o
  -3   5   5   6952.40   6400.70    287.60   43%2 o
  -4   7   5   1007.80   1415.50    210.30   43%2 o
  -5   9   5   6177.00   5625.00    224.70   43%2 o
   3  -7   6    223.66    209.50    143.50   43%2 <
   2  -5   6    606.70    466.80    177.90   43%2 <
   4  -9   7    716.04    405.70     94.70   43%2 o
   2  -6  11   2089.70   2258.80    155.00   43%2 o
   1  -4  11   6715.20   6900.70    272.50   43%2 o
   0  -2  11    194.46    617.20    167.50   43%2 o
   3  -8  12     38.67    -36.80     68.90   43%2 <
   2  -6  12     11.17    179.90     99.30   43%2 <
   0  -3  16     56.96    117.80     91.30   43%2 <
  -1  -1  16    494.94   1036.20    125.10   43%2 o
  -2   1  16    357.66    726.40    123.60   43%2 o
   0  -3  17     20.07     71.50     84.50   43%2 <
  -1  -1  17    719.15    534.40    102.90   43%2 o
  -2   7 -14    461.28    180.20     72.80   43%2 <
  -1   4 -10   5364.20   5523.00    236.90   43%2 o
  -2   6 -10    108.97    313.30    104.10   43%2 o
  -3   8 -10     96.90    180.30     77.50   43%2 <
   6 -10  -6    169.91     94.70     82.40   43%2 <
  -4   9  -5    383.67    641.00    106.60   43%2 o
   5  -9  -2    295.17    137.60     87.00   43%2 <
   6 -11  -1     73.08     36.10     64.00   43%2 <
   5 -10   3    102.77    226.60     82.60   43%2 <
   1  -3   6   8217.50   8244.70    321.50   43%2 o
   3  -7   7   9365.20   7264.40    271.60   43%2 o
   4  -9   8    299.36    126.70     87.40   43%2 <
   1  -4  12    908.40    958.40    150.10   43%2 o
   3  -8  13    120.64    268.40     73.30   43%2 o
   1   1 -14    643.24    980.60    156.40   44%2 o
   0   3 -14   2063.60   2076.00    162.30   44%2 o
  -1   5 -14    179.33    158.00     95.20   44%2 <
  -2   7 -14    449.01    180.20     72.80   44%2 <
   5  -7 -12   1744.00   1395.60    162.40   44%2 o
   0   2 -10   1767.10   1613.70    187.80   44%2 o
  -1   4 -10   5615.70   5523.00    236.90   44%2 o
  -2   6 -10    154.61    313.30    104.10   44%2 o
  -3   8 -10    137.99    180.30     77.50   44%2 <
   4  -6  -8   8195.30   8897.50    305.50   44%2 o
   5  -8  -7   2459.80   2093.60    168.10   44%2 o
   6 -10  -6    220.15     94.70     82.40   44%2 <
   0   1  -5   1306.90   2223.10    320.40   44%2 o
  -1   3  -5   5019.00   6858.90    318.90   44%2 o
  -3   7  -5  10331.00   9742.20    314.40   44%2 o
  -4   9  -5    407.90    641.00    106.60   44%2 o
   4  -7  -3   4246.00   4232.20    230.90   44%2 o
   6 -11  -2    696.92    615.90     95.30   44%2 o
   5  -9  -2    180.34    137.60     87.00   44%2 <
   6 -11  -1     78.92     36.10     64.00   44%2 <
  -3   6  -1  13258.00  14683.00    357.00   44%2 o
  -4   8  -1    664.15   1028.10    155.90   44%2 o
  -4   8   0   5028.80   5021.40    232.40   44%2 o
  -5  10   0    446.89    559.60    110.30   44%2 o
   2  -4   1  15150.00  14780.80    422.30   44%2 o
   4  -8   2     57.63    -87.80    147.50   44%2 <
   3  -6   2   4350.20   3853.60    243.00   44%2 o
   5 -10   3    241.84    226.60     82.60   44%2 <
  -4   7   5   2148.90   1415.50    210.30   44%2 o
  -5   9   5   6082.60   5625.00    224.70   44%2 o
   2  -5   6    574.55    466.80    177.90   44%2 <
   1  -3   6   7486.90   8244.70    321.50   44%2 o
   3  -7   7   9157.90   7264.40    271.60   44%2 o
   2  -5   7   8443.30   8296.50    286.70   44%2 o
   4  -9   8    296.40    126.70     87.40   44%2 <
  -4   6  10    186.14    485.60    169.90   44%2 <
  -5   8  10     32.81    264.20    107.00   44%2 <
   1  -4  11   6714.30   6900.70    272.50   44%2 o
   0  -2  11    289.92    617.20    167.50   44%2 o
  -1   0  11   4792.40   3996.00    264.50   44%2 o
   2  -6  12     23.55    179.90     99.30   44%2 <
   1  -4  12    807.49    958.40    150.10   44%2 o
   3  -8  13    153.05    268.40     73.30   44%2 o
   2  -6  13    229.33    279.50     87.90   44%2 o
   0  -3  17     15.87     71.50     84.50   44%2 <
  -1  -1  17    663.58    534.40    102.90   44%2 o
  -2   1  17    270.65    351.90    121.20   44%2 <
  -1   5 -15    594.99    813.20    101.90   44%2 o
  -3   7  -6    196.72    279.60    138.30   44%2 <
  -4   9  -6     50.60    137.50     83.00   44%2 <
  -5  10  -1   1174.30   1354.60    116.50   44%2 o
   4  -8   3    773.12   1246.50    152.60   44%2 o
   5 -10   4     30.22     32.20     53.90   44%2 <
   3  -7   8    391.09    654.80    125.80   44%2 o
   4  -9   9     61.36     68.60     78.20   44%2 <
   0   3 -15     99.52    432.60     92.50   45%2 o
  -1   5 -15    750.92    813.20    101.90   45%2 o
   2  -1 -14   3450.40   4174.10    216.50   45%2 o
   1   1 -14    278.87    980.60    156.40   45%2 o
  -2   6 -11   2248.90   2484.40    154.40   45%2 o
  -3   8 -11    395.31    239.40     79.30   45%2 o
   0   2 -10   1970.10   1613.70    187.80   45%2 o
   4  -6  -7    225.39    703.10    210.80   45%2 o
   5  -8  -6   1688.80    733.80    130.60   45%2 o
  -1   3  -6   9040.70   7274.30    299.80   45%2 o
  -2   5  -6    794.15    445.10    140.30   45%2 o
  -3   7  -6    319.80    279.60    138.30   45%2 <
  -4   9  -6     35.94    137.50     83.00   45%2 <
   6 -10  -5    115.94    387.60     84.90   45%2 o
   3  -5  -3   4532.60   4961.10    248.90   45%2 o
   4  -7  -2     75.30    231.10    157.80   45%2 <
   5  -9  -1   1832.50   2246.00    149.40   45%2 o
  -2   4  -1  12459.00  15721.60    395.90   45%2 o
  -3   6  -1  14988.00  14683.00    357.00   45%2 o
  -4   8  -1    787.93   1028.10    155.90   45%2 o
  -5  10  -1   1049.70   1354.60    116.50   45%2 o
   6 -11   0     60.67    151.60     75.10   45%2 <
   3  -6   2   3525.90   3853.60    243.00   45%2 o
   4  -8   3    846.31   1246.50    152.60   45%2 o
   5 -10   4     28.75     32.20     53.90   45%2 <
  -3   5   4   4390.80   4191.70    223.30   45%2 o
  -4   7   4    753.56   1249.00    188.80   45%2 o
  -5   9   4    112.30     92.10     86.70   45%2 <
   5 -10   5    322.41    187.60     93.20   45%2 <
   1  -3   6   9134.50   8244.70    321.50   45%2 o
   2  -5   7   8238.30   8296.50    286.70   45%2 o
   3  -7   8    637.02    654.80    125.80   45%2 o
   4  -9   9     19.79     68.60     78.20   45%2 <
  -5   8   9    255.62    381.80    108.30   45%2 o
  -1   0  11   4796.90   3996.00    264.50   45%2 o
   1  -4  12    957.74    958.40    150.10   45%2 o
   0  -2  12   6623.00   8223.60    285.90   45%2 o
   2  -6  13    253.32    279.50     87.90   45%2 o
   1  -4  13   2145.30   2863.60    184.90   45%2 o
   2  -6  14    129.77    -34.10     74.40   45%2 <
  -2   1  17    591.16    351.90    121.20   45%2 <
  -1   5 -16     13.57    -34.70     65.80   45%2 <
  -3   8 -12     24.14      2.00     63.10   45%2 <
  -1   4 -11   4524.30   6019.10    234.90   45%2 o
  -3   7  -7   9568.80   8746.00    267.30   45%2 o
  -4   9  -7    715.44    692.30     92.80   45%2 o
  -4   8  -2     82.45    109.60    109.60   45%2 <
  -5  10  -2     14.22     45.60     70.30   45%2 <
   5  -9   0    188.44    207.50     88.20   45%2 <
   6 -11   1    118.43     79.60     70.40   45%2 <
   2  -4   2   4178.20   4986.10    279.30   45%2 o
   3  -6   3  14945.00  13912.50    353.00   45%2 o
  -5   9   3   5479.00   4273.90    199.00   45%2 o
   4  -8   4   1898.90   2295.30    170.70   45%2 o
   5 -10   6    229.08      1.30     82.10   45%2 <
   1  -3   7   7689.50   5610.10    248.40   45%2 o
   2  -5   8    359.47    586.30    140.20   45%2 o
   3  -7   9   3604.30   2258.40    164.50   45%2 o
   4  -9  10     19.10    127.50     54.20   45%2 <
   2  -6  15    120.10    237.60     80.30   45%2 <
   0   3 -16     34.88    116.40     80.90   46%2 <
  -1   5 -16     13.05    -34.70     65.80   46%2 <
   1   1 -15    108.09    235.30     94.20   46%2 <
   0   3 -15     92.35    432.60     92.50   46%2 o
   2  -1 -14   3405.00   4174.10    216.50   46%2 o
  -2   6 -12      6.53     51.80     74.90   46%2 <
  -3   8 -12     22.67      2.00     63.10   46%2 <
   5  -7 -11     66.19    329.30    110.40   46%2 <
   0   2 -11    363.96    268.40    157.50   46%2 <
  -1   4 -11   4431.90   6019.10    234.90   46%2 o
   4  -6  -7    217.57    703.10    210.80   46%2 o
  -2   5  -7   7783.80   7228.10    264.80   46%2 o
  -3   7  -7   9342.80   8746.00    267.30   46%2 o
  -4   9  -7    705.40    692.30     92.80   46%2 o
   5  -8  -6   1667.30    733.80    130.60   46%2 o
  -1   3  -6   8793.90   7274.30    299.80   46%2 o
   6 -10  -5    115.48    387.60     84.90   46%2 o
   6 -10  -4    188.41    202.10     93.20   46%2 <
  -3   6  -2   3290.20   3057.60    205.30   46%2 o
  -4   8  -2     76.19    109.60    109.60   46%2 <
  -5  10  -2     14.41     45.60     70.30   46%2 <
   4  -7  -1   2360.20   3046.40    214.70   46%2 o
  -1   2  -1  21075.00  20443.10    559.80   46%2 o
   5  -9   0    198.90    207.50     88.20   46%2 <
   6 -11   1    124.57     79.60     70.40   46%2 <
   1  -2   1  21379.00  18987.10    570.20   46%2 o
   2  -4   2   4174.70   4986.10    279.30   46%2 o
   3  -6   3  14587.00  13912.50    353.00   46%2 o
  -4   7   3   3546.20   4105.70    218.20   46%2 o
  -5   9   3   5337.10   4273.90    199.00   46%2 o
   4  -8   4   1790.40   2295.30    170.70   46%2 o
  -3   5   4   4273.40   4191.70    223.30   46%2 o
   4  -8   5   2042.50   2274.80    162.90   46%2 o
   5 -10   6    218.12      1.30     82.10   46%2 <
   0  -1   6  16878.00  20492.20    463.40   46%2 o
   1  -3   7   7619.40   5610.10    248.40   46%2 o
   2  -5   8    320.97    586.30    140.20   46%2 o
   3  -7   9   3418.50   2258.40    164.50   46%2 o
  -4   6   9   1744.90   2198.10    210.00   46%2 o
  -5   8   9    261.12    381.80    108.30   46%2 o
   3  -7  10    233.98    383.20    109.60   46%2 o
   0  -2  12   6336.60   8223.60    285.90   46%2 o
   1  -4  13   2119.20   2863.60    184.90   46%2 o
   0  -2  13    220.33    555.20    143.70   46%2 o
   1  -4  14   1402.20   1389.00    130.80   46%2 o
   2  -6  15    115.33    237.60     80.30   46%2 <
  -3   8 -13      3.18    101.20     61.00   46%2 <
  -1   4 -12    587.88    705.70    117.00   46%2 o
  -3   7  -8    370.67    891.30    125.20   46%2 o
  -4   9  -8    223.11    248.30     59.90   46%2 o
  -4   8  -3   1430.10   1784.10    151.70   46%2 o
  -5  10  -3    114.14     47.10     50.10   46%2 <
   5  -9   1     89.26    201.80     86.50   46%2 <
  -5   9   2     57.69    187.30     83.70   46%2 <
  -6  11   2   1031.00   1041.20    107.90   46%2 o
   3  -6   4   4321.50   3976.90    223.90   46%2 o
   2  -5   9   6251.40   6267.70    253.50   46%2 o
   3  -7  11    932.21    635.80    114.60   46%2 o
   1  -4  15    302.93    352.00     95.30   46%2 o
   1   1 -16    764.82   1196.10    123.40   47%2 o
   2  -1 -15    418.44    598.60    124.50   47%2 o
  -2   6 -13    148.93    134.90     79.90   47%2 <
   5  -7 -10    151.91     10.20    132.40   47%2 <
  -4   9  -9     17.06    169.20     73.20   47%2 <
  -1   3  -7   2703.30   4218.90    239.70   47%2 o
   4  -6  -6  17276.00  16953.10    409.00   47%2 o
   0   1  -6  19342.00  18596.30    458.10   47%2 o
   5  -8  -5   1999.60   2016.80    169.60   47%2 o
  -5  10  -4     16.63   -129.60     73.50   47%2 <
   6 -10  -3    119.46     97.20     95.10   47%2 <
  -3   6  -3  17697.00  15635.60    369.90   47%2 o
   3  -5  -2  11899.00  11244.10    341.80   47%2 o
  -2   4  -2   6351.60   5943.80    319.00   47%2 o
  -6  11   1     84.76    299.10     78.60   47%2 o
  -4   7   2    330.66    433.30    151.50   47%2 <
  -3   5   3   7043.10   7395.40    277.80   47%2 o
   4  -8   6    360.37    458.00    112.00   47%2 o
   1  -3   8   1717.40   1625.50    195.80   47%2 o
  -5   8   8    289.69    493.50    105.00   47%2 o
  -2   2  11  14812.00  17065.70    438.00   47%2 o
   0  -2  14   1968.50   2444.90    180.00   47%2 o
   0   3 -17     13.36    109.70     63.10   47%2 <
  -2   6 -14    246.08     -6.40     72.20   47%2 <
  -1   4 -13   2237.40   2438.30    162.50   47%2 o
   0   2 -12   7718.10   7450.10    273.40   47%2 o
  -4   9 -10     62.96    155.50     66.20   47%2 <
  -3   7  -9   2107.70   2045.60    156.00   47%2 o
   6  -9  -8    213.18    310.10     99.20   47%2 o
  -2   5  -8   1159.40   1328.20    156.80   47%2 o
  -5  10  -5    191.45    395.10     79.80   47%2 o
   5  -8  -4   2612.30   3344.60    190.90   47%2 o
  -4   8  -4   2013.60   2302.40    160.50   47%2 o
   6 -10  -2    425.42    525.40    110.80   47%2 o
   4  -7   0   1778.90   1738.40    178.00   47%2 o
  -6  11   0     91.79     39.80     66.50   47%2 <
  -5   9   1    606.04   1262.60    125.40   47%2 o
   5  -9   2   1902.90   1702.80    135.30   47%2 o
   3  -6   5    980.33   1309.30    171.10   47%2 o
  -6  10   6    160.12    295.00     86.30   47%2 o
   4  -8   7    146.82    305.30    110.30   47%2 <
   0  -1   7  46296.00  45332.90    631.20   47%2 o
  -5   8   7   2659.70   2247.70    170.00   47%2 o
   1  -3   9  10255.00   9094.50    288.40   47%2 o
   2  -5  10    491.04   1218.80    165.40   47%2 o
   2  -5  11    336.64   1095.40    158.80   47%2 o
   3  -7  12    723.47   1046.50    115.70   47%2 o
   3  -7  13    181.97    289.30     92.20   47%2 o
  -1   0  13   6355.80   5552.20    254.90   47%2 o
   0  -2  15   2734.40   1922.70    151.10   47%2 o
   1  -4  16    194.98    402.00     95.20   47%2 o
  -3   7 -10    156.19    322.30     90.80   47%2 o
  -2   5  -9   5331.60   5480.10    240.40   47%2 o
  -5  10  -6    124.95    419.60     81.40   47%2 o
  -4   8  -5   2107.50   2021.50    155.00   47%2 o
  -3   6  -4   5817.70   5489.10    239.30   47%2 o
   5  -9   3    308.89    435.90    104.50   47%2 o
   4  -8   8    152.97    290.20     99.40   47%2 <
   3  -7  14     35.51     56.80     72.00   47%2 <
   0   3 -17     17.69    109.70     63.10   48%2 <
   1   1 -16    753.83   1196.10    123.40   48%2 o
   2  -1 -15    423.66    598.60    124.50   48%2 o
  -2   6 -14    243.53     -6.40     72.20   48%2 <
  -1   4 -13   2222.30   2438.30    162.50   48%2 o
   0   2 -12   7308.50   7450.10    273.40   48%2 o
   1   0 -11   3275.30   2970.70    250.60   48%2 o
   5  -7 -10    107.21     10.20    132.40   48%2 <
  -4   9 -10     78.88    155.50     66.20   48%2 <
  -3   7  -9   2060.80   2045.60    156.00   48%2 o
   6  -9  -8    222.81    310.10     99.20   48%2 o
  -2   5  -8    970.90   1328.20    156.80   48%2 o
   4  -6  -6  15375.00  16953.10    409.00   48%2 o
   0   1  -6  22782.00  18596.30    458.10   48%2 o
  -5  10  -5    165.44    395.10     79.80   48%2 o
   5  -8  -4   3086.50   3344.60    190.90   48%2 o
  -4   8  -4   2091.70   2302.40    160.50   48%2 o
   6 -10  -2    429.62    525.40    110.80   48%2 o
   4  -7   0   1836.80   1738.40    178.00   48%2 o
  -6  11   0    102.02     39.80     66.50   48%2 <
  -5   9   1    519.43   1262.60    125.40   48%2 o
   5  -9   2   1783.00   1702.80    135.30   48%2 o
  -4   7   2    240.91    433.30    151.50   48%2 <
  -3   5   3   7653.10   7395.40    277.80   48%2 o
   3  -6   5    952.86   1309.30    171.10   48%2 o
  -6  10   6    188.01    295.00     86.30   48%2 o
   4  -8   7    161.44    305.30    110.30   48%2 <
   0  -1   7  47589.00  45332.90    631.20   48%2 o
  -5   8   7   2663.30   2247.70    170.00   48%2 o
  -4   6   8   8800.90   9043.70    305.70   48%2 o
   1  -3   9   8667.50   9094.50    288.40   48%2 o
   2  -5  10    412.35   1218.80    165.40   48%2 o
   2  -5  11    453.59   1095.40    158.80   48%2 o
   3  -7  12    719.33   1046.50    115.70   48%2 o
   3  -7  13    185.82    289.30     92.20   48%2 o
  -1   0  13   6487.10   5552.20    254.90   48%2 o
   0  -2  14   2084.30   2444.90    180.00   48%2 o
   0  -2  15   2653.60   1922.70    151.10   48%2 o
   1  -4  16    264.62    402.00     95.20   48%2 o
  -2   6 -15    250.16    361.80     83.50   48%2 o
  -3   7 -10    147.19    322.30     90.80   48%2 o
  -2   5  -9   5477.80   5480.10    240.40   48%2 o
  -1   3  -8    796.12    766.90    176.90   48%2 o
  -5  10  -6    138.72    419.60     81.40   48%2 o
  -4   8  -5   2120.30   2021.50    155.00   48%2 o
  -3   6  -4   5886.10   5489.10    239.30   48%2 o
   6 -10  -1    899.95    872.00    109.00   48%2 o
   3  -5  -1   2363.30   3834.40    261.00   48%2 o
  -6  11  -1    333.32    311.60     71.70   48%2 o
  -5   9   0    760.05    770.90    106.90   48%2 o
   4  -7   1   2997.70   2236.50    181.80   48%2 o
  -4   7   1   8828.60  10232.30    288.10   48%2 o
   5  -9   3    221.55    435.90    104.50   48%2 o
   2  -4   4  15431.00  19812.50    449.90   48%2 o
   3  -6   6  13234.00   9933.10    308.40   48%2 o
   4  -8   8    129.24    290.20     99.40   48%2 <
   4  -8   9    463.81    264.60    104.20   48%2 <
   2  -5  12   2240.90   2122.70    155.70   48%2 o
   3  -7  14     41.12     56.80     72.00   48%2 <
   1   1 -17    379.98    397.00     94.00   49%2 o
   2  -1 -15    519.96    598.60    124.50   49%2 o
  -2   6 -15    271.32    361.80     83.50   49%2 o
  -1   4 -14   1110.10   1683.30    152.00   49%2 o
  -2   6 -14    258.96     -6.40     72.20   49%2 <
  -1   4 -13   2201.00   2438.30    162.50   49%2 o
   0   2 -12   6932.10   7450.10    273.40   49%2 o
   1   0 -11   3006.90   2970.70    250.60   49%2 o
   5  -7 -10     99.04     10.20    132.40   49%2 <
  -3   7 -10    154.66    322.30     90.80   49%2 o
  -2   5  -9   5799.70   5480.10    240.40   49%2 o
   6  -9  -8    231.20    310.10     99.20   49%2 o
  -1   3  -8    834.69    766.90    176.90   49%2 o
   4  -6  -6  13920.00  16953.10    409.00   49%2 o
  -5  10  -6    171.86    419.60     81.40   49%2 o
  -4   8  -5   2104.70   2021.50    155.00   49%2 o
   5  -8  -4   3862.30   3344.60    190.90   49%2 o
  -3   6  -4   6001.60   5489.10    239.30   49%2 o
   2  -3  -3  17280.00  16598.50    461.00   49%2 o
   6 -10  -2    396.91    525.40    110.80   49%2 o
   6 -10  -1    939.78    872.00    109.00   49%2 o
   3  -5  -1   3264.10   3834.40    261.00   49%2 o
  -6  11  -1    314.18    311.60     71.70   49%2 o
  -5   9   0    795.68    770.90    106.90   49%2 o
  -6  11   0    146.62     39.80     66.50   49%2 <
   4  -7   1   2912.00   2236.50    181.80   49%2 o
  -4   7   1   9366.80  10232.30    288.10   49%2 o
  -3   5   2  13845.00  14108.50    358.70   49%2 o
   5  -9   3    126.16    435.90    104.50   49%2 o
   5  -9   4    750.84   1269.30    124.60   49%2 o
   2  -4   4  15571.00  19812.50    449.90   49%2 o
   3  -6   6  13238.00   9933.10    308.40   49%2 o
  -6  10   6    216.62    295.00     86.30   49%2 o
   0  -1   7  47621.00  45332.90    631.20   49%2 o
  -5   8   7   2609.40   2247.70    170.00   49%2 o
   4  -8   8     89.45    290.20     99.40   49%2 <
  -4   6   8   8100.00   9043.70    305.70   49%2 o
   4  -8   9    467.39    264.60    104.20   49%2 <
   1  -3   9   7193.70   9094.50    288.40   49%2 o
   1  -3  10   2050.00   1389.10    189.10   49%2 o
   2  -5  11    603.57   1095.40    158.80   49%2 o
   2  -5  12   2240.60   2122.70    155.70   49%2 o
   3  -7  13    194.79    289.30     92.20   49%2 o
  -1   0  13   6104.80   5552.20    254.90   49%2 o
   3  -7  14     40.63     56.80     72.00   49%2 <
   0  -2  15   2353.50   1922.70    151.10   49%2 o
   0  -2  16     50.94    117.10     92.10   49%2 <
  -3   7 -11   1566.50   1036.20    122.20   49%2 o
  -4   8  -6    281.98    334.40    104.70   49%2 o
  -3   6  -5    944.12   1423.70    178.50   49%2 o
   5  -8  -3   3423.10   3643.50    179.30   49%2 o
  -5   9  -1    149.22    260.40     98.40   49%2 <
   4  -7   2   7464.70   5662.30    248.10   49%2 o
  -6  10   5     47.96    105.60     66.90   49%2 <
   3  -6   7   3986.00   4052.50    221.40   49%2 o
   4  -8  10     91.18     85.60     84.80   49%2 <
   2  -5  13    403.39    193.50     96.80   49%2 <
   2  -1 -16    181.19    182.80     97.50   50%2 <
  -1   4 -15    762.80    797.80    116.80   50%2 o
   0   2 -13    231.04    703.40    162.40   50%2 o
  -2   5 -10    451.03    810.10    134.60   50%2 o
   5  -7  -9   1162.60   1245.80    141.00   50%2 o
  -1   3  -9   3728.60   3450.80    218.60   50%2 o
   6  -9  -7    220.12    241.30     80.70   50%2 <
   0   1  -7  28296.00  33165.30    529.40   50%2 o
  -4   8  -7    187.23    753.90    110.90   50%2 o
   4  -6  -5  14376.00  14153.30    360.40   50%2 o
  -3   6  -5    873.87   1423.70    178.50   50%2 o
  -2   4  -4  14964.00  17777.30    427.90   50%2 o
   6 -10   0    391.37    795.50    104.20   50%2 o
   3  -5   0  16873.00  18162.40    416.80   50%2 o
  -4   7   0   1981.10   5969.90    235.70   50%2 o
   4  -7   2   7545.20   5662.30    248.10   50%2 o
  -6  10   4    149.55    186.80     88.80   50%2 <
   5  -9   5     48.72    163.10     82.10   50%2 <
   2  -4   5   1858.20   2321.10    237.80   50%2 o
  -5   8   6   3179.30   2335.60    164.50   50%2 o
  -4   6   7   1614.20   1677.60    203.30   50%2 o
   0  -1   8   1822.40   2089.00    255.90   50%2 o
   4  -8  10     88.02     85.60     84.80   50%2 <
   4  -8  11     48.97    159.40     76.10   50%2 <
   1  -3  11   1074.30   1259.50    177.00   50%2 o
   2  -5  13    379.33    193.50     96.80   50%2 <
   2  -5  14    427.03    284.40    105.60   50%2 <
  -1   0  15    346.67    556.50    108.70   50%2 o
   0  -2  17     50.20    117.40     86.10   50%2 <
   0   2 -14   2750.20   2627.70    157.40   50%2 o
  -3   7 -12    477.85    628.60     93.10   50%2 o
  -2   5 -11    245.21    359.70    112.10   50%2 o
  -4   8  -8    298.44    252.80     94.00   50%2 <
   6  -9  -6     43.03    -10.60     67.30   50%2 <
  -3   6  -6  13782.00  11806.40    312.90   50%2 o
  -5   9  -3     46.46    202.10     84.90   50%2 <
   5  -8  -2   5699.10   3915.40    193.80   50%2 o
  -5   9  -2    439.45    752.00    105.00   50%2 o
  -4   7  -1   3190.80   2328.50    176.30   50%2 o
   6 -10   1     45.13    205.60     77.30   50%2 <
  -3   5   1   7823.70   7181.70    269.40   50%2 o
   6 -10   2    326.41    291.50     80.00   50%2 o
   4  -7   3     62.15     20.40    139.40   50%2 <
  -6  10   3    120.29    204.40     76.00   50%2 <
  -5   8   5   1079.40   1975.50    147.80   50%2 o
   5  -9   6    288.89     61.20     83.60   50%2 <
   5  -9   7    104.09    139.00     83.80   50%2 <
   3  -6   8    719.97   1224.50    147.70   50%2 o
   3  -6   9   1175.40    773.90    135.70   50%2 o
   4  -8  12    428.02    505.70     84.30   50%2 o
   1  -3  12    625.22   1268.10    147.80   50%2 o
   2  -5  15     87.43    230.30     67.80   50%2 o
  -1   4 -16    214.71    178.90     60.00   50%2 <
  -3   7 -13    278.81    375.20     59.60   50%2 o
   5  -8  -1   1564.40   1718.90    129.40   50%2 o
   4  -7   4   6105.90   5061.40    216.90   50%2 o
   2  -4   6   2981.70   2331.40    163.70   50%2 o
   1   1 -17    306.97    397.00     94.00   51%2 o
   2  -1 -16    190.31    182.80     97.50   51%2 <
  -1   4 -15    736.09    797.80    116.80   51%2 o
   0   2 -13    243.09    703.40    162.40   51%2 o
  -3   7 -12    453.42    628.60     93.10   51%2 o
  -2   5 -11    238.71    359.70    112.10   51%2 o
  -3   7 -11   1648.60   1036.20    122.20   51%2 o
  -2   5 -10    463.93    810.10    134.60   51%2 o
   5  -7  -9   1136.60   1245.80    141.00   51%2 o
  -1   3  -9   3672.50   3450.80    218.60   51%2 o
  -4   8  -8    297.24    252.80     94.00   51%2 <
   6  -9  -7    219.77    241.30     80.70   51%2 <
   0   1  -7  30073.00  33165.30    529.40   51%2 o
  -4   8  -7    180.72    753.90    110.90   51%2 o
   6  -9  -6     46.53    -10.60     67.30   51%2 <
  -3   6  -6  13666.00  11806.40    312.90   51%2 o
  -4   8  -6    278.74    334.40    104.70   51%2 o
   4  -6  -5  14462.00  14153.30    360.40   51%2 o
  -3   6  -5    897.11   1423.70    178.50   51%2 o
  -2   4  -4  14761.00  17777.30    427.90   51%2 o
   5  -8  -3   4694.30   3643.50    179.30   51%2 o
   5  -8  -2   5576.20   3915.40    193.80   51%2 o
  -5   9  -2    426.24    752.00    105.00   51%2 o
  -4   7  -1   3075.50   2328.50    176.30   51%2 o
  -5   9  -1    126.62    260.40     98.40   51%2 <
   6 -10   0    389.53    795.50    104.20   51%2 o
   3  -5   0  16664.00  18162.40    416.80   51%2 o
  -4   7   0   1879.80   5969.90    235.70   51%2 o
   6 -10   1     44.26    205.60     77.30   51%2 <
  -3   5   1   7632.30   7181.70    269.40   51%2 o
   6 -10   2    318.98    291.50     80.00   51%2 o
   4  -7   2   7440.30   5662.30    248.10   51%2 o
   4  -7   3     56.95     20.40    139.40   51%2 <
  -6  10   3    112.05    204.40     76.00   51%2 <
  -6  10   4    151.81    186.80     88.80   51%2 <
   5  -9   5     47.26    163.10     82.10   51%2 <
   2  -4   5   1816.70   2321.10    237.80   51%2 o
  -5   8   5   1016.00   1975.50    147.80   51%2 o
  -6  10   5     46.78    105.60     66.90   51%2 <
   5  -9   6    281.89     61.20     83.60   51%2 <
  -5   8   6   3030.20   2335.60    164.50   51%2 o
   5  -9   7     90.16    139.00     83.80   51%2 <
   3  -6   7   3869.00   4052.50    221.40   51%2 o
  -4   6   7   1671.30   1677.60    203.30   51%2 o
   3  -6   8    732.35   1224.50    147.70   51%2 o
   0  -1   8   1805.20   2089.00    255.90   51%2 o
   3  -6   9   1148.00    773.90    135.70   51%2 o
   4  -8  10     91.22     85.60     84.80   51%2 <
   1  -3  10   1832.90   1389.10    189.10   51%2 o
   4  -8  11     53.73    159.40     76.10   51%2 <
   1  -3  11   1099.80   1259.50    177.00   51%2 o
   4  -8  12    430.48    505.70     84.30   51%2 o
   2  -5  13    365.39    193.50     96.80   51%2 <
   2  -5  14    418.48    284.40    105.60   51%2 <
   2  -5  15     82.89    230.30     67.80   51%2 o
  -1   0  15    350.23    556.50    108.70   51%2 o
   0  -2  17     51.20    117.40     86.10   51%2 <
  -3   7 -13    265.03    375.20     59.60   51%2 o
   2  -1 -17    349.31    317.90     91.50   52%2 o
   0   2 -15    192.17     19.60     81.30   52%2 <
   1   0 -13   5916.30   8192.80    281.60   52%2 o
   5  -7  -8    166.07    -34.90    102.50   52%2 <
   0   1  -8    773.86    286.30    194.90   52%2 <
   6  -9  -5    390.55    113.50     72.10   52%2 <
  -1   2  -3   6065.40   1175.80    316.10   52%2 o
   5  -8   0    403.26     10.40    101.80   52%2 <
  -3   5   0  14129.00    739.10    179.90   52%2 o
   6 -10   4      4.55    -12.70     45.30   52%2 <
   4  -7   5   2156.10    111.20     99.90   52%2 <
  -4   6   6  14575.00   2120.00    224.10   52%2 o
   2  -4   7   3380.60      6.90    132.30   52%2 <
   3  -6  11     96.25     18.00     58.10   52%2 <
  -2   2  13   1760.80   2041.20    214.90   52%2 o
  -1   0  17     97.64    -29.10     82.10   52%2 <
   0   2 -16      8.68     -2.70     68.30   52%2 <
  -2   5 -14    440.13    617.40     99.40   52%2 o
  -2   5 -13    239.95    137.70     58.30   52%2 <
  -1   3 -11    524.90   1022.60    142.60   52%2 o
  -4   8 -11    125.15    165.40     52.40   52%2 o
  -4   8 -10     65.39     -9.60     53.60   52%2 <
  -3   6  -9    834.72   1132.40    130.90   52%2 o
  -3   6  -8    484.67     96.80     91.60   52%2 <
  -5   9  -7    117.48    269.40     82.70   52%2 o
  -2   4  -6    476.18    630.00    123.10   52%2 o
  -5   9  -6    167.60    147.00     64.40   52%2 <
  -5   9  -5     75.23    113.00     51.50   52%2 <
   6  -9  -4     57.27    -28.20     75.60   52%2 <
  -4   7  -4   5099.70   7441.70    250.50   52%2 o
   6  -9  -3    234.69    229.70     84.70   52%2 <
   4  -6  -3    624.56    921.60    145.10   52%2 o
  -4   7  -3    118.79    -19.20     95.20   52%2 <
  -3   5  -1   3498.40   3574.50    224.60   52%2 o
  -6  10  -1     35.59     41.60     71.10   52%2 <
  -6  10   0     60.55    162.70     51.70   52%2 o
   5  -8   1   2260.10   3466.20    173.90   52%2 o
  -6  10   1    265.82     15.70     46.60   52%2 <
   5  -8   2   1331.70   1208.70    142.20   52%2 o
   3  -5   2   2493.20   2717.30    205.00   52%2 o
  -5   8   2   2143.60   2976.00    175.30   52%2 o
  -5   8   3    422.06    335.60     72.90   52%2 o
   1  -2   4   3180.30   6359.30    348.30   52%2 o
  -4   6   5  13277.00  16918.20    385.40   52%2 o
   4  -7   6     54.25     91.70     80.90   52%2 <
   4  -7   7    175.87    186.50    113.80   52%2 <
   4  -7   8    596.73    759.30    119.00   52%2 o
   2  -4   8    379.93    378.20    146.60   52%2 <
   2  -4   9   8039.10  12027.40    320.50   52%2 o
   0  -1  10   2307.50   4206.10    212.80   52%2 o
   3  -6  12    460.93    210.10     68.70   52%2 o
   3  -6  13     73.24    -16.40     59.50   52%2 <
   3  -6  14     33.01    236.40     78.90   52%2 <
   1  -3  14    406.16    181.50     73.80   52%2 <
   1  -3  15   1165.90   1222.30    125.80   52%2 o
   1  -3  16    111.65    118.90     81.40   52%2 <
   0   2 -17     42.77    212.90     77.80   53%2 <
  -2   5 -15     50.09     32.10     85.80   53%2 <
  -1   3 -12    691.00   1224.70    162.60   53%2 o
  -3   6 -10   1088.60   1553.50    138.10   53%2 o
   0   1  -9   2586.50   2815.20    207.80   53%2 o
   5  -7  -7   4744.70   3910.70    208.80   53%2 o
  -2   4  -7   3956.30   3240.20    197.90   53%2 o
  -5   9  -7    148.17    269.40     82.70   53%2 o
   3  -4  -6   1419.40   2766.10    285.90   53%2 o
  -4   7  -5   3209.70   3288.90    211.80   53%2 o
  -1   2  -4   7034.10  10121.50    370.90   53%2 o
   6  -9  -2   1224.40    899.80    134.20   53%2 o
   4  -6  -2   1456.90   1189.60    176.90   53%2 o
  -6  10  -2    224.16    364.20     80.70   53%2 o
   2  -3  -1    162.26    369.70    319.30   53%2 <
  -5   8   1   1599.90   1667.00    152.60   53%2 o
  -2   3   2  73959.00  58450.70    728.50   53%2 o
   5  -8   3    152.61     43.60     95.30   53%2 <
   3  -5   3   2868.80   3599.90    207.10   53%2 o
  -4   6   4   2217.80   3640.80    236.30   53%2 o
   4  -7   8    779.73    759.30    119.00   53%2 o
  -6   9   8    310.58    594.00     93.50   53%2 o
   2  -4   9  10520.00  12027.40    320.50   53%2 o
   2  -4  10  12480.00  14809.40    373.70   53%2 o
   0  -1  11   2112.00   2324.90    199.00   53%2 o
  -5   7  11      9.55    155.00    112.70   53%2 <
   0  -1  12   2136.00   2240.20    223.50   53%2 o
  -5   7  12   2057.50   1997.50    169.90   53%2 o
  -2   2  14     76.88    232.90    142.10   53%2 <
   1  -3  16     98.55    118.90     81.40   53%2 <
   1  -3  17    171.88    349.20     87.90   53%2 o
  -1   3 -13   1445.70   1517.10    154.50   53%2 o
  -3   6 -11    138.43    146.00     85.00   53%2 <
  -2   4  -8    647.82    377.30    131.70   53%2 <
  -5   9  -8     44.77     95.90     52.60   53%2 <
   5  -7  -6   7193.80   6910.40    260.70   53%2 o
  -4   7  -6     61.03     51.90    111.60   53%2 <
  -6  10  -3    248.35    109.80     67.50   53%2 <
  -3   5  -2   3064.70   3320.70    205.30   53%2 o
   6  -9  -1   2699.50   3076.40    174.70   53%2 o
   4  -6  -1   1554.50   1001.80    191.60   53%2 o
  -5   8   0    538.54    435.90    109.60   53%2 o
   5  -8   4    133.08    198.60     97.80   53%2 <
   3  -5   4    289.92     55.80    141.90   53%2 <
   1  -2   5  49106.00  48913.40    641.10   53%2 o
  -6   9   7     64.04    -28.90     76.50   53%2 <
   4  -7   9      5.80    -66.00     60.50   53%2 <
   4  -7  10     66.69     54.60     78.90   53%2 <
   4  -7  11     66.98    174.00     76.10   53%2 <
   2  -4  11   9555.90   8852.70    291.10   53%2 o
  -3   6 -12    467.05    499.30     93.50   53%2 o
  -6  10  -4      7.28      3.20     56.00   53%2 <
  -3   5  -3   3272.70   4270.60    217.90   53%2 o
   6  -9   0   1207.10    981.20    117.00   53%2 o
   5  -8   5    725.32    829.60    113.90   53%2 o
   3  -5   5   1321.70   2013.30    177.20   53%2 o
  -6   9   6     35.98    134.00     58.40   53%2 <
   4  -7  12     74.00      1.30     76.90   53%2 <
   2  -4  12   3510.40   4018.20    212.90   53%2 o
   0   2 -17     48.28    212.90     77.80   54%2 <
  -2   5 -15     56.47     32.10     85.80   54%2 <
  -1   3 -13   1559.90   1517.10    154.50   54%2 o
  -1   3 -12    736.77   1224.70    162.60   54%2 o
  -3   6 -11    150.15    146.00     85.00   54%2 <
   6  -8 -10     13.39    159.50     88.70   54%2 <
  -3   6 -10   1180.60   1553.50    138.10   54%2 o
   0   1  -9   2805.40   2815.20    207.80   54%2 o
  -2   4  -8    697.97    377.30    131.70   54%2 <
  -5   9  -8     45.55     95.90     52.60   54%2 <
   5  -7  -6   7893.30   6910.40    260.70   54%2 o
   3  -4  -6   1562.50   2766.10    285.90   54%2 o
  -4   7  -6     65.78     51.90    111.60   54%2 <
  -4   7  -5   3429.60   3288.90    211.80   54%2 o
  -1   2  -4   7573.10  10121.50    370.90   54%2 o
  -6  10  -3    266.36    109.80     67.50   54%2 <
   6  -9  -2   1314.80    899.80    134.20   54%2 o
   4  -6  -2   1581.50   1189.60    176.90   54%2 o
  -3   5  -2   3311.50   3320.70    205.30   54%2 o
  -6  10  -2    242.30    364.20     80.70   54%2 o
   6  -9  -1   2889.70   3076.40    174.70   54%2 o
   4  -6  -1   1666.40   1001.80    191.60   54%2 o
   2  -3  -1    171.62    369.70    319.30   54%2 <
  -5   8   0    581.13    435.90    109.60   54%2 o
  -5   8   1   1731.60   1667.00    152.60   54%2 o
   5  -8   3    165.13     43.60     95.30   54%2 <
   5  -8   4    144.10    198.60     97.80   54%2 <
   3  -5   4    312.09     55.80    141.90   54%2 <
  -4   6   4   2383.50   3640.80    236.30   54%2 o
   1  -2   5  52954.00  48913.40    641.10   54%2 o
  -6   9   7     69.24    -28.90     76.50   54%2 <
  -6   9   8    328.85    594.00     93.50   54%2 o
   4  -7   9      6.25    -66.00     60.50   54%2 <
   4  -7  10     70.88     54.60     78.90   54%2 <
   2  -4  10  13447.00  14809.40    373.70   54%2 o
   4  -7  11     71.49    174.00     76.10   54%2 <
   2  -4  11  10310.00   8852.70    291.10   54%2 o
   0  -1  11   2276.70   2324.90    199.00   54%2 o
  -5   7  11      9.97    155.00    112.70   54%2 <
   0  -1  12   2265.10   2240.20    223.50   54%2 o
   0  -1  13   5437.70   4832.70    252.50   54%2 o
  -2   2  14     76.48    232.90    142.10   54%2 <
   1  -3  17    184.96    349.20     87.90   54%2 o
  -3   6 -12    513.09    499.30     93.50   54%2 o
  -4   7  -7    228.51    192.70    104.10   54%2 <
  -6  10  -4      8.01      3.20     56.00   54%2 <
  -3   5  -3   3543.80   4270.60    217.90   54%2 o
  -5   8  -1   5050.90   4895.30    202.50   54%2 o
   6  -9   0   1276.20    981.20    117.00   54%2 o
  -4   6   3    474.55    850.20    162.30   54%2 o
   5  -8   5    794.13    829.60    113.90   54%2 o
   3  -5   5   1411.90   2013.30    177.20   54%2 o
   5  -8   6     12.98    151.20     89.40   54%2 <
  -6   9   6     39.40    134.00     58.40   54%2 <
   4  -7  12     83.28      1.30     76.90   54%2 <
   2  -4  12   3789.90   4018.20    212.90   54%2 o
   4  -7  13    101.57     81.20     72.10   54%2 <
  -1   2  -6  49670.00  45935.20    625.20   55%2 o
   3  -4  -5  50409.00  51482.70    638.80   55%2 o
  -3   5  -5   1728.80   1805.30    197.00   55%2 o
  -5   8  -5    710.17    784.00    102.60   55%2 o
   5  -7  -4     88.91    413.40    141.20   55%2 <
  -5   8  -4    238.37    367.30     93.00   55%2 o
   2  -3   0     52.66   -408.30    319.20   55%2 <
  -2   3   0    245.03    753.10    324.10   55%2 <
  -4   6   1    173.04    640.10    146.80   55%2 o
   4  -6   2   4429.90   4815.10    226.30   55%2 o
  -6   9   2   1300.10    881.10    104.80   55%2 o
  -6   9   3    240.82    127.00     94.20   55%2 <
   6  -9   4    137.72    296.90     77.00   55%2 o
   6  -9   5      8.55     76.20     72.90   55%2 <
   1  -2   7   5993.40   6733.60    300.80   55%2 o
   1  -2   8  29378.00  35901.20    518.30   55%2 o
   3  -5   9     75.56    413.00    134.30   55%2 o
  -5   7   9   2023.20   1281.30    151.80   55%2 o
  -5   7  10    810.80    459.10    115.00   55%2 o
   0  -1  15     85.85     49.60     95.40   55%2 <
  -2   2  15    199.99    468.80    140.20   55%2 o
   0  -1  16     96.01    -94.10     89.40   55%2 <
  -2   2  16     23.20    161.80    126.10   55%2 <
   0  -1  17    467.43    376.40    101.50   55%2 o
  -2   2  17    285.29    -15.10    128.90   55%2 <
   1   0 -15    537.47    520.70    123.00   55%2 o
  -3   6 -13    106.57    241.60     71.00   55%2 o
   4  -5 -10   8641.90   9595.20    323.80   55%2 o
   6  -8  -9     33.00    259.50     97.70   55%2 <
   5  -7  -5   1668.70   1070.80    153.20   55%2 o
  -1   2  -5  56939.00  49422.40    642.00   55%2 o
  -3   5  -4    333.27    140.60    163.90   55%2 <
  -5   8  -2   2784.60   1659.40    154.50   55%2 o
   4  -6   0  14703.00  15165.90    374.30   55%2 o
   6  -9   1    859.46   1085.50    110.30   55%2 o
  -2   3   1    212.85   -318.60    331.00   55%2 <
  -4   6   2   1355.50   1411.40    171.80   55%2 o
  -6   9   5    404.99    374.70     96.20   55%2 o
   3  -5   6   3361.00   3070.30    198.30   55%2 o
   5  -8   7    133.95    164.30     90.30   55%2 <
   2  -4  14   3039.20   2584.80    164.10   55%2 o
   0  -1  14     84.54    414.50    113.70   55%2 o
  -1   3 -15   1860.60   1501.00    146.90   55%2 o
  -3   6 -14     47.79    251.50     70.70   55%2 o
   0   1 -11   1446.80   1693.30    197.20   55%2 o
  -2   4 -10  13987.00  13528.40    359.00   55%2 o
  -4   7  -9      7.51     77.50     74.00   55%2 <
   6  -8  -8    391.91    865.80    121.70   55%2 o
  -4   7  -8   1044.60    954.80    117.50   55%2 o
  -5   8  -3     60.16    219.70     85.00   55%2 <
   4  -6   1     25.00     56.90    145.10   55%2 <
   6  -9   2     21.64    151.50     76.90   55%2 <
   6  -9   3    124.64     24.80     74.80   55%2 <
  -6   9   4    183.60    212.00     72.00   55%2 <
   3  -5   7   1746.60   1288.40    165.90   55%2 o
   5  -8   8     19.38     -5.00     80.60   55%2 <
   3  -5   8   1760.90   1606.10    169.80   55%2 o
   5  -8   9     53.58   -195.80     80.40   55%2 <
   2  -4  15    477.22    574.00     97.50   55%2 o
   2  -4  16     12.67     48.80     67.20   55%2 <
  -1   3 -16    103.64    286.70     77.90   55%2 o
  -2   4 -11   7203.10   8402.60    275.90   55%2 o
  -4   7 -10    126.56     23.10     71.10   55%2 <
   5  -8  10     43.60    150.90     52.90   55%2 <
  -1   2  -6  52276.00  45935.20    625.20   56%2 o
  -3   5  -6   2981.10   3419.10    195.80   56%2 o
   3  -4  -5  48389.00  51482.70    638.80   56%2 o
  -3   5  -5   1388.80   1805.30    197.00   56%2 o
  -5   8  -5    784.62    784.00    102.60   56%2 o
   5  -7  -4    628.75    413.40    141.20   56%2 <
  -5   8  -4    246.49    367.30     93.00   56%2 o
   5  -7  -3    582.73    527.40    125.00   56%2 o
   2  -3   0     69.46   -408.30    319.20   56%2 <
  -2   3   0    240.29    753.10    324.10   56%2 <
   2  -3   1  29761.00  28417.30    521.10   56%2 o
  -4   6   1    651.32    640.10    146.80   56%2 o
   4  -6   2   6242.90   4815.10    226.30   56%2 o
  -6   9   2   1027.20    881.10    104.80   56%2 o
   4  -6   3   1732.30   1965.20    170.40   56%2 o
  -6   9   3    242.87    127.00     94.20   56%2 <
   6  -9   4    130.98    296.90     77.00   56%2 o
   6  -9   5      5.27     76.20     72.90   56%2 <
   6  -9   6     83.28     46.30     78.60   56%2 <
   1  -2   7   5858.40   6733.60    300.80   56%2 o
   1  -2   8  33208.00  35901.20    518.30   56%2 o
   3  -5   9    226.45    413.00    134.30   56%2 o
  -5   7   9   2147.40   1281.30    151.80   56%2 o
   3  -5  10    939.92   1482.40    143.00   56%2 o
  -5   7  10    402.05    459.10    115.00   56%2 o
   0  -1  15     61.10     49.60     95.40   56%2 <
  -2   2  15    457.80    468.80    140.20   56%2 o
   0  -1  16     87.55    -94.10     89.40   56%2 <
  -2   2  16     20.10    161.80    126.10   56%2 <
   0  -1  17    357.04    376.40    101.50   56%2 o
   3  -3 -15    770.08    698.50    172.20   56%2 o
   4  -5 -10   8241.50   9595.20    323.80   56%2 o
   6  -8  -8    362.27    865.80    121.70   56%2 o
   1   0 -15    439.23    520.70    123.00   56%2 o
  -1   3 -15   1728.80   1501.00    146.90   56%2 o
  -3   6 -14     51.36    251.50     70.70   56%2 o
  -3   6 -13    131.17    241.60     71.00   56%2 o
   0   1 -11   1769.00   1693.30    197.20   56%2 o
  -2   4 -10  13403.00  13528.40    359.00   56%2 o
   6  -8  -9     30.06    259.50     97.70   56%2 <
  -4   7  -9      2.94     77.50     74.00   56%2 <
  -4   7  -8   1106.50    954.80    117.50   56%2 o
   5  -7  -5    249.99   1070.80    153.20   56%2 o
  -1   2  -5  56619.00  49422.40    642.00   56%2 o
  -3   5  -4    277.38    140.60    163.90   56%2 <
  -5   8  -3     24.56    219.70     85.00   56%2 <
  -5   8  -2   1537.20   1659.40    154.50   56%2 o
   4  -6   1     35.78     56.90    145.10   56%2 <
   6  -9   2     37.69    151.50     76.90   56%2 <
  -4   6   2   1350.80   1411.40    171.80   56%2 o
   6  -9   3    115.36     24.80     74.80   56%2 <
  -6   9   4    330.95    212.00     72.00   56%2 <
   3  -5   7   1717.90   1288.40    165.90   56%2 o
   5  -8   8     26.44     -5.00     80.60   56%2 <
   3  -5   8   1933.70   1606.10    169.80   56%2 o
   5  -8   9     54.52   -195.80     80.40   56%2 <
   2  -4  14   2814.80   2584.80    164.10   56%2 o
   0  -1  14     41.58    414.50    113.70   56%2 o
   2  -4  15    520.36    574.00     97.50   56%2 o
   2  -4  16     22.64     48.80     67.20   56%2 <
  -1   3 -16     60.43    286.70     77.90   56%2 o
  -2   4 -11   6229.70   8402.60    275.90   56%2 o
  -4   7 -11    118.59    278.40     70.40   56%2 o
  -4   7 -10    108.58     23.10     71.10   56%2 <
   5  -8  10     34.53    150.90     52.90   56%2 <
  -3   5  -6   2949.10   3419.10    195.80   57%2 o
  -5   8  -6     20.11    162.40     78.10   57%2 <
  -5   8  -5    788.29    784.00    102.60   57%2 o
   3  -4  -4   3176.60   2949.80    318.00   57%2 o
   5  -7  -2     29.02     -3.10    117.60   57%2 <
   5  -7  -1   4931.50   4295.60    225.00   57%2 o
  -2   3  -1  32098.00  28817.50    524.70   57%2 o
  -4   6  -1     31.12    148.80    137.80   57%2 <
  -6   9  -1     39.11    108.20     72.40   57%2 <
  -4   6   0  14765.00  16300.10    370.60   57%2 o
  -6   9   0    832.78   1158.50    113.10   57%2 o
   2  -3   1  30209.00  28417.30    521.10   57%2 o
  -6   9   1   4361.40   4056.10    200.10   57%2 o
   2  -3   2  12281.00  16439.30    423.80   57%2 o
   4  -6   3   1917.10   1965.20    170.40   57%2 o
   4  -6   4    717.96    672.00    154.80   57%2 o
   4  -6   5   3569.10   3506.60    212.90   57%2 o
   6  -9   6     72.86     46.30     78.60   57%2 <
  -5   7   6   6985.70   6184.40    243.70   57%2 o
  -5   7   7   4309.70   4716.60    222.60   57%2 o
   1  -2   8  34862.00  35901.20    518.30   57%2 o
  -5   7   8    223.01    291.10    109.90   57%2 <
   1  -2   9   3013.40   2860.80    226.60   57%2 o
   3  -5  10    867.27   1482.40    143.00   57%2 o
   1  -2  10  21201.00  22098.80    431.00   57%2 o
   3  -5  11     74.79    203.90     96.60   57%2 <
   1  -2  11   1284.50   2354.30    215.20   57%2 o
   3  -5  12    320.80    329.40     96.90   57%2 o
   3  -5  13     20.09     54.20     80.70   57%2 <
   3  -5  14    594.79    717.90    101.70   57%2 o
  -2   2  17    262.40    -15.10    128.90   57%2 <
   1   0 -17     73.94    364.60     96.10   57%2 o
  -1   3 -17    205.74    359.00     80.60   57%2 o
  -2   4 -14   1704.30   1755.40    139.70   57%2 o
   0   1 -13   5028.10   4300.80    239.20   57%2 o
  -2   4 -13    211.36    179.70     99.10   57%2 <
  -4   7 -13    113.99    228.00     64.60   57%2 o
   0   1 -12   1744.20   1811.50    209.40   57%2 o
  -2   4 -12   4223.80   3678.30    221.40   57%2 o
  -4   7 -12     95.00     88.30     73.90   57%2 <
   2  -2 -11   9265.90   9993.30    421.10   57%2 o
   4  -5  -9   1015.40    860.10    226.60   57%2 o
  -5   8  -9    132.51    117.80     66.80   57%2 <
  -3   5  -8   2332.40   2399.20    198.30   57%2 o
  -5   8  -8     31.80     20.70     50.80   57%2 <
   6  -8  -7    164.90    220.20     94.80   57%2 <
  -1   2  -7   6724.80   5082.10    281.00   57%2 o
  -3   5  -7   1506.80   1085.70    155.90   57%2 o
  -5   8  -7    122.21    414.80     87.00   57%2 o
   6  -8  -6   1043.70    575.40    117.80   57%2 o
  -4   6  -2   5096.90   4622.40    219.00   57%2 o
  -6   9  -2     51.74    263.30     76.20   57%2 o
   5  -7   0    652.56    991.90    149.60   57%2 o
   4  -6   6   2617.60   2757.10    193.80   57%2 o
   4  -6   7   7836.50   6770.40    260.00   57%2 o
   3  -5  15     55.72     57.00     73.60   57%2 <
  -4   7 -11    115.96    278.40     70.40   57%2 o
   3  -4  -4   2540.50   2949.80    318.00   58%2 o
   5  -7  -1   3809.30   4295.60    225.00   58%2 o
  -2   3  -1  35388.00  28817.50    524.70   58%2 o
  -4   6  -1     63.33    148.80    137.80   58%2 <
  -6   9  -1     70.79    108.20     72.40   58%2 <
  -6   9   0   1128.10   1158.50    113.10   58%2 o
   2  -3   2  14374.00  16439.30    423.80   58%2 o
   4  -6   4    527.02    672.00    154.80   58%2 o
   4  -6   5   3210.60   3506.60    212.90   58%2 o
  -3   4   6   2483.50   2740.30    276.50   58%2 o
  -5   7   6   6416.70   6184.40    243.70   58%2 o
   1  -2   9   3240.50   2860.80    226.60   58%2 o
   1  -2  10  19722.00  22098.80    431.00   58%2 o
   1  -2  11   1122.50   2354.30    215.20   58%2 o
   3  -5  12    333.61    329.40     96.90   58%2 o
   3  -5  13     49.03     54.20     80.70   58%2 <
   3  -5  14    611.24    717.90    101.70   58%2 o
  -2   2  17    315.33    -15.10    128.90   58%2 <
   1   0 -17    284.60    364.60     96.10   58%2 o
  -1   3 -17    238.55    359.00     80.60   58%2 o
  -2   4 -14   1720.80   1755.40    139.70   58%2 o
   5  -6 -13    627.27   1052.80    175.60   58%2 o
   0   1 -13   5298.90   4300.80    239.20   58%2 o
  -2   4 -13    289.97    179.70     99.10   58%2 <
  -4   7 -13     61.79    228.00     64.60   58%2 o
   0   1 -12   1654.40   1811.50    209.40   58%2 o
  -4   7 -12     90.41     88.30     73.90   58%2 <
   2  -2 -11   8747.60   9993.30    421.10   58%2 o
   4  -5  -9    249.31    860.10    226.60   58%2 o
  -3   5  -9    756.74   1656.50    156.70   58%2 o
  -5   8  -9     18.02    117.80     66.80   58%2 <
  -1   2  -8  24988.00  31363.10    498.60   58%2 o
  -3   5  -8   2261.80   2399.20    198.30   58%2 o
  -5   8  -8     61.95     20.70     50.80   58%2 <
  -1   2  -7   4405.40   5082.10    281.00   58%2 o
  -3   5  -7   1108.90   1085.70    155.90   58%2 o
  -5   8  -7    191.58    414.80     87.00   58%2 o
   6  -8  -6    525.75    575.40    117.80   58%2 o
   6  -8  -5    508.96    697.00    103.30   58%2 o
   6  -8  -4   4409.30   4592.60    207.90   58%2 o
   3  -4  -3  83091.00  66738.70    769.60   58%2 o
  -4   6  -3   1607.00   1374.90    153.00   58%2 o
  -6   9  -3     54.69    -86.90     66.30   58%2 <
  -2   3  -2  11330.00  14233.40    410.60   58%2 o
  -4   6  -2   4327.90   4622.40    219.00   58%2 o
  -6   9  -2     64.58    263.30     76.20   58%2 o
   5  -7   0    666.29    991.90    149.60   58%2 o
   5  -7   1    313.80    273.30    125.10   58%2 <
   2  -3   3  14436.00  14055.10    369.70   58%2 o
  -5   7   4     52.72     34.80    122.40   58%2 <
  -5   7   5    697.02   1028.50    148.40   58%2 o
   4  -6   6   2471.80   2757.10    193.80   58%2 o
   4  -6   7   7795.50   6770.40    260.00   58%2 o
   4  -6   8     47.82     93.40    113.60   58%2 <
   4  -6   9   2718.00    987.30    137.90   58%2 o
   1  -2  12  17612.00  17716.00    413.00   58%2 o
   3  -5  15     22.09     57.00     73.60   58%2 <
  -6   9  -4    182.76    208.00     54.10   58%2 o
   1   0 -17    289.45    364.60     96.10   59%2 o
  -2   4 -15    322.60    524.70    107.80   59%2 o
   0   1 -14     47.63    209.80    105.60   59%2 <
  -2   4 -14   1734.20   1755.40    139.70   59%2 o
   5  -6 -13    683.66   1052.80    175.60   59%2 o
   0   1 -13   5359.80   4300.80    239.20   59%2 o
  -1   2  -9   3315.60   3660.10    244.70   59%2 o
  -3   5  -9    766.19   1656.50    156.70   59%2 o
  -5   8  -9     17.73    117.80     66.80   59%2 <
   4  -5  -8   8034.20   6438.00    332.80   59%2 o
  -1   2  -8  25238.00  31363.10    498.60   59%2 o
   6  -8  -5    481.11    697.00    103.30   59%2 o
   6  -8  -4   4340.80   4592.60    207.90   59%2 o
   3  -4  -3  83731.00  66738.70    769.60   59%2 o
  -4   6  -3   1630.10   1374.90    153.00   59%2 o
  -6   9  -3     57.26    -86.90     66.30   59%2 <
  -2   3  -2  11417.00  14233.40    410.60   59%2 o
  -4   6  -2   4352.90   4622.40    219.00   59%2 o
  -6   9  -2     63.94    263.30     76.20   59%2 o
   5  -7   0    646.97    991.90    149.60   59%2 o
   5  -7   1    312.99    273.30    125.10   59%2 <
   2  -3   3  14550.00  14055.10    369.70   59%2 o
   2  -3   4   2647.80   2806.10    288.00   59%2 o
  -5   7   4     53.20     34.80    122.40   59%2 <
  -3   4   5  46727.00  51563.00    653.10   59%2 o
  -5   7   5    668.04   1028.50    148.40   59%2 o
   4  -6   6   2466.00   2757.10    193.80   59%2 o
   4  -6   7   7781.90   6770.40    260.00   59%2 o
   4  -6   8     50.00     93.40    113.60   59%2 <
  -1   1   8  15347.00  17187.00    455.10   59%2 o
   4  -6   9   2737.80    987.30    137.90   59%2 o
   1  -2  11   1129.30   2354.30    215.20   59%2 o
   1  -2  12  17735.00  17716.00    413.00   59%2 o
   1  -2  13     25.51    216.90    146.10   59%2 <
   1  -2  14   2535.20   2440.40    180.60   59%2 o
   3  -5  15     20.11     57.00     73.60   59%2 <
  -2   4 -16     56.03    148.80     65.80   59%2 <
  -3   5 -11    565.70    603.50    108.60   59%2 o
  -3   5 -10    296.20    644.80    114.20   59%2 o
  -6   9  -6     63.65    225.10     68.40   59%2 o
  -4   6  -5   3380.90   4453.80    217.20   59%2 o
  -6   9  -5     20.12    -16.20     62.20   59%2 <
  -4   6  -4    266.70    511.80    135.10   59%2 o
  -6   9  -4    187.04    208.00     54.10   59%2 o
   6  -8  -3    389.46    609.50    119.40   59%2 o
  -2   3  -3  14476.00  14502.50    377.90   59%2 o
   5  -7   2     70.89    215.40    116.60   59%2 <
   5  -7   3   1234.00    954.80    139.20   59%2 o
  -5   7   3    147.24    882.90    135.30   59%2 o
   5  -7   4   1259.30   1299.10    146.40   59%2 o
   2  -3   5    794.05    890.50    229.50   59%2 o
   4  -6  10    242.14    275.90     90.30   59%2 o
   4  -6  11    312.34    183.00     80.30   59%2 <
   4  -6  12     29.92    -47.90     73.90   59%2 <
   4  -6  13     61.46     51.70     70.00   59%2 <
   1  -2  15    105.78    278.10     88.70   59%2 o
   1  -2  16    130.92    -59.00     75.50   59%2 <
   3  -3 -16    626.19    815.00    161.40   60%2 o
  -2   4 -16     65.64    148.80     65.80   60%2 <
   0   1 -15    401.46    419.60    104.90   60%2 o
  -2   4 -15    609.32    524.70    107.80   60%2 o
   0   1 -14     33.21    209.80    105.60   60%2 <
   5  -6 -13   1795.80   1052.80    175.60   60%2 o
  -3   5 -11    464.58    603.50    108.60   60%2 o
  -1   2 -10  21929.00  20782.90    417.00   60%2 o
  -3   5 -10    352.24    644.80    114.20   60%2 o
  -1   2  -9   3570.00   3660.10    244.70   60%2 o
  -3   5  -9   1079.40   1656.50    156.70   60%2 o
   4  -5  -8   7125.40   6438.00    332.80   60%2 o
  -1   2  -8  26948.00  31363.10    498.60   60%2 o
  -6   9  -6     86.68    225.10     68.40   60%2 o
   6  -8  -5    343.42    697.00    103.30   60%2 o
  -4   6  -5   3740.80   4453.80    217.20   60%2 o
  -6   9  -5      5.86    -16.20     62.20   60%2 <
   6  -8  -4   4635.20   4592.60    207.90   60%2 o
  -4   6  -4    373.63    511.80    135.10   60%2 o
  -6   9  -4    119.50    208.00     54.10   60%2 o
   6  -8  -3    275.09    609.50    119.40   60%2 o
   3  -4  -3  87139.00  66738.70    769.60   60%2 o
  -2   3  -3  13785.00  14502.50    377.90   60%2 o
  -4   6  -3    318.07   1374.90    153.00   60%2 o
  -6   9  -3    137.77    -86.90     66.30   60%2 <
   6  -8  -2   2748.90   3791.40    195.50   60%2 o
   3  -4  -2  44931.00  45842.10    617.10   60%2 o
  -2   3  -2  13649.00  14233.40    410.60   60%2 o
   5  -7   1     57.26    273.30    125.10   60%2 <
   5  -7   2     29.69    215.40    116.60   60%2 <
  -5   7   2    224.50    327.00    136.70   60%2 <
   5  -7   3   1313.30    954.80    139.20   60%2 o
   2  -3   3  14404.00  14055.10    369.70   60%2 o
  -5   7   3    691.68    882.90    135.30   60%2 o
   5  -7   4   1873.00   1299.10    146.40   60%2 o
   2  -3   4   4193.10   2806.10    288.00   60%2 o
  -5   7   4     30.96     34.80    122.40   60%2 <
   2  -3   5    461.34    890.50    229.50   60%2 o
  -3   4   5  45798.00  51563.00    653.10   60%2 o
  -5   7   5   1285.50   1028.50    148.40   60%2 o
   4  -6   8     36.89     93.40    113.60   60%2 <
   4  -6   9    300.92    987.30    137.90   60%2 o
  -1   1   9   1082.80    -19.90    270.50   60%2 <
   4  -6  10    254.19    275.90     90.30   60%2 o
   4  -6  11     98.74    183.00     80.30   60%2 <
   4  -6  12      9.42    -47.90     73.90   60%2 <
   1  -2  12  17469.00  17716.00    413.00   60%2 o
   4  -6  13     65.39     51.70     70.00   60%2 <
   1  -2  13      9.87    216.90    146.10   60%2 <
   1  -2  14   2665.90   2440.40    180.60   60%2 o
   1  -2  15    249.81    278.10     88.70   60%2 o
   1  -2  16      8.40    -59.00     75.50   60%2 <
   1  -2  17     52.13   -196.30     80.00   60%2 <
  -3   5 -12    196.56    421.50     85.90   60%2 o
  -4   6  -6   2275.70   2160.40    186.80   60%2 o
   5  -7   5     22.68     84.80     98.80   60%2 <
   2  -3   6   2481.70   3429.50    211.10   60%2 o
   0   1 -16     71.07     55.20     83.20   61%2 <
  -3   5 -13     26.25    140.30     73.70   61%2 <
   5  -6 -12    841.86    805.00    168.00   61%2 o
  -1   2 -11   1213.20   1305.30    201.60   61%2 o
  -1   2 -10  17149.00  20782.90    417.00   61%2 o
   4  -5  -7   6936.40   7763.20    334.20   61%2 o
   1  -1  -7  30595.00  30491.40    609.80   61%2 o
  -4   6  -7   7424.80   6675.80    252.50   61%2 o
  -4   6  -6   2432.40   2160.40    186.80   61%2 o
   7  -9  -5     56.52    136.40     87.70   61%2 <
  -2   3  -5   1729.70   2257.80    240.50   61%2 o
  -2   3  -4   3737.90   2921.90    238.10   61%2 o
   3  -4  -2  41225.00  45842.10    617.10   61%2 o
   6  -8  -1     36.04    140.00     91.70   61%2 <
   3  -4  -1  45763.00  42006.70    595.70   61%2 o
   6  -8   0    589.79    674.00    108.20   61%2 o
  -5   7   0    272.47    384.80    118.10   61%2 o
   6  -8   1    220.49    364.90    106.70   61%2 o
  -5   7   1   3231.60   3103.40    182.50   61%2 o
  -3   4   3  86543.00  76937.80    790.00   61%2 o
  -3   4   4   3315.30   3089.40    303.90   61%2 o
   5  -7   6   1991.60   2045.30    157.50   61%2 o
   2  -3   6   2341.50   3429.50    211.10   61%2 o
   5  -7   7    484.47    468.60    108.10   61%2 o
   2  -3   7   1555.70   1695.40    177.70   61%2 o
   5  -7   8     49.92    124.80     91.90   61%2 <
   2  -3   8    326.92   1409.50    191.60   61%2 o
   5  -7   9    487.75    526.10    105.30   61%2 o
  -6   8   9    161.83    106.10     96.20   61%2 <
  -1   1  10  35335.00  33495.50    544.20   61%2 o
  -6   8  10     30.13    130.80     86.00   61%2 <
  -1   1  11  44746.00  43655.90    626.00   61%2 o
  -1   1  12  25783.00  26712.00    495.50   61%2 o
  -1   1  13  25817.00  24551.10    479.40   61%2 o
   0   1 -17     92.84    292.10     75.60   61%2 o
  -3   5 -15     60.38    123.00     62.30   61%2 <
  -3   5 -14    260.89    548.40     78.40   61%2 o
  -1   2 -12  16292.00  16466.00    365.00   61%2 o
  -4   6 -10    234.06    627.60    105.60   61%2 o
  -4   6  -9   1264.40   1840.10    146.60   61%2 o
  -4   6  -8     58.77    217.00     81.90   61%2 <
  -2   3  -6   3282.90   3751.00    218.70   61%2 o
   7  -9  -4    603.51    814.30    105.60   61%2 o
   7  -9  -3     38.23     92.80     73.40   61%2 <
  -5   7  -3    754.38    939.20    127.20   61%2 o
  -5   7  -2     85.13    227.60    104.70   61%2 <
  -5   7  -1     79.13    104.00    110.90   61%2 <
   3  -4   0  30297.00  25280.00    471.70   61%2 o
   6  -8   2    138.79    447.80     98.30   61%2 o
  -3   4   2  43951.00  40476.20    600.30   61%2 o
   6  -8   3    190.92    308.50     96.90   61%2 o
   6  -8   4    308.81    377.60     87.90   61%2 o
   6  -8   5    199.65    263.70     89.50   61%2 <
   2  -3   9   4082.70   5489.10    239.20   61%2 o
   5  -7  10    159.67    116.90     61.00   61%2 <
   2  -3  10   7674.10   9181.90    285.30   61%2 o
   5  -7  11     11.35    133.60     54.40   61%2 <
   2  -3  11   1334.10   2384.70    190.50   61%2 o
   2  -3  12    287.16   1306.30    156.00   61%2 o
   2  -3  13    614.24   1128.90    128.30   61%2 o
   2  -3  14    250.00    803.40    109.10   61%2 o
   0   1 -17    109.09    292.10     75.60   62%2 o
  -3   5 -15     58.95    123.00     62.30   62%2 <
  -3   5 -14    240.76    548.40     78.40   62%2 o
   2  -2 -13   2109.90   2334.30    256.10   62%2 o
  -1   2 -13     42.08     85.50    141.50   62%2 <
   5  -6 -12    767.09    805.00    168.00   62%2 o
  -1   2 -12  16510.00  16466.00    365.00   62%2 o
   5  -6 -11   2012.80   2166.90    194.20   62%2 o
  -4   6 -10    241.07    627.60    105.60   62%2 o
  -4   6  -9   1127.40   1840.10    146.60   62%2 o
  -4   6  -8     57.25    217.00     81.90   62%2 <
   4  -5  -7   7169.60   7763.20    334.20   62%2 o
   4  -5  -6  27185.00  26140.80    501.00   62%2 o
  -2   3  -6   3313.20   3751.00    218.70   62%2 o
   7  -9  -5     58.15    136.40     87.70   62%2 <
   4  -5  -5  12688.00  14479.20    396.10   62%2 o
  -2   3  -5   1835.50   2257.80    240.50   62%2 o
   7  -9  -4    606.15    814.30    105.60   62%2 o
   7  -9  -3     38.80     92.80     73.40   62%2 <
  -5   7  -3    766.21    939.20    127.20   62%2 o
   7  -9  -2    350.71    290.00     93.40   62%2 o
  -5   7  -2     78.15    227.60    104.70   62%2 <
  -5   7  -1     83.49    104.00    110.90   62%2 <
   3  -4   0  30648.00  25280.00    471.70   62%2 o
   6  -8   1    227.93    364.90    106.70   62%2 o
   3  -4   1  16748.00  19723.10    430.80   62%2 o
  -3   4   1  45657.00  43408.10    605.00   62%2 o
   6  -8   2    140.54    447.80     98.30   62%2 o
  -3   4   2  44362.00  40476.20    600.30   62%2 o
   6  -8   3    213.11    308.50     96.90   62%2 o
  -3   4   3  87480.00  76937.80    790.00   62%2 o
   6  -8   4    290.81    377.60     87.90   62%2 o
   6  -8   5    172.63    263.70     89.50   62%2 <
  -6   8   6   1792.90   2598.00    164.90   62%2 o
  -6   8   7    461.29    614.90    114.00   62%2 o
   2  -3   8    282.47   1409.50    191.60   62%2 o
  -6   8   8    853.33   1143.40    121.10   62%2 o
   2  -3   9   4499.30   5489.10    239.20   62%2 o
  -6   8   9    163.90    106.10     96.20   62%2 <
   5  -7  10    159.39    116.90     61.00   62%2 <
   2  -3  10   8308.10   9181.90    285.30   62%2 o
  -6   8  10     33.65    130.80     86.00   62%2 <
   5  -7  11     10.84    133.60     54.40   62%2 <
   2  -3  11   1313.00   2384.70    190.50   62%2 o
  -1   1  11  44338.00  43655.90    626.00   62%2 o
   2  -3  12    263.88   1306.30    156.00   62%2 o
  -1   1  12  25799.00  26712.00    495.50   62%2 o
   2  -3  13    592.20   1128.90    128.30   62%2 o
  -1   1  13  25916.00  24551.10    479.40   62%2 o
   2  -3  14    325.48    803.40    109.10   62%2 o
  -1   1  14    409.20    905.90    179.20   62%2 o
   2  -3  15    870.22    482.80     98.80   62%2 o
  -1   1  15     27.94    252.70    125.30   62%2 <
   2  -3  16     43.18    137.50     94.20   62%2 <
  -1   1  16   1066.70    917.50    140.50   62%2 o
  -1   1  17    962.53    819.90    113.30   62%2 o
  -1   2 -14   2923.90   3301.10    180.30   62%2 o
  -4   6 -13     61.38    -41.00     70.40   62%2 <
  -4   6 -12     16.29    149.50     68.50   62%2 <
  -4   6 -11    352.45    233.20     65.50   62%2 o
  -2   3  -8    226.36    456.30    166.50   62%2 <
  -2   3  -7    583.13    493.50    148.00   62%2 o
  -5   7  -6   1486.90   1687.50    148.40   62%2 o
  -5   7  -5    210.74    440.10    101.60   62%2 o
  -5   7  -4   1930.80   1338.20    142.90   62%2 o
   7  -9  -1     11.72     43.70     66.90   62%2 <
   7  -9   0     19.90    120.90     72.60   62%2 <
   7  -9   1     56.79    124.60     73.00   62%2 <
   3  -4   2   9842.80   9490.50    312.70   62%2 o
   3  -4   3  13773.00  14228.10    356.70   62%2 o
  -6   8   5    545.29    483.90    116.50   62%2 o
   6  -8   6    625.88    287.90     82.80   62%2 o
   6  -8   7    789.50    714.00     96.30   62%2 o
  -1   2 -15    102.29     99.20     93.70   63%2 <
   2  -2 -14    167.98    419.80    169.50   63%2 <
  -1   2 -14   3013.20   3301.10    180.30   63%2 o
  -4   6 -13    148.05    -41.00     70.40   63%2 <
  -4   6 -12     19.53    149.50     68.50   63%2 <
   5  -6 -10     41.97    219.50    127.60   63%2 <
   5  -6  -9    748.61    468.40    156.90   63%2 <
  -2   3  -9   5722.80   5247.30    245.20   63%2 o
   1  -1  -8  17720.00  21108.80    481.80   63%2 o
  -2   3  -8    541.35    456.30    166.50   63%2 <
  -5   7  -6   2300.30   1687.50    148.40   63%2 o
   4  -5  -5  16174.00  14479.20    396.10   63%2 o
  -5   7  -5    140.59    440.10    101.60   63%2 o
   4  -5  -4  24922.00  23737.20    454.40   63%2 o
  -3   4  -1  17106.00  20043.40    430.40   63%2 o
   7  -9   0     31.10    120.90     72.60   63%2 <
  -3   4   0  29843.00  34244.70    528.50   63%2 o
   7  -9   1    122.97    124.60     73.00   63%2 <
  -3   4   1  47459.00  43408.10    605.00   63%2 o
   7  -9   2    171.78    326.60     76.90   63%2 o
   7  -9   3     14.41    130.90     88.90   63%2 <
   3  -4   3  12399.00  14228.10    356.70   63%2 o
  -6   8   3   2403.40   2440.90    165.40   63%2 o
   3  -4   4    503.46   1129.80    201.10   63%2 o
  -6   8   4    794.62    858.20    130.20   63%2 o
   3  -4   5     36.43    -76.50    176.20   63%2 <
  -6   8   5    615.26    483.90    116.50   63%2 o
  -1   1  16   1141.50    917.50    140.50   63%2 o
  -1   1  17   1102.00    819.90    113.30   63%2 o
  -1   2 -17      9.83     93.80     74.00   63%2 <
  -1   2 -16     13.40     58.00     65.80   63%2 <
  -2   3 -11   1723.90   2636.50    201.40   63%2 o
  -2   3 -10   6163.20   7181.00    264.10   63%2 o
  -5   7 -10    181.92    173.00     76.50   63%2 <
  -5   7  -9    476.99    480.10     94.80   63%2 o
  -5   7  -8    289.21    261.90     85.40   63%2 o
  -5   7  -7    567.66    457.80    107.60   63%2 o
   4  -5  -3   3498.10   3639.80    241.40   63%2 o
  -3   4  -3  14169.00  14712.70    369.90   63%2 o
   4  -5  -2    635.68   1151.50    191.40   63%2 o
  -3   4  -2   7766.70  10345.90    335.90   63%2 o
  -6   8  -2    857.46   1781.60    140.30   63%2 o
  -6   8  -1     52.75    162.20     80.70   63%2 <
  -6   8   0    670.73    730.20    106.40   63%2 o
  -6   8   1    353.79    327.10     94.60   63%2 o
  -6   8   2   3035.40   2680.60    165.40   63%2 o
   3  -4   6   4558.80   3639.60    216.40   63%2 o
   3  -4   7  17673.00  14865.60    363.50   63%2 o
   3  -4   8  10695.00   9884.50    305.10   63%2 o
   3  -4   9   9761.80   7515.30    282.50   63%2 o
   3  -4  10    302.56    129.90    135.40   63%2 <
   3  -4  11   1098.20   1211.10    141.90   63%2 o
   3  -4  12    100.72      5.80     91.20   63%2 <
   3  -4  13    197.56     15.40     84.40   63%2 <
   3  -4  14    432.07    430.20     92.60   63%2 o
   3  -4  15     86.35    -70.30     68.70   63%2 <
  -5   7 -11     43.64    102.60     46.40   63%2 <
  -6   8  -3    112.89    163.60     80.30   63%2 <
  -1   2 -17     15.93     93.80     74.00   64%2 <
  -1   2 -16     22.22     58.00     65.80   64%2 <
   2  -2 -15    444.83    718.20    150.30   64%2 o
   2  -2 -14    526.88    419.80    169.50   64%2 <
  -2   3 -11   2531.60   2636.50    201.40   64%2 o
   5  -6 -10    113.77    219.50    127.60   64%2 <
  -2   3 -10   6721.80   7181.00    264.10   64%2 o
  -5   7 -10    189.90    173.00     76.50   64%2 <
   5  -6  -9    641.89    468.40    156.90   64%2 <
   1  -1  -9   1489.50    472.30    281.30   64%2 <
  -5   7  -9    488.69    480.10     94.80   64%2 o
   5  -6  -8   1719.40   2244.00    200.20   64%2 o
   4  -5  -4  24064.00  23737.20    454.40   64%2 o
   4  -5  -3   4944.50   3639.80    241.40   64%2 o
  -3   4  -3  13094.00  14712.70    369.90   64%2 o
   4  -5  -2    629.41   1151.50    191.40   64%2 o
  -3   4  -2   8177.10  10345.90    335.90   64%2 o
  -6   8  -2    975.15   1781.60    140.30   64%2 o
  -3   4  -1  17676.00  20043.40    430.40   64%2 o
  -6   8  -1     46.04    162.20     80.70   64%2 <
  -6   8   0    729.57    730.20    106.40   64%2 o
  -6   8   1    289.36    327.10     94.60   64%2 o
   3  -4   6   4205.30   3639.60    216.40   64%2 o
   3  -4   7  17639.00  14865.60    363.50   64%2 o
   3  -4   8  10277.00   9884.50    305.10   64%2 o
   3  -4   9   9135.20   7515.30    282.50   64%2 o
   3  -4  10    108.48    129.90    135.40   64%2 <
   3  -4  11   1101.00   1211.10    141.90   64%2 o
   3  -4  12    104.89      5.80     91.20   64%2 <
   3  -4  13    201.48     15.40     84.40   64%2 <
   3  -4  14    428.37    430.20     92.60   64%2 o
   3  -4  15     77.50    -70.30     68.70   64%2 <
  -2   3 -13    161.30    217.50    106.30   64%2 <
  -2   3 -12   1054.20    881.90    131.70   64%2 o
  -5   7 -11     71.56    102.60     46.40   64%2 <
  -3   4  -6   4053.60   3775.30    233.90   64%2 o
  -6   8  -6    680.14    585.70    101.50   64%2 o
  -3   4  -5     37.40     94.00    139.80   64%2 <
  -6   8  -5    207.40    234.50     89.30   64%2 <
  -3   4  -4    455.17    661.90    166.90   64%2 o
  -6   8  -4    283.11    200.60     83.80   64%2 <
  -6   8  -3    114.64    163.60     80.30   64%2 <
   4  -5  -1   9672.70   8751.40    288.10   64%2 o
   4  -5   0   1915.70   1728.20    177.20   64%2 o
   4  -5   1   1009.60   1188.40    181.10   64%2 o
   4  -5   2    144.38     42.10    169.70   64%2 <
  -6   8  -7    706.63    774.30     87.30   64%2 o
  -1   2 -17      8.83     93.80     74.00   65%2 <
   2  -2 -16    195.51     42.70    125.50   65%2 <
   2  -2 -15    494.37    718.20    150.30   65%2 o
  -2   3 -13    155.81    217.50    106.30   65%2 <
  -2   3 -12   1131.10    881.90    131.70   65%2 o
  -2   3 -11   1910.60   2636.50    201.40   65%2 o
  -5   7 -11     64.31    102.60     46.40   65%2 <
   5  -6  -9    645.97    468.40    156.90   65%2 <
   1  -1  -9   1184.00    472.30    281.30   65%2 <
   5  -6  -8   1866.10   2244.00    200.20   65%2 o
   5  -6  -7  12809.00  15082.80    371.30   65%2 o
   5  -6  -6  10572.00   9619.50    318.40   65%2 o
  -3   4  -6   3817.00   3775.30    233.90   65%2 o
  -6   8  -6    663.45    585.70    101.50   65%2 o
  -3   4  -5     32.87     94.00    139.80   65%2 <
  -6   8  -5    193.35    234.50     89.30   65%2 <
  -3   4  -4    429.50    661.90    166.90   65%2 o
  -6   8  -4    274.55    200.60     83.80   65%2 <
  -3   4  -3  13306.00  14712.70    369.90   65%2 o
  -6   8  -3    106.89    163.60     80.30   65%2 <
   4  -5  -2    575.06   1151.50    191.40   65%2 o
  -6   8  -2    901.78   1781.60    140.30   65%2 o
   4  -5  -1   9407.50   8751.40    288.10   65%2 o
   4  -5   0   1533.80   1728.20    177.20   65%2 o
   4  -5   1    948.05   1188.40    181.10   65%2 o
   4  -5   2    130.16     42.10    169.70   65%2 <
   0   0  16   1119.70   1097.20    131.10   65%2 o
  -2   3 -16    135.51    213.00     85.20   65%2 <
  -2   3 -15    446.00    466.30     95.20   65%2 o
  -2   3 -14     41.08    113.50     81.00   65%2 <
  -3   4  -9   8838.70   8297.00    275.30   65%2 o
  -3   4  -8   9924.10   8272.90    294.50   65%2 o
  -3   4  -7  16880.00  16380.30    368.50   65%2 o
  -6   8  -7    701.39    774.30     87.30   65%2 o
   5  -6  -5    715.75    605.80    167.40   65%2 o
  -7   9   0     37.34     45.30     67.00   65%2 <
  -7   9   1    135.76    161.40     66.00   65%2 <
  -7   9   2    389.70    362.10     74.90   65%2 o
   4  -5   3    410.10    224.50    141.40   65%2 <
  -7   9   3    163.44     71.70     69.90   65%2 <
   4  -5   4   6378.80   5196.20    237.40   65%2 o
  -7   9   4     30.10    195.30     65.90   65%2 <
   4  -5   5   3022.80   2961.60    196.50   65%2 o
  -7   9   5     62.13     76.90     66.70   65%2 <
   4  -5   6   1034.00   1061.70    169.90   65%2 o
   4  -5   7   4002.20   3911.90    220.90   65%2 o
   4  -5   8    323.10     44.40    124.10   65%2 <
   4  -5   9   1702.50   2099.10    162.60   65%2 o
   4  -5  10     10.71    146.10     91.40   65%2 <
   4  -5  11    605.29    555.40     98.20   65%2 o
   4  -5  12     64.74    -58.60     81.00   65%2 <
   4  -5  13    258.29    246.70     84.60   65%2 <
   4  -5  14     54.53     63.70     69.80   65%2 <
   2  -2 -17     49.74    329.60    106.20   66%2 o
   2  -2 -16     62.86     42.70    125.50   66%2 <
  -2   3 -16     42.58    213.00     85.20   66%2 <
   1  -1 -12  26922.00  26165.00    489.70   66%2 o
   6  -7 -11    465.35   1008.00    145.80   66%2 o
   1  -1 -11  49774.00  51258.00    666.60   66%2 o
   6  -7 -10   2425.10   2988.30    192.00   66%2 o
   1  -1 -10  31983.00  35985.70    556.00   66%2 o
  -3   4 -10    732.25    730.40    157.70   66%2 o
[truncated: 307,726 more chars]
