# Supplementary material for: Accurate structure models and absolute configuration determination using dynamical effects in continuous-rotation 3D electron diffraction data
Source: Nat Chem. 2023 Apr 20;15(6):848–55. doi: 10.1038/s41557-023-01186-1 (PMC10239730; doi:10.1038/s41557-023-01186-1)
Supplement: Supplementary file 2 — An archive with the CIF files of all refinements (kinematical and dynamical) of compounds analysed in detail in the Article. [file 41557_2023_1186_MOESM2_ESM.zip › CAU-36.cif]

#=======================================================================
data_global
#=======================================================================
_audit_creation_method                   'Jana2006 Version : 07/02/2020'

_publ_section_references
;
Palatinus L. & Chapuis G. (2007). J. Appl. Cryst. 40, 786-790.

Palatinus, L., Jacob, D., Cuvillier, P., Klementova, M., Sinkler, W. & Marks,
L. D. (2013). Acta Cryst. A. 69, 171-188.

Petricek, V., Dusek, M. & Palatinus L. (2014). Z. Kristallogr. 229(5), 345-352.

Palatinus, L., Brazda, P., Jelinek, M., Hrda, J., Steciuk, G. & Klementova, M.
(2019). Acta Cryst. B. 75, 512-522.
;
#=======================================================================
data_CAU-36_dynamical
#=======================================================================
_computing_data_collection               'Instamatic'
_computing_cell_refinement               'PETS2'
_computing_data_reduction                'PETS2'
_computing_structure_solution            'superflip'
_computing_structure_refinement          'Jana2006/Dyngo'
_computing_molecular_graphics            'VESTA 3'
#=======================================================================

# 5. CHEMICAL DATA

_chemical_name_common                    'CAU-36'
_chemical_formula_sum                    'C56 H48 Co2 N8 Ni1 O18 P4'
_chemical_formula_weight                 1421.5

#=======================================================================

# 6. CRYSTAL DATA

_symmetry_cell_setting                   tetragonal
_symmetry_space_group_name_H-M           'P -4 c 2'
_symmetry_space_group_name_Hall          'P -4;-2c'
_symmetry_Int_Tables_number              116

loop_
 _space_group_symop_id
 _space_group_symop_operation_xyz
 1   x,y,z
 2   -x,-y,z
 3   y,-x,-z
 4   -y,x,-z
 5   x,-y,z+1/2
 6   -x,y,z+1/2
 7   y,x,-z+1/2
 8   -y,-x,-z+1/2

_cell_length_a                           21.657(5)
_cell_length_b                           21.657(5)
_cell_length_c                           8.9863(17)
_cell_angle_alpha                        90
_cell_angle_beta                         90
_cell_angle_gamma                        90
_cell_volume                             4214.7(16)

loop_
 _twin_individual_id
 _twin_individual_mass_fraction_refined
 _twin_individual_twin_matrix_11
 _twin_individual_twin_matrix_12
 _twin_individual_twin_matrix_13
 _twin_individual_twin_matrix_21
 _twin_individual_twin_matrix_22
 _twin_individual_twin_matrix_23
 _twin_individual_twin_matrix_31
 _twin_individual_twin_matrix_32
 _twin_individual_twin_matrix_33
1 0.5
1 0 0
0 1 0
0 0 1
2 0.5
-1 0 0
0 -1 0
0 0 -1

_cell_formula_units_Z                    2

_cell_measurement_reflns_used            ?
_cell_measurement_theta_min              ?
_cell_measurement_theta_max              ?
_cell_measurement_temperature            96
_cell_special_details
; ?
;

_exptl_crystal_density_diffrn            1.1201
_exptl_crystal_density_meas              ?
_exptl_crystal_density_method            ?
_exptl_crystal_F_000                     1452

_exptl_absorpt_coefficient_mu            0
_exptl_crystal_description               ?
_exptl_crystal_size_max                  ?
_exptl_crystal_size_mid                  ?
_exptl_crystal_size_min                  ?
_exptl_crystal_size_rad                  ?
_exptl_crystal_colour                    ?
_exptl_absorpt_correction_type           ?
_exptl_absorpt_process_details           ?
_exptl_absorpt_correction_T_min          ?
_exptl_absorpt_correction_T_max          ?

#=======================================================================

# 7. EXPERIMENTAL DATA

_diffrn_ambient_temperature              96
_diffrn_radiation_type                   'electrons 200 keV'
_diffrn_radiation_source                 'Lab6 cathode'
_diffrn_radiation_wavelength             0.0251
_diffrn_measurement_device               'TEM JEOL JEM-2100 LaB6'
_diffrn_detector                         'ASI Timepix'
_diffrn_measurement_method               'continuous-rotation 3D ED'
_diffrn_measurement_specimen_support     'holey carbon grid'

_diffrn_reflns_number                    30081
_diffrn_reflns_theta_min                 0.07
_diffrn_reflns_theta_max                 0.72
_diffrn_reflns_theta_full                0.72
_diffrn_measured_fraction_theta_max      0.98
_diffrn_measured_fraction_theta_full     0.98
_diffrn_reflns_av_R_equivalents          ?
_diffrn_reflns_av_unetI/netI             0.09
_diffrn_reflns_limit_h_min               -21
_diffrn_reflns_limit_h_max               21
_diffrn_reflns_limit_k_min               -21
_diffrn_reflns_limit_k_max               21
_diffrn_reflns_limit_l_min               -8
_diffrn_reflns_limit_l_max               8
_diffrn_reflns_reduction_process         ?

_diffrn_radiation_probe                  electron

#=======================================================================

# 8. REFINEMENT DATA

_refine_special_details
;
Calculated intensities based on dynamical theory of electron diffraction.
Number of individual data sets in refinement:  4
Block  Thickness     Nobs    Nall    Robs    Rall   wRall  Twin fraction
   4      474.22     1440    2959  0.1239  0.1929  0.1278      0.56(2)   
   5      565.20      383     636  0.1345  0.1674  0.1390      0.31(2)
   6      766.35     1278    2747  0.1057  0.1793  0.1110      0.58(2)
   7     1092.56     1238    2389  0.1292  0.1871  0.1340      0.603(16)
Thickness given in Angstrom.
Twin fraction refers to the refined fraction of the volume with a structure
orientation defined by the twin law.

Refinement statistics relevant for the non-linear least-squares minimisation of wR(all):
Number of reflections in refinement (obs/all):   4339 / 8731
Number of reflections present more than once:    1616
Number of reflections unique in point group 1:   7115
Robs:   0.1216
Rall:   0.1855
wRall:  0.1269

Post-refinement analysis of symmetrically-equivalent reflections:
Number of unique reflections (obs/all): 1480 / 2089
MRobs:  0.1064
MRall:  0.1329
MwRall: 0.1060
;

_reflns_number_total                     8731
_reflns_number_gt                        4339
_reflns_threshold_expression             'I>3\s(I)'

_refine_ls_structure_factor_coef         F
_refine_ls_R_factor_gt                   0.1216
_refine_ls_wR_factor_gt                  0.1190
_refine_ls_R_factor_all                  0.1855
_refine_ls_wR_factor_ref                 0.1269
_refine_ls_goodness_of_fit_ref           2.24
_refine_ls_goodness_of_fit_gt            3.00
_refine_ls_number_reflns                 8731
_refine_ls_number_parameters             214
_refine_ls_number_restraints             0
_refine_ls_number_constraints            293
_refine_ls_weighting_scheme              sigma
_refine_ls_weighting_details             'w=1/(\s^2^(F)+0.0001F^2^)'
_refine_ls_hydrogen_treatment            'constr'
_refine_ls_shift/su_max                  0.0399
_refine_ls_shift/su_mean                 0.0039
_refine_diff_density_max                 0.11
_refine_diff_density_min                 -0.11
_refine_ls_extinction_method             'none'
_refine_ls_extinction_coef               ?
_refine_ls_extinction_expression         ?
_refine_ls_abs_structure_details
;  refined as inversion twin
;

loop_
 _atom_type_symbol
 _atom_type_scat_source
 C   International_Tables_Vol_C
 H   International_Tables_Vol_C
 Co  International_Tables_Vol_C
 N   International_Tables_Vol_C
 Ni  International_Tables_Vol_C
 O   International_Tables_Vol_C
 P   International_Tables_Vol_C

#=======================================================================

# 9. ATOMIC COORDINATES AND DISPLACEMENT PARAMETERS

loop_
 _atom_site_label
 _atom_site_type_symbol
 _atom_site_fract_x
 _atom_site_fract_y
 _atom_site_fract_z
 _atom_site_adp_type
 _atom_site_U_iso_or_equiv
 _atom_site_site_symmetry_multiplicity
 _atom_site_occupancy
 _atom_site_calc_flag
 _atom_site_refinement_flags
 _atom_site_disorder_assembly
 _atom_site_disorder_group
  Co1 Co 1 0.5 -0.0719(5) Uani 0.0649(18) 4 1 d . . .
  Ni1 Ni 0.5 0.5 0 Uani 0.0214(15) 2 1 d . . .
  P1 P 0.92292(17) 0.4192(2) 0.1807(5) Uani 0.0515(19) 8 1 d . . .
  N1 N 0.5486(2) 0.4255(2) -0.0105(8) Uani 0.0321(11) 8 1 d . . .
  O1 O 0.9601(3) 0.4338(3) 0.0438(11) Uani 0.075(4) 8 1 d . . .
  O2 O 0.9330(4) 0.4634(4) 0.3059(12) Uiso 0.087(3) 8 1 d . . .
  O3 O 0.9328(4) 0.3561(5) 0.2367(13) Uani 0.115(5) 8 1 d . . .
  C1 C 0.5274(3) 0.3687(3) -0.0489(9) Uani 0.0321(11) 8 1 d . . .
  C2 C 0.5781(3) 0.3278(3) -0.0835(8) Uani 0.0321(11) 8 1 d . . .
  H2 H 0.57515 0.281067 -0.127696 Uiso 0.0385 8 1 d . . .
  C3 C 0.6294(3) 0.3593(2) -0.0499(8) Uani 0.0321(11) 8 1 d . . .
  H3 H 0.676621 0.342133 -0.057067 Uiso 0.0385 8 1 d . . .
  C4 C 0.6107(2) 0.4200(2) -0.0025(9) Uani 0.0321(11) 8 1 d . . .
  C5 C 0.6515(2) 0.4652(3) 0.0438(9) Uani 0.0321(11) 8 1 d . . .
  C6 C 0.7172(3) 0.4507(3) 0.0723(10) Uani 0.0442(14) 8 1 d . . .
  C7 C 0.7641(2) 0.4774(3) -0.0214(10) Uani 0.0442(14) 8 1 d . . .
  H7 H 0.751138 0.504203 -0.119281 Uiso 0.0531 8 1 d . . .
  C8 C 0.8249(3) 0.4690(3) 0.0134(10) Uani 0.0442(14) 8 1 d . . .
  H8 H 0.860589 0.493129 -0.04912 Uiso 0.0531 8 1 d . . .
  C9 C 0.8413(3) 0.4290(3) 0.1301(9) Uani 0.0442(14) 8 1 d . . .
  C10 C 0.7971(3) 0.3999(3) 0.2045(9) Uani 0.0442(14) 8 1 d . . .
  H10 H 0.810479 0.366821 0.290164 Uiso 0.0531 8 1 d . . .
  C11 C 0.7346(3) 0.4095(3) 0.1782(10) Uani 0.0442(14) 8 1 d . . .
  H11 H 0.699949 0.384365 0.241877 Uiso 0.0531 8 1 d . . .
  Ow1 O 0.8936(10) 0.2466(11) 0.148(3) Uiso 0.298(9) 8 1 d . . .
  Ow2 O 0.7637(10) 0.2363(10) 0.25 Uiso 0.298(9) 4 1 d . . .
  N2 N 1.1693(3) 0.3010(4) 0.1896(11) Uiso 0.090(4) 8 0.5 d . . .
  N3 N 1.0577(3) 0.3336(4) 0.1957(11) Uiso 0.090(4) 8 0.5 d . . .
  C12 C 1.1651(4) 0.3688(4) 0.1636(13) Uiso 0.054(2) 8 0.441(4) d . . .
  H12a H 1.184834 0.37992 0.055271 Uiso 0.0647 8 0.441(4) d . . .
  H12b H 1.190466 0.393135 0.250484 Uiso 0.0647 8 0.441(4) d . . .
  C12' C 1.1603(4) 0.3476(4) 0.3097(12) Uiso 0.054(2) 8 0.059(4) d . . .
  H12a' H 1.189273 0.387723 0.287621 Uiso 0.0647 8 0.059(4) d . . .
  H12b' H 1.172871 0.327377 0.416521 Uiso 0.0647 8 0.059(4) d . . .
  C13 C 1.0973(4) 0.3886(3) 0.1672(13) Uiso 0.054(2) 8 0.441(4) d . . .
  H13a H 1.084816 0.409096 0.060537 Uiso 0.0647 8 0.441(4) d . . .
  H13b H 1.090475 0.422403 0.255611 Uiso 0.0647 8 0.441(4) d . . .
  C13' C 1.0925(4) 0.3674(4) 0.3133(12) Uiso 0.054(2) 8 0.059(4) d . . .
  H13a' H 1.08926 0.416911 0.293288 Uiso 0.0647 8 0.059(4) d . . .
  H13b' H 1.072864 0.356595 0.421956 Uiso 0.0647 8 0.059(4) d . . .
  C14 C 1.1346(4) 0.2677(4) 0.0711(11) Uiso 0.054(2) 8 0.441(4) d . . .
  H14a H 1.137729 0.218063 0.090132 Uiso 0.0647 8 0.441(4) d . . .
  H14b H 1.1543 0.278788 -0.037247 Uiso 0.0647 8 0.441(4) d . . .
  C14' C 1.1519(5) 0.3285(5) 0.0434(10) Uiso 0.054(2) 8 0.059(4) d . . .
  H14a' H 1.158454 0.29431 -0.044254 Uiso 0.0647 8 0.059(4) d . . .
  H14b' H 1.181047 0.368405 0.020988 Uiso 0.0647 8 0.059(4) d . . .
  C15 C 1.0667(4) 0.2875(4) 0.0746(11) Uiso 0.054(2) 8 0.441(4) d . . .
  H15a H 1.054318 0.308095 -0.031861 Uiso 0.0647 8 0.441(4) d . . .
  H15b H 1.037722 0.247279 0.095638 Uiso 0.0647 8 0.441(4) d . . .
  C15' C 1.0842(5) 0.3486(5) 0.0469(10) Uiso 0.054(2) 8 0.059(4) d . . .
  H15a' H 1.081222 0.398191 0.027793 Uiso 0.0647 8 0.059(4) d . . .
  H15b' H 1.05857 0.323938 -0.038998 Uiso 0.0647 8 0.059(4) d . . .
  C16 C 1.1425(4) 0.2857(4) 0.3378(10) Uiso 0.054(2) 8 0.441(4) d . . .
  H16a H 1.14564 0.236133 0.356729 Uiso 0.0647 8 0.441(4) d . . .
  H16b H 1.167876 0.310215 0.424348 Uiso 0.0647 8 0.441(4) d . . .
  C16' C 1.1299(4) 0.2460(3) 0.2198(12) Uiso 0.054(2) 8 0.059(4) d . . .
  H16a' H 1.136726 0.211841 0.132226 Uiso 0.0647 8 0.059(4) d . . .
  H16b' H 1.14236 0.226246 0.327242 Uiso 0.0647 8 0.059(4) d . . .
  C17 C 1.0747(4) 0.3055(4) 0.3414(10) Uiso 0.054(2) 8 0.441(4) d . . .
  H17a H 1.045627 0.265324 0.362047 Uiso 0.0647 8 0.441(4) d . . .
  H17b H 1.067837 0.339315 0.429823 Uiso 0.0647 8 0.441(4) d . . .
  C17' C 1.0621(3) 0.2659(3) 0.2226(12) Uiso 0.054(2) 8 0.059(4) d . . .
  H17a' H 1.036775 0.241262 0.136233 Uiso 0.0647 8 0.059(4) d . . .
  H17b' H 1.042199 0.254961 0.33088 Uiso 0.0647 8 0.059(4) d . . .

loop_
 _atom_site_aniso_label
 _atom_site_aniso_type_symbol
 _atom_site_aniso_U_11
 _atom_site_aniso_U_22
 _atom_site_aniso_U_33
 _atom_site_aniso_U_12
 _atom_site_aniso_U_13
 _atom_site_aniso_U_23
 Co1 Co 0.021(2) 0.111(4) 0.062(3) 0.025(2) 0 0
 Ni1 Ni 0.0075(14) 0.0075(14) 0.049(4) 0 0 0
 P1 P 0.019(3) 0.070(3) 0.065(4) 0.016(2) 0.013(3) 0.000(3)
 N1 N 0.0187(15) 0.0122(16) 0.065(3) -0.0005(12) 0.0001(18) 0.0048(17)
 O1 O 0.015(3) 0.091(6) 0.118(9) 0.006(4) -0.001(5) -0.004(6)
 O3 O 0.078(7) 0.122(8) 0.144(11) 0.069(6) -0.024(6) 0.018(7)
 C1 C 0.0187(15) 0.0122(16) 0.065(3) -0.0005(12) 0.0001(18) 0.0048(17)
 C2 C 0.0187(15) 0.0122(16) 0.065(3) -0.0005(12) 0.0001(18) 0.0048(17)
 C3 C 0.0187(15) 0.0122(16) 0.065(3) -0.0005(12) 0.0001(18) 0.0048(17)
 C4 C 0.0187(15) 0.0122(16) 0.065(3) -0.0005(12) 0.0001(18) 0.0048(17)
 C5 C 0.0187(15) 0.0122(16) 0.065(3) -0.0005(12) 0.0001(18) 0.0048(17)
 C6 C 0.0154(15) 0.052(2) 0.066(3) 0.0006(15) -0.0012(18) 0.0104(18)
 C7 C 0.0154(15) 0.052(2) 0.066(3) 0.0006(15) -0.0012(18) 0.0104(18)
 C8 C 0.0154(15) 0.052(2) 0.066(3) 0.0006(15) -0.0012(18) 0.0104(18)
 C9 C 0.0154(15) 0.052(2) 0.066(3) 0.0006(15) -0.0012(18) 0.0104(18)
 C10 C 0.0154(15) 0.052(2) 0.066(3) 0.0006(15) -0.0012(18) 0.0104(18)
 C11 C 0.0154(15) 0.052(2) 0.066(3) 0.0006(15) -0.0012(18) 0.0104(18)

#=======================================================================

# 10. MOLECULAR GEOMETRY

loop_
 _geom_bond_atom_site_label_1
 _geom_bond_atom_site_label_2
 _geom_bond_site_symmetry_1
 _geom_bond_site_symmetry_2
 _geom_bond_distance
 _geom_bond_publ_flag
  C1 N1 . . 1.358(8) ?
  C1 C2 . . 1.443(8) ?
  C1 C5 . 3_565 1.418(8) ?
  C2 C3 . . 1.337(9) ?
  C3 C4 . . 1.440(8) ?
  C4 N1 . . 1.351(7) ?
  C4 C5 . . 1.384(8) ?
  C5 C6 . . 1.480(8) ?
  C6 C7 . . 1.441(10) ?
  C6 C11 . . 1.357(11) ?
  C7 C8 . . 1.366(8) ?
  C8 C9 . . 1.404(11) ?
  C9 C10 . . 1.327(10) ?
  C10 C11 . . 1.391(9) ?

loop_
 _geom_angle_atom_site_label_1
 _geom_angle_atom_site_label_2
 _geom_angle_atom_site_label_3
 _geom_angle_site_symmetry_1
 _geom_angle_site_symmetry_2
 _geom_angle_site_symmetry_3
 _geom_angle
 _geom_angle_publ_flag
  N1 C1 C2 . . . 110.7(5) ?
  N1 C1 C5 . . 3_565 126.3(5) ?
  C2 C1 C5 . . 3_565 122.7(5) ?
  C1 C2 C3 . . . 105.7(5) ?
  C2 C3 C4 . . . 107.3(5) ?
  N1 C4 C3 . . . 110.3(5) ?
  N1 C4 C5 . . . 126.0(5) ?
  C3 C4 C5 . . . 123.7(5) ?
  C1 C5 C4 4_655 . . 119.0(5) ?
  C1 C5 C6 4_655 . . 119.6(5) ?
  C4 C5 C6 . . . 121.1(5) ?
  C5 C6 C7 . . . 119.4(7) ?
  C5 C6 C11 . . . 121.8(6) ?
  C7 C6 C11 . . . 118.6(6) ?
  C6 C7 C8 . . . 119.4(7) ?
  C7 C8 C9 . . . 119.8(6) ?
  C8 C9 C10 . . . 119.2(6) ?
  C9 C10 C11 . . . 123.0(7) ?
  C6 C11 C10 . . . 119.2(7) ?

#=======================================================================

# 11. STRUCTURE-FACTOR LIST

loop_
 _reflns_scale_group_code
 _reflns_scale_meas_intensity
2%2    2429.198
3%2    2453.358
4%2    2328.557
5%2    2384.776
6%2    2374.646
7%2    2430.195
8%2    2449.428
9%2    2411.626
10%2   2429.872
11%2   2512.739
12%2   2428.327
13%2   2392.482
14%2   2465.196
17%2   2540.344
18%2   2673.199
19%2   2682.813
20%2   2508.371
2%4    4164.081
3%4    4275.859
8%4    3571.071
9%4    3539.031
10%4   3762.344
11%4   4150.475
12%4   4304.073
13%4   4172.564
14%4   4150.079
20%4   4382.221
21%4   4267.833
22%4   4520.458
23%4   4358.191
24%4   4173.400
25%4   4491.617
26%4   4438.249
27%4   4305.873
28%4   4411.938
29%4   4460.926
30%4   4589.224
31%4   4363.205
32%4   4324.695
33%4   4422.147
34%4   4510.146
35%4   4336.791
36%4   4418.162
37%4   4451.301
38%4   4582.924
39%4   4129.128
40%4   4010.261
55%4   3449.955
56%4   3145.466
57%4   2673.383
3%5    2662.593
4%5    2752.607
5%5    2967.648
6%5    3011.690
7%5    3012.072
21%5   3383.554
22%5   3164.106
26%5   2902.466
27%5   2543.020
33%5   2428.814
34%5   2562.680
7%6    1677.319
8%6    1944.972
9%6    2240.429
10%6   2412.456
11%6   2306.340
12%6   2401.182
13%6   2399.093
14%6   2322.205
15%6   2383.730
16%6   2344.070
17%6   2263.243
18%6   2233.038
22%6   2191.914
23%6   2503.807
24%6   2597.622
25%6   2563.135
26%6   2668.695
61%6   2593.711
62%6   2330.842
63%6   2257.473
64%6   2472.574
65%6   2377.145
66%6   2417.641
67%6   2194.554
68%6   2213.390
69%6   2141.311
70%6   1778.228
71%6   1990.738
72%6   1820.541
73%6   1744.627
46%7   1667.323
47%7   1756.717
48%7   1893.169
49%7   1905.539
50%7   2270.869
51%7   2218.993
52%7   2255.775
53%7   2169.535
54%7   2107.912
55%7   1945.188
56%7   2154.953
57%7   2046.846
58%7   1853.808
59%7   2182.006
60%7   1912.280
61%7   2217.074
62%7   1740.435
63%7   2076.052
64%7   2020.087
65%7   1980.329
66%7   1803.898
67%7   2222.643
68%7   2267.866
69%7   2053.298
70%7   1973.949
71%7   1991.242
72%7   1978.328
73%7   1917.583
74%7   2040.719
75%7   2115.052
76%7   1874.116
77%7   1858.004
2%8    1596.904
3%8    1832.718
4%8    1853.138
5%8    1840.796
6%8    1871.631
7%8    1827.523
8%8    1734.623
9%8    1670.620
10%8   1928.236
11%8   1991.609
12%8   2084.464
13%8   1887.462
14%8   2016.178
15%8   2026.666
16%8   1912.260
17%8   2042.660
18%8   2063.264
19%8   1960.427
20%8   1778.574
21%8   1545.911
22%8   1879.565
23%8   1988.869
24%8   1802.481
25%8   1825.520
26%8   1664.658
27%8   1642.682
28%8   1564.505
29%8   1830.710
30%8   1796.342
31%8   1705.253
32%8   1738.513
33%8   1651.859
34%8   1846.436
35%8   1823.580
36%8   1663.756
37%8   1582.195
38%8   1660.140
39%8   1810.032
40%8   1911.182
41%8   1833.120
42%8   1722.480
43%8   1867.250
44%8   1831.262
45%8   1699.846
46%8   1655.227
47%8   1680.865
48%8   1802.683
49%8   1656.170
50%8   1774.054
51%8   1610.724
52%8   1513.255
53%8   1536.114

loop_
 _refln_index_h
 _refln_index_k
 _refln_index_l
 _refln_intensity_calc
 _refln_intensity_meas
 _refln_intensity_sigma
 _refln_scale_group_code
 _refln_observed_status
 -19   2   4    549.27    357.50    197.40   2%4 <
 -19   7   2    237.32    416.10    192.40   2%4 <
 -19   9   1    328.22   -101.30    180.80   2%4 <
 -18   4   3   1327.69   1352.50    233.40   2%4 o
 -18   6   2    386.98    859.00    216.30   2%4 o
 -18  11   0   1319.06   1208.90    208.60   2%4 o
 -17   3   3   1452.01   1178.80    254.80   2%4 o
 -17   8   1    151.76    193.80    215.40   2%4 <
 -16   0   4    930.71    376.10    247.90   2%4 <
 -16   5   2   1872.17   1582.80    258.70   2%4 o
 -16  10   0    905.54   1024.70    226.10   2%4 o
 -16  12  -1    213.85    228.30    207.20   2%4 <
 -15  -3   5    939.91   1266.40    257.20   2%4 o
 -15   7   1   1104.04   1850.00    254.40   2%4 o
 -15   9   0     66.46    383.80    222.50   2%4 <
 -15  14  -2     55.53    162.30    201.00   2%4 <
 -14  -6   6    494.35    513.00    245.90   2%4 <
 -14  -1   4    579.12    686.20    307.30   2%4 <
 -14   4   2   4364.85   5210.40    313.30   2%4 o
 -14   6   1    329.81    653.30    263.60   2%4 <
 -14  11  -1    885.90   1550.70    238.60   2%4 o
 -14  13  -2    252.83    510.40    231.60   2%4 <
 -13  -4   5     95.01    301.50    294.00   2%4 <
 -13   8   0    754.93   1221.00    257.00   2%4 o
 -13  15  -3     15.29    332.60    198.20   2%4 <
 -12   5   1    481.01    672.30    287.70   2%4 <
 -12  12  -2     12.17    624.90    236.60   2%4 <
 -11   9  -1    281.94   1173.80    262.90   2%4 o
 -10  -1   3   5184.65   3879.90    410.50   2%4 o
 -10   6   0    891.35   1492.10    329.80   2%4 o
 -10  11  -2   3003.85   3183.40    295.60   2%4 o
 -10  13  -3   2660.46   2740.40    283.90   2%4 o
  -9   8  -1   1424.05   2523.10    318.60   2%4 o
  -9  15  -4    259.66    678.20    232.40   2%4 <
  -8   5   0   3598.05   4512.10    388.90   2%4 o
  -8  12  -3    136.74     30.30    275.40   2%4 <
  -7   9  -2   4042.90   4427.60    376.60   2%4 o
  -7  16  -5    574.49    654.90    258.10   2%4 <
  -6   6  -1   1838.89   6766.30    438.00   2%4 o
  -6  13  -4    345.29    300.30    289.70   2%4 <
  -5  10  -3   1141.38   1055.20    329.10   2%4 o
  -4  14  -5   1849.72   1731.00    292.30   2%4 o
  -2  13  -5     91.29    509.40    348.60   2%4 <
  -1 -14   6    516.97    250.60    279.80   2%4 <
  -1  10  -4  10087.00   8831.40    471.20   2%4 o
   0  14  -6   1017.20   1316.80    342.60   2%4 o
   2 -11   4   1654.48   1460.90    342.10   2%4 o
   3 -14   5    674.29    773.40    244.90   2%4 o
   4  -5   1   6105.97   7243.60    508.60   2%4 o
   5 -13   4   1118.07   1224.50    280.00   2%4 o
   5  -8   2   2950.17   2575.10    390.40   2%4 o
   6 -16   5     33.75    149.70    206.80   2%4 <
   6 -11   3   1223.80   1182.40    295.30   2%4 o
   7  -7   1    893.55   1612.70    354.00   2%4 o
   7  -2  -1   1847.01   3366.10    472.40   2%4 o
   8 -15   4    711.94    870.80    211.50   2%4 o
   8 -10   2   2509.78   1971.70    285.90   2%4 o
   8  -5   0   3786.22   3587.90    408.90   2%4 o
   8   2  -3  17500.30  20696.80    577.80   2%4 o
   9 -13   3    351.93    888.00    256.80   2%4 o
   9  -8   1   1036.27   1952.30    317.10   2%4 o
   9  -1  -2  10917.50   8893.30    470.60   2%4 o
  10 -16   4     34.29   -280.40    190.10   2%4 <
  10  -9   1   2912.04   2743.30    283.90   2%4 o
  10  -4  -1  12239.50  11783.30    425.10   2%4 o
  11 -12   2   2759.60   2094.00    241.30   2%4 o
  11  -7   0    459.00    545.70    269.30   2%4 <
  12 -15   3     39.37     59.90    173.10   2%4 <
  12 -10   1    488.44    434.40    243.80   2%4 <
  12  -3  -2   7245.73   5982.60    349.90   2%4 o
  13 -13   2    449.09    989.20    220.50   2%4 o
  13 -11   1   2278.04   2103.80    238.00   2%4 o
  13  -6  -1   1073.70   1839.70    266.50   2%4 o
  14 -14   2     75.74    491.10    179.30   2%4 <
  14  -9   0   2053.15   1433.60    236.20   2%4 o
  14  -2  -3   1508.32   1290.50    288.50   2%4 o
  15 -12   1     24.59    126.30    185.00   2%4 <
  15  -5  -2   1018.69   1323.80    268.00   2%4 o
  15   0  -4   1799.30   1739.00    298.30   2%4 o
  16 -13   1    150.49     94.00    181.30   2%4 <
  16  -8  -1   1550.04   1423.30    231.40   2%4 o
  16  -3  -3   1099.79    787.10    285.20   2%4 <
  17 -11   0   3939.17   1734.40    214.80   2%4 o
  17  -6  -2    543.16    875.90    246.40   2%4 o
  17  -4  -3   3594.99   2198.60    269.00   2%4 o
  17   1  -5    481.30    158.80    251.20   2%4 <
  18 -12   0    274.10    156.30    166.20   2%4 <
  18  -9  -1    631.84    170.40    208.40   2%4 <
  18  -7  -2    672.07    684.80    208.90   2%4 o
  18  -2  -4    214.90    246.10    241.00   2%4 <
  19 -10  -1    614.14    154.10    186.80   2%4 <
  19  -5  -3    598.06    468.90    223.10   2%4 <
  19  -3  -4    720.53    338.70    213.40   2%4 <
 -19   5   3    525.04    250.60    211.30   3%4 <
 -19  10   1    498.64    449.70    190.80   3%4 <
 -18   2   4    284.50    591.00    206.70   3%4 <
 -18   7   2    548.50    890.60    208.50   3%4 o
 -18   9   1    620.73    385.20    206.60   3%4 <
 -17   6   2    401.46    785.90    221.00   3%4 o
 -17  11   0   3942.32   2554.60    239.00   3%4 o
 -16  -2   5   1968.14   1941.00    264.50   3%4 o
 -16   8   1   1267.65   1078.30    227.30   3%4 o
 -16  13  -1    142.76    108.30    201.00   3%4 <
 -15  -5   6    986.29    522.80    248.40   3%4 <
 -15   0   4   2257.91    937.90    275.60   3%4 o
 -15   5   2    608.47   1022.10    263.80   3%4 o
 -15  12  -1     46.61    728.40    203.70   3%4 o
 -14   9   0   1885.29   1127.30    248.60   3%4 o
 -14  14  -2    102.41   -152.90    212.40   3%4 <
 -13   1   3    588.29    998.10    293.90   3%4 o
 -13   6   1    939.40   1273.30    262.80   3%4 o
 -13  11  -1   2335.64   2381.10    258.60   3%4 o
 -13  13  -2    421.16    688.80    223.40   3%4 o
 -12  -7   6    849.58    221.60    297.20   3%4 <
 -12  -2   4   1430.41   2060.90    343.40   3%4 o
 -12   3   2   7256.75   6146.80    357.10   3%4 o
 -12   8   0    720.71   1250.10    270.30   3%4 o
 -12  10  -1    512.40    589.20    250.50   3%4 <
 -12  15  -3    110.61    520.60    219.70   3%4 <
 -11   7   0    421.79    649.90    290.50   3%4 <
 -11  12  -2   2741.68   2467.90    271.00   3%4 o
 -10   4   1  11989.70  10777.70    417.20   3%4 o
 -10   9  -1   2844.32   2445.90    305.60   3%4 o
 -10  16  -4     84.06    387.50    221.30   3%4 <
  -9   1   2  13183.50   9191.30    468.80   3%4 o
  -9   6   0   1808.44   3663.70    363.00   3%4 o
  -9  13  -3    491.10   1180.50    267.60   3%4 o
  -8  10  -2   2362.91   1516.60    318.20   3%4 o
  -7   7  -1    914.92    929.80    370.00   3%4 <
  -7  14  -4   1263.07   1463.40    279.50   3%4 o
  -6   4   0  48191.90  53431.30    706.50   3%4 o
  -6  11  -3   1075.91   1509.80    316.00   3%4 o
  -5   8  -2   2467.81   2810.10    397.40   3%4 o
  -4   5  -1   8356.38   8901.10    553.40   3%4 o
  -3 -13   6    618.04    939.00    354.10   3%4 <
  -3  14  -5    509.97    781.70    317.80   3%4 <
  -1  15  -6    979.70    655.70    323.80   3%4 <
   0 -15   6    953.73   1060.60    297.50   3%4 o
   1 -13   5   2589.12   2957.90    328.80   3%4 o
   2  13  -6    678.31   1691.80    410.00   3%4 o
   3  -7   2   6165.67   5954.00    473.80   3%4 o
   4 -10   3    931.61    305.00    327.30   3%4 <
   6 -14   4    412.79    424.40    242.50   3%4 <
   6  -9   2   2964.32   3193.70    356.60   3%4 o
   6  -4   0  49585.00  56814.00    702.00   3%4 o
   7 -12   3    479.53    351.30    245.40   3%4 <
   8 -13   3    279.33    602.20    233.40   3%4 <
   8  -8   1    140.47    739.80    310.60   3%4 <
   8  -3  -1    806.19   2786.80    429.00   3%4 o
   9 -16   4     86.97    126.30    182.10   3%4 <
   9 -11   2    493.53    532.20    241.70   3%4 <
   9  -6   0   1993.69   2618.60    341.80   3%4 o
  10 -12   2   2330.73   1982.20    257.90   3%4 o
  10  -2  -2   7500.36   5849.80    388.00   3%4 o
  11 -15   3     30.15      6.10    190.60   3%4 <
  11 -10   1   1297.57    675.40    247.40   3%4 <
  11  -5  -1    943.62   2238.90    322.80   3%4 o
  12 -13   2   1592.91   1586.60    216.80   3%4 o
  12  -8   0    756.13   1228.50    261.40   3%4 o
  12   4  -5    766.96   1622.20    356.50   3%4 o
  13 -14   2    386.22    598.50    192.50   3%4 o
  13  -9   0     38.77    247.80    225.80   3%4 <
  13  -4  -2   2470.14   2559.10    303.20   3%4 o
  14 -12   1    167.97    -55.70    199.10   3%4 <
  14  -7  -1    417.61    538.30    237.10   3%4 <
  14   0  -4    362.17    658.20    300.90   3%4 <
  14   5  -6    549.15    314.10    305.60   3%4 <
  15 -13   1    313.76    227.30    177.20   3%4 <
  15  -8  -1    312.17    258.20    223.60   3%4 <
  15  -3  -3   1324.94    969.60    279.20   3%4 o
  15   2  -5    451.93    766.20    284.40   3%4 <
  16 -11   0   1147.11    262.20    191.00   3%4 <
  16  -6  -2    381.72    518.40    230.40   3%4 <
  16   1  -5   1693.82   1762.90    270.30   3%4 o
  17 -12   0   2003.05    544.20    184.20   3%4 <
  17  -9  -1     63.97     77.50    195.90   3%4 <
  17  -7  -2    417.65    548.40    212.00   3%4 <
  18 -10  -1    332.96    147.90    178.60   3%4 <
  18  -5  -3   1726.53   1596.30    235.10   3%4 o
  19  -8  -2    104.79    241.50    179.50   3%4 <
  19  -6  -3    489.45    111.90    185.90   3%4 <
 -18   7   3     86.86    273.00    183.50   8%4 <
 -18  10   2    769.36    256.10    179.70   8%4 <
 -17   1   5    304.03    328.90    203.30   8%4 <
 -17   9   2     54.48    185.10    184.90   8%4 <
 -17  12   1     74.50    330.60    170.70   8%4 <
 -16   3   4    202.34    397.20    213.30   8%4 <
 -16   8   2    695.09    616.20    205.80   8%4 <
 -16  11   1    103.12    145.80    185.70   8%4 <
 -15   2   4   2838.14   2273.40    261.60   8%4 o
 -15   5   3    554.21   1040.40    227.30   8%4 o
 -15  10   1     22.73    107.40    198.70   8%4 <
 -15  15  -1     69.19   -133.30    169.00   8%4 <
 -14  -4   6    473.91    953.70    243.30   8%4 o
 -14   4   3    138.32    461.70    239.50   8%4 <
 -14   9   1    267.57   -103.70    214.40   8%4 <
 -14  12   0     24.84    483.60    209.10   8%4 <
 -13  -5   6    711.02   1164.40    268.80   8%4 o
 -13   6   2   2498.96   2242.60    267.30   8%4 o
 -13  11   0     64.25    216.40    217.40   8%4 <
 -13  16  -2    243.31    372.30    177.80   8%4 <
 -12  -3   5   1255.19   2467.70    306.20   8%4 o
 -12   5   2   8053.26   7849.00    330.20   8%4 o
 -12  10   0   3509.97   3443.80    266.50   8%4 o
 -12  13  -1    491.85    321.60    207.60   8%4 <
 -12  15  -2    352.70    457.00    200.30   8%4 <
 -11   4   2    372.82    119.20    287.80   8%4 <
 -11  12  -1    364.70   1110.70    222.00   8%4 o
 -11  17  -3     59.37    327.90    182.90   8%4 <
 -10  -2   4   3555.09   4837.00    372.20   8%4 o
 -10   6   1    306.11    459.80    281.40   8%4 <
 -10  11  -1    819.70    671.70    245.90   8%4 <
 -10  16  -3    609.17    936.00    213.50   8%4 o
  -9   5   1   4061.33   4346.00    358.30   8%4 o
  -9  13  -2    657.62    751.70    250.40   8%4 o
  -8   7   0  16559.80  15893.10    436.00   8%4 o
  -8  12  -2   2319.05   2686.20    271.80   8%4 o
  -8  17  -4     76.70     74.60    194.90   8%4 <
  -7   6   0  12151.10  17259.40    462.90   8%4 o
  -7  11  -2   1782.86   1654.40    290.80   8%4 o
  -7  16  -4    100.12    589.40    218.10   8%4 <
  -6  13  -3    553.23    835.10    255.70   8%4 o
  -5   7  -1   8964.91   7839.80    412.10   8%4 o
  -5  12  -3   1329.92   1093.20    279.90   8%4 o
  -4   6  -1   7123.00   9299.10    471.70   8%4 o
  -3  13  -4    380.68    472.00    285.30   8%4 <
  -2  12  -4    904.10    973.20    337.70   8%4 <
   1  12  -5    397.87   1023.80    400.40   8%4 <
   3  -8   2   6912.73   5101.20    394.80   8%4 o
   4  -9   2   1954.01   1819.10    329.80   8%4 o
   5  -7   1   6469.66   6181.90    383.40   8%4 o
   6 -16   4     86.45     83.00    183.30   8%4 <
   6  -8   1   1485.11    844.00    309.90   8%4 <
   7 -17   4    162.87    187.40    156.40   8%4 <
   7  -9   1   1943.85   2028.40    292.90   8%4 o
   8 -15   3    459.62    312.70    186.80   8%4 <
   8  -7   0  17274.70  13441.40    400.60   8%4 o
   9 -16   3    415.80    163.80    173.50   8%4 <
   9  -8   0    782.35    534.00    285.80   8%4 <
  10 -17   3    442.76    180.70    155.00   8%4 <
  10  -9   0    859.84    360.60    251.80   8%4 <
  10  -6  -1    235.80    484.70    275.90   8%4 <
  11 -15   2    431.96    468.30    176.70   8%4 <
  11 -10   0   2350.96   1220.70    240.60   8%4 o
  11  -7  -1    966.00   1538.30    253.90   8%4 o
  12 -16   2    192.06    283.90    160.10   8%4 <
  12  -8  -1   1540.73    937.70    236.80   8%4 o
  12   0  -4   1287.97   2256.10    331.70   8%4 o
  12   5  -6   1146.80    794.50    336.00   8%4 <
  13 -14   1    345.81    343.60    166.70   8%4 <
  13  -9  -1   1674.49   1322.00    213.20   8%4 o
  13  -1  -4   2613.53   2417.10    301.40   8%4 o
  14 -15   1    198.65    -98.40    148.20   8%4 <
  14 -10  -1   1626.48   1804.30    213.70   8%4 o
  14  -7  -2   1356.39   1381.30    236.80   8%4 o
  15 -11  -1    950.81    828.30    190.20   8%4 o
  15  -8  -2    731.23    446.80    204.20   8%4 <
  15  -3  -4    860.25    948.10    230.80   8%4 o
  16 -14   0    203.24     38.00    147.90   8%4 <
  16  -9  -2    693.62    425.10    192.80   8%4 <
  16  -1  -5    821.03   1794.20    236.00   8%4 o
  17 -10  -2    365.79    173.00    168.80   8%4 <
  17  -7  -3    290.48    287.10    175.20   8%4 <
  17  -2  -5    647.87    750.60    204.70   8%4 o
  18 -11  -2   1338.59    654.00    172.30   8%4 o
  18  -8  -3     30.62   -115.70    163.30   8%4 <
 -18   5   4    981.29    869.80    195.30   9%4 o
 -18   8   3     67.00    202.10    176.80   9%4 <
 -17   7   3    183.88    269.80    187.40   9%4 <
 -17  10   2    164.14    332.80    177.40   9%4 <
 -16   6   3    193.20    530.90    202.30   9%4 <
 -16   9   2    505.61    879.60    199.70   9%4 o
 -16  14   0    175.11   -158.50    175.30   9%4 <
 -15  -3   6    945.91   1073.40    233.90   9%4 o
 -15   8   2    690.05    703.70    212.30   9%4 o
 -14  -1   5    398.84   1260.90    252.60   9%4 o
 -14   7   2   1684.87   2349.60    257.60   9%4 o
 -14  10   1   1618.78   2265.70    236.80   9%4 o
 -14  15  -1    122.97    421.50    172.40   9%4 <
 -13  -2   5    241.81    354.60    267.50   9%4 <
 -13   1   4   2995.70   2888.40    303.20   9%4 o
 -13   9   1   1147.60   1235.30    232.30   9%4 o
 -13  14  -1    230.32    508.60    200.80   9%4 <
 -12   0   4   1522.74   2582.80    327.30   9%4 o
 -12   8   1   1370.57   1322.00    255.30   9%4 o
 -12  16  -2    184.48     55.40    186.30   9%4 <
 -11  -1   4   2763.16   4764.60    351.30   9%4 o
 -11   7   1   1223.13   1245.80    265.80   9%4 o
 -11  10   0   2154.51   1447.90    252.60   9%4 o
 -11  15  -2    374.93    498.10    214.70   9%4 <
 -10   1   3   4420.34   6638.00    379.90   9%4 o
 -10   9   0    804.05    332.50    267.50   9%4 <
 -10  14  -2    643.84    847.40    227.50   9%4 o
 -10  17  -3    369.58    228.90    203.70   9%4 <
  -9   8   0    771.68   1064.50    313.90   9%4 o
  -9  16  -3    337.40    287.30    223.20   9%4 <
  -8  10  -1   3193.94   3125.80    294.20   9%4 o
  -8  15  -3    366.08    323.60    225.10   9%4 <
  -7   1   2   5640.83   3457.60    508.00   9%4 o
  -7   9  -1   1562.89   1710.20    313.50   9%4 o
  -7  14  -3    864.73    765.40    244.50   9%4 o
  -7  17  -4    117.70    297.80    221.30   9%4 <
  -6   0   2 191896.00 177234.00   1098.00   9%4 o
  -6   8  -1   1278.58   1232.20    332.70   9%4 o
  -6  16  -4    109.12    149.00    232.30   9%4 <
  -4   9  -2   1854.67   2173.90    374.30   9%4 o
  -3  16  -5   1114.73   1854.70    276.20   9%4 o
  -2 -12   5    250.82   1016.70    333.60   9%4 o
  -2  15  -5    337.22     32.50    286.10   9%4 <
  -1 -13   5   1383.98   1421.30    297.40   9%4 o
  -1  14  -5    890.37    609.00    297.40   9%4 <
   0 -11   4  16840.10  20360.50    482.80   9%4 o
   1 -12   4   4571.63   5729.00    350.90   9%4 o
   2 -13   4   5355.48   4742.30    311.30   9%4 o
   2  14  -6    181.95    499.00    327.00   9%4 <
   4 -15   4   1721.04   2033.20    243.90   9%4 o
   4 -12   3    628.91    725.80    263.20   9%4 <
   4  -1  -1  91367.00  96427.20    969.70   9%4 o
   5 -13   3    396.92    485.20    230.90   9%4 <
   5 -10   2   3396.67   2599.50    292.60   9%4 o
   6 -14   3    385.92    544.60    222.20   9%4 <
   6 -11   2   1417.54   2186.60    282.30   9%4 o
   7 -15   3    185.41    287.10    198.10   9%4 <
   7 -12   2   3281.64   2250.90    255.60   9%4 o
   8 -16   3    368.11    500.80    197.40   9%4 <
   8 -13   2   2325.02   1307.20    227.60   9%4 o
   8 -10   1   3768.38   2814.00    278.90   9%4 o
   8  -2  -2  11776.20   9524.50    441.10   9%4 o
   9 -17   3    394.73    300.20    167.30   9%4 <
   9 -14   2   1004.53   1005.70    209.40   9%4 o
   9 -11   1    259.14    866.20    234.10   9%4 o
   9  -3  -2   1045.92   2757.30    367.90   9%4 o
   9   5  -5   1925.59   2999.20    462.00   9%4 o
  10 -15   2    187.41    243.30    181.50   9%4 <
  10 -12   1    416.21    295.30    213.70   9%4 <
  10  -4  -2   1421.60   1663.80    310.50   9%4 o
  11 -16   2    640.49    562.30    178.00   9%4 o
  11 -13   1   1608.44   1474.30    209.60   9%4 o
  11  -5  -2    484.97   1041.50    273.80   9%4 o
  11  -2  -3   8190.06   5776.00    346.60   9%4 o
  12 -17   2   1113.46    703.50    173.70   9%4 o
  12 -14   1     51.47    344.70    179.50   9%4 <
  12 -11   0   2747.26   2500.70    231.30   9%4 o
  12  -6  -2   4109.72   3399.50    282.10   9%4 o
  12  -3  -3    307.10    227.60    266.10   9%4 <
  13 -15   1    223.00    461.00    161.30   9%4 <
  13 -12   0     85.68    370.50    200.20   9%4 <
  13  -7  -2    599.77    627.40    231.60   9%4 <
  13  -4  -3    362.50    264.60    248.80   9%4 <
  13   4  -6    291.88    644.20    296.60   9%4 <
  14 -16   1    281.77     92.30    148.60   9%4 <
  14 -13   0    814.94    829.70    197.70   9%4 o
  14  -5  -3     72.17    309.50    226.10   9%4 <
  14   3  -6    132.61    680.90    272.50   9%4 <
  15 -14   0     36.57    222.80    160.70   9%4 <
  15  -6  -3    108.27    348.50    200.40   9%4 <
  15   2  -6    292.42    685.20    243.40   9%4 <
  16  -7  -3     71.52    223.70    190.30   9%4 <
  16  -4  -4    502.88    681.10    223.00   9%4 o
  16   1  -6    102.14    252.30    222.30   9%4 <
  17 -13  -1     43.89    318.90    151.10   9%4 <
  17  -8  -3    461.73    255.10    177.00   9%4 <
  17  -5  -4    388.79    309.30    194.50   9%4 <
  18  -9  -3    182.69     -5.90    157.30   9%4 <
  18  -6  -4     66.36   -168.80    179.00   9%4 <
 -18   6   4    125.81     99.40    175.10  10%4 <
 -18   9   3    225.52    275.20    171.40  10%4 <
 -17   2   5    778.57    745.00    204.30  10%4 o
 -17   5   4    424.89    318.30    194.70  10%4 <
 -17   8   3    400.85    470.10    188.80  10%4 <
 -17  13   1     43.50     95.70    161.00  10%4 <
 -16   7   3     83.51    227.90    187.50  10%4 <
 -16  12   1    148.28    196.10    185.10  10%4 <
 -15   3   4    979.46    970.70    232.80  10%4 o
 -15   6   3    119.45    313.20    206.10  10%4 <
 -15  14   0     45.57    386.80    185.80  10%4 <
 -14   2   4    703.95   1457.40    265.10  10%4 o
 -14   5   3     92.56    596.30    227.20  10%4 <
 -14   8   2   1915.32   2119.20    252.00  10%4 o
 -14  13   0    923.76    879.40    218.30  10%4 o
 -14  16  -1    359.02    504.10    180.50  10%4 <
 -13   7   2    519.90    657.70    247.20  10%4 <
 -13  12   0     75.24    212.70    215.40  10%4 <
 -13  15  -1    140.26    478.60    188.60  10%4 <
 -12   6   2   3815.01   4205.70    305.10  10%4 o
 -12  14  -1    118.54    473.50    205.90  10%4 <
 -11   5   2    660.84   1033.40    281.20  10%4 o
 -11  13  -1   1645.70   1727.10    238.70  10%4 o
 -11  16  -2    786.00    550.10    218.30  10%4 <
 -10   4   2   1413.79    856.90    316.90  10%4 <
 -10  12  -1    479.11   1094.20    245.10  10%4 o
 -10  15  -2    207.15    -97.50    217.20  10%4 <
  -9   6   1    594.35    421.20    312.00  10%4 <
  -9  11  -1    206.85    331.20    252.70  10%4 <
  -9  14  -2   1288.55   1149.80    252.80  10%4 o
  -8   5   1    894.64   1084.50    336.20  10%4 o
  -8  13  -2   2069.72   1757.40    271.20  10%4 o
  -7   4   1   2088.48   2520.40    395.00  10%4 o
  -7  12  -2   3767.30   2823.10    299.60  10%4 o
  -6   3   1   1362.31   1499.30    442.00  10%4 o
  -6  11  -2   2384.44   2574.00    323.30  10%4 o
  -5  13  -3    300.37    518.40    274.50  10%4 <
  -4  12  -3    738.70   1039.90    296.70  10%4 o
  -4  17  -5    223.67     74.00    234.60  10%4 <
  -3 -14   6    212.41    685.80    287.90  10%4 <
  -2 -15   6    604.32    166.20    256.60  10%4 <
  -2  10  -3   5798.23   6620.10    405.60  10%4 o
  -1 -16   6    217.50    246.70    221.40  10%4 <
   0  16  -6    134.43    282.00    271.10  10%4 <
   1 -15   5   1289.88   1041.70    240.20  10%4 o
   1  15  -6    789.16    707.00    310.80  10%4 <
   2 -16   5   1716.08   1036.90    228.80  10%4 o
   3 -17   5    449.67    321.30    187.80  10%4 <
   6 -17   4   1064.26    594.70    183.40  10%4 o
   6  -6   0  23183.80  27393.30    535.20  10%4 o
   7 -18   4    120.09      7.10    162.70  10%4 <
   7  -7   0  23323.50  17327.70    443.40  10%4 o
   7  -4  -1   2156.82   2752.20    383.40  10%4 o
   8  -8   0  41440.80  47157.20    577.50  10%4 o
   8  -5  -1    794.12    633.70    334.90  10%4 <
   9  -9   0   7544.02   3716.90    296.40  10%4 o
   9  -6  -1    566.95    658.30    304.70  10%4 <
  10 -10   0   7088.49   9014.70    324.50  10%4 o
  10  -7  -1   2087.16   1770.00    275.40  10%4 o
  11 -14   1   1107.81    699.00    202.90  10%4 o
  11 -11   0   2032.40   2003.40    246.30  10%4 o
  11  -8  -1   2645.58   1726.40    250.80  10%4 o
  12 -15   1     61.98    387.00    168.40  10%4 <
  12 -12   0   2536.35   1386.10    227.30  10%4 o
  12  -9  -1    220.79    757.40    218.30  10%4 o
  12  -1  -4   3849.80   4264.40    346.60  10%4 o
  12   2  -5    238.50   -102.30    311.90  10%4 <
  13 -16   1    170.00    333.10    157.90  10%4 <
  13 -13   0   1772.40   2138.60    218.40  10%4 o
  13 -10  -1   1242.76   1092.50    214.30  10%4 o
  13   1  -5   1036.27    707.70    301.40  10%4 <
  14 -14   0    305.76    514.60    176.10  10%4 <
  14 -11  -1   1011.44    560.80    201.50  10%4 <
  14  -3  -4    687.28   1106.90    253.40  10%4 o
  15 -15   0     80.63     97.20    154.00  10%4 <
  15 -12  -1     67.80    125.00    172.40  10%4 <
  15  -4  -4   3186.46   2734.80    265.50  10%4 o
  15  -1  -5    808.77    914.40    248.60  10%4 o
  16 -13  -1    177.66    114.90    159.00  10%4 <
  16  -5  -4    320.02    530.00    213.00  10%4 <
  16  -2  -5   1275.70   1182.40    231.50  10%4 o
  17  -6  -4    321.89    428.60    200.60  10%4 <
  18  -7  -4     66.67    231.80    166.70  10%4 <
 -17   3   5    510.23    353.50    202.50  11%4 <
 -17  11   2    617.01    119.60    187.00  11%4 <
 -16  -1   6    252.81    603.00    210.40  11%4 <
 -16   2   5   1684.81   2225.20    245.40  11%4 o
 -16  10   2   1029.55   1214.80    217.60  11%4 o
 -16  13   1    247.62    261.70    177.30  11%4 <
 -15  -2   6    397.03    183.50    227.80  11%4 <
 -15   1   5    809.44    997.00    244.60  11%4 o
 -15   9   2    659.53    337.90    209.50  11%4 <
 -15  12   1     69.97    283.30    199.60  11%4 <
 -15  15   0    115.49    811.10    200.80  11%4 o
 -14  -3   6    233.74    314.80    249.10  11%4 <
 -14  11   1   1220.55    967.30    222.40  11%4 o
 -14  14   0    370.80   1121.50    217.30  11%4 o
 -13  -4   6    461.63   1178.50    283.10  11%4 o
 -13  -1   5   1337.16   1504.20    283.40  11%4 o
 -13  10   1   1379.14   1495.10    247.90  11%4 o
 -13  13   0   2041.00   3032.10    259.70  11%4 o
 -12  -5   6    493.18    997.60    317.80  11%4 o
 -12   9   1    265.05    866.80    239.10  11%4 o
 -12  12   0   2980.58   3088.10    264.80  11%4 o
 -12  17  -2   1275.45   1105.60    201.60  11%4 o
 -11   8   1   2844.24   2224.70    276.50  11%4 o
 -11  11   0   2265.64   4526.50    289.00  11%4 o
 -10   7   1   2096.08   2503.90    297.90  11%4 o
 -10  10   0   7918.81  12118.80    368.40  11%4 o
  -9   9   0   8138.12   7056.20    357.80  11%4 o
  -9  17  -3    608.45    483.60    209.60  11%4 <
  -8   8   0  45385.20  53493.10    623.10  11%4 o
  -8  16  -3    412.80    986.20    240.60  11%4 o
  -7   7   0  33241.80  23433.30    504.50  11%4 o
  -7  15  -3    292.21    395.20    245.20  11%4 <
  -7  18  -4    114.65    556.00    215.60  11%4 <
  -6   6   0  28139.10  28592.00    564.40  11%4 o
  -6  17  -4    452.50    973.90    240.40  11%4 o
  -5   5   0  31295.30  24568.20    582.80  11%4 o
  -5  16  -4    407.08   1337.20    268.40  11%4 o
  -4   4   0  44604.00  43765.00    716.90  11%4 o
  -3  14  -4    954.28   2136.20    314.00  11%4 o
  -2  13  -4   5806.04   4826.10    370.30  11%4 o
  -1  12  -4   5360.84   6722.40    414.80  11%4 o
   0  11  -4  15561.10  22225.00    557.80  11%4 o
   1  10  -4  11495.70  10690.80    518.20  11%4 o
   4 -10   2   2333.23   2344.30    318.70  11%4 o
   4  -7   1   2893.93   3201.90    412.20  11%4 o
   5 -17   4    601.37     14.90    202.60  11%4 <
   5 -14   3    100.80    398.30    236.50  11%4 <
   5 -11   2    813.94   1628.90    286.60  11%4 o
   5  -8   1    999.59   1357.80    364.20  11%4 o
   6 -18   4    128.85    194.00    181.70  11%4 <
   6 -15   3    163.79    341.50    203.80  11%4 <
   6 -12   2   5595.23   4820.90    302.80  11%4 o
   6  -9   1    659.74    931.90    311.10  11%4 <
   7 -16   3    116.74    381.90    194.10  11%4 <
   7 -13   2    768.25   1155.60    241.00  11%4 o
   7 -10   1   2383.03   2057.60    288.50  11%4 o
   8 -17   3    605.13    382.50    179.40  11%4 <
   8 -14   2   2624.75   1871.30    246.90  11%4 o
   8 -11   1   3313.26   2942.50    266.00  11%4 o
   9 -18   3    263.15     40.80    169.00  11%4 <
   9 -15   2    587.15    345.20    206.10  11%4 <
   9 -12   1    306.17   1074.60    229.80  11%4 o
  10 -16   2   1091.82    776.80    191.10  11%4 o
  10 -13   1   1432.85    992.20    220.80  11%4 o
  11 -17   2    785.34   -100.60    174.90  11%4 <
  11  -3  -3   2713.34   2707.50    307.90  11%4 o
  12  -7  -2   4321.10   3076.70    276.00  11%4 o
  12  -4  -3    714.86    527.20    268.10  11%4 <
  13 -11  -1   1801.33   1637.40    226.20  11%4 o
  13  -8  -2   2603.58   2070.90    254.70  11%4 o
  13  -5  -3    445.64    535.10    242.20  11%4 <
  14 -15   0     69.25    391.90    171.50  11%4 <
  14 -12  -1    215.33    547.50    188.10  11%4 <
  14  -9  -2   1477.38   1541.60    228.00  11%4 o
  14  -6  -3    486.92    760.30    235.90  11%4 o
  15 -13  -1    186.82    368.00    175.50  11%4 <
  15 -10  -2    331.11    496.50    204.80  11%4 <
  15  -7  -3    299.90    823.10    218.20  11%4 o
  15   1  -6    737.11    575.50    258.60  11%4 <
  16 -14  -1    385.44    151.90    164.80  11%4 <
  16 -11  -2    922.10    633.70    186.80  11%4 o
  16  -8  -3    343.23    443.70    197.20  11%4 <
  16   0  -6    182.28    469.00    229.40  11%4 <
  17 -12  -2   1476.16    843.70    179.90  11%4 o
  17  -9  -3    568.61    458.70    183.70  11%4 <
  17  -4  -5    203.95    333.10    205.60  11%4 <
 -18   7   4    188.79    -26.00    184.60  12%4 <
 -17   6   4   1251.69    896.80    213.60  12%4 o
 -17   9   3    454.33    487.70    201.00  12%4 <
 -17  12   2   1191.79   1025.30    196.30  12%4 o
 -16   5   4    470.35    624.30    216.30  12%4 <
 -16   8   3    545.75    958.30    213.40  12%4 o
 -16  11   2    898.56   1087.40    214.60  12%4 o
 -16  14   1    423.76    472.30    195.30  12%4 <
 -15   7   3     89.03    -39.60    221.70  12%4 <
 -15  10   2    248.54    471.30    218.10  12%4 <
 -15  13   1    168.53    118.60    197.90  12%4 <
 -14   3   4    861.22   1049.90    254.90  12%4 o
 -14   6   3    487.69    788.80    246.60  12%4 o
 -14   9   2   1601.41   1677.10    251.20  12%4 o
 -14  12   1    151.80    151.90    215.50  12%4 <
 -13   2   4   5756.92   4770.20    315.40  12%4 o
 -13   5   3    438.87    233.30    255.30  12%4 <
 -13   8   2   2339.66   1601.80    274.30  12%4 o
 -13  11   1   2024.79   2214.80    255.30  12%4 o
 -12  -2   5    478.13    497.80    298.50  12%4 <
 -12   1   4   5266.66   5455.30    366.20  12%4 o
 -12   7   2   4136.87   3519.80    310.60  12%4 o
 -12  10   1    644.17    954.60    246.00  12%4 o
 -11  -3   5   3675.10   3888.90    359.80  12%4 o
 -11   0   4  17962.00  19746.50    476.50  12%4 o
 -11   6   2   2544.78   2770.90    309.60  12%4 o
 -11  17  -2    500.88    442.40    207.10  12%4 <
 -10  -4   5   1253.19   1920.80    379.00  12%4 o
 -10  -1   4   5832.41   6911.70    410.20  12%4 o
 -10   2   3   5852.29   6223.00    386.50  12%4 o
 -10   5   2   2674.75   2597.60    326.20  12%4 o
 -10  16  -2   1341.20   1435.10    239.70  12%4 o
  -9  -2   4   1659.96   1966.90    414.40  12%4 o
  -9  15  -2    524.64    535.70    231.80  12%4 <
  -9  18  -3    327.18    571.30    214.40  12%4 <
  -8  14  -2   3223.32   3151.70    290.40  12%4 o
  -8  17  -3    663.71    669.50    241.50  12%4 <
  -7  13  -2    788.01    624.70    286.10  12%4 <
  -7  16  -3    109.43    262.90    247.60  12%4 <
  -6  12  -2   6570.81   6469.20    347.20  12%4 o
  -6  15  -3    123.23    155.30    268.60  12%4 <
  -5   8  -1   1448.88   1308.40    383.50  12%4 o
  -5  11  -2    627.51    969.50    329.00  12%4 <
  -4   7  -1   2773.22   3322.80    442.60  12%4 o
  -4  10  -2   2169.71   2491.40    377.10  12%4 o
  -3   6  -1   1167.44   1395.90    512.60  12%4 <
  -3   9  -2   1740.85   3372.50    417.30  12%4 o
  -3  17  -5    445.13    528.10    264.60  12%4 <
  -2  16  -5   2254.43   2682.90    316.00  12%4 o
  -1  15  -5   1581.16   1749.30    331.10  12%4 o
   1 -16   5   1819.37   2159.40    275.60  12%4 o
   1 -13   4   5228.84   4348.30    367.40  12%4 o
   1 -10   3   7464.81   9710.90    453.40  12%4 o
   1  13  -5   2100.42   2178.10    403.30  12%4 o
   2 -17   5   1351.05   1209.10    236.80  12%4 o
   2 -14   4   1592.73   1155.90    295.10  12%4 o
   2  -8   2  19986.50  15534.90    534.80  12%4 o
   2  12  -5    224.35   1658.60    442.20  12%4 o
   3 -12   3    352.11    235.20    289.00  12%4 <
   3  -9   2   1665.24   3870.00    400.00  12%4 o
   7   1  -3  15421.60  15983.00    573.30  12%4 o
   8 -18   3    112.59    246.10    180.50  12%4 <
   8  -6  -1   2230.68   1434.90    347.70  12%4 o
   8  -3  -2   6819.66   6376.80    427.70  12%4 o
   9 -16   2    961.65   1454.50    218.20  12%4 o
   9 -13   1   2430.72   1592.90    251.80  12%4 o
   9 -10   0   1073.80    244.90    278.10  12%4 <
   9  -7  -1   2587.19   3074.10    313.90  12%4 o
   9  -4  -2   2464.70   2064.50    362.60  12%4 o
  10 -17   2    474.42     93.60    176.10  12%4 <
  10 -14   1   2094.03   2398.90    240.60  12%4 o
  10 -11   0   2810.34   1853.30    257.40  12%4 o
  10  -8  -1   4231.39   3765.40    293.00  12%4 o
  10  -5  -2   2791.86   2867.70    320.30  12%4 o
  11 -18   2   1907.57    174.40    181.10  12%4 <
  11 -15   1   1358.18   1075.00    201.60  12%4 o
  11 -12   0   3518.04   3561.20    255.20  12%4 o
  11  -9  -1    215.12    509.30    239.20  12%4 <
  12 -16   1    163.67    291.00    178.40  12%4 <
  12 -13   0    107.97    -37.90    199.80  12%4 <
  12 -10  -1    682.12    637.60    227.40  12%4 <
  12   4  -6    572.44    899.10    336.80  12%4 <
  13 -17   1     55.24    248.10    155.90  12%4 <
  13   3  -6    605.42    668.40    307.20  12%4 <
  14  -4  -4    139.77    210.60    250.40  12%4 <
  14  -1  -5    828.22    638.70    281.80  12%4 <
  14   2  -6    280.49    931.00    281.20  12%4 o
  15 -14  -1    266.28     94.30    174.40  12%4 <
  15 -11  -2    765.90    635.60    214.40  12%4 <
  15  -8  -3    522.98    151.80    217.60  12%4 <
  15  -5  -4   2044.74   1428.50    240.80  12%4 o
  15  -2  -5    282.13    458.70    249.70  12%4 <
  16 -12  -2    308.08    -78.00    175.70  12%4 <
  16  -9  -3    481.12    -56.70    197.50  12%4 <
  16  -6  -4    150.65    142.00    212.70  12%4 <
  17 -10  -3    411.75     82.50    180.40  12%4 <
  17  -7  -4    166.87    266.40    200.90  12%4 <
 -17   4   5    282.82    201.10    202.30  13%4 <
 -17   7   4    279.03    549.20    201.80  13%4 <
 -17  10   3    433.07    451.40    194.40  13%4 <
 -16   0   6    139.42    316.10    216.30  13%4 <
 -16   3   5   1632.22   1310.90    238.10  13%4 o
 -16   6   4    150.56    387.00    209.60  13%4 <
 -16   9   3    475.20    721.90    205.50  13%4 o
 -16  12   2    262.19    243.40    190.30  13%4 <
 -15   2   5    170.40     61.20    239.70  13%4 <
 -15   8   3    440.18    263.70    218.90  13%4 <
 -15  11   2    544.19    297.10    206.50  13%4 <
 -14  15   0     57.08    105.50    206.40  13%4 <
 -13  14   0   1030.52    945.70    237.90  13%4 o
 -13  17  -1     32.01    -86.30    188.40  13%4 <
 -12  13   0    147.24    106.90    236.30  13%4 <
 -12  16  -1    174.46    467.60    217.60  13%4 <
 -11   9   1    198.53    825.00    272.30  13%4 o
 -11  12   0   3232.64   3545.20    289.00  13%4 o
 -11  15  -1   1048.03   1360.60    243.60  13%4 o
 -11  18  -2   1485.54    417.00    212.80  13%4 <
 -10   8   1   4020.92   3872.40    326.90  13%4 o
 -10  11   0   2434.74   1745.40    288.80  13%4 o
 -10  14  -1   1973.48   2823.30    273.80  13%4 o
 -10  17  -2    344.86    251.50    213.10  13%4 <
  -9   4   2   2179.08   2133.40    349.70  13%4 o
  -9   7   1   2314.84   2321.50    331.20  13%4 o
  -9  10   0    941.52    458.00    296.10  13%4 <
  -9  13  -1   1972.81   1867.80    270.10  13%4 o
  -9  16  -2   1132.72    864.60    247.50  13%4 o
  -8   6   1   2235.08   1448.90    352.30  13%4 o
  -8   9   0    757.66    785.60    340.70  13%4 <
  -8  12  -1   2012.52   1555.90    293.70  13%4 o
  -7   2   2   1783.55   4291.20    473.70  13%4 o
  -7   5   1   9240.40   9692.00    440.80  13%4 o
  -6  18  -4    128.76    417.80    239.30  13%4 <
  -5  14  -3    116.06    334.00    286.30  13%4 <
  -5  17  -4    542.03    392.90    260.40  13%4 <
  -4  13  -3    563.70    925.70    310.40  13%4 <
  -3  15  -4   1436.35   1631.10    317.20  13%4 o
  -2  11  -3  13480.10  11116.80    453.80  13%4 o
  -1 -14   5    523.18   1301.80    315.20  13%4 o
  -1 -11   4   3584.37   6201.30    456.10  13%4 o
  -1   7  -2   7252.07   7681.50    621.50  13%4 o
   0 -12   4   2386.74   3734.20    418.10  13%4 o
   1  16  -6    319.31    740.20    321.60  13%4 <
   2  15  -6    494.85    843.50    358.10  13%4 <
   4 -17   4    393.20     60.40    220.70  13%4 <
   5 -18   4    732.59    268.70    212.00  13%4 <
   5 -15   3    981.41    504.30    255.70  13%4 <
   6 -16   3    607.08    518.30    221.80  13%4 <
   6 -13   2   2043.33   2821.50    296.70  13%4 o
   6 -10   1    432.32    997.40    304.40  13%4 o
   6  -7   0  25686.80  23742.90    523.80  13%4 o
   6  -4  -1   9111.05  12124.00    508.00  13%4 o
   7 -17   3    413.13    -75.50    202.30  13%4 <
   7 -14   2   1888.92   2535.10    278.50  13%4 o
   7 -11   1   1475.31   2254.00    292.90  13%4 o
   7  -8   0  22800.80  18834.20    475.90  13%4 o
   7  -5  -1   8574.62   8923.60    438.30  13%4 o
   7  -2  -2   1933.48   3446.00    458.80  13%4 o
   8 -12   1   1882.24   2159.00    266.80  13%4 o
   8  -9   0    882.85   1354.70    323.50  13%4 o
  10 -18   2   1375.96    -96.30    181.80  13%4 <
  10   6  -6   1616.44   2144.60    443.90  13%4 o
  11 -16   1    127.47     -5.20    185.80  13%4 <
  11 -13   0    104.64     79.80    223.40  13%4 <
  11 -10  -1   1104.14   1468.10    247.60  13%4 o
  11  -7  -2   1060.16   2395.40    304.80  13%4 o
  11  -4  -3   1355.47   1537.50    309.60  13%4 o
  11  -1  -4   4325.77   4151.20    368.40  13%4 o
  11   2  -5    323.12   1204.60    366.30  13%4 o
  12 -17   1    137.85    -12.90    182.50  13%4 <
  12 -14   0    163.65    473.30    208.10  13%4 <
  12 -11  -1    515.89    373.40    238.80  13%4 <
  12  -8  -2   2660.29   3206.00    289.20  13%4 o
  12  -5  -3   1323.92   1836.50    276.10  13%4 o
  12   1  -5    299.90    589.60    324.90  13%4 <
  13 -15   0   1659.16   1038.70    210.20  13%4 o
  13 -12  -1    629.31    539.20    211.40  13%4 <
  13  -9  -2   1175.51    612.50    256.50  13%4 <
  13  -6  -3    187.50    338.60    253.10  13%4 <
  14 -16   0    246.85     63.90    173.50  13%4 <
  14 -13  -1    303.13    306.60    196.60  13%4 <
  14 -10  -2    919.05    423.00    230.60  13%4 <
  16 -13  -2    338.23    246.60    172.20  13%4 <
  16 -10  -3    659.14    102.10    210.90  13%4 <
  16  -7  -4     52.86    219.70    202.40  13%4 <
  16  -1  -6    157.58    397.10    238.40  13%4 <
  17 -11  -3    100.83    437.20    184.70  13%4 <
  17  -8  -4    107.78    328.60    201.40  13%4 <
  17  -5  -5    286.70     88.90    205.70  13%4 <
 -15  -1   6    952.75   1167.70    240.20  14%4 o
 -15  11   2    590.99    297.10    206.50  14%4 <
 -15  14   1    254.87    141.60    194.60  14%4 <
 -14  -2   6    187.61    237.40    246.60  14%4 <
 -14   1   5    952.05    942.20    256.00  14%4 o
 -14   7   3   1029.11    852.40    231.90  14%4 o
 -14  10   2    915.00    906.90    227.90  14%4 o
 -14  13   1    312.93    456.90    206.40  14%4 <
 -14  16   0    224.27    -46.40    196.20  14%4 <
 -13  -3   6    495.79   1237.90    284.60  14%4 o
 -13   3   4    521.94    114.50    264.60  14%4 <
 -13   6   3    618.85    626.20    253.60  14%4 <
 -13   9   2    725.39   2080.30    255.50  14%4 o
 -13  12   1    659.03     54.60    223.10  14%4 <
 -13  15   0   1694.16   1855.10    227.80  14%4 o
 -12  -1   5    244.36   1288.70    287.80  14%4 o
 -12   2   4    587.98   1094.10    297.40  14%4 o
 -12   5   3   1381.70   1459.10    275.70  14%4 o
 -12   8   2   2842.90   2830.10    289.90  14%4 o
 -12  11   1    570.32    645.60    251.40  14%4 <
 -12  14   0     99.86    833.50    228.00  14%4 o
 -12  17  -1     85.16     13.80    199.00  14%4 <
 -11   7   2   1774.77   2251.90    293.90  14%4 o
 -11  10   1    933.92    663.60    254.40  14%4 <
 -11  13   0    131.91     74.40    230.40  14%4 <
  -9  16  -2   1102.35    864.60    247.50  14%4 o
  -8  15  -2   1362.86    879.70    261.20  14%4 o
  -8  18  -3    256.42    322.10    224.60  14%4 <
  -7   8   0  22358.00  20142.20    484.50  14%4 o
  -7  11  -1   1974.67   1784.50    309.40  14%4 o
  -7  14  -2   2872.83   2597.50    307.90  14%4 o
  -7  17  -3    463.33   -114.80    240.50  14%4 <
  -6   1   2  54304.50  48535.60    731.80  14%4 o
  -6   4   1   9047.24  11216.40    485.60  14%4 o
  -6   7   0  21592.10  22909.00    531.30  14%4 o
  -6  10  -1    478.95   1096.20    340.90  14%4 o
  -6  13  -2   2290.07   3294.10    325.40  14%4 o
  -6  16  -3    347.14    211.60    266.10  14%4 <
  -5   6   0   3562.31   8774.10    493.50  14%4 o
  -5   9  -1   6525.46   7555.10    412.40  14%4 o
  -3 -15   6   1948.05   1103.30    311.90  14%4 o
  -2 -13   5    141.77   1225.40    350.80  14%4 o
  -2  14  -4   1357.51   1718.30    345.00  14%4 o
  -2  17  -5    706.25   1051.60    293.70  14%4 o
  -1  -8   3  33548.10  34815.00    697.20  14%4 o
  -1  10  -3   5511.86   6688.10    473.60  14%4 o
  -1  13  -4   3830.29   4611.50    415.80  14%4 o
  -1  16  -5   1532.94   2273.00    331.00  14%4 o
   2 -15   4   4770.11   4007.10    318.80  14%4 o
   3 -13   3    309.88    876.20    291.80  14%4 o
   3  14  -6    532.64   1733.60    409.40  14%4 o
   4 -14   3    338.42    506.30    276.00  14%4 <
   4 -11   2    579.02    814.70    325.20  14%4 <
   4  -8   1   6560.02   8054.40    443.50  14%4 o
   5 -12   2  10843.00   8688.00    374.80  14%4 o
   5  -9   1   4180.21   5194.40    384.30  14%4 o
   5  -6   0   3373.47   7910.00    487.00  14%4 o
   5  -3  -1  51614.90  45223.80    720.40  14%4 o
   7 -18   3     92.98    510.20    184.10  14%4 <
   8 -16   2    679.35    376.90    227.60  14%4 <
   8 -13   1    354.13    427.50    238.10  14%4 <
   9 -17   2     58.83    119.60    194.40  14%4 <
   9 -14   1    345.76     19.70    236.00  14%4 <
   9 -11   0    868.25    532.50    268.20  14%4 <
   9  -8  -1    965.92   2037.80    304.70  14%4 o
   9  -5  -2    852.81   1453.80    337.10  14%4 o
  10 -15   1    150.35    145.10    205.50  14%4 <
  10 -12   0   5128.78   4067.40    288.50  14%4 o
  10  -9  -1   2743.44   2427.40    289.30  14%4 o
  10  -6  -2   2541.28   3067.00    323.50  14%4 o
  10  -3  -3   3985.19   3226.50    362.60  14%4 o
  10   0  -4    755.78   4704.50    404.90  14%4 o
  10   3  -5   4143.92   4387.50    429.90  14%4 o
  11  -7  -2   1023.10   2395.40    304.80  14%4 o
  12 -15   0    464.88    444.50    199.40  14%4 <
  13 -16   0    359.60    -93.30    188.20  14%4 <
  13 -13  -1    134.89    105.10    201.50  14%4 <
  13 -10  -2    609.09   1134.90    235.30  14%4 o
  14 -14  -1     17.62    192.60    188.00  14%4 <
  14 -11  -2    944.08    343.30    221.40  14%4 <
  14  -8  -3    930.92    765.40    240.40  14%4 o
  14  -5  -4    306.48    597.40    254.50  14%4 <
  14  -2  -5    646.37   1282.20    267.50  14%4 o
  14   1  -6    189.27    641.40    269.80  14%4 <
  15 -15  -1     66.75     19.50    172.00  14%4 <
  15 -12  -2    726.04    284.10    204.40  14%4 <
  15  -9  -3    294.79    256.50    227.40  14%4 <
  15  -6  -4    294.45    475.90    226.10  14%4 <
  15   0  -6    625.78    797.30    264.50  14%4 o
  17  -9  -4    129.75    -21.60    184.50  14%4 <
 -16   8   5    927.57    541.70    195.50  20%4 <
 -15   3   6    727.33    416.50    216.10  20%4 <
 -15  10   4    243.15     42.60    199.80  20%4 <
 -15  13   3     44.41    113.90    179.00  20%4 <
 -14   1   6    414.13    371.60    235.90  20%4 <
 -14   5   5    138.54    575.10    228.20  20%4 <
 -14   8   4    620.13   1320.70    233.20  20%4 o
 -14  12   3    385.29    279.80    193.70  20%4 <
 -14  15   2     47.50     -9.60    192.60  20%4 <
 -13   3   5    809.12   1145.30    265.30  20%4 o
 -13   7   4    783.85    508.50    242.60  20%4 <
 -13  10   3   2489.02   2476.50    243.10  20%4 o
 -13  14   2    287.95    733.70    204.50  20%4 o
 -13  17   1     76.60   -167.90    183.40  20%4 <
 -12  -2   6    681.32    827.30    302.20  20%4 <
 -12   9   3    314.80    889.80    245.00  20%4 o
 -12  12   2     32.97    417.10    233.60  20%4 <
 -12  16   1    194.32    520.50    206.50  20%4 <
 -11   7   3   1028.29   1070.70    268.00  20%4 o
 -11  14   1    970.54    752.70    233.80  20%4 o
 -11  17   0   3273.78   2090.60    232.70  20%4 o
 -10   2   4   3232.56   3949.90    360.00  20%4 o
 -10   9   2    534.33    855.20    256.60  20%4 o
 -10  16   0    928.47    426.60    224.20  20%4 <
 -10  19  -1    397.68   -245.80    198.40  20%4 <
  -9  11   1    392.46    694.90    267.30  20%4 <
  -9  14   0   1493.44   1137.80    257.80  20%4 o
  -9  18  -1    552.17    421.60    221.40  20%4 <
  -8   6   2  11056.30  10629.90    418.40  20%4 o
  -8  13   0    815.08    834.70    262.00  20%4 o
  -8  16  -1   1068.98    761.50    240.10  20%4 o
  -7   8   1   2579.56   2403.90    353.60  20%4 o
  -7  11   0    637.94    408.40    302.00  20%4 <
  -7  18  -2    597.61    702.80    235.40  20%4 <
  -6  13  -1   1213.96   1638.70    288.50  20%4 o
  -5   8   0   3437.47   5848.50    411.70  20%4 o
  -5  15  -2    689.37   1443.90    294.90  20%4 o
  -5  18  -3   1413.44   1744.70    267.00  20%4 o
  -4   3   1    535.33   4403.10    595.80  20%4 o
  -4  10  -1  12252.40  12528.20    467.90  20%4 o
  -2 -15   5    275.42     81.40    332.70  20%4 <
  -2  17  -4    182.97    -73.50    283.80  20%4 <
  -1  12  -3   1689.37   2446.60    394.10  20%4 o
   1 -16   4   2242.18   1589.80    286.50  20%4 o
   1  12  -4   6013.95   8715.50    498.90  20%4 o
   3 -16   3   1393.71    486.50    278.60  20%4 <
   3 -12   2   7307.01   7769.80    379.30  20%4 o
   3  -5   0   7281.35   9222.80    580.70  20%4 o
   4 -14   2   4875.09   5117.60    335.60  20%4 o
   4  14  -6   1595.87   1933.30    448.20  20%4 o
   5 -19   3    731.32    -35.10    206.40  20%4 <
   5 -12   1    508.55    277.20    296.70  20%4 <
   6 -17   2    388.96    143.90    240.60  20%4 <
   6 -14   1    337.67    573.80    256.00  20%4 <
   6 -10   0    844.61   1079.80    314.00  20%4 o
   6  -3  -2  14622.50   8826.00    500.80  20%4 o
   7 -19   2    205.60    200.10    195.70  20%4 <
   7 -12   0     76.04    366.20    268.90  20%4 <
   7  -8  -1   2463.76   3353.20    343.40  20%4 o
   8 -17   1    282.05    347.90    212.70  20%4 <
   8 -10  -1   4432.51   4169.80    316.90  20%4 o
   9 -19   1    335.02    255.20    194.00  20%4 <
   9 -15   0     78.20     84.70    227.10  20%4 <
   9  -8  -2   2230.67   2747.80    307.60  20%4 o
   9  -1  -4   1263.21   2252.50    390.50  20%4 o
  10 -17   0   1745.00   1650.70    228.90  20%4 o
  10 -13  -1   1738.31   1184.60    245.10  20%4 o
  10 -10  -2    589.23   1070.60    271.70  20%4 o
  10  -6  -3   3319.17   2575.90    308.80  20%4 o
  10   1  -5    433.84    676.70    349.60  20%4 <
  11 -15  -1    977.13    476.90    229.10  20%4 <
  11 -11  -2   5219.15   5185.50    295.60  20%4 o
  11  -8  -3   3185.76   3378.00    302.20  20%4 o
  11  -4  -4    513.10    348.20    296.60  20%4 <
  11  -1  -5    259.18    466.30    318.40  20%4 <
  11   6  -7     93.31     72.70    351.90  20%4 <
  12 -17  -1     86.74    247.50    196.00  20%4 <
  12 -13  -2   1181.45   1330.90    234.90  20%4 o
  12  -6  -4   1180.46    275.20    267.20  20%4 <
  12   1  -6   1352.10   2027.30    328.30  20%4 o
  13 -15  -2     10.18    -91.00    190.20  20%4 <
  13 -11  -3   1292.72   1567.90    243.90  20%4 o
  13  -8  -4    162.22    597.10    231.40  20%4 <
  14 -13  -3     92.41    135.80    196.60  20%4 <
  14  -9  -4    314.51     40.90    222.00  20%4 <
  14  -6  -5    288.11    -51.40    231.70  20%4 <
  15 -11  -4    112.46    -21.90    197.60  20%4 <
  15  -8  -5     91.95    300.00    215.70  20%4 <
 -15   7   5    159.08    341.50    202.10  21%4 <
 -15  11   4    140.04    -29.70    205.60  21%4 <
 -14   2   6    109.93    627.30    240.40  21%4 <
 -14   9   4    302.77    666.80    214.40  21%4 o
 -14  13   3     78.56     25.40    191.90  21%4 <
 -13   0   6   2218.63   2256.40    292.00  21%4 o
 -13   4   5     50.17    798.60    257.20  21%4 o
 -13  11   3   1322.52   1273.30    240.20  21%4 o
 -13  15   2     12.43     67.00    198.10  21%4 <
 -12   2   5    244.28    718.60    268.10  21%4 <
 -12   6   4   1010.41    588.70    250.30  21%4 <
 -12  13   2   1136.16   1426.00    229.60  21%4 o
 -12  17   1    131.47    342.90    197.70  21%4 <
 -11  -7   7    124.26    483.80    327.00  21%4 <
 -11  -3   6   1560.37   1577.90    319.90  21%4 o
 -11   4   4    423.10    401.30    289.40  21%4 <
 -11   8   3   3109.29   3312.30    297.80  21%4 o
 -11  15   1    917.98   1209.80    225.40  21%4 o
 -11  18   0   1151.79    881.50    212.90  21%4 o
 -10  -1   5    297.05    988.70    328.00  21%4 o
 -10   6   3   3097.12   2361.40    298.80  21%4 o
 -10  10   2    651.79    530.90    273.90  21%4 <
 -10  13   1   1545.31   1503.80    262.80  21%4 o
 -10  17   0   1704.14   1995.40    242.00  21%4 o
  -9   1   4   1102.54   1356.80    370.70  21%4 o
  -9   8   2   2223.38   2348.50    310.40  21%4 o
  -9  15   0     74.61    207.80    239.70  21%4 <
  -9  19  -1    298.83     57.70    207.60  21%4 <
  -8   3   3  14024.00  14597.40    461.30  21%4 o
  -8  10   1   4291.83   3514.40    318.10  21%4 o
  -8  17  -1    214.85   -251.80    233.90  21%4 <
  -7   1   3  10279.40  11245.40    503.80  21%4 o
  -7  12   0     58.75    444.20    291.00  21%4 <
  -7  15  -1    924.38   1336.80    269.80  21%4 o
  -7  19  -2    247.63    478.60    217.80  21%4 <
  -6  10   0    672.23   1063.50    330.00  21%4 o
  -6  17  -2    359.23   1044.60    254.60  21%4 o
  -5   5   1   5611.16   2459.20    460.30  21%4 o
  -5  12  -1    319.25   1517.40    313.90  21%4 o
  -5  19  -3    647.66    374.40    244.30  21%4 <
  -4   7   0    156.40    877.80    438.90  21%4 <
  -4  14  -2   4494.22   4651.70    358.30  21%4 o
  -4  17  -3   2643.19   1872.40    300.10  21%4 o
  -3  12  -2   5132.02   7302.00    400.10  21%4 o
  -2 -15   5    290.73     81.40    332.70  21%4 <
  -2   7  -1   1224.32   2454.30    508.50  21%4 o
  -1 -17   5    490.01    804.50    284.60  21%4 <
  -1 -13   4   4504.02   4584.40    427.60  21%4 o
   0 -15   4   2487.88   2044.20    337.70  21%4 o
   0  14  -4    564.48    853.10    377.40  21%4 <
   1 -17   4    120.53    320.00    270.20  21%4 <
   2 -11   2   4216.38   4976.80    393.30  21%4 o
   2  14  -5    502.12   1363.20    394.10  21%4 o
   3  -9   1  29894.20  28076.40    568.10  21%4 o
   4 -18   3   1149.13    803.90    243.50  21%4 o
   4  -7   0    170.80    619.50    438.70  21%4 <
   5 -16   2   1620.08    987.30    270.10  21%4 o
   5  -9   0   3348.67   2905.10    382.00  21%4 o
   5  -5  -1   6027.59   2300.40    464.00  21%4 o
   6 -18   2    247.43    230.50    222.80  21%4 <
   6  -7  -1   1876.48   1467.30    367.80  21%4 o
   7 -16   1   1484.99   1081.00    250.10  21%4 o
   7  -5  -2   4561.54   5000.40    412.40  21%4 o
   8 -18   1    919.79   1105.60    216.90  21%4 o
   8 -14   0   1235.77    693.50    245.50  21%4 <
   8  -7  -2  12924.00  11988.70    422.80  21%4 o
   8  -3  -3  12369.80  12556.50    470.80  21%4 o
   9 -16   0   1164.06    273.20    227.10  21%4 <
   9 -12  -1    267.02    470.60    258.60  21%4 <
   9  -5  -3     55.28    -11.60    316.70  21%4 <
  10 -18   0    790.34    738.10    207.40  21%4 o
  10 -14  -1   2035.72   3095.80    266.20  21%4 o
  10  -7  -3    359.47    941.80    282.70  21%4 o
  10   4  -6    364.62     22.10    381.50  21%4 <
  11 -16  -1    159.31    261.70    208.80  21%4 <
  11 -12  -2   2455.66   2253.90    262.40  21%4 o
  11  -5  -4    869.81   1068.60    296.00  21%4 o
  11   2  -6    459.29    835.10    335.90  21%4 <
  12 -14  -2   1174.25   1168.80    231.50  21%4 o
  12 -10  -3    108.31    432.40    246.10  21%4 <
  12  -7  -4   1621.16   1475.60    267.70  21%4 o
  12   4  -7    341.84    716.40    316.30  21%4 <
  13 -16  -2    353.82   -253.00    201.60  21%4 <
  13 -12  -3     95.49    142.90    225.00  21%4 <
  13  -5  -5    484.50    565.90    257.70  21%4 <
  13   2  -7     31.68    397.00    269.50  21%4 <
  14 -14  -3     10.64    370.30    190.80  21%4 <
  14 -10  -4    527.97    522.90    229.10  21%4 <
  14  -7  -5    304.58    252.60    227.30  21%4 <
  14  -3  -6    132.77    282.50    252.60  21%4 <
  15 -12  -4    432.32    270.00    205.80  21%4 <
 -15   8   5    140.25    276.40    201.50  22%4 <
 -15  12   4    513.73    336.30    204.40  22%4 <
 -14  10   4    540.16    146.60    221.40  22%4 <
 -14  14   3     17.62    415.20    187.90  22%4 <
 -13  -3   7    382.12     22.10    256.10  22%4 <
 -13   1   6   2353.52   1959.90    287.70  22%4 o
 -13   8   4     86.50    170.90    221.80  22%4 <
 -13  12   3     58.47    309.80    214.70  22%4 <
 -13  16   2    327.94     71.00    195.40  22%4 <
 -12  -1   6   1311.48    655.20    297.10  22%4 <
 -12   3   5    686.33   1699.10    277.70  22%4 o
 -12  10   3    141.28    495.90    248.10  22%4 <
 -12  14   2   1315.72   1448.60    235.40  22%4 o
 -11   1   5    378.59    289.70    288.40  22%4 <
 -11  12   2   2481.63   1548.90    261.30  22%4 o
 -11  16   1    169.13    491.50    214.80  22%4 <
 -10   3   4   2244.16   2743.20    340.50  22%4 o
 -10   7   3    279.07    512.80    280.50  22%4 <
 -10  14   1   2145.93   2770.10    261.10  22%4 o
 -10  18   0    839.10    886.10    216.90  22%4 o
  -9   5   3     64.68    587.70    303.70  22%4 <
  -9   9   2    139.40    360.10    273.20  22%4 <
  -9  16   0   1379.36    355.30    233.60  22%4 <
  -8   7   2  14317.60  13268.20    417.50  22%4 o
  -8  14   0   1315.90    852.10    247.70  22%4 o
  -8  18  -1    951.42    865.90    232.70  22%4 o
  -7   5   2   5048.64   5288.40    411.90  22%4 o
  -7   9   1   2144.45   2070.20    334.10  22%4 o
  -7  16  -1   1840.72   1557.20    269.40  22%4 o
  -6   7   1   2038.15    599.90    368.80  22%4 <
  -6  11   0    648.05   1251.10    309.10  22%4 o
  -6  18  -2    429.76    119.50    242.20  22%4 <
  -5   9   0   3418.48   2430.30    388.70  22%4 o
  -5  16  -2   1563.91   1514.10    287.80  22%4 o
  -4  11  -1   4759.53   5124.80    398.70  22%4 o
  -4  18  -3   1119.01    785.90    266.70  22%4 <
  -3   9  -1  29868.30  30009.30    587.30  22%4 o
  -3  16  -3   1394.59   1289.90    317.00  22%4 o
  -2  18  -4    162.15    310.90    273.00  22%4 <
  -1  16  -4   2204.08   2430.90    330.50  22%4 o
   1  16  -5   2213.45   1496.30    365.70  22%4 o
   2  11  -4   1680.71   1859.80    530.00  22%4 o
   3 -17   3   1390.10    922.20    286.50  22%4 o
   3 -13   2    522.67    787.20    325.80  22%4 <
   4 -19   3    113.45    117.00    221.10  22%4 <
   4 -15   2   2123.77   2244.70    311.20  22%4 o
   5 -17   2    625.82    799.80    246.90  22%4 o
   5 -13   1    194.56    497.90    283.60  22%4 <
   6 -19   2    773.31    224.00    214.60  22%4 <
   6 -15   1    990.98    593.70    265.20  22%4 <
   6 -11   0    641.37   1280.70    300.30  22%4 o
   7 -17   1    242.37    555.00    232.80  22%4 <
   7 -13   0    126.36    394.50    268.00  22%4 <
   7  -9  -1   2146.89   2796.80    339.00  22%4 o
   8 -19   1    349.13     -1.80    197.90  22%4 <
   8 -15   0    369.17    349.20    243.50  22%4 <
   8 -11  -1   2932.73   2554.50    295.40  22%4 o
   8   0  -4   1257.93   3140.10    449.60  22%4 o
   9 -17   0     20.12    107.20    222.60  22%4 <
   9 -13  -1   1747.83   1282.30    267.20  22%4 o
   9  -9  -2    175.66    541.80    290.30  22%4 <
   9  -2  -4   1158.73   1553.60    370.90  22%4 o
  10 -19   0    551.55    339.40    195.30  22%4 <
  10 -15  -1     50.93     43.90    220.80  22%4 <
  10 -11  -2   2309.47   2620.10    280.60  22%4 o
  11 -17  -1    190.55    129.00    185.40  22%4 <
  11 -13  -2    555.14    860.40    238.00  22%4 o
  11  -9  -3   2223.32   1670.60    289.10  22%4 o
  11  -2  -5    377.49    786.80    303.00  22%4 <
  12 -15  -2    492.94    451.00    211.30  22%4 <
  12 -11  -3   1414.91   1671.60    250.60  22%4 o
  12   0  -6    981.81    196.70    297.80  22%4 <
  13 -13  -3     48.25    -45.90    204.30  22%4 <
  13  -9  -4    163.24    455.10    232.80  22%4 <
  13  -6  -5    410.83    494.50    248.90  22%4 <
  13  -2  -6    324.54    631.10    263.70  22%4 <
  14 -11  -4   2142.29    809.70    247.90  22%4 o
  14  -8  -5    459.34    160.20    219.10  22%4 <
 -15   5   6    484.48    398.20    223.10  23%4 <
 -15   9   5     40.80    -61.70    199.60  23%4 <
 -14   7   5    343.20    248.20    221.30  23%4 <
 -14  11   4   1963.56   1645.60    242.10  23%4 o
 -13   9   4    161.86    562.10    212.90  23%4 <
 -13  13   3     41.64    456.80    207.20  23%4 <
 -12  11   3   1383.41   1464.90    251.50  23%4 o
 -12  15   2    506.46    385.50    221.30  23%4 <
 -11  13   2    462.61    713.50    239.30  23%4 <
 -11  17   1    179.03    139.60    210.80  23%4 <
 -10  11   2   2119.25   2017.50    294.60  23%4 o
 -10  15   1     37.59    306.60    242.50  23%4 <
 -10  19   0    482.44    204.90    208.00  23%4 <
  -9  -2   5   2673.14   3484.10    395.40  23%4 o
  -9   2   4    671.77   1764.80    373.10  23%4 o
  -9  13   1   1713.68   1538.30    260.90  23%4 o
  -9  17   0     20.34   -208.70    233.10  23%4 <
  -8   0   4   2111.94   5295.80    443.30  23%4 o
  -8  15   0    281.05    247.20    256.30  23%4 <
  -8  19  -1    266.26    109.10    212.90  23%4 <
  -7  -2   4   8799.70  10294.80    551.10  23%4 o
  -7   2   3  12054.50  11732.00    508.00  23%4 o
  -7  13   0    117.73     92.80    288.10  23%4 <
  -7  17  -1    291.78    770.00    253.70  23%4 o
  -6   4   2  13382.80  13492.70    500.80  23%4 o
  -6  15  -1    587.09    950.30    280.20  23%4 o
  -6  19  -2    756.97    -25.50    242.50  23%4 <
  -5   2   2  41173.50  37163.20    707.70  23%4 o
  -5  13  -1    270.95    438.50    308.00  23%4 <
  -5  17  -2    671.41   1056.40    274.40  23%4 o
  -4  15  -2   1964.30   2345.30    332.10  23%4 o
  -4  19  -3    114.26    460.50    239.50  23%4 <
  -3 -14   5    924.50   1030.40    389.50  23%4 <
  -3  13  -2    667.08    709.00    344.90  23%4 <
  -3  17  -3   1172.93   1866.20    301.20  23%4 o
  -2 -16   5   2297.71   3092.80    361.30  23%4 o
  -1 -14   4    357.53   1011.20    379.50  23%4 <
  -1  13  -3    431.49    606.20    369.60  23%4 <
  -1  17  -4     39.73    444.00    304.00  23%4 <
   0 -16   4    841.83    379.00    310.20  23%4 <
   0  15  -4   2162.57   1717.60    364.80  23%4 o
   1 -18   4     64.10    490.40    245.10  23%4 <
   1  13  -4   4464.05   4900.60    455.10  23%4 o
   2 -16   3     59.61    752.70    297.90  23%4 <
   2 -12   2   4600.54   4925.60    388.30  23%4 o
   3 -18   3    567.05    865.70    249.40  23%4 o
   3 -14   2    273.61   1270.60    320.20  23%4 o
   3 -10   1  45793.70  43831.20    636.20  23%4 o
   3  -6   0   3602.96   3506.90    517.40  23%4 o
   3  -2  -1 113684.00 126866.00   1101.90  23%4 o
   3  13  -5   1668.06   2605.60    480.10  23%4 o
   4 -20   3   1120.90    524.00    220.20  23%4 <
   4 -16   2   2566.66   1742.80    297.70  23%4 o
   4 -12   1   1565.02   2497.30    352.70  23%4 o
   4  -8   0  44294.50  41509.90    622.20  23%4 o
   4  -4  -1  20438.30  29026.40    668.20  23%4 o
   5 -18   2    497.89    380.10    243.50  23%4 <
   5 -14   1    985.93   1029.40    297.30  23%4 o
   5 -10   0   1847.44   4357.90    392.40  23%4 o
   5  -6  -1    675.88   4064.60    443.80  23%4 o
   5  -2  -2  40036.50  29667.70    668.90  23%4 o
   6 -20   2    293.40     27.60    195.10  23%4 <
   6 -16   1    769.35   1121.40    263.10  23%4 o
   6 -12   0    397.60   2304.80    315.80  23%4 o
   6  -8  -1   2407.29   2685.90    377.90  23%4 o
   6  -4  -2  12746.80  12074.20    501.00  23%4 o
   7 -18   1   1292.72   1322.20    230.60  23%4 o
   7 -14   0    416.06   1552.10    267.50  23%4 o
   7 -10  -1   3076.56   3825.90    339.40  23%4 o
   7  -6  -2   9394.89  12424.10    443.80  23%4 o
   8 -16   0   2174.12   2573.60    264.20  23%4 o
   8 -12  -1   1820.16   2352.90    296.00  23%4 o
   8  -8  -2  18495.30  14194.60    427.00  23%4 o
   8  -4  -3   8721.28   7257.90    427.20  23%4 o
   9 -18   0     71.67    339.80    204.20  23%4 <
   9 -14  -1    427.29    969.60    253.30  23%4 o
   9 -10  -2    220.21   1336.40    273.70  23%4 o
   9  -6  -3   2091.89   2037.50    321.60  23%4 o
  10 -16  -1    415.82    568.30    219.80  23%4 <
  10 -12  -2   1818.58   1846.90    269.30  23%4 o
  10  -8  -3    393.68    751.20    290.50  23%4 <
  11 -18  -1    447.34    181.10    194.60  23%4 <
  11 -14  -2   1102.34   1261.90    234.70  23%4 o
  11 -10  -3   3168.64   2826.10    284.70  23%4 o
  11  -6  -4   2754.57   3091.50    302.70  23%4 o
  11   1  -6    338.26    930.00    323.00  23%4 <
  11   5  -7    683.17   1422.60    356.20  23%4 o
  12 -16  -2     93.15    382.80    192.80  23%4 <
  12 -12  -3    112.27    196.10    228.50  23%4 <
  12  -8  -4   1213.88   1155.70    258.60  23%4 o
  12  -1  -6   1022.74   1414.40    307.70  23%4 o
  12   3  -7    141.49    666.10    306.80  23%4 <
  13 -14  -3    134.22    188.60    202.60  23%4 <
  13 -10  -4    673.14    349.20    238.80  23%4 <
  13  -3  -6    400.19    228.80    264.00  23%4 <
  13   1  -7     97.06    695.60    277.30  23%4 <
  14 -13  -4   1327.43    872.70    226.10  23%4 o
  14 -12  -4    826.92    397.00    235.90  23%4 <
  14  -9  -5     34.79     28.40    217.70  23%4 <
 -14   4   6    510.29    213.10    233.00  24%4 <
 -14   8   5    403.24    661.90    227.20  24%4 <
 -14  12   4    840.91    570.30    227.60  24%4 <
 -13  -2   7     22.28    148.20    256.60  24%4 <
 -13   2   6    217.93    543.40    274.80  24%4 <
 -13  10   4    451.25    646.00    236.20  24%4 <
 -13  14   3     99.75    236.90    204.10  24%4 <
 -12  -4   7    577.74    667.80    303.60  24%4 <
 -12   0   6    562.60   1050.50    301.40  24%4 o
 -12   4   5    499.66    434.80    290.40  24%4 <
 -12   8   4    662.74   1254.30    269.40  24%4 o
 -12  12   3    118.89    580.10    242.60  24%4 <
 -12  16   2     76.86    188.10    224.10  24%4 <
 -11  -6   7     65.40    366.60    333.80  24%4 <
 -11  -2   6    496.19    303.40    319.10  24%4 <
 -11   6   4   2135.58   2280.40    293.40  24%4 o
 -11  10   3   2826.67   2408.80    290.30  24%4 o
 -11  14   2   1110.38   1129.00    247.80  24%4 o
 -11  18   1    419.60    386.40    203.30  24%4 <
 -10  -8   7    223.05   1012.40    402.00  24%4 <
 -10   8   3    668.89    567.70    302.00  24%4 <
 -10  12   2   1532.45   2033.40    284.10  24%4 o
 -10  16   1    278.33    369.40    238.20  24%4 <
  -9   6   3   1660.80   2577.50    331.20  24%4 o
  -9  10   2    139.43   1105.00    290.50  24%4 o
  -9  14   1    356.10   1074.90    261.00  24%4 o
  -9  18   0     61.72      3.70    228.80  24%4 <
  -8   8   2  16766.40  12682.80    430.90  24%4 o
  -8  12   1   1439.25   1896.70    308.00  24%4 o
  -8  16   0   2034.88   1965.10    273.30  24%4 o
  -7   6   2   8885.96  10307.80    451.00  24%4 o
  -7  10   1   2991.43   3868.50    340.30  24%4 o
  -7  14   0    232.53   1351.10    277.20  24%4 o
  -7  18  -1   1221.19   1052.40    242.60  24%4 o
  -6   8   1   2350.27   2861.00    380.20  24%4 o
  -6  12   0    252.86   2068.10    317.40  24%4 o
  -6  16  -1    691.26    841.20    275.40  24%4 o
  -6  20  -2    281.22    468.40    223.90  24%4 <
  -5   6   1    478.38   4329.70    451.60  24%4 o
  -5  10   0   1747.03   3570.30    381.90  24%4 o
  -5  14  -1   1086.58   1325.80    299.10  24%4 o
  -5  18  -2    388.51    761.70    257.30  24%4 <
  -4   8   0  40488.90  36207.50    607.30  24%4 o
  -4  12  -1   1801.72   3328.30    369.70  24%4 o
  -4  16  -2   3289.34   2495.20    320.40  24%4 o
  -3   6   0   3518.62   4617.80    545.90  24%4 o
  -3  10  -1  39517.00  37394.80    624.30  24%4 o
  -3  14  -2    556.60   1034.10    338.10  24%4 o
  -2   8  -1   2103.92   5212.90    504.40  24%4 o
  -2  19  -4    566.02    167.30    259.40  24%4 <
   1  17  -5    580.82    399.20    320.90  24%4 <
   2  15  -5    361.85   1063.70    376.70  24%4 <
   3 -19   3     40.04   -459.10    237.80  24%4 <
   4 -17   2    285.23    237.50    267.40  24%4 <
   4  15  -6    321.80    524.50    415.60  24%4 <
   5 -19   2    645.31    549.50    223.50  24%4 <
   5 -15   1    973.84   1474.80    289.10  24%4 o
   6 -17   1    860.38   1060.30    255.80  24%4 o
   6 -13   0    104.69    336.60    275.60  24%4 <
   7 -19   1     54.25    -73.90    213.50  24%4 <
   7 -15   0    139.76    403.90    252.50  24%4 <
   7 -11  -1   1244.77   1682.90    306.20  24%4 o
   8 -17   0    262.14    272.10    236.90  24%4 <
   8 -13  -1    323.36    625.00    259.80  24%4 <
   8  -9  -2   2023.51   1511.40    318.10  24%4 o
   8  -5  -3    891.23   1286.20    358.20  24%4 o
   8   3  -5   5950.74   6833.50    507.70  24%4 o
   9 -19   0     94.54    467.20    206.60  24%4 <
   9 -15  -1    474.04    589.40    250.20  24%4 <
   9 -11  -2    288.36    486.40    264.50  24%4 <
   9  -7  -3    190.26    466.00    307.40  24%4 <
   9   1  -5    758.87     69.50    392.20  24%4 <
  10 -17  -1     47.79    200.90    216.70  24%4 <
  10 -13  -2    376.38    783.20    262.10  24%4 <
  10  -9  -3   4169.52   4490.00    316.80  24%4 o
  10  -5  -4    436.86    648.50    309.20  24%4 <
  10  -1  -5    211.35    461.00    338.30  24%4 <
  11 -15  -2    552.91    565.00    222.40  24%4 <
  11 -11  -3    773.08    322.20    268.70  24%4 <
  11  -7  -4    809.57   2020.50    291.70  24%4 o
  11  -3  -5   1888.49   1903.00    325.90  24%4 o
  12 -17  -2   1172.80    733.70    215.00  24%4 o
  12 -13  -3     59.01    -29.40    226.50  24%4 <
  12  -9  -4    194.23    173.10    247.70  24%4 <
  12  -5  -5   1693.83   1908.40    291.10  24%4 o
  13 -15  -3     20.20    446.40    185.00  24%4 <
  13 -12  -4    335.17    153.40    236.80  24%4 <
  13 -11  -4    911.16    834.10    248.30  24%4 o
  14 -10  -5     82.44    378.10    213.60  24%4 <
  14  -6  -6    162.27    595.90    234.60  24%4 <
 -14   5   6    264.21    600.00    237.00  25%4 <
 -14   9   5     31.30    210.90    217.00  25%4 <
 -14  13   4   1249.23    625.00    221.30  25%4 <
 -13  -1   7     96.68    -59.10    256.90  25%4 <
 -13   3   6    294.96    659.20    260.30  25%4 <
 -13   7   5    453.39    473.30    253.50  25%4 <
 -13  11   4   1087.74    426.60    241.30  25%4 <
 -13  15   3     17.69    397.40    198.20  25%4 <
 -12   1   6   1172.70   1031.40    301.80  25%4 o
 -12   5   5   1817.00   1927.00    298.40  25%4 o
 -12   9   4    207.76    367.90    244.40  25%4 <
 -12  13   3     61.01    664.00    233.60  25%4 <
 -12  17   2   1454.18    882.50    218.80  25%4 o
 -11   3   5   2121.98   2091.60    319.40  25%4 o
 -11   7   4   1179.82   2031.00    294.20  25%4 o
 -11  11   3   1116.98   1161.30    267.60  25%4 o
 -11  15   2    656.98    938.00    231.10  25%4 o
 -10   1   5    298.07     43.80    328.60  25%4 <
 -10   9   3   4576.36   3572.70    327.80  25%4 o
 -10  13   2    468.37    690.10    253.00  25%4 <
 -10  17   1     27.25    552.20    214.50  25%4 <
  -9   3   4   2006.63   2607.90    363.60  25%4 o
  -9   7   3    183.52    507.40    315.30  25%4 <
  -9  11   2    366.48    791.10    274.40  25%4 <
  -9  15   1    447.53    351.20    252.20  25%4 <
  -9  19   0    100.28    -80.20    208.50  25%4 <
  -8   5   3   1344.17   1447.40    352.00  25%4 o
  -8   9   2   2170.81   2374.00    326.40  25%4 o
  -8  13   1    339.92    -21.80    265.10  25%4 <
  -8  17   0    238.85    143.20    230.70  25%4 <
  -7   7   2   6650.01   5160.30    400.70  25%4 o
  -7  11   1   1271.00   1785.50    304.20  25%4 o
  -7  15   0    263.73    653.20    267.00  25%4 <
  -7  19  -1     50.23    275.40    220.10  25%4 <
  -6   9   1    492.28    893.00    334.90  25%4 <
  -6  13   0    175.98    364.80    284.90  25%4 <
  -6  17  -1   1183.51   1027.80    257.90  25%4 o
  -5  15  -1   1381.51   1360.40    286.80  25%4 o
  -4  20  -3   1065.93    395.10    242.30  25%4 <
  -3  18  -3    346.73   -224.60    266.70  25%4 <
  -2 -17   5    974.78    440.00    303.20  25%4 <
  -1 -15   4   4221.24   4062.20    384.90  25%4 o
  -1  14  -3   1051.04   1237.30    358.00  25%4 o
  -1  18  -4     72.57    264.20    272.10  25%4 <
   0 -17   4    301.21    464.40    286.40  25%4 <
   0  16  -4    840.15    978.10    328.90  25%4 <
   1  10  -3   6902.48   6913.60    547.70  25%4 o
   1  14  -4    392.11   1027.80    400.20  25%4 <
   2 -17   3   5976.27   4675.80    327.00  25%4 o
   2 -13   2   3227.65   2690.20    345.00  25%4 o
   3 -20   3   1116.65    883.00    231.60  25%4 o
   3 -15   2    527.68    368.40    302.60  25%4 <
   3 -11   1  21419.90  24251.00    532.50  25%4 o
   4 -18   2   1606.57   1177.10    261.70  25%4 o
   4 -13   1    786.05   1591.30    322.40  25%4 o
   4  -9   0    466.25    664.60    394.80  25%4 <
   5 -20   2    647.75    -89.40    212.10  25%4 <
   5 -11   0   1437.27   2156.80    340.50  25%4 o
   5  -7  -1   9674.69   9417.50    445.70  25%4 o
   6 -18   1    804.20    775.10    241.10  25%4 o
   6  -9  -1    605.43    318.40    345.20  25%4 <
   6  -5  -2   6914.93   6694.10    459.60  25%4 o
   7 -20   1    174.25    292.70    195.70  25%4 <
   7 -16   0    541.03    382.10    265.50  25%4 <
   7  -7  -2   6277.60   5190.30    399.00  25%4 o
   7  -3  -3   5007.72   5229.10    440.00  25%4 o
   7   1  -4   3535.25   2744.60    505.90  25%4 o
   8 -18   0     20.00    292.10    222.10  25%4 <
   8 -14  -1    351.39    -36.60    252.30  25%4 <
   9 -16  -1    136.48    287.90    223.40  25%4 <
   9 -12  -2   1783.16    873.70    282.80  25%4 o
  10 -19  -1    456.75     70.20    186.90  25%4 <
  10 -18  -1    287.13    358.70    209.70  25%4 <
  10 -14  -2    729.51    346.60    251.60  25%4 <
  10 -10  -3    788.70    934.70    288.20  25%4 o
  10  -6  -4    128.29    679.30    289.90  25%4 <
  11 -17  -2    297.13    348.10    199.40  25%4 <
  11 -16  -2    714.09   1004.70    218.40  25%4 o
  11 -12  -3   1341.70   1463.40    266.00  25%4 o
  11  -8  -4    622.20    464.30    279.10  25%4 <
  11   0  -6    377.88   1015.60    326.90  25%4 o
  11   4  -7     80.88    625.30    344.50  25%4 <
  12 -15  -3     61.39    601.10    194.00  25%4 o
  12 -14  -3    385.81    519.20    213.50  25%4 <
  12 -10  -4    132.95     74.30    242.80  25%4 <
  12  -6  -5    381.45    291.70    270.50  25%4 <
  12  -2  -6    547.97    671.90    292.00  25%4 <
  12   2  -7     47.48    245.40    289.80  25%4 <
  13 -13  -4     26.90    269.90    222.90  25%4 <
  13  -8  -5    591.79    793.40    245.90  25%4 o
  13  -4  -6    365.45     32.90    269.40  25%4 <
  14 -11  -5     40.24    198.20    203.80  25%4 <
  14  -7  -6     65.34   -258.30    216.50  25%4 <
 -14   6   6    216.65    698.00    213.40  26%4 o
 -14  10   5     96.60    196.80    195.10  26%4 <
 -13   4   6    406.85    390.00    234.50  26%4 <
 -13   8   5    496.24    719.90    227.40  26%4 o
 -13  12   4    290.98    435.00    228.70  26%4 <
 -12  -3   7    145.79    112.10    291.70  26%4 <
 -12  10   4    117.86    223.80    225.20  26%4 <
 -12  14   3    442.14    727.70    213.40  26%4 o
 -11   4   5   1370.38   2199.80    308.80  26%4 o
 -11   8   4    796.67   1137.80    259.80  26%4 o
 -11  12   3   1314.01   1458.00    256.70  26%4 o
 -11  16   2    721.98    780.50    210.70  26%4 o
 -10  -3   6    632.98   1696.00    376.80  26%4 o
 -10   6   4    105.53    484.90    267.20  26%4 <
 -10  10   3    822.88    620.50    275.00  26%4 <
 -10  14   2    688.56   1175.00    245.80  26%4 o
 -10  18   1    227.38     74.90    192.40  26%4 <
  -9  -1   5    680.90    917.00    389.30  26%4 <
  -9   8   3    991.02    908.20    289.70  26%4 o
  -9  12   2   1803.77   1250.70    270.80  26%4 o
  -9  16   1    160.33    167.70    227.80  26%4 <
  -8   1   4   2599.74   4015.30    430.80  26%4 o
  -8  10   2   1805.31   1183.20    299.90  26%4 o
  -8  14   1    290.64    158.40    244.40  26%4 <
  -8  18   0     54.65   -114.10    223.70  26%4 <
  -7   3   3   5004.15   6340.00    441.20  26%4 o
  -7  12   1    175.02   1163.70    286.70  26%4 o
  -7  16   0    552.96    655.80    260.50  26%4 <
  -7  20  -1    161.70     79.00    208.40  26%4 <
  -6   1   3  25881.80  19997.10    586.20  26%4 o
  -6   5   2   7052.35   7186.10    439.20  26%4 o
  -6  18  -1    814.78    348.00    246.50  26%4 <
  -5 -15   6   1605.83    423.50    399.80  26%4 <
  -5   7   1   9134.92   9554.00    448.30  26%4 o
  -5  19  -2    507.84    522.00    237.20  26%4 <
  -4   5   1   4498.95   5793.10    510.40  26%4 o
  -4   9   0    171.20    379.00    382.60  26%4 <
  -4  13  -1    769.81    615.60    329.40  26%4 <
  -4  17  -2    256.78   -130.40    270.80  26%4 <
  -3 -15   5   1184.12   1493.90    372.90  26%4 o
  -3   7   0   4631.59   3405.60    482.60  26%4 o
  -3  11  -1  22086.00  24319.80    528.70  26%4 o
  -3  15  -2    548.62    402.00    315.80  26%4 <
  -3  19  -3     94.70    242.50    251.30  26%4 <
  -2 -13   4  10379.60   9865.20    480.60  26%4 o
  -2  13  -2   3002.68   1849.20    356.30  26%4 o
  -1  15  -3   1832.27   2192.90    357.80  26%4 o
  -1  19  -4    573.88    490.60    270.40  26%4 <
   0 -18   4     36.97   -347.00    266.10  26%4 <
   2 -18   3    512.56    322.20    256.90  26%4 <
   2  -9   1   4458.23   5469.80    467.40  26%4 o
   2  12  -4   1308.64   2550.40    482.30  26%4 o
   2  16  -5   2610.71   2982.90    376.00  26%4 o
   3 -16   2   2145.12   2508.70    304.60  26%4 o
   3  -7   0   4841.60   2114.00    460.30  26%4 o
   4 -19   2   1243.77   1073.60    246.50  26%4 o
   4 -14   1   2187.38   2279.60    318.50  26%4 o
   4  -5  -1   4348.79   7622.30    519.10  26%4 o
   5 -12   0   5190.59   4609.70    347.40  26%4 o
   6 -19   1     73.33    -77.70    211.90  26%4 <
   6 -14   0   2991.94   3755.00    298.00  26%4 o
   6 -10  -1    674.66    645.20    315.20  26%4 <
   7 -17   0   6319.31   5050.50    296.90  26%4 o
   7 -12  -1    191.78    619.50    269.70  26%4 <
   7  -8  -2  12037.10  12395.50    420.60  26%4 o
   8 -20   0    673.19    -21.00    201.00  26%4 <
   8 -19   0    112.98     84.90    203.10  26%4 <
   8 -15  -1    172.66    143.10    240.90  26%4 <
   8 -10  -2   1892.04   1422.90    294.10  26%4 o
   8  -6  -3   1489.90   1148.80    329.10  26%4 o
   8  -2  -4   2272.98   3582.90    409.90  26%4 o
   9 -17  -1    126.00    286.60    210.40  26%4 <
   9 -13  -2   1011.42   1340.50    269.20  26%4 o
   9  -4  -4   9231.79   9515.80    401.00  26%4 o
  10 -15  -2    175.40    195.20    228.90  26%4 <
  10 -11  -3   3276.11   3021.50    284.50  26%4 o
  10  -2  -5   2461.82   2924.30    345.30  26%4 o
  10   2  -6    472.09   1813.40    372.20  26%4 o
  10   6  -7    623.53    646.70    409.70  26%4 <
  11 -18  -2   1385.82    329.70    200.50  26%4 <
  11 -13  -3   1260.07   1429.00    246.70  26%4 o
  11  -9  -4   1396.41   1632.80    273.50  26%4 o
  11  -5  -5     20.23      6.70    273.30  26%4 <
  12 -16  -3    232.54    121.30    185.30  26%4 <
  12 -12  -4    449.10    656.30    232.40  26%4 <
  12 -11  -4    994.00    382.70    239.70  26%4 <
  12  -7  -5     38.17    153.70    243.50  26%4 <
  12  -3  -6    376.93    193.60    277.20  26%4 <
  13 -14  -4    982.71   1079.40    222.20  26%4 o
  13 -10  -5    166.77    282.20    216.60  26%4 <
  13  -1  -7     89.08    224.20    255.30  26%4 <
 -13   5   6    616.62    629.20    246.80  27%4 <
 -13   9   5    323.21    384.30    215.00  27%4 <
 -13  14   4   1039.10    266.10    222.40  27%4 <
 -12  -2   7     69.12    290.10    275.00  27%4 <
 -12   2   6    328.58    278.50    279.20  27%4 <
 -12   7   5     54.45    555.10    246.00  27%4 <
 -12  11   4   1083.95    871.90    243.30  27%4 o
 -12  16   3    187.36    140.40    196.70  27%4 <
 -11   0   6    446.16    515.80    302.10  27%4 <
 -11   9   4    875.51   1477.00    272.10  27%4 o
 -11  13   3   1320.20    990.20    241.80  27%4 o
 -11  17   2    247.72     67.80    212.10  27%4 <
 -11  18   2   1125.90    590.00    210.40  27%4 <
 -10   2   5   1903.29   2288.20    343.60  27%4 o
 -10  11   3   2895.83   2584.50    290.40  27%4 o
 -10  15   2    190.50    235.60    229.20  27%4 <
 -10  19   1    446.63     42.30    207.60  27%4 <
  -9  -5   6   2776.78   3230.60    446.10  27%4 o
  -9   4   4   8846.89  10800.00    408.30  27%4 o
  -9   9   3   3966.22   2783.50    328.50  27%4 o
  -9  13   2    913.92    777.00    269.00  27%4 <
  -9  17   1     59.98     33.40    219.90  27%4 <
  -8   6   3   1373.52   1331.50    327.70  27%4 o
  -8  11   2    537.02   1106.90    296.10  27%4 o
  -8  15   1    134.51    360.00    254.80  27%4 <
  -8  19   0    138.42    635.10    223.50  27%4 <
  -7   8   2  11699.70  11505.80    430.10  27%4 o
  -7  17   0   5909.64   5064.40    318.90  27%4 o
  -6   6   2   2487.12    656.00    399.40  27%4 <
  -6  10   1    518.31    636.60    321.60  27%4 <
  -6  19  -1    134.38    224.30    236.40  27%4 <
  -5   8   1   1292.52   1561.10    402.60  27%4 o
  -5  12   0   4852.81   5344.60    359.90  27%4 o
  -5  16  -1    399.66    326.00    272.80  27%4 <
  -4 -13   5    170.22   1287.70    458.20  27%4 <
  -4  10   0   3031.41   2159.10    399.80  27%4 o
  -4  14  -1   2036.58   2378.90    328.80  27%4 o
  -4  18  -2   1430.80   1412.30    275.50  27%4 o
  -3   3   1  30972.20  26793.30    750.50  27%4 o
  -3  16  -2   2631.42   1966.10    326.10  27%4 o
  -3  20  -3    870.75    447.20    243.10  27%4 <
  -2   5   0   1192.00   1937.90    604.60  27%4 o
  -1 -16   4   2631.85   2146.30    334.10  27%4 o
   0 -19   4   1089.56   1373.70    259.70  27%4 o
   0  17  -4    443.78   1012.50    313.20  27%4 o
   1 -12   2   1131.41   2469.60    368.40  27%4 o
   1  -7   1  34688.20  40302.10    711.40  27%4 o
   1  15  -4   3939.70   3811.90    403.70  27%4 o
   2 -19   3    248.96    189.60    237.50  27%4 <
   2  -5   0   1509.58   1196.70    636.50  27%4 <
   3 -17   2     83.40    -85.60    277.90  27%4 <
   3 -12   1   2854.51   2566.90    385.10  27%4 o
   3  -3  -1  28866.60  24038.90    745.60  27%4 o
   4 -20   2   1051.20    639.20    224.20  27%4 <
   4 -15   1   1525.87   1938.60    312.40  27%4 o
   4 -10   0   4820.97   3107.30    398.70  27%4 o
   5 -18   1   3142.12   3019.10    288.00  27%4 o
   5 -13   0    113.00    398.90    303.60  27%4 <
   5  -8  -1   1301.06   1471.50    404.20  27%4 o
   6 -20   1     97.10    141.20    207.20  27%4 <
   6 -15   0   2832.49   2265.20    289.90  27%4 o
   6 -11  -1   1155.83   1011.60    330.70  27%4 o
   6  -6  -2   2669.19   1491.30    401.40  27%4 o
   7 -18   0    948.38    562.30    241.40  27%4 <
   7 -13  -1   1559.43   1238.90    276.70  27%4 o
   7  -9  -2   2719.56   3125.00    359.60  27%4 o
   7  -4  -3    961.27   1957.40    396.70  27%4 o
   8 -16  -1    893.52    832.40    250.00  27%4 o
   8 -11  -2    687.83    797.60    299.20  27%4 <
   8  -7  -3    246.26    736.20    318.90  27%4 <
   8   2  -5   4375.84   3119.10    445.90  27%4 o
   9 -19  -1    336.65    182.00    206.40  27%4 <
   9 -14  -2   1287.98    853.20    267.30  27%4 o
   9  -9  -3   3974.95   3217.00    315.00  27%4 o
   9  -5  -4    994.03   1110.70    344.40  27%4 o
  10 -17  -2    435.23    195.00    213.00  27%4 <
  10 -12  -3    205.30    255.60    262.50  27%4 <
  10  -3  -5   2310.53   2183.40    347.00  27%4 o
  11 -15  -3     30.06    418.60    209.20  27%4 <
  11 -10  -4   1848.98   1408.90    269.10  27%4 o
  11  -6  -5    460.12    404.60    282.70  27%4 <
  11  -1  -6    364.43    924.50    311.50  27%4 <
  11   3  -7    194.86    642.30    321.00  27%4 <
  12 -13  -4    368.09    649.50    234.50  27%4 <
  12  -8  -5     30.19    275.90    239.80  27%4 <
  12  -4  -6    308.04    676.80    269.40  27%4 <
  13 -11  -5     71.68    480.30    210.40  27%4 <
  13  -6  -6    340.50    316.60    246.10  27%4 <
  13  -2  -7     10.14     77.70    250.30  27%4 <
 -13   1   7     93.96    104.20    237.70  28%4 <
 -13   6   6    486.31    310.80    239.30  28%4 <
 -13  10   5    178.82    175.80    219.80  28%4 <
 -12   3   6    272.48    292.60    264.10  28%4 <
 -12   8   5     71.17    261.20    231.30  28%4 <
 -12  12   4    437.74    707.00    239.20  28%4 <
 -12  13   4    393.33    336.70    237.70  28%4 <
 -11   5   5     13.59    182.80    282.90  28%4 <
 -11  10   4   1776.98   1395.30    267.80  28%4 o
 -11  14   3     63.67    204.70    230.60  28%4 <
 -11  15   3     46.55    232.10    227.80  28%4 <
 -10  -7   7    454.60   1020.10    397.00  28%4 <
 -10  -2   6    487.61   1223.50    342.40  28%4 o
 -10   3   5   2409.44   2256.10    339.10  28%4 o
 -10   7   4    266.80    998.70    293.80  28%4 o
 -10  12   3    244.80    136.10    264.20  28%4 <
 -10  16   2   1196.59    896.60    239.50  28%4 o
 -10  17   2    395.15   -406.20    222.10  28%4 <
  -9  14   2   1397.44   1389.80    271.80  28%4 o
  -9  18   1    473.59    710.80    226.20  28%4 o
  -9  19   1    402.94   -139.90    219.20  28%4 <
  -8   2   4   2600.62   2810.20    415.00  28%4 o
  -8   7   3    318.09    772.80    325.10  28%4 <
  -8  16   1    831.78   1299.90    253.90  28%4 o
  -8  20   0    679.58    663.10    216.00  28%4 o
  -7   9   2   2618.82   2908.90    355.90  28%4 o
  -7  13   1   1506.87   1348.20    284.80  28%4 o
  -7  18   0    802.41    239.90    251.10  28%4 <
  -6  11   1   1251.25   1467.90    332.00  28%4 o
  -6  15   0   2872.94   2824.80    301.50  28%4 o
  -6  20  -1    122.04    -88.90    220.20  28%4 <
  -5   4   2  10701.00   5805.60    476.20  28%4 o
  -5  13   0     74.28    149.50    312.60  28%4 <
  -5  17  -1   4353.11   3626.60    312.80  28%4 o
  -4   6   1   8963.86  12047.40    528.20  28%4 o
  -4  15  -1   1362.21   1629.40    322.40  28%4 o
  -4  19  -2   1170.51    424.30    264.50  28%4 <
  -3 -16   5   3067.50   3699.90    373.90  28%4 o
  -3   8   0  41334.70  35375.10    623.30  28%4 o
  -3  12  -1   3659.63   2512.30    380.30  28%4 o
  -3  17  -2    155.65    414.80    295.10  28%4 <
  -2 -14   4   1619.28   1408.70    407.10  28%4 o
  -2  10  -1  20329.30  20877.20    543.00  28%4 o
  -2  14  -2   1275.43   1001.90    338.70  28%4 <
  -1 -17   4    132.57    613.70    302.20  28%4 <
   0   9  -2  34315.00  36300.20    686.80  28%4 o
   0  18  -4     37.70    565.80    293.70  28%4 <
   1  11  -3    439.61   1461.70    472.60  28%4 o
   2 -20   3    715.50    423.90    228.30  28%4 <
   2 -15   2   6949.77   7197.80    370.90  28%4 o
   2 -10   1  19086.70  22482.10    543.30  28%4 o
   2  13  -4  10150.80   9369.80    495.80  28%4 o
   2  17  -5    951.49    996.30    337.60  28%4 <
   3 -18   2   1952.54   1552.50    283.60  28%4 o
   3 -13   1   3742.01   3665.90    358.20  28%4 o
   3  -8   0  43440.60  39328.00    620.00  28%4 o
   4 -16   1    973.11   1303.10    305.80  28%4 o
   4 -11   0  12645.00  12474.90    444.60  28%4 o
   4  -6  -1   8068.05  12261.00    527.60  28%4 o
   5 -19   1    807.80    384.80    240.10  28%4 <
   5 -14   0   3892.73   4162.60    326.30  28%4 o
   5  -9  -1   4795.52   4289.00    412.40  28%4 o
   5  -4  -2  10531.90   6620.10    492.80  28%4 o
   6 -17   0   1981.32   3091.80    299.30  28%4 o
   6 -16   0   4833.76   5907.30    328.10  28%4 o
   6 -12  -1   1338.00   1533.80    306.60  28%4 o
   6  -7  -2   9022.57   9416.70    446.90  28%4 o
   7 -20   0    246.95    383.70    206.80  28%4 <
   7 -19   0   1355.64    546.70    228.70  28%4 <
   7 -15  -1    721.82   1565.00    270.30  28%4 o
   7 -14  -1    409.65    734.80    265.60  28%4 <
   7 -10  -2   3039.46   2913.00    331.90  28%4 o
   7  -5  -3    534.60    389.40    385.50  28%4 <
   8 -18  -1    983.28    656.40    230.60  28%4 <
   8 -17  -1    145.40    377.30    235.60  28%4 <
   8 -12  -2   2324.33   3297.10    308.20  28%4 o
   8  -8  -3    268.27    375.60    311.20  28%4 <
   9 -15  -2    171.46    800.10    249.60  28%4 o
   9 -10  -3   4305.70   4018.40    316.80  28%4 o
   9  -6  -4   3187.08   2134.90    328.30  28%4 o
   9  -1  -5    624.53    761.10    353.80  28%4 <
  10 -18  -2   1031.55    111.00    208.20  28%4 <
  10 -13  -3   2656.28   2095.60    269.20  28%4 o
  10  -8  -4    513.15    293.10    281.50  28%4 <
  10   1  -6    147.75    654.00    342.70  28%4 <
  11 -16  -3    118.46    157.00    206.10  28%4 <
  11 -11  -4    756.86     11.60    250.80  28%4 <
  11  -7  -5     54.33    454.80    263.60  28%4 <
  11  -2  -6    220.75    802.90    297.40  28%4 <
  12 -14  -4    860.03    725.90    238.60  28%4 o
  12  -9  -5     54.32    479.40    238.30  28%4 <
  13 -12  -5     46.08     85.20    214.40  28%4 <
  13  -7  -6    668.74    496.00    235.10  28%4 <
  13  -3  -7    259.49     68.90    231.40  28%4 <
 -13   2   7     18.09    185.00    227.60  29%4 <
 -13  11   5    117.33     22.10    212.30  29%4 <
 -13  12   5     63.99    393.80    200.00  29%4 <
 -12  -1   7     80.20    237.20    261.60  29%4 <
 -12   4   6    269.23    459.80    259.30  29%4 <
 -12   9   5    101.84     73.70    222.30  29%4 <
 -12  14   4    795.89   1229.80    232.10  29%4 o
 -11  -4   7     66.70   1027.60    319.70  29%4 o
 -11   1   6    275.25    713.90    297.70  29%4 <
 -11  11   4    560.08    332.30    254.90  29%4 <
 -11  16   3     95.16   -222.80    207.90  29%4 <
 -10   8   4    424.94    281.50    278.50  29%4 <
 -10  13   3   2338.43   2281.90    264.30  29%4 o
 -10  18   2   1130.76    432.00    216.50  29%4 <
  -9   1   5    477.20    416.00    342.10  29%4 <
  -9   6   4   3130.75   2079.80    312.40  29%4 o
  -9  10   3   4401.06   3348.70    331.50  29%4 o
  -9  15   2    194.30    137.10    240.10  29%4 <
  -8  -2   5   4141.21   3215.40    436.70  29%4 o
  -8   3   4   9369.52   6951.80    416.00  29%4 o
  -8   8   3    214.02    619.30    298.50  29%4 <
  -8  12   2   2290.58   3148.60    319.80  29%4 o
  -8  17   1    147.12    546.80    231.40  29%4 <
  -7   0   4  29654.20  30921.40    606.50  29%4 o
  -7   5   3    332.28   1145.40    364.90  29%4 o
  -7  10   2   3038.51   3235.10    336.20  29%4 o
  -7  14   1    495.09    323.50    272.00  29%4 <
  -7  19   0   1398.43   1298.00    248.90  29%4 o
  -6   7   2   9020.43   9520.80    434.10  29%4 o
  -6  12   1   1250.11   1102.60    305.70  29%4 o
  -6  16   0   4783.37   5685.20    328.80  29%4 o
  -5   9   1   5495.40   4468.60    405.10  29%4 o
  -5  14   0   3769.54   3938.50    328.40  29%4 o
  -5  18  -1   3325.93   2771.60    293.70  29%4 o
  -4  11   0  13045.40  12414.30    456.00  29%4 o
  -4  16  -1   1259.83   1284.00    313.50  29%4 o
  -4  20  -2   1157.87    994.00    251.70  29%4 o
  -3 -17   5    720.48    754.20    317.30  29%4 <
  -3  13  -1   2790.47   3234.10    373.40  29%4 o
  -3  18  -2   1840.65   1851.10    288.40  29%4 o
  -2  15  -2   7295.84   6720.30    380.20  29%4 o
  -2  19  -3    443.22    457.40    261.40  29%4 <
  -1 -12   3   1404.27   2624.80    423.40  29%4 o
   1 -18   3    212.63    365.10    264.50  29%4 <
   1 -13   2   6836.79   7914.60    397.00  29%4 o
   1  -8   1   9309.90   7264.60    522.00  29%4 o
   1  16  -4   2508.62   1270.80    362.30  29%4 o
   2 -16   2   2985.28   2941.60    320.40  29%4 o
   2 -11   1   2500.38   3230.40    408.90  29%4 o
   3 -19   2    427.23    -70.90    256.60  29%4 <
   3 -14   1    989.42   1421.80    328.40  29%4 o
   3  -9   0    834.82   2849.40    434.20  29%4 o
   3  15  -5   1144.34   1207.90    404.30  29%4 <
   4 -17   1   4066.44   4910.80    333.00  29%4 o
   4 -12   0   6832.18   7916.40    387.80  29%4 o
   5 -20   1    328.30    454.00    222.20  29%4 <
   5 -15   0   1508.70    985.90    282.60  29%4 o
   6 -18   0    193.95    383.00    249.30  29%4 <
   6 -13  -1   1090.28    695.80    290.00  29%4 <
   7 -16  -1   1322.24    751.80    259.10  29%4 <
   7 -11  -2   1867.11   1965.10    315.90  29%4 o
   8 -19  -1    261.14    179.20    201.90  29%4 <
   8 -18  -1    998.01    656.40    230.60  29%4 <
   8 -14  -2   2206.25   1994.00    272.90  29%4 o
   8 -13  -2   2141.80   1812.90    297.10  29%4 o
   9 -17  -2     64.73    151.30    215.30  29%4 <
   9 -16  -2    765.21    571.50    237.10  29%4 <
   9 -12  -3    384.98    540.70    250.90  29%4 <
   9 -11  -3   1871.37   2081.20    296.90  29%4 o
   9  -2  -5    785.58   1305.40    341.30  29%4 o
   9   3  -6   1189.82   2119.20    413.70  29%4 o
  10 -15  -3   1160.92   1018.00    236.40  29%4 o
  10 -14  -3    374.46    190.00    238.20  29%4 <
  10 -10  -4   1186.45   1324.10    278.10  29%4 o
  10  -9  -4    986.18    863.90    279.40  29%4 o
  10  -5  -5    958.99   1027.50    285.10  29%4 o
  10   0  -6    205.59    610.90    329.30  29%4 <
  10   5  -7     70.15    194.90    372.30  29%4 <
  11 -17  -3     63.41    122.70    195.90  29%4 <
  11 -13  -4    903.58    802.10    239.30  29%4 o
  11 -12  -4   1113.61   1023.60    250.80  29%4 o
  11  -8  -5    170.08    336.20    255.60  29%4 <
  11  -3  -6   1051.86    773.00    291.90  29%4 <
  11   2  -7     27.49    546.10    299.30  29%4 <
  12 -15  -4    526.61    448.30    216.10  29%4 <
  12 -11  -5     45.21    716.60    212.80  29%4 o
  12 -10  -5     47.10    463.00    234.90  29%4 <
  12  -6  -6    794.97    500.50    256.10  29%4 <
  12  -1  -7    115.81    929.80    260.80  29%4 o
  13  -9  -6    688.78    137.00    206.10  29%4 <
  13  -8  -6    714.97    743.40    237.60  29%4 o
 -13   3   7    295.81    142.00    224.50  30%4 <
 -12   5   6    236.99    588.30    248.80  30%4 <
 -12  10   5     29.74    362.60    215.30  30%4 <
 -12  15   4    541.95    -26.00    200.50  30%4 <
 -11  -3   7    258.15    580.40    301.20  30%4 <
 -11   2   6    251.01    388.60    277.40  30%4 <
 -11  12   4   1288.66   1290.80    243.90  30%4 o
 -11  13   4    848.81    841.40    241.80  30%4 o
 -11  17   3     81.47     45.20    188.70  30%4 <
 -10  -1   6     60.27    687.70    332.50  30%4 <
 -10   4   5    285.94    707.40    300.80  30%4 <
 -10   9   4   1219.72   1246.90    255.40  30%4 o
 -10  10   4   1336.43   1250.80    268.90  30%4 o
 -10  14   3    390.38    107.10    225.10  30%4 <
 -10  15   3   1160.03   1197.90    230.00  30%4 o
  -9   7   4   1472.23   1652.90    292.40  30%4 o
  -9  12   3    313.44    -19.50    252.50  30%4 <
  -9  16   2    843.73   1115.70    229.60  30%4 o
  -9  17   2     43.78   -120.40    212.40  30%4 <
  -8   4   4    828.64   1124.20    357.80  30%4 o
  -8   9   3   1123.23    817.00    277.20  30%4 <
  -8  14   2   2281.15   1903.90    281.20  30%4 o
  -8  18   1    963.13   1192.90    223.10  30%4 o
  -8  19   1    279.88    171.30    209.90  30%4 <
  -7   6   3   5393.19   5674.10    380.50  30%4 o
  -7  11   2   1834.07   1786.80    314.20  30%4 o
  -7  16   1   1273.87   1205.60    257.50  30%4 o
  -7  20   0    169.65    610.00    210.20  30%4 <
  -6   3   3   3106.55   3942.80    447.70  30%4 o
  -6   8   2   9814.30  10196.10    419.40  30%4 o
  -6  13   1   1103.58   1229.10    291.70  30%4 o
  -6  18   0    339.25    188.60    241.40  30%4 <
  -5   5   2    294.98   2388.20    428.40  30%4 o
  -5  10   1   8062.42   6458.30    369.10  30%4 o
  -5  15   0   1333.24   1084.70    291.60  30%4 o
  -5  19  -1    692.06    549.50    243.80  30%4 <
  -5  20  -1    331.08    194.70    226.60  30%4 <
  -4   2   2   7287.35   4935.40    628.70  30%4 o
  -4   7   1   4329.12   5378.10    446.30  30%4 o
  -4  12   0   8395.68   7956.10    395.30  30%4 o
  -4  17  -1   3601.35   4102.10    320.20  30%4 o
  -3   4   1   1106.00   4257.20    604.90  30%4 o
  -3   9   0   1031.01   1779.00    429.90  30%4 o
  -3  14  -1   1278.30   1511.60    331.40  30%4 o
  -3  19  -2    911.93    337.10    258.40  30%4 <
  -2 -15   4   6410.63   5826.70    403.60  30%4 o
  -2   6   0  32343.70  44997.60    716.00  30%4 o
  -2  11  -1   3681.62   2509.90    407.80  30%4 o
  -2  16  -2   3326.85   2991.50    330.80  30%4 o
  -2  20  -3    569.90    395.70    238.60  30%4 <
  -1 -18   4     69.38    332.00    275.50  30%4 <
  -1 -13   3    815.00    684.60    379.60  30%4 <
  -1   8  -1  10313.70   6395.50    544.20  30%4 o
   0  10  -2  12905.30   9952.10    541.30  30%4 o
   1 -19   3    101.45    198.60    235.20  30%4 <
   1 -14   2    690.87    309.30    333.10  30%4 <
   1   7  -2  15519.00  11715.70    749.00  30%4 o
   1  12  -3   1323.90   1240.70    444.20  30%4 <
   2 -17   2    709.99   1149.10    293.70  30%4 o
   3 -20   2    805.79    524.80    224.20  30%4 <
   3 -15   1   3118.30   3371.10    318.30  30%4 o
   4 -18   1   1505.38   1799.90    264.50  30%4 o
   4 -13   0    163.85    167.30    309.50  30%4 <
   4  -7  -1   3963.78   3882.10    435.00  30%4 o
   5 -16   0   2727.44   3744.80    303.20  30%4 o
   5  -5  -2    474.50   1924.60    436.80  30%4 o
   6 -20   0     99.13    523.70    206.20  30%4 <
   6 -19   0     70.16    227.20    228.10  30%4 <
   6 -14  -1    361.60    387.00    258.40  30%4 <
   6  -3  -3   3203.99   4013.20    446.20  30%4 o
   7 -17  -1    310.65    428.00    228.00  30%4 <
   7 -12  -2   4219.76   2721.40    307.00  30%4 o
   7  -6  -3   5189.45   5421.80    385.80  30%4 o
   8 -15  -2   1173.81    499.90    239.90  30%4 <
   8 -10  -3    212.23    206.20    278.50  30%4 <
   9 -19  -2    208.12   -101.20    179.70  30%4 <
   9 -18  -2    533.67    505.90    200.10  30%4 <
   9 -13  -3    349.16   1005.40    244.90  30%4 o
   9  -8  -4   1462.60   1563.20    286.00  30%4 o
  10 -17  -3    429.15    294.00    191.10  30%4 <
  10 -16  -3    798.01    682.10    204.60  30%4 o
  10 -11  -4   2086.76   1369.30    252.00  30%4 o
  10  -6  -5    963.70   1276.10    269.80  30%4 o
  11 -14  -4   2200.91   1467.90    246.80  30%4 o
  11  -9  -5   1231.65    364.20    238.50  30%4 <
  11  -4  -6   1086.41    510.10    279.90  30%4 <
  11   1  -7    102.02    489.90    297.90  30%4 <
  12 -12  -5     26.82    297.80    203.10  30%4 <
  12  -7  -6    261.17     94.20    237.80  30%4 <
  12  -2  -7     57.49    900.30    251.50  30%4 o
 -13   9   6    698.47    335.00    205.10  31%4 <
 -12   1   7    108.85    -79.40    250.40  31%4 <
 -12   6   6    727.37    493.30    253.00  31%4 <
 -12  12   5      4.06     29.30    208.20  31%4 <
 -11  -2   7     14.58    412.60    285.50  31%4 <
 -11   3   6    907.71    997.10    276.20  31%4 o
 -11   9   5   1102.24    852.40    251.90  31%4 o
 -11  14   4   1865.13   1692.90    246.60  31%4 o
 -10   0   6    224.47    407.50    309.50  31%4 <
 -10  11   4   1464.28   1546.10    267.20  31%4 o
 -10  16   3    711.30    488.40    227.10  31%4 <
  -9   2   5   1135.72   1596.30    334.00  31%4 o
  -9   8   4   1318.73   1512.90    291.10  31%4 o
  -9  13   3    275.62    221.60    247.90  31%4 <
  -9  18   2    508.50    400.40    210.30  31%4 <
  -8  -1   5   3590.52   3882.70    430.00  31%4 o
  -8  10   3    168.89    146.20    289.10  31%4 <
  -8  15   2   1131.40    779.00    257.20  31%4 o
  -7   7   3   4155.74   2496.10    343.30  31%4 o
  -7  12   2   3776.74   2668.00    324.40  31%4 o
  -7  17   1    228.45    249.60    230.60  31%4 <
  -6  -2   4   7170.95   8782.40    585.40  31%4 o
  -6   9   2   1371.82   1904.20    355.10  31%4 o
  -6  14   1    311.65    665.60    275.70  31%4 <
  -6  19   0     45.40    245.90    235.20  31%4 <
  -5  11   1    872.87    700.80    325.00  31%4 <
  -5  16   0   2030.22   3354.40    309.30  31%4 o
  -4   8   1   8120.77   6549.60    441.40  31%4 o
  -4  13   0    171.50    653.30    317.40  31%4 <
  -4  18  -1   1430.74   1406.50    285.50  31%4 o
  -3  10   0   4879.45   4451.90    418.90  31%4 o
  -3  15  -1   3008.13   3108.00    341.00  31%4 o
  -3  20  -2    806.85    817.20    245.30  31%4 o
  -2 -16   4   1882.43   1719.20    347.00  31%4 o
  -2 -10   3  10023.10  12048.20    616.90  31%4 o
  -2  12  -1   1912.79   1857.90    364.30  31%4 o
  -2  17  -2    538.57    948.00    303.30  31%4 o
  -1 -19   4    708.22    348.00    255.70  31%4 <
   1 -15   2   5291.53   7943.40    356.50  31%4 o
   1  -9   1   6593.71   6358.60    483.00  31%4 o
   2 -19   2    829.25    959.90    258.70  31%4 o
   2 -18   2   2181.83   2154.90    292.40  31%4 o
   2  -7   0   8936.92   5207.40    520.50  31%4 o
   3 -16   1   2546.10   1834.10    312.50  31%4 o
   3 -10   0   5583.91   5206.70    417.60  31%4 o
   3  16  -5   2576.05   2097.50    395.10  31%4 o
   4 -20   1    137.38    167.40    221.80  31%4 <
   4 -19   1    346.33    419.60    232.40  31%4 <
   4 -14   0   1735.87   1579.10    303.90  31%4 o
   4  -8  -1   8062.74   6960.80    454.80  31%4 o
   4  13  -5     42.03   1118.30    496.30  31%4 <
   5 -18   0    816.71    651.50    251.40  31%4 <
   5 -17   0   2557.70   2279.00    288.00  31%4 o
   5 -12  -1    601.74    596.90    300.60  31%4 <
   5  -6  -2   5788.03   6129.00    438.50  31%4 o
   6 -15  -1    937.08    872.40    266.30  31%4 o
   6 -10  -2   1568.25   2703.10    334.80  31%4 o
   6  -9  -2   1489.67   1666.10    336.80  31%4 o
   6  -4  -3    323.93    832.00    402.40  31%4 <
   7 -19  -1     54.24     91.20    208.90  31%4 <
   7 -13  -2    318.89    354.80    266.30  31%4 <
   7  -7  -3   4482.52   2510.00    358.20  31%4 o
   7  -2  -4   5740.65   5382.50    430.30  31%4 o
   8 -17  -2     87.58     66.70    215.40  31%4 <
   8 -16  -2    707.56    537.00    230.90  31%4 <
   8 -11  -3   3210.15   3739.40    313.00  31%4 o
   8  -5  -4   2391.02   2417.70    355.00  31%4 o
   9 -15  -3    373.77    459.10    225.00  31%4 <
   9 -14  -3    553.28    420.50    229.10  31%4 <
   9  -9  -4    867.78    474.20    267.10  31%4 <
   9  -3  -5    514.66    693.50    322.40  31%4 <
   9   2  -6    602.88    614.90    397.70  31%4 <
   9   7  -7    609.36   1494.40    455.70  31%4 o
  10 -13  -4    507.13    342.90    236.00  31%4 <
  10 -12  -4     57.15    -49.20    238.30  31%4 <
  10  -7  -5   1178.39   1095.40    280.50  31%4 o
  11 -11  -5    799.16    371.40    228.10  31%4 <
  11 -10  -5    295.61    310.40    233.60  31%4 <
  12  -9  -6    417.94    381.60    214.50  31%4 <
  12  -8  -6     78.81     60.60    217.90  31%4 <
  12  -3  -7    106.49    243.20    239.70  31%4 <
 -12   2   7     35.43    -72.80    247.60  32%4 <
 -12  13   5     78.17    169.20    199.40  32%4 <
 -11   4   6   1189.21   1258.50    284.90  32%4 o
 -11  10   5    296.39    139.00    241.90  32%4 <
 -11  15   4     86.29    323.40    213.80  32%4 <
 -10  -5   7     93.53    793.70    346.20  32%4 <
 -10   1   6     26.44    358.40    299.40  32%4 <
 -10   7   5    902.90    683.80    270.00  32%4 <
 -10  12   4     72.72     85.50    239.40  32%4 <
 -10  17   3    364.04    263.00    206.60  32%4 <
  -9   3   5    342.45    958.50    331.00  32%4 <
  -9   9   4    793.72    199.30    275.10  32%4 <
  -9  14   3    511.16    171.20    235.30  32%4 <
  -9  15   3    369.82    602.80    242.00  32%4 <
  -9  19   2    162.84    200.20    197.00  32%4 <
  -8  11   3   2933.17   3354.60    310.50  32%4 o
  -8  16   2    616.70    726.10    236.10  32%4 o
  -8  17   2     99.59    368.10    231.60  32%4 <
  -7  -4   5    679.57   1748.80    513.90  32%4 o
  -7   2   4   6006.27   6565.10    436.10  32%4 o
  -7   8   3    102.27    567.30    334.20  32%4 <
  -7  13   2    263.90    496.10    299.60  32%4 <
  -7  18   1    913.50    566.50    229.60  32%4 <
  -7  19   1     43.00    -93.20    220.50  32%4 <
  -6  10   2   1588.65   2035.70    343.60  32%4 o
  -6  15   1    791.70    758.90    277.10  32%4 <
  -6  20   0     93.67    347.40    207.90  32%4 <
  -5   6   2   5469.44   6167.60    447.20  32%4 o
  -5  12   1    591.11    543.80    315.20  32%4 <
  -5  17   0   2408.35   3038.10    306.40  32%4 o
  -4 -15   5    698.58     81.60    386.70  32%4 <
  -4  14   0   1829.23   2098.60    312.30  32%4 o
  -4  19  -1    312.87    748.20    254.70  32%4 <
  -3   5   1  49416.00  49754.30    736.10  32%4 o
  -3  16  -1   2129.21   1945.50    336.30  32%4 o
  -2 -17   4    278.36    454.30    296.20  32%4 <
  -2   7   0   8889.43   6504.80    534.50  32%4 o
  -2  18  -2   2788.53   2089.10    304.30  32%4 o
  -1 -14   3   1235.48   1319.80    361.60  32%4 o
  -1  -8   2  45201.00  51108.60    794.80  32%4 o
  -1   9  -1   6904.64   7004.30    498.50  32%4 o
   0  11  -2   3761.64   3665.00    448.80  32%4 o
   1 -16   2   1809.79   2364.30    321.10  32%4 o
   1  13  -3    234.70   1101.90    394.40  32%4 <
   1  18  -4     42.59     -1.40    292.00  32%4 <
   2 -20   2    663.39    216.90    234.60  32%4 <
   2 -19   2    783.09    959.90    258.70  32%4 o
   2 -13   1   1202.01   3344.40    348.30  32%4 o
   2  15  -4   6014.32   4408.50    407.90  32%4 o
   3 -18   1   1095.81   1173.80    264.50  32%4 o
   3 -17   1   4647.52   5824.80    323.10  32%4 o
   3 -11   0    346.15     23.30    351.00  32%4 <
   3  -5  -1  49880.30  49384.00    742.90  32%4 o
   3  17  -5    458.68    665.50    326.70  32%4 <
   4 -21   1    265.97    -13.00    207.20  32%4 <
   4 -15   0   1876.18    528.80    300.30  32%4 <
   4  -9  -1   7866.21   5915.70    434.80  32%4 o
   4  -3  -2  30453.80  26528.20    667.80  32%4 o
   5 -19   0    302.78    405.10    237.10  32%4 <
   5 -13  -1    127.82    664.50    282.30  32%4 <
   5  -7  -2   3776.04   4366.60    425.80  32%4 o
   5  -1  -3   2912.86   2742.20    525.80  32%4 o
   6 -17  -1    766.44    786.70    247.20  32%4 o
   6 -16  -1    819.08   1001.00    253.10  32%4 o
   6 -11  -2   2384.27   2016.40    337.00  32%4 o
   6 -10  -2   1526.65   2703.10    334.80  32%4 o
   6  -5  -3   5950.03   6087.30    424.80  32%4 o
   6   1  -4   4669.30   4195.10    528.90  32%4 o
   7 -20  -1    188.18    170.70    191.00  32%4 <
   7 -15  -2    662.46    705.50    255.50  32%4 <
   7 -14  -2   1828.14   1397.10    271.00  32%4 o
   7  -9  -3    178.79    474.40    302.20  32%4 <
   7  -8  -3    182.92    483.80    303.80  32%4 <
   7   3  -5   1652.54   1063.00    490.10  32%4 <
   8 -19  -2     74.75    216.00    186.90  32%4 <
   8 -18  -2    268.05   -115.80    206.60  32%4 <
   8 -13  -3    235.29    371.00    248.70  32%4 <
   8 -12  -3     86.19    183.50    268.30  32%4 <
   8  -6  -4    894.18    486.90    328.10  32%4 <
   8  -1  -5   2678.56   2538.00    379.60  32%4 o
   9 -17  -3    434.06    372.70    209.20  32%4 <
   9 -16  -3    477.85    623.30    227.20  32%4 <
   9 -10  -4    857.49   1254.60    274.00  32%4 o
   9   1  -6   3153.27   2731.50    381.10  32%4 o
  10 -14  -4    387.54    447.90    227.10  32%4 <
  10  -8  -5    226.02    320.90    258.40  32%4 <
  10  -2  -6    404.17    625.70    307.40  32%4 <
  10   3  -7    150.02    765.00    326.60  32%4 <
  11 -12  -5     41.31     22.80    211.60  32%4 <
  11  -6  -6    184.98    491.50    270.50  32%4 <
  11  -1  -7    172.37    554.80    265.30  32%4 <
  12 -10  -6      9.46   -287.50    215.90  32%4 <
  12  -4  -7    157.01    -37.30    242.50  32%4 <
 -12   3   7     54.36     71.90    228.70  33%4 <
 -12   9   6    439.46    -68.40    212.30  33%4 <
 -12  10   6      8.89     61.60    196.50  33%4 <
 -11  -1   7     85.76    559.80    278.20  33%4 <
 -11   5   6   2776.97   2121.10    290.90  33%4 o
 -11   6   6    178.69    753.10    267.30  33%4 <
 -11  11   5    817.70    929.70    229.50  33%4 o
 -11  12   5     43.43     57.90    200.20  33%4 <
 -10   2   6    360.12    601.90    299.10  33%4 <
 -10   8   5    175.87    136.90    241.30  33%4 <
 -10  13   4    575.97   1103.80    239.60  33%4 o
 -10  14   4    442.02    224.90    221.80  33%4 <
  -9  -2   6    558.40   1728.40    376.30  33%4 o
  -9   4   5   1479.06    946.10    319.70  33%4 <
  -9  10   4    975.28    821.60    264.10  33%4 o
  -9  16   3    517.50    721.40    222.80  33%4 o
  -8  12   3     92.41    -11.10    264.60  33%4 <
  -8  13   3    198.51    272.90    242.70  33%4 <
  -8  18   2    265.01     41.70    211.40  33%4 <
  -7   3   4   2266.42   1283.70    403.70  33%4 o
  -7   9   3    161.03    592.60    295.90  33%4 <
  -7  14   2   1987.22   1606.20    285.90  33%4 o
  -7  15   2    763.94    923.80    251.00  33%4 o
  -7  20   1    110.46    214.00    197.10  33%4 <
  -6   5   3   6540.21   6541.00    415.50  33%4 o
  -6  11   2   2481.52   2006.50    312.50  33%4 o
  -6  16   1    790.96   1200.50    268.70  33%4 o
  -6  17   1    742.88    490.40    245.50  33%4 <
  -5   1   3   3302.75   3374.70    547.70  33%4 o
  -5   7   2   3862.02   5103.50    423.20  33%4 o
  -5  13   1    168.58    507.00    290.50  33%4 <
  -5  18   0    857.63    235.80    262.30  33%4 <
  -5  19   0    398.12    382.60    225.00  33%4 <
  -4 -16   5   1226.32   1471.50    349.90  33%4 o
  -4   9   1   8160.26   4798.30    423.10  33%4 o
  -4  15   0   1514.47   1387.90    298.90  33%4 o
  -4  20  -1    243.32   1215.20    242.70  33%4 o
  -4  21  -1    256.54    412.80    221.70  33%4 <
  -3  11   0    315.17    799.60    372.10  33%4 <
  -3  17  -1   4727.62   5158.80    337.50  33%4 o
  -2 -18   4    186.54   -111.80    278.20  33%4 <
  -2 -11   3  21333.00  17910.00    568.80  33%4 o
  -2  13  -1   1889.59   2584.90    357.80  33%4 o
  -2  19  -2   1120.65    641.20    262.40  33%4 <
  -1 -15   3   1646.48   2122.80    346.10  33%4 o
  -1  10  -1   2266.65   2437.60    442.70  33%4 o
  -1  15  -2   6322.74   6721.10    387.10  33%4 o
   0 -13   2   2868.82   2560.70    380.10  33%4 o
   1 -17   2   2601.71   1943.40    305.40  33%4 o
   1 -10   1   2542.77   2044.20    435.00  33%4 o
   1   8  -2  47555.10  51276.60    809.40  33%4 o
   1  14  -3   1233.26    858.70    384.70  33%4 <
   1  19  -4    730.24    784.50    282.20  33%4 <
   2 -21   2    172.56    202.70    204.40  33%4 <
   2 -15   1     95.96   -208.60    291.90  33%4 <
   2 -14   1    227.93    795.40    312.60  33%4 <
   2  -8   0   1218.79   2785.80    466.90  33%4 o
   2  10  -3   8179.54   8894.00    604.70  33%4 o
   3 -19   1     71.52    316.80    239.80  33%4 <
   3 -12   0   1608.13   2047.30    348.00  33%4 o
   3  -6  -1    602.60    688.40    490.60  33%4 <
   3  12  -4   9406.48   7957.30    529.10  33%4 o
   4 -17   0     85.08    100.70    252.60  33%4 <
   4 -16   0   3432.24   2805.00    290.50  33%4 o
   4 -10  -1  10489.40  11252.30    422.30  33%4 o
   5 -21   0     30.80    224.30    188.10  33%4 <
   5 -20   0    419.69    330.40    204.70  33%4 <
   5 -14  -1    519.32   1135.20    271.20  33%4 o
   5  -8  -2   1597.04   2279.80    361.40  33%4 o
   6 -19  -1     95.99    117.40    203.50  33%4 <
   6 -18  -1    835.82    703.80    233.70  33%4 o
   6 -12  -2   4711.41   4816.40    325.00  33%4 o
   6  -6  -3    307.40    637.10    371.00  33%4 <
   7 -17  -2    242.09    169.40    204.40  33%4 <
   7 -16  -2    481.37     58.50    228.60  33%4 <
   7 -10  -3    407.23    475.30    281.20  33%4 <
   8 -14  -3   1084.35    364.20    233.40  33%4 <
   8  -8  -4     31.16    703.30    286.20  33%4 <
   8  -7  -4   1639.14   1923.80    316.70  33%4 o
   9 -18  -3    214.96    -18.20    184.40  33%4 <
   9 -12  -4    189.84    387.90    227.20  33%4 <
   9 -11  -4    971.79    995.60    258.60  33%4 o
   9  -6  -5    945.24   1811.80    280.70  33%4 o
   9  -5  -5   1077.43    803.60    305.20  33%4 <
  10 -16  -4     13.39   -121.20    189.30  33%4 <
  10 -15  -4    207.94    -16.00    200.90  33%4 <
  10 -10  -5     63.60    426.50    232.00  33%4 <
  10  -9  -5    779.71    603.30    261.50  33%4 <
  10  -4  -6    155.35    580.00    279.50  33%4 <
  10  -3  -6    350.48   1132.80    301.60  33%4 o
  11 -14  -5     21.86    269.40    180.00  33%4 <
  11 -13  -5     58.26    349.00    207.30  33%4 <
  11  -8  -6    398.65    478.70    235.70  33%4 <
  11  -7  -6   1872.18   1515.00    262.80  33%4 o
  11  -2  -7     60.89    548.00    258.80  33%4 <
  12  -5  -7    118.07   -132.90    230.10  33%4 <
 -12   4   7    181.54    142.60    231.80  34%4 <
 -12   5   7     92.10    138.40    216.60  34%4 <
 -11   1   7     80.93    472.60    257.00  34%4 <
 -11  13   5     32.98     59.90    197.40  34%4 <
 -11  14   5     27.67    207.20    182.30  34%4 <
 -10  -4   7   1274.83   1844.00    344.30  34%4 o
 -10   3   6    243.20    934.30    286.30  34%4 o
 -10   9   5    665.25    920.20    251.20  34%4 o
 -10  10   5     67.80    635.20    232.40  34%4 <
 -10  15   4    189.40   -124.10    206.90  34%4 <
 -10  16   4     14.08    340.90    186.40  34%4 <
  -9  -1   6   2986.96   3096.10    362.60  34%4 o
  -9   5   5   1206.65   1378.60    310.30  34%4 o
  -9  11   4   1075.48   1011.00    250.50  34%4 o
  -9  12   4    210.39    581.50    242.20  34%4 <
  -9  17   3    517.10    176.00    198.60  34%4 <
  -9  18   3    210.14    754.30    198.60  34%4 o
  -8   1   5   3367.27   3279.20    381.10  34%4 o
  -8   8   4     19.67    246.00    276.80  34%4 <
  -8  14   3   1095.77    917.40    249.70  34%4 o
  -8  19   2     99.82    169.50    197.20  34%4 <
  -7  -3   5   1339.64   1725.70    467.10  34%4 o
  -7   4   4   6096.90   6205.50    414.50  34%4 o
  -7  10   3    349.34     43.20    288.10  34%4 <
  -7  16   2    538.75    261.00    231.10  34%4 <
  -6   6   3    264.20    995.70    354.00  34%4 <
  -6  12   2   4605.30   5393.70    330.00  34%4 o
  -6  18   1    897.76    535.80    235.20  34%4 <
  -6  19   1    117.22     86.60    208.80  34%4 <
  -5   8   2   1702.45   1494.90    372.10  34%4 o
  -5  14   1    545.18    978.00    279.30  34%4 o
  -5  20   0    439.14    663.70    221.70  34%4 <
  -5  21   0     16.74    -98.20    204.60  34%4 <
  -4 -17   5    323.40   1050.20    320.40  34%4 o
  -4   4   2  35529.50  35302.80    663.10  34%4 o
  -4  10   1  11021.40  12623.20    452.70  34%4 o
  -4  16   0   3262.73   2505.10    293.10  34%4 o
  -4  17   0    123.13    301.70    269.40  34%4 <
  -3 -14   4   1482.96   1455.70    397.00  34%4 o
  -3   6   1    690.03    194.10    484.80  34%4 <
  -3  12   0   1626.45   1995.60    350.90  34%4 o
  -3  18  -1   1282.38    684.90    269.70  34%4 <
  -3  19  -1     95.98    129.90    247.10  34%4 <
  -2 -19   4    758.10    369.80    251.80  34%4 <
  -2  14  -1    255.31   -257.50    316.50  34%4 <
  -2  15  -1     52.12    229.00    316.60  34%4 <
  -2  20  -2    919.11    311.60    244.00  34%4 <
  -2  21  -2    168.15    -70.80    226.20  34%4 <
  -1 -16   3    307.32    -41.20    316.20  34%4 <
  -1  -9   2  12986.50  12799.70    598.50  34%4 o
  -1  16  -2   1624.48   1604.20    334.20  34%4 o
  -1  17  -2   2665.69   2571.40    325.00  34%4 o
   0 -14   2     25.61    431.50    334.20  34%4 <
   1 -19   2     46.28    346.70    237.40  34%4 <
   1 -18   2    183.05    154.60    259.00  34%4 <
   1 -11   1   1184.28   2017.00    389.60  34%4 o
   2 -16   1   3381.94   4122.80    316.50  34%4 o
   2  -9   0    422.19    650.10    412.70  34%4 <
   2  16  -4   1769.36   1356.40    366.00  34%4 o
   3 -21   1    238.86   -398.80    203.30  34%4 <
   3 -20   1    523.44    219.20    222.70  34%4 <
   3 -14   0    707.32    493.60    285.80  34%4 <
   3 -13   0     49.26    213.80    302.00  34%4 <
   4 -19   0   2321.52   2087.50    256.00  34%4 o
   4 -18   0   3467.10   2970.40    274.80  34%4 o
   4 -11  -1   3652.51   3401.30    367.00  34%4 o
   5 -16  -1    374.22    197.40    257.30  34%4 <
   5 -15  -1   1278.06   1325.50    263.00  34%4 o
   5  -9  -2    358.60    643.40    345.80  34%4 <
   6 -20  -1     90.25     69.10    186.70  34%4 <
   6 -14  -2   2456.16   2006.70    277.20  34%4 o
   6 -13  -2   2243.15   1862.80    287.50  34%4 o
   6  -7  -3   4902.21   6682.80    382.10  34%4 o
   6   0  -4   5461.86   3230.40    504.70  34%4 o
   7 -19  -2    222.20     70.40    196.00  34%4 <
   7 -18  -2    463.99    564.70    208.90  34%4 <
   7 -12  -3    480.20    813.80    250.00  34%4 o
   7 -11  -3    794.20   1362.80    280.10  34%4 o
   7  -5  -4   6099.18   4856.40    391.60  34%4 o
   7   2  -5    692.19   2399.00    452.00  34%4 o
   8 -17  -3    622.04    355.90    204.30  34%4 <
   8 -16  -3    484.98    394.20    220.70  34%4 <
   8 -15  -3    387.34     42.40    220.00  34%4 <
   8  -9  -4   1655.86   1448.00    279.20  34%4 o
   8  -2  -5   2529.75   1385.60    364.40  34%4 o
   9 -14  -4    215.32    238.70    215.70  34%4 <
   9 -13  -4    125.97     94.60    220.20  34%4 <
   9  -7  -5    258.04    616.30    275.00  34%4 <
  10 -12  -5     16.65      7.60    212.80  34%4 <
  10 -11  -5    368.03    508.50    226.90  34%4 <
  11 -10  -6    114.73    407.70    200.60  34%4 <
  11  -9  -6    697.49    623.20    219.90  34%4 <
  11  -3  -7    161.55    188.30    246.20  34%4 <
 -12   6   7    110.27     66.70    211.10  35%4 <
 -11   2   7     25.89    113.30    233.40  35%4 <
 -11   9   6    627.36    557.30    225.20  35%4 <
 -10  -3   7    151.74    243.00    309.60  35%4 <
 -10   4   6    153.62    277.20    264.10  35%4 <
 -10   5   6    342.77    904.20    262.40  35%4 o
 -10  11   5    366.49    392.90    231.80  35%4 <
 -10  12   5     11.09    358.00    206.10  35%4 <
  -9   0   6   1895.21   1685.30    334.30  35%4 o
  -9  13   4    130.70    158.80    223.50  35%4 <
  -9  14   4    159.37    148.50    214.10  35%4 <
  -8   2   5   3071.56   2619.30    354.50  35%4 o
  -8   9   4   1448.59   1775.90    282.00  35%4 o
  -8  15   3    358.26    222.20    224.00  35%4 <
  -8  16   3    464.01    269.00    224.90  35%4 <
  -7  11   3    880.07   1584.70    286.10  35%4 o
  -7  12   3    418.42    278.10    250.50  35%4 <
  -7  18   2    497.11   1145.80    225.00  35%4 o
  -6   0   4   4541.30   3378.30    470.90  35%4 o
  -6   7   3   3764.37   5709.20    374.00  35%4 o
  -6  13   2   2043.84   1955.50    293.40  35%4 o
  -6  14   2   2119.46   1959.60    291.10  35%4 o
  -6  20   1     74.22    368.30    212.10  35%4 <
  -5   9   2    304.72   -309.40    330.40  35%4 <
  -5  16   1    448.24    380.40    255.30  35%4 <
  -4   5   2  10008.00   6527.90    484.40  35%4 o
  -4  11   1   3235.38   3212.90    360.20  35%4 o
  -4  12   1   1609.78   2014.90    324.40  35%4 o
  -4  18   0   3326.66   3187.20    287.20  35%4 o
  -3 -15   4    927.02   1791.20    368.40  35%4 o
  -3   7   1  18872.70  20084.00    549.20  35%4 o
  -3  14   0    445.28   1010.80    301.40  35%4 o
  -3  20  -1    417.88    785.60    233.90  35%4 o
  -2 -12   3   2522.91   2797.40    445.80  35%4 o
  -2   9   0    497.35   1280.70    420.40  35%4 o
  -2  16  -1   3286.23   3951.60    330.10  35%4 o
  -1  11  -1    788.54   1023.80    398.90  35%4 <
  -1  18  -2    294.43    405.80    273.50  35%4 <
   0 -15   2   8068.55  10223.80    379.50  35%4 o
   1 -21   2    375.42    124.10    206.10  35%4 <
   1 -20   2    413.17    488.30    230.90  35%4 <
   1 -12   1    541.21    409.10    350.90  35%4 <
   1   9  -2  11185.40  12008.00    610.60  35%4 o
   1  15  -3   1893.56   2511.00    365.00  35%4 o
   2 -18   1     63.20    383.10    252.10  35%4 <
   2 -17   1    170.52    300.60    266.30  35%4 <
   2 -10   0     82.92    771.80    384.20  35%4 <
   2  11  -3  19655.60  17943.70    592.70  35%4 o
   2  17  -4    143.60   1029.90    322.80  35%4 o
   3 -15   0   1087.09   1568.50    274.10  35%4 o
   3  13  -4   1086.54   1419.50    469.30  35%4 o
   4 -21   0     17.34    217.60    194.20  35%4 <
   4 -20   0   1293.08    908.70    218.60  35%4 o
   4 -13  -1    633.40    552.10    291.30  35%4 <
   4 -12  -1   1690.68   1960.60    316.80  35%4 o
   4  -5  -2   9551.15   5410.90    485.40  35%4 o
   4  15  -5    464.89    803.60    418.60  35%4 <
   5 -19  -1    589.66    539.00    220.70  35%4 <
   5 -18  -1   2568.38   2343.10    261.00  35%4 o
   5 -17  -1   3995.19   3572.80    284.30  35%4 o
   5 -11  -2    439.69    604.90    305.30  35%4 <
   5 -10  -2   2834.36   2654.10    335.20  35%4 o
   5  -3  -3    193.79    815.30    437.50  35%4 <
   6 -16  -2    263.47    336.90    234.20  35%4 <
   6 -15  -2    561.77    270.90    247.20  35%4 <
   6  -8  -3   1069.93   1099.80    329.00  35%4 o
   6  -1  -4   3794.08   4185.40    460.50  35%4 o
   7 -14  -3    794.41    968.70    240.00  35%4 o
   7 -13  -3    127.04    285.30    249.70  35%4 <
   7  -6  -4   8292.07   7476.70    383.80  35%4 o
   7   1  -5   1902.24   1728.30    413.40  35%4 o
   8 -18  -3     98.06    165.80    188.80  35%4 <
   8 -11  -4    860.66   1036.60    244.60  35%4 o
   8 -10  -4    323.34    447.20    264.10  35%4 <
   8   3  -6    220.32    488.60    405.60  35%4 <
   9 -17  -4     54.63   -314.90    189.80  35%4 <
   9 -16  -4     51.76   -318.50    197.80  35%4 <
   9 -15  -4    149.35    134.60    195.30  35%4 <
   9  -9  -5   1620.39   1211.30    261.80  35%4 o
   9  -8  -5   1008.83    737.20    263.40  35%4 <
   9  -2  -6    435.95    735.50    311.50  35%4 <
   9   5  -7    498.97    465.40    378.50  35%4 <
  10 -14  -5     62.54    491.30    193.60  35%4 <
  10 -13  -5    180.02    167.90    198.90  35%4 <
  10  -7  -6    541.67    215.10    246.10  35%4 <
  10  -6  -6    320.33    136.90    256.10  35%4 <
  11 -11  -6     28.10     -5.20    199.30  35%4 <
  11  -5  -7    359.47    169.10    229.20  35%4 <
  11  -4  -7     23.83   -269.60    238.20  35%4 <
 -11   3   7    169.69    505.40    233.10  36%4 <
 -11   4   7      9.85    226.10    233.10  36%4 <
 -11  10   6     73.83    132.70    201.20  36%4 <
 -11  11   6     25.85    420.30    192.10  36%4 <
 -10  -2   7    236.99    654.80    281.80  36%4 <
 -10   6   6    382.75    378.50    255.00  36%4 <
 -10  13   5    137.37     26.70    206.70  36%4 <
 -10  14   5     54.29     28.50    192.10  36%4 <
  -9   1   6   2848.63   2360.30    334.20  36%4 o
  -9   8   5   1223.46    949.80    262.40  36%4 o
  -9   9   5   1299.70    978.50    265.10  36%4 o
  -9  15   4    176.46    -51.80    207.30  36%4 <
  -9  16   4     58.57    -46.90    195.50  36%4 <
  -8   3   5   3635.30   2813.40    346.00  36%4 o
  -8   4   5   1019.50   1302.20    318.90  36%4 o
  -8  11   4    782.96    901.10    247.90  36%4 o
  -8  17   3    593.66    670.60    215.50  36%4 o
  -8  18   3    121.89   -122.50    193.50  36%4 <
  -7  -2   5    912.48    887.10    420.10  36%4 <
  -7   6   4   8770.42   7042.10    389.40  36%4 o
  -7  13   3    124.91    409.50    241.40  36%4 <
  -7  14   3    818.08    754.40    239.00  36%4 o
  -6   1   4   3293.44   4288.60    450.70  36%4 o
  -6   8   3   1064.45    647.20    323.90  36%4 <
  -6   9   3   2152.72   1878.70    312.50  36%4 o
  -6  15   2    545.84   1206.80    253.10  36%4 o
  -6  16   2    288.02    105.60    230.30  36%4 <
  -5 -13   5   2172.99   2784.50    492.20  36%4 o
  -5   3   3    215.44    818.70    453.30  36%4 <
  -5  10   2   2846.97   3021.40    336.80  36%4 o
  -5  11   2    452.99    532.30    315.30  36%4 <
  -5  17   1   4359.36   4323.70    295.90  36%4 o
  -5  18   1   2883.13   2094.70    271.90  36%4 o
  -4   6   2  11916.30  12454.60    490.60  36%4 o
  -4  13   1    606.28    615.10    306.70  36%4 <
  -4  19   0   2369.42   2647.40    269.70  36%4 o
  -4  20   0   1296.18    634.80    241.70  36%4 <
  -3 -16   4    410.15    752.60    330.40  36%4 <
  -3   8   1    111.11   1442.20    445.00  36%4 o
  -3  15   0   1105.83   1356.70    304.90  36%4 o
  -3  21  -1    171.26    320.20    220.50  36%4 <
  -2 -13   3   1092.20   2200.60    401.80  36%4 o
  -2  10   0    157.69   1253.90    405.30  36%4 o
  -2  17  -1     99.90     26.00    293.40  36%4 <
  -1  12  -1    335.49    716.20    374.50  36%4 <
  -1  19  -2     13.89    801.40    264.40  36%4 o
   0 -17   2   2531.67   2174.40    313.10  36%4 o
   0 -16   2   1177.85   1640.50    317.80  36%4 o
   1 -14   1   1465.36   2179.60    328.80  36%4 o
   1 -13   1    683.16   1214.70    337.00  36%4 o
   1  16  -3    332.70    924.80    344.50  36%4 <
   1  17  -3   2642.75   2460.90    337.50  36%4 o
   2 -20   1    320.27    459.00    218.20  36%4 <
   2 -19   1     30.05    -46.50    231.00  36%4 <
   2 -11   0   3507.36   2109.20    383.70  36%4 o
   2  -3  -1 105218.00 121819.00   1090.60  36%4 o
   2  18  -4    164.41    -72.70    297.80  36%4 <
   2  19  -4    605.78    266.50    287.20  36%4 <
   3 -18   0   2603.51   1059.10    252.30  36%4 o
   3 -17   0     94.06    509.50    263.10  36%4 <
   3 -16   0    643.90   1174.10    274.60  36%4 o
   3  -9  -1  24395.90  19891.70    516.00  36%4 o
   4 -15  -1   1320.71   1233.80    287.20  36%4 o
   4 -14  -1   1596.07   1904.00    286.40  36%4 o
   4  -6  -2  11781.90  11380.20    489.20  36%4 o
   5 -20  -1    367.33    371.00    203.80  36%4 <
   5 -12  -2   9539.35   8328.60    360.20  36%4 o
   5  -4  -3   1139.27   2310.60    428.00  36%4 o
   6 -19  -2    569.18    560.10    211.00  36%4 <
   6 -18  -2    291.98    305.50    210.10  36%4 <
   6 -17  -2    336.10    477.20    235.10  36%4 <
   6 -10  -3   2129.17   1870.80    302.20  36%4 o
   6  -9  -3   2343.66   1583.60    310.10  36%4 o
   6  -2  -4   4454.44   5400.80    429.90  36%4 o
   7 -16  -3     55.88    390.20    210.30  36%4 <
   7 -15  -3    221.13    224.20    234.60  36%4 <
   7  -8  -4   1777.20   1813.10    296.60  36%4 o
   7  -7  -4   2797.64   4001.40    360.10  36%4 o
   8 -14  -4    821.01   1065.60    225.50  36%4 o
   8 -13  -4    158.94     66.30    235.40  36%4 <
   8 -12  -4    613.10   1258.70    242.70  36%4 o
   8  -5  -5   2072.09   2434.60    317.30  36%4 o
   9 -11  -5    977.48    652.20    226.60  36%4 <
   9 -10  -5    576.71   1272.70    250.80  36%4 o
   9  -3  -6    730.27    937.30    295.10  36%4 o
  10  -9  -6    325.95    348.70    216.70  36%4 <
  10  -8  -6    275.43    220.40    235.40  36%4 <
  10  -1  -7    187.67    652.90    269.00  36%4 <
  11  -7  -7     32.64     47.80    203.20  36%4 <
 -11   5   7    349.20    337.20    228.10  37%4 <
 -11   6   7     28.38     54.40    212.70  37%4 <
 -10  -1   7    240.44   -204.90    274.60  37%4 <
 -10   9   6    347.52    527.20    219.70  37%4 <
  -9   2   6    474.46   -138.30    285.70  37%4 <
  -9   3   6    580.69   1227.40    287.60  37%4 o
  -9  10   5    794.82   1372.40    249.70  37%4 o
  -9  11   5    948.45    835.80    224.80  37%4 o
  -9  17   4     55.94    368.80    192.00  37%4 <
  -8   5   5   2497.73   2665.70    305.70  37%4 o
  -8  12   4    630.86    551.00    247.30  37%4 <
  -8  13   4    218.79    334.70    222.80  37%4 <
  -8  14   4    752.43   1038.10    223.40  37%4 o
  -7  -1   5   1878.31   1444.90    404.70  37%4 o
  -7   7   4   2417.92   3471.10    341.90  37%4 o
  -7   8   4   1768.74   2097.60    295.00  37%4 o
  -7  15   3    195.31    736.80    229.00  37%4 o
  -7  16   3     63.78    344.30    217.00  37%4 <
  -6   2   4   4454.64   5145.50    421.90  37%4 o
  -6  10   3   2283.92   2062.20    308.00  37%4 o
  -6  17   2    318.27    589.00    238.80  37%4 <
  -6  18   2    332.47    787.80    219.90  37%4 o
  -5  12   2   9680.46   8429.90    366.60  37%4 o
  -5  13   2    313.85   -102.50    292.90  37%4 <
  -5  19   1    603.13    586.50    222.30  37%4 <
  -5  20   1    297.21    342.00    214.70  37%4 <
  -4   7   2   6921.55   7374.80    443.90  37%4 o
  -4  14   1   1779.85   1835.70    309.20  37%4 o
  -4  15   1   1397.63   1750.20    299.20  37%4 o
  -4  21   0     12.89      9.90    204.30  37%4 <
  -3 -18   4    339.28    268.40    263.70  37%4 <
  -3 -17   4     79.72     64.50    298.10  37%4 <
  -3   1   2  85894.90  92779.20    992.70  37%4 o
  -3   9   1  24739.10  21107.30    521.70  37%4 o
  -3  16   0    746.55   1644.80    283.20  37%4 o
  -3  17   0    116.57    265.20    275.70  37%4 <
  -2 -14   3   1746.17   1280.00    376.10  37%4 o
  -2  11   0   4262.28   3409.20    395.00  37%4 o
  -2  12   0  13574.30  14031.00    450.20  37%4 o
  -2  18  -1    222.09    111.40    260.70  37%4 <
  -2  19  -1     54.16    221.90    242.60  37%4 <
  -1   6   0   4995.11   3978.00    616.70  37%4 o
  -1  13  -1    602.80    901.90    347.50  37%4 <
  -1  14  -1   2020.11   2524.90    337.90  37%4 o
  -1  20  -2    583.21    302.70    256.60  37%4 <
  -1  21  -2    496.93    933.40    250.40  37%4 o
   0 -19   2    237.06    286.30    243.40  37%4 <
   0 -18   2    539.47    274.90    267.70  37%4 <
   0  16  -2   1235.57   1398.30    335.50  37%4 o
   1 -16   1   1195.81   1545.30    293.70  37%4 o
   1 -15   1    318.65    734.30    293.10  37%4 <
   1  -6   0   6581.54   3345.20    631.20  37%4 o
   1  10  -2   9756.73   9479.90    533.30  37%4 o
   1  18  -3    251.40    937.30    294.70  37%4 o
   2 -21   1    213.36    -21.10    204.20  37%4 <
   2 -13   0   3258.65   2622.30    356.70  37%4 o
   2 -12   0  13386.70  14143.30    444.20  37%4 o
   2  19  -4    598.88    266.50    287.20  37%4 <
   3 -20   0    346.41    461.40    205.60  37%4 <
   3 -19   0   1291.53   1568.70    241.50  37%4 o
   3 -10  -1  39625.60  33817.20    570.50  37%4 o
   3  14  -4   1786.40    837.50    413.00  37%4 <
   4 -18  -1   1699.73   1478.20    258.60  37%4 o
   4 -17  -1   3237.97   3745.70    290.30  37%4 o
   4 -16  -1   1143.66   1171.20    270.40  37%4 o
   4  -8  -2   4641.51   8654.40    411.40  37%4 o
   4  -7  -2   6246.34   6512.40    430.30  37%4 o
   4  16  -5   1217.72    560.60    384.20  37%4 <
   5 -15  -2   1012.48   1642.90    273.30  37%4 o
   5 -14  -2   2479.23   2150.20    286.30  37%4 o
   5 -13  -2    362.85   1007.30    290.70  37%4 o
   5  -5  -3   1304.09   2197.90    404.90  37%4 o
   6 -20  -2    250.80    292.60    187.80  37%4 <
   6 -12  -3    836.76   1394.60    270.40  37%4 o
   6 -11  -3    914.48   1295.70    283.10  37%4 o
   7 -19  -3     61.23     91.50    178.20  37%4 <
   7 -18  -3     51.55    392.20    188.50  37%4 <
   7 -17  -3    346.54    235.00    200.40  37%4 <
   7 -10  -4    378.72    795.30    258.80  37%4 o
   7  -9  -4    878.10   2278.10    297.30  37%4 o
   7  -1  -5   1998.95   1434.50    363.10  37%4 o
   8 -17  -4     41.66     82.20    178.20  37%4 <
   8 -16  -4    115.18    559.00    191.50  37%4 <
   8 -15  -4    477.66    255.60    200.60  37%4 <
   8  -7  -5    301.55    463.30    259.40  37%4 <
   8   1  -6    738.09   1296.00    363.60  37%4 o
   9 -15  -5     62.85    444.60    182.80  37%4 <
   9 -14  -5     58.80    309.00    190.10  37%4 <
   9 -13  -5    217.71    137.70    200.50  37%4 <
   9  -4  -6    403.95    305.10    275.30  37%4 <
   9   3  -7    627.05    827.90    331.30  37%4 <
  10 -12  -6     12.90     77.40    184.10  37%4 <
  10 -11  -6     84.41   -146.70    194.70  37%4 <
  10 -10  -6     44.69   -170.90    205.90  37%4 <
  10  -3  -7    166.46    350.30    246.20  37%4 <
  10  -2  -7    242.09    779.30    260.70  37%4 <
 -11   7   7     25.78    234.30    198.50  38%4 <
 -10   1   7    243.44    368.60    238.90  38%4 <
 -10   2   7    229.15    439.70    240.50  38%4 <
 -10  10   6     63.78     79.40    208.70  38%4 <
 -10  11   6     93.59    129.40    195.10  38%4 <
  -9   4   6    357.95    463.10    267.40  38%4 <
  -9  12   5     96.54   -287.60    211.00  38%4 <
  -9  13   5    271.95    414.50    207.00  38%4 <
  -9  14   5     69.80     75.80    198.10  38%4 <
  -8  15   4    504.02    392.20    218.60  38%4 <
  -8  16   4    119.19    377.40    195.10  38%4 <
  -7   9   4    823.48   1588.70    283.50  38%4 o
  -7  10   4    297.73    953.90    263.40  38%4 o
  -7  17   3    371.74    176.40    222.20  38%4 <
  -7  18   3     63.45    243.20    196.90  38%4 <
  -7  19   3     48.84    526.60    186.50  38%4 <
  -6   3   4   5572.28   6204.50    403.70  38%4 o
  -6  11   3    978.05   1529.20    286.30  38%4 o
  -6  12   3    925.79    832.20    279.70  38%4 <
  -6  19   2    671.83    353.70    213.80  38%4 <
  -6  20   2    177.28    419.80    202.30  38%4 <
  -5 -14   5    346.35   1628.50    419.70  38%4 o
  -5   5   3   1411.17   2344.60    384.90  38%4 o
  -5   6   3   6331.93   4515.20    389.60  38%4 o
  -5  14   2   2387.96   3240.70    310.90  38%4 o
  -5  15   2    991.38   1871.80    268.80  38%4 o
  -4   8   2   5150.90  11018.10    435.00  38%4 o
  -4  16   1   1500.30   1393.30    291.40  38%4 o
  -4  17   1   3444.00   3947.10    298.00  38%4 o
  -3 -19   4   1056.94    429.40    252.10  38%4 <
  -3 -18   4    310.55    268.40    263.70  38%4 <
  -3  10   1  40940.80  32668.90    575.70  38%4 o
  -3  11   1  19316.10  18275.10    480.00  38%4 o
  -3  18   0   2533.98   1752.40    266.40  38%4 o
  -3  19   0   1273.33   1423.20    252.00  38%4 o
  -2 -16   3    164.13    469.60    314.10  38%4 <
  -2 -15   3   7657.66   5989.10    384.60  38%4 o
  -2   4   1 141546.00 155619.00   1084.40  38%4 o
  -2  12   0  14627.80  14031.00    450.20  38%4 o
  -2  13   0   3512.72   1982.30    360.40  38%4 o
  -2  20  -1    542.79    625.70    241.10  38%4 <
  -2  21  -1    327.48    -13.40    218.20  38%4 <
  -1  15  -1    661.34   1125.40    317.10  38%4 o
   0 -21   2   1960.42    835.40    220.50  38%4 o
   0 -20   2    179.57    164.10    226.10  38%4 <
   0  17  -2   2840.77   1762.10    313.00  38%4 o
   1 -18   1    322.45    911.80    241.90  38%4 o
   1 -17   1    168.15    220.60    256.80  38%4 <
   1  -7   0  61365.30  70835.50    780.30  38%4 o
   1  11  -2   1032.30   1987.80    441.20  38%4 o
   1  19  -3    184.92    136.00    269.90  38%4 <
   2 -15   0   4547.86   3115.10    312.90  38%4 o
   2 -14   0   6899.56   9252.40    378.40  38%4 o
   2  13  -3   1285.56    974.50    404.20  38%4 <
   3 -21   0     92.66    365.00    190.60  38%4 <
   3 -12  -1   3448.39   2485.80    345.30  38%4 o
   3 -11  -1  18419.80  19020.00    479.80  38%4 o
   3  -2  -2   7202.16   7079.30    625.60  38%4 o
   3  15  -4   1246.27   1444.40    392.70  38%4 o
   4 -21  -1    220.98     31.00    180.60  38%4 <
   4 -20  -1    160.84   -184.80    207.30  38%4 <
   4 -19  -1    435.30    513.40    216.00  38%4 <
   4 -18  -1   1642.49   1478.20    258.60  38%4 o
   4 -10  -2   1686.69   2165.30    320.20  38%4 o
   4  -9  -2   2220.03   3026.10    359.60  38%4 o
   4  17  -5    350.94    863.00    345.00  38%4 <
   5 -18  -2    437.54    174.90    204.50  38%4 <
   5 -17  -2    434.57    365.70    227.00  38%4 <
   5 -16  -2   1559.59   1288.50    258.40  38%4 o
   5  -7  -3    195.33    519.40    348.90  38%4 <
   5  -6  -3   6159.35   5393.60    389.70  38%4 o
   6 -15  -3    122.83    503.80    214.50  38%4 <
   6 -14  -3    395.69    743.30    246.70  38%4 o
   6 -13  -3    376.98    307.20    245.40  38%4 <
   6  -5  -4  17798.20  13855.00    440.00  38%4 o
   6  -4  -4   1014.86    851.00    365.00  38%4 <
   7 -13  -4    478.45     39.40    220.10  38%4 <
   7 -12  -4   1529.22    981.80    252.40  38%4 o
   7 -11  -4    982.12   1112.80    253.50  38%4 o
   7  -2  -5    563.73    488.20    342.20  38%4 <
   8 -10  -5    106.03    586.20    230.00  38%4 <
   8  -9  -5   1270.48    948.90    252.00  38%4 o
   8   0  -6   1091.98    970.20    335.80  38%4 <
   9  -8  -6    165.15     62.80    213.50  38%4 <
   9  -7  -6    155.10    166.50    234.80  38%4 <
   9  -6  -6     61.87    336.00    240.20  38%4 <
   9   2  -7    765.04    457.80    309.10  38%4 <
  10  -5  -7     29.21   -363.70    225.10  38%4 <
  10  -4  -7    671.94    374.60    236.60  38%4 <
 -10   3   7    102.27    362.90    228.40  39%4 <
 -10   4   7    510.67    672.50    221.50  39%4 o
 -10  12   6      9.43    423.10    187.70  39%4 <
  -9   6   6     62.44     47.10    235.00  39%4 <
  -9  15   5     46.66    237.30    185.60  39%4 <
  -8  -1   6    582.85   1055.30    340.60  39%4 o
  -8   8   5     45.64    352.00    238.10  39%4 <
  -8   9   5   1034.22    786.30    237.10  39%4 o
  -8  10   5    104.35    394.60    223.90  39%4 <
  -8  17   4     33.62    380.70    184.50  39%4 <
  -7   1   5   1150.67    445.30    341.80  39%4 <
  -7   2   5    440.84    541.60    318.20  39%4 <
  -7  11   4    747.29   1249.90    250.40  39%4 o
  -7  12   4   1349.89   1523.20    242.30  39%4 o
  -6   4   4    877.23    118.10    357.30  39%4 <
  -6  13   3    289.68    304.70    237.20  39%4 <
  -6  14   3    357.88    816.30    234.30  39%4 o
  -6  15   3    104.02    493.00    222.10  39%4 <
  -5 -15   5   1428.07   1731.10    385.10  39%4 o
  -5   7   3    241.37    413.60    333.90  39%4 <
  -5   8   3    925.52    937.30    302.40  39%4 o
  -5  16   2   1356.69    873.90    244.60  39%4 o
  -5  17   2    344.37    716.90    230.90  39%4 o
  -4   9   2   1799.84   1842.00    345.40  39%4 o
  -4  10   2   1275.79   2093.00    321.80  39%4 o
  -4  18   1   1374.02   2071.40    259.60  39%4 o
  -4  19   1    380.43    923.30    233.10  39%4 o
  -4  20   1    109.90     95.00    206.70  39%4 <
  -3  12   1   2601.54   3018.40    356.60  39%4 o
  -3  13   1   2331.00   2592.90    312.10  39%4 o
  -3  20   0    377.77    302.30    214.80  39%4 <
  -3  21   0     89.97     71.40    203.40  39%4 <
  -2 -17   3   5443.36   4661.60    336.20  39%4 o
  -2   5   1  38235.70  34065.80    703.00  39%4 o
  -2  14   0   5164.10   8668.90    377.30  39%4 o
  -2  15   0   3753.08   2949.80    317.60  39%4 o
  -1 -15   2   5873.35   5410.10    349.70  39%4 o
  -1  16  -1   1107.54   1726.80    298.90  39%4 o
  -1  17  -1     88.58   -257.20    261.10  39%4 <
   0  18  -2    539.72    750.40    282.70  39%4 <
   0  19  -2    333.54    236.80    258.00  39%4 <
   1 -21   1     37.53     22.50    183.60  39%4 <
   1 -20   1    225.92     84.00    204.60  39%4 <
   1 -19   1    184.19    174.60    231.60  39%4 <
   1  -8   0   2435.59   3615.30    497.90  39%4 o
   1  12  -2   1072.85   1564.20    410.30  39%4 o
   2 -18   0   2130.51   1193.10    234.10  39%4 o
   2 -17   0    250.52     24.20    237.10  39%4 <
   2 -16   0   2316.73   1898.70    273.40  39%4 o
   2  14  -3   1698.03   1617.80    395.40  39%4 o
   3 -15  -1   2477.95   2953.60    286.60  39%4 o
   3 -14  -1    787.72   1170.20    272.60  39%4 o
   3 -13  -1   2747.19   2213.20    299.70  39%4 o
   3  -3  -2   5172.63   4661.00    548.40  39%4 o
   3  16  -4    573.37    643.80    348.60  39%4 <
   4 -12  -2   4476.16   4774.00    321.50  39%4 o
   4 -11  -2    388.05   1029.20    294.90  39%4 o
   5 -20  -2    322.36    214.70    182.90  39%4 <
   5 -19  -2    377.04    400.70    196.10  39%4 <
   5  -9  -3     55.87    172.70    273.40  39%4 <
   5  -8  -3    700.10   1252.50    319.20  39%4 o
   6 -19  -3    217.89    140.80    169.10  39%4 <
   6 -18  -3    384.81    561.50    198.20  39%4 <
   6 -17  -3    338.63    409.70    193.40  39%4 <
   6 -16  -3    236.47    266.50    205.60  39%4 <
   6  -7  -4   7537.53   6896.50    365.60  39%4 o
   6  -6  -4   2767.33   2457.30    350.70  39%4 o
   7 -17  -4    124.69    309.50    178.90  39%4 <
   7 -16  -4     71.12    148.00    183.10  39%4 <
   7 -15  -4    177.85   -113.00    199.80  39%4 <
   7 -14  -4    738.38    982.60    220.90  39%4 o
   7  -3  -5    576.66    630.10    315.80  39%4 <
   8 -14  -5    228.70    264.30    192.80  39%4 <
   8 -13  -5    370.71    269.00    203.90  39%4 <
   8 -12  -5     30.96   -133.00    205.20  39%4 <
   8 -11  -5    170.60    332.70    218.60  39%4 <
   8  -2  -6   1100.57   1779.80    321.50  39%4 o
   8  -1  -6    551.03   1008.50    333.60  39%4 o
   9 -11  -6    464.26    836.20    203.00  39%4 o
   9 -10  -6    287.62    338.20    211.50  39%4 <
   9  -9  -6    230.62    254.50    227.30  39%4 <
   9   1  -7    517.68    635.60    290.20  39%4 <
  10  -9  -7     56.72    -98.10    185.50  39%4 <
  10  -8  -7     62.97     80.20    194.60  39%4 <
  10  -7  -7    129.87    370.20    209.30  39%4 <
 -10   5   7     23.93    309.40    219.30  40%4 <
 -10   6   7    167.28    403.30    199.00  40%4 <
 -10   7   7    162.46   -246.30    191.90  40%4 <
  -9  -3   7    475.27    520.10    298.90  40%4 <
  -9   9   6    241.91    280.60    197.20  40%4 <
  -9  10   6    278.91    400.20    197.00  40%4 <
  -8   0   6    644.47    608.00    324.20  40%4 <
  -8   1   6    534.07    854.90    303.70  40%4 <
  -8  11   5    136.45    179.30    204.70  40%4 <
  -8  12   5     25.08    385.00    195.80  40%4 <
  -8  13   5    356.33    502.10    194.70  40%4 <
  -7   3   5    797.32    445.10    304.10  40%4 <
  -7   4   5    167.01    807.70    293.50  40%4 <
  -7  14   4    778.65    787.70    207.60  40%4 o
  -7  15   4    159.35    308.80    198.00  40%4 <
  -7  16   4     70.36    305.00    175.90  40%4 <
  -6   6   4   2703.65   1323.10    342.10  40%4 o
  -6   7   4   7291.70   6360.00    347.50  40%4 o
  -6  16   3    225.09    640.30    202.30  40%4 o
  -6  17   3    349.53    286.40    191.00  40%4 <
  -6  18   3    380.83    976.90    194.70  40%4 o
  -6  19   3    251.58    243.30    176.90  40%4 <
  -5 -17   5    251.96    584.70    294.90  40%4 <
  -5 -16   5   1508.22   1499.20    341.60  40%4 o
  -5   9   3     73.11    604.50    289.40  40%4 <
  -5  10   3    724.59    954.00    263.50  40%4 o
  -5  19   2    364.42    306.40    192.30  40%4 <
  -5  20   2    341.99    468.50    187.50  40%4 <
  -4 -13   4   1009.71   1942.10    409.30  40%4 o
  -4  11   2    415.74    612.50    294.90  40%4 <
  -4  12   2   4313.80   4804.40    312.90  40%4 o
  -4  13   2   1214.78   2079.40    282.10  40%4 o
  -4  21   1    202.23    203.90    185.90  40%4 <
  -3   4   2  21935.20  22052.60    574.90  40%4 o
  -3  14   1    836.17    962.00    280.90  40%4 o
  -3  15   1   2099.28   2836.90    286.90  40%4 o
  -2   6   1    960.55   1886.40    485.10  40%4 o
  -2  16   0   1936.36   2016.10    279.60  40%4 o
  -2  17   0    250.49    385.70    244.40  40%4 <
  -2  18   0   1796.78   1623.80    244.10  40%4 o
  -1 -18   2     93.60     26.10    246.90  40%4 <
  -1 -17   2   2128.21   1262.10    279.60  40%4 o
  -1 -16   2   1640.00   2206.20    309.80  40%4 o
  -1   9   0  12151.80  11294.00    474.90  40%4 o
  -1  18  -1    270.79    768.90    247.10  40%4 o
  -1  19  -1    201.19    379.70    232.10  40%4 <
  -1  20  -1    212.21   -231.80    215.60  40%4 <
   0  21  -2   1268.50    988.80    235.40  40%4 o
   1 -11   0  12651.00  14661.10    436.80  40%4 o
   1 -10   0   5011.63   3370.70    400.30  40%4 o
   1  13  -2   5505.95   5987.40    396.50  40%4 o
   2 -21   0     29.12   -299.00    180.40  40%4 <
   2 -20   0    174.76     85.60    192.60  40%4 <
   2  -7  -1    988.19   2016.30    427.40  40%4 o
   2  15  -3   5617.77   6245.10    391.10  40%4 o
   2  16  -3     79.43    464.90    320.40  40%4 <
   3 -20  -1    402.97      1.30    197.90  40%4 <
   3 -19  -1    105.39    164.10    200.10  40%4 <
   3 -18  -1    846.90    430.80    218.30  40%4 <
   3 -17  -1   3802.32   4103.90    284.20  40%4 o
   3 -16  -1   1882.25   2132.00    272.50  40%4 o
   3  -4  -2  23313.40  23275.10    587.20  40%4 o
   3  18  -4    483.58    566.20    288.00  40%4 <
   4 -17  -2    226.62    451.70    215.00  40%4 <
   4 -16  -2   1772.53   1148.30    244.00  40%4 o
   4 -15  -2   1276.17   1681.00    257.80  40%4 o
   4 -14  -2   2934.84   3092.60    277.90  40%4 o
   4 -13  -2   1164.27   1362.40    273.90  40%4 o
   5 -13  -3    312.19    305.70    243.30  40%4 <
   5 -12  -3    957.92    899.30    251.30  40%4 o
   5 -11  -3    495.65    637.70    254.90  40%4 <
   5   1  -4   7265.05   7665.10    522.20  40%4 o
   6 -10  -4    105.13     36.30    254.00  40%4 <
   6  -9  -4   2513.94   1299.00    286.00  40%4 o
   6  -8  -4    752.31   1062.90    299.70  40%4 o
   6  14  -6    672.14     20.90    495.10  40%4 <
   7 -18  -4     36.26     -1.50    167.00  40%4 <
   7  -7  -5    200.69    440.70    258.00  40%4 <
   7  -6  -5    458.27    758.50    273.20  40%4 <
   8 -16  -5    569.40    404.60    179.80  40%4 <
   8 -15  -5     43.52    229.90    182.00  40%4 <
   8  -4  -6    197.38    882.80    273.60  40%4 o
   8  -3  -6     74.57    235.50    293.20  40%4 <
   9 -13  -6    519.75    412.90    186.20  40%4 <
   9  -2  -7    461.64    194.50    263.50  40%4 <
   9  -1  -7    427.85     85.30    269.00  40%4 <
  -7  -1   8     93.02    262.90    242.40  55%4 <
  -6 -19   3    314.99     31.20    216.30  55%4 <
  -6   5   8    223.46    209.70    214.50  55%4 <
  -5 -14   3     80.52    295.40    322.40  55%4 <
  -5   1   6    776.85    566.90    323.60  55%4 <
  -5   5   7     46.97    348.30    236.00  55%4 <
  -5   6   7    120.07    -21.40    226.00  55%4 <
  -4 -21   0      9.32    107.80    181.20  55%4 <
  -4 -18   1   1011.78   1370.70    246.70  55%4 o
  -4 -17   1   2818.07   2572.70    277.20  55%4 o
  -4 -13   2   1691.94   1864.30    352.30  55%4 o
  -4   1   5   3972.89   2880.80    375.90  55%4 o
  -4  11   7      5.84   -182.60    184.00  55%4 <
  -4  12   7     97.12    253.70    187.60  55%4 <
  -3 -21  -1    114.99    -36.70    184.40  55%4 <
  -3 -20  -1    268.80    126.10    190.40  55%4 <
  -3 -17   0     54.03    188.60    234.60  55%4 <
  -3 -16   0    509.88   1056.80    254.50  55%4 o
  -3 -12   1   2718.62   1975.70    353.30  55%4 o
  -3   2   4   1507.89   1197.10    414.50  55%4 <
  -3   7   5    538.17    696.40    271.40  55%4 <
  -3   8   5   1749.35   1330.80    267.20  55%4 o
  -3  12   6    144.51    293.70    202.20  55%4 <
  -3  13   6    168.37    251.30    202.70  55%4 <
  -3  14   6     28.16    100.40    189.90  55%4 <
  -2 -20  -2    281.20     95.80    188.40  55%4 <
  -2 -19  -2    531.90    211.60    199.80  55%4 <
  -2 -16  -1   1909.21   2166.10    256.50  55%4 o
  -2 -15  -1     17.94    276.00    242.20  55%4 <
  -2 -11   0   2258.57   1614.50    352.90  55%4 o
  -2   8   4   1196.93   1234.70    312.10  55%4 o
  -2  13   5     18.22    162.90    220.80  55%4 <
  -2  14   5    179.20     16.00    210.50  55%4 <
  -1 -19  -3     43.20    156.50    175.60  55%4 <
  -1 -18  -3     82.93    142.00    195.90  55%4 <
  -1 -15  -2   2867.60   2400.00    269.80  55%4 o
  -1 -14  -2    289.11    365.00    254.30  55%4 <
  -1 -10  -1   1001.08   1529.70    357.20  55%4 o
  -1   4   2  54197.00  56476.30    746.70  55%4 o
  -1   9   3   2024.93   2650.00    332.40  55%4 o
  -1  14   4    207.83    426.80    236.50  55%4 <
  -1  15   4   1188.96   1074.60    242.90  55%4 o
   0 -18  -4     10.58     40.80    180.00  55%4 <
   0 -17  -4    136.78    -79.20    195.30  55%4 <
   0  -9  -2  12591.00  12445.50    426.70  55%4 o
   0  10   2   3691.68   3675.80    369.90  55%4 o
   1 -17  -5    125.66     73.90    182.80  55%4 <
   1 -16  -5    625.91    543.00    194.50  55%4 <
   1 -13  -4   1498.69   1817.10    259.60  55%4 o
   1 -12  -4   1961.40   1413.80    266.10  55%4 o
   1  -8  -3   8900.59   6837.80    388.10  55%4 o
   1   6   0   4060.52   1269.00    566.20  55%4 <
   1  11   1    556.90    783.00    332.50  55%4 <
   1  16   2    671.68   1281.10    265.00  55%4 o
   1  17   2   1391.93   1124.00    251.70  55%4 o
   2 -15  -6    241.54    297.10    184.10  55%4 <
   2 -12  -5    125.97    -36.10    212.10  55%4 <
   2 -11  -5    217.82    605.70    236.10  55%4 <
   2  -7  -4   2835.40   2998.70    327.70  55%4 o
   2   7  -1    713.44   1089.70    550.60  55%4 <
   2  12   0   8996.91  10865.30    401.70  55%4 o
   2  13   0   2131.27   1512.20    341.80  55%4 o
   2  17   1     44.90    699.00    249.20  55%4 <
   2  18   1     79.85    216.60    237.10  55%4 <
   3 -11  -6    423.73    517.80    219.60  55%4 <
   3 -10  -6    211.32    384.50    222.20  55%4 <
   3  -6  -5    492.77   1196.80    291.50  55%4 o
   3  14  -1    734.77    861.40    328.30  55%4 <
   3  18   0   1633.34   1089.00    262.10  55%4 o
   3  19   0    869.90   1027.70    251.20  55%4 o
   3  20   0    329.28    611.80    231.20  55%4 <
   4  -9  -7     38.87    -24.60    210.10  55%4 <
   4  -5  -6    493.49    127.00    282.00  55%4 <
   4  15  -2   1480.94   1331.60    342.60  55%4 o
   4  20  -1    127.67    360.00    234.00  55%4 <
   4  21  -1    255.01    385.60    222.20  55%4 <
   5  -7  -8    689.79     30.20    202.90  55%4 <
   5  -4  -7    617.63    455.00    269.40  55%4 <
   5  -3  -7   1032.00   1424.00    281.40  55%4 o
   5   1  -6   1000.13   1063.20    363.90  55%4 <
   5  16  -3    346.87    727.70    315.00  55%4 <
   6  -2  -8     35.72   -150.40    234.00  55%4 <
   6  17  -4   1014.17    469.70    312.00  55%4 <
   6  18  -4    114.43    745.60    286.20  55%4 <
   7   4  -8    645.47    757.70    305.50  55%4 <
  -7 -15   5    240.35    449.80    337.40  56%4 <
  -7  -2   8     36.41    274.50    250.10  56%4 <
  -6 -18   3    461.10    671.10    248.40  56%4 <
  -6 -14   4    318.36    434.40    343.60  56%4 <
  -6  -1   7    117.35    665.90    290.30  56%4 <
  -6   3   8     70.60     -5.20    210.90  56%4 <
  -5 -13   3    700.34    626.30    351.10  56%4 <
  -5   4   7    503.66    762.50    252.80  56%4 o
  -4 -20   0    708.37    661.60    203.60  56%4 o
  -4 -16   1    790.88   1302.50    273.80  56%4 o
  -4 -12   2   5293.02   4908.20    396.10  56%4 o
  -4   5   6    474.57    504.20    273.80  56%4 <
  -4   9   7     13.05     74.50    209.30  56%4 <
  -4  10   7    336.40    284.40    202.10  56%4 <
  -3 -19  -1    111.54     65.00    209.80  56%4 <
  -3 -15   0    618.81    609.50    271.00  56%4 <
  -3 -11   1  13405.70  12704.30    455.60  56%4 o
  -3   1   4   9565.34   9124.60    491.80  56%4 o
  -3  10   6    130.29    409.50    229.10  56%4 <
  -3  11   6    312.12    617.70    216.10  56%4 <
  -2 -18  -2   1051.95    528.10    213.80  56%4 <
  -2 -14  -1    134.69    363.60    265.70  56%4 <
  -2 -10   0    106.93    745.20    371.30  56%4 <
  -2   2   3   3007.32   1346.50    489.20  56%4 <
  -2   7   4   2045.96   2583.50    329.60  56%4 o
  -2  11   5    231.88    591.50    245.30  56%4 <
  -2  12   5    117.46    270.00    224.30  56%4 <
  -2  15   6    191.67    475.10    192.00  56%4 <
  -1 -17  -3    866.50    420.70    210.90  56%4 <
  -1 -16  -3     76.33   -120.80    211.90  56%4 <
  -1 -13  -2   2515.52   2701.80    281.50  56%4 o
  -1  -9  -1   3439.19   3131.00    383.90  56%4 o
  -1   8   3   7552.18   7112.60    381.90  56%4 o
  -1  12   4   1676.88   2003.20    275.10  56%4 o
  -1  13   4   1293.11   1210.60    258.80  56%4 o
  -1  16   5    526.06    467.60    207.00  56%4 <
  -1  17   5    112.32    178.80    189.90  56%4 <
   0 -16  -4    168.10    156.60    197.30  56%4 <
   0 -15  -4    541.08    361.10    211.50  56%4 <
   0  -8  -2  11125.20   8590.50    440.60  56%4 o
   0   9   2  10807.50  11305.40    427.50  56%4 o
   0  18   4     13.76    227.40    198.40  56%4 <
   0  19   4    267.39    354.50    191.40  56%4 <
   1 -15  -5    317.64    434.90    189.90  56%4 <
   1 -14  -5    298.04    420.10    202.90  56%4 <
   1 -11  -4    730.20    695.30    259.50  56%4 <
   1  -7  -3   3899.33   2822.00    363.10  56%4 o
   1  -3  -2  31692.00  34885.80    727.60  56%4 o
   1  10   1   1079.60   1587.60    355.20  56%4 o
   1  14   2    257.48   -299.80    267.90  56%4 <
   1  15   2   2504.84   3116.80    278.80  56%4 o
   1  19   3     27.10    238.30    194.00  56%4 <
   1  20   3     89.07     43.20    189.50  56%4 <
   2 -14  -6     57.97   -102.60    187.30  56%4 <
   2 -13  -6     81.81    343.30    199.00  56%4 <
   2 -10  -5    606.54    712.10    239.90  56%4 <
   2  -9  -5    377.83    481.30    248.60  56%4 <
   2  -6  -4   1606.03   1978.90    340.60  56%4 o
   2  11   0   2228.11   1671.30    378.00  56%4 o
   2  15   1      8.36    462.30    257.50  56%4 <
   2  16   1   1948.05   1924.50    270.60  56%4 o
   2  20   2    277.48    316.00    213.50  56%4 <
   2  21   2     53.28   -168.00    193.50  56%4 <
   3 -13  -7    111.35    196.20    173.20  56%4 <
   3 -12  -7     28.44    614.80    186.70  56%4 o
   3  -9  -6    251.92    678.10    230.60  56%4 <
   3  -8  -6     21.67    292.30    239.40  56%4 <
   3  -5  -5    217.19    399.10    289.10  56%4 <
   3  -4  -5    858.77    462.20    311.00  56%4 <
   3  17   0     12.14    274.20    247.10  56%4 <
   3  21   1    100.22     62.90    208.90  56%4 <
   4  -7  -7     32.81     58.30    213.90  56%4 <
   4  -3  -6    330.48    726.80    285.40  56%4 <
   4  14  -2   3342.74   3506.00    363.20  56%4 o
   4  18  -1    871.09    841.80    266.60  56%4 o
   4  19  -1    216.28    525.80    250.20  56%4 <
   5  -5  -8    300.61     55.70    218.40  56%4 <
   5  -2  -7     48.30    280.10    267.60  56%4 <
   5   2  -6    178.19    369.30    374.60  56%4 <
   5  15  -3    523.24    356.60    334.40  56%4 <
   6  -1  -8      3.98     47.20    236.90  56%4 <
   6   0  -8     13.42    403.40    243.90  56%4 <
   6  16  -4    130.26    732.30    330.70  56%4 <
   7   5  -8   1459.05    338.70    328.40  56%4 <
  -7 -18   4     73.01     53.70    242.70  57%4 <
  -7  -3   8    127.07    307.90    256.90  57%4 <
  -6 -20   2    117.89    148.10    201.50  57%4 <
  -6 -17   3    308.40    205.10    272.80  57%4 <
  -6  -2   7    199.59    271.50    296.80  57%4 <
  -6   2   8     22.49    -54.80    221.60  57%4 <
  -5 -19   1    321.79    446.50    226.20  57%4 <
  -5   2   7     35.02   -209.80    252.00  57%4 <
  -5   3   7    676.32    928.60    264.40  57%4 o
  -5   6   8    132.21    443.40    201.20  57%4 <
  -5   7   8    410.40    -55.80    206.20  57%4 <
  -4 -21  -1    116.55    -28.50    176.10  57%4 <
  -4 -19   0    881.18    962.00    231.60  57%4 o
  -4 -18   0   1506.08   1159.40    235.30  57%4 o
  -4 -15   1    733.19    529.00    285.20  57%4 <
  -4   3   6    260.73    691.40    282.40  57%4 <
  -4   4   6     41.59    724.10    279.70  57%4 <
  -3 -20  -2    298.09     59.80    172.00  57%4 <
  -3 -18  -1    411.75    358.10    215.30  57%4 <
  -3 -17  -1   1888.51   1995.40    246.10  57%4 o
  -3 -14   0    236.16    692.40    273.70  57%4 <
  -3   4   5    630.81    651.40    304.60  57%4 <
  -3   8   6     12.99    111.50    223.60  57%4 <
  -3   9   6    208.90    541.30    243.40  57%4 <
  -3  12   7     19.08    188.20    177.80  57%4 <
  -3  13   7     83.15    -31.10    180.80  57%4 <
  -2 -20  -3    140.57    282.80    167.30  57%4 <
  -2 -19  -3     88.86    -55.20    177.10  57%4 <
  -2 -16  -2    959.92    835.90    228.80  57%4 o
  -2 -13  -1    674.05    760.10    282.40  57%4 <
  -2   9   5    269.88    734.60    250.10  57%4 <
  -2  10   5    403.20    723.40    249.90  57%4 <
  -2  13   6     61.20    351.00    199.60  57%4 <
  -2  14   6     43.51     79.50    191.50  57%4 <
  -1 -19  -4    165.61   -132.50    167.90  57%4 <
  -1 -18  -4     21.24    144.30    167.40  57%4 <
  -1 -15  -3    401.93    675.50    218.90  57%4 o
  -1 -12  -2    274.41    684.20    273.50  57%4 <
  -1  -8  -1   2655.89   1387.50    414.20  57%4 o
  -1   7   3   2890.31   3459.30    378.20  57%4 o
  -1  10   4   1575.35   1637.40    285.70  57%4 o
  -1  11   4    521.24    987.10    275.40  57%4 o
  -1  14   5    223.09    -57.10    208.20  57%4 <
  -1  15   5    232.45    -53.00    204.60  57%4 <
   0 -14  -4    120.29    520.10    219.20  57%4 <
   0  -7  -2  23627.50  22162.80    547.70  57%4 o
   0   8   2   8116.60   9769.80    450.90  57%4 o
   0  15   4    433.77    585.40    212.50  57%4 <
   0  16   4    119.21    129.00    211.40  57%4 <
   1 -16  -6     44.02   -107.60    161.00  57%4 <
   1 -15  -6    146.43    -21.70    175.90  57%4 <
   1 -13  -5    179.33     56.10    209.90  57%4 <
   1 -12  -5     27.58    162.10    209.90  57%4 <
   1 -10  -4   1495.31   1411.00    280.00  57%4 o
   1  -9  -4    582.36   1045.50    266.00  57%4 o
   1  -6  -3   5944.35   4805.30    394.50  57%4 o
   1   9   1   2435.92   2229.10    390.30  57%4 o
   1  13   2   1887.28   2408.10    293.50  57%4 o
   1  16   3    102.15     88.90    220.90  57%4 <
   1  17   3    588.92    819.80    211.50  57%4 o
   2 -12  -6    120.93    153.80    195.60  57%4 <
   2 -11  -6     78.69   -158.30    195.80  57%4 <
   2  -8  -5    422.26    670.30    263.20  57%4 <
   2  -5  -4   1536.13   1674.30    347.30  57%4 o
   2  10   0     49.79    587.10    387.60  57%4 <
   2  14   1    121.11    244.90    262.20  57%4 <
   2  18   2    818.43    585.50    219.70  57%4 <
   2  19   2    327.88    323.80    219.50  57%4 <
   3 -10  -7     40.43   -400.80    189.90  57%4 <
   3  -7  -6    644.00    654.40    250.10  57%4 <
   3   0  -4  14371.90  13361.40    543.30  57%4 o
   3  15   0    594.31    176.60    276.80  57%4 <
   3  19   1     27.31    288.50    218.80  57%4 <
   3  20   1    150.54    432.40    212.20  57%4 <
   4  -8  -8      7.75    -25.40    172.80  57%4 <
   4  -6  -7    232.98    551.00    231.30  57%4 <
   4  -2  -6     53.63    546.90    296.60  57%4 <
   4  13  -2    996.43   1898.60    377.40  57%4 o
   4  16  -1    534.27    688.20    289.60  57%4 <
   4  17  -1   1850.78   2536.30    296.80  57%4 o
   4  20   0    607.91    525.70    230.20  57%4 <
   4  21   0      4.56    275.40    206.00  57%4 <
   5  -4  -8    128.98    208.70    222.40  57%4 <
   5  -1  -7    723.56    802.50    275.50  57%4 <
   5  14  -3     68.67    357.00    355.40  57%4 <
   6   1  -8      7.50    255.70    254.50  57%4 <
   6  19  -3    177.23    126.40    253.70  57%4 <
 -12 -13  -1    457.20    465.70    147.90   3%5 o
 -12 -11  -2   1145.05    860.30    161.80   3%5 o
 -12  -8  -4    398.61    375.00    149.50   3%5 <
 -12  -6  -5    122.13    527.90    147.60   3%5 o
 -11 -10  -2   1152.05   1618.10    184.70   3%5 o
 -11  -5  -5     59.84     21.40    149.50   3%5 <
 -10 -12   0   3170.97   2697.90    214.80   3%5 o
 -10  -7  -3    307.86    367.60    174.00   3%5 <
 -10  -2  -6    169.80    414.00    152.90   3%5 <
  -9 -11   0    322.19    290.80    191.10   3%5 <
  -9  -6  -3   1182.43   1551.70    202.30   3%5 o
  -9  -4  -4   4605.10   5013.70    244.50   3%5 o
  -8 -13   2   1917.68   1353.40    226.10   3%5 o
  -8  -8  -1    158.60    160.40    207.60   3%5 <
  -8  -3  -4   4436.44   3979.90    242.40   3%5 o
  -7 -10   1   1859.36    798.70    282.00   3%5 <
  -7  -7  -1    290.07    427.00    243.30   3%5 <
  -6  -4  -2   7611.75   8125.90    334.30   3%5 o
  -6   1  -5    132.79     -1.10    207.50   3%5 <
  -6   3  -6     98.41     31.50    226.60   3%5 <
  -5 -11   3   1350.67    430.80    303.90   3%5 <
  -5  -6   0   1113.87   1017.60    391.40   3%5 <
  -5   4  -6    529.96   1269.80    224.30   3%5 o
  -4 -13   5     57.47    662.70    310.60   3%5 <
  -3  -2  -1  59661.80  68000.70    756.70   3%5 o
   3  -6   6    160.31    257.90    268.70   3%5 <
   3   2   1  62474.10  63648.80    808.20   3%5 o
   4   5   0   1119.39    633.30    385.90   3%5 <
   5  -2   5   3021.17   2963.10    256.30   3%5 o
   5   8  -1    685.87    593.20    297.60   3%5 <
   6  -4   7    570.74    752.80    204.10   3%5 o
   6   4   2   7285.94   6204.10    313.00   3%5 o
   6  11  -2   2196.39   2313.70    272.00   3%5 o
   7  -1   6   1426.87   1085.60    202.40   3%5 o
   7   2   4   2720.06   2115.70    231.30   3%5 o
   7   7   1    238.81    558.20    239.60   3%5 <
   7  14  -3   1376.06    964.20    245.60   3%5 o
   8   0   6    394.27    279.70    188.40   3%5 <
   8   5   3    615.21    807.00    212.90   3%5 o
   8  10   0   6505.99   4061.50    248.90   3%5 o
   9   3   5    194.85    646.00    177.80   3%5 o
   9   8   2   1108.05   1038.90    206.50   3%5 o
   9  13  -1   1457.29   1186.20    190.50   3%5 o
  10   4   5    328.54    391.50    168.70   3%5 <
  10   6   4     69.89    247.40    163.90   3%5 <
  10   9   2    232.07     23.50    175.30   3%5 <
  10  11   1    673.17   1060.10    180.30   3%5 o
  11   7   4    516.72    676.60    156.10   3%5 o
  11   9   3   1207.42   1530.50    182.90   3%5 o
  11  12   1    385.82    518.00    158.60   3%5 o
  11  14   0     68.07    246.30    152.60   3%5 <
  12   7   5     26.39    358.20    136.10   3%5 <
  12  10   3     94.89    160.60    156.60   3%5 <
  12  12   2     10.00    224.90    141.30   3%5 <
 -12 -12  -2     11.90     82.60    148.60   4%5 <
 -12 -10  -3     86.30     42.80    147.30   4%5 <
 -12  -7  -5     42.24     15.00    140.20   4%5 <
 -11 -14   0     35.19    371.40    156.30   4%5 <
 -11 -12  -1    157.43    396.20    164.20   4%5 <
 -11  -9  -3   1106.18   1485.10    178.40   4%5 o
 -11  -7  -4    556.09   1133.10    163.40   4%5 o
 -10 -14   1   1647.12   2127.90    200.60   4%5 o
 -10 -11  -1    879.40    683.90    180.90   4%5 o
 -10  -6  -4    128.81     71.70    157.70   4%5 <
 -10  -4  -5    236.53    158.70    160.50   4%5 <
  -9 -13   1   1515.19    917.00    198.70   4%5 o
  -9  -8  -2    983.73    800.10    197.70   4%5 o
  -9  -3  -5    228.04    485.80    170.80   4%5 <
  -8 -10   0   7055.63   5050.00    260.10   4%5 o
  -8  -5  -3    576.49    246.50    209.60   4%5 <
  -8   0  -6    457.68    308.00    175.60   4%5 <
  -7 -12   2   3119.95   1993.40    269.20   4%5 o
  -7  -4  -3    666.18   1094.30    235.70   4%5 o
  -7  -2  -4   2786.54   2503.10    224.70   4%5 o
  -6 -14   4    362.17    351.70    260.60   4%5 <
  -6  -6  -1   1036.51   3473.40    297.90   4%5 o
  -5  -3  -2    437.35    620.10    311.60   4%5 <
  -5   2  -5   3368.34   3137.60    260.20   4%5 o
  -4  -5   0    855.15    567.40    408.10   4%5 <
  -4   5  -6    619.78   1467.70    243.20   4%5 o
   2  -4   4   2428.93   2393.10    400.90   4%5 o
   4  -3   5   1408.37   1005.00    259.00   4%5 o
   4  12  -4   4558.17   4865.50    363.30   4%5 o
   5  -5   7     29.98    344.70    200.10   4%5 <
   5   0   4   2939.34   1539.70    296.10   4%5 o
   6  -2   6   1951.19   1734.00    228.20   4%5 o
   6   6   1   1412.38   3558.60    290.50   4%5 o
   6  13  -3    629.30    693.00    255.10   4%5 <
   7   1   5    648.20     80.50    198.50   4%5 <
   7   4   3    732.69    895.60    232.10   4%5 o
   7   9   0   1399.17   3189.70    267.90   4%5 o
   8   2   5   1335.05    768.30    190.70   4%5 o
   8   7   2   6989.86   6722.10    271.90   4%5 o
   8  12  -1   1312.24   1183.80    211.40   4%5 o
   9   2   6    167.94    331.60    162.90   4%5 <
   9   5   4    373.11    592.00    181.30   4%5 o
   9  10   1   1664.78   1654.50    198.60   4%5 o
   9  15  -2     41.29    383.10    174.20   4%5 <
  10   3   6    224.51    427.70    157.80   4%5 <
  10   5   5    436.09    286.40    163.20   4%5 <
  10   8   3    192.57    530.10    172.30   4%5 o
  10  13   0     93.50    321.50    169.70   4%5 <
  10  15  -1     94.36     29.50    168.40   4%5 <
  11   6   5    173.73    189.90    147.90   4%5 <
  11   8   4    398.60    611.50    158.50   4%5 o
  11  11   2   3353.78   3187.40    205.20   4%5 o
  12   9   4    205.46    365.80    139.60   4%5 <
  12  11   3    726.95    795.50    163.70   4%5 o
 -12 -11  -3    919.92   1233.00    168.30   5%5 o
 -12  -9  -4    139.47    344.50    146.90   5%5 <
 -11 -11  -2   3436.88   3770.70    219.20   5%5 o
 -11  -8  -4    407.75    493.20    162.90   5%5 o
 -11  -6  -5    209.07    281.20    148.40   5%5 <
 -10 -13   0     39.63    215.80    177.30   5%5 <
 -10 -10  -2    323.51    226.90    173.00   5%5 <
 -10  -8  -3    271.80    613.90    172.40   5%5 o
 -10  -5  -5    536.36    458.10    162.10   5%5 <
 -10  -3  -6    164.47    289.50    151.30   5%5 <
  -9 -10  -1   1859.05   1494.00    203.70   5%5 o
  -9  -7  -3     82.60    459.10    190.10   5%5 <
  -9  -5  -4    680.85    384.90    185.80   5%5 <
  -9  -2  -6    173.35    455.50    163.70   5%5 <
  -8 -12   1   1462.67    626.80    217.90   5%5 <
  -8  -9  -1    589.10   1394.10    221.80   5%5 o
  -8  -4  -4    893.14    669.90    211.10   5%5 o
  -7 -14   3   1018.69    718.10    230.80   5%5 o
  -7  -6  -2   6461.07   7051.40    305.50   5%5 o
  -6 -11   2   3199.31   2054.90    290.60   5%5 o
  -6  -8   0  18821.90  12201.10    380.00   5%5 o
  -6  -3  -3   1589.23   2797.60    291.60   5%5 o
  -6   2  -6   1696.32   1987.30    227.10   5%5 o
  -6   4  -7    548.86    890.00    187.60   5%5 o
  -5 -13   4    756.10   1297.70    288.10   5%5 o
  -5  -5  -1   3221.72   1469.20    321.90   5%5 o
  -5   0  -4   2266.46   4053.60    305.50   5%5 o
  -4 -10   3    800.51    890.10    353.80   5%5 <
  -4  -2  -2   2980.30   3132.80    395.10   5%5 o
  -4   3  -5   1629.66   1210.80    259.60   5%5 o
  -3  -4   0  53402.40  71553.30    791.10   5%5 o
  -3   1  -3   9976.64   7873.50    424.40   5%5 o
  -2   4  -4   2837.99   2763.50    380.70   5%5 o
   2   6  -2   4654.21   7016.10    656.60   5%5 o
   3  -4   5   2020.74   1614.30    286.50   5%5 o
   3   4   0  52302.60  70116.00    786.10   5%5 o
   4   2   2   4564.19   3610.80    397.00   5%5 o
   5  -3   6    904.66    761.80    221.50   5%5 o
   5   5   1   3967.79   1508.60    324.80   5%5 o
   5  10  -2   3209.68   2734.40    316.90   5%5 o
   6  -3   7    201.81    424.80    181.30   5%5 <
   6   8   0  18883.30  12056.00    373.50   5%5 o
   7  -2   7    213.10    627.40    174.60   5%5 o
   7   3   4   1276.14    700.70    214.10   5%5 o
   7   6   2   5496.78   6529.60    298.40   5%5 o
   7  11  -1    669.42   1347.30    236.50   5%5 o
   8   1   6    444.83    502.30    189.30   5%5 <
   8   6   3    850.37    575.80    209.80   5%5 <
   8   9   1   1082.18   1288.00    223.10   5%5 o
   8  11   0    218.01   -166.10    214.80   5%5 <
   9   4   5   1001.28    734.70    177.50   5%5 o
   9   9   2     88.51    346.00    188.50   5%5 <
   9  12   0    111.76   -131.20    186.10   5%5 <
   9  14  -1    404.36    274.00    195.60   5%5 <
  10   4   6     94.35      8.80    144.70   5%5 <
  10   7   4    223.49    436.90    173.20   5%5 <
  10  12   1    351.88    329.20    182.70   5%5 <
  11   7   5     33.96    304.20    149.70   5%5 <
  11  10   3   2269.20   1887.50    187.20   5%5 o
  12  10   4     71.02    -47.20    145.20   5%5 <
  12  13   2    652.37    671.30    158.40   5%5 o
 -12 -13  -2    932.14   1101.70    173.40   6%5 o
 -12 -10  -4     60.11    -14.10    147.20   6%5 <
 -11 -13  -1   1690.69   2119.10    197.90   6%5 o
 -11 -10  -3   2414.44   1734.40    196.50   6%5 o
 -11  -7  -5     24.15    197.50    151.50   6%5 <
 -10 -15   1     31.72     99.80    176.40   6%5 <
 -10 -12  -1    326.71    415.70    185.20   6%5 <
 -10  -7  -4    327.26    775.70    181.10   6%5 o
 -10  -4  -6     74.52    191.60    155.10   6%5 <
  -9 -12   0     33.56    456.30    199.40   6%5 <
  -9  -9  -2     90.41    185.80    199.90   6%5 <
  -9  -4  -5    850.43    694.40    183.30   6%5 o
  -8 -14   2   2891.85   1842.90    238.50   6%5 o
  -8 -11   0    134.38    140.70    217.40   6%5 <
  -8  -6  -3    911.96    413.60    210.10   6%5 <
  -8  -1  -6    321.25    143.40    200.80   6%5 <
  -7 -11   1   1577.05   1514.40    243.90   6%5 o
  -7  -8  -1   1469.48   2035.80    267.80   6%5 o
  -7  -3  -4   1165.40    546.00    229.70   6%5 <
  -7   2  -7    140.34    278.60    179.20   6%5 <
  -6  -5  -2   3588.80   4819.00    327.80   6%5 o
  -5 -13   4    795.85   1297.70    288.10   6%5 o
  -5 -10   2   3185.56   2562.10    328.40   6%5 o
  -5  -2  -3   5644.60   5259.70    337.00   6%5 o
  -5   3  -6    910.80    884.80    224.60   6%5 o
  -4  -7   1   2087.08   3613.30    392.80   6%5 o
  -4   1  -4   4834.68   4562.00    347.50   6%5 o
   2  -2   3   8446.82   2865.80    463.10   6%5 o
   3   1   2  44928.90  44451.70    656.50   6%5 o
   4  -4   6     50.41    396.10    224.60   6%5 <
   4   4   1  14437.20  17240.90    503.10   6%5 o
   5  -4   7    896.05   2061.00    234.00   6%5 o
   5  -1   5    353.21    606.30    233.20   6%5 <
   5   2   3   5158.79   5777.10    322.80   6%5 o
   5   7   0  11833.20  11662.40    403.60   6%5 o
   5  12  -3   1883.22   1791.80    295.40   6%5 o
   6  -1   6    743.39   1008.80    218.10   6%5 o
   6   2   4   1659.43   1997.20    259.60   6%5 o
   6   5   2   4883.21   5341.60    319.00   6%5 o
   6  10  -1    324.90    388.40    256.30   6%5 <
   7   5   3    761.46    908.20    244.60   6%5 o
   7   8   1   1775.38   2435.70    269.00   6%5 o
   7  15  -3    164.36    247.20    213.10   6%5 <
   8   3   5   2275.23   2026.90    208.40   6%5 o
   8   8   2  12517.00  10283.40    314.40   6%5 o
   8  13  -1    455.91    696.70    204.90   6%5 o
   9   3   6    397.90    613.30    174.30   6%5 o
   9   6   4   2285.36   1698.10    200.30   6%5 o
   9   8   3    605.26    464.60    194.10   6%5 <
   9  11   1    359.21    884.90    203.30   6%5 o
  10   6   5    358.51    346.00    168.20   6%5 <
  10   9   3   3428.87   3102.60    217.60   6%5 o
  10  11   2   1470.92   1498.90    196.00   6%5 o
  10  14   0     12.65    242.40    169.50   6%5 <
  11   9   4    965.37   1231.90    178.50   6%5 o
  11  12   2   1600.07   1220.20    175.20   6%5 o
  11  14   1    481.05    747.10    178.20   6%5 o
 -11 -14  -1    722.59    908.80    170.40   7%5 o
 -11 -12  -2   1999.71   1163.30    180.60   7%5 o
 -11  -9  -4    867.30   1101.70    174.20   7%5 o
 -10 -14   0     11.99     51.90    170.70   7%5 <
 -10 -11  -2   1255.72   2139.60    193.90   7%5 o
 -10  -9  -3   2750.70   2610.50    214.10   7%5 o
 -10  -6  -5    483.22    648.60    162.20   7%5 o
  -9 -14   1    184.31      6.80    189.20   7%5 <
  -9 -11  -1    183.04    349.50    188.70   7%5 <
  -9  -8  -3    436.65    519.70    184.10   7%5 <
  -9  -3  -6    413.53    372.00    168.00   7%5 <
  -8 -13   1    213.70    234.40    197.90   7%5 <
  -8  -8  -2  10380.70  10417.70    310.00   7%5 o
  -8  -5  -4   1921.53   1325.30    211.40   7%5 o
  -8  -3  -5   1820.03   1936.90    212.70   7%5 o
  -7 -13   2    391.79    273.80    232.20   7%5 <
  -7 -10   0   1668.82   2778.70    264.40   7%5 o
  -7  -5  -3    429.83    502.80    247.90   7%5 <
  -7   0  -6   1860.36   2262.70    236.20   7%5 o
  -6 -13   3    630.12    444.10    248.40   7%5 <
  -6  -7  -1   1755.40    733.30    275.60   7%5 <
  -6  -2  -4   2057.91   2825.70    265.00   7%5 o
  -6   3  -7    237.51     11.80    194.40   7%5 <
  -5  -7   0   9747.97   9890.30    399.40   7%5 o
  -5  -4  -2   6659.34   3058.40    344.00   7%5 o
  -5   1  -5    331.53    293.50    242.90   7%5 <
  -4  -4  -1  22141.90  24521.20    532.30   7%5 o
  -2  -6   2   3975.43   9333.80    667.60   7%5 o
  -2   2  -3   5500.35   3107.40    462.00   7%5 o
  -2   7  -6   1427.65   1195.60    302.50   7%5 o
   2  -5   5   6784.32   6219.70    369.10   7%5 o
   3  -5   6   1181.45    966.40    271.40   7%5 o
   3  -2   4   2593.18   1442.30    354.60   7%5 o
   4  -5   7   1100.77   2141.30    242.60   7%5 o
   4  -2   5   1150.98    757.90    270.00   7%5 <
   4   1   3   3338.31   2535.00    355.10   7%5 o
   4   9  -2   3471.15   2538.50    378.70   7%5 o
   5   1   4   3529.65   3006.10    300.90   7%5 o
   5   4   2   7162.79   3638.90    353.10   7%5 o
   5   9  -1   4377.61   3810.20    340.70   7%5 o
   5  14  -4    537.34    656.00    281.70   7%5 <
   6   4   3    165.95    104.60    260.50   7%5 <
   6   7   1   1399.39    473.00    288.60   7%5 <
   6  12  -2   5768.13   5040.80    309.10   7%5 o
   7  -1   7     50.54     86.70    175.10   7%5 <
   7   4   4   3429.92   3616.20    251.60   7%5 o
   7   7   2   4251.80   4178.60    277.60   7%5 o
   7  10   0   1433.02   2625.50    263.60   7%5 o
   7  12  -1    268.58    248.10    212.90   7%5 <
   8   2   6    565.37    828.90    191.10   7%5 o
   8   7   3    148.52     73.20    200.90   7%5 <
   8  10   1   3169.28   2755.40    232.20   7%5 o
   9   5   5    774.08    483.50    184.40   7%5 <
   9  10   2    243.65    -16.00    185.60   7%5 <
   9  13   0     46.01    722.80    182.00   7%5 o
   9  15  -1    457.63    750.90    184.00   7%5 o
  10   5   6    227.00    512.10    162.60   7%5 o
  10   8   4    216.18    398.00    168.50   7%5 <
  10  10   3    502.98    316.40    183.80   7%5 <
  10  13   1   1466.99   1197.40    186.40   7%5 o
  11   8   5    153.91    574.20    152.10   7%5 o
  11  10   4   1351.06   1370.40    173.70   7%5 o
  11  11   3    603.06    541.50    165.70   7%5 o
  11  13   2    332.03    363.10    164.80   7%5 <
  -7 -16  -1   1074.73    819.80    191.90  21%5 o
  -7 -15  -2    593.20    468.50    182.30  21%5 <
  -7 -14  -3    558.07    419.30    169.80  21%5 <
  -7 -13  -4    411.89    336.70    166.40  21%5 <
  -7 -11  -5     30.08   -165.10    160.80  21%5 <
  -6 -16   1    500.44    743.50    217.10  21%5 o
  -6 -15   0   2307.65   2161.60    230.20  21%5 o
  -6 -14  -1    286.08    215.20    194.60  21%5 <
  -6 -13  -2   1846.81   1703.50    204.90  21%5 o
  -6 -10  -4    265.34    212.20    183.70  21%5 <
  -6  -9  -5    544.90    562.50    185.30  21%5 o
  -6  -8  -6     83.18    200.20    163.80  21%5 <
  -5 -16   3    358.45    870.10    244.70  21%5 o
  -5 -15   2    731.40    962.90    245.30  21%5 o
  -5 -10  -2   2091.60   1858.60    243.50  21%5 o
  -5  -9  -3    178.03    748.10    232.90  21%5 o
  -5  -8  -4   1199.81   1725.60    217.50  21%5 o
  -5  -5  -6    860.28    392.00    201.20  21%5 <
  -4 -10   0   2181.91   1412.70    311.70  21%5 o
  -4  -9  -1   6280.13   4666.90    340.80  21%5 o
  -4  -5  -4   4111.46   2595.30    286.80  21%5 o
  -4  -4  -5    555.72    429.00    227.50  21%5 <
  -4  -1  -7    201.41    626.90    197.80  21%5 o
  -3 -10   2   2693.20   2977.50    416.30  21%5 o
  -3  -5  -2   2091.53   2622.80    360.60  21%5 o
  -3  -4  -3   1423.82   5967.10    363.40  21%5 o
  -3   0  -6   2148.97   4739.00    283.00  21%5 o
  -2  -4  -1 101448.00 102141.00    863.00  21%5 o
  -2   0  -4  26016.20  34982.10    556.40  21%5 o
  -2   4  -7    538.13   1415.30    244.90  21%5 o
   0  -7   6   7003.97   6990.40    382.60  21%5 o
   1  -1   3  48994.70  31568.80    632.10  21%5 o
   2  -3   7    471.33    357.80    231.40  21%5 <
   2  -2   6    405.30   1352.50    275.90  21%5 o
   2   4   1 112565.00 118950.00    915.10  21%5 o
   3   2   5    502.46    289.30    244.70  21%5 <
   3   3   4   3686.70   3552.00    310.50  21%5 o
   3   4   3   1269.84   5422.50    354.80  21%5 o
   3   8   0  31036.20  24714.80    504.20  21%5 o
   3  13  -4   2013.28   2012.50    389.90  21%5 o
   4   7   3    979.77   1416.20    268.10  21%5 o
   4   8   2   4126.93   7074.30    341.10  21%5 o
   4  12  -1   1601.04   2502.10    299.60  21%5 o
   4  13  -2   2075.67   3315.60    310.50  21%5 o
   5   5   7    144.78     93.10    177.30  21%5 <
   5   6   6   1027.99    597.00    193.00  21%5 o
   5   7   5   1065.22    755.20    203.00  21%5 o
   5   8   4   1549.08   1410.70    215.50  21%5 o
   5  11   2    437.18    416.20    224.40  21%5 <
   5  12   1    366.43   1106.60    232.10  21%5 o
   5  13   0    726.04   1605.10    242.70  21%5 o
   5  16  -2   1028.53   1523.20    245.20  21%5 o
   6   9   6     51.64    151.40    156.70  21%5 <
   6  10   5    395.49    298.90    167.80  21%5 <
   6  11   4   1602.99   1265.60    193.90  21%5 o
   6  12   3    442.74    772.90    182.70  21%5 o
   6  15   1    653.01    859.70    191.00  21%5 o
   6  16   0   4219.38   3925.70    243.10  21%5 o
   6  17  -1   1065.47    952.80    213.30  21%5 o
   7  12   5     23.92     34.40    150.40  21%5 <
   7  14   4    678.36    631.40    168.80  21%5 o
   7  15   3    150.24    103.70    163.50  21%5 <
   7  16   2    387.93    269.20    170.60  21%5 <
  -7 -16  -2    407.22    219.20    161.60  22%5 <
  -7 -15  -3     63.17    -27.40    157.40  22%5 <
  -7 -14  -4    520.77    774.00    168.00  22%5 o
  -7 -12  -5     34.14    172.80    157.20  22%5 <
  -6 -17   1   1019.20   1039.70    206.30  22%5 o
  -6 -16   0   3877.37   4616.90    251.30  22%5 o
  -6 -15  -1    389.65    516.60    197.80  22%5 <
  -6 -12  -3    922.61    549.70    181.70  22%5 o
  -6 -11  -4   1591.04   1361.00    187.50  22%5 o
  -6 -10  -5    439.31    386.30    161.20  22%5 <
  -6  -9  -6     68.32    159.60    157.60  22%5 <
  -5 -13   0    283.81   1065.20    223.50  22%5 o
  -5 -12  -1    329.36    973.00    222.10  22%5 o
  -5 -11  -2    252.27    797.60    225.10  22%5 o
  -5 -10  -3    339.39    394.80    214.00  22%5 <
  -5  -7  -5    663.38    878.60    196.20  22%5 o
  -5  -6  -6    900.89    739.50    187.30  22%5 o
  -5  -5  -7     13.02    182.90    167.00  22%5 <
  -4 -15   4   3035.42   3703.00    330.60  22%5 o
  -4 -14   3    317.90    650.00    295.90  22%5 <
  -4 -13   2   2080.15   3193.50    311.60  22%5 o
  -4  -7  -3   1527.26   1099.60    255.60  22%5 o
  -4  -6  -4    373.21    920.60    242.20  22%5 o
  -4  -2  -7    731.45    560.60    195.30  22%5 <
  -3  -9   1  25763.60  21362.10    522.90  22%5 o
  -3  -8   0  28513.20  25673.40    510.20  22%5 o
  -3  -7  -1  13640.30  12048.90    435.50  22%5 o
  -3  -2  -5    257.50    238.80    251.30  22%5 <
  -2  -3  -2   3946.75   4764.60    485.10  22%5 o
  -2   2  -6    258.89    822.60    260.10  22%5 o
  -1   1  -3  37663.70  35517.50    657.20  22%5 o
  -1   6  -7    178.51    458.60    250.30  22%5 <
   1  -5   7   1561.02    990.40    251.60  22%5 o
   1  -4   6   2104.82   2652.90    295.80  22%5 o
   1  -3   5   3008.93   1909.00    333.60  22%5 o
   2   2   3   4222.72   2556.50    369.30  22%5 o
   2   3   2   5326.74   6331.60    491.10  22%5 o
   2   8  -2  18966.20  22320.80    624.90  22%5 o
   3   6   2   8039.55   6024.70    357.90  22%5 o
   3   7   1  11836.60  13904.30    421.50  22%5 o
   3  12  -3    919.66   1093.10    351.30  22%5 o
   4   3   7     29.86     95.30    178.50  22%5 <
   4   4   6     41.49     22.40    186.40  22%5 <
   4   5   5    110.16    675.40    204.40  22%5 o
   4  10   1   7294.86   8875.80    340.70  22%5 o
   4  11   0   9522.92   9310.40    353.90  22%5 o
   4  15  -3   5115.97   5054.10    328.50  22%5 o
   5   7   6    587.42    699.90    174.40  22%5 o
   5   8   5   1135.75   1117.20    195.60  22%5 o
   5   9   4    643.79    857.90    201.80  22%5 o
   5  10   3    315.01    380.40    206.80  22%5 <
   5  13   1     96.69    241.90    208.80  22%5 <
   5  14   0   2743.30   3926.80    254.10  22%5 o
   5  15  -1    935.24    832.40    229.40  22%5 o
   6  11   5    182.12    433.10    155.30  22%5 <
   6  12   4    522.72    326.20    171.50  22%5 <
   6  13   3    143.43    209.90    174.80  22%5 <
   6  14   2   1857.61   1771.70    199.50  22%5 o
   6  16   1    701.13    907.80    197.80  22%5 o
   6  17   0   1435.75   1630.50    214.80  22%5 o
  -5 -17   1   3195.91   2753.20    223.70  26%5 o
  -5 -16   0   1616.80   2169.90    215.50  26%5 o
  -5 -15  -1    907.40    805.80    192.50  26%5 o
  -5 -14  -3     53.52    134.90    164.60  26%5 <
  -5 -14  -2   2734.76   2033.70    202.40  26%5 o
  -5 -13  -4    316.50    437.70    164.70  26%5 <
  -5 -13  -3    201.42    303.40    172.70  26%5 <
  -5 -12  -5    680.30    514.30    170.20  26%5 o
  -5 -12  -4    934.37   1377.70    190.70  26%5 o
  -5 -11  -5     26.99    173.00    168.20  26%5 <
  -5 -10  -6    251.37    286.80    164.10  26%5 <
  -4 -16   3   1695.02   2193.50    264.50  26%5 o
  -4 -15   2   1503.52   1686.60    255.80  26%5 o
  -4 -13   0     98.99    380.50    224.40  26%5 <
  -4 -12  -1   1018.74   1552.20    234.60  26%5 o
  -4 -11  -2    615.48   1049.10    224.40  26%5 o
  -4 -10  -3    200.27    374.60    212.30  26%5 <
  -4  -9  -4   3370.98   4000.40    251.20  26%5 o
  -4  -8  -5    547.72    456.70    197.60  26%5 <
  -4  -7  -6    708.77    798.70    178.10  26%5 o
  -4  -6  -7    301.20    -24.60    166.20  26%5 <
  -3 -11   1  14116.80   9890.00    404.30  26%5 o
  -3 -10   0   2806.20   3061.60    317.40  26%5 o
  -3  -9  -1  13761.40  15718.30    396.30  26%5 o
  -3  -8  -2   3936.47   4078.90    297.80  26%5 o
  -3  -7  -3   3502.45   3436.90    283.20  26%5 o
  -3  -6  -4   1635.40   1954.50    253.70  26%5 o
  -3  -5  -5    213.57    502.90    212.60  26%5 <
  -3  -3  -7     14.72    144.50    173.70  26%5 <
  -1   3  -6   8281.64   7757.20    335.70  26%5 o
  -1   4  -7    233.84    497.00    230.60  26%5 <
   1  -3   7    332.81    111.40    222.10  26%5 <
   1  -2   6   1516.86   2309.00    276.50  26%5 o
   1  -1   5    244.13    640.80    284.30  26%5 <
   2   2   5   1630.79   1348.90    261.60  26%5 o
   2   3   4    813.54   1565.80    277.60  26%5 o
   2   4   3    312.97    663.30    321.00  26%5 <
   2   5   2  16510.30  15126.50    428.90  26%5 o
   2   6   1    763.05    498.10    390.70  26%5 <
   2   7   0   6260.98   3476.10    412.10  26%5 o
   2   9  -2   9921.91   8963.20    485.30  26%5 o
   2  10  -3   7181.54   9429.00    509.00  26%5 o
   3   4   7     32.40    304.70    177.10  26%5 <
   3   5   6    409.61    635.30    184.40  26%5 o
   3   6   5    320.57    503.80    203.70  26%5 <
   4   8   6     94.17    165.40    167.50  26%5 <
   4   9   5    566.25    757.30    181.50  26%5 o
   4  10   4     25.63   -134.30    186.40  26%5 <
   4  11   3    390.01    727.50    199.30  26%5 o
   4  12   2   3070.31   4473.70    252.90  26%5 o
   4  13   1    582.67    709.50    207.00  26%5 o
   4  14   0   1407.76   1230.50    221.60  26%5 o
   4  15  -1    877.86    904.20    221.60  26%5 o
   4  16  -2   1784.40   1844.70    229.70  26%5 o
   5  14   4    126.64    220.70    153.50  26%5 <
   5  15   3    243.55    582.20    169.40  26%5 o
   5  16   2    718.59    590.30    166.60  26%5 o
   5  17   1   2333.01   2126.00    198.20  26%5 o
  -5 -17  -1   2080.80   1780.50    187.10  27%5 o
  -5 -17   0   1031.74   1387.80    194.80  27%5 o
  -5 -16  -2    628.23    463.50    171.70  27%5 <
  -5 -15  -3    300.29    147.10    157.10  27%5 <
  -5 -14  -4    104.06    224.20    152.30  27%5 <
  -4 -16   2   1464.62    849.90    227.80  27%5 o
  -4 -14   0    721.81    830.30    207.90  27%5 o
  -4 -13  -1    230.92    564.00    196.20  27%5 <
  -4 -12  -2   1962.91   3321.10    227.10  27%5 o
  -4 -11  -3    292.06    254.50    185.50  27%5 <
  -4 -10  -4     39.77    438.10    174.80  27%5 <
  -4  -9  -5    452.48    451.00    163.80  27%5 <
  -4  -8  -6     92.28    202.80    158.50  27%5 <
  -3 -14   4    872.37    796.70    297.30  27%5 <
  -3 -13   3    191.25    413.50    287.20  27%5 <
  -3 -10  -1  14107.30  16118.40    393.30  27%5 o
  -3  -9  -2    428.85    873.30    255.70  27%5 o
  -3  -8  -3   4138.37   5531.20    274.50  27%5 o
  -3  -7  -4    645.48    278.30    205.30  27%5 <
  -3  -6  -5    363.71    381.30    195.50  27%5 <
  -3  -5  -6    278.97    591.50    177.60  27%5 o
  -2  -8   1   1419.72   2249.60    397.00  27%5 o
  -2  -7   0   4497.46   2654.30    406.70  27%5 o
  -2  -6  -1    426.46    831.90    378.80  27%5 <
  -2  -1  -6    520.16   1087.00    238.10  27%5 o
  -1   0  -4  26161.30  21606.10    484.80  27%5 o
  -1   1  -5    514.83    935.40    291.20  27%5 o
   0  -5   6    676.40   1090.20    295.30  27%5 o
   0   6  -6   3421.39   6087.30    352.00  27%5 o
   1  -2   7     52.88    181.00    206.20  27%5 <
   1   0   4  24815.80  25983.40    520.40  27%5 o
   1   1   3  19197.70  15557.00    509.20  27%5 o
   1   2   2  40835.60  33054.10    648.40  27%5 o
   2   3   5    192.17    390.10    219.40  27%5 <
   2   4   4    731.74    245.90    257.00  27%5 <
   2   5   3   3433.11   3172.90    308.90  27%5 o
   3   5   7    521.27    631.40    170.00  27%5 o
   3   6   6     47.75     95.50    170.90  27%5 <
   3   7   5    236.09    197.30    177.50  27%5 <
   3   8   3   4471.79   5738.50    286.80  27%5 o
   3   8   4   2523.82   2268.60    219.40  27%5 o
   3   9   2    367.85    732.90    255.00  27%5 <
   3  10   1  15438.10  18693.60    406.60  27%5 o
   3  11   0    102.18    173.60    265.80  27%5 <
   3  12  -1   1906.02   2082.20    301.50  27%5 o
   3  13  -2    309.47    618.90    265.30  27%5 <
   3  14  -3    990.66    426.50    277.40  27%5 <
   3  15  -4    571.36   1270.30    291.40  27%5 o
   4  10   5    208.93    662.50    170.20  27%5 o
   4  10   6     37.17     65.00    144.90  27%5 <
   4  11   4    246.02    261.60    174.60  27%5 <
   4  11   5    349.32    468.00    165.50  27%5 <
   4  12   3    381.49    538.30    180.40  27%5 <
   4  13   2    687.06    855.70    189.20  27%5 o
   4  14   1    817.47   1093.80    194.00  27%5 o
   4  15   0    758.40    689.10    200.30  27%5 o
   4  16  -1    642.81    574.60    207.80  27%5 <
   4  17  -2    135.42    160.80    206.90  27%5 <
   5  16   3     85.62    287.60    149.60  27%5 <
   5  17   2    169.69    161.50    152.80  27%5 <
  -3 -17   2     21.82     93.10    191.30  33%5 <
  -3 -16  -3    279.92    346.30    154.70  33%5 <
  -3 -16  -2    443.79    708.10    175.80  33%5 o
  -3 -16  -1   1029.50    847.50    187.30  33%5 o
  -3 -16   0    292.09    379.90    174.60  33%5 <
  -3 -15  -4    302.36    236.80    148.70  33%5 <
  -3 -15  -3    375.71    638.80    162.70  33%5 o
  -2 -11  -2   1054.22   1277.50    228.20  33%5 o
  -2 -11  -1    893.92    830.40    250.20  33%5 o
  -2 -11   0   2140.67   1142.00    261.90  33%5 o
  -2 -11   1   1343.53   1028.90    298.10  33%5 o
  -2 -10  -5    446.08    751.30    173.00  33%5 o
  -2 -10  -4    966.12    945.90    188.90  33%5 o
  -2 -10  -3   1019.08   1911.60    225.90  33%5 o
  -2 -10  -2   1777.85   2165.20    254.70  33%5 o
  -2  -9  -6     47.87    225.60    156.90  33%5 <
  -2  -9  -5    345.32    440.20    179.80  33%5 <
  -1  -5  -3   1009.48    897.20    291.50  33%5 o
  -1  -5  -2  22709.70  22552.70    491.40  33%5 o
  -1  -4  -4   2003.32   1866.00    285.50  33%5 o
  -1  -3  -7    152.49    175.80    177.20  33%5 <
  -1  -3  -6   2829.92   1854.60    231.70  33%5 o
   0  -1   6   1293.74   2520.40    263.80  33%5 o
   0   1  -4  24703.90  22018.20    521.40  33%5 o
   0   2  -6   1434.00   2725.90    270.40  33%5 o
   1   5   3    740.14   1041.50    300.50  33%5 o
   1   5   4   1522.36   1776.20    258.10  33%5 o
   1   5   5    184.64    176.50    192.50  33%5 <
   1   5   6    246.89     45.60    172.90  33%5 <
   1   5   7    418.34    197.20    154.30  33%5 <
   1   6   0   2444.12   2135.20    482.60  33%5 o
   2  11   2   1007.18   1817.20    228.40  33%5 o
   2  11   3   3446.34   2797.30    219.60  33%5 o
   2  11   4    157.06    508.10    172.30  33%5 <
   2  11   5    160.57    156.20    166.10  33%5 <
   2  11   6     74.45     -5.50    144.60  33%5 <
   2  12   0   5461.23   6967.30    307.30  33%5 o
   2  12   1    624.81   1004.80    222.90  33%5 o
   2  12   2   1326.87   1775.80    208.50  33%5 o
   2  12   3    561.54    480.20    179.80  33%5 <
   2  12   4    162.47    323.30    161.90  33%5 <
   2  12   5     47.01    118.00    144.30  33%5 <
   2  13  -3    468.61    464.50    281.70  33%5 <
   2  13  -2   1226.55   1104.40    270.60  33%5 o
   3  17   2     27.50   -212.20    151.70  33%5 <
   3  18  -1    458.67    378.30    173.40  33%5 <
   3  18   0   1100.16    415.80    163.60  33%5 <
   3  18   1    324.21    459.30    155.20  33%5 <
  -3 -18  -1    330.55    197.50    158.90  34%5 <
  -3 -18   0   1078.90    678.00    169.70  34%5 o
  -3 -18   1    480.35    281.30    179.30  34%5 <
  -3 -17  -2      7.48     52.40    157.50  34%5 <
  -3 -17  -1   1529.28   1367.20    190.10  34%5 o
  -2 -12  -5     77.28    155.30    139.90  34%5 <
  -2 -12  -4    204.56    192.10    166.50  34%5 <
  -2 -12  -3    741.58    303.20    186.20  34%5 <
  -2 -12  -2   1548.76   1145.30    210.90  34%5 o
  -2 -12  -1    682.09    490.30    222.80  34%5 <
  -2 -12   0   5105.73   5201.00    287.40  34%5 o
  -2 -12   1   1152.70    414.60    272.20  34%5 <
  -2 -12   2   3070.66   2174.10    302.30  34%5 o
  -2 -12   3   1691.60   1627.20    323.40  34%5 o
  -2 -12   4    608.87   1625.90    402.00  34%5 o
  -2 -11  -6     85.99      2.30    143.50  34%5 <
  -2 -11  -5    143.81   -114.30    160.60  34%5 <
  -2 -11  -4    183.79    151.00    170.30  34%5 <
  -1  -6  -5    211.52    123.40    188.80  34%5 <
  -1  -6  -4    839.83    911.70    235.20  34%5 o
  -1  -6  -3   5868.10   2689.00    296.00  34%5 o
  -1  -6  -2  12063.90   9655.20    394.60  34%5 o
  -1  -6  -1   7523.00   7556.10    450.90  34%5 o
  -1  -6   0   2345.54   2933.60    496.10  34%5 o
  -1  -6   5    637.55    696.70    372.90  34%5 <
  -1  -5  -6    415.54    260.00    169.90  34%5 <
  -1  -5  -5    150.39    -31.80    194.00  34%5 <
   0   0   4  14690.70  19387.60    493.10  34%5 o
   0   0   6   1694.47   2316.40    252.90  34%5 o
   0   1  -6   1715.51   2276.20    260.80  34%5 o
   0   1   6   1523.71   1972.80    243.40  34%5 o
   1   6   2  12424.20  13243.20    405.90  34%5 o
   1   6   3   4703.90   4787.90    314.50  34%5 o
   1   6   4   1324.00   1494.30    243.70  34%5 o
   1   6   5    187.15    187.70    186.90  34%5 <
   1   7   2   1515.69   1524.00    316.40  34%5 o
   1   7   3   2242.11   2384.70    277.30  34%5 o
   1   7   4    611.29    511.60    218.00  34%5 <
   1   7   5    304.16    475.30    186.00  34%5 <
   1   7   6    504.03    433.00    171.40  34%5 <
   1   7   7     65.68    187.20    145.30  34%5 <
   2  13  -1    952.03   1051.70    243.40  34%5 o
   2  13   0   1025.04   1378.90    241.10  34%5 o
   2  13   1    621.43    807.80    211.60  34%5 o
   2  13   2   1184.56    648.30    194.60  34%5 o
   2  13   3    276.60    217.50    167.10  34%5 <
   2  13   4   1487.44   1281.70    175.80  34%5 o
   2  13   5     13.73     39.20    142.10  34%5 <
   2  14  -4    732.24    933.60    311.70  34%5 <
   2  14  -3    636.65    990.20    277.80  34%5 o
   2  14  -2    932.69    633.70    253.30  34%5 <
   2  14  -1    305.15    -18.80    219.30  34%5 <
   2  14   0   2649.81   3161.40    243.60  34%5 o
   2  14   1     99.71    -13.80    186.10  34%5 <
   2  14   2    553.36    310.10    177.60  34%5 <
   2  14   3    394.63    236.40    169.50  34%5 <
   2  14   4    183.06     62.70    155.40  34%5 <
 -20   1  -2    155.15    148.70    117.90   7%6 <
 -19  -3  -1     57.45     82.50    152.00   7%6 <
 -19   1  -2     18.01    171.80    122.20   7%6 <
 -18   6  -3    236.73    412.60    100.30   7%6 o
 -17   6  -3    174.64     75.40    106.50   7%6 <
 -16  -2  -1   2042.09   2246.70    202.70   7%6 o
 -15   7  -3     88.28     35.70    100.00   7%6 <
 -15  11  -4     45.37    -19.30     82.40   7%6 <
 -14   3  -2    257.45    456.50    137.40   7%6 o
 -14   7  -3    349.63    426.50    110.20   7%6 o
 -13 -13   2    302.60    539.40    151.80   7%6 o
 -13  12  -4     94.51     53.80     92.30   7%6 <
 -12   8  -3     23.27    -55.60    101.10   7%6 <
 -12  12  -4    180.54    225.00     93.40   7%6 <
 -11   4  -2    223.19    292.00    133.70   7%6 <
 -10 -16   3    391.65    543.40    119.40   7%6 o
 -10 -12   2   1672.60   1533.90    171.70   7%6 o
 -10  13  -4    157.60    144.40     93.30   7%6 <
  -9   5  -2    108.82     13.00    145.60   7%6 <
  -9   9  -3   1068.05    900.20    132.60   7%6 o
  -8 -15   3    162.21    223.10    121.20   7%6 <
  -8  14  -4    266.64    309.10     95.20   7%6 o
  -7 -15   3     72.56    276.50    112.60   7%6 <
  -7  10  -3     78.90    175.70    125.50   7%6 <
  -7  14  -4    265.01    429.10     96.30   7%6 o
  -6   6  -2    979.38    305.30    171.70   7%6 <
  -6  10  -3    934.28    746.80    121.60   7%6 o
  -5 -18   4    293.82    369.30    100.80   7%6 o
  -5 -14   3     26.85    -82.80    108.60   7%6 <
  -5 -10   2   1100.59   1205.90    178.60   7%6 o
  -5  15  -4    382.52    402.40     99.50   7%6 o
  -4  11  -3    242.69    201.60    115.80   7%6 <
  -3 -17   4     10.82    -81.40     93.30   7%6 <
  -3   3  -1   9180.48   7632.20    363.90   7%6 o
  -3  16  -4     53.33    135.60     87.90   7%6 <
  -2 -17   4     54.40    110.70     89.90   7%6 <
  -2  12  -3    433.56    321.80    125.70   7%6 <
  -2  16  -4    227.58    180.80     91.60   7%6 <
  -1   8  -2   6662.34   5767.80    243.40   7%6 o
   0 -16   4    127.45     53.80    102.40   7%6 <
   0  17  -4     68.13     47.50     95.40   7%6 <
   1 -16   4    331.32    344.70    102.20   7%6 o
   1 -12   3    168.77     -7.50    126.60   7%6 <
   1  13  -3     85.02    111.90    111.90   7%6 <
   2  18  -4     19.59    159.10     90.50   7%6 <
   3 -15   4    207.76    259.20    100.00   7%6 <
   3 -11   3    576.17    825.90    138.00   7%6 o
   3  -7   2   1116.01    883.90    180.40   7%6 o
   3  14  -3    193.66    169.70    109.10   7%6 <
   3  18  -4     85.92     39.70     87.00   7%6 <
   5 -14   4     74.50    256.50     95.40   7%6 <
   5 -10   3    149.14    260.70    129.20   7%6 <
   6 -14   4     53.90     52.40     97.50   7%6 <
   6 -10   3    870.76    528.40    131.40   7%6 o
   6  11  -2   1046.98   1080.60    158.00   7%6 o
   8 -13   4     64.99    -44.80     96.50   7%6 <
   8  -9   3    282.91    194.10    116.70   7%6 <
   8  -5   2    575.21    606.60    161.10   7%6 o
   8  16  -3    288.71     15.90    106.00   7%6 <
  10 -12   4     21.41     83.30     93.20   7%6 <
  10  -8   3     71.23    104.50    109.60   7%6 <
  10  -4   2    700.00    918.90    169.10   7%6 o
  10  17  -3    217.05    165.90    106.30   7%6 <
  11 -12   4    345.85    370.60    101.00   7%6 o
  11  -8   3   1092.27   1077.90    133.50   7%6 o
  11  13  -2    330.59    360.20    147.30   7%6 <
  12 -11   4    248.61    357.30     98.10   7%6 o
  13 -11   4    307.60    157.00     97.80   7%6 <
  13  -7   3     31.86     21.00    108.40   7%6 <
  13  -3   2     77.10    345.50    139.20   7%6 <
  13  14  -2    143.52    447.30    143.90   7%6 o
  15 -10   4     57.28     32.00     89.30   7%6 <
  15  -6   3     36.85    -22.50    114.40   7%6 <
  16 -10   4     18.29   -118.90     78.80   7%6 <
  17  -9   4     22.88     66.10     79.90   7%6 <
  17  -5   3    348.17    523.20    120.10   7%6 o
  17  -1   2    979.56   1363.30    152.90   7%6 o
  17   3   1   2724.72   3470.70    218.70   7%6 o
  18  -5   3    507.57    660.30    119.90   7%6 o
  19   4   1    210.72    711.60    165.50   7%6 o
  20  -4   3    235.55    216.60     94.40   7%6 <
  20   0   2     57.95    160.90    117.80   7%6 <
 -21   1  -2    278.37    346.50    113.40   8%6 o
 -20  -3  -1    731.76    840.50    159.50   8%6 o
 -19   6  -3    164.89    201.10     94.30   8%6 <
 -17  -2  -1    147.26    490.40    176.00   8%6 <
 -17   7  -3    132.39    111.00    107.40   8%6 <
 -16   7  -3     13.90     47.10     91.10   8%6 <
 -15 -14   2    131.87     85.80    147.20   8%6 <
 -15   3  -2    162.72   -237.00    134.50   8%6 <
 -15  12  -4    153.66     99.00     93.80   8%6 <
 -14  -1  -1   1496.25   1118.40    199.90   8%6 o
 -14   8  -3    673.40    656.50    112.30   8%6 o
 -14  12  -4    356.19    307.00     83.40   8%6 o
 -13   8  -3     96.85    316.30    108.70   8%6 <
 -13  13  -4      7.62    262.80    109.80   8%6 <
 -12 -13   2   1199.22   1166.80    176.30   8%6 o
 -12   4  -2   2576.03   2451.90    180.70   8%6 o
 -12  13  -4    155.04    184.40     97.30   8%6 <
 -11   9  -3   1032.67   1226.10    132.80   8%6 o
 -10   5  -2   1107.41   1312.20    180.90   8%6 o
 -10  14  -4    320.06    269.30    105.00   8%6 <
  -9 -16   3    274.58    300.00    124.70   8%6 <
  -9 -12   2   2203.66   1477.70    186.40   8%6 o
  -9  10  -3   1427.61   1345.30    154.90   8%6 o
  -9  14  -4     82.93    163.90     83.90   8%6 <
  -8  10  -3     99.63    182.90    117.00   8%6 <
  -7   6  -2   3644.72   3649.10    218.70   8%6 o
  -7  15  -4     71.36    163.30     93.60   8%6 <
  -6 -15   3     99.25     83.80    129.40   8%6 <
  -6   2  -1    889.58    569.40    277.80   8%6 <
  -6  11  -3    251.37    385.90    122.60   8%6 o
  -6  15  -4     81.14    235.60     96.90   8%6 <
  -5  11  -3    219.60    123.40     98.80   8%6 <
  -5  16  -4     95.02    343.40     99.60   8%6 o
  -4 -14   3    159.45    -97.40    119.90   8%6 <
  -4 -10   2    981.89    884.60    182.40   8%6 o
  -4   7  -2   2555.58   1504.70    179.90   8%6 o
  -4  16  -4    163.32    268.70     87.20   8%6 o
  -3 -18   4     97.55    113.00     89.80   8%6 <
  -3  12  -3     61.46    271.00    114.20   8%6 <
  -2   8  -2   4975.15   4630.80    226.80   8%6 o
  -2  17  -4     61.37     73.90     92.00   8%6 <
  -1 -17   4     59.80    130.80     93.50   8%6 <
  -1 -13   3     68.27    246.90    126.70   8%6 <
  -1   4  -1  43324.80  47107.50    579.80   8%6 o
  -1  13  -3    316.88    339.00    124.90   8%6 <
   0 -17   4     85.04    423.00    112.30   8%6 o
   0  18  -4     14.20    -21.60     88.00   8%6 <
   1  -8   2   9020.63   7883.30    254.40   8%6 o
   1   9  -2   3218.17   2196.30    188.50   8%6 o
   1  18  -4     14.09    116.90     84.00   8%6 <
   2 -16   4    324.35    440.40    106.70   8%6 o
   2 -12   3    522.55    416.00    130.90   8%6 o
   2  14  -3    453.10    471.70    114.10   8%6 o
   2  19  -4    146.31    171.60     90.90   8%6 <
   3 -16   4     83.50    146.00    105.30   8%6 <
   3  10  -2   1205.66    857.80    181.20   8%6 o
   3  19  -4    311.26    225.70     96.60   8%6 <
   4 -15   4    592.55    747.70    103.50   8%6 o
   4 -11   3    278.20    503.10    129.30   8%6 o
   4  -7   2   2502.12   2482.00    204.80   8%6 o
   4   6  -1   5877.20   8064.10    351.60   8%6 o
   4  15  -3   1890.54   1594.90    148.70   8%6 o
   5 -15   4    494.98    600.30    113.40   8%6 o
   5 -11   3    162.66    287.40    138.10   8%6 <
   5  11  -2    363.48    216.20    171.30   8%6 <
   6  -6   2   1115.46     18.40    165.40   8%6 <
   7 -14   4    336.44    467.20    107.70   8%6 o
   7 -10   3    139.02    229.70    128.60   8%6 <
   7  16  -3     40.59    144.40    112.50   8%6 <
   8 -14   4    326.04    559.30    110.80   8%6 o
   8  12  -2   2269.18   2269.00    188.50   8%6 o
   9 -13   4    127.26    106.60     87.70   8%6 <
   9  -9   3   1406.78   1143.20    133.70   8%6 o
   9  -5   2    128.85    -62.60    170.90   8%6 <
   9  17  -3    238.91    404.80    114.00   8%6 o
  10 -13   4    209.49    345.00    102.30   8%6 o
  10  -9   3   1633.22   1579.80    162.90   8%6 o
  10  13  -2    390.77    730.80    166.00   8%6 o
  11  -4   2    452.19    161.40    146.00   8%6 <
  12 -12   4    252.74     81.80    103.20   8%6 <
  12  -8   3     24.18    270.20    111.20   8%6 <
  13 -12   4    151.35    298.00    111.50   8%6 <
  13   1   1    559.89   1111.40    201.20   8%6 o
  14 -11   4    852.15    805.00    109.30   8%6 o
  14  -7   3    386.08    346.00    108.10   8%6 o
  14  -3   2    253.30    444.10    151.40   8%6 <
  15 -11   4     42.76     77.20    101.20   8%6 <
  16  -6   3    148.33    195.60    106.70   8%6 <
  17  -6   3    141.99    199.30    116.60   8%6 <
  18  -1   2    108.34     -9.70    127.80   8%6 <
  19  -5   3    257.90    219.40    100.50   8%6 <
  20   4   1    180.03    165.90    171.00   8%6 <
  21   0   2    733.57    618.50    137.60   8%6 o
 -21  -3  -1    213.70    240.30    148.80   9%6 <
 -20   2  -2    526.75    633.30    129.70   9%6 o
 -19   7  -3     40.52    177.00     96.70   9%6 <
 -18  -2  -1    167.07    484.50    174.20   9%6 <
 -18   7  -3     55.60    301.30    100.10   9%6 o
 -17   3  -2     90.72     23.90    147.30   9%6 <
 -16   3  -2   1343.18   1637.20    158.10   9%6 o
 -16   8  -3    401.58    247.90    118.10   9%6 <
 -15  -1  -1    490.80    180.50    188.50   9%6 <
 -15   8  -3    291.28    467.10    116.20   9%6 o
 -14 -14   2     98.63    170.00    169.30   9%6 <
 -14   4  -2   1642.73   2591.80    185.30   9%6 o
 -14  13  -4    574.59    272.60     96.40   9%6 <
 -13   4  -2   1181.74   1190.40    163.20   9%6 o
 -13   9  -3    574.72    755.60    134.20   9%6 o
 -12   9  -3    209.12    -69.10    126.70   9%6 <
 -12  14  -4    494.84    191.30    109.40   9%6 <
 -11 -13   2    386.90    844.80    183.20   9%6 o
 -11   5  -2    259.64    415.80    157.30   9%6 <
 -11  14  -4   1049.10    788.10    119.40   9%6 o
 -10 -17   3    324.98    224.90    119.90   9%6 <
 -10  10  -3    428.87    593.80    127.70   9%6 o
 -10  15  -4    133.34    162.40     92.40   9%6 <
  -9  15  -4    131.17    259.90     96.60   9%6 <
  -8 -16   3    253.63    329.30    133.60   9%6 <
  -8 -12   2   3109.84   3696.80    230.90   9%6 o
  -8   6  -2   6019.28   7643.30    254.50   9%6 o
  -8  11  -3   1488.43   1665.90    155.80   9%6 o
  -7 -16   3     55.01    157.30    124.30   9%6 <
  -7  11  -3    599.02    600.50    135.00   9%6 o
  -7  16  -4     84.65    134.10     87.10   9%6 <
  -6 -11   2   1810.74   1695.10    200.90   9%6 o
  -6   7  -2   4837.21   5582.10    249.80   9%6 o
  -6  16  -4     60.95     76.00     98.80   9%6 <
  -5 -15   3    322.12     28.30    138.70   9%6 <
  -5   7  -2   2391.44   2190.30    197.50   9%6 o
  -5  12  -3    474.72    448.20    119.70   9%6 o
  -5  17  -4    213.04      1.90     97.40   9%6 <
  -4 -15   3   2687.37   2595.10    174.50   9%6 o
  -4  -6   1   8625.78  10790.10    373.90   9%6 o
  -4   3  -1    467.60   2192.40    320.10   9%6 o
  -4  12  -3    293.83    128.60    122.60   9%6 <
  -4  17  -4     91.27    112.60     98.10   9%6 <
  -3 -19   4    274.99    323.70     95.60   9%6 o
  -3 -10   2   1489.83   1382.40    196.90   9%6 o
  -3   8  -2   3053.10   2596.00    208.40   9%6 o
  -3  17  -4     19.58     54.60     99.20   9%6 <
  -2 -18   4     69.55    272.40    103.20   9%6 <
  -2 -14   3    528.35    566.90    139.60   9%6 o
  -2  13  -3    408.61    402.80    125.40   9%6 o
  -2  18  -4     28.52    -60.30     84.10   9%6 <
  -1 -18   4     20.07    -24.10     95.90   9%6 <
  -1  18  -4     15.48    -36.80     92.40   9%6 <
   0  -9   2  12135.30  11072.30    298.30   9%6 o
   0   9  -2  12870.00  10268.80    292.10   9%6 o
   0  19  -4    378.65    431.90    101.60   9%6 o
   1 -17   4     50.30    -43.70    101.70   9%6 <
   1 -13   3    247.33    433.70    116.30   9%6 o
   1  14  -3    580.64    626.90    136.40   9%6 o
   1  19  -4    278.57    400.60    106.70   9%6 o
   2 -17   4     84.95    164.50    102.20   9%6 <
   2  -8   2   6536.29   5368.90    257.00   9%6 o
   2  10  -2   3454.36   3717.20    213.10   9%6 o
   3 -12   3    118.39    -56.40    130.10   9%6 <
   3  15  -3    652.13   1072.40    155.80   9%6 o
   4 -16   4    253.79    273.60    109.30   9%6 <
   4 -12   3    353.20    281.10    134.60   9%6 <
   5 -16   4    143.21    182.10    108.80   9%6 <
   5  -7   2   2088.34   2471.60    209.50   9%6 o
   6 -15   4    103.46    152.40    119.90   9%6 <
   6 -11   3    358.56    679.50    137.30   9%6 o
   6   7  -1   2044.32    642.60    304.80   9%6 <
   7 -15   4     66.88    150.30    103.80   9%6 <
   7  -6   2   4191.71   4618.80    241.70   9%6 o
   7  12  -2   4281.37   3289.20    217.60   9%6 o
   7  17  -3    238.17    243.40    116.30   9%6 <
   8 -10   3     93.39     81.50    131.80   9%6 <
   8  17  -3    587.98    421.00    119.50   9%6 o
   9 -14   4     86.75    145.20    105.70   9%6 <
   9 -10   3   1931.45   1454.60    161.00   9%6 o
   9  13  -2   1198.62    209.50    183.20   9%6 <
  10 -14   4    312.52    351.30    103.50   9%6 o
  10  -5   2   1442.27   1517.30    169.70   9%6 o
  11 -13   4    520.85    515.60    123.10   9%6 o
  11  -9   3    957.49   1204.40    147.90   9%6 o
  12 -13   4    220.86    357.70    113.20   9%6 o
  12  -4   2   3315.02   4247.90    210.90   9%6 o
  13  -8   3     66.88    188.20    126.30   9%6 <
  14 -12   4    421.75    230.30    111.00   9%6 <
  14  -8   3    476.10    336.50    121.70   9%6 <
  14  15  -2    125.52    224.10    136.80   9%6 <
  15 -12   4    302.35    181.60    102.20   9%6 <
  15  -7   3     45.40     93.40    117.00   9%6 <
  16  -7   3    107.37    -87.70    118.10   9%6 <
  16   2   1   4612.28   5080.60    242.10   9%6 o
  17  -2   2    594.48    766.80    158.20   9%6 o
  18  -6   3    322.40    286.20    115.90   9%6 <
  18   3   1   1273.08   1094.40    191.20   9%6 o
  19  -1   2     31.20    170.10    142.20   9%6 <
 -21   2  -2    128.41    205.60    117.10  10%6 <
 -19  -2  -1     47.65     90.00    172.00  10%6 <
 -18   3  -2   1122.86   1350.40    155.40  10%6 o
 -18   8  -3    122.27    352.40    100.60  10%6 o
 -17   8  -3    327.19    437.40    113.40  10%6 o
 -16  -1  -1    519.43   1581.90    197.80  10%6 o
 -15   4  -2   1693.56   1710.80    174.80  10%6 o
 -15   9  -3    211.42    353.30    124.10  10%6 <
 -14   9  -3    423.98    245.20    115.00  10%6 <
 -13 -14   2    471.86    518.90    168.80  10%6 o
 -12   5  -2   5321.06   5122.20    223.40  10%6 o
 -12  10  -3    189.63    -13.70    128.30  10%6 <
 -12  15  -4    305.60    239.90    106.80  10%6 <
 -11  10  -3   2363.28   1688.90    157.40  10%6 o
 -11  15  -4    102.45     17.00     99.00  10%6 <
 -10 -13   2    217.25    588.90    184.90  10%6 o
 -10   6  -2   1297.85   1507.80    184.70  10%6 o
 -10  11  -3   2020.21   1783.20    152.90  10%6 o
 -10  16  -4     26.45     18.70     89.10  10%6 <
  -9 -17   3    414.71    222.00    137.90  10%6 <
  -9  -8   1   3519.91   5001.40    321.10  10%6 o
  -9   6  -2    721.54    700.30    175.00  10%6 o
  -9  11  -3   1446.35   1250.30    157.20  10%6 o
  -9  16  -4     46.26    -66.70     92.00  10%6 <
  -8  16  -4     99.38    160.30     97.40  10%6 <
  -7 -12   2   3364.40   3333.10    211.40  10%6 o
  -7   7  -2   4227.73   3412.70    229.20  10%6 o
  -7  12  -3     87.34    208.70    123.60  10%6 <
  -7  17  -4     84.19    188.10    102.30  10%6 <
  -6 -16   3    307.71    312.10    140.30  10%6 <
  -6  12  -3    403.23    200.90    127.50  10%6 <
  -6  17  -4    438.61    207.40    104.80  10%6 <
  -5 -11   2    677.46    737.40    189.70  10%6 o
  -4   8  -2   4920.08   5871.70    251.40  10%6 o
  -4  13  -3    330.48    409.50    128.60  10%6 o
  -4  18  -4    479.67    301.60    107.60  10%6 <
  -3  13  -3    286.75    436.90    128.10  10%6 o
  -3  18  -4    138.17    228.40     98.20  10%6 <
  -2 -19   4    333.45    254.10    105.50  10%6 <
  -2   4  -1  78483.90  88854.70    732.60  10%6 o
  -2   9  -2   5363.01   3938.80    238.30  10%6 o
  -2  14  -3    540.80    450.50    143.40  10%6 o
  -2  19  -4    254.53    233.30    107.90  10%6 <
  -1 -19   4    289.50    177.50    109.70  10%6 <
  -1 -14   3    860.98    737.70    145.20  10%6 o
  -1   9  -2   4948.32   3914.20    236.20  10%6 o
  -1  14  -3    539.58    599.40    141.60  10%6 o
  -1  19  -4    271.72    333.10    109.30  10%6 o
   0 -18   4     48.15    109.10     96.70  10%6 <
   1 -18   4     36.51    -59.30     97.10  10%6 <
   1  -9   2   4258.88   4461.90    246.80  10%6 o
   1  10  -2   3883.86   3713.90    233.10  10%6 o
   1  15  -3    820.65    968.90    148.40  10%6 o
   2 -13   3    486.88    614.90    146.10  10%6 o
   2  15  -3   2601.36   1975.90    151.80  10%6 o
   3 -17   4     52.76     53.00     98.60  10%6 <
   3 -13   3    147.19    141.70    133.00  10%6 <
   3  -8   2   3030.84   3269.30    233.90  10%6 o
   3  16  -3    821.79    762.10    147.10  10%6 o
   4 -17   4     85.72    296.00    114.50  10%6 <
   4  16  -3   1470.57   1429.20    155.00  10%6 o
   5 -12   3    440.51    602.80    140.30  10%6 o
   6 -16   4    100.17    244.30    103.00  10%6 <
   6  -7   2   5424.40   5130.10    241.80  10%6 o
   6  12  -2   4787.86   4486.80    229.60  10%6 o
   7 -16   4     86.73    163.00    111.30  10%6 <
   7 -11   3    861.17    863.00    141.60  10%6 o
   8 -15   4    191.10     33.30    101.00  10%6 <
   8 -11   3   1842.65   1715.40    161.10  10%6 o
   8  -6   2   5762.33   6915.60    254.40  10%6 o
   8   8  -1    382.09    486.60    274.10  10%6 <
   8  13  -2   2097.56   1022.60    192.70  10%6 o
   8  18  -3    110.96      7.50    124.70  10%6 <
   9 -15   4    142.70     62.10    105.50  10%6 <
   9  -6   2    714.30    673.00    184.00  10%6 o
   9  18  -3    439.81    148.90    118.60  10%6 <
  10 -10   3    420.71    436.70    135.20  10%6 o
  11 -14   4   1085.80    780.50    123.10  10%6 o
  11  -5   2    194.85    144.50    162.30  10%6 <
  11  14  -2   1465.99   1124.20    180.20  10%6 o
  12 -14   4    382.42    633.10    120.10  10%6 o
  12  -9   3    108.02    137.10    118.50  10%6 <
  13 -13   4     64.81    104.90    103.20  10%6 <
  13  -9   3    151.62    554.20    133.20  10%6 o
  13  -4   2   1024.23   1220.60    177.70  10%6 o
  13  15  -2    118.05    329.80    144.20  10%6 <
  14 -13   4    622.46    304.20    115.50  10%6 <
  14   1   1   2353.69   1469.40    212.80  10%6 o
  15  -8   3    409.78    144.90    116.00  10%6 <
  17  -7   3    209.76    191.10    110.70  10%6 <
  18  -7   3     52.39    187.50    108.20  10%6 <
  18  -2   2   1771.44   1422.10    161.90  10%6 o
  19  -6   3    236.18    162.00     97.80  10%6 <
  19   3   1    273.67    319.40    182.10  10%6 <
  20  -1   2    326.23    369.50    129.80  10%6 <
  21  -1   2    446.83    363.30    134.40  10%6 <
  21   4   1    386.41    454.20    162.40  10%6 <
 -20  -2  -1    407.78    650.30    156.00  11%6 o
 -17  -1  -1    145.46     25.20    168.40  11%6 <
 -17   4  -2    286.21    427.10    140.70  11%6 o
 -17   9  -3    287.87    342.90     98.90  11%6 o
 -16   4  -2   1786.44   1397.50    163.80  11%6 o
 -16   9  -3    308.08    482.60    110.80  11%6 o
 -15  10  -3    760.55    608.40    122.90  11%6 o
 -14   5  -2   2396.48   2178.50    166.90  11%6 o
 -14  10  -3    200.36     10.30    108.10  11%6 <
 -13   5  -2     93.55    228.70    151.90  11%6 <
 -13  10  -3   1121.80   1270.30    146.40  11%6 o
 -12 -14   2   1579.47   1720.80    187.20  11%6 o
 -12  11  -3    755.74    949.30    130.80  11%6 o
 -11   6  -2   1809.61   1798.20    177.60  11%6 o
 -11  11  -3    455.63    433.50    113.40  11%6 o
  -9 -13   2    882.05   1407.50    183.50  11%6 o
  -9  12  -3    204.42    255.40    124.20  11%6 <
  -9  17  -4     82.25    191.90     92.00  11%6 <
  -8 -17   3    587.01    445.10    133.60  11%6 o
  -8   2  -1   1594.25   1995.40    264.40  11%6 o
  -8   7  -2   6629.57   7301.60    254.30  11%6 o
  -8  12  -3     22.23    -52.70    123.10  11%6 <
  -8  17  -4     18.04      0.80     94.60  11%6 <
  -7 -17   3    267.03    408.10    129.30  11%6 o
  -7  18  -4     34.26    -39.30     90.70  11%6 <
  -6 -12   2   4705.89   4871.10    228.70  11%6 o
  -6  13  -3    167.95    234.60    108.50  11%6 <
  -6  18  -4     71.60    166.70     84.20  11%6 <
  -5 -16   3    144.80    462.30    138.20  11%6 o
  -5   3  -1  32014.20  31924.60    492.80  11%6 o
  -5   8  -2   1230.24   1145.70    191.40  11%6 o
  -5  13  -3    211.37    171.10    128.80  11%6 <
  -5  18  -4    508.18    483.70    110.30  11%6 o
  -4 -16   3   1571.69   1726.50    162.30  11%6 o
  -4 -11   2    393.28    671.20    192.40  11%6 o
  -3  -6   1   1445.90   1674.30    349.20  11%6 o
  -3   9  -2    657.77    457.30    185.40  11%6 <
  -3  14  -3    119.89    307.20    124.60  11%6 <
  -3  19  -4    247.85    231.70     94.70  11%6 <
  -2 -15   3   2368.87   2058.80    180.50  11%6 o
  -1 -15   3    713.88    773.80    136.80  11%6 o
  -1  15  -3    534.88    666.80    130.50  11%6 o
   0 -19   4    289.86    339.40    103.00  11%6 o
   0  10  -2   4110.27   3627.40    221.30  11%6 o
   1 -19   4    234.54    209.20     97.60  11%6 <
   1 -14   3    566.90    383.60    133.60  11%6 <
   2 -18   4     88.36     25.60     99.10  11%6 <
   2 -14   3    763.65    614.50    132.80  11%6 o
   2  -9   2   4472.79   3430.70    225.40  11%6 o
   2  11  -2   1685.75   1960.20    190.20  11%6 o
   2  16  -3     38.77     60.90    122.00  11%6 <
   3 -18   4     82.76    222.90     90.50  11%6 <
   3  11  -2    245.28    -65.50    180.20  11%6 <
   4 -18   4    236.09    302.50     89.80  11%6 o
   4 -13   3    310.72    393.70    134.10  11%6 <
   4  -8   2   4163.41   6215.70    260.90  11%6 o
   4  17  -3   1572.03   1236.80    141.70  11%6 o
   5 -17   4    242.94    254.30    102.70  11%6 <
   5  -8   2   1061.57    864.70    185.60  11%6 o
   5  -3   1  32272.40  30177.60    488.40  11%6 o
   5  12  -2   6870.43   6674.30    253.30  11%6 o
   6 -17   4    384.31    238.40    108.30  11%6 <
   6 -12   3    281.25    529.50    137.10  11%6 o
   7 -12   3     74.26    179.20    129.40  11%6 <
   7  -7   2   4367.42   4177.70    221.30  11%6 o
   7  13  -2    382.23     87.40    155.30  11%6 <
   7  18  -3     55.92    264.20    116.10  11%6 <
   8 -16   4    134.57    -17.90    101.80  11%6 <
   9 -16   4     37.98     20.80     97.10  11%6 <
   9 -11   3   1319.38   1362.80    154.60  11%6 o
  10 -15   4    179.94    153.20    117.20  11%6 <
  10  -6   2   1052.51   1416.80    189.90  11%6 o
  10  -1   1   1683.31   1266.20    258.00  11%6 o
  10  14  -2    930.54    518.60    174.80  11%6 <
  11 -15   4     87.16     64.90     98.80  11%6 <
  11 -10   3   1931.15   1679.20    155.30  11%6 o
  12 -15   4    389.30    297.70    106.40  11%6 <
  12 -10   3    101.44    342.00    135.30  11%6 <
  12  -5   2   5826.70   5977.50    235.10  11%6 o
  12  15  -2    508.29   1079.80    159.90  11%6 o
  13 -14   4    531.37    444.30    114.60  11%6 o
  14  -9   3    308.27    391.50    121.60  11%6 o
  14  -4   2   2616.12   3122.20    198.30  11%6 o
  15  -9   3    191.32    506.50    117.50  11%6 o
  15  -4   2   1046.17   1296.40    166.90  11%6 o
  15   1   1    617.56    491.50    193.10  11%6 <
  16  -8   3    187.31    116.10    105.10  11%6 <
  17  -8   3    317.00    482.70    115.40  11%6 o
  17   2   1    130.35    178.60    191.60  11%6 <
  19  -7   3     53.71    260.10    106.20  11%6 <
  19  -2   2    788.87    699.10    142.00  11%6 o
 -21  -2  -1    149.96    150.00    152.60  12%6 <
 -19   4  -2    747.05    683.00    141.00  12%6 o
 -18  -1  -1    393.04    628.80    173.60  12%6 o
 -18   4  -2   1301.33   1361.40    153.10  12%6 o
 -17  10  -3    265.19    301.50    100.20  12%6 o
 -16   5  -2   1114.65   1116.60    145.70  12%6 o
 -16  10  -3    470.17    481.10    112.20  12%6 o
 -15   5  -2    510.47    564.80    145.80  12%6 o
 -14 -15   2     50.08     32.60    155.90  12%6 <
 -14  11  -3     51.12     95.50    102.70  12%6 <
 -13   6  -2   1366.87   1394.80    165.20  12%6 o
 -13  11  -3   1211.86   1241.00    130.40  12%6 o
 -12   6  -2   2812.75   3329.90    200.00  12%6 o
 -11 -14   2   1549.06   1770.90    187.60  12%6 o
 -11  -9   1    799.01   1112.80    290.60  12%6 o
 -11  12  -3   1128.49   1143.40    140.10  12%6 o
 -10   7  -2   1897.38   2137.80    186.90  12%6 o
 -10  12  -3    144.47    164.40    120.50  12%6 <
  -9 -18   3    234.08    332.90    114.80  12%6 <
  -9   2  -1   2591.49   3453.90    266.00  12%6 o
  -9   7  -2   2156.39   1883.70    163.10  12%6 o
  -8 -18   3     77.49    242.50    126.30  12%6 <
  -8 -13   2   2378.23   1551.30    192.20  12%6 o
  -8  -8   1    185.80    110.40    277.90  12%6 <
  -8  13  -3     98.37    191.00    118.40  12%6 <
  -7   8  -2   7584.39   7077.40    256.00  12%6 o
  -7  13  -3     86.00     60.60    101.60  12%6 <
  -6 -17   3    353.88    326.20    122.80  12%6 <
  -6   3  -1    599.32    950.10    299.70  12%6 o
  -6  14  -3    386.68    653.30    128.00  12%6 o
  -5 -17   3    642.38    871.80    132.80  12%6 o
  -5 -12   2   6895.33   6411.70    256.70  12%6 o
  -5  14  -3     62.45     84.00    118.50  12%6 <
  -4   9  -2   1473.09   1494.10    181.20  12%6 o
  -3   4  -1    245.65   2317.80    335.60  12%6 o
  -3  15  -3    582.99    836.20    139.10  12%6 o
  -2 -16   3     15.92   -183.70    130.60  12%6 <
  -2  10  -2   3326.37   3075.90    209.10  12%6 o
  -2  15  -3   2277.83   1860.40    154.60  12%6 o
  -1  10  -2   3506.32   3174.40    206.50  12%6 o
   0 -10   2   3075.37   3178.60    188.40  12%6 o
   1 -15   3    627.46    819.70    154.00  12%6 o
   1 -10   2   3437.61   3751.90    229.40  12%6 o
   1  11  -2    619.39    711.30    176.60  12%6 o
   1  16  -3    165.74    113.00    117.40  12%6 <
   2 -19   4    330.15    278.60     86.00  12%6 o
   2  17  -3   2501.74   2087.60    160.60  12%6 o
   3 -19   4    308.53    248.40     98.80  12%6 <
   3 -14   3    150.56    229.90    126.40  12%6 <
   3  -9   2    640.41   1052.40    191.20  12%6 o
   3  -4   1    245.51   2593.10    340.70  12%6 o
   3  17  -3    823.23    947.10    137.60  12%6 o
   4 -14   3    223.85    198.60    130.90  12%6 <
   5 -18   4    491.79    486.60     97.90  12%6 o
   5 -13   3    278.77     91.90    115.20  12%6 <
   5  18  -3    966.00   1155.00    151.20  12%6 o
   6 -18   4    131.73    -17.00     94.70  12%6 <
   6 -13   3    175.44    180.40    122.30  12%6 <
   6  -8   2   5626.90   6803.60    261.70  12%6 o
   6  13  -2   1345.61   1326.80    187.30  12%6 o
   7   8  -1   3272.39   5061.40    321.80  12%6 o
   7  19  -3     26.05    -45.10    115.30  12%6 <
   8 -17   4     17.00     20.90     89.90  12%6 <
   8 -12   3     36.42    234.70    124.40  12%6 <
   8  -7   2   8477.43   6959.00    245.30  12%6 o
   9 -17   4     68.01     58.10     90.30  12%6 <
   9 -12   3    180.04    151.10    121.10  12%6 <
   9  -7   2   1969.82   1923.50    196.40  12%6 o
   9  14  -2   1558.16   1473.20    175.10  12%6 o
  10 -16   4     39.53    128.10     84.50  12%6 <
  11 -11   3    437.31    344.20    115.70  12%6 <
  11  -6   2   1757.26   1802.00    182.60  12%6 o
  11  -1   1    498.91   1227.70    247.20  12%6 o
  11  15  -2    714.76    782.30    163.10  12%6 o
  12  10  -1   1021.53   1145.20    265.90  12%6 o
  13 -10   3   1027.57   1289.10    139.90  12%6 o
  13  -5   2     92.11    326.80    147.40  12%6 <
  13  16  -2    437.14    446.10    152.10  12%6 <
  14 -10   3    292.48    231.60    113.10  12%6 <
  14  -5   2   2505.23   2142.80    184.80  12%6 o
  16  -9   3    356.43    471.30    112.90  12%6 o
  16  -4   2   2104.19   1479.20    166.40  12%6 o
  16   1   1   1050.31   1915.80    215.90  12%6 o
  18  -8   3     70.69    352.50    100.90  12%6 o
  18   2   1    114.18    400.30    191.50  12%6 <
  20  -2   2    518.12    354.70    139.80  12%6 <
  20   3   1    721.75    583.80    179.80  12%6 o
  21  -2   2    146.70    115.60    126.50  12%6 <
 -20   4  -2    934.29    764.20    138.40  13%6 o
 -19  -1  -1    251.53    298.10    165.10  13%6 <
 -18   5  -2    300.87    149.90    133.70  13%6 <
 -17   5  -2    401.20    603.40    151.10  13%6 o
 -17  11  -3     74.18     54.30     89.30  13%6 <
 -16  11  -3     70.14    146.00    109.70  13%6 <
 -15   6  -2    348.92    599.60    141.80  13%6 o
 -15  11  -3     60.87    134.30    114.20  13%6 <
 -14   6  -2   1637.01   1821.50    175.90  13%6 o
 -14  12  -3    180.86    138.60    110.80  13%6 <
 -13 -15   2     95.48    203.00    161.40  13%6 <
 -13   1  -1    609.17    899.20    206.10  13%6 o
 -13  12  -3     52.55    261.60    123.20  13%6 <
 -12   7  -2   2971.11   2119.20    185.00  13%6 o
 -12  12  -3    145.09    161.90    126.50  13%6 <
 -11   7  -2   1215.58   1143.60    177.10  13%6 o
 -11  13  -3    514.13    524.60    128.80  13%6 o
 -10 -14   2    903.41   1156.40    184.00  13%6 o
 -10   2  -1  12786.80  14114.10    357.00  13%6 o
 -10  13  -3   1367.46   1222.40    138.00  13%6 o
  -9   8  -2   1219.44   1177.60    166.20  13%6 o
  -9  13  -3    217.48    406.90    122.00  13%6 o
  -8   8  -2  10846.00   9631.70    274.60  13%6 o
  -8  14  -3    399.47    508.70    122.40  13%6 o
  -7 -18   3     40.72    153.80    118.50  13%6 <
  -7 -13   2    323.13    491.30    182.20  13%6 <
  -7   3  -1  14601.10  12233.30    353.30  13%6 o
  -7  14  -3    756.64    581.10    127.40  13%6 o
  -6 -18   3    328.93    520.70    135.40  13%6 o
  -6   9  -2   1198.25   1018.80    174.60  13%6 o
  -5   9  -2    592.00    223.80    190.90  13%6 <
  -5  15  -3    230.89    395.60    116.10  13%6 o
  -4 -12   2   4094.88   4935.00    245.90  13%6 o
  -4   4  -1  13931.00  17390.00    418.50  13%6 o
  -4  15  -3   1924.75   1678.40    165.20  13%6 o
  -3  10  -2   1185.20   1038.70    178.70  13%6 o
  -3  16  -3    612.86    193.30    127.80  13%6 <
  -2  16  -3     63.26    208.00    134.00  13%6 <
  -1 -16   3    151.63     10.20    144.00  13%6 <
  -1 -11   2    328.03    493.70    181.60  13%6 <
  -1   5  -1  52816.00  49566.10    589.70  13%6 o
  -1  16  -3    179.74    139.40    129.80  13%6 <
   0  11  -2   1766.73   1187.60    202.90  13%6 o
   1  -5   1  51559.30  46542.10    579.30  13%6 o
   1  17  -3   1216.32   1382.10    144.80  13%6 o
   2 -15   3   2097.95   2153.50    175.30  13%6 o
   2 -10   2   2923.21   3098.30    226.00  13%6 o
   2  12  -2   2298.78   2352.50    192.70  13%6 o
   3 -15   3    651.60   1015.60    141.50  13%6 o
   3  12  -2   3345.69   4027.10    222.40  13%6 o
   3  18  -3    104.06     80.00    129.70  13%6 <
   4  -9   2   1343.16   1229.40    209.80  13%6 o
   4  -4   1  13071.00  17407.10    423.20  13%6 o
   4   7  -1   2048.31   2517.70    322.00  13%6 o
   4  18  -3    683.18    982.00    133.60  13%6 o
   5 -14   3     65.47    284.20    139.60  13%6 <
   5  -9   2    606.99    522.60    184.30  13%6 <
   5  19  -3    266.79     -5.70    113.30  13%6 <
   6 -14   3    387.16    459.60    121.00  13%6 o
   7 -18   4     28.31     47.10    103.40  13%6 <
   7 -13   3     69.56     50.80    136.60  13%6 <
   7  -8   2   7376.41   7180.40    261.00  13%6 o
   7  14  -2   1713.21   1485.90    187.80  13%6 o
   8 -13   3     85.83    133.90    126.40  13%6 <
   8  14  -2   2692.84   2009.30    197.50  13%6 o
   9   9  -1   3844.21   2992.50    279.10  13%6 o
  10 -12   3     63.60    216.40    138.40  13%6 <
  10  -7   2   1890.27   1787.90    207.20  13%6 o
  10  15  -2    194.12    435.30    155.20  13%6 <
  11 -12   3    684.28    916.30    140.60  13%6 o
  12 -11   3    661.01    794.80    137.60  13%6 o
  12  -6   2   3871.58   3861.90    221.80  13%6 o
  12  16  -2    281.18    197.50    152.80  13%6 <
  13 -11   3    606.53    549.00    139.00  13%6 o
  13  -6   2   1569.33   1926.10    176.00  13%6 o
  14 -11   3     40.18    128.00    112.10  13%6 <
  14  11  -1   2490.45   2690.20    276.20  13%6 o
  15 -10   3    698.77    735.60    144.60  13%6 o
  15  -5   2    454.82    408.50    163.20  13%6 <
  16 -10   3    479.28    634.80    119.30  13%6 o
  16   1   1   1061.29   1915.80    215.90  13%6 o
  17  -9   3    237.80    190.90    113.40  13%6 <
  17  -4   2    200.84    294.50    142.00  13%6 <
  18  -9   3    239.72    290.10    109.40  13%6 <
  19   2   1     73.60    258.90    179.10  13%6 <
  21   3   1    215.39    205.50    169.40  13%6 <
 -21  -1  -1     67.13    119.00    147.60  14%6 <
 -20  -1  -1    200.30    250.60    151.60  14%6 <
 -20   5  -2    281.00     63.10    115.10  14%6 <
 -19   5  -2    367.92    472.10    126.70  14%6 o
 -17   6  -2    272.93    466.00    146.00  14%6 o
 -16   6  -2    134.24    175.70    142.50  14%6 <
 -16  12  -3     94.35     99.40     93.90  14%6 <
 -15  12  -3     17.21    142.30    102.70  14%6 <
 -14   1  -1   1575.50   1497.80    210.60  14%6 o
 -14   7  -2   1164.70   1310.50    161.80  14%6 o
 -14  13  -3     63.62    122.00    105.60  14%6 <
 -13   7  -2    262.71     40.20    153.40  14%6 <
 -13  13  -3     38.68    105.10    102.60  14%6 <
 -12 -15   2    513.26    990.70    170.40  14%6 o
 -12  13  -3     40.89    138.10    110.30  14%6 <
 -11 -15   2    656.34    772.30    176.50  14%6 o
 -11   8  -2    430.88    573.40    162.50  14%6 o
 -11  14  -3     65.14     80.00    114.80  14%6 <
 -10  -9   1   4250.42   4480.40    319.70  14%6 o
 -10   8  -2    914.15    951.00    166.40  14%6 o
 -10  14  -3    257.45    -19.60    110.80  14%6 <
  -9 -14   2   1421.56   1705.30    190.10  14%6 o
  -9  14  -3    296.80    241.00    119.90  14%6 <
  -8 -14   2   1956.63   2053.10    193.50  14%6 o
  -8   3  -1    223.99    670.40    269.90  14%6 <
  -8   9  -2    886.81    938.40    183.50  14%6 o
  -8  15  -3    239.18    217.50    120.50  14%6 <
  -7 -19   3     37.91    156.70    108.40  14%6 <
  -7  -8   1   4180.26   5405.20    356.80  14%6 o
  -7   9  -2   1848.74   1648.80    179.50  14%6 o
  -7  15  -3     76.66    277.30    117.30  14%6 <
  -6 -13   2   1582.29   1226.10    199.30  14%6 o
  -6  15  -3     95.98    271.10    106.80  14%6 <
  -5 -18   3   1294.22   1361.80    154.50  14%6 o
  -5 -13   2    106.27    114.40    169.90  14%6 <
  -5   4  -1   2236.97   3799.20    315.50  14%6 o
  -5  10  -2   1596.97   1607.30    186.40  14%6 o
  -5  16  -3    272.78    190.20    121.10  14%6 <
  -4  -7   1   2037.44   2690.30    316.20  14%6 o
  -4  10  -2    899.82   1017.20    189.80  14%6 o
  -4  16  -3   1248.46   1052.70    148.60  14%6 o
  -3 -12   2   3539.34   4222.50    232.00  14%6 o
  -2 -17   3   1773.33   1735.40    151.40  14%6 o
  -2   5  -1  22984.70  19025.10    441.60  14%6 o
  -2  11  -2   1729.71   1886.80    196.80  14%6 o
  -2  17  -3   2119.24   2238.20    152.70  14%6 o
  -1 -17   3   1101.66    974.90    137.40  14%6 o
  -1  11  -2    440.28    505.30    179.60  14%6 <
  -1  17  -3    855.51   1042.80    147.20  14%6 o
   0 -11   2   1744.34   1472.70    197.90  14%6 o
   1 -16   3    172.65    -78.10    125.30  14%6 <
   1 -11   2    464.31    983.00    191.20  14%6 o
   1  12  -2    378.55    292.50    172.00  14%6 <
   1  18  -3    110.07     56.50    115.10  14%6 <
   2 -16   3     25.08    189.90    126.60  14%6 <
   2  -5   1  23097.60  21270.20    458.90  14%6 o
   2  18  -3    178.88    530.30    124.40  14%6 o
   3 -10   2   1008.69   1134.60    184.30  14%6 o
   3  13  -2    311.77    415.80    172.90  14%6 <
   3  19  -3     33.61     84.40    112.90  14%6 <
   4 -15   3   1803.29   1692.80    160.90  14%6 o
   4 -10   2    768.52    871.30    194.60  14%6 o
   4  19  -3     73.79    -81.90    111.10  14%6 <
   5 -15   3    248.40    249.10    121.70  14%6 <
   6  -9   2   1027.43    701.70    196.30  14%6 o
   6   8  -1   3344.18   2579.50    318.90  14%6 o
   6  14  -2   1560.62   1926.20    182.00  14%6 o
   7 -14   3    526.85    752.10    132.00  14%6 o
   7  -3   1  11775.50  12493.00    360.90  14%6 o
   8 -14   3    358.14    467.70    127.30  14%6 o
   8  -8   2   9247.51   8990.70    273.70  14%6 o
   9 -13   3    331.97    303.50    118.60  14%6 <
   9  -8   2   1143.93   1234.70    191.00  14%6 o
   9  15  -2    153.27     97.90    150.00  14%6 <
  10 -13   3   1209.84    898.50    141.30  14%6 o
  11 -13   3    526.16    828.40    134.80  14%6 o
  11  -7   2    920.84   1273.20    182.10  14%6 o
  11  10  -1   3033.36   2235.30    288.70  14%6 o
  11  16  -2    750.00    906.00    166.80  14%6 o
  12 -12   3    158.43    101.50    131.40  14%6 <
  12  -7   2   2023.80   2238.20    189.70  14%6 o
  12  -1   1    278.61     80.80    220.50  14%6 <
  13 -12   3     27.95     52.10    116.10  14%6 <
  14  -6   2   1826.90   1815.90    171.60  14%6 o
  15 -11   3     36.06     -8.20    120.30  14%6 <
  16 -11   3    142.48    247.30    104.90  14%6 <
  16  -5   2   1112.32   1069.60    155.60  14%6 o
  17 -10   3    219.60    125.40    112.40  14%6 <
  17  -5   2    409.64    600.20    142.60  14%6 o
  17   1   1    205.83    462.00    190.30  14%6 <
  20   2   1    518.30    601.30    171.10  14%6 o
 -20   6  -2    107.58    114.70    109.70  15%6 <
 -19   6  -2    523.24    653.70    131.90  15%6 o
 -18   6  -2    327.36    313.10    139.80  15%6 <
 -16   7  -2    261.38    540.70    136.40  15%6 o
 -15   1  -1    609.35    435.20    193.40  15%6 <
 -15   7  -2    675.82    821.40    148.70  15%6 o
 -15  13  -3      9.73      9.70     96.60  15%6 <
 -14  14  -3      9.95     66.70     99.30  15%6 <
 -13 -16   2    218.38    617.50    163.00  15%6 o
 -13   8  -2   1262.05   1064.20    168.90  15%6 o
 -13  14  -3     50.76     48.70    103.90  15%6 <
 -12   8  -2   1762.28   2066.80    172.60  15%6 o
 -12  14  -3    230.49    356.10    116.30  15%6 o
 -11  15  -3     14.81    -34.70    107.40  15%6 <
 -10 -15   2    142.34    321.50    158.70  15%6 <
 -10   9  -2    261.84    141.90    143.70  15%6 <
 -10  15  -3    505.94    579.70    121.90  15%6 o
  -9   3  -1  17749.40  15519.70    361.60  15%6 o
  -9   9  -2     62.68    260.90    149.90  15%6 <
  -9  15  -3    186.46    404.30    118.40  15%6 o
  -8  16  -3    302.80    324.50    120.30  15%6 <
  -7 -14   2   1939.87   1564.90    193.90  15%6 o
  -7  10  -2   1831.30   2259.50    183.20  15%6 o
  -7  16  -3     25.82    155.20    115.80  15%6 <
  -6 -19   3    143.10   -103.70    120.00  15%6 <
  -6   4  -1   5313.26   6405.30    318.70  15%6 o
  -6  10  -2    944.31   1522.30    178.20  15%6 o
  -6  16  -3    150.41    237.90    113.90  15%6 <
  -5 -19   3    339.83    158.90    119.80  15%6 <
  -5  17  -3    347.62    521.50    123.40  15%6 o
  -4 -13   2   1258.98   1350.00    192.50  15%6 o
  -4  11  -2    250.61    175.70    160.90  15%6 <
  -4  17  -3   1212.82   1193.40    138.40  15%6 o
  -3  -7   1  17191.60  16498.70    410.20  15%6 o
  -3   5  -1  31929.70  31083.40    516.60  15%6 o
  -3  11  -2    123.39    -17.10    180.70  15%6 <
  -3  17  -3    482.97    812.60    135.50  15%6 o
  -2 -18   3    233.82    394.40    128.30  15%6 o
  -2  18  -3    180.88    217.80    126.80  15%6 <
  -1 -18   3    114.67    262.60    120.30  15%6 <
  -1 -12   2    507.58    571.30    176.90  15%6 o
  -1  12  -2    737.65    710.90    179.00  15%6 o
  -1  18  -3    109.79    234.10    115.90  15%6 <
   0  12  -2    594.68   1053.60    179.70  15%6 o
   1 -17   3    929.25    974.20    149.30  15%6 o
   1  19  -3     29.84    103.20    104.70  15%6 <
   2 -17   3   1902.28   1944.90    157.40  15%6 o
   2 -11   2   1399.73   1528.70    202.90  15%6 o
   2  13  -2   1625.45   1073.30    189.20  15%6 o
   2  19  -3    154.76    650.70    118.90  15%6 o
   3 -16   3    463.26    306.00    148.20  15%6 <
   3  20  -3    506.63    338.30    117.60  15%6 <
   4 -16   3   1037.06   1281.70    152.10  15%6 o
   4  20  -3    460.67    485.10    116.50  15%6 o
   5 -16   3    253.55    291.70    125.70  15%6 <
   5 -10   2   1627.66   1289.80    192.50  15%6 o
   5  -4   1   2635.55   3956.60    348.70  15%6 o
   6 -15   3     97.22    253.20    123.90  15%6 <
   7 -15   3     66.10    162.60    124.30  15%6 <
   7  -9   2   1943.95   1692.10    202.80  15%6 o
   7  15  -2    568.91    582.30    170.60  15%6 o
   8 -15   3    278.44    150.30    112.20  15%6 <
   8  -9   2   1217.14   1016.30    188.10  15%6 o
   8  -3   1    147.55    413.80    264.10  15%6 <
   8   9  -1   1216.47   2264.20    283.00  15%6 o
   8  15  -2   1102.39   1009.70    176.50  15%6 o
   9 -14   3    301.96    169.80    124.80  15%6 <
  10 -14   3    273.12    175.60    119.80  15%6 <
  10  -8   2    925.28   1174.20    176.10  15%6 o
  10  16  -2   1059.95   1154.90    182.80  15%6 o
  11  -8   2    515.94    555.10    158.00  15%6 o
  12 -13   3     40.55     65.20    122.50  15%6 <
  12  17  -2   1410.72   1050.40    164.10  15%6 o
  13 -13   3     25.54    186.20    111.30  15%6 <
  13  -7   2    280.12    427.90    157.30  15%6 <
  13  -1   1    599.62    817.50    216.30  15%6 o
  13  11  -1   4620.87   4961.50    301.20  15%6 o
  14 -12   3    195.85    345.50    129.00  15%6 <
  15 -12   3     12.07    305.20    106.10  15%6 <
  15  -6   2    145.95    327.10    159.60  15%6 <
  16 -12   3     79.31    129.10    104.10  15%6 <
  16  -6   2    102.56    171.10    137.10  15%6 <
  17 -11   3     37.23     78.90    108.40  15%6 <
  18  -5   2    305.69     52.20    129.60  15%6 <
  18   1   1    285.02    384.40    179.40  15%6 <
  21   2   1    168.72    351.40    155.70  15%6 <
 -19   7  -2    114.57    233.20    126.40  16%6 <
 -18   7  -2    485.28    924.30    136.30  16%6 o
 -17   1  -1    281.55    615.30    188.40  16%6 o
 -17   7  -2    191.87    293.70    130.90  16%6 <
 -16   1  -1   1600.81   1846.80    213.10  16%6 o
 -16   8  -2    453.71    437.70    141.10  16%6 o
 -15   8  -2    765.54    496.20    141.60  16%6 o
 -14   8  -2   1636.15   1632.70    175.60  16%6 o
 -13  15  -3     30.41    236.40    100.60  16%6 <
 -12 -16   2    246.08    131.20    164.20  16%6 <
 -12 -10   1    709.87    585.70    295.10  16%6 <
 -12   9  -2   1035.48    945.30    163.30  16%6 o
 -12  15  -3     55.45     71.10     89.80  16%6 <
 -12  16  -3     92.58    274.80    116.10  16%6 <
 -11   9  -2    207.96    158.80    152.90  16%6 <
 -11  16  -3     67.31    -15.40     97.20  16%6 <
 -10   3  -1  27416.30  27068.80    426.40  16%6 o
 -10  16  -3    536.84    633.40    124.60  16%6 o
  -9 -15   2     93.24    -72.50    166.70  16%6 <
  -9  10  -2    291.03    -13.50    148.60  16%6 <
  -9  16  -3    182.44    227.50    106.70  16%6 <
  -9  17  -3    235.25     -8.40    120.90  16%6 <
  -8 -15   2    937.32    576.30    176.70  16%6 o
  -8  10  -2   1015.56    767.10    164.50  16%6 o
  -8  17  -3    377.17    422.50    114.50  16%6 o
  -7   4  -1   2037.43   3231.70    278.00  16%6 o
  -7  17  -3    110.70    172.40    116.70  16%6 <
  -6 -14   2   2311.04   2091.30    204.00  16%6 o
  -6  11  -2   1421.49   1278.60    177.80  16%6 o
  -6  17  -3    184.64    238.20    104.90  16%6 <
  -6  18  -3    247.73    293.00    126.90  16%6 <
  -5 -14   2   2408.33   2089.90    187.90  16%6 o
  -5  11  -2    189.25    259.50    165.10  16%6 <
  -5  18  -3    676.62    980.20    120.40  16%6 o
  -4   5  -1   1834.51   2568.50    326.00  16%6 o
  -4  18  -3    421.19    561.40    121.30  16%6 o
  -3 -19   3     29.13    -72.50    114.50  16%6 <
  -3 -13   2    152.52    171.60    180.90  16%6 <
  -3  12  -2   2725.38   3147.50    201.70  16%6 o
  -3  18  -3     89.80    321.50    115.20  16%6 <
  -3  19  -3     17.22    189.10    118.60  16%6 <
  -2 -19   3    172.88     49.30    124.60  16%6 <
  -2  -7   1   1156.00    746.30    324.80  16%6 <
  -2  12  -2   2331.28   1926.90    201.00  16%6 o
  -2  19  -3    168.68     96.10    109.20  16%6 <
  -1 -19   3     61.45    -58.20    125.30  16%6 <
  -1   6  -1  13645.30  11464.10    391.70  16%6 o
  -1  19  -3     52.07    -86.30    116.80  16%6 <
   0 -12   2    318.48    689.40    187.30  16%6 o
   0  13  -2    858.15   1662.50    179.10  16%6 o
   1 -18   3     94.85     56.40    121.80  16%6 <
   1 -12   2    419.52    393.00    173.40  16%6 <
   1  -6   1  13806.30  11175.60    391.20  16%6 o
   1  13  -2   2985.65   3128.70    204.40  16%6 o
   1  20  -3    188.99    203.60    100.00  16%6 <
   2 -18   3    192.23    159.60    132.60  16%6 <
   2   7  -1    812.49   1918.60    326.70  16%6 o
   2  20  -3    267.55    273.10    106.60  16%6 <
   3 -17   3    442.65    691.00    133.90  16%6 o
   3 -11   2    111.05     78.10    166.90  16%6 <
   3  14  -2    275.57    345.50    161.40  16%6 <
   4 -17   3   1352.21    920.40    141.50  16%6 o
   4 -11   2    196.37    164.70    165.50  16%6 <
   4  -5   1   2188.17   3662.50    337.10  16%6 o
   5 -17   3    314.87    293.30    140.00  16%6 <
   6 -16   3    146.95    136.70    118.20  16%6 <
   6 -10   2    768.31   1192.30    166.00  16%6 o
   6  -4   1   5005.50   7489.30    348.80  16%6 o
   6  15  -2    370.57    358.30    173.20  16%6 <
   7 -16   3     23.05     60.90    123.20  16%6 <
   7 -10   2   1616.15   1609.20    185.20  16%6 o
   7   9  -1   2764.50   2836.00    300.00  16%6 o
   8 -16   3    229.41    386.80    134.00  16%6 <
   8  16  -2    618.89    465.00    160.00  16%6 <
   9 -15   3    189.01    205.00    126.70  16%6 <
   9  -9   2     44.47     47.70    169.30  16%6 <
   9  -3   1  16018.00  15267.20    365.30  16%6 o
   9  16  -2    726.40    339.00    169.90  16%6 <
  10 -15   3    442.30    599.30    116.00  16%6 o
  10  -9   2    303.63    151.00    152.70  16%6 <
  10  10  -1   3757.62   3965.70    298.00  16%6 o
  11 -14   3     65.45    128.60    118.20  16%6 <
  11  17  -2    306.01    -57.80    153.70  16%6 <
  12 -14   3    179.36    141.10    114.30  16%6 <
  12  -8   2   1554.19   1754.60    185.40  16%6 o
  13 -14   3     52.16    115.80    112.70  16%6 <
  13  -8   2   1504.48   1043.60    175.30  16%6 o
  14 -13   3     27.62     83.20     97.10  16%6 <
  14  -7   2   1550.48   1006.20    157.30  16%6 o
  14  -1   1   1766.85   1623.10    228.20  16%6 o
  15 -13   3     20.75    273.80    103.60  16%6 <
  15  -7   2    641.74    825.80    168.90  16%6 o
  17  -6   2    131.65    113.80    150.20  16%6 <
  18  -6   2    270.13    -10.40    145.30  16%6 <
  19  -5   2    387.11    113.70    136.60  16%6 <
  19   1   1    282.76    345.50    173.30  16%6 <
  20  -5   2    231.33    281.60    124.50  16%6 <
 -20  -6   0    188.56    376.40    233.80  17%6 <
 -19   1  -1    119.92    280.80    157.40  17%6 <
 -19   8  -2     71.61     75.60    113.70  17%6 <
 -18   1  -1    360.10    558.30    170.10  17%6 o
 -18   8  -2    137.41    109.40    112.20  17%6 <
 -17   8  -2     35.79     92.20    143.20  17%6 <
 -15   9  -2     47.03    196.50    137.60  17%6 <
 -14   9  -2    744.99    553.60    141.80  17%6 o
 -13   9  -2    483.88   1078.00    175.60  17%6 o
 -12   3  -1   2170.94   2321.90    241.80  17%6 o
 -12  10  -2   1218.03   1346.80    159.60  17%6 o
 -11   3  -1  11433.40  13529.80    352.50  17%6 o
 -11  10  -2   1090.83   1255.50    161.70  17%6 o
 -11  17  -3     18.53    160.30     89.80  17%6 <
 -10 -16   2   1137.26   1468.30    176.20  17%6 o
 -10  10  -2    512.98    709.00    164.60  17%6 o
 -10  17  -3    152.11    104.30    103.20  17%6 <
  -9   4  -1   4780.70   3975.10    283.70  17%6 o
  -9  11  -2    143.21     11.70    145.60  17%6 <
  -9  18  -3    114.51    162.10    101.10  17%6 <
  -8  -9   1   1317.79   1682.30    294.50  17%6 o
  -8   4  -1   4322.49   3741.60    293.60  17%6 o
  -8  11  -2    473.11    689.90    158.60  17%6 o
  -8  18  -3     19.34     36.80    103.90  17%6 <
  -7 -15   2    636.86    630.40    177.00  17%6 o
  -7  11  -2    938.77    871.70    173.20  17%6 o
  -7  18  -3     30.70    167.70    106.40  17%6 <
  -6 -15   2    437.84    404.70    168.00  17%6 <
  -6  12  -2   2481.42   2748.20    196.40  17%6 o
  -6  19  -3    109.17    124.40     98.20  17%6 <
  -5   5  -1   3688.22   1901.70    297.80  17%6 o
  -5  12  -2   4444.68   3979.10    210.10  17%6 o
  -5  19  -3    216.81    119.80    110.40  17%6 <
  -4 -14   2   2286.08   2670.20    209.40  17%6 o
  -4  12  -2   2601.47   3115.90    204.60  17%6 o
  -4  19  -3     69.50     29.80    106.00  17%6 <
  -3 -20   3    279.31    251.40    106.20  17%6 <
  -3 -14   2    374.91    376.80    173.70  17%6 <
  -3  20  -3    331.79    232.70    105.20  17%6 <
  -2 -20   3    200.85    301.60    115.50  17%6 <
  -2   6  -1   1013.36    984.70    341.40  17%6 <
  -2  13  -2   1266.69    950.70    165.20  17%6 o
  -2  20  -3    194.60    185.10    103.40  17%6 <
  -1 -13   2   2342.25   2290.70    200.30  17%6 o
  -1  13  -2   2358.13   2701.90    199.60  17%6 o
  -1  20  -3     95.70     89.20    100.80  17%6 <
   0 -13   2   1074.74   1201.50    166.20  17%6 o
   0  14  -2     46.08    269.10    161.90  17%6 <
   1 -19   3     48.35     45.80    111.10  17%6 <
   1   7  -1  15122.10  15765.70    418.70  17%6 o
   1  14  -2    326.10    167.90    160.70  17%6 <
   2 -19   3    141.49    100.40    109.00  17%6 <
   2 -12   2   2025.69   2353.20    192.30  17%6 o
   2  -6   1    884.44    819.70    346.70  17%6 <
   2  14  -2    559.51    523.00    174.20  17%6 o
   3 -18   3    119.44    204.80    121.90  17%6 <
   3 -12   2   2514.12   2266.70    198.20  17%6 o
   3  15  -2    380.38    559.40    156.60  17%6 o
   4 -18   3    356.21    476.30    126.10  17%6 o
   4  15  -2   1086.41    591.10    187.30  17%6 o
   5 -18   3    612.20    663.60    127.30  17%6 o
   5 -11   2    155.88    411.50    169.30  17%6 <
   5  -5   1   2875.44   1244.50    292.50  17%6 o
   6 -17   3    204.97     71.50    119.20  17%6 <
   6 -11   2   1259.93   1081.20    174.80  17%6 o
   6  16  -2    184.36    227.80    147.70  17%6 <
   7 -17   3     97.59    -49.20    118.70  17%6 <
   7  -4   1   1919.76   2000.30    291.00  17%6 o
   7  16  -2    357.29    429.40    149.90  17%6 <
   8 -17   3    372.28    -69.30    116.70  17%6 <
   8 -10   2    841.94    459.60    178.70  17%6 <
   8  -4   1   4024.37   3672.60    273.60  17%6 o
   9 -16   3    221.96    241.40    104.20  17%6 <
   9 -10   2    109.12     87.30    147.40  17%6 <
   9  10  -1   3942.55   2861.10    276.90  17%6 o
   9  17  -2     63.61    486.90    148.60  17%6 o
  10 -16   3    442.06    434.60    120.70  17%6 o
  10  -3   1  23203.30  21031.70    406.70  17%6 o
  11 -16   3     84.04    120.60    107.40  17%6 <
  11 -15   3     10.85    233.80    113.60  17%6 <
  11  -9   2    169.51    131.40    164.60  17%6 <
  11  18  -2   1112.26   1009.00    162.60  17%6 o
  12 -15   3     56.24    112.70    107.30  17%6 <
  12  -9   2    771.53    595.40    165.20  17%6 o
  13 -15   3     11.81    112.00    103.70  17%6 <
  13  -2   1   1044.97   1295.60    227.30  17%6 o
  14 -14   3     11.10    -40.30    111.90  17%6 <
  14  -8   2   1597.63   1084.00    157.00  17%6 o
  15  -8   2    523.85    291.90    150.20  17%6 <
  15  -1   1    180.90    463.00    189.80  17%6 <
  16  -7   2    303.41    233.40    154.90  17%6 <
  16  -1   1    921.21   1332.00    187.70  17%6 o
  17  -7   2    172.38    368.50    125.80  17%6 <
  19  -6   2    659.67    738.90    138.40  17%6 o
  20  -6   2    151.83    131.20    124.80  17%6 <
  20   1   1    351.33    471.70    169.60  17%6 <
  21   1   1     95.13     38.00    159.30  17%6 <
 -21   1  -1     38.58    113.70    146.20  18%6 <
 -20   1  -1    138.56    219.10    161.00  18%6 <
 -19   9  -2     84.11    245.10    120.80  18%6 <
 -18   2  -1    102.78     79.40    155.60  18%6 <
 -18   9  -2    233.15    267.30    117.30  18%6 <
 -17  -5   0   4864.78   6662.90    355.40  18%6 o
 -17   2  -1    107.84    288.70    168.50  18%6 <
 -17   9  -2      9.73     99.90    122.30  18%6 <
 -16   9  -2    481.18    204.20    126.80  18%6 <
 -16  10  -2    662.82    682.40    129.70  18%6 o
 -15  10  -2     87.82    124.80    137.30  18%6 <
 -14 -11   1   1778.86   1841.10    294.60  18%6 o
 -14   3  -1    762.71    739.70    184.20  18%6 o
 -14  10  -2    294.13    155.60    132.70  18%6 <
 -13   3  -1   1871.73   2041.00    215.60  18%6 o
 -13  10  -2    208.77    287.30    151.00  18%6 <
 -12 -17   2   1125.43    880.00    163.10  18%6 o
 -12  11  -2   1195.01    893.00    149.10  18%6 o
 -11 -17   2    214.50    207.20    149.10  18%6 <
 -11  11  -2   2550.65   2970.00    178.30  18%6 o
 -10   4  -1   5765.12   6965.10    293.60  18%6 o
 -10  11  -2    994.96   1078.30    160.10  18%6 o
  -9  12  -2    648.50    314.20    146.80  18%6 <
  -8 -16   2    434.40    497.50    157.90  18%6 o
  -8  12  -2   1063.46   1094.40    163.60  18%6 o
  -7 -16   2    249.22    159.60    160.30  18%6 <
  -7  -9   1   2271.79   1739.40    296.20  18%6 o
  -7   5  -1   4507.42   4272.10    277.80  18%6 o
  -7  12  -2   1887.76   1558.60    172.90  18%6 o
  -7  19  -3     48.59     39.50    101.90  18%6 <
  -6   5  -1    561.06    800.40    265.10  18%6 o
  -5 -15   2    296.67    278.00    170.00  18%6 <
  -5  13  -2     91.47    298.60    172.00  18%6 <
  -4 -15   2    960.03    872.90    164.90  18%6 o
  -4   6  -1   4210.78   5270.80    314.10  18%6 o
  -4  13  -2    943.06    933.80    168.00  18%6 o
  -4  20  -3    284.50    337.30    106.00  18%6 o
  -3  -8   1    164.04    538.30    293.40  18%6 <
  -3   6  -1    237.48    465.50    315.20  18%6 <
  -2  14  -2    421.64    372.20    162.80  18%6 <
  -1 -14   2    241.51    276.50    160.70  18%6 <
  -1  14  -2    165.97    312.90    146.60  18%6 <
   0 -14   2     19.61    183.90    158.70  18%6 <
   1 -20   3     46.89     84.70    100.10  18%6 <
   1 -13   2   2354.63   2341.30    202.90  18%6 o
   1  15  -2   2416.02   2805.10    191.70  18%6 o
   2 -20   3    174.50    321.10    105.70  18%6 o
   2 -13   2   1082.06    693.70    161.10  18%6 o
   2  15  -2   2614.51   2752.60    190.10  18%6 o
   3 -19   3     19.30    -80.90    110.20  18%6 <
   3 -13   2    180.50    273.30    152.30  18%6 <
   3  -6   1    219.03    434.60    309.00  18%6 <
   4 -19   3     25.95     59.70     98.70  18%6 <
   4  16  -2   1473.07    904.10    154.80  18%6 o
   5 -19   3    196.01    192.30    109.50  18%6 <
   5 -12   2   4169.28   3468.30    205.30  18%6 o
   5   9  -1   3935.65   2601.00    302.50  18%6 o
   6 -18   3    189.75    259.10    119.80  18%6 <
   6 -12   2   2435.92   2309.90    185.70  18%6 o
   6  -5   1    409.51    735.50    269.20  18%6 <
   6  17  -2    275.94    529.70    150.40  18%6 o
   7 -18   3     30.19    229.30     98.20  18%6 <
   7  17  -2    104.03    196.60    142.20  18%6 <
   8 -18   3     29.57     73.40    106.30  18%6 <
   8 -11   2    463.88    453.90    158.10  18%6 <
   8  10  -1   4518.04   4143.40    288.20  18%6 o
   8  17  -2     45.39    311.50    149.00  18%6 <
   9 -17   3    202.94    155.80    111.60  18%6 <
   9 -11   2    140.23    107.50    143.90  18%6 <
   9  -4   1   4534.62   3139.10    255.60  18%6 o
   9  18  -2    264.97    373.10    140.90  18%6 <
  10 -17   3    150.80    257.50     94.90  18%6 <
  10 -10   2    427.32    259.70    152.40  18%6 <
  10  18  -2    867.11    401.40    147.20  18%6 <
  11 -17   3     21.14    110.50    102.10  18%6 <
  11 -10   2    966.99   1186.20    155.80  18%6 o
  11  11  -1   2310.39   1947.70    257.50  18%6 o
  12 -16   3     85.30     -7.20    101.50  18%6 <
  12 -10   2    969.24    942.30    164.90  18%6 o
  13  -9   2    485.19    550.20    156.80  18%6 o
  14  -9   2    680.83    262.40    141.20  18%6 <
  14  -2   1    179.69    500.10    202.60  18%6 <
  15  -9   2     46.95     22.10    124.20  18%6 <
  16  -8   2    354.99    498.70    136.90  18%6 o
  16  13  -1    251.29    134.30    219.50  18%6 <
  17  -8   2     39.45     12.20    131.10  18%6 <
  17  -1   1    121.98    477.00    174.50  18%6 <
  19  -7   2    103.71     -3.50    127.30  18%6 <
 -19   5  -1    399.82    331.90    140.00  22%6 <
 -18   5  -1   1660.43   1657.60    166.10  22%6 o
 -17  -4   0    227.82    811.90    264.40  22%6 o
 -17   5  -1   2396.83   1210.10    163.90  22%6 o
 -16   5  -1    316.48     76.90    149.60  22%6 <
 -14   6  -1    136.50    187.20    153.50  22%6 <
 -14  15  -2     25.07   -147.90    110.60  22%6 <
 -13 -12   1   1162.20    850.50    242.60  22%6 o
 -13   6  -1    689.30    419.20    168.20  22%6 <
 -13  15  -2     10.76    -49.70     99.20  22%6 <
 -13  16  -2    122.14    232.00    112.40  22%6 <
 -12   6  -1    645.99    358.30    175.60  22%6 <
 -12  15  -2    213.36    183.40    108.80  22%6 <
 -12  16  -2     98.06     61.20    113.50  22%6 <
 -11   6  -1    737.02    263.50    157.90  22%6 <
 -11  16  -2    339.55    326.90    113.70  22%6 <
 -10   7  -1   1227.46   1510.90    190.20  22%6 o
 -10  16  -2    579.03    393.30    122.10  22%6 o
 -10  17  -2    133.36    189.90    102.70  22%6 <
  -9 -11   1    153.07    471.00    234.00  22%6 <
  -9   7  -1    900.84    973.60    196.50  22%6 o
  -9  16  -2    371.99    274.70    104.00  22%6 <
  -9  17  -2     11.14    118.20    109.60  22%6 <
  -8 -19   2     77.41    166.00    123.50  22%6 <
  -8 -11   1   1975.08   2580.40    258.20  22%6 o
  -8   7  -1   1179.56   1208.10    226.00  22%6 o
  -8  16  -2    314.07    120.10    115.70  22%6 <
  -8  17  -2     51.09    -87.40    118.60  22%6 <
  -7 -19   2     96.53    255.00    121.60  22%6 <
  -7   7  -1    305.47    398.50    201.10  22%6 <
  -7  17  -2    104.09     23.10    114.10  22%6 <
  -6 -19   2    317.52    372.50    132.40  22%6 <
  -6   8  -1    806.08   1261.60    222.00  22%6 o
  -6  17  -2    135.41     65.20    126.70  22%6 <
  -6  18  -2    165.96     45.00    112.90  22%6 <
  -5 -19   2    268.48    338.30    143.00  22%6 <
  -5 -10   1   5595.68   2696.90    254.80  22%6 o
  -5   8  -1    367.56    199.60    220.80  22%6 <
  -5  17  -2    270.39    260.50    105.60  22%6 <
  -5  18  -2    197.27    168.90    134.90  22%6 <
  -4 -18   2    699.36    331.70    142.60  22%6 <
  -4 -10   1   6680.38   8716.70    323.70  22%6 o
  -4   8  -1   3707.10   2133.00    245.10  22%6 o
  -4  18  -2    593.90    699.50    125.60  22%6 o
  -3  18  -2    724.00    953.90    128.90  22%6 o
  -2 -18   2   1067.98    895.70    141.90  22%6 o
  -2   9  -1   1499.68   1965.40    236.10  22%6 o
  -2  18  -2   1073.39    855.20    136.20  22%6 o
  -2  19  -2    374.17    140.30    118.50  22%6 <
  -1 -18   2     69.06    182.70    139.50  22%6 <
  -1   9  -1   2615.81   2723.80    235.40  22%6 o
  -1  18  -2     59.29    -57.80    120.60  22%6 <
  -1  19  -2     47.66    226.00    121.00  22%6 <
   0 -17   2    802.75    431.90    129.20  22%6 o
   0  19  -2    135.94    292.40    114.20  22%6 <
   1 -17   2    969.51    400.70    143.30  22%6 <
   1  19  -2     12.32    171.70    122.40  22%6 <
   1  20  -2    162.08     60.70    120.80  22%6 <
   2 -17   2    227.68    486.30    140.50  22%6 o
   2  10  -1   8520.73  10223.10    321.70  22%6 o
   2  19  -2    448.49    152.40    111.40  22%6 <
   2  20  -2    300.62    369.70    129.40  22%6 <
   3 -17   2     13.92    327.40    143.90  22%6 <
   3  -8   1    102.79     72.90    237.40  22%6 <
   3  20  -2    393.39    202.60    114.10  22%6 <
   4 -16   2   1015.03    325.10    128.50  22%6 <
   4  -8   1   3445.82   3262.80    273.70  22%6 o
   4  20  -2    593.23    634.90    121.90  22%6 o
   5 -16   2    580.79    450.20    127.50  22%6 o
   5  11  -1    630.76    980.40    214.10  22%6 o
   6 -16   2    130.74    -30.60    131.70  22%6 <
   6  -7   1    846.57    406.60    225.60  22%6 <
   6  11  -1   1031.22    547.00    220.40  22%6 <
   7 -16   2    166.32    240.60    123.80  22%6 <
   7 -15   2    296.89     57.50    114.20  22%6 <
   7  -7   1    306.39     78.30    218.60  22%6 <
   8 -15   2    473.66    168.30    121.00  22%6 <
   8  12  -1   1287.80   1795.80    226.30  22%6 o
   9 -15   2     33.91    -89.20    120.30  22%6 <
   9  -6   1    287.72   -141.70    199.10  22%6 <
   9  12  -1    549.21    202.30    215.60  22%6 <
  10 -15   2     71.36    141.90    126.20  22%6 <
  10 -14   2    293.16    231.60    121.10  22%6 <
  10  -6   1    106.85    -52.10    183.10  22%6 <
  11 -14   2    369.48     65.10    132.00  22%6 <
  11  -6   1    561.13    908.20    176.20  22%6 o
  11  13  -1   2253.96   2906.50    240.10  22%6 o
  12 -14   2    542.24    567.10    122.60  22%6 o
  12  -5   1    320.03    360.40    167.10  22%6 <
  12  13  -1    916.97    887.00    220.00  22%6 o
  13 -14   2     83.85    223.80    122.80  22%6 <
  13 -13   2    151.31    306.80    115.50  22%6 <
  13  -5   1     89.85    174.00    181.40  22%6 <
  14 -14   2     40.90     44.90    107.40  22%6 <
  14 -13   2     82.96    112.10    124.50  22%6 <
  14  -5   1    510.93    656.90    179.60  22%6 o
  14  14  -1     71.90    309.40    190.10  22%6 <
  15 -13   2     15.47      3.70    102.10  22%6 <
  16 -13   2    140.30    197.60    109.90  22%6 <
  16 -12   2     96.31    107.60    104.70  22%6 <
  17 -12   2    612.77    268.10    110.80  22%6 <
  18  -3   1    659.70    228.80    162.30  22%6 <
  19  -3   1     90.74     15.20    149.70  22%6 <
  20  -3   1    195.04    764.00    141.80  22%6 o
  21  -2   1    118.31     -2.50    131.20  22%6 <
 -20  -4   0   2563.26   2051.30    226.50  23%6 o
 -20   5  -1    208.95    381.80    122.60  23%6 o
 -20   6  -1     92.69    136.70    110.40  23%6 <
 -19  -4   0   4347.48   4521.70    260.60  23%6 o
 -19   6  -1    128.71    -22.00    111.90  23%6 <
 -18   6  -1    589.72    498.00    130.20  23%6 o
 -17 -13   1    181.25    319.20    218.90  23%6 <
 -17   6  -1    711.66    856.90    148.50  23%6 o
 -16   6  -1    495.73    409.80    147.50  23%6 <
 -15   6  -1    543.85    555.70    147.10  23%6 o
 -15   7  -1    640.87    746.30    132.30  23%6 o
 -14   7  -1    329.36    374.70    146.10  23%6 <
 -13   7  -1    708.96    697.60    147.40  23%6 o
 -12 -12   1    775.68    657.90    227.30  23%6 <
 -12   7  -1    198.13    437.80    142.00  23%6 o
 -12  17  -2    675.23    546.20    113.20  23%6 o
 -11 -12   1    537.72   1041.60    234.80  23%6 o
 -11   7  -1    681.00    661.00    173.10  23%6 o
 -11  17  -2    146.63    137.90    112.30  23%6 <
 -11  18  -2    552.38    469.70    100.20  23%6 o
 -10  17  -2    186.62    189.90    102.70  23%6 <
 -10  18  -2    381.48    350.20    109.80  23%6 o
  -9   8  -1    533.49    804.30    166.80  23%6 o
  -9  18  -2    252.69    244.30    100.10  23%6 <
  -9  19  -2    106.04    148.90     97.40  23%6 <
  -8   8  -1     85.83    295.90    165.20  23%6 <
  -8  18  -2    174.56     77.90     98.80  23%6 <
  -8  19  -2    140.20     77.60     89.60  23%6 <
  -7 -11   1   1336.43   1715.50    248.60  23%6 o
  -7   8  -1   1465.54   1614.80    217.40  23%6 o
  -7  18  -2    373.42    576.70    127.40  23%6 o
  -7  19  -2    130.05    303.50    105.80  23%6 <
  -6 -20   2    129.46    134.50    119.70  23%6 <
  -6 -11   1   1593.93   1335.80    245.30  23%6 o
  -6   8  -1   1184.37   1261.60    222.00  23%6 o
  -6  18  -2    174.57     45.00    112.90  23%6 <
  -6  19  -2    419.86    326.10    112.80  23%6 <
  -5 -20   2    340.04    612.20    127.00  23%6 o
  -5   9  -1   2358.04   2399.90    211.60  23%6 o
  -5  19  -2    299.17    265.90    108.90  23%6 <
  -4 -19   2    593.69    436.00    127.70  23%6 o
  -4   9  -1   5085.29   3736.80    243.70  23%6 o
  -4  19  -2    430.28    465.60    112.50  23%6 o
  -4  20  -2    579.28    576.40    113.20  23%6 o
  -3 -10   1  27941.80  26411.70    431.90  23%6 o
  -3   9  -1  13765.20  13561.00    335.10  23%6 o
  -3  19  -2    251.19    130.40    123.80  23%6 <
  -3  20  -2    402.53    405.20    112.30  23%6 o
  -2 -19   2    537.47    252.60    129.10  23%6 <
  -2 -10   1  11421.00  12291.30    344.30  23%6 o
  -2  20  -2    386.60    183.10    112.60  23%6 <
  -1 -19   2     28.87    396.10    122.30  23%6 o
  -1  10  -1   1255.45    923.00    231.90  23%6 o
  -1  20  -2    252.10    185.10    115.90  23%6 <
   0 -19   2    395.01    515.50    128.30  23%6 o
   0 -18   2    268.40     64.90    135.40  23%6 <
   0  20  -2    104.56     42.10    117.40  23%6 <
   0  21  -2    927.76    939.30    127.90  23%6 o
   1 -18   2    123.65    -70.70    148.10  23%6 <
   1  -9   1   3275.99   2967.60    252.70  23%6 o
   1  10  -1   1127.58    866.10    241.50  23%6 o
   1  20  -2    211.83     60.70    120.80  23%6 <
   1  21  -2    201.94    365.30    117.80  23%6 o
   2 -18   2    987.04    752.10    137.00  23%6 o
   2  -9   1   2088.53   2601.20    239.60  23%6 o
   2  21  -2    134.84    -44.20    107.90  23%6 <
   3 -18   2    765.20   1132.00    138.40  23%6 o
   3  -9   1  14000.40  13440.60    324.00  23%6 o
   4 -18   2    727.22   1036.60    141.70  23%6 o
   4 -17   2    141.78    -26.10    133.40  23%6 <
   5 -17   2    279.77    493.90    128.20  23%6 o
   5  -8   1    450.08    377.70    243.20  23%6 <
   6 -17   2    187.94    479.50    122.80  23%6 o
   6  -8   1   1059.69    735.60    201.70  23%6 o
   7 -17   2    213.60    385.20    118.60  23%6 o
   7  -8   1   1341.56   2268.60    206.00  23%6 o
   7  12  -1    296.26    915.00    214.60  23%6 o
   8 -17   2     87.10     94.00    101.50  23%6 <
   8 -16   2    366.64    271.20    138.20  23%6 <
   8  -7   1   1395.22   1330.80    218.80  23%6 o
   8  12  -1   1665.48   1795.80    226.30  23%6 o
   9 -16   2    468.80    500.00    124.20  23%6 o
   9  -7   1   1296.41   1371.80    203.80  23%6 o
  10 -16   2    672.36    783.60    129.00  23%6 o
  10  -7   1   1665.11   1665.90    181.30  23%6 o
  10  13  -1   1628.99   2151.50    233.80  23%6 o
  11 -16   2    446.53    264.60    118.10  23%6 <
  11 -15   2    319.45    179.10    127.90  23%6 <
  11  13  -1   2879.51   2906.50    240.10  23%6 o
  12 -16   2    104.44     44.50    107.70  23%6 <
  12 -15   2    233.47    165.90    116.20  23%6 <
  12  -6   1    721.04    709.40    167.10  23%6 o
  13 -15   2     10.44     -6.60     92.70  23%6 <
  13  -6   1    750.84    894.90    148.20  23%6 o
  13  14  -1    377.92    542.10    205.40  23%6 <
  14 -15   2     49.22     83.10    100.40  23%6 <
  14 -14   2     55.16     44.90    107.40  23%6 <
  15 -14   2     60.06    262.50    110.40  23%6 <
  15  -5   1    933.85    577.30    169.30  23%6 o
  16  -5   1    346.87    399.30    134.90  23%6 <
  17  -5   1   2930.95   2494.90    185.30  23%6 o
  21  -3   1    157.36    207.30    125.30  23%6 <
 -20   7  -1    112.66    303.50    111.70  24%6 <
 -19   7  -1     73.89    187.00    112.70  24%6 <
 -18   7  -1    726.47    222.20    130.00  24%6 <
 -17   7  -1    175.57    165.50    125.00  24%6 <
 -17   8  -1    137.73     35.10    129.60  24%6 <
 -16 -13   1    314.42    -26.30    213.50  24%6 <
 -16  -3   0   1180.66   2397.80    265.60  24%6 o
 -16   7  -1   1080.81   1030.20    143.10  24%6 o
 -16   8  -1    662.81    702.10    142.70  24%6 o
 -15 -13   1    354.96    782.30    230.50  24%6 o
 -15   8  -1    119.61    155.80    140.90  24%6 <
 -14   8  -1    153.57    -10.60    130.80  24%6 <
 -13   8  -1    198.72    -32.10    141.80  24%6 <
 -12   8  -1   1138.86   1299.80    161.50  24%6 o
 -11   8  -1   1884.63   1877.50    165.50  24%6 o
 -10 -12   1    708.02   1010.70    230.70  24%6 o
 -10   9  -1   1434.75   1008.90    172.10  24%6 o
  -9 -12   1    375.96    776.10    211.60  24%6 o
  -9   9  -1   1079.20    689.90    176.10  24%6 o
  -8 -12   1   1347.91   1677.70    211.40  24%6 o
  -8   9  -1    633.21    620.40    165.20  24%6 o
  -7   9  -1   1173.90   1298.60    193.20  24%6 o
  -6   9  -1    361.42    532.50    182.00  24%6 <
  -6  20  -2     78.08    199.90    100.80  24%6 <
  -5 -11   1    825.68    701.50    219.30  24%6 o
  -5  10  -1   4736.73   3698.60    237.60  24%6 o
  -5  20  -2    285.39    335.10    100.50  24%6 o
  -4 -11   1   3352.43   2987.10    255.30  24%6 o
  -4  10  -1   6277.81   6972.50    280.70  24%6 o
  -3 -11   1  14192.10  15074.40    338.10  24%6 o
  -3  10  -1  23220.40  21513.90    383.10  24%6 o
  -2 -20   2    359.10    256.20    117.60  24%6 <
  -2  10  -1   9884.78  11123.10    311.20  24%6 o
  -2  21  -2     99.62    166.80    100.00  24%6 <
  -1 -20   2    231.42    635.50    120.10  24%6 o
  -1  21  -2    264.02    416.90    113.50  24%6 o
   0 -20   2     69.16    179.00    116.70  24%6 <
   1 -20   2    254.95    133.00    111.00  24%6 <
   1 -19   2     25.63    140.40    125.60  24%6 <
   1 -10   1   1060.72    789.00    205.20  24%6 o
   1  11  -1    707.75    851.30    199.00  24%6 o
   2 -20   2    329.22     87.40    107.20  24%6 <
   2 -19   2    572.57    418.50    120.70  24%6 o
   2 -10   1   9486.55  10540.20    315.90  24%6 o
   2  11  -1   1902.22   1430.60    231.20  24%6 o
   3 -19   2    219.52    262.30    115.80  24%6 <
   4 -19   2    555.77    449.30    120.50  24%6 o
   4  -9   1   5052.64   3771.60    261.40  24%6 o
   5 -19   2    309.53    382.20    119.20  24%6 o
   5 -18   2    231.22     85.10    127.00  24%6 <
   5  -9   1   2598.66   2579.60    214.60  24%6 o
   5  12  -1    434.58    263.20    203.50  24%6 <
   6 -19   2    255.26    484.40    112.20  24%6 o
   6 -18   2    186.41    198.10    110.80  24%6 <
   6  -9   1    390.25    325.40    186.70  24%6 <
   6  12  -1   1537.48   1141.30    207.70  24%6 o
   7 -18   2    306.06    580.60    115.80  24%6 o
   8 -18   2    180.52    271.10    105.60  24%6 <
   8  -8   1    102.89    410.50    186.50  24%6 <
   8  13  -1    416.99    549.70    193.70  24%6 <
   9 -18   2    207.74    110.90    107.60  24%6 <
   9 -17   2     13.88    140.30     95.80  24%6 <
   9  -8   1    734.08   1309.90    186.30  24%6 o
   9  13  -1   2393.40   1487.10    209.80  24%6 o
  10 -18   2    420.86    213.70    109.30  24%6 <
  10 -17   2    189.72     97.50    105.40  24%6 <
  10  -8   1   2794.31   2934.90    213.60  24%6 o
  11 -18   2    589.84    670.60    110.60  24%6 o
  11 -17   2    153.43     41.50    101.60  24%6 <
  11  -7   1    908.98   1164.80    176.40  24%6 o
  11  14  -1   1233.67   1456.60    201.20  24%6 o
  12 -17   2    717.59    497.30    113.40  24%6 o
  12  -7   1    221.20    206.60    169.10  24%6 <
  12  14  -1    276.70    442.90    202.40  24%6 <
  13 -16   2    166.46     15.40    101.50  24%6 <
  13  -7   1    753.82    670.50    158.80  24%6 o
  14  -7   1    285.28   -100.20    152.80  24%6 <
  14  15  -1    361.04    210.70    172.40  24%6 <
  15  -6   1    554.49    552.70    163.40  24%6 o
  15  15  -1    240.44    271.90    182.00  24%6 <
  16  -6   1    535.47    451.40    153.40  24%6 <
  17  -6   1    652.28    687.90    157.20  24%6 o
  18  -5   1   2394.47   1789.60    172.40  24%6 o
 -21  -3   0    274.45    685.80    175.20  25%6 o
 -20  -3   0    932.76    777.00    198.00  25%6 o
 -19  -3   0   1699.99   1596.90    217.70  25%6 o
 -19   8  -1    211.40    114.80    117.90  25%6 <
 -19   9  -1     83.18    -28.40    116.60  25%6 <
 -18  -3   0   4168.21   3718.30    249.80  25%6 o
 -18   8  -1    647.28    413.60    124.90  25%6 o
 -18   9  -1    441.88    259.60    119.00  25%6 <
 -17  -3   0    196.48    738.90    226.50  25%6 o
 -17   8  -1    138.52     35.10    129.60  25%6 <
 -17   9  -1     57.37    117.00    120.90  25%6 <
 -16   9  -1    188.29    135.30    127.40  25%6 <
 -15   9  -1    444.26    149.80    134.40  25%6 <
 -14   9  -1    282.20    450.00    137.40  25%6 o
 -13 -13   1    200.64    402.10    203.30  25%6 <
 -13   9  -1   1401.08   1345.20    156.70  25%6 o
 -13  10  -1   1036.63    887.90    150.30  25%6 o
 -12 -13   1   1250.40    726.00    200.00  25%6 o
 -12   9  -1    201.21    217.10    132.60  25%6 <
 -12  10  -1    313.65    327.70    145.80  25%6 <
 -11 -13   1   3009.92   3085.90    225.80  25%6 o
 -11  -2   0   6727.39   4554.50    379.60  25%6 o
 -11   9  -1    144.41    362.40    148.40  25%6 <
 -11  10  -1    714.38    376.80    137.40  25%6 <
 -10 -13   1   2334.07   2192.00    212.60  25%6 o
 -10  10  -1   1487.19   1213.90    166.10  25%6 o
  -9  10  -1   1573.63   1371.00    159.60  25%6 o
  -8  10  -1   2472.41   2627.20    184.00  25%6 o
  -7 -12   1    384.93    562.60    192.70  25%6 <
  -7  10  -1   1409.51   1335.10    176.50  25%6 o
  -6 -12   1   1257.33    447.30    196.80  25%6 <
  -6  10  -1    194.27     33.80    167.60  25%6 <
  -6  11  -1    710.44    210.50    155.90  25%6 <
  -5 -12   1    434.27    464.70    197.70  25%6 <
  -5  11  -1    682.20    260.20    166.40  25%6 <
  -4 -12   1   1489.26   1353.50    212.20  25%6 o
  -4  11  -1   2146.47   2150.20    201.40  25%6 o
  -3  11  -1   9989.07  11691.30    293.20  25%6 o
  -2 -21   2     77.60     49.50    105.30  25%6 <
  -2  11  -1   1511.24    993.10    201.40  25%6 o
  -1 -21   2    162.27    189.00    100.10  25%6 <
  -1  11  -1    557.19    435.00    187.10  25%6 <
  -1  12  -1    156.05    156.40    187.30  25%6 <
   0 -21   2    735.39    695.20    114.40  25%6 o
   1 -21   2    183.02    235.30    106.00  25%6 <
   1 -11   1    572.54   1115.00    204.90  25%6 o
   1  12  -1    165.07    197.90    173.80  25%6 <
   2 -21   2    103.20    201.60     98.30  25%6 <
   2 -11   1   1897.01   1273.10    218.80  25%6 o
   2  12  -1   1189.36   1064.40    188.30  25%6 o
   3 -20   2    373.39    315.20    106.70  25%6 <
   3 -10   1  21837.60  21036.80    372.70  25%6 o
   3  12  -1   2210.31   1732.50    202.80  25%6 o
   4 -20   2    475.26    502.60    115.40  25%6 o
   4 -10   1   5911.69   6874.70    275.10  25%6 o
   5 -20   2    268.40    326.40     97.10  25%6 o
   5 -10   1   4621.71   4177.10    228.30  25%6 o
   5  13  -1    119.17    -43.20    163.70  25%6 <
   6 -20   2     84.61    150.50    103.50  25%6 <
   6 -10   1    214.35    220.00    172.40  25%6 <
   6  13  -1   1156.96    957.90    180.40  25%6 o
   7  -9   1   1524.64   1639.90    202.10  25%6 o
   8 -19   2     53.59    242.50    100.30  25%6 <
   8  -9   1    694.11    803.60    187.90  25%6 o
   8  14  -1    261.67    221.70    170.80  25%6 <
   9 -19   2    107.77    158.40     92.40  25%6 <
   9  -9   1   1000.25   1114.60    167.50  25%6 o
   9  14  -1    443.43    295.00    175.50  25%6 <
  10  -9   1   1403.08   1704.90    163.40  25%6 o
  10  14  -1   2535.58   3047.70    210.30  25%6 o
  11  -9   1    168.07    470.10    156.40  25%6 o
  11  -8   1   1520.21   1748.90    186.60  25%6 o
  11  15  -1    984.12   1347.40    179.10  25%6 o
  12  -8   1    967.23   1013.70    167.70  25%6 o
  12  15  -1     77.49    297.20    162.30  25%6 <
  13  -8   1    222.43    283.00    144.90  25%6 <
  13  15  -1    163.87    237.50    163.40  25%6 <
  14  -8   1    154.39    548.80    150.30  25%6 o
  15  -7   1    495.55    820.00    159.40  25%6 o
  16  -7   1    957.93   1139.50    146.40  25%6 o
  17  -7   1    174.86    -36.20    128.30  25%6 <
  18  -7   1    708.72    367.00    138.30  25%6 <
  18  -6   1    566.92    609.70    153.30  25%6 o
  19  -6   1     59.01    117.90    124.40  25%6 <
  20  -6   1     62.45      9.40    112.40  25%6 <
 -19  10  -1     94.04     35.20     98.70  26%6 <
 -18  10  -1    310.10    -56.40    113.30  26%6 <
 -18  11  -1    221.76    -13.80    113.40  26%6 <
 -17  10  -1     47.29   -225.50    113.40  26%6 <
 -17  11  -1    198.43    -15.00    108.90  26%6 <
 -16 -14   1    814.34    626.50    200.20  26%6 o
 -16  10  -1    350.53    194.60    125.40  26%6 <
 -16  11  -1    176.79    151.40    104.30  26%6 <
 -15 -14   1    395.61    301.20    195.80  26%6 <
 -15  -2   0   8711.53   5359.60    301.00  26%6 o
 -15  10  -1     78.96     55.20    119.30  26%6 <
 -15  11  -1    578.10    453.20    123.10  26%6 o
 -14 -14   1     40.99     42.10    186.50  26%6 <
 -14  -2   0   9496.07  15265.80    376.00  26%6 o
 -14  10  -1   1419.39   1619.40    153.50  26%6 o
 -14  11  -1    665.30    486.00    126.50  26%6 o
 -13 -14   1    451.35    615.10    193.50  26%6 o
 -13  -2   0   4359.19   3006.20    328.70  26%6 o
 -13  10  -1   1097.21    887.90    150.30  26%6 o
 -13  11  -1   1033.74   1276.10    141.80  26%6 o
 -12  11  -1    164.98     79.20    111.90  26%6 <
 -11  11  -1    865.43   1058.70    141.40  26%6 o
 -10  11  -1    771.81    537.20    151.20  26%6 o
 -10  12  -1    274.54    542.10    125.70  26%6 o
  -9 -13   1   2064.93   1664.30    208.50  26%6 o
  -9  11  -1    282.06    200.40    149.00  26%6 <
  -9  12  -1    208.50     98.40    130.90  26%6 <
  -8 -13   1    517.06    465.70    196.90  26%6 <
  -8  11  -1   1423.43   1352.00    160.10  26%6 o
  -8  12  -1    901.63    840.80    160.30  26%6 o
  -7 -13   1    923.40   1052.60    195.10  26%6 o
  -7  11  -1    762.73    834.20    169.70  26%6 o
  -7  12  -1    221.93    543.90    137.00  26%6 o
  -6 -13   1   1115.90   1289.60    193.70  26%6 o
  -6  12  -1    872.48    779.70    153.80  26%6 o
  -5 -13   1    177.64     88.30    168.80  26%6 <
  -5  12  -1    268.49    284.00    138.60  26%6 <
  -4 -13   1    496.79    441.30    170.50  26%6 <
  -4  12  -1    963.37    969.30    163.90  26%6 o
  -3 -12   1   2490.46   1700.80    205.30  26%6 o
  -3  12  -1   1974.24   1636.80    194.40  26%6 o
  -3  13  -1   1615.14   1647.50    166.00  26%6 o
  -2  12  -1   1190.82   1130.70    183.80  26%6 o
  -2  13  -1    978.02   1212.00    177.60  26%6 o
  -1  13  -1    356.62    453.30    172.10  26%6 <
   1 -12   1    182.74    229.10    190.40  26%6 <
   1  13  -1    468.89    584.30    161.10  26%6 o
   2 -12   1   1058.34    994.60    182.90  26%6 o
   2  13  -1   1183.60   1349.60    187.70  26%6 o
   3 -11   1  11063.20  11125.10    290.90  26%6 o
   3  13  -1   2195.08   2615.00    202.40  26%6 o
   3  14  -1    749.12    663.00    155.50  26%6 o
   4 -11   1   2340.75   1728.10    215.20  26%6 o
   5 -11   1    660.52    679.50    171.30  26%6 o
   5  14  -1    659.32     40.70    168.90  26%6 <
   6 -11   1    735.85    724.90    165.60  26%6 o
   6  14  -1    238.73     59.00    161.80  26%6 <
   7 -11   1    739.41    525.20    175.20  26%6 <
   7 -10   1   1676.91   1302.00    187.10  26%6 o
   7  14  -1    407.57    436.50    162.00  26%6 <
   7  15  -1    839.17    914.80    162.70  26%6 o
   8 -10   1   2547.37   2453.20    181.30  26%6 o
   8  15  -1    259.57    273.30    163.90  26%6 <
   9 -10   1   1585.39   1533.90    166.10  26%6 o
   9  15  -1    537.09    417.90    177.50  26%6 <
  10 -10   1   1693.92   1305.30    163.30  26%6 o
  10  15  -1     73.02    -27.50    176.60  26%6 <
  11 -10   1    824.16    349.60    147.40  26%6 <
  11  16  -1    198.66    101.20    162.90  26%6 <
  12 -10   1    339.11    481.90    143.00  26%6 o
  12  -9   1    167.21    244.90    150.60  26%6 <
  12  16  -1    186.07    141.60    147.20  26%6 <
  13  -9   1   1206.13   1020.90    148.90  26%6 o
  13   3   0     68.77   -213.30    322.10  26%6 <
  13  16  -1    206.37    217.40    145.00  26%6 <
  14  -9   1    307.95    488.10    131.60  26%6 o
  15  -9   1    377.88    444.60    137.80  26%6 o
  15  -8   1    102.88     10.90    135.90  26%6 <
  16  -9   1    137.68    177.00    129.00  26%6 <
  16  -8   1    733.12    616.70    137.60  26%6 o
  17  -8   1    160.04     58.60    121.20  26%6 <
  18  -8   1    654.62    487.00    120.20  26%6 o
  19  -8   1    230.82    195.20    112.40  26%6 <
  19  -7   1     88.54     52.10    123.40  26%6 <
  20  -7   1    150.25    255.20    108.50  26%6 <
  20   5   0    930.83   1062.30    230.20  26%6 o
 -20  -3   2    955.66    805.60    181.40  61%6 o
 -18   4   3    691.73    486.30    140.20  61%6 o
 -17  -1   2   2705.39   2292.10    219.70  61%6 o
 -16   0   2   1252.02   1115.30    207.40  61%6 o
 -16   5   3    337.54    104.10    146.80  61%6 <
 -16  10   4     14.56    -54.00     97.50  61%6 <
 -15   6   3    332.33    133.10    140.00  61%6 <
 -15  11   4     69.42     95.00    109.30  61%6 <
 -14 -15  -1    592.29    392.10    176.60  61%6 <
 -14  12   4    303.39    550.50    112.40  61%6 o
 -13   7   3    206.70    160.30    142.40  61%6 <
 -13  12   4    187.99    114.70    116.20  61%6 <
 -12   8   3    104.50    326.70    147.40  61%6 <
 -12  13   4    218.87    311.90    120.20  61%6 <
 -11 -13  -1   1842.69   1967.90    218.90  61%6 o
 -11  -2   1   7344.53   3607.70    370.70  61%6 o
 -11  14   4    925.08    651.60    114.20  61%6 o
 -10 -18  -2    758.07    414.20    130.40  61%6 o
 -10   4   2   1641.45   2157.90    241.30  61%6 o
 -10   9   3   2550.23   1678.70    181.60  61%6 o
 -10  14   4    241.43    117.90    117.60  61%6 <
  -9 -17  -2     62.89     50.50    142.20  61%6 <
  -9  10   3   2091.70   1620.60    168.30  61%6 o
  -9  15   4     70.53     84.80    104.80  61%6 <
  -8  16   4     66.96     54.50    106.20  61%6 <
  -7 -10  -1   2045.80   2102.00    266.90  61%6 o
  -7   6   2   6675.87   7034.40    282.20  61%6 o
  -7  11   3    399.28    549.20    159.20  61%6 o
  -7  16   4     85.78    106.20    106.90  61%6 <
  -6 -15  -2    636.02    552.80    176.60  61%6 o
  -6  12   3    639.82    578.90    147.00  61%6 o
  -6  17   4    400.05    289.60    118.70  61%6 <
  -5 -14  -2   3243.36   2355.90    196.00  61%6 o
  -5   2   1  27568.00  23329.20    515.20  61%6 o
  -4 -19  -3    178.95    247.20    117.20  61%6 <
  -4  -8  -1   9530.53  11491.60    372.30  61%6 o
  -4   8   2   3091.10   3995.00    263.90  61%6 o
  -4  13   3    333.10    235.50    152.90  61%6 <
  -4  18   4    290.23    141.70    114.00  61%6 <
  -3  14   3     65.06     70.00    134.10  61%6 <
  -3  19   4    362.68    508.60    104.90  61%6 o
  -2 -18  -3    274.73     92.70    129.40  61%6 <
  -2   4   1  74810.70  87660.60    748.20  61%6 o
  -2   9   2   4515.01   3593.30    251.90  61%6 o
  -2  14   3    706.23    518.90    140.00  61%6 o
  -2  19   4    233.22    273.60    101.50  61%6 <
  -1 -17  -3    905.14    642.20    144.90  61%6 o
  -1  10   2   3364.27   3819.30    222.60  61%6 o
  -1  15   3    475.51    278.30    134.80  61%6 <
   0 -11  -2   1424.05   1592.50    205.70  61%6 o
   1 -16  -3    123.76     88.80    129.90  61%6 <
   1 -10  -2   3219.79   3531.20    238.30  61%6 o
   1   6   1  16488.80  14280.80    427.00  61%6 o
   1  11   2    288.58    452.90    186.90  61%6 <
   1  16   3    123.36     75.70    136.00  61%6 <
   2 -15  -3   2470.72   1743.90    168.80  61%6 o
   2  -4  -1  75281.10  85879.20    739.10  61%6 o
   2  17   3   2489.22   1644.60    148.70  61%6 o
   3  -9  -2    507.09    966.90    231.90  61%6 o
   4 -14  -3    190.03    352.10    137.30  61%6 <
   4  -8  -2   3110.35   3446.60    256.60  61%6 o
   4  13   2   1237.15   1517.40    188.90  61%6 o
   4  18   3    628.61    449.20    140.90  61%6 o
   5 -13  -3    281.51    428.00    152.20  61%6 <
   5  19   3    188.32    236.70    114.60  61%6 <
   6 -18  -4     51.50    106.30    102.10  61%6 <
   6  -7  -2   5081.94   5165.40    266.60  61%6 o
   6   9   1    497.92    387.80    260.50  61%6 <
   6  14   2   2165.95   1721.20    191.90  61%6 o
   6  19   3    170.32    211.90    111.70  61%6 <
   7 -17  -4    143.16     90.90     96.20  61%6 <
   7 -12  -3    174.37    196.30    140.50  61%6 <
   7  15   2    682.62    431.10    172.50  61%6 <
   8 -17  -4     15.23     61.10     84.30  61%6 <
   8 -11  -3   1215.82   1274.70    171.10  61%6 o
   9 -16  -4     31.11    -12.20    113.20  61%6 <
   9  -5  -2    217.30    375.50    222.10  61%6 <
   9  11   1    257.75    772.10    227.90  61%6 o
   9  16   2    785.42    510.00    155.80  61%6 o
  10 -16  -4     18.07    154.40    102.10  61%6 <
  10 -15  -4     64.02    -77.70    111.50  61%6 <
  10 -10  -3    392.28    309.00    156.10  61%6 <
  10   1  -1   2432.36   1909.60    358.20  61%6 o
  11 -15  -4     95.40     72.60    109.10  61%6 <
  11  -9  -3    931.72    466.10    149.40  61%6 o
  11  12   1    464.17    910.80    218.10  61%6 o
  11  17   2    266.76    344.00    142.90  61%6 <
  12 -14  -4    423.20    462.30    126.30  61%6 o
  13 -14  -4    604.36    232.20     98.50  61%6 <
  13  -8  -3    266.13    341.40    144.10  61%6 <
  14 -13  -4    613.15    385.80    114.70  61%6 o
  14  -7  -3    643.00    609.80    152.90  61%6 o
  14  -2  -2    657.63    190.30    188.50  61%6 <
  15 -12  -4    250.30     97.60    102.40  61%6 <
  15  -7  -3    137.81    -14.80    133.50  61%6 <
  16  -6  -3    164.30    201.50    139.30  61%6 <
  17   0  -2   1881.19   1459.60    195.10  61%6 o
  18  -5  -3   1238.91   1057.70    145.80  61%6 o
  19   1  -2     53.62    341.70    174.40  61%6 <
 -20   2   3    192.56    349.00    128.50  62%6 <
 -18  -2   2   2035.05   2170.50    204.40  62%6 o
 -18   3   3    128.10     83.60    140.80  62%6 <
 -17   4   3   1194.18    555.50    153.80  62%6 o
 -17   9   4    119.28    157.30    108.80  62%6 <
 -15   0   2   5454.40   6828.50    261.50  62%6 o
 -15   5   3    227.48    698.20    146.50  62%6 o
 -15  10   4     72.86   -117.60    109.70  62%6 <
 -14   1   2    281.12    385.20    206.30  62%6 <
 -14   6   3    309.14    228.30    142.30  62%6 <
 -14  11   4    885.83    624.70    125.40  62%6 o
 -13 -14  -1    210.88    254.00    190.70  62%6 <
 -12   7   3    104.79    305.00    140.40  62%6 <
 -12  12   4    253.09    395.00    121.80  62%6 o
 -11 -18  -2    844.06    609.90    139.00  62%6 o
 -11   3   2    222.50    446.90    197.00  62%6 <
 -11   8   3   1683.02   2161.40    177.00  62%6 o
 -11  13   4    373.54    292.30    124.60  62%6 <
 -10 -17  -2    227.62    166.20    149.20  62%6 <
 -10 -12  -1    395.83    272.50    203.70  62%6 <
 -10  13   4    224.89    536.70    116.30  62%6 o
  -9   9   3   1953.76   1305.40    148.70  62%6 o
  -9  14   4    101.14     14.70    116.00  62%6 <
  -8 -16  -2    360.53    214.40    157.90  62%6 <
  -8   5   2    947.35    865.10    235.30  62%6 o
  -8  10   3    102.56    -25.50    146.80  62%6 <
  -8  15   4    255.63     65.30    114.30  62%6 <
  -7 -15  -2    555.32    352.50    159.20  62%6 <
  -7  15   4     91.75    125.60    113.30  62%6 <
  -6  -9  -1    835.15    818.70    262.60  62%6 o
  -6   6   2   1301.62   1029.30    237.20  62%6 o
  -6  11   3    364.12    401.90    133.00  62%6 o
  -6  16   4     46.48   -100.30    108.40  62%6 <
  -5   7   2   2293.46   3145.20    252.50  62%6 o
  -5  12   3    484.65    416.70    158.30  62%6 <
  -5  17   4    253.82    126.50    106.60  62%6 <
  -4 -13  -2    788.40    726.10    167.60  62%6 o
  -4  17   4     54.03     32.40     94.30  62%6 <
  -3 -18  -3    148.50    154.10    128.50  62%6 <
  -3  -7  -1  12825.90  12508.20    385.00  62%6 o
  -3   8   2   2360.21   2920.40    215.70  62%6 o
  -3  13   3    111.23    403.30    149.90  62%6 <
  -3  18   4    139.97    -34.70    110.90  62%6 <
  -2 -17  -3   1763.74   1428.70    155.50  62%6 o
  -2  18   4     70.57    -25.10    105.50  62%6 <
  -1 -16  -3    153.13    423.30    138.70  62%6 o
  -1 -11  -2    324.02    581.10    193.10  62%6 o
  -1  14   3    483.81    499.40    141.10  62%6 o
  -1  19   4    195.23    -35.40    100.90  62%6 <
   0  10   2   3154.73   3843.90    238.30  62%6 o
   1 -15  -3    619.23    335.60    152.80  62%6 <
   2 -14  -3    418.16    582.20    151.10  62%6 o
   2  -9  -2   3875.55   2657.30    234.30  62%6 o
   2  16   3     19.22     60.70    121.40  62%6 <
   3 -19  -4    372.33    322.50    104.10  62%6 o
   3 -14  -3     90.93    245.20    150.20  62%6 <
   3  12   2   2690.74   2844.00    217.50  62%6 o
   3  17   3    355.07    428.80    140.50  62%6 o
   4 -18  -4    253.95     82.70    106.20  62%6 <
   4 -13  -3    186.21    321.30    150.40  62%6 <
   4  17   3   1277.00    789.70    145.60  62%6 o
   5 -18  -4    337.59    340.10    106.70  62%6 o
   5 -12  -3    503.82    538.30    146.50  62%6 o
   5  -7  -2   2443.69   2681.50    208.30  62%6 o
   5  18   3    666.97    974.60    135.80  62%6 o
   6 -17  -4    338.30    130.50    110.80  62%6 <
   6 -12  -3    521.47    508.70    157.20  62%6 o
   7 -16  -4     54.04    -20.00    106.20  62%6 <
   7 -11  -3    314.07    333.50    141.90  62%6 <
   7  -6  -2   4772.56   5318.50    264.20  62%6 o
   8 -16  -4     56.66    145.00    104.70  62%6 <
   8  -5  -2   1049.90   1321.90    222.90  62%6 o
   8  10   1   4409.57   4003.40    279.50  62%6 o
   8  15   2    882.94    901.90    164.40  62%6 o
   9 -15  -4     42.16    -14.90     94.50  62%6 <
   9 -10  -3   1871.81   1682.20    163.40  62%6 o
  10 -14  -4    231.46   -117.30    115.20  62%6 <
  10  -9  -3   1956.76   1319.20    148.80  62%6 o
  10  -4  -2   1075.82    773.90    206.50  62%6 o
  10  16   2    983.54   1182.60    168.10  62%6 o
  11 -14  -4    809.52    450.90    120.20  62%6 o
  12 -13  -4    193.59    219.90    105.90  62%6 <
  12  -8  -3     73.85    412.80    146.30  62%6 <
  12  17   2   1148.85    611.60    142.60  62%6 o
  13 -13  -4     20.45     56.50    108.30  62%6 <
  13  -7  -3     59.63     33.80    140.10  62%6 <
  13   3  -1   3607.41   4470.90    311.00  62%6 o
  13  13   1    119.14    428.90    198.00  62%6 <
  14 -12  -4    279.22    344.60    111.30  62%6 o
  15 -11  -4     50.67    -19.00    101.90  62%6 <
  15  -6  -3     68.55    238.70    131.90  62%6 <
  15  -1  -2   3780.41   3247.20    221.60  62%6 o
  15  14   1    288.69    287.30    184.10  62%6 <
  17  -5  -3    495.25    352.60    150.70  62%6 <
  18   1  -2    111.07    223.80    170.60  62%6 <
  20  -3  -3    401.74     64.10    119.80  62%6 <
  20   2  -2    548.97    688.90    172.20  62%6 o
 -20   1   3    142.93    -54.60    136.20  63%6 <
 -19  -3   2    441.48    526.10    191.90  63%6 <
 -18   7   4     35.50    156.80    107.60  63%6 <
 -17   3   3    576.47    671.80    165.40  63%6 o
 -17   8   4     17.37    162.20    101.80  63%6 <
 -16  -1   2    780.71    849.10    214.90  63%6 o
 -16   4   3   1325.04   1217.70    158.20  63%6 o
 -15 -15  -1    149.57    271.60    170.60  63%6 <
 -15   9   4    108.22     51.90    123.00  63%6 <
 -14   5   3    102.24    134.50    157.40  63%6 <
 -14  10   4    263.26    176.70    104.10  63%6 <
 -13   6   3    218.00    244.30    137.30  63%6 <
 -12 -13  -1    700.00    728.40    205.20  63%6 o
 -12  11   4    440.79    542.70    139.30  63%6 o
 -11   7   3    373.05    396.60    161.50  63%6 <
 -11  12   4    497.98    444.20    115.00  63%6 o
 -10   3   2   1354.78   1743.80    227.60  63%6 o
 -10   8   3     82.03    252.90    146.30  63%6 <
  -9 -16  -2    564.55    361.40    159.20  63%6 <
  -9  -1   1   6643.63   8067.80    399.10  63%6 o
  -9  13   4     47.80     59.00    117.90  63%6 <
  -8 -15  -2    656.17    549.70    167.50  63%6 o
  -8   9   3    360.89    115.10    167.00  63%6 <
  -8  14   4    306.77    269.30    111.90  63%6 <
  -7   5   2   2175.49   2856.50    251.90  63%6 o
  -7  10   3    105.83    482.30    150.10  63%6 o
  -6 -19  -3    174.85    220.10    108.50  63%6 <
  -6 -14  -2   2080.88   1946.80    191.60  63%6 o
  -6  15   4    136.47    174.20    106.40  63%6 <
  -5 -13  -2    131.26    -30.60    176.70  63%6 <
  -5  11   3    235.49    207.60    145.40  63%6 <
  -5  16   4     96.01    284.50    113.40  63%6 <
  -4   7   2   2975.26   3230.00    264.70  63%6 o
  -4  16   4    171.90    221.60    136.40  63%6 <
  -3 -17  -3    342.19    585.90    130.30  63%6 o
  -3  17   4     14.12    -98.40    100.70  63%6 <
  -2 -16  -3     21.41    403.30    149.30  63%6 <
  -2  13   3    231.80    196.30    141.10  63%6 <
  -1   9   2   3129.49   3427.70    236.40  63%6 o
  -1  18   4     14.71    203.50    103.20  63%6 <
   0 -10  -2   2589.04   3057.90    222.30  63%6 o
   0  19   4    197.74    205.90     97.80  63%6 <
   1 -19  -4    262.92    224.10    110.90  63%6 <
   1 -14  -3    328.48    303.00    152.40  63%6 <
   1  -9  -2   3300.30   2520.90    247.60  63%6 o
   1  10   2   2703.39   2859.90    252.20  63%6 o
   1  15   3    689.91    614.20    138.90  63%6 o
   1  19   4    278.43     95.80    115.00  63%6 <
   2 -19  -4    220.93     98.70    101.50  63%6 <
   2   6   1    443.44    592.80    353.80  63%6 <
   3 -18  -4    100.74    129.60     94.90  63%6 <
   3 -13  -3    137.29    256.90    127.00  63%6 <
   3  -8  -2   2244.25   2447.20    234.20  63%6 o
   3  -3  -1  11705.50   9526.30    433.50  63%6 o
   3  16   3    452.24    345.20    142.80  63%6 <
   4 -17  -4     57.17    -15.60    118.00  63%6 <
   4 -12  -3    227.40    475.80    158.20  63%6 o
   4  12   2   3158.20   3747.30    210.60  63%6 o
   5 -17  -4    227.35    225.80    106.10  63%6 <
   5  17   3    481.03    443.00    144.70  63%6 o
   6 -16  -4     51.86     96.80     99.00  63%6 <
   6 -11  -3    347.46    412.40    149.40  63%6 <
   6  -6  -2   1464.97    844.90    212.60  63%6 o
   6  13   2   1031.65    959.70    196.30  63%6 o
   6  18   3    267.84    538.20    115.20  63%6 o
   7 -15  -4     81.26      2.30    113.70  63%6 <
   7 -10  -3    133.65    387.30    145.00  63%6 <
   7  14   2   1388.95    946.70    171.90  63%6 o
   8 -15  -4    273.62    276.80    102.80  63%6 <
   8 -10  -3     83.56     12.40    144.70  63%6 <
   9 -14  -4    127.68    -18.10    115.10  63%6 <
   9  -9  -3   1979.75   1163.80    159.70  63%6 o
   9  -4  -2   1029.28    794.90    211.20  63%6 o
   9  15   2    110.09    222.30    164.60  63%6 <
  10  11   1   1249.96   1004.40    229.90  63%6 o
  11 -13  -4    390.10    202.50    109.10  63%6 <
  11  -8  -3   1480.27   1115.80    159.90  63%6 o
  11  -3  -2    247.99     91.50    181.50  63%6 <
  11   2  -1   3129.88   2090.30    343.70  63%6 o
  11  16   2    674.34    559.00    159.60  63%6 o
  12 -12  -4    243.28    237.60    130.70  63%6 <
  12  -7  -3    147.73    351.30    151.00  63%6 <
  12  12   1    473.39    428.00    213.90  63%6 <
  13 -12  -4    134.45     27.30    118.50  63%6 <
  14 -11  -4    948.43    738.10    128.00  63%6 o
  14  -6  -3    190.18    114.90    136.30  63%6 <
  14  -1  -2    457.13    563.60    177.80  63%6 o
  15 -10  -4     92.96    153.00    123.40  63%6 <
  16 -10  -4     14.30    185.10     96.00  63%6 <
  16  -5  -3    172.63    189.20    133.60  63%6 <
  16   0  -2    913.60   1341.90    179.80  63%6 o
  17  -9  -4     70.48    139.60     97.80  63%6 <
  17  -4  -3   1357.93    820.00    151.50  63%6 o
  19   2  -2    907.34    843.00    181.40  63%6 o
 -20  -4   2   1629.98   1564.20    191.00  64%6 o
 -17  -2   2   1120.02   1349.50    212.80  64%6 o
 -17   7   4    160.63    178.70    114.00  64%6 <
 -16   8   4    193.18    263.40    117.30  64%6 <
 -15   4   3   3011.93   2846.40    196.40  64%6 o
 -14 -14  -1    100.88    412.10    198.80  64%6 <
 -14   0   2    560.78    769.30    216.40  64%6 o
 -14   9   4     98.22    210.00    128.40  64%6 <
 -13  10   4    296.61    379.40    121.20  64%6 o
 -12   6   3    459.87    556.10    165.00  64%6 o
 -11 -17  -2    245.81    123.00    136.60  64%6 <
 -11 -12  -1    414.64    320.20    228.30  64%6 <
 -11   2   2   1760.92   1448.00    230.90  64%6 o
 -11  11   4    413.20    302.20    125.60  64%6 <
 -10 -16  -2   1009.44    807.10    171.20  64%6 o
 -10   7   3    259.51    441.50    153.20  64%6 <
 -10  12   4     39.19    207.50    120.30  64%6 <
  -9   8   3    395.69    730.80    165.30  64%6 o
  -9  12   4    136.29    509.30    128.30  64%6 o
  -8 -10  -1   4772.56   3822.40    280.40  64%6 o
  -8   4   2   3977.57   5375.90    286.00  64%6 o
  -8  13   4     71.45    107.10    120.00  64%6 <
  -7 -19  -3     23.72    -78.80    120.20  64%6 <
  -7 -14  -2   1772.27   1300.90    193.60  64%6 o
  -7   9   3    258.64    266.80    152.10  64%6 <
  -6 -18  -3    266.21    343.80    129.10  64%6 <
  -6  10   3   1634.56   1037.30    165.70  64%6 o
  -6  14   4    129.78    -18.00    124.30  64%6 <
  -5  -8  -1    824.01   1099.90    310.90  64%6 o
  -5   6   2   3746.21   4215.80    274.60  64%6 o
  -5  15   4    907.59    689.20    129.70  64%6 o
  -4 -12  -2   3553.20   3410.10    233.40  64%6 o
  -4  11   3    151.31    481.60    166.00  64%6 <
  -3 -16  -3    729.71    297.90    144.40  64%6 <
  -3  16   4    105.43     24.40    132.40  64%6 <
  -2  -6  -1   1037.05   1242.10    369.50  64%6 o
  -2   8   2   6239.95   4885.50    259.80  64%6 o
  -2  17   4     42.69     51.10    111.90  64%6 <
  -1 -15  -3    611.69    501.80    138.00  64%6 o
  -1 -10  -2   3229.96   3045.30    249.70  64%6 o
  -1   4   1  55664.40  60468.20    650.80  64%6 o
  -1  13   3    161.70    139.60    154.30  64%6 <
  -1  17   4     32.05    299.00    111.20  64%6 <
   0 -19  -4    300.77    233.60    104.20  64%6 <
   0   9   2  10793.80  11074.90    320.40  64%6 o
   0  18   4     24.50     33.80    115.40  64%6 <
   1 -18  -4     20.20    -32.70    106.30  64%6 <
   1  -4  -1  55316.40  59429.20    679.80  64%6 o
   1  14   3    924.55   1008.80    159.60  64%6 o
   2 -18  -4     53.94     82.80    105.60  64%6 <
   2 -13  -3    269.50     37.70    152.40  64%6 <
   2  -8  -2   6216.30   5196.90    284.70  64%6 o
   2  15   3   2220.71   1691.20    161.10  64%6 o
   2  19   4    184.74    293.50    110.20  64%6 <
   3 -17  -4     28.14     37.30    109.30  64%6 <
   3 -12  -3    159.13     75.60    152.30  64%6 <
   3  11   2    335.77    724.40    197.40  64%6 o
   4  -7  -2   3716.09   2778.60    259.50  64%6 o
   4  16   3   1121.99    755.40    162.30  64%6 o
   5 -16  -4     87.13    117.90    114.90  64%6 <
   5 -11  -3    289.70    161.40    160.40  64%6 <
   5  -6  -2   3973.58   4150.80    259.10  64%6 o
   6 -15  -4    168.55    127.30    129.60  64%6 <
   7  -5  -2   2452.61   2561.00    246.80  64%6 o
   8 -14  -4    346.48    375.50    130.80  64%6 <
   8  -9  -3    452.99    506.00    164.80  64%6 o
   8  14   2   1925.44   1179.60    187.60  64%6 o
   9 -13  -4     76.94     -5.50    120.50  64%6 <
   9  10   1   3177.97   2921.60    265.30  64%6 o
  10 -13  -4    293.98    162.50    105.50  64%6 <
  10  -8  -3    108.07    122.10    140.60  64%6 <
  10  -3  -2   1534.42   1274.30    238.30  64%6 o
  10  15   2    133.74    302.00    173.00  64%6 <
  11 -12  -4    645.83    200.60    139.30  64%6 <
  11  -7  -3    621.22    496.60    149.50  64%6 o
  12 -11  -4    604.06    341.20    124.80  64%6 <
  13 -11  -4    476.01    245.30    120.20  64%6 <
  13  -6  -3    173.32    407.40    160.20  64%6 <
  14 -10  -4    326.26     26.40    128.10  64%6 <
  14  13   1    386.50    562.60    215.70  64%6 <
  15  -5  -3    404.90    384.20    145.70  64%6 <
  15   0  -2   6004.24   6135.80    261.80  64%6 o
  16  -9  -4     24.83    -70.30    114.20  64%6 <
  16  -4  -3   1012.90    793.60    171.90  64%6 o
  17  -8  -4      8.96     58.80    111.30  64%6 <
  17   1  -2   2194.85   1845.10    207.10  64%6 o
  20  -2  -3    279.16    339.10    129.20  64%6 <
  20   3  -2    889.71    542.60    164.90  64%6 o
 -19   1   3    126.99    161.80    137.30  65%6 <
 -18  -3   2   1847.86   1389.40    226.10  65%6 o
 -18   6   4     70.26    292.10    113.40  65%6 <
 -16   3   3    594.62    184.20    156.10  65%6 <
 -16   7   4    127.15    231.10    121.60  65%6 <
 -15  -1   2   5162.31   5411.20    256.00  65%6 o
 -15   8   4    253.35     96.30    113.20  65%6 <
 -14   4   3    245.73    242.80    149.40  65%6 <
 -13 -13  -1     75.47    328.90    213.80  65%6 <
 -13   5   3    143.40    254.90    151.80  65%6 <
 -13   9   4     71.22     29.40    120.30  65%6 <
 -12 -17  -2   1112.45    487.70    147.40  65%6 o
 -12  10   4     60.01    108.80    133.60  65%6 <
 -11   6   3    487.17    954.90    156.60  65%6 o
 -11  10   4    781.53    579.30    136.20  65%6 o
 -10 -11  -1   1291.97   1083.30    234.40  65%6 o
 -10  11   4    822.90     40.60    137.00  65%6 <
  -9 -15  -2     73.28    259.50    170.20  65%6 <
  -9   3   2    515.15    524.50    238.00  65%6 <
  -8   8   3    105.14    244.10    155.20  65%6 <
  -8  12   4    398.39    284.30    132.00  65%6 <
  -7 -18  -3     94.66    361.90    131.00  65%6 <
  -7  -9  -1   2385.88   2535.30    277.30  65%6 o
  -7  13   4    275.70    277.30    114.20  65%6 <
  -6 -13  -2   1630.21   1394.10    210.80  65%6 o
  -6   5   2   2796.88   2790.00    262.30  65%6 o
  -6   9   3   1120.60   1000.30    167.90  65%6 o
  -5  10   3    504.22    475.70    156.60  65%6 o
  -5  14   4    167.29    373.00    118.30  65%6 o
  -4  -7  -1   1670.38   2797.50    336.00  65%6 o
  -4  15   4    741.68    414.00    133.10  65%6 o
  -3   7   2   1709.54   1465.40    257.30  65%6 o
  -3  11   3   1297.57   1553.70    177.00  65%6 o
  -3  15   4    393.85    448.50    130.10  65%6 o
  -2 -15  -3   1827.62   1669.70    168.00  65%6 o
  -2  12   3    521.63    283.60    165.80  65%6 <
  -2  16   4    360.15    316.10    127.30  65%6 <
  -1 -19  -4    482.52     61.60    117.80  65%6 <
  -1 -14  -3    730.17    741.50    158.90  65%6 o
  -1   8   2  12605.30  12878.40    327.20  65%6 o
   0 -18  -4     24.38     30.00    108.60  65%6 <
   0  -9  -2  11587.30  11912.40    342.50  65%6 o
   0  17   4    177.08    172.10    117.00  65%6 <
   1 -13  -3    281.15    350.30    160.10  65%6 <
   1   5   1  52890.70  52793.60    640.30  65%6 o
   1  18   4     10.37     75.70    110.40  65%6 <
   2 -17  -4    151.88    334.40    116.90  65%6 <
   2 -12  -3    672.72    710.80    171.10  65%6 o
   2  10   2   2879.22   2862.60    246.60  65%6 o
   2  14   3    546.40    295.70    154.10  65%6 <
   3 -16  -4    105.97    -25.30    123.30  65%6 <
   3  -7  -2   1767.39   1259.40    236.80  65%6 o
   3  15   3    532.61    535.70    160.00  65%6 o
   3  19   4    161.48    292.30    112.50  65%6 <
   4 -16  -4    189.87    320.30    121.70  65%6 <
   4 -11  -3    219.12    473.20    162.50  65%6 <
   5 -15  -4    799.13    647.60    130.70  65%6 o
   5  16   3    169.88    175.10    149.60  65%6 <
   6 -14  -4    133.77    353.10    136.10  65%6 <
   6  -5  -2   2879.90   2641.10    285.90  65%6 o
   6   8   1   1789.33   2410.40    314.00  65%6 o
   7 -14  -4    525.74    340.20    128.10  65%6 <
   7  -9  -3    144.06    306.50    156.80  65%6 <
   7  13   2    383.38    229.30    194.40  65%6 <
   8 -13  -4     46.57     80.10    124.60  65%6 <
   8  -4  -2   3697.93   4693.30    270.80  65%6 o
   8  18   3    108.39    212.50    115.40  65%6 <
   9  -8  -3    439.45    520.00    151.80  65%6 o
   9  14   2   1202.28    449.00    194.40  65%6 <
  10 -12  -4     54.60     89.70    122.70  65%6 <
  10  -7  -3    306.15    419.90    168.10  65%6 <
  11 -11  -4    405.53    307.40    128.40  65%6 <
  11  11   1   2241.11   2228.20    245.50  65%6 o
  12  -6  -3    493.70    598.50    158.20  65%6 o
  12  16   2    212.22    260.00    166.70  65%6 <
  13 -10  -4    328.46    253.10    122.10  65%6 <
  13  -1  -2   3064.91   2828.90    222.10  65%6 o
  14  -9  -4     99.78    184.20    130.50  65%6 <
  14  -5  -3     39.21    252.40    146.60  65%6 <
  15  -9  -4    135.17    281.50    113.10  65%6 <
  15  -4  -3   3763.05   2831.10    207.50  65%6 o
  16  -8  -4     85.76    246.70    120.20  65%6 <
  16   1  -2   1384.45   1891.50    218.70  65%6 o
  16  14   1    614.32    195.40    196.90  65%6 <
  18  -7  -4     31.02     47.90     99.50  65%6 <
  18   2  -2   1952.97   1771.50    215.50  65%6 o
  19  -2  -3    298.48   -133.60    137.90  65%6 <
  20  -1  -3    238.78    -32.00    139.40  65%6 <
 -19  -4   2   1450.13    692.20    205.40  66%6 o
 -18   1   3    131.76    316.00    147.80  66%6 <
 -18   5   4    564.18    394.70    130.90  66%6 o
 -17   6   4    359.90    419.50    135.10  66%6 o
 -16  -2   2   2855.90   2659.30    227.50  66%6 o
 -15   3   3    958.95   1035.00    171.20  66%6 o
 -15   7   4    184.11    239.30    140.00  66%6 <
 -14   8   4    590.01    594.80    140.00  66%6 o
 -13   0   2   1765.54   1481.10    235.00  66%6 o
 -12 -12  -1    820.98    919.80    227.10  66%6 o
 -12   5   3   1149.75    553.20    180.50  66%6 o
 -12   9   4    193.16    330.50    138.40  66%6 <
 -12  13   5     29.04    -12.50    101.50  66%6 <
 -11 -16  -2    735.01    217.50    156.30  66%6 <
 -11  14   5     16.59     44.80     95.10  66%6 <
 -10 -15  -2    216.44   -139.90    156.60  66%6 <
 -10   2   2   3669.88   3501.30    276.10  66%6 o
 -10   6   3   1466.46    946.60    178.60  66%6 o
 -10  10   4    587.64    610.80    135.10  66%6 o
 -10  14   5     54.87    168.80    102.10  66%6 <
  -9 -10  -1   2927.90   2505.70    260.30  66%6 o
  -9   7   3    284.71    267.50    152.80  66%6 <
  -9  11   4    501.42    568.60    151.70  66%6 o
  -9  15   5     56.48      6.90    109.20  66%6 <
  -8 -18  -3    158.08    123.80    120.20  66%6 <
  -8 -14  -2   2482.01   1754.70    195.60  66%6 o
  -8  16   5    453.04    253.40    108.10  66%6 <
  -7 -13  -2    254.41    -12.70    167.30  66%6 <
  -7   4   2   5053.52   3938.10    287.50  66%6 o
  -7   8   3    142.55    353.40    176.30  66%6 <
  -7  12   4    592.32    547.70    137.40  66%6 o
  -7  16   5    342.77    236.00    105.10  66%6 <
  -6 -17  -3    431.82    507.20    140.70  66%6 o
  -6  13   4    115.57    285.80    127.30  66%6 <
  -5 -16  -3    290.88    -83.10    137.30  66%6 <
  -5 -12  -2   7118.36   5416.20    250.10  66%6 o
  -4 -11  -2    304.68    277.10    185.10  66%6 <
  -4   6   2   6803.97   6438.40    302.30  66%6 o
  -4  10   3    107.68    197.30    168.80  66%6 <
  -4  14   4     62.97     78.60    123.20  66%6 <
  -3 -19  -4    252.24    376.80    104.70  66%6 o
  -3 -15  -3    622.40    768.70    172.50  66%6 o
  -3  15   4    390.62    448.50    130.10  66%6 o
  -2 -19  -4    163.54    214.90    105.80  66%6 <
  -2 -14  -3    589.13    491.80    160.30  66%6 o
  -2   3   1  53348.00  64001.70    710.20  66%6 o
  -2   7   2    546.46   1117.90    252.90  66%6 o
  -2  11   3   4883.48   3622.60    213.30  66%6 o
  -2  15   4   1497.00   1180.30    159.50  66%6 o
  -1 -18  -4     36.04   -121.30    109.70  66%6 <
  -1  12   3    380.17    257.20    151.60  66%6 <
  -1  16   4    532.65    298.30    142.00  66%6 <
   1 -17  -4     14.16    127.80    113.50  66%6 <
   1  -8  -2  12906.30  13217.90    357.90  66%6 o
   1   9   2   3786.95   3249.60    269.50  66%6 o
   1  13   3    233.52     26.20    146.80  66%6 <
   1  17   4     24.54    244.10    115.80  66%6 <
   2 -16  -4    365.62    155.80    127.50  66%6 <
   2  -3  -1  52917.50  62828.60    700.00  66%6 o
   2  18   4     79.61    -61.20    107.00  66%6 <
   3 -11  -3   1798.00   1768.70    178.10  66%6 o
   3  10   2   1912.63   1673.50    229.00  66%6 o
   3  14   3    198.13     14.90    150.70  66%6 <
   3  18   4    178.61     32.50    118.30  66%6 <
   4 -15  -4    846.93    639.70    137.20  66%6 o
   4  -6  -2   7138.88   6151.40    303.40  66%6 o
   4  15   3   1960.82   2214.70    183.10  66%6 o
   5 -14  -4    244.16    358.40    130.40  66%6 <
   5 -10  -3    438.98    354.90    177.50  66%6 <
   6  -9  -3   1242.19    955.70    166.70  66%6 o
   6  12   2   4273.12   3478.80    223.90  66%6 o
   7 -13  -4    355.51   -164.70    135.20  66%6 <
   8 -12  -4    416.10    209.90    133.20  66%6 <
   8  -8  -3    116.73    266.80    167.90  66%6 <
   8   9   1    962.39   1329.70    285.20  66%6 o
   8  13   2   1913.14   1267.10    196.80  66%6 o
   8  17   3    344.95    510.70    135.90  66%6 o
   9 -12  -4    131.34    165.10    139.30  66%6 <
   9  -3  -2    550.78    883.20    240.50  66%6 o
   9  18   3    230.24     53.60    124.30  66%6 <
  10 -11  -4   1101.06    818.30    153.40  66%6 o
  11  -6  -3    453.32    398.70    180.10  66%6 <
  11  15   2    485.94    495.20    165.40  66%6 <
  12 -10  -4    105.09    183.20    132.60  66%6 <
  13  -9  -4     61.60    -13.60    117.00  66%6 <
  13  -5  -3    203.89    158.50    153.10  66%6 <
  13  12   1   1082.03    922.20    227.40  66%6 o
  13  16   2    345.26    214.00    150.10  66%6 <
  14   0  -2    109.34    523.70    210.40  66%6 <
  15  -8  -4    290.20      2.50    128.30  66%6 <
  17  -7  -4    129.36      8.70    114.60  66%6 <
  18  -6  -4     44.09    171.90    117.20  66%6 <
  18  -2  -3    177.96     -8.20    152.20  66%6 <
  19   3  -2    517.29    351.60    182.10  66%6 <
 -17   1   3   1240.62    728.20    169.10  67%6 o
 -17   5   4    285.07    -14.10    122.00  67%6 <
 -16   6   4     64.88    133.60    108.50  67%6 <
 -14   3   3     69.47     68.80    156.60  67%6 <
 -14   7   4    430.77    703.60    129.20  67%6 o
 -14  11   5      9.92     37.00     89.70  67%6 <
 -13   4   3    119.61    264.00    160.40  67%6 <
 -13   8   4     50.70   -100.20    133.30  67%6 <
 -13  12   5     19.28    207.40    100.70  67%6 <
 -12 -16  -2    293.92    311.30    147.70  67%6 <
 -12  12   5      5.79     79.90    103.70  67%6 <
 -11   5   3    401.85    105.50    163.70  67%6 <
 -11   9   4    462.87    393.10    122.60  67%6 o
 -11  13   5     16.06   -125.40    103.80  67%6 <
  -9 -18  -3    247.00    237.10    121.60  67%6 <
  -9 -14  -2    725.28    645.90    176.90  67%6 o
  -9  10   4    319.94    133.90    133.40  67%6 <
  -9  14   5     37.51     34.40    104.10  67%6 <
  -8  -1   1   5802.77   5513.90    445.30  67%6 o
  -8   3   2   3114.45   3886.30    281.80  67%6 o
  -8   7   3    154.51     78.70    145.20  67%6 <
  -8  11   4    291.46    424.70    131.30  67%6 o
  -8  15   5     15.47    101.00    102.80  67%6 <
  -7 -17  -3    216.28    174.70    131.90  67%6 <
  -7  15   5     61.65     -3.70    108.90  67%6 <
  -6 -16  -3    162.76     60.30    139.60  67%6 <
  -6 -12  -2   2875.02   3104.50    215.80  67%6 o
  -6   8   3    492.11    153.80    161.20  67%6 <
  -6  12   4    344.82    373.80    122.40  67%6 o
  -6  16   5     21.61    128.80     91.60  67%6 <
  -5   5   2    165.31    944.00    233.00  67%6 o
  -5   9   3     28.04    425.50    165.30  67%6 <
  -5  13   4    160.24     80.70    130.80  67%6 <
  -5  17   5     63.46     27.10    100.20  67%6 <
  -4  17   5     29.19   -103.50     90.10  67%6 <
  -3  -6  -1    669.16   1334.10    351.50  67%6 o
  -3   6   2   5209.57   4377.30    273.40  67%6 o
  -3  10   3    501.23    622.00    171.20  67%6 o
  -3  14   4    255.92    394.70    115.60  67%6 o
  -2 -18  -4     52.88    197.70    107.70  67%6 <
  -1 -17  -4     21.26     61.70    112.80  67%6 <
  -1 -13  -3    185.69    220.40    129.90  67%6 <
  -1  -9  -2   3113.31   2729.70    250.00  67%6 o
  -1  15   4    709.64    633.70    136.90  67%6 o
   0   8   2  10058.40  10789.60    315.50  67%6 o
   0  16   4    151.49    -90.40    120.80  67%6 <
   1 -16  -4    510.62    501.30    116.70  67%6 o
   1 -12  -3    232.19    280.40    154.30  67%6 <
   2 -15  -4   1153.94    978.60    136.90  67%6 o
   2 -11  -3   4232.25   3120.30    199.90  67%6 o
   2  -7  -2    429.68    520.60    258.30  67%6 <
   2  13   3    291.17    398.40    153.70  67%6 <
   2  17   4     58.45    131.40    100.20  67%6 <
   3 -15  -4    307.28    482.60    125.40  67%6 o
   4 -14  -4     96.68    -47.60    114.80  67%6 <
   4 -10  -3     77.97      7.80    157.40  67%6 <
   4  18   4    318.40     92.90    117.20  67%6 <
   5  -9  -3     34.66    310.80    160.00  67%6 <
   5  -5  -2    222.40    568.50    250.60  67%6 <
   5   7   1   7642.66   7011.80    351.60  67%6 o
   5  15   3    322.01    350.30    148.10  67%6 <
   6 -13  -4    105.14    -66.00    127.40  67%6 <
   7 -12  -4    530.16    565.90    138.20  67%6 o
   7  -8  -3    100.13   -178.10    142.10  67%6 <
   7  -4  -2   3677.17   4221.10    276.80  67%6 o
   7  12   2   2688.26   2335.20    213.40  67%6 o
   7  16   3     45.93     40.30    120.80  67%6 <
   8 -16  -5    389.93    137.50     91.70  67%6 <
   9 -15  -5     15.81    114.30     90.00  67%6 <
   9 -11  -4    410.34    434.90    125.60  67%6 o
   9  -7  -3    181.35    252.90    167.50  67%6 <
   9  17   3    194.43    448.50    137.40  67%6 o
  10  -6  -3   1211.99    862.20    158.40  67%6 o
  10  10   1   3156.76   3348.00    255.10  67%6 o
  10  14   2    553.07    525.50    178.40  67%6 <
  11 -14  -5     55.00    -92.20     89.90  67%6 <
  11 -10  -4    583.43    518.50    137.30  67%6 o
  12 -13  -5     20.04     45.60     87.80  67%6 <
  12  -9  -4    129.22    148.60    123.60  67%6 <
  12  -5  -3    926.33   1038.60    151.60  67%6 o
  12  -1  -2    822.77   1103.70    234.80  67%6 o
  12  15   2    344.93    446.80    162.90  67%6 <
  14  -8  -4    303.28    402.90    125.10  67%6 o
  14  -4  -3    196.14    342.10    161.20  67%6 <
  15   1  -2   3433.02   4241.60    250.50  67%6 o
  16  -7  -4     46.18   -131.70    120.70  67%6 <
  17  -6  -4    412.11    561.30    122.50  67%6 o
  17  -2  -3   2407.50   2026.10    181.60  67%6 o
  17   2  -2    403.35    933.30    214.80  67%6 o
  19  -1  -3     75.40     83.90    136.60  67%6 <
 -20  -5   2    457.07    657.50    190.00  68%6 o
 -19   3   4    305.01    231.80    124.30  68%6 <
 -18   4   4    593.36    337.80    128.20  68%6 <
 -17  -3   2     25.64     83.60    200.10  68%6 <
 -16   5   4    108.00    -49.40    135.70  68%6 <
 -15   2   3   2695.22   2132.40    193.40  68%6 o
 -15   6   4    117.36    171.40    125.40  68%6 <
 -14  -1   2    488.27    486.90    208.80  68%6 <
 -14  10   5     35.65     95.60    111.90  68%6 <
 -13   7   4    245.23    113.70    143.90  68%6 <
 -13  11   5     38.98    151.70    102.80  68%6 <
 -12   4   3    296.76    338.40    160.60  68%6 <
 -12   8   4    372.46    381.80    131.80  68%6 <
 -11 -15  -2    597.44    404.10    165.60  68%6 <
 -11  12   5     29.39    121.60    104.50  68%6 <
 -10   9   4    465.63    589.90    140.70  68%6 o
 -10  13   5     92.47     44.50    102.80  68%6 <
  -9   2   2   4813.89   4346.70    291.90  68%6 o
  -9   6   3   1192.67    933.60    163.80  68%6 o
  -9  13   5    102.67    112.20    110.40  68%6 <
  -8 -17  -3    491.02    469.00    122.90  68%6 o
  -8 -13  -2   1439.88   1086.20    189.40  68%6 o
  -8  -9  -1   1298.97    816.70    273.50  68%6 <
  -8  10   4    172.72    149.20    135.10  68%6 <
  -8  14   5    181.94    432.20    108.60  68%6 o
  -7   7   3   1963.19   1038.80    197.30  68%6 o
  -7  11   4    464.39    630.20    137.20  68%6 o
  -6   4   2   6520.33   6109.20    310.50  68%6 o
  -6  15   5     77.38     41.90    108.00  68%6 <
  -5 -15  -3    210.79     74.60    143.80  68%6 <
  -5 -11  -2    239.58    150.00    190.30  68%6 <
  -5  -7  -1   7605.69   7140.80    363.50  68%6 o
  -5  12   4    665.22    475.80    141.10  68%6 o
  -5  16   5    240.88    212.90    105.60  68%6 <
  -4   9   3   1666.20   1192.20    185.20  68%6 o
  -4  13   4    131.86    113.20    134.20  68%6 <
  -3 -18  -4    119.58    -88.30    103.10  68%6 <
  -3   2   1  50047.30  61882.00    715.30  68%6 o
  -3  17   5    149.52    143.80    104.70  68%6 <
  -2 -17  -4     74.24    115.20    131.80  68%6 <
  -2 -13  -3    320.83    188.60    166.00  68%6 <
  -2  10   3   1490.08   1323.70    200.00  68%6 o
  -2  14   4    259.74    227.80    127.50  68%6 <
  -1   7   2   2317.57   1375.40    264.70  68%6 o
  -1  11   3     96.50    346.20    173.10  68%6 <
   0 -16  -4    213.46    265.50    120.90  68%6 <
   0  15   4    591.31    493.40    133.20  68%6 o
   1 -15  -4    748.10    728.20    147.70  68%6 o
   1 -11  -3    161.80    261.50    174.80  68%6 <
   1  12   3    343.39    426.20    161.90  68%6 <
   1  16   4    652.89    452.30    136.50  68%6 o
   2   9   2   4214.25   3240.00    253.20  68%6 o
   2  16   4    372.61    203.30    125.70  68%6 <
   3 -14  -4    294.45    284.10    128.60  68%6 <
   3 -10  -3    670.47    372.60    165.60  68%6 <
   3  -6  -2   5435.56   3779.00    286.90  68%6 o
   3  13   3    277.33   -118.00    148.70  68%6 <
   3  17   4     39.80    -56.30    118.30  68%6 <
   4 -17  -5     54.68   -163.00    104.00  68%6 <
   4  14   3    139.36     55.40    148.40  68%6 <
   5 -17  -5     51.41     11.60     97.30  68%6 <
   5 -13  -4    158.66     21.10    128.30  68%6 <
   5  18   4    389.52    523.50    114.60  68%6 o
   6 -16  -5     15.79    181.00    100.80  68%6 <
   6 -12  -4    326.05    340.50    132.40  68%6 <
   6  -8  -3    533.20    226.00    179.60  68%6 <
   6  -4  -2   6039.37   6110.40    294.60  68%6 o
   7   8   1   1614.39   2219.00    299.10  68%6 o
   8 -15  -5      9.01    128.70    102.60  68%6 <
   8 -11  -4    297.81    155.30    118.20  68%6 <
   8  -7  -3    153.10    162.10    155.90  68%6 <
   8  -3  -2   3403.01   3194.30    266.40  68%6 o
   8  16   3    381.37    507.90    151.30  68%6 o
   9 -14  -5     41.42   -168.50    113.90  68%6 <
   9 -10  -4    480.57    378.60    144.80  68%6 <
   9  13   2    541.58    466.00    198.10  68%6 <
  10 -14  -5     25.02    148.60     95.20  68%6 <
  10  17   3    317.30    289.20    134.10  68%6 <
  11 -13  -5     21.72    107.60    102.50  68%6 <
  11  -9  -4    405.27    555.00    140.60  68%6 o
  11  -5  -3    391.25    -69.70    184.70  68%6 <
  11  -1  -2    118.13    112.70    232.40  68%6 <
  11  14   2    938.69    762.60    171.60  68%6 o
  12  11   1    452.67    760.80    225.50  68%6 o
  13 -12  -5     42.16   -109.10     95.80  68%6 <
  13  -8  -4     88.57   -107.20    119.70  68%6 <
  13  -4  -3    164.49    247.50    147.80  68%6 <
  13   0  -2   1827.07   1376.80    227.00  68%6 o
  14 -11  -5     12.45     51.70    102.90  68%6 <
  14  -7  -4    497.21    538.70    137.50  68%6 o
  14  12   1    211.95    265.80    214.90  68%6 <
  16  -6  -4     55.88    256.30    131.60  68%6 <
  16  -2  -3    108.56    -37.90    160.10  68%6 <
  18  -5  -4    374.38    313.30    125.30  68%6 <
  18  -1  -3     45.42    293.80    153.60  68%6 <
  18   3  -2   1427.82   1030.80    210.50  68%6 o
  20   4  -2   1315.98   1206.40    188.70  68%6 o
 -19  -1   3     84.56    378.90    148.80  69%6 <
 -18  -4   2   1519.52   1296.60    226.30  69%6 o
 -17   4   4     69.54     27.60    130.40  69%6 <
 -16 -14  -1    600.36    296.30    184.90  69%6 <
 -16   8   5    313.30    171.70     95.80  69%6 <
 -15  -2   2   5359.34   4985.50    266.20  69%6 o
 -15   9   5     13.49    181.80    116.40  69%6 <
 -14   6   4    120.81     94.80    140.30  69%6 <
 -13 -16  -2    229.35    294.00    151.20  69%6 <
 -13 -12  -1    960.69    805.20    225.10  69%6 o
 -13   3   3    225.68    -30.00    171.60  69%6 <
 -13  10   5     81.11    160.10    112.60  69%6 <
 -12 -15  -2    337.49    166.10    158.90  69%6 <
 -12   0   2    438.02    954.40    235.70  69%6 o
 -12   7   4    705.93    757.80    141.70  69%6 o
 -12  11   5     18.29    255.10    106.40  69%6 <
 -11   4   3    412.19    944.60    162.50  69%6 o
 -11   8   4    283.11    292.80    133.10  69%6 <
 -10 -14  -2    464.72    344.40    165.80  69%6 <
 -10 -10  -1   2919.36   2749.10    269.40  69%6 o
 -10   5   3    384.52    536.20    172.10  69%6 o
 -10  12   5      3.22    130.20    103.50  69%6 <
  -9 -17  -3    198.98    -36.50    134.80  69%6 <
  -9   9   4    346.32    476.20    142.40  69%6 o
  -8   6   3    428.31    316.30    172.50  69%6 <
  -8  13   5    123.64    -45.40     97.00  69%6 <
  -7 -16  -3     21.77    281.50    133.80  69%6 <
  -7 -12  -2   2508.18   2985.40    221.90  69%6 o
  -7   3   2   1813.66   1752.50    260.60  69%6 o
  -7  10   4    112.40    -22.90    146.70  69%6 <
  -7  14   5     93.04    -11.10    110.60  69%6 <
  -6 -15  -3     72.10    197.80    141.70  69%6 <
  -6  11   4   1164.24    838.00    149.10  69%6 o
  -5   8   3    492.71    537.90    178.80  69%6 o
  -5  15   5    230.15     79.30    103.70  69%6 <
  -4 -18  -4    307.40    308.60    107.40  69%6 <
  -4 -10  -2   1139.68    946.40    222.40  69%6 o
  -4   5   2   4404.70   3268.00    270.10  69%6 o
  -4  12   4    827.35    869.50    150.60  69%6 o
  -3 -17  -4      9.88    220.10    113.10  69%6 <
  -3   9   3   1997.25   1808.30    184.00  69%6 o
  -3  16   5    449.63    499.70    109.00  69%6 o
  -2  -5  -1  25564.90  27051.10    540.50  69%6 o
  -2   6   2    478.49   1041.00    265.70  69%6 o
  -2  13   4   1853.76   1153.60    159.20  69%6 o
  -2  17   5    206.43    281.90    113.70  69%6 <
  -1 -16  -4    752.73    507.30    127.70  69%6 o
  -1 -12  -3    197.67    350.70    169.00  69%6 <
  -1  -8  -2  11934.00  11031.80    316.00  69%6 o
  -1  14   4    110.30    235.20    132.40  69%6 <
   0 -15  -4    503.31    453.30    123.00  69%6 o
   1  -7  -2   2306.09   1780.30    254.30  69%6 o
   1   8   2  11306.80  14280.10    351.10  69%6 o
   1  15   4    797.15   1057.10    145.80  69%6 o
   2 -14  -4    361.75    176.80    137.80  69%6 <
   2 -10  -3   1672.33   1376.90    186.40  69%6 o
   2  12   3    386.89    405.30    170.10  69%6 <
   3 -17  -5    136.55    100.80     83.40  69%6 <
   3 -13  -4     77.50    445.60    140.00  69%6 o
   3   9   2    917.42    785.90    240.40  69%6 o
   3  16   4     64.68    102.70    121.20  69%6 <
   4  -9  -3   1555.76   1503.70    191.80  69%6 o
   4  -5  -2   4454.69   2820.20    270.40  69%6 o
   4  17   4     84.42     67.40    113.80  69%6 <
   5 -16  -5    265.14    -29.70    116.20  69%6 <
   5 -12  -4    749.62    782.30    149.50  69%6 o
   5  -8  -3    538.51     48.30    182.60  69%6 <
   5  14   3     71.81    326.80    133.20  69%6 <
   6 -15  -5     71.29     63.60    101.50  69%6 <
   6  11   2   1270.81   1349.20    215.20  69%6 o
   6  18   4     41.70    216.60    112.40  69%6 <
   7 -15  -5     67.62     52.10    103.60  69%6 <
   7 -11  -4    322.29    739.20    141.20  69%6 o
   7  -7  -3   1594.00    888.90    180.90  69%6 o
   8 -14  -5    203.97     94.80    115.80  69%6 <
   8 -10  -4    201.30     30.00    128.00  69%6 <
   8  12   2   1953.02   1799.70    217.40  69%6 o
   9  -6  -3   1052.93    843.00    169.90  69%6 o
   9   9   1   2122.93   1166.70    279.30  69%6 o
   9  16   3    284.28      2.80    141.50  69%6 <
  10 -13  -5    123.61    107.50     95.50  69%6 <
  10  -9  -4    396.64    268.10    138.60  69%6 <
  10  -5  -3    330.55    189.80    162.00  69%6 <
  11 -12  -5     19.53     92.30    100.60  69%6 <
  12 -12  -5     14.37     52.40     92.70  69%6 <
  12  -8  -4    383.85    389.10    130.90  69%6 <
  12  -4  -3    323.08    229.40    160.70  69%6 <
  13 -11  -5     29.76    212.10    106.10  69%6 <
  13  -7  -4    236.38    300.20    128.40  69%6 <
  13  15   2     28.34    230.60    150.80  69%6 <
  14  -3  -3    148.20     -2.00    156.60  69%6 <
  14   1  -2    602.25    300.40    222.50  69%6 <
  15  -6  -4    149.77    -19.00    120.70  69%6 <
  16   2  -2   2217.88   2291.90    234.80  69%6 o
  16  13   1    206.78    473.10    199.70  69%6 <
  17  -5  -4    258.23     84.30    126.60  69%6 <
  17  -1  -3   1109.98    321.60    156.20  69%6 <
 -20  -2   3    268.10    370.50    152.80  70%6 <
 -18   3   4     86.75    158.90    128.20  70%6 <
 -16  -3   2   1197.97   1397.60    241.60  70%6 o
 -16   4   4    175.32    253.20    132.00  70%6 <
 -15 -13  -1    116.20    284.30    210.10  70%6 <
 -15   8   5     24.31    101.30    114.20  70%6 <
 -14   2   3    287.94    347.20    179.30  70%6 <
 -14   9   5     41.60   -110.10    107.50  70%6 <
 -13  -1   2   2557.36   2990.90    263.10  70%6 o
 -13   6   4    242.98    179.10    141.80  70%6 <
 -12   3   3    117.58    359.80    180.70  70%6 <
 -12  10   5      6.12   -167.90    112.60  70%6 <
 -11 -14  -2    519.78    850.90    185.60  70%6 o
 -11   7   4    303.06    705.20    158.20  70%6 o
 -10 -17  -3    195.59    -50.20    138.80  70%6 <
 -10   8   4    102.95    230.10    137.00  70%6 <
 -10  11   5    114.64    130.30    131.90  70%6 <
  -9 -13  -2    497.61    278.80    186.30  70%6 <
  -9   5   3     27.14    -49.10    186.90  70%6 <
  -9  12   5     19.43     93.70    115.30  70%6 <
  -8 -16  -3    267.21    -11.60    152.70  70%6 <
  -8   9   4    351.37    554.00    150.20  70%6 o
  -7 -15  -3     45.31     89.90    152.30  70%6 <
  -7  13   5     50.74    101.90    120.90  70%6 <
  -6 -11  -2    987.06    856.50    213.50  70%6 o
  -6   7   3   1305.85   1408.00    216.10  70%6 o
  -6  14   5     34.64     22.20    116.30  70%6 <
  -5 -14  -3     30.71     79.70    161.20  70%6 <
  -5   4   2   2455.41   2416.90    291.20  70%6 o
  -5  11   4    234.24     96.60    159.40  70%6 <
  -5  14   5     10.20     -5.70    121.70  70%6 <
  -4 -17  -4     65.66    -14.20    120.50  70%6 <
  -4  -6  -1   3632.15   6320.00    415.80  70%6 o
  -4   8   3   1341.27   1499.60    221.50  70%6 o
  -4  15   5     67.47    -82.10    112.60  70%6 <
  -3  -9  -2    327.59    394.50    249.10  70%6 <
  -3  12   4    896.15    826.80    166.00  70%6 o
  -2 -16  -4    219.56    201.60    141.00  70%6 <
  -2 -12  -3    404.36    394.10    165.40  70%6 <
  -2  16   5    492.68    504.00    122.50  70%6 o
  -1 -15  -4    590.68    682.60    152.90  70%6 o
  -1  10   3   1260.88    956.60    188.20  70%6 o
  -1  17   5     82.19    301.50    108.60  70%6 <
   0   7   2  18597.70  17486.50    388.50  70%6 o
   0  14   4    117.72    247.90    140.00  70%6 <
   1 -14  -4     78.97    153.90    145.70  70%6 <
   1 -10  -3    898.46   1060.20    198.10  70%6 o
   1  11   3    187.41    460.90    179.70  70%6 <
   2 -17  -5    106.69     56.30    121.90  70%6 <
   2 -13  -4   1284.18   1181.60    155.90  70%6 o
   2  -6  -2    406.36    897.00    281.10  70%6 o
   2  15   4   1086.27    587.40    142.70  70%6 o
   3 -16  -5    306.06    287.60    122.00  70%6 <
   3  -9  -3   1406.47    889.80    207.10  70%6 o
   4 -16  -5    176.49    260.50    113.70  70%6 <
   4 -12  -4    657.40    567.90    145.60  70%6 o
   4  13   3     83.77    -37.90    155.60  70%6 <
   4  16   4    115.01     -7.90    135.00  70%6 <
   5 -15  -5    146.29    372.60    122.20  70%6 o
   5  -4  -2   3213.19   2791.70    287.80  70%6 o
   5  17   4    144.60    355.90    124.90  70%6 <
   6 -11  -4    783.09    489.10    145.40  70%6 o
   6  -7  -3   1680.37   1205.80    218.60  70%6 o
   7 -14  -5     78.49     89.90    114.60  70%6 <
   7 -10  -4    116.54    145.50    138.40  70%6 <
   7  -3  -2   1354.85    591.40    290.80  70%6 <
   7  11   2    710.40    508.50    203.80  70%6 <
   8 -13  -5     97.77    172.30    116.10  70%6 <
   8  -6  -3    290.60    -92.80    183.00  70%6 <
   8  15   3    142.91    407.90    143.80  70%6 <
   9 -13  -5     87.19    261.40    112.80  70%6 <
   9  -9  -4    197.72    274.00    138.30  70%6 <
  10 -12  -5     11.91     86.60    114.70  70%6 <
  11  -8  -4    217.36    148.80    132.90  70%6 <
  11  -4  -3    285.01    498.20    174.30  70%6 <
  11  10   1   1040.32    827.80    256.30  70%6 o
  11  17   3     51.42     95.50    119.40  70%6 <
  12 -11  -5     22.03   -218.40    109.50  70%6 <
  12  -7  -4    556.12    705.30    151.90  70%6 o
  12   0  -2    426.00    526.90    240.00  70%6 <
  12  14   2    727.24    480.60    183.80  70%6 <
  13 -10  -5     52.61    199.30    122.40  70%6 <
  13  -3  -3    158.43      5.90    167.30  70%6 <
  14 -10  -5     30.70     79.80    117.30  70%6 <
  14  -6  -4     46.90    232.60    135.90  70%6 <
  14  15   2     90.18    254.80    158.00  70%6 <
  15  -9  -5     20.20     47.30    114.50  70%6 <
  16  -5  -4     70.12    -48.40    137.60  70%6 <
  18  -4  -4    253.27    324.20    118.40  70%6 <
  19   4  -2    661.81    537.30    206.10  70%6 <
  20   1  -3    108.58     29.30    147.90  70%6 <
 -19  -5   2    541.17    412.90    207.90  71%6 <
 -18  -1   3     62.73    246.50    167.20  71%6 <
 -17   3   4     12.51    136.70    133.80  71%6 <
 -16   7   5    188.03    328.00    118.50  71%6 <
 -15   4   4    734.56    363.60    144.90  71%6 <
 -14   5   4    155.05    432.50    155.10  71%6 <
 -14   8   5    129.49     68.00    112.40  71%6 <
 -13 -15  -2     36.50   -173.60    165.60  71%6 <
 -13   2   3    141.67    163.20    174.90  71%6 <
 -13   9   5    192.73    181.30    125.80  71%6 <
 -12   6   4    389.11    440.70    147.70  71%6 <
 -11   0   2   1864.42   2239.70    260.10  71%6 o
 -11  10   5    121.84     70.70    120.50  71%6 <
 -10 -13  -2    298.64    161.20    198.60  71%6 <
 -10   4   3    215.96     91.30    179.00  71%6 <
  -9 -16  -3    380.38    134.10    144.60  71%6 <
  -9  -9  -1   1828.51    715.20    286.50  71%6 <
  -9   8   4    478.85    777.60    148.70  71%6 o
  -9  11   5    385.08    317.20    131.10  71%6 <
  -8 -12  -2   1606.91   1985.90    215.40  71%6 o
  -8   2   2   6129.94   5394.50    313.00  71%6 o
  -8  12   5     23.39    187.20    121.10  71%6 <
  -7   6   3   1647.25   1325.80    219.20  71%6 o
  -7   9   4    260.44    274.80    155.20  71%6 <
  -6 -14  -3    179.92     18.80    159.30  71%6 <
  -6  10   4    156.76    469.80    144.50  71%6 o
  -6  13   5    144.68     90.90    125.50  71%6 <
  -5 -10  -2   1386.92   1678.10    223.50  71%6 o
  -5   7   3    115.93     40.70    192.80  71%6 <
  -4  11   4    105.21    110.70    147.10  71%6 <
  -4  14   5    347.19    306.20    127.50  71%6 <
  -3 -16  -4     70.68     43.90    135.60  71%6 <
  -3   5   2   2332.11   3222.40    307.70  71%6 o
  -3  15   5    178.66     93.20    121.50  71%6 <
  -2 -15  -4   1432.47    967.70    146.00  71%6 o
  -2   9   3   4879.13   4669.00    250.40  71%6 o
  -2  12   4    217.81    218.20    150.80  71%6 <
  -1 -11  -3    115.69    680.90    185.10  71%6 o
  -1  13   4    749.25    884.90    154.40  71%6 o
  -1  16   5    361.69    230.90    110.40  71%6 <
   0 -14  -4    137.97    220.90    137.90  71%6 <
   0  -7  -2  22253.90  18800.70    398.70  71%6 o
   1 -17  -5    109.83     69.50    117.70  71%6 <
   1   4   1  42900.60  53324.60    670.00  71%6 o
   1  14   4    101.08    104.30    149.00  71%6 <
   1  17   5    151.12     71.50    111.70  71%6 <
   2 -16  -5    536.98    448.10    125.80  71%6 o
   2  -9  -3   5562.32   4803.10    241.70  71%6 o
   2   8   2   5784.77   5718.40    300.70  71%6 o
   3 -12  -4   1356.81   1052.90    158.10  71%6 o
   3  -5  -2   3629.24   4360.10    321.60  71%6 o
   3  12   3    123.23     91.40    166.60  71%6 <
   3  15   4    193.86    212.50    130.40  71%6 <
   4 -15  -5     71.76    240.70    119.40  71%6 <
   4  -8  -3   1692.22   1595.70    206.20  71%6 o
   5 -11  -4    328.77    147.40    146.20  71%6 <
   5  13   3    180.71    133.50    166.80  71%6 <
   5  16   4     66.59    187.00    133.70  71%6 <
   6 -14  -5     54.06    199.70    117.00  71%6 <
   6 -10  -4    167.65    498.20    148.30  71%6 o
   6  17   4    324.98    180.30    124.60  71%6 <
   7 -13  -5     84.02     45.50    122.80  71%6 <
   7  -6  -3   2197.32   1866.10    207.30  71%6 o
   8  -9  -4    588.09    658.00    156.10  71%6 o
   8  -2  -2   5043.33   4506.70    296.20  71%6 o
   9 -12  -5     36.45    270.30    106.20  71%6 <
   9  -5  -3     67.47    262.70    200.10  71%6 <
   9  12   2    945.18    722.50    201.10  71%6 o
  10  -8  -4    248.84    321.90    138.60  71%6 <
  10  16   3    421.31    356.40    150.00  71%6 <
  11 -11  -5    250.36    232.40    121.00  71%6 <
  11  13   2    228.40    616.00    197.30  71%6 o
  12 -10  -5     10.70     30.10    115.80  71%6 <
  13  -6  -4    140.57     37.20    142.80  71%6 <
  14  -9  -5     36.91   -136.20    107.40  71%6 <
  15  -5  -4    477.58    516.60    151.00  71%6 o
  15   2  -2   4753.13   4306.90    260.50  71%6 o
  15  12   1     74.23    -13.00    218.90  71%6 <
  16  -8  -5    259.39     96.50    115.30  71%6 <
  16  -1  -3    228.39    258.10    173.80  71%6 <
  17  -4  -4     73.94     65.00    132.00  71%6 <
  17   3  -2     43.86     15.30    211.10  71%6 <
  18  -3  -4    134.26    -86.90    117.10  71%6 <
 -19  -2   3    232.46    210.40    169.60  72%6 <
 -18   2   4     46.15    184.00    129.70  72%6 <
 -17  -4   2    429.01    587.00    227.30  72%6 <
 -16   3   4    116.24   -103.90    146.30  72%6 <
 -16   6   5     34.42    130.60    116.80  72%6 <
 -15   7   5     36.57   -174.80    119.10  72%6 <
 -14 -12  -1    186.99    342.00    236.90  72%6 <
 -14  -2   2    777.73    562.50    243.90  72%6 <
 -13   5   4    175.93    304.40    146.50  72%6 <
 -13   8   5    159.01     33.30    120.50  72%6 <
 -12 -14  -2    879.35    914.70    181.50  72%6 o
 -12   9   5     38.93    138.90    112.40  72%6 <
 -11 -17  -3     39.81    225.10    131.40  72%6 <
 -11   3   3    549.19    715.20    196.60  72%6 o
 -11   6   4    803.92    730.90    162.50  72%6 o
 -10 -16  -3    379.35    307.20    151.30  72%6 <
 -10   7   4     98.10    209.60    155.40  72%6 <
 -10  10   5     18.75     78.30    121.20  72%6 <
  -8 -15  -3     91.60     40.00    150.60  72%6 <
  -8   5   3    335.87    642.30    202.70  72%6 o
  -8   8   4     44.40    204.10    152.20  72%6 <
  -8  11   5     72.22     75.00    127.90  72%6 <
  -7 -18  -4     47.26    111.80    125.50  72%6 <
  -7 -11  -2    728.55    623.30    218.00  72%6 <
  -7  12   5     38.71    300.80    122.70  72%6 <
  -6   6   3    350.36    238.20    205.90  72%6 <
  -6   9   4    793.92    570.70    160.30  72%6 o
  -5 -13  -3    103.69    142.20    154.10  72%6 <
  -5  10   4    165.22    203.30    152.00  72%6 <
  -5  13   5    127.96     90.90    127.70  72%6 <
  -4 -16  -4    193.52    212.30    131.90  72%6 <
  -4  -9  -2    828.75    786.40    240.30  72%6 o
  -4   4   2  14215.10  13514.10    383.50  72%6 o
  -3 -15  -4    167.86    201.20    129.20  72%6 <
  -3   8   3   3513.90   3747.50    235.80  72%6 o
  -3  11   4    484.80    837.60    155.30  72%6 o
  -3  14   5     78.05    199.20    125.50  72%6 <
  -2 -11  -3   3731.36   2600.30    207.10  72%6 o
  -2  15   5    104.66    166.70    113.20  72%6 <
  -1 -14  -4    153.48    108.50    134.40  72%6 <
  -1   9   3   1031.59   1355.10    204.00  72%6 o
  -1  12   4   1117.23   1139.90    165.10  72%6 o
   0  13   4   2078.68   2252.20    192.90  72%6 o
   1 -16  -5    294.11    384.90    117.80  72%6 o
   1  -6  -2   9384.34  12449.10    379.80  72%6 o
   1   7   2   1548.98    943.20    269.40  72%6 o
   2 -12  -4    194.37   -100.30    144.00  72%6 <
   2  11   3   2995.27   2901.80    214.80  72%6 o
   2  14   4    212.89    410.90    135.80  72%6 o
   2  17   5    172.02    220.00    113.20  72%6 <
   3 -15  -5    112.66    353.40    120.00  72%6 <
   3  -8  -3   3528.40   3369.90    228.00  72%6 o
   4 -14  -5    331.42    216.50    125.20  72%6 <
   4 -11  -4    100.55    145.30    143.50  72%6 <
   4  12   3    121.64    196.30    163.80  72%6 <
   4  15   4    563.06    537.10    145.50  72%6 o
   5 -14  -5      9.21    199.50    115.60  72%6 <
   5  -7  -3     90.66     63.70    190.60  72%6 <
   6 -13  -5    123.24    173.00    123.30  72%6 <
   6  -3  -2   4208.93   2731.20    291.60  72%6 o
   6  10   2    960.77   1546.50    224.60  72%6 o
   6  16   4     59.85    208.20    128.70  72%6 <
   7  -9  -4    210.65    474.00    154.10  72%6 o
   8 -12  -5     26.32      4.60    119.90  72%6 <
   8  -5  -3    482.44    -29.70    197.60  72%6 <
   8  11   2    369.41    263.80    208.30  72%6 <
   9 -11  -5    275.03    194.50    125.30  72%6 <
   9  -8  -4    488.63    329.10    144.10  72%6 <
   9  15   3    174.70     95.10    157.70  72%6 <
  10 -11  -5    149.92    115.30    118.50  72%6 <
  10  -4  -3    188.85     61.00    180.70  72%6 <
  11 -10  -5    109.32      8.40    118.00  72%6 <
  11   0  -2   1687.27   1656.30    248.20  72%6 o
  11  16   3     44.58     63.80    144.50  72%6 <
  12  -6  -4    466.62    456.90    138.70  72%6 o
  13  -9  -5    114.79      7.80    110.60  72%6 <
  13   1  -2   3333.15   2989.20    270.60  72%6 o
  13  14   2    191.22    706.50    180.00  72%6 o
  14  -5  -4    149.24    507.20    143.40  72%6 o
  15  -8  -5     41.90    296.80    107.70  72%6 <
  15  -1  -3    536.62    259.40    176.00  72%6 <
  16  -7  -5    175.62    287.70    117.70  72%6 <
  16  -4  -4    166.13    139.20    142.60  72%6 <
  17  13   1     73.36    405.40    212.20  72%6 <
  19   1  -3      8.19     95.10    150.00  72%6 <
  20   5  -2    317.11    441.40    197.60  72%6 <
 -20  -3   3    452.63    737.00    165.70  73%6 o
 -17  -1   3    832.65    828.60    198.70  73%6 o
 -17   2   4     57.38   -140.30    155.40  73%6 <
 -17   5   5     50.57    188.90    132.70  73%6 <
 -14 -15  -2     67.97      9.80    156.80  73%6 <
 -14   4   4     34.27     88.50    152.30  73%6 <
 -14   7   5    114.18      9.10    113.20  73%6 <
 -12  -1   2    732.68    557.00    258.10  73%6 <
 -12   2   3    624.50    583.00    199.00  73%6 <
 -12   5   4    644.21    635.40    169.20  73%6 o
 -12   8   5      6.85     30.30    131.70  73%6 <
 -11 -13  -2    333.18    562.90    185.40  73%6 o
 -11   9   5    288.71    116.60    135.60  73%6 <
  -9 -15  -3    156.53     86.70    145.90  73%6 <
  -9 -12  -2    932.61    791.80    199.00  73%6 o
  -9   4   3   1213.89    983.80    221.60  73%6 o
  -9   7   4    184.37    184.80    153.30  73%6 <
  -9  10   5    182.01    119.10    125.80  73%6 <
  -9  13   6    206.81     30.50    110.10  73%6 <
  -8  -8  -1    158.91    869.40    319.50  73%6 <
  -7 -17  -4     68.10    375.50    129.10  73%6 <
  -7 -14  -3    254.52    144.50    148.00  73%6 <
  -7   2   2    467.73   1099.00    305.20  73%6 o
  -7   5   3    109.09    223.30    222.60  73%6 <
  -7   8   4    408.92    573.40    172.50  73%6 o
  -7  11   5     10.57   -128.80    142.10  73%6 <
  -7  14   6     41.99     93.20    103.70  73%6 <
  -6 -10  -2    663.82    971.50    241.30  73%6 o
  -6  12   5    105.15    133.40    114.60  73%6 <
  -5  15   6    108.67     76.50    109.50  73%6 <
  -4 -15  -4    478.45    583.00    145.70  73%6 o
  -4   7   3    402.51    378.80    203.10  73%6 <
  -4  10   4     14.64    364.00    152.90  73%6 <
  -4  13   5     18.12    -49.50    130.00  73%6 <
  -2 -17  -5    104.70    108.30    121.50  73%6 <
  -2 -14  -4    142.12    167.20    152.00  73%6 <
  -2   5   2   9267.55   9342.30    370.60  73%6 o
  -2   8   3   2527.31   2181.80    255.80  73%6 o
  -2  11   4    140.11    378.40    185.30  73%6 <
  -2  14   5     85.76    226.00    138.90  73%6 <
  -1 -17  -5    111.35     75.10    108.50  73%6 <
  -1 -10  -3    892.12   1100.90    199.10  73%6 o
  -1  -7  -2   2784.26   1322.90    247.50  73%6 o
   0 -13  -4   2173.85   1370.10    167.40  73%6 o
   1 -12  -4    949.73    967.80    173.20  73%6 o
   1  -9  -3    794.96   1335.70    196.60  73%6 o
   1  10   3    854.25   1106.90    182.00  73%6 o
   1  13   4    604.88    686.00    153.20  73%6 o
   1  16   5    247.91    127.30    121.20  73%6 <
   2 -15  -5     89.61     40.00    121.00  73%6 <
   3 -14  -5     98.23    144.40    134.20  73%6 <
   3 -11  -4    479.18    689.50    153.10  73%6 o
   3   8   2   2091.44   1867.00    254.00  73%6 o
   3  11   3    643.21    978.80    184.80  73%6 o
   3  14   4    211.64    185.50    144.30  73%6 <
   3  17   5    120.59    -21.50    118.50  73%6 <
   4  -7  -3    324.63    362.70    215.00  73%6 <
   4  -4  -2   9689.72  10623.00    370.10  73%6 o
   5 -13  -5    116.52    120.00    126.00  73%6 <
   5 -10  -4    203.08    291.00    149.30  73%6 <
   5  12   3    454.11    440.10    175.40  73%6 <
   5  15   4    481.13    438.30    156.50  73%6 <
   6  -9  -4    744.43    772.50    171.50  73%6 o
   6  -6  -3     80.87   -314.70    192.30  73%6 <
   7 -12  -5     31.96    131.60    121.90  73%6 <
   8 -11  -5     68.36     69.80    138.60  73%6 <
   8  -8  -4      7.74   -101.80    146.90  73%6 <
   8  14   3    427.07    342.90    156.90  73%6 <
  10 -10  -5     43.92     86.10    125.20  73%6 <
  10  -7  -4     87.00    198.10    157.40  73%6 <
  10  12   2   1146.95   1434.80    219.50  73%6 o
  10  15   3    539.85    321.60    164.90  73%6 <
  11  -6  -4    875.64    609.40    149.10  73%6 o
  11  -3  -3    953.43    750.10    214.90  73%6 o
  12  -9  -5     22.47     57.60    131.40  73%6 <
  12  10   1    498.86    571.80    254.10  73%6 <
  12  13   2    799.44    915.30    198.80  73%6 o
  12  16   3    133.80    177.90    135.90  73%6 <
  13  -5  -4    173.79    -56.50    157.70  73%6 <
  14  -8  -5     86.33    -59.90    121.90  73%6 <
  15  -7  -5     73.16      1.00    132.20  73%6 <
  15  -4  -4    553.26    619.80    146.10  73%6 o
  16   3  -2   1140.07   1693.60    231.40  73%6 o
  17  -3  -4     35.11    180.10    140.60  73%6 <
  18   1  -3    128.36    124.30    166.40  73%6 <
  18   4  -2   1016.17    906.20    221.40  73%6 o
  20   2  -3    156.16    212.30    159.10  73%6 <
 -11 -17   1    146.79    107.50    105.60  46%7 <
 -11 -15  -2    388.95    388.30    150.60  46%7 <
 -10 -16   1    145.75    432.80    117.40  46%7 o
 -10 -15   0    195.35     32.30    117.90  46%7 <
 -10 -14  -1    882.90    443.90    153.30  46%7 <
  -9 -16   3    153.89    290.00    111.30  46%7 <
  -9 -15   2     68.32    -54.00    108.70  46%7 <
  -9 -14   1    623.62    331.00    128.50  46%7 <
  -9 -12  -2   1159.21    848.50    176.60  46%7 o
  -8 -15   4    134.94    171.90     98.50  46%7 <
  -8 -14   3    166.08    190.70    121.20  46%7 <
  -8 -12   0    267.43    667.10    159.00  46%7 o
  -7 -13   3     20.69    -33.10    111.70  46%7 <
  -7 -12   2    875.97   1106.90    153.90  46%7 o
  -7 -11   1   1208.24    413.60    160.70  46%7 <
  -6 -13   5     94.65     81.90    106.20  46%7 <
  -6 -12   4    229.68    380.20    119.40  46%7 o
  -6 -11   3    485.38    456.70    128.80  46%7 o
  -6  -9   0    781.20    552.70    205.10  46%7 <
  -5 -12   6     52.90    156.00    101.50  46%7 <
  -5  -9   2    240.56    336.00    179.40  46%7 <
  -5  -3  -6    487.01    301.30    178.90  46%7 <
  -4 -11   6    188.66    351.90    111.30  46%7 o
  -4 -10   5     87.27    218.40    115.30  46%7 <
  -4  -9   4   1986.40   2066.70    164.20  46%7 o
  -4  -1  -7    181.27    -13.10    141.60  46%7 <
  -3 -10   7     25.98     84.00     99.40  46%7 <
  -3  -9   6    165.37    250.10     92.60  46%7 <
  -3  -6   2   3928.54   3312.00    250.60  46%7 o
  -3   0  -6   1272.61    893.90    169.30  46%7 o
  -3   1  -8    339.58    135.00    128.20  46%7 <
  -2  -7   5    132.67    343.70    128.10  46%7 <
  -2  -6   4   1002.01    731.70    178.70  46%7 o
  -2   0  -4   9573.81  10633.10    315.20  46%7 o
  -2   2  -7    148.79     31.50    129.30  46%7 <
  -1  -7   7     37.07     33.70    115.00  46%7 <
  -1  -6   6    217.36    277.00    135.60  46%7 <
  -1  -3   2  15531.90  19663.90    444.80  46%7 o
  -1   2  -5   1119.62    728.90    176.70  46%7 o
  -1   3  -6   1644.70   1097.70    155.00  46%7 o
   0  -3   4  10796.80   8199.20    287.70  46%7 o
   1  -5   8     61.59    198.60    104.90  46%7 <
   1  -4   7     38.87     99.40    126.50  46%7 <
   1   5  -5    360.54    268.90    145.80  46%7 <
   1   7  -8     65.69    128.80     85.30  46%7 <
   2   5  -3   3063.57   2581.90    224.70  46%7 o
   2   7  -6    281.81    -57.00    103.10  46%7 <
   2   8  -7     21.49     78.50    104.80  46%7 <
   3  -1   7    165.83     31.50    149.50  46%7 <
   3   8  -5    440.87    498.80    118.70  46%7 o
   3   9  -7     52.33     97.00     85.10  46%7 <
   4   1   6    715.41   1043.80    173.90  46%7 o
   4   2   5    789.92   1166.60    217.20  46%7 o
   4   8  -3   1277.47    742.40    162.60  46%7 o
   4  10  -6      9.28    225.20     94.90  46%7 <
   5   1   8     95.42    103.30    125.80  46%7 <
   5   8  -1    405.64    852.80    191.30  46%7 o
   5  10  -4    124.67    289.70    115.40  46%7 <
   5  11  -5    140.78     77.90    105.10  46%7 <
   6   4   6    849.18   1134.80    197.90  46%7 o
   6  10  -2    770.07    977.90    140.70  46%7 o
   6  11  -3    174.81    190.70    121.40  46%7 <
   6  12  -5    141.35     41.60     95.20  46%7 <
   6  13  -6     32.01    110.10     86.80  46%7 <
   7  10   0   1489.02   1690.60    179.10  46%7 o
   7  12  -3    163.05   -140.10    122.80  46%7 <
   7  13  -4    207.57    147.90     99.20  46%7 <
   8   6   7    202.59    465.00    171.10  46%7 <
   8  10   2   1491.82    969.50    203.50  46%7 o
   8  13  -2    879.43    542.60    128.90  46%7 o
   9  13   0     26.12    140.70    127.10  46%7 <
   9  15  -3    107.78     89.50     89.70  46%7 <
  10  12   3     51.68    416.70    188.50  46%7 <
  10  15  -1     68.54    216.00     96.10  46%7 <
  10  16  -2    419.45    322.00    105.30  46%7 o
  11  15   1    348.64    330.50    124.60  46%7 <
 -11 -17   0   1248.56    549.30    114.50  47%7 o
 -10 -17   2    142.43    115.80     93.70  47%7 <
 -10 -13  -3   2039.75   1733.70    205.00  47%7 o
  -9 -14   0    778.55    394.60    136.80  47%7 <
  -9 -13  -1   1285.50   1265.20    161.20  47%7 o
  -8 -16   4     54.22     81.00     92.90  47%7 <
  -8 -15   3    140.31    -39.70    102.20  47%7 <
  -8 -14   2   1062.20    555.70    127.80  47%7 o
  -8 -13   1    141.06   -104.40    137.20  47%7 <
  -7 -15   5     98.61     52.20     96.70  47%7 <
  -7 -14   4    382.12    573.50    102.10  47%7 o
  -6 -12   3    299.18    402.20    125.70  47%7 o
  -6 -11   2   1024.86   1362.30    153.70  47%7 o
  -6 -10   1    280.03    485.50    172.50  47%7 <
  -6  -3  -8     86.69     39.00    119.80  47%7 <
  -5 -13   6    148.87     40.70     86.70  47%7 <
  -5 -12   5    531.55    808.50    127.10  47%7 o
  -5 -11   4    171.98    388.20    121.50  47%7 o
  -5 -10   3    136.32    235.50    135.20  47%7 <
  -5  -2  -7    137.13    219.00    128.20  47%7 <
  -4  -7   1    501.85   1003.10    226.00  47%7 o
  -4  -2  -5    459.42    683.20    188.70  47%7 o
  -4   0  -8     20.33     97.30    120.80  47%7 <
  -3 -11   7     48.08    118.10     78.90  47%7 <
  -3 -10   6    134.35    224.80    116.70  47%7 <
  -3  -9   5    190.58    387.30    113.20  47%7 o
  -3  -8   4   2472.65   2297.80    172.80  47%7 o
  -3  -7   3   1384.19   1845.90    190.90  47%7 o
  -3   1  -7    317.01    300.80    121.80  47%7 <
  -2  -9   7     90.96    170.10     89.80  47%7 <
  -2   1  -5   1407.62   1012.00    165.00  47%7 o
  -2   3  -8     83.20    111.50     93.00  47%7 <
  -1  -7   6    434.32    450.60    125.20  47%7 o
  -1  -6   5    165.21    223.20    116.60  47%7 <
  -1  -5   4   1246.17   1616.50    182.10  47%7 o
  -1  -4   3   2263.22   2690.60    219.30  47%7 o
   0  -7   8     56.18    120.40     91.90  47%7 <
   0  -5   6     51.98   -127.40    120.20  47%7 <
   0   6  -8     27.88     73.60     77.70  47%7 <
   1  -2   4   4811.03   6578.40    257.10  47%7 o
   1  -1   3  18387.60  16363.10    374.80  47%7 o
   1   4  -3   1630.15   1125.30    196.60  47%7 o
   1   6  -6    397.09    282.20    119.60  47%7 <
   1   7  -7     31.91    141.40     97.90  47%7 <
   2  -4   8     41.22    139.80     92.80  47%7 <
   2  -3   7    162.58    274.30    111.70  47%7 <
   2   6  -4   1040.67   1300.10    166.80  47%7 o
   2   7  -5    156.05      0.40    101.50  47%7 <
   3   6  -2   4189.04   3051.20    232.00  47%7 o
   3   7  -3   1412.48   1920.20    169.50  47%7 o
   3   9  -6    432.27    374.30     96.40  47%7 o
   3  10  -7      9.44    112.40     78.80  47%7 <
   4  -1   8    103.11     17.40    110.10  47%7 <
   4   9  -4   2287.76   2008.70    149.70  47%7 o
   4  10  -5     98.70    -47.40    101.80  47%7 <
   5   9  -2    204.98    936.10    169.40  47%7 o
   5  10  -3    125.50     43.90    117.20  47%7 <
   5  12  -6     75.18     76.40     92.60  47%7 <
   6   2   8     29.58    183.10    117.30  47%7 <
   6   3   7    122.68    294.20    145.20  47%7 <
   6   9   0    935.61   1009.20    188.40  47%7 o
   6  12  -4    395.39    508.80     93.90  47%7 o
   6  13  -5    130.06    114.50     80.40  47%7 <
   7  11  -1    521.87    603.10    142.30  47%7 o
   7  12  -2   1666.94   1287.50    135.70  47%7 o
   7  13  -3     22.20     42.80     97.70  47%7 <
   7  14  -5    138.87    107.30     85.90  47%7 <
   8  11   1   1757.56   1977.20    178.40  47%7 o
   8  12   0    314.96    401.80    124.40  47%7 o
   8  14  -3    286.96    194.00     96.00  47%7 <
   8  15  -4    244.75    108.10     90.00  47%7 <
   9  14  -1    255.49    241.20    113.10  47%7 <
   9  15  -2    118.87     -4.80     93.90  47%7 <
  10  13   2    253.34    487.60    150.60  47%7 o
  10  14   1    979.65   1551.80    148.20  47%7 o
  11  16   0    367.70    299.50    103.00  47%7 <
  11  17  -1     95.75    119.00     92.20  47%7 <
  12  15   3     77.77     61.50    121.70  47%7 <
  12  16   2    132.02    201.70    112.70  47%7 <
 -10 -17   1     34.22      1.80    109.50  48%7 <
 -10 -16   0    492.60    199.10    112.60  48%7 <
 -10 -14  -2    639.34    317.30    156.90  48%7 <
  -9 -17   3    232.48    182.10     93.80  48%7 <
  -9 -16   2    349.30    227.70    119.10  48%7 <
  -9 -15   1    369.28    597.00    123.40  48%7 o
  -7 -15   4     51.95    128.40     99.20  48%7 <
  -7 -14   3    269.20    308.80    123.80  48%7 <
  -7 -13   2    155.44    210.10    132.40  48%7 <
  -7 -12   1     59.54    249.80    151.20  48%7 <
  -7 -11   0    130.07    467.90    167.20  48%7 <
  -6 -14   5     54.84     66.70     98.20  48%7 <
  -5 -13   5    123.37    285.50    108.20  48%7 <
  -5 -12   4    653.94    777.60    128.50  48%7 o
  -5  -1  -8    174.38     53.00    118.20  48%7 <
  -4 -12   6    114.47    312.80    103.00  48%7 o
  -4 -11   5    401.32    584.10    121.90  48%7 o
  -4 -10   4     79.17    -12.90    122.60  48%7 <
  -4  -9   3   2273.60   2425.40    175.00  48%7 o
  -4  -8   2   2970.73   3481.20    215.10  48%7 o
  -4  -1  -6    881.14    662.50    157.30  48%7 o
  -2 -10   7     42.80     -5.80     97.60  48%7 <
  -2  -9   6    103.25    246.00    127.60  48%7 <
  -2  -8   5    666.15    779.20    138.50  48%7 o
  -2  -7   4   2024.06   2247.70    178.40  48%7 o
  -2  -6   3   1548.33   1950.30    216.80  48%7 o
  -2  -5   2  12054.50  10996.10    342.80  48%7 o
  -2   2  -6    168.91    233.90    114.00  48%7 <
  -2   3  -7    205.00     -7.00     99.60  48%7 <
  -2   4  -8    151.31    206.10     94.90  48%7 <
  -1   2  -4   6316.45   5848.70    257.00  48%7 o
   0  -6   6   1199.52   2265.30    152.20  48%7 o
   0   7  -8     53.07    149.90     80.60  48%7 <
   1  -6   8     18.02    -25.40     92.10  48%7 <
   1  -5   7    265.34    319.40    115.60  48%7 <
   1  -4   6    805.93    566.40    130.50  48%7 o
   1   5  -4   1428.78   1353.20    164.60  48%7 o
   1   6  -5    253.37    280.70    137.10  48%7 <
   1   7  -6    400.35    523.90    112.30  48%7 o
   2   4  -1  56909.40  64420.80    635.00  48%7 o
   2   5  -2  12670.80   9798.00    313.60  48%7 o
   2   9  -7    121.86    272.90     85.50  48%7 o
   3  -1   6   4267.52   3675.80    201.90  48%7 o
   3   8  -4   2562.87   1333.50    131.30  48%7 o
   3   9  -5    135.62    251.80    108.60  48%7 <
   3  10  -6    114.98    331.50     95.10  48%7 o
   4   7  -1   1015.13   1173.80    207.60  48%7 o
   4   8  -2   3221.55   3560.20    213.80  48%7 o
   4   9  -3   1806.93   1570.40    153.60  48%7 o
   5   0   8     48.82    189.60    114.30  48%7 <
   5   1   7    605.20    884.60    136.80  48%7 o
   5   2   6    259.96    331.00    172.60  48%7 <
   5   3   5    454.50    892.60    207.10  48%7 o
   5  11  -4    429.34    355.10     93.10  48%7 o
   5  12  -5    686.29    490.10    109.90  48%7 o
   5  13  -6    190.61    190.90     89.10  48%7 <
   6  10  -1    202.41    328.90    129.40  48%7 <
   6  11  -2   1430.16   1341.00    148.40  48%7 o
   6  12  -3    318.69    269.70    104.90  48%7 <
   7   4   7     29.92     44.20    144.40  48%7 <
   7  14  -4    348.00    443.10     97.90  48%7 o
   7  15  -5     36.13    -35.40     81.90  48%7 <
   8  13  -1    153.04    226.20    113.80  48%7 <
   8  14  -2   1068.09    876.70    129.40  48%7 o
   8  15  -3    189.10     26.70     92.30  48%7 <
   8  16  -4    129.19    151.10     66.60  48%7 <
   9  16  -3    317.31    256.90     87.40  48%7 <
  10  15   0    200.29    201.90    110.20  48%7 <
  10  16  -1    233.00    284.80     99.00  48%7 <
  10  17  -2    156.79    165.40     89.90  48%7 <
  11  13   4   1628.80   2536.40    206.50  48%7 o
  11  14   3    203.76    226.00    143.30  48%7 <
  11  15   2    288.25    343.80    130.40  48%7 <
 -11 -16  -2   1231.37    874.70    142.20  49%7 o
 -11 -15  -3     41.28    176.60    149.90  49%7 <
  -9 -17   2      7.68    113.10     95.80  49%7 <
  -9 -16   1     87.20     53.60    113.70  49%7 <
  -9 -15   0     24.20    119.30    110.90  49%7 <
  -8 -16   3    238.72    349.40    103.20  49%7 o
  -8 -15   2    487.63    433.40    127.50  49%7 o
  -8 -14   1    315.02    216.50    125.40  49%7 <
  -8 -13   0    298.65    248.70    148.90  49%7 <
  -8 -12  -1   1009.96   1390.30    164.70  49%7 o
  -8 -11  -2    800.11   1010.00    199.10  49%7 o
  -7 -16   4     35.91    -21.90     92.20  49%7 <
  -6 -15   5     81.98    210.90     80.70  49%7 <
  -6 -14   4     65.09     33.20    103.50  49%7 <
  -6 -13   3     93.02    234.10    112.00  49%7 <
  -6 -12   2   2324.58   2499.30    165.70  49%7 o
  -6 -11   1    690.55    547.70    150.10  49%7 o
  -6  -3  -7    166.95     22.90    134.40  49%7 <
  -6  -2  -8    112.88    111.40    110.60  49%7 <
  -5 -10   2   1144.48   1688.10    167.40  49%7 o
  -5  -9   1   2354.19   2078.60    204.70  49%7 o
  -4 -13   6     95.78    192.30     97.30  49%7 <
  -4 -12   5    153.94    429.80     97.70  49%7 o
  -4   1  -8    106.16     96.50    111.60  49%7 <
  -3 -11   6    254.47    308.50     97.30  49%7 o
  -3 -10   5    671.33    944.90    131.90  49%7 o
  -3  -9   4    642.36    615.90    143.90  49%7 o
  -3  -8   3   4471.88   5714.40    219.50  49%7 o
  -3  -7   2   1591.86   1620.60    193.00  49%7 o
  -3   1  -6   5607.12   3726.70    182.30  49%7 o
  -3   2  -7    157.58    169.30    110.90  49%7 <
  -3   3  -8    347.30    353.90     89.00  49%7 o
  -2 -11   7     11.19     42.00     87.60  49%7 <
  -1  -9   7    111.62    114.70    101.10  49%7 <
  -1  -8   6    132.89    191.80    124.90  49%7 <
  -1  -7   5    368.77    225.60    108.90  49%7 <
  -1   6  -8    134.08    205.10     79.10  49%7 <
   0  -4   4   8400.43  10296.30    300.20  49%7 o
   0   4  -4   8249.25   7332.10    241.60  49%7 o
   0   6  -6   1257.83    908.70    119.00  49%7 o
   1  -7   8     47.92   -109.00    101.60  49%7 <
   1  -6   7     57.95     76.20     98.10  49%7 <
   1   8  -7     48.07     12.90     89.20  49%7 <
   2  -5   8    116.28    338.80    109.60  49%7 o
   2  -4   7    186.67    373.40    126.40  49%7 <
   2  -3   6   1508.48   1951.20    158.20  49%7 o
   2   6  -3   1717.08   1249.90    195.80  49%7 o
   2   7  -4   2051.78   1631.90    152.00  49%7 o
   2   8  -5    586.06    406.70    115.00  49%7 o
   2   9  -6    208.19    170.60     95.50  49%7 <
   2  10  -7    153.66     95.10     79.70  49%7 <
   4  -2   8    186.43     28.20     99.90  49%7 <
   4  -1   7    148.75     85.10    128.30  49%7 <
   4   0   6    526.09    304.50    138.80  49%7 <
   4  10  -4    115.50    149.20    109.70  49%7 <
   4  11  -5    359.75    325.20    105.30  49%7 o
   4  12  -6    103.49     72.80     82.90  49%7 <
   5   8   0   2156.28   4056.80    233.00  49%7 o
   5   9  -1   2395.95   2253.60    176.30  49%7 o
   5  10  -2   1162.39   1128.10    145.60  49%7 o
   5  11  -3    175.62    205.40    101.10  49%7 <
   5  12  -4    674.41    687.40    102.30  49%7 o
   5  13  -5    147.15    275.90     69.60  49%7 o
   6   1   8     18.13    121.00    109.70  49%7 <
   6  13  -4     73.80     27.20     88.70  49%7 <
   6  14  -5     43.05     73.20     73.30  49%7 <
   7  10   1   1882.68   1890.30    185.40  49%7 o
   7  11   0    363.52    176.00    132.20  49%7 <
   7  12  -1    334.35    196.10    111.60  49%7 <
   7  13  -2    276.88     97.90     99.20  49%7 <
   7  14  -3    330.86    407.20     90.50  49%7 o
   7  15  -4     98.07     61.00     84.10  49%7 <
   9  13   1   1679.02   1238.80    143.90  49%7 o
   9  14   0    721.48    307.90    116.10  49%7 <
   9  15  -1    287.80    177.30    105.70  49%7 <
   9  16  -2    479.64    340.40     92.60  49%7 o
   9  17  -3    149.49    153.30     77.30  49%7 <
  11  16   1    199.51    177.50    103.30  49%7 <
  11  17   0   1370.13   1112.70    111.80  49%7 o
 -10 -17   0   1367.00   1230.50    138.70  50%7 o
  -9 -13  -2    876.38    760.90    181.90  50%7 o
  -8 -17   3    322.32    249.50    103.40  50%7 <
  -8 -16   2    450.08    308.60    111.50  50%7 <
  -8  -6  -7    574.95    338.00    172.70  50%7 <
  -7 -15   3     61.54     18.60    101.00  50%7 <
  -7 -14   2   1413.95    957.60    129.80  50%7 o
  -7 -13   1    833.02   1055.50    146.70  50%7 o
  -7 -12   0    116.76    228.30    153.50  50%7 <
  -6 -15   4    191.40    204.20     97.40  50%7 <
  -6 -10   0    495.27    595.40    162.00  50%7 o
  -6  -9  -1    422.58    106.50    237.10  50%7 <
  -5 -14   5     66.98     -3.80     81.10  50%7 <
  -5 -13   4    271.39    237.70    110.30  50%7 <
  -5 -12   3    966.26    951.60    141.60  50%7 o
  -5  -3  -5    570.98    437.80    188.90  50%7 <
  -5  -2  -6    168.82     79.40    146.00  50%7 <
  -5  -1  -7    811.36    387.30    122.00  50%7 o
  -5   0  -8     54.88    245.70    104.80  50%7 <
  -4 -14   6    210.34    185.90     91.80  50%7 <
  -4 -10   3    231.22    127.80    128.40  50%7 <
  -4  -9   2   1818.34   1604.30    201.00  50%7 o
  -4   2  -8    140.62    256.20    114.60  50%7 <
  -3 -12   6    115.01    165.80     98.90  50%7 <
  -3 -11   5   1382.75   1560.60    133.90  50%7 o
  -3  -5   0   6042.24   6440.20    373.40  50%7 o
  -2 -10   6    116.34    100.20    101.20  50%7 <
  -2  -9   5    434.41    472.20    122.30  50%7 o
  -2  -8   4    937.47   1047.70    162.40  50%7 o
  -2   1  -4  10999.30  11125.40    301.30  50%7 o
  -2   2  -5   1648.36   1309.80    175.90  50%7 o
  -2   3  -6   1185.92    892.50    141.80  50%7 o
  -2   4  -7    769.99    579.20    117.30  50%7 o
  -1 -10   7    127.78    -48.90     88.20  50%7 <
  -1  -5   3   1098.26   1456.00    184.40  50%7 o
  -1  -4   2  45646.70  55815.40    570.80  50%7 o
  -1   7  -8     70.48    137.10     92.50  50%7 <
   0  -7   6   1436.27   1860.30    155.60  50%7 o
   1  -5   6    640.40    863.70    118.90  50%7 o
   1  -4   5   2216.53   1744.80    179.20  50%7 o
   1  -3   4   9667.04  11242.90    287.60  50%7 o
   1   5  -3   1228.78   1770.30    209.30  50%7 o
   1   6  -4   1530.16   1737.50    166.00  50%7 o
   1   7  -5    497.87    604.50    132.10  50%7 o
   1   8  -6    276.71    487.00    105.50  50%7 o
   1   9  -7    203.80     61.20     87.60  50%7 <
   2  -6   8     18.34     40.00     85.00  50%7 <
   2  -5   7    201.75    344.50    120.30  50%7 <
   3   6  -1    425.32     51.00    219.20  50%7 <
   3   7  -2   2425.18   1227.60    166.20  50%7 o
   3   8  -3   6217.39   3499.40    161.10  50%7 o
   3   9  -4    950.63    658.20     96.00  50%7 o
   3  10  -5   1477.14    785.90     94.20  50%7 o
   3  11  -6    355.42    111.40     71.70  50%7 <
   4   1   5   4266.74   3000.30    221.60  50%7 o
   4  11  -4    201.72    159.50    124.60  50%7 <
   4  12  -5    219.53    128.30     97.20  50%7 <
   4  13  -6    168.74     91.60     85.50  50%7 <
   5  -1   8    117.03    200.50    103.50  50%7 <
   6   2   7    370.49     73.70    123.60  50%7 <
   6   3   6    162.94    164.90    168.50  50%7 <
   6  11  -1    841.57    704.20    159.20  50%7 o
   6  12  -2   3321.53   3855.00    181.60  50%7 o
   6  13  -3    191.33    469.90     99.10  50%7 o
   6  14  -4    100.26     80.10     90.00  50%7 <
   6  15  -5     99.64    182.60     86.70  50%7 <
   8  12   1   1496.15   2565.00    188.40  50%7 o
   8  13   0    332.41    333.30    128.40  50%7 <
   8  14  -1    226.41     49.50    102.40  50%7 <
   8  15  -2    825.50    505.20     91.10  50%7 o
   8  16  -3    238.61    110.70     81.60  50%7 <
  10  14   2   1046.23   1135.00    153.50  50%7 o
  10  15   1     45.70   -144.00    107.20  50%7 <
  10  16   0    770.89    307.80     96.90  50%7 o
  10  17  -1     47.84     74.70     84.20  50%7 <
 -10 -15  -2    200.35    273.70    153.50  51%7 <
 -10 -14  -3    862.23    586.30    179.60  51%7 o
  -9 -17   1     90.76     48.30    117.10  51%7 <
  -9 -16   0   1039.15    262.90    128.70  51%7 <
  -8 -15   1     50.93     80.20    128.20  51%7 <
  -8 -14   0    913.68    471.60    157.40  51%7 <
  -7 -16   3     25.73    273.30    104.60  51%7 <
  -7 -15   2    607.29    342.30    125.80  51%7 <
  -7 -11  -1   1368.20   1355.40    207.30  51%7 o
  -7  -4  -7     82.51    159.80    164.30  51%7 <
  -6 -14   3    189.71    272.80    125.70  51%7 <
  -6 -13   2   1382.15   1503.00    165.10  51%7 o
  -6  -1  -8     14.48    169.60    130.50  51%7 <
  -5 -15   5    259.29    318.70    113.00  51%7 <
  -5 -14   4    210.98    427.60    121.40  51%7 o
  -5 -11   2    280.45    507.20    168.00  51%7 o
  -5 -10   1   4214.45   3889.50    226.50  51%7 o
  -4 -13   5     86.06     37.60    113.10  51%7 <
  -4 -12   4   1404.65   1278.50    150.10  51%7 o
  -4  -8   1   4649.45   4786.70    256.00  51%7 o
  -4  -7   0    171.08    647.20    286.50  51%7 <
  -4  -1  -5   4031.01   2648.10    237.20  51%7 o
  -4   0  -6    673.79    347.50    172.80  51%7 <
  -3 -13   6    138.06    257.90    107.50  51%7 <
  -3 -10   4    627.20   1365.50    160.70  51%7 o
  -3  -9   3   2490.46   2420.00    188.80  51%7 o
  -3   2  -6   1608.97   1289.80    178.90  51%7 o
  -3   3  -7    126.23    268.10    129.30  51%7 <
  -3   4  -8    145.21    184.10    105.40  51%7 <
  -2 -11   6    241.01    291.40    111.20  51%7 <
  -2 -10   5    750.95    739.00    142.50  51%7 o
  -2  -7   3   4795.27   3778.70    222.00  51%7 o
  -2  -6   2    801.75    953.50    251.20  51%7 o
  -2   6  -8     85.81     45.70     98.70  51%7 <
  -1  -9   6    901.12   1044.30    141.80  51%7 o
  -1  -8   5    985.08   1480.00    149.90  51%7 o
  -1   5  -6    607.38    571.00    144.10  51%7 o
   0  -5   4   2383.33   2615.70    226.20  51%7 o
   0   7  -6   1301.31   1122.10    160.80  51%7 o
   1  -7   7     49.53    238.40    111.50  51%7 <
   1  -6   6    356.27    477.00    138.40  51%7 o
   1  -2   3  14210.70  17343.60    391.00  51%7 o
   1   4  -2  44603.20  46766.70    546.50  51%7 o
   1  10  -7     54.45     35.00    100.30  51%7 <
   2  -4   6    282.24     21.50    144.70  51%7 <
   2   7  -3   4905.70   3368.70    215.00  51%7 o
   2   8  -4    899.11    876.20    158.60  51%7 o
   2   9  -5    349.48    389.90    129.10  51%7 o
   2  10  -6    124.72    223.00    107.50  51%7 <
   2  11  -7      7.75    137.50     91.20  51%7 <
   3  -5   8    118.95    -23.30    102.60  51%7 <
   3  -1   5   2271.52   2045.50    206.30  51%7 o
   3  11  -5   1333.49   1298.20    138.90  51%7 o
   3  12  -6    170.13    282.40    104.40  51%7 <
   4  -2   7    759.87    907.20    151.20  51%7 o
   4   8  -1   6140.94   4757.20    254.40  51%7 o
   4   9  -2    953.67   1441.30    194.40  51%7 o
   5   1   6    741.03   1499.50    190.40  51%7 o
   5  11  -2    205.66    120.10    144.90  51%7 <
   5  12  -3   1079.77    987.60    140.60  51%7 o
   5  13  -4    183.05    250.10    117.80  51%7 <
   5  14  -5     66.11    -22.80    104.60  51%7 <
   6   0   8     22.32    336.80    134.70  51%7 <
   6   9   1    522.86    683.40    234.70  51%7 <
   6  10   0    644.27   1302.60    194.20  51%7 o
   6  15  -4    379.25    163.70    107.80  51%7 <
   7  13  -1    602.02    631.80    147.60  51%7 o
   7  14  -2   1276.65   1178.80    135.80  51%7 o
   7  15  -3     56.41     -2.40    119.70  51%7 <
   7  16  -4     34.09   -101.60     92.00  51%7 <
   8  11   2    683.55   1622.60    218.30  51%7 o
   8  16  -2    452.76    377.80    114.10  51%7 o
   8  17  -3    393.49    498.20    104.80  51%7 o
   9  14   1    359.33    690.20    164.20  51%7 o
   9  15   0    175.79    145.30    123.80  51%7 <
   9  16  -1    137.98    529.20    120.00  51%7 o
  11  16   2    800.98    987.00    150.90  51%7 o
  11  17   1    253.31    286.60    120.40  51%7 <
  -9 -18   1    304.76    204.10    120.20  52%7 <
  -8 -17   2     79.55    151.80    113.40  52%7 <
  -8 -16   1    698.64    762.60    132.90  52%7 o
  -8 -13  -1    550.45    332.70    160.70  52%7 <
  -7 -17   3    187.16    187.50    104.00  52%7 <
  -7 -14   1    357.16    326.60    128.60  52%7 <
  -7 -10  -2   5682.92   5101.60    279.50  52%7 o
  -6 -16   4     77.28    179.00    101.70  52%7 <
  -6 -15   3     70.66    230.30    112.30  52%7 <
  -6 -12   1    781.62   1160.10    169.90  52%7 o
  -6 -11   0   1017.55    497.10    186.60  52%7 <
  -6  -3  -6    229.64    382.60    198.70  52%7 <
  -6  -2  -7    556.89    438.00    153.00  52%7 <
  -5 -13   3    243.07    621.20    129.60  52%7 o
  -5  -9   0   1960.30   1873.00    254.10  52%7 o
  -5   1  -8    113.44     -4.00    114.70  52%7 <
  -4 -14   5    453.68    423.20    101.40  52%7 o
  -4 -13   4    403.99    732.10    128.60  52%7 o
  -4 -11   3    318.72    597.00    147.60  52%7 o
  -4 -10   2   1026.30    805.90    192.90  52%7 o
  -4  -2  -4   2168.68    885.10    272.30  52%7 o
  -4   3  -8     82.16    159.20    114.50  52%7 <
  -3 -14   6     51.47    190.30    103.30  52%7 <
  -3 -12   5    338.13    470.00    110.70  52%7 o
  -3 -11   4   1104.65   1215.10    148.10  52%7 o
  -3  -8   2   2889.61   4003.60    231.20  52%7 o
  -3   1  -5   1855.29   1131.60    191.50  52%7 o
  -3   5  -8     67.72     45.00    109.40  52%7 <
  -2 -12   6     92.78    153.40    114.10  52%7 <
  -2  -9   4    417.59    364.40    145.80  52%7 <
  -2   3  -5    163.12     60.70    172.30  52%7 <
  -1 -10   6     27.64    128.50    102.50  52%7 <
  -1  -7   4   1111.37   1224.50    173.50  52%7 o
  -1  -6   3   7858.59   5864.80    272.70  52%7 o
  -1   6  -6    639.17    337.80    132.60  52%7 <
  -1   7  -7      8.22   -120.30    106.80  52%7 <
   0  -8   6    380.33    528.20    137.90  52%7 o
   0   5  -4   1974.84   2625.70    203.00  52%7 o
   1  -8   7     35.31     98.30    105.60  52%7 <
   1  -5   5    166.86   -189.60    149.80  52%7 <
   1   7  -4    724.83    682.00    164.50  52%7 o
   1   8  -5    904.70    903.50    144.00  52%7 o
   1   9  -6    689.92    912.40    127.20  52%7 o
   2  -6   7    299.60     51.20    118.00  52%7 <
   2   6  -2    845.76   1431.40    253.60  52%7 o
   2  10  -5    717.35    651.80    119.10  52%7 o
   2  11  -6    201.54     -6.80     96.40  52%7 <
   3  -6   8     82.85    104.50    111.60  52%7 <
   3  -4   7     56.14    -86.10    120.50  52%7 <
   3  -3   6   1631.20   1836.10    184.70  52%7 o
   3   0   4  19055.10  18776.60    373.30  52%7 o
   3   8  -2   3202.21   3633.00    243.70  52%7 o
   3   9  -3   2609.82   1982.10    187.90  52%7 o
   3  13  -6    109.08    181.60    105.40  52%7 <
   4  -1   6   3100.93   3458.60    204.90  52%7 o
   4   7   0    247.15    460.70    266.70  52%7 <
   4  11  -3    359.65    586.70    141.50  52%7 o
   4  12  -4   1367.57   1574.80    134.50  52%7 o
   4  13  -5     76.23    -14.70     97.10  52%7 <
   5  -2   8     92.36     13.30    117.30  52%7 <
   5  10  -1   5181.34   5369.00    225.50  52%7 o
   5  14  -4    189.53    416.70    121.70  52%7 o
   5  15  -5    244.19    399.70     98.20  52%7 o
   6   1   7    179.69    509.00    155.10  52%7 o
   6  13  -2   1724.77   1795.00    162.80  52%7 o
   6  14  -3    167.36    469.60    133.30  52%7 o
   7  11   1   1049.64   1550.40    201.70  52%7 o
   7  12   0     76.74    356.60    165.90  52%7 <
   7  16  -3      8.67    -20.20    106.90  52%7 <
   8  14   0   1033.86    800.30    156.30  52%7 o
   8  15  -1     80.69     51.70    114.00  52%7 <
   9  13   2    991.57   1256.90    200.50  52%7 o
   9  17  -1     36.70    259.10    113.10  52%7 <
  10  16   1    171.85    515.00    134.70  52%7 o
  10  17   0   1105.69   1629.40    147.60  52%7 o
  11  15   3     46.42    106.50    159.50  52%7 <
 -10 -16  -2   1097.29    786.60    161.50  53%7 o
  -9 -17   0    149.90    169.10    113.40  53%7 <
  -9 -14  -2   1398.17    962.30    166.30  53%7 o
  -8 -18   2    139.98    166.00     98.10  53%7 <
  -8 -15   0    762.85    377.00    134.00  53%7 <
  -8 -12  -2   2261.55   2601.60    215.70  53%7 o
  -7 -16   2    298.99    233.20    111.00  53%7 <
  -7 -13   0    720.47    143.80    148.90  53%7 <
  -6 -17   4    537.31    220.00    114.70  53%7 <
  -6 -16   3    151.19     51.20    111.10  53%7 <
  -6 -14   2   1212.66   1004.20    156.40  53%7 o
  -6   0  -8     43.04     45.60    119.20  53%7 <
  -5 -15   4    431.31    476.40    117.10  53%7 o
  -5 -14   3    117.72    211.40    119.70  53%7 <
  -5 -12   2   4695.47   3603.60    192.50  53%7 o
  -5 -11   1    568.87    520.90    173.80  53%7 <
  -5  -1  -6   1010.33    917.20    189.50  53%7 o
  -4 -15   5     90.07     61.40     92.60  53%7 <
  -4 -12   3    336.28    346.90    133.80  53%7 <
  -4  -9   1   4415.58   3018.50    241.20  53%7 o
  -4   1  -6   1187.99   1121.70    176.50  53%7 o
  -4   2  -7    381.97    279.90    133.40  53%7 <
  -3 -13   5    267.93    333.60    121.10  53%7 <
  -3 -10   3    546.38    684.20    160.30  53%7 o
  -3  -7   1  10814.60  11169.30    330.30  53%7 o
  -3   0  -4  18097.40  13912.00    369.00  53%7 o
  -3   4  -7    107.91     51.00    133.50  53%7 <
  -2 -13   6     86.30     23.50    107.00  53%7 <
  -2 -11   5    159.11    297.20    124.60  53%7 <
  -2  -8   3   5555.41   5637.90    243.10  53%7 o
  -2   2  -4   2380.01   3774.20    279.90  53%7 o
  -2   6  -7    128.63    -70.70    121.00  53%7 <
  -1 -11   6     98.82    244.70    101.20  53%7 <
  -1  -9   5    242.05    604.70    137.40  53%7 o
  -1   5  -5    672.46    412.20    165.60  53%7 <
  -1   8  -7    113.99     83.20    102.10  53%7 <
   0  -9   6    487.95    454.00    127.00  53%7 o
   0  -6   4   1270.39    620.10    178.50  53%7 o
   0   8  -6    296.58    270.70    135.20  53%7 <
   1  -7   6    767.41    442.10    140.00  53%7 o
   1  -4   4   2477.62   3162.00    233.10  53%7 o
   1   6  -3   8010.95   6938.60    260.10  53%7 o
   1  10  -6     37.70     -4.70    113.80  53%7 <
   1  11  -7     31.67    187.20     94.10  53%7 <
   2  -7   7    147.69    366.10    115.20  53%7 o
   2  -5   6    324.52    120.60    151.20  53%7 <
   2   5  -1  20927.90  18663.60    454.90  53%7 o
   2   8  -3   4511.03   4314.60    227.60  53%7 o
   2   9  -4    333.65    280.60    159.80  53%7 <
   2  12  -6     53.63      2.20    104.30  53%7 <
   3  -5   7    702.32    753.50    156.80  53%7 o
   3  11  -4    773.55   1238.20    145.10  53%7 o
   3  12  -5    303.99    389.80    121.10  53%7 o
   4  10  -2   1087.08   1348.80    176.60  53%7 o
   4  13  -4    594.14    708.60    126.60  53%7 o
   4  14  -5    393.80    493.80    114.90  53%7 o
   5  -3   8     35.63     71.60    111.50  53%7 <
   5  -1   7    710.66    535.10    163.10  53%7 o
   5   9   0   1178.25   3875.70    252.70  53%7 o
   5  12  -2   4231.78   4724.60    201.10  53%7 o
   5  13  -3    154.51    484.70    127.60  53%7 o
   6  -1   8     10.90    152.30    123.90  53%7 <
   6   8   2  14835.80  21335.70    442.50  53%7 o
   6  11   0    614.63    943.70    178.70  53%7 o
   6  12  -1    869.12    780.00    147.40  53%7 o
   6  15  -3    203.78    168.20    114.20  53%7 <
   6  16  -4    113.52    135.70    111.30  53%7 <
   7   1   8    391.94    272.50    137.90  53%7 <
   7   4   6   3754.36   5641.40    261.00  53%7 o
   7  14  -1    566.75    397.90    138.20  53%7 <
   7  15  -2    481.00    547.30    122.60  53%7 o
   7  17  -3    143.23    227.00    103.60  53%7 <
   8  13   1    187.99    550.60    164.50  53%7 o
   8  17  -2     39.77     -6.50    102.20  53%7 <
   9   6   7    182.10    577.10    180.10  53%7 o
   9  16   0    796.93    782.80    141.40  53%7 o
  10  15   2    501.88    490.90    142.70  53%7 o
  11  14   4   2997.07   4430.30    242.00  53%7 o
 -10 -15  -3   1382.26    582.00    172.00  54%7 o
  -8 -17   1    129.78    225.10    119.60  54%7 <
  -8  -5  -7    141.22     54.40    171.10  54%7 <
  -7 -17   2    117.67     58.70    103.00  54%7 <
  -7 -15   1    558.12    441.00    137.70  54%7 o
  -7 -12  -1    406.24    296.70    174.10  54%7 <
  -7  -3  -7    441.34    242.10    166.10  54%7 <
  -6 -15   2    309.81    122.50    119.10  54%7 <
  -6 -13   1    723.32    608.60    153.50  54%7 o
  -6 -10  -1    329.13     10.30    223.10  54%7 <
  -6  -1  -7    339.39    124.70    147.00  54%7 <
  -5 -16   4     96.24    149.70    102.80  54%7 <
  -5 -13   2     62.59      1.50    124.50  54%7 <
  -5  -2  -5   3645.88   1153.60    216.00  54%7 o
  -5   1  -7    776.99    425.50    132.60  54%7 o
  -4 -16   5    231.18     84.00    100.50  54%7 <
  -4 -14   4     49.27     12.10    110.20  54%7 <
  -4 -11   2    251.39   -118.40    143.00  54%7 <
  -4   3  -7    128.94     69.30    125.50  54%7 <
  -4   4  -8     58.10    -21.90    111.80  54%7 <
  -3 -14   5    112.82    114.30    102.90  54%7 <
  -3 -12   4   1556.38   1145.10    143.80  54%7 o
  -3  -9   2    392.76    732.90    176.90  54%7 o
  -2 -14   6     81.10    -99.80     78.00  54%7 <
  -2 -12   5    102.93    -33.20    114.60  54%7 <
  -2 -10   4   1081.57   1741.60    164.70  54%7 o
  -2  -7   2    864.32    801.50    230.10  54%7 o
  -1 -12   6    384.30    277.10    109.40  54%7 <
  -1 -10   5     46.14    -44.40    121.50  54%7 <
  -1  -5   2  34558.40  33957.50    487.50  54%7 o
  -1   7  -6    806.87    695.60    130.50  54%7 o
   0 -10   6    180.63      3.90    106.90  54%7 <
   0   3  -2  18459.70  17718.40    435.00  54%7 o
   0   6  -4   1162.87   1234.90    178.70  54%7 o
   0   9  -6    430.44    334.50    122.80  54%7 <
   1  -9   7    131.78    191.50    105.10  54%7 <
   1  -8   6    186.19    229.60    120.90  54%7 <
   1  -6   5    199.33    505.50    160.40  54%7 o
   1   5  -2  34606.40  31268.60    470.60  54%7 o
   1   8  -4   1279.27    923.60    170.80  54%7 o
   1   9  -5    103.54    154.40    127.60  54%7 <
   1  11  -6     84.01    -15.30    113.30  54%7 <
   2  -6   6    923.04   1269.20    138.70  54%7 o
   2  -4   5    791.20   1099.10    160.80  54%7 o
   2  10  -4   1085.12   1222.70    157.80  54%7 o
   2  11  -5    230.13    298.60    124.30  54%7 <
   3  -4   6    397.63    456.90    145.30  54%7 o
   3   1   3   7353.50  10535.10    403.60  54%7 o
   3  10  -3    528.47    728.50    156.20  54%7 o
   3  13  -5    282.10    202.40    117.70  54%7 <
   3  14  -6     54.55    266.00     96.80  54%7 <
   4  -5   8    118.36     34.70     99.60  54%7 <
   4  -2   6    105.59     54.70    143.40  54%7 <
   4   9  -1   4696.37   5036.70    266.50  54%7 o
   4  12  -3    327.23    272.20    149.10  54%7 <
   4  15  -5     73.99     23.60    103.20  54%7 <
   5   0   6    792.99    786.10    176.10  54%7 o
   5  11  -1    336.79    701.10    178.10  54%7 o
   5  14  -3     96.94     47.50    121.00  54%7 <
   5  15  -4   1093.55   1105.70    128.20  54%7 o
   6  14  -2    991.85   1503.40    148.60  54%7 o
   6  17  -4    503.36    628.90    110.10  54%7 o
   7   2   7    134.48    258.60    162.70  54%7 <
   7  10   2   3733.28   6152.40    294.50  54%7 o
   7  13   0    196.54    238.80    164.90  54%7 <
   7  16  -2    184.55    262.20    128.30  54%7 <
   8   4   7    266.08    582.90    178.60  54%7 o
   8  15   0    364.78    530.40    141.30  54%7 o
   8  18  -2    159.06    119.50    114.10  54%7 <
   9  15   1    383.01    436.30    156.90  54%7 <
   9  18  -1    234.39    326.00    117.10  54%7 <
  10  14   3    618.23    728.10    192.40  54%7 o
 -10 -17  -2    279.49    128.20    126.40  55%7 <
  -9 -18   0     89.27    191.20    119.00  55%7 <
  -9 -15  -2    115.95    -53.30    152.70  55%7 <
  -8 -18   1    577.66    438.30    106.90  55%7 o
  -8 -16   0    853.97    419.50    129.70  55%7 o
  -7 -18   2    192.55    186.90    102.30  55%7 <
  -7 -16   1    620.31    357.20    115.60  55%7 o
  -7 -14   0    268.44    445.80    144.40  55%7 o
  -7  -1  -8    118.01     76.60    118.20  55%7 <
  -6 -17   3    279.25    117.40     96.20  55%7 <
  -6 -14   1    379.46    169.20    141.20  55%7 <
  -6 -12   0    165.47   -132.20    163.10  55%7 <
  -6   1  -8     19.12     36.80    118.30  55%7 <
  -5 -17   4    179.28     50.10     81.70  55%7 <
  -5 -15   3    214.30    153.40    111.90  55%7 <
  -5 -12   1    205.61     49.90    153.50  55%7 <
  -5 -10   0   1502.74   1194.40    197.60  55%7 o
  -5   0  -6    227.76    -23.00    157.40  55%7 <
  -5   3  -8     76.63    205.40    112.90  55%7 <
  -4 -15   4    638.52    648.60    120.20  55%7 o
  -4 -13   3    422.73    344.30    123.80  55%7 <
  -4  -8   0  22273.40  20582.10    389.10  55%7 o
  -4   2  -6    412.67    500.00    149.50  55%7 o
  -4   5  -8    103.73    301.40    110.10  55%7 <
  -3 -15   5    202.16    165.00     90.40  55%7 <
  -3 -13   4     73.34    316.30    119.30  55%7 <
  -3 -11   3    967.15    643.50    145.70  55%7 o
  -3  -6   0   2040.76    593.70    331.80  55%7 <
  -3   4  -6    550.85    754.60    150.60  55%7 o
  -2 -13   5     26.16     62.80     95.40  55%7 <
  -2 -11   4    355.55    374.60    130.00  55%7 <
  -2  -9   3   8372.11   5503.60    225.50  55%7 o
  -2   1  -3  12745.00  13548.50    374.20  55%7 o
  -2   6  -6    864.87   1045.10    142.80  55%7 o
  -2   7  -7    101.43    156.90    109.00  55%7 <
  -1 -11   5     73.81    312.20    115.80  55%7 <
  -1  -9   4    361.51    589.40    145.00  55%7 o
  -1  -7   3   3001.99   2235.60    203.50  55%7 o
  -1   6  -5     85.00   -234.80    137.90  55%7 <
  -1   8  -6    234.46    494.00    131.90  55%7 o
  -1   9  -7    116.71     -8.90    104.30  55%7 <
   0  -7   4   6667.17   6442.30    235.60  55%7 o
   1 -10   7     65.92     87.80     99.90  55%7 <
   1  -5   4   2043.65   2640.60    211.70  55%7 o
   1  -3   3   3457.95   4166.30    294.80  55%7 o
   1   7  -3   3257.00   3964.10    232.90  55%7 o
   1  10  -5     53.57     -5.40    122.60  55%7 <
   2  -8   7     80.59    305.90    116.00  55%7 <
   2  -3   4   3195.25   2539.80    233.90  55%7 o
   2   7  -2    716.47   1246.80    216.50  55%7 o
   2   9  -3   7982.04   8261.80    262.80  55%7 o
   2  12  -5     70.60    286.40    102.60  55%7 <
   3  -6   7    152.59    123.00    124.40  55%7 <
   3   9  -2    324.52    752.10    186.30  55%7 o
   3  12  -4   1269.63    656.80    144.70  55%7 o
   3  14  -5    111.55    239.70    112.30  55%7 <
   4  -4   7   1388.94   1997.90    163.70  55%7 o
   4   1   4   5461.23   7210.50    324.60  55%7 o
   4  11  -2    184.25    230.80    149.60  55%7 <
   4  14  -4     37.40     79.60    117.10  55%7 <
   4  16  -5    206.73    257.30     96.10  55%7 <
   5  -2   7     41.20    158.10    129.70  55%7 <
   5   8   1    871.20   1142.70    287.40  55%7 o
   5  13  -2     50.41     52.80    135.40  55%7 <
   5  16  -4     94.45    408.70    111.50  55%7 o
   6  -2   8     24.69    134.50    118.90  55%7 <
   6  10   1    354.20    233.20    209.60  55%7 <
   6  13  -1    736.27    816.90    155.80  55%7 o
   6  15  -2    287.08    465.50    111.50  55%7 o
   6  16  -3    146.29     50.60    111.90  55%7 <
   7   0   8     88.49     55.00    121.10  55%7 <
   7  12   1    199.05    148.10    182.50  55%7 <
   7  15  -1    524.04    863.00    147.30  55%7 o
   7  17  -2     87.69    351.20    117.20  55%7 <
   8  12   2   2364.86   3903.40    243.40  55%7 o
   8  17  -1    145.26    322.70    122.10  55%7 <
   9  14   2   1037.50   1635.70    189.90  55%7 o
   9  17   0    100.93     99.60    122.90  55%7 <
  10  16   2   1215.72   1987.20    174.90  55%7 o
  -8 -17   0    127.24     74.00    130.60  56%7 <
  -8 -13  -2   2555.64   1246.60    186.00  56%7 o
  -7 -15   0    195.16     34.90    127.30  56%7 <
  -7 -11  -2   2169.51   1170.80    214.00  56%7 o
  -7  -2  -7    159.42    278.10    144.00  56%7 <
  -6 -18   3    240.26    155.40    108.00  56%7 <
  -6 -16   2    218.01     93.00    107.60  56%7 <
  -5 -16   3    116.60     97.50    111.00  56%7 <
  -5 -14   2   1938.53   1202.60    147.10  56%7 o
  -5   2  -7     18.95    155.70    140.70  56%7 <
  -5   4  -8    156.95    243.50    111.60  56%7 <
  -4 -16   4    201.36    -93.70    102.90  56%7 <
  -4 -14   3    198.99    -12.40    118.10  56%7 <
  -4 -12   2   3362.00   2800.10    187.20  56%7 o
  -4 -10   1   6070.73   6278.10    255.00  56%7 o
  -4   4  -7   1372.98   1196.80    151.20  56%7 o
  -3 -16   5    603.74    365.60     91.40  56%7 o
  -3 -14   4    269.41    -50.70    111.70  56%7 <
  -3 -12   3    205.51    169.70    128.10  56%7 <
  -3 -10   2   1172.54    335.80    179.90  56%7 <
  -3  -8   1    187.25    630.80    219.10  56%7 <
  -3   1  -4   9862.29   7849.50    292.80  56%7 o
  -2 -14   5    101.19     61.50    101.70  56%7 <
  -2 -12   4    298.17    450.60    124.20  56%7 o
  -2 -10   3   2287.17   1586.50    171.90  56%7 o
  -2  -8   2   6220.57   4564.10    229.70  56%7 o
  -2  -6   1    532.56    421.60    280.60  56%7 <
  -2   3  -4   1041.07    376.60    209.00  56%7 <
  -2   8  -7    160.49    284.60    113.50  56%7 <
  -1 -13   6    721.08    648.40    115.10  56%7 o
  -1   5  -4   2506.03   2427.90    200.40  56%7 o
  -1   7  -5    445.68    -29.20    138.90  56%7 <
  -1  10  -7    193.74    102.60    109.50  56%7 <
   0 -11   6    160.31    364.20    111.90  56%7 o
   0   7  -4   9185.29   7007.90    245.60  56%7 o
   1 -11   7     49.77    -10.50     95.50  56%7 <
   1  -9   6   1029.55    868.70    132.60  56%7 o
   1  -7   5    551.06    252.90    138.30  56%7 <
   1   9  -4    386.32    633.80    148.30  56%7 o
   1  11  -5    114.23    212.60    119.80  56%7 <
   1  12  -6    345.50    486.30    112.80  56%7 o
   2  -9   7    161.53    -47.80    104.70  56%7 <
   2  -7   6    240.85     60.10    122.30  56%7 <
   2  -5   5   1754.84   1419.20    173.40  56%7 o
   2  11  -4    323.71    301.10    138.80  56%7 <
   2  13  -5     26.37     -4.70    109.80  56%7 <
   2  14  -6     64.48     52.80    101.20  56%7 <
   3  -7   7     56.67    165.00    102.80  56%7 <
   3  -5   6    625.35    631.20    145.70  56%7 o
   3  -3   5    542.68    345.80    164.80  56%7 <
   3   8  -1    182.45    534.00    233.60  56%7 <
   3  13  -4    220.56     25.20    130.50  56%7 <
   3  15  -5    230.87    296.50    112.30  56%7 <
   4  -5   7    550.90    564.90    126.80  56%7 o
   4  -1   5   3060.74   2524.20    212.40  56%7 o
   4   8   0  27644.80  36662.00    479.00  56%7 o
   4  10  -1   6089.80   8965.90    265.30  56%7 o
   4  13  -3    536.80   1400.30    148.40  56%7 o
   4  15  -4    656.99    783.20    129.30  56%7 o
   5  -5   8    235.04    267.60    101.60  56%7 <
   5  -1   6    577.66    804.00    150.50  56%7 o
   5   1   5    641.07    714.80    207.70  56%7 o
   5  10   0   1653.63   2949.40    234.20  56%7 o
   5  12  -1    239.78    457.10    148.10  56%7 o
   5  15  -3    697.73    722.50    145.40  56%7 o
   5  17  -4    294.34     93.20     92.40  56%7 <
   6  -3   8     52.92    -21.00    108.90  56%7 <
   6  -1   7    114.98     59.40    124.60  56%7 <
   6   1   6    916.00    849.50    181.40  56%7 o
   6   3   5   1073.35   1526.80    238.20  56%7 o
   6  12   0    398.20    667.30    169.50  56%7 o
   6  14  -1    333.62    417.70    135.10  56%7 o
   6  17  -3    510.75    734.80    119.10  56%7 o
   7  14   0    205.44    842.40    165.90  56%7 o
   7  16  -1    801.71    833.20    150.00  56%7 o
   8  14   1    130.86    201.30    150.40  56%7 <
   8  16   0   1526.79   1786.60    165.20  56%7 o
   8  18  -1    800.12    748.00    136.50  56%7 o
   9  18   0     60.77    170.90    127.60  56%7 <
 -10 -16  -3    928.76    620.20    152.80  57%7 o
 -10 -14  -4    707.51     11.10    187.90  57%7 <
  -9 -16  -2    608.33    423.80    142.70  57%7 <
  -9  -6  -7     75.87     33.40    172.40  57%7 <
  -7 -17   1    241.87    335.60    116.60  57%7 <
  -7 -15   0    175.58     34.90    127.30  57%7 <
  -7   0  -8     70.87    170.20    114.80  57%7 <
  -6 -17   2    171.57     62.60    103.90  57%7 <
  -6 -15   1    506.62     41.10    129.00  57%7 <
  -6 -13   0    156.41    166.50    149.40  57%7 <
  -6 -11  -1   1176.57    881.50    195.70  57%7 o
  -6   2  -8     26.22    215.90     94.60  57%7 <
  -5 -17   3    412.13    139.50    102.20  57%7 <
  -5 -15   2    284.65    226.00    131.10  57%7 <
  -5 -13   1    195.36    195.50    145.10  57%7 <
  -5 -11   0   1053.23    724.00    185.30  57%7 o
  -5  -1  -5    421.24     76.40    200.20  57%7 <
  -4 -17   4    111.79    213.30     84.70  57%7 <
  -4 -15   3   1882.33   1116.20    134.90  57%7 o
  -4 -13   2    867.00    774.20    142.40  57%7 o
  -4   1  -5   3019.04   2202.80    197.90  57%7 o
  -4   3  -6    384.90    436.80    160.00  57%7 <
  -4   5  -7    336.79    -13.10    119.50  57%7 <
  -3 -15   4    232.69    269.50    110.70  57%7 <
  -3   3  -5    298.87    190.40    170.30  57%7 <
  -3   7  -7    140.13    173.40    120.60  57%7 <
  -2 -15   5     84.43     89.80    103.90  57%7 <
  -2   7  -6    504.95    369.20    128.90  57%7 <
  -2   9  -7    118.20     85.50    118.20  57%7 <
  -1 -14   6    103.30     74.10     95.40  57%7 <
  -1 -12   5     14.90    189.20    111.70  57%7 <
  -1 -10   4   2007.64   1299.20    151.00  57%7 o
  -1  -8   3   7437.48   4575.60    243.00  57%7 o
  -1  -6   2  15809.10  14061.50    354.60  57%7 o
  -1   9  -6    822.40    528.10    129.00  57%7 o
  -1  11  -7     23.28    -61.90    100.40  57%7 <
   0 -12   6    251.56    301.30    108.70  57%7 <
   0  -8   4    379.25    410.80    167.90  57%7 <
   0  -4   2  28469.00  29563.10    476.40  57%7 o
   0  11  -6    188.20     44.00     95.80  57%7 <
   1 -10   6     23.29    -63.20    107.80  57%7 <
   1  -8   5    844.73    589.00    135.40  57%7 o
   1  -6   4    884.09   1022.10    192.80  57%7 o
   1  -4   3   2346.40   1529.50    247.30  57%7 o
   1   4  -1  52468.70  58831.90    645.10  57%7 o
   1   6  -2  16554.40  19469.80    393.80  57%7 o
   1   8  -3   7518.32   7861.70    274.90  57%7 o
   1  10  -4   1987.87   2170.50    176.10  57%7 o
   1  13  -6    734.89    663.80    118.60  57%7 o
   2 -10   7     98.15    124.00     96.40  57%7 <
   2  -8   6    485.78    685.00    126.50  57%7 o
   2  -6   5    693.09    615.80    159.60  57%7 o
   2   8  -2   6012.05   5911.60    271.20  57%7 o
   2  10  -3   1714.69   1800.40    182.20  57%7 o
   2  12  -4    277.95    323.10    134.90  57%7 <
   3  -8   7    105.08    188.70    107.60  57%7 <
   3  -6   6     77.14     -1.90    119.70  57%7 <
   3  10  -2   1016.01    972.00    176.90  57%7 o
   3  12  -3    122.15    287.00    137.80  57%7 <
   3  14  -4    271.54    244.00    129.30  57%7 <
   3  16  -5    532.18    688.10    119.40  57%7 o
   4  -6   7    209.41    321.40    125.80  57%7 <
   4  12  -2   2997.65   3597.40    204.30  57%7 o
   4  14  -3    159.93    180.60    127.10  57%7 <
   4  16  -4    223.75    228.90    116.40  57%7 <
   5  14  -2   1779.10   1587.60    168.00  57%7 o
   5  16  -3    116.39    102.30    116.70  57%7 <
   6  16  -2    355.48     -4.10    134.60  57%7 <
   6  18  -3    398.57    304.20    110.90  57%7 <
   7  18  -2    286.57    588.60    123.10  57%7 o
   9   5   7    324.86    413.20    175.50  57%7 <
  10  15   3   1310.40   1539.70    199.50  57%7 o
  10  17   2    333.21    277.20    138.20  57%7 <
  -9 -14  -3    621.91    625.10    175.20  58%7 o
  -8 -18   0     23.13     10.00    122.10  58%7 <
  -8 -14  -2   1891.53   1301.70    179.50  58%7 o
  -7 -18   1    558.92    195.50    109.70  58%7 <
  -7 -16   0    253.86    151.90    129.70  58%7 <
  -7   1  -8     73.00     53.40    119.60  58%7 <
  -6 -18   2    133.38    138.90    101.20  58%7 <
  -6 -16   1    458.90    203.40    117.20  58%7 <
  -6  -3  -5    594.01   1079.90    234.30  58%7 o
  -6  -1  -6    418.25    374.10    172.30  58%7 <
  -6   1  -7     36.02    -80.00    140.20  58%7 <
  -6   3  -8    109.11    -67.40    123.50  58%7 <
  -5 -18   3    654.18    733.70    112.70  58%7 o
  -5 -16   2    658.95    179.70    116.80  58%7 <
  -5   3  -7    686.57    536.80    150.70  58%7 o
  -5   5  -8    202.62    335.60    126.00  58%7 <
  -4 -16   3    797.38    482.40    123.90  58%7 o
  -4 -11   1   1802.45   1543.60    190.10  58%7 o
  -4  -9   0    185.45    233.80    218.60  58%7 <
  -3 -16   4     88.20    154.50    102.70  58%7 <
  -3 -13   3    131.12    303.30    125.60  58%7 <
  -3 -11   2    102.19    179.90    146.60  58%7 <
  -3  -9   1  12165.80  10726.10    287.60  58%7 o
  -3   8  -7    101.54     76.60    107.90  58%7 <
  -2 -16   5    618.18    518.90    107.30  58%7 o
  -2 -13   4   1733.09   1539.70    134.10  58%7 o
  -2 -11   3   3692.00   2708.00    178.80  58%7 o
  -2  -9   2   3277.86   2747.30    205.80  58%7 o
  -2   6  -5    687.58    840.90    147.00  58%7 o
  -2   8  -6    452.52   1012.60    135.90  58%7 o
  -2  10  -7    118.97    413.30    103.30  58%7 o
  -1 -13   5    473.18    491.20    120.40  58%7 o
  -1 -11   4    316.04    315.70    132.10  58%7 <
  -1  -9   3   1125.17   1185.70    176.30  58%7 o
  -1   2  -2  45436.80  39546.80    599.90  58%7 o
  -1   4  -3   1705.60   1564.90    251.20  58%7 o
  -1   6  -4    851.76   1181.20    195.80  58%7 o
  -1   8  -5    678.37   1121.90    141.90  58%7 o
  -1  10  -6     25.29    -14.10    112.20  58%7 <
   0 -13   6    607.51    675.80    120.60  58%7 o
   0  -9   4   1856.02   1686.00    165.10  58%7 o
   0   8  -4    339.49    293.10    159.30  58%7 <
   0  12  -6    196.60    130.90    114.70  58%7 <
   1 -11   6    150.46    211.30     99.40  58%7 <
   1  -9   5    261.10     99.50    127.00  58%7 <
   1  12  -5     17.14     96.00    119.60  58%7 <
   1  14  -6     61.25    205.40    104.10  58%7 <
   2 -11   7     25.67     67.70     82.30  58%7 <
   2  -9   6     80.52    265.00    114.80  58%7 <
   2  -4   4    692.80    461.20    216.00  58%7 <
   2  -2   3   2250.41   1552.30    278.20  58%7 o
   3  -9   7    122.32    210.30    103.80  58%7 <
   3  -4   5    366.30    529.50    163.50  58%7 o
   3  15  -4    229.90    566.40    123.20  58%7 o
   4  -4   6     36.03   -134.30    148.10  58%7 <
   4  11  -1   1670.93   2597.70    213.60  58%7 o
   4  13  -2    884.20   1279.10    163.70  58%7 o
   4  15  -3   1429.36   2166.90    161.60  58%7 o
   4  17  -4     80.66     69.60     90.80  58%7 <
   5  -2   6    106.43     95.10    145.00  58%7 <
   5  11   0    897.52   1170.80    187.90  58%7 o
   5  13  -1    165.96    173.70    139.60  58%7 <
   5  15  -2    282.49    187.30    129.70  58%7 <
   5  17  -3    331.25    421.70    124.10  58%7 o
   6  -2   7    209.76     44.80    142.40  58%7 <
   6  11   1    909.79   1285.10    209.60  58%7 o
   6  13   0    233.59     41.80    151.00  58%7 <
   6  15  -1    374.99    503.10    127.60  58%7 o
   6  17  -2    122.75    173.10    112.90  58%7 <
   7  11   2   1726.18   2673.60    238.40  58%7 o
   7  13   1    608.88    981.30    189.00  58%7 o
   7  15   0    113.00    371.70    139.70  58%7 <
   7  17  -1    118.41    233.90    129.20  58%7 <
   8  11   3   3753.22   8109.00    313.50  58%7 o
   8  13   2   1856.48   2629.90    213.60  58%7 o
   8  17   0    127.65    397.80    132.70  58%7 <
   9  15   2    148.61    438.60    156.20  58%7 <
  -9 -17  -2    152.11    316.50    129.80  59%7 <
  -8 -12  -3     61.97    447.80    204.60  59%7 <
  -8  -3  -7    229.43    310.30    150.80  59%7 <
  -7 -19   1     48.38    229.20    104.60  59%7 <
  -7 -17   0   3778.42   1722.40    154.20  59%7 o
  -7 -12  -2   4161.11   3731.40    232.20  59%7 o
  -7  -3  -6   2401.67   2033.80    197.00  59%7 o
  -6 -19   2    345.59     34.70     97.60  59%7 <
  -6 -17   1   1198.83    719.60    115.80  59%7 o
  -6 -14   0   2240.02   1092.00    155.50  59%7 o
  -6   4  -8     65.94    179.30    113.00  59%7 <
  -5 -17   2    402.05    208.60    111.20  59%7 <
  -5 -14   1    396.78    457.10    137.80  59%7 o
  -5 -12   0   3603.37   1513.90    175.30  59%7 o
  -5   2  -6     50.74    224.60    155.80  59%7 <
  -5   4  -7    485.64    322.50    134.10  59%7 <
  -4 -17   3   1133.45    594.90    118.90  59%7 o
  -4 -14   2   1840.62   1410.90    145.10  59%7 o
  -4 -12   1    869.66    916.40    168.30  59%7 o
  -4   2  -5    456.38    384.80    175.20  59%7 <
  -4   4  -6     36.11    242.40    141.40  59%7 <
  -3 -17   4    188.25    102.70     88.00  59%7 <
  -3 -14   3    142.35    -10.70    116.30  59%7 <
  -3 -12   2   3128.08   2955.40    192.20  59%7 o
  -3  -7   0   4147.12   2629.20    307.00  59%7 o
  -3   2  -4   1382.10    768.80    209.20  59%7 o
  -3   4  -5   1681.95   1022.80    158.00  59%7 o
  -2 -14   4    570.88    422.60    117.50  59%7 o
  -2 -12   3    525.87    490.10    133.70  59%7 o
  -2  -7   1    614.59    376.90    244.60  59%7 <
  -2   9  -6    251.92    127.10    126.90  59%7 <
  -2  11  -7     29.61    -22.80    100.70  59%7 <
  -1 -14   5    286.02    318.90     96.50  59%7 o
  -1 -12   4   2262.09   1347.30    152.10  59%7 o
  -1  -7   2   2408.41   1205.90    212.50  59%7 o
  -1   9  -5    276.54    266.50    134.20  59%7 <
  -1  11  -6    135.61    114.00    102.90  59%7 <
   0 -14   6    210.19    -63.00     84.60  59%7 <
   0   9  -4   2200.69   2490.40    179.00  59%7 o
   0  13  -6    696.44    680.70    115.40  59%7 o
   1 -12   6    457.18    464.00    110.90  59%7 o
   1  -7   4   1566.63   1263.50    174.10  59%7 o
   1   9  -3   1773.67   2095.50    189.50  59%7 o
   1  11  -4    390.78    619.50    149.60  59%7 o
   1  13  -5    584.51    356.40    109.30  59%7 o
   2 -10   6    126.10    282.60    114.40  59%7 <
   2  -7   5    163.44    297.40    136.00  59%7 <
   2   9  -2   3805.86   4943.60    228.60  59%7 o
   2  11  -3   4900.49   4696.80    195.30  59%7 o
   2  13  -4   2310.63   2202.90    161.60  59%7 o
   2  15  -5    108.20     61.30    113.30  59%7 <
   3 -10   7     37.37    -95.70     95.20  59%7 <
   3  -7   6    785.49    878.00    136.30  59%7 o
   3  -5   5    154.43    291.30    135.60  59%7 <
   3   9  -1  15829.60  19019.90    367.70  59%7 o
   3  11  -2    293.36    185.00    155.90  59%7 <
   3  16  -4    147.68    172.00    113.00  59%7 <
   4  -7   7     15.06     61.40     87.90  59%7 <
   4  -5   6    428.37    229.10    129.60  59%7 <
   4   0   4  18044.90  20844.20    397.00  59%7 o
   4   9   0    307.84    276.70    232.90  59%7 <
   4  16  -3   1435.98   1618.90    151.10  59%7 o
   5  -5   7     17.62    149.70    110.70  59%7 <
   5   9   1   3572.01   5820.70    311.80  59%7 o
   5  16  -2    909.91    978.40    131.50  59%7 o
   5  18  -3    794.35   1344.30    131.20  59%7 o
   6   0   6   2816.51   3571.90    215.60  59%7 o
   6  16  -1   1175.98   1113.50    140.00  59%7 o
   6  18  -2    125.99     91.90    114.70  59%7 <
   7   2   6   1298.55   1500.70    189.30  59%7 o
   7  16   0    658.30   1540.90    154.50  59%7 o
   7  18  -1   1088.94    709.40    131.50  59%7 o
   8   2   7    217.69    385.40    145.60  59%7 <
   8  18   0     65.89    243.70    125.80  59%7 <
 -10 -15  -4    468.56     91.00    161.60  60%7 <
  -9 -15  -3    759.64    381.60    156.60  60%7 <
  -9  -5  -7    198.41    396.20    164.70  60%7 <
  -8 -15  -2    686.50    426.50    151.10  60%7 <
  -8  -5  -6    674.33    768.20    215.00  60%7 o
  -6 -15   0    965.41    589.80    139.90  60%7 o
  -6   0  -6   2173.09   2212.80    199.80  60%7 o
  -6   2  -7    178.84    277.30    143.20  60%7 <
  -5 -18   2    225.08     61.20     95.90  60%7 <
  -5 -15   1    541.16    944.50    125.40  60%7 o
  -5   5  -7     39.18    330.40    114.30  60%7 <
  -4 -18   3    393.94    289.30     98.10  60%7 <
  -4 -15   2    858.11    471.60    127.90  60%7 o
  -4 -10   0   1749.39   1261.30    197.40  60%7 o
  -4   0  -4  13845.50  14943.00    374.20  60%7 o
  -4   7  -7     14.89   -113.90    120.50  60%7 <
  -3 -15   3    510.48    362.70    126.40  60%7 <
  -3 -10   1  18113.40  12943.50    316.10  60%7 o
  -3   7  -6    699.79    773.30    137.40  60%7 o
  -3   9  -7    106.52    200.10    108.80  60%7 <
  -2 -15   4    863.63    719.90    122.70  60%7 o
  -2 -13   3    216.16    -40.80    122.50  60%7 <
  -2 -10   2   2368.06   1975.20    184.90  60%7 o
  -2   5  -4   5384.56   7481.20    264.10  60%7 o
  -2   7  -5    131.58     64.40    137.90  60%7 <
  -1 -15   5    315.70    205.60     95.80  60%7 <
  -1 -13   4    719.68    473.50    114.10  60%7 o
  -1 -10   3    664.04   1056.70    175.10  60%7 o
  -1  -5   1  41620.10  35074.00    533.00  60%7 o
  -1   5  -3    739.34   1427.80    234.50  60%7 o
  -1   7  -4   1293.26   1590.80    177.20  60%7 o
  -1  12  -6    207.52    327.00    116.90  60%7 <
   0 -10   4    275.15    346.50    141.60  60%7 <
   0  -5   2  69003.90  63146.90    612.00  60%7 o
   0   5  -2  67534.00  71899.00    646.20  60%7 o
   0  14  -6    205.54    169.80    111.10  60%7 <
   1 -13   6    531.13    471.10    112.90  60%7 o
   1 -10   5    182.28    361.80    121.70  60%7 <
   1  -8   4    845.05    960.80    155.70  60%7 o
   1  -5   3    797.11   1266.70    234.10  60%7 o
   1  12  -4   1818.86   2013.30    163.80  60%7 o
   1  14  -5    198.35    307.30    119.40  60%7 <
   2  -8   5    742.89    361.40    134.30  60%7 <
   2  -5   4   1994.32   2718.80    222.10  60%7 o
   2  12  -3    428.88    387.10    147.00  60%7 <
   2  14  -4    125.88    397.30    128.60  60%7 o
   2  16  -5    548.86    769.50    126.20  60%7 o
   3 -11   7     61.76     58.40     93.60  60%7 <
   3  -8   6    255.81    389.90    118.80  60%7 o
   3  -3   4   4374.63   3419.30    243.60  60%7 o
   3  12  -2   2155.16   3729.80    210.80  60%7 o
   3  14  -3    138.52    221.60    129.80  60%7 <
   3  17  -4     41.23    199.00     96.90  60%7 <
   4  -8   7    121.38    239.70    103.80  60%7 <
   4  12  -1   1191.17   1468.70    166.30  60%7 o
   4  14  -2   1433.79   3554.20    184.80  60%7 o
   5  -6   7     17.18    216.90    113.70  60%7 <
   5   2   4   3507.89   5783.10    320.80  60%7 o
   5  12   0   1966.50   2918.80    213.90  60%7 o
   5  14  -1    276.12    392.30    140.20  60%7 <
   6  -3   7    175.16    137.00    124.60  60%7 <
   6  14   0   1172.23   2836.10    183.70  60%7 o
   6  19  -2    349.57    463.10    111.10  60%7 o
   7  -1   7     12.23     37.90    142.60  60%7 <
   7  19  -1     94.89    138.00    113.10  60%7 <
   8   4   6    426.24    569.40    197.80  60%7 <
   8  14   2   2153.87   3291.50    213.90  60%7 o
   9  16   2    598.82   1221.70    166.10  60%7 o
  10  16   3    807.14   1247.00    173.80  60%7 o
  -8  -2  -7    261.98    340.30    149.00  61%7 <
  -7 -18   0    833.82     -0.90    111.60  61%7 <
  -7 -10  -3    513.73    934.30    252.10  61%7 o
  -7  -2  -6   1089.64    738.80    174.80  61%7 o
  -6 -16   0   3150.73   1643.60    152.20  61%7 o
  -6   3  -7    378.37    327.60    127.50  61%7 <
  -5 -19   2    442.90    230.10    105.20  61%7 <
  -5 -16   1    298.85    258.00    129.80  61%7 <
  -5 -13   0    158.42    115.20    153.50  61%7 <
  -5   3  -6    726.89    843.70    150.20  61%7 o
[truncated: 158,419 more chars]
