# Supplementary material for: Accurate structure models and absolute configuration determination using dynamical effects in continuous-rotation 3D electron diffraction data
Source: Nat Chem. 2023 Apr 20;15(6):848–55. doi: 10.1038/s41557-023-01186-1 (PMC10239730; doi:10.1038/s41557-023-01186-1)
Supplement: Supplementary file 2 — An archive with the CIF files of all refinements (kinematical and dynamical) of compounds analysed in detail in the Article. [file 41557_2023_1186_MOESM2_ESM.zip › glycine.cif]

#=======================================================================
data_global
#=======================================================================
_audit_creation_method                   'Jana2006 Version : 20/10/2020'

_publ_section_references
;
Palatinus L. & Chapuis G. (2007). J. Appl. Cryst. 40, 786-790.

Palatinus, L., Jacob, D., Cuvillier, P., Klementova, M., Sinkler, W. & Marks,
L. D. (2013). Acta Cryst. A. 69, 171-188.

Petricek, V., Dusek, M. & Palatinus L. (2014). Z. Kristallogr. 229(5), 345-352.

Palatinus, L., Brazda, P., Jelinek, M., Hrda, J., Steciuk, G. & Klementova, M.
(2019). Acta Cryst. B. 75, 512-522.
;
#=======================================================================
data_glycine_dynamical
#=======================================================================
_computing_data_collection               'INSTAMATIC'
_computing_cell_refinement               'PETS2'
_computing_data_reduction                'PETS2'
_computing_structure_solution            'superflip'
_computing_structure_refinement          'Jana2006/Dyngo'
_computing_molecular_graphics            'VESTA 3'
#=======================================================================

# 5. CHEMICAL DATA

_chemical_name_systematic
; Aminoacetic acid
;
_chemical_name_common                    'alpha-glycine'
_chemical_formula_sum                    'C2 H5 N1 O2'
_chemical_formula_sum                    'C2 H5 N1 O2'
_chemical_formula_weight                 75.1
_chemical_absolute_configuration         .

#=======================================================================

# 6. CRYSTAL DATA

_symmetry_cell_setting                   monoclinic
_symmetry_space_group_name_H-M           'P 1 21/n 1'
_symmetry_space_group_name_Hall          '-P 2yabc'
_symmetry_Int_Tables_number              14

loop_
 _space_group_symop_id
 _space_group_symop_operation_xyz
 1   x,y,z
 2   -x+1/2,y+1/2,-z+1/2
 3   -x,-y,-z
 4   x+1/2,-y+1/2,z+1/2

_cell_length_a                           5.0893
_cell_length_b                           11.8124
_cell_length_c                           5.4668
_cell_angle_alpha                        90
_cell_angle_beta                         112.0058
_cell_angle_gamma                        90
_cell_volume                             304.7036

_cell_formula_units_Z                    4

_cell_measurement_reflns_used            ?
_cell_measurement_theta_min              ?
_cell_measurement_theta_max              ?
_cell_measurement_temperature            100
_cell_special_details
; ?
;

_exptl_crystal_density_diffrn            1.6364
_exptl_crystal_density_meas              ?
_exptl_crystal_density_method            ?
_exptl_crystal_F_000                     160

_exptl_absorpt_coefficient_mu            0
_exptl_crystal_description               ?
_exptl_crystal_size_max                  ?
_exptl_crystal_size_mid                  ?
_exptl_crystal_size_min                  ?
_exptl_crystal_size_rad                  ?
_exptl_crystal_colour                    ?
_exptl_absorpt_correction_type           ?
_exptl_absorpt_process_details           ?
_exptl_absorpt_correction_T_min          ?
_exptl_absorpt_correction_T_max          ?

#=======================================================================

# 7. EXPERIMENTAL DATA

_exptl_special_details                   ?
_diffrn_ambient_temperature              100
_diffrn_radiation_type                   'electrons 200 keV'
_diffrn_radiation_source                 'Lab6 cathode'
_diffrn_radiation_wavelength             0.0251
_diffrn_measurement_device               'TEM JEOL JEM-2100-LaB6'
_diffrn_detector                         'ASI Timepix'
_diffrn_measurement_method               'continuous-rotation 3D ED'
_diffrn_measurement_specimen_support     'holey carbon grid'

_diffrn_reflns_number                    8540
_diffrn_reflns_theta_min                 0.15
_diffrn_reflns_theta_max                 1.37
_diffrn_reflns_theta_full                0.95
_diffrn_measured_fraction_theta_max      0.31
_diffrn_measured_fraction_theta_full     0.52
_diffrn_reflns_av_R_equivalents          ?
_diffrn_reflns_av_unetI/netI             0.012
_diffrn_reflns_limit_h_min               -7
_diffrn_reflns_limit_h_max               6
_diffrn_reflns_limit_k_min               -14
_diffrn_reflns_limit_k_max               15
_diffrn_reflns_limit_l_min               -8
_diffrn_reflns_limit_l_max               9
_diffrn_reflns_reduction_process         ?

_diffrn_radiation_probe                  electron

#=======================================================================

# 8. REFINEMENT DATA


_refine_special_details
;
Calculated intensities based on dynamical theory of electron diffraction.
Number of individual data sets in refinement:  1
Block  Thickness     Nobs    Nall    Robs    Rall   wRall
   1      402.00     1247    1540  0.0680  0.0757  0.0880
Thickness given in Angstrom.

Refinement statistics relevant for the non-linear least-squares minimisation of wR(all):
Number of reflections in refinement (obs/all):   1247 / 1540
Number of reflections present more than once:    646
Number of reflections unique in point group 1:   894
Robs:   0.0680
Rall:   0.0757
wRall:  0.0880

Post-refinement analysis of symmetrically-equivalent reflections:
Number of unique reflections (obs/all): 484 / 561
MRobs:  0.0668
MRall:  0.0730
MwRall: 0.0915
;

_reflns_number_total                     1540
_reflns_number_gt                        1247
_reflns_threshold_expression             'I>3\s(I)'

_refine_ls_structure_factor_coef         F
_refine_ls_R_factor_gt                   0.0680
_refine_ls_wR_factor_gt                  0.0872
_refine_ls_R_factor_all                  0.0757
_refine_ls_wR_factor_ref                 0.0880
_refine_ls_goodness_of_fit_ref           4.18
_refine_ls_goodness_of_fit_gt            4.63
_refine_ls_number_reflns                 1540
_refine_ls_number_parameters             126
_refine_ls_number_restraints             5
_refine_ls_number_constraints            0
_refine_ls_weighting_scheme              sigma
_refine_ls_weighting_details             'w=1/(\s^2^(F)+0.0001F^2^)'
_refine_ls_hydrogen_treatment            'refall'
_refine_ls_shift/su_max                  0.0062
_refine_ls_shift/su_mean                 0.0010
_refine_diff_density_max                 0.06
_refine_diff_density_min                 -0.05
_refine_ls_extinction_method             'none'

loop_
 _atom_type_symbol
 _atom_type_scat_source
 C   International_Tables_Vol_C
 H   International_Tables_Vol_C
 N   International_Tables_Vol_C
 O   International_Tables_Vol_C

loop_
 _restr_distance_atom_site_label_1
 _restr_distance_site_symmetry_1
 _restr_distance_atom_site_label_2
 _restr_distance_site_symmetry_2
 _restr_distance_target
 _restr_distance_target_weight_param
C1 . H1c1 . 1.092 0.0005
C1 . H2c1 . 1.092 0.0005
N1 . H1n1 . 1.03 0.0005
N1 . H2n1 . 1.03 0.0005
N1 . H3n1 . 1.03 0.0005

#=======================================================================

# 9. ATOMIC COORDINATES AND DISPLACEMENT PARAMETERS

loop_
 _atom_site_label
 _atom_site_type_symbol
 _atom_site_fract_x
 _atom_site_fract_y
 _atom_site_fract_z
 _atom_site_adp_type
 _atom_site_U_iso_or_equiv
 _atom_site_site_symmetry_multiplicity
 _atom_site_occupancy
 _atom_site_calc_flag
 _atom_site_refinement_flags
 _atom_site_disorder_assembly
 _atom_site_disorder_group
  C2 C 0.4275(3) 0.1257(3) 0.4351(3) Uani 0.0067(11) 4 1 d . . .
  C1 C 0.4384(4) 0.1455(4) 0.7141(3) Uani 0.0102(13) 4 1 d . . .
  H1c1 H 0.412(4) 0.2364(4) 0.732(3) Uiso 0.050(4) 4 1 d . . .
  H2c1 H 0.6411(17) 0.117(2) 0.8597(18) Uiso 0.038(3) 4 1 d . . .
  N1 N 0.2015(3) 0.0884(3) 0.7593(3) Uani 0.0114(12) 4 1 d . . .
  H1n1 H 0.219(3) 0.0030(4) 0.730(2) Uiso 0.025(3) 4 1 d . . .
  H2n1 H 0.0088(14) 0.1161(15) 0.6278(14) Uiso 0.028(2) 4 1 d . . .
  H3n1 H 0.2124(18) 0.0976(16) 0.9506(8) Uiso 0.0159(19) 4 1 d . . .
  O1 O 0.6512(3) 0.1404(3) 0.3926(3) Uani 0.0171(11) 4 1 d . . .
  O2 O 0.1959(3) 0.0948(2) 0.2641(2) Uani 0.0109(10) 4 1 d . . .

loop_
 _atom_site_aniso_label
 _atom_site_aniso_type_symbol
 _atom_site_aniso_U_11
 _atom_site_aniso_U_22
 _atom_site_aniso_U_33
 _atom_site_aniso_U_12
 _atom_site_aniso_U_13
 _atom_site_aniso_U_23
 C2 C 0.0076(7) 0.006(3) 0.0074(7) -0.0024(14) 0.0040(6) -0.0023(12)
 C1 C 0.0094(7) 0.013(4) 0.0081(7) -0.0018(16) 0.0031(6) -0.0033(14)
 N1 N 0.0116(7) 0.017(3) 0.0068(7) -0.0012(14) 0.0044(5) 0.0006(11)
 O1 O 0.0123(6) 0.029(3) 0.0117(6) -0.0006(13) 0.0065(5) 0.0032(11)
 O2 O 0.0126(6) 0.014(3) 0.0074(6) -0.0035(11) 0.0053(4) -0.0027(9)

#=======================================================================

# 10. MOLECULAR GEOMETRY

loop_
 _geom_bond_atom_site_label_1
 _geom_bond_atom_site_label_2
 _geom_bond_site_symmetry_1
 _geom_bond_site_symmetry_2
 _geom_bond_distance
 _geom_bond_publ_flag
  C2 C1 . . 1.523(3) ?
  C2 O1 . . 1.257(2) ?
  C2 O2 . . 1.253(2) ?
  C1 N1 . . 1.481(4) ?

loop_
 _geom_angle_atom_site_label_1
 _geom_angle_atom_site_label_2
 _geom_angle_atom_site_label_3
 _geom_angle_site_symmetry_1
 _geom_angle_site_symmetry_2
 _geom_angle_site_symmetry_3
 _geom_angle
 _geom_angle_publ_flag
  C1 C2 O1 . . . 117.96(15) ?
  C1 C2 O2 . . . 117.57(17) ?
  O1 C2 O2 . . . 124.47(17) ?
  C2 C1 N1 . . . 111.8(2) ?

#=======================================================================

# 11. STRUCTURE-FACTOR LIST

loop_
 _reflns_scale_group_code
 _reflns_scale_meas_intensity
    1  3145.362
    2  3273.932
    3  3187.250
    4  3125.049
    5  3241.453
    6  3225.687
    7  3258.301
    8  3269.812
   11  3323.750
   12  3041.408
   13  3164.775
   14  3224.804
   15  3315.332
   16  3245.258
   17  3145.939
   20  3187.989
   21  3185.495
   22  3039.458
   23  3188.729
   24  3232.453
   25  3206.886
   26  3135.844
   27  3132.531
   30  3097.291
   31  3030.438
   32  3019.589
   33  3053.571
   34  3011.208
   35  3154.897
   36  3208.395
   39  2915.326
   40  2987.959
   41  2964.653
   42  2886.015
   43  2859.539
   44  2935.777
   45  2785.514
   46  2843.381
   49  2828.647
   50  2821.047
   51  2697.833
   52  2703.294
   53  2760.663
   54  2643.258
   55  2639.214
   58  2734.280
   59  2720.801
   60  2636.065
   61  2635.989
   62  2606.495
   63  2659.796
   64  2680.179
   65  2616.548
   68  2241.332
   69  2159.113
   70  2183.275
   71  1697.849
   72  1627.161
   73  1639.360
   74  1577.267

loop_
 _refln_index_h
 _refln_index_k
 _refln_index_l
 _refln_intensity_calc
 _refln_intensity_meas
 _refln_intensity_sigma
 _refln_scale_group_code
 _refln_observed_status
   4   2  -7   6637.60   6528.60    142.00      1 o
   1   1  -6   4232.10   3633.60    110.70      1 o
   4   2  -6     50.17    104.30     47.50      1 <
   5   2  -4    856.28    747.50     64.40      1 o
  -1   0  -3   4229.70   4113.70    154.30      1 o
   2   1  -3   7236.70   8088.20    172.10      1 o
  -6  -2  -1   6428.90   6770.70    159.00      1 o
   3   1  -1  70381.00  64885.00    443.10      1 o
  -3  -1   0  72570.00  79323.80    492.20      1 o
   4   1   1   2584.20   2384.10    122.60      1 o
  -5  -2   2   2529.50   2578.30    112.10      1 o
  -7  -3   3     69.65     34.00     45.50      1 <
  -7  -3   4    838.07   1022.10     74.50      1 o
  -4  -2   4    287.89    557.00     71.20      1 o
  -1  -1   4   9585.60  10067.40    186.20      1 o
   3   0   5    784.88    494.30     68.90      1 o
  -6  -3   6   1991.90   2823.40    103.00      1 o
  -3  -2   6   1924.40    688.90     66.30      1 o
   0  -1   6    313.19     73.60     42.20      1 <
  -5  -3   7    175.12    119.50     36.00      1 o
  -5  -3   8     13.08     12.60     29.80      1 <
  -2  -2   8    209.07      3.40     27.10      1 <
  -4  -3   9    170.02      2.90     24.60      1 <
   5   2  -6    105.13    189.60     50.10      1 o
   5   2  -5     20.24     48.50     45.30      1 <
   2   1  -4   3321.60   3463.70    122.30      1 o
  -4  -2   5     42.63    154.50     56.50      1 <
  -3  -2   7     83.35    196.00     46.90      1 o
  -6  -3   7    303.05    341.00     51.90      1 o
   5   2  -7    165.51    100.40     42.00      2 <
   5   2  -6    110.09    189.60     50.10      2 o
   5   2  -5     46.40     48.50     45.30      2 <
   2   1  -4   3345.10   3463.70    122.30      2 o
  -1   0  -3   5617.80   4113.70    154.30      2 o
  -6  -2  -1   7134.00   6770.70    159.00      2 o
   3   1  -1  74529.00  64885.00    443.10      2 o
  -6  -2   0    152.72    225.60     71.00      2 o
  -3  -1   0  74722.00  79323.80    492.20      2 o
   5   1   2   5001.50   3806.50    132.00      2 o
  -5  -2   3    277.45    732.50     79.70      2 o
  -2  -1   3   7618.00   9819.70    188.60      2 o
  -7  -3   4    822.40   1022.10     74.50      2 o
  -7  -3   5   1051.00   1330.40     75.80      2 o
  -4  -2   5     34.13    154.50     56.50      2 <
  -1  -1   5   3961.10   5472.10    139.40      2 o
   3   0   5    736.64    494.30     68.90      2 o
  -6  -3   6   2356.50   2823.40    103.00      2 o
   0  -1   6    316.03     73.60     42.20      2 <
  -6  -3   7    346.27    341.00     51.90      2 o
  -3  -2   7     89.18    196.00     46.90      2 o
  -5  -3   8     18.11     12.60     29.80      2 <
  -2  -2   8    206.19      3.40     27.10      2 <
   5   2  -8    468.35    289.50     43.70      2 o
   2   1  -5   1953.20   1922.60     91.60      2 o
  -6  -3   8    206.29    300.60     51.00      2 o
   5   2  -8    428.21    289.50     43.70      3 o
   5   2  -7    160.62    100.40     42.00      3 <
   2   1  -6   2918.50   2801.80    101.60      3 o
  -1   0  -5    610.92    498.20     82.90      3 o
   2   1  -5   2031.10   1922.60     91.60      3 o
   3   1  -2 117490.00  98154.00    538.30      3 o
  -6  -2   0    157.77    225.60     71.00      3 o
   4   1   0 172910.00 175169.00    718.50      3 o
  -6  -2   1    383.15    873.10     83.30      3 o
  -3  -1   1  73589.00  71900.40    471.90      3 o
   5   1   2   4213.40   3806.50    132.00      3 o
  -5  -2   3    341.76    732.50     79.70      3 o
  -2  -1   3   7148.20   9819.70    188.60      3 o
  -5  -2   4    457.77    697.30     71.50      3 o
  -2  -1   4   2608.20   3889.70    133.30      3 o
   2   0   4  56770.00  48719.40    389.10      3 o
  -7  -3   5   1041.70   1330.40     75.80      3 o
  -1  -1   5   3180.00   5472.10    139.40      3 o
  -7  -3   6      1.60     57.30     42.90      3 <
  -4  -2   6     55.69    271.60     61.40      3 o
  -1  -1   6   3337.10   4172.00    124.40      3 o
   0  -1   7   1359.90    440.90     53.20      3 o
  -6  -3   8    152.21    300.60     51.00      3 o
  -3  -2   8   2970.90   1852.30     84.90      3 o
  -5  -2   5      8.24    115.70     56.40      3 <
  -7  -3   7     15.98     34.50     39.80      3 <
  -4  -2   7   7059.80   8989.60    170.10      3 o
   2   1  -6   2864.90   2801.80    101.60      4 o
  -1   0  -5    641.41    498.20     82.90      4 o
   3   1  -4 129670.00 119550.00    588.00      4 o
   3   1  -3   1363.10   1591.10    108.30      4 o
   3   1  -2 108360.00  98154.00    538.30      4 o
   4   1   0 166190.00 175169.00    718.50      4 o
  -6  -2   1    383.82    873.10     83.30      4 o
  -3  -1   1  69567.00  71900.40    471.90      4 o
  -6  -2   2   1479.00   1885.90     95.60      4 o
  -3  -1   2 112340.00 110388.00    572.60      4 o
   6   1   3   2467.10   1750.20    102.90      4 o
  -5  -2   4    497.94    697.30     71.50      4 o
  -2  -1   4   2311.80   3889.70    133.30      4 o
  -5  -2   5     11.44    115.70     56.40      4 <
  -5  -2   6     63.79    369.60     60.00      4 o
  -1  -1   6   3595.00   4172.00    124.40      4 o
  -7  -3   7     16.73     34.50     39.80      4 <
  -4  -2   7   6809.20   8989.60    170.10      4 o
   0  -1   7   1159.50    440.90     53.20      4 o
  -4  -2   8     83.56     85.70     48.10      4 <
  -3  -2   8   2852.90   1852.30     84.90      4 o
   3   1  -7   4448.50   4031.70    116.20      5 o
   3   1  -6   8829.10   8107.40    160.10      5 o
   3   1  -5    613.14   1002.30     79.50      5 o
   4   1  -2    676.20   1260.20     97.80      5 o
   4   1  -1   5868.30   5148.30    151.50      5 o
   5   1   1  12559.00  11637.20    206.20      5 o
  -3  -1   2 124020.00 110388.00    572.60      5 o
  -6  -2   3   2130.80   2488.20    105.00      5 o
  -3  -1   3   1944.50   2078.80    119.10      5 o
   1   0   3   2968.00   3683.40    159.60      5 o
  -6  -2   4    297.57    420.90     67.10      5 o
  -2  -1   5   2330.70   2499.30    110.40      5 o
  -5  -2   6     75.35    369.60     60.00      5 o
  -2  -1   6   3697.10   3758.40    120.20      5 o
  -5  -2   7    164.57    155.30     47.30      5 o
  -1  -1   7    127.61    193.00     53.40      5 o
  -4  -2   9    223.11    238.90     44.30      5 o
   4   1  -3  18062.00  15705.80    221.60      5 o
  -6  -2   5    142.91    162.30     52.30      5 o
  -5  -2   8    387.55    527.40     56.40      5 o
   4   1  -7    103.32    129.40     48.60      5 <
   4   1  -4  12455.00  13158.90    205.10      5 o
  -3  -1   4 131830.00 136199.00    634.40      5 o
  -6  -2   6   2345.60   5632.60    138.00      5 o
   4   1  -7    112.85    129.40     48.60      6 <
   0   0  -6  30645.00  27323.10    288.40      6 o
   4   1  -6  12351.00   9642.40    175.50      6 o
   4   1  -5   1169.80   1472.60     85.50      6 o
   4   1  -4  13304.00  13158.90    205.10      6 o
   4   1  -3  18073.00  15705.80    221.60      6 o
  -7  -2  -2    633.16   1135.00     93.40      6 o
   4   1  -2    686.37   1260.20     97.80      6 o
  -7  -2  -1     95.24    255.70     65.10      6 o
   4   1  -1   5439.40   5148.30    151.50      6 o
  -7  -2   0   2449.20   2439.70    104.10      6 o
  -7  -2   1     56.43    263.70     65.20      6 o
   5   1   1  12030.00  11637.20    206.20      6 o
  -7  -2   2   7540.00   8169.10    167.10      6 o
  -3  -1   3   1945.90   2078.80    119.10      6 o
   1   0   3   2611.90   3683.40    159.60      6 o
  -6  -2   4    265.28    420.90     67.10      6 o
  -3  -1   4 136030.00 136199.00    634.40      6 o
  -6  -2   5    147.76    162.30     52.30      6 o
  -6  -2   6   2500.80   5632.60    138.00      6 o
  -2  -1   6   3691.40   3758.40    120.20      6 o
  -5  -2   7    166.41    155.30     47.30      6 o
  -2  -1   7    209.89    220.80     57.00      6 o
  -5  -2   8    324.13    527.40     56.40      6 o
  -4  -2   9    224.18    238.90     44.30      6 o
  -3  -1   5    701.93   1636.60     97.30      6 o
  -6  -2   7     74.45     16.00     41.40      6 <
   5   1  -8    308.18    333.50     46.50      7 o
   5   1  -7    680.31    735.70     59.40      7 o
   0   0  -6  33661.00  27323.10    288.40      7 o
   5   1  -6   2303.30   1735.60     84.20      7 o
   0   0  -4  29874.00  38166.60    342.80      7 o
   5   1  -3    697.52    738.40     76.60      7 o
  -7  -2  -2    688.18   1135.00     93.40      7 o
   5   1  -2  32338.00  36567.80    331.60      7 o
  -7  -2  -1     71.96    255.70     65.10      7 o
   5   1  -1   8714.10   5926.90    149.30      7 o
  -7  -2   0   2995.30   2439.70    104.10      7 o
  -4  -1   0 170100.00 160129.00    694.40      7 o
   5   1   0  40999.00  39145.40    349.50      7 o
  -7  -2   1     53.81    263.70     65.20      7 o
  -4  -1   1   8971.90   8886.70    187.60      7 o
  -7  -2   2   6947.80   8169.10    167.10      7 o
  -4  -1   2  21708.00  24713.50    279.40      7 o
  -7  -2   3      9.81     52.90     54.00      7 <
  -7  -2   4   9091.40  10448.90    185.80      7 o
  -7  -2   5    115.37    428.60     56.00      7 o
  -3  -1   5    963.18   1636.60     97.30      7 o
   1   0   5   1143.10   1356.20     95.70      7 o
  -3  -1   6   6685.70   7832.00    162.80      7 o
   2   0   6   2516.40   2750.70    108.70      7 o
  -6  -2   7     41.40     16.00     41.40      7 <
  -6  -2   8    166.08    234.30     54.20      7 o
  -2  -1   8   4779.50   5486.00    137.10      7 o
   5   1  -5    141.65    194.10     50.80      7 o
   5   1  -4  13680.00   8406.60    162.00      7 o
  -4  -1   3  11713.00  16030.40    227.40      7 o
  -7  -2   6   1600.20   1155.10     74.20      7 o
  -7  -2   7    221.93    815.20     63.90      7 o
  -3  -1   7   3903.80   4975.00    131.00      7 o
   5   1  -8    303.42    333.50     46.50      8 o
   5   1  -7    683.76    735.70     59.40      8 o
   5   1  -6   2321.00   1735.60     84.20      8 o
   5   1  -5    138.06    194.10     50.80      8 o
   0   0  -4  28355.00  38166.60    342.80      8 o
   5   1  -4  13779.00   8406.60    162.00      8 o
   5   1  -3    770.93    738.40     76.60      8 o
  -7  -2  -2    710.63   1135.00     93.40      8 o
   5   1  -2  33916.00  36567.80    331.60      8 o
  -7  -2  -1     63.50    255.70     65.10      8 o
  -4  -1  -1   3581.50   3057.40    157.40      8 o
   5   1  -1   8606.30   5926.90    149.30      8 o
  -7  -2   0   2984.30   2439.70    104.10      8 o
  -4  -1   0 172710.00 160129.00    694.40      8 o
   5   1   0  41020.00  39145.40    349.50      8 o
  -7  -2   1     40.63    263.70     65.20      8 o
  -4  -1   1   9551.60   8886.70    187.60      8 o
  -7  -2   2   6860.50   8169.10    167.10      8 o
  -4  -1   2  22957.00  24713.50    279.40      8 o
  -7  -2   3      9.71     52.90     54.00      8 <
  -4  -1   3  11692.00  16030.40    227.40      8 o
  -7  -2   4   9131.80  10448.90    185.80      8 o
  -4  -1   4  19442.00  18167.90    237.00      8 o
  -7  -2   5    116.65    428.60     56.00      8 o
  -3  -1   5   1080.70   1636.60     97.30      8 o
   1   0   5   1158.20   1356.20     95.70      8 o
  -7  -2   6   1639.00   1155.10     74.20      8 o
  -3  -1   6   6843.60   7832.00    162.80      8 o
   2   0   6   2543.00   2750.70    108.70      8 o
  -7  -2   7    202.81    815.20     63.90      8 o
  -3  -1   7   4052.50   4975.00    131.00      8 o
  -6  -2   8    155.27    234.30     54.20      8 o
  -3  -1   8   2763.30   2828.50     99.80      8 o
  -2  -1   8   4818.60   5486.00    137.10      8 o
  -5  -1   0  44268.00  44601.20    375.00     11 o
  -5  -1   1   7270.90   6779.70    159.70     11 o
  -6  -1   3    667.52    783.50     73.20     11 o
  -6  -1   4    212.59    487.40     61.60     11 o
  -1   0   5    139.02    203.00     69.90     11 <
  -1   0   7    745.98    917.40     71.20     11 o
   3   0  -7    106.26     74.60     41.90     11 <
   2   0  -4     54.06    287.00     75.40     11 o
   1   0  -3   1459.50   1240.90    110.80     11 o
  -5  -1   2  34409.00  34135.90    324.30     11 o
  -6  -1   5    135.44    250.90     48.10     11 o
  -6  -1   6    387.66    427.60     56.10     11 o
  -6  -1   7    107.56     83.10     42.10     11 <
  -6  -1   8     49.70     81.40     43.80     11 <
  -5  -1   8    610.29    623.10     59.00     11 o
  -5  -1   9     73.33    118.10     38.70     11 o
  -5  -1  -1   9961.80  11409.00    209.10     12 o
  -6  -1   1      4.29     18.50     63.30     12 <
  -6  -1   2    182.09     97.80     61.10     12 <
  -7  -1   3    102.32    116.50     49.80     12 <
  -1   0   3   1327.30   1132.90    122.10     12 o
  -7  -1   4     59.83     77.90     51.60     12 <
  -2   0   4     83.65    247.40     81.00     12 o
  -7  -1   5   1061.40   1193.50     74.30     12 o
  -7  -1   6     99.06    238.30     45.80     12 o
  -2   0   6   5453.50   6055.20    143.90     12 o
  -7  -1   7    116.57    197.30     44.10     12 o
  -3   0   7    180.15    150.20     48.10     12 o
  -2   0   8    669.25   1052.30     71.00     12 o
   5   0  -7    230.78    114.00     40.30     12 <
   4   0  -6    239.94    143.10     53.50     12 <
   6   0  -6   3859.80   3700.40    110.50     12 o
   3   0  -5  24501.00  21128.30    252.40     12 o
   5   0  -5    776.19    724.10     63.80     12 o
   3   0  -3  43941.00  41646.30    354.20     13 o
  -5  -1  -1  10713.00  11409.00    209.10     13 o
  -6  -1   1     21.55     18.50     63.30     13 <
  -7  -1   2   2018.80   2323.00    100.70     13 o
  -7  -1   3     97.02    116.50     49.80     13 <
  -7  -1   4     56.31     77.90     51.60     13 <
  -2   0   4     92.08    247.40     81.00     13 o
  -7  -1   5   1150.40   1193.50     74.30     13 o
  -3   0   5  25818.00  26086.70    284.40     13 o
  -2   0   6   6304.40   6055.20    143.90     13 o
  -3   0   7    206.35    150.20     48.10     13 o
  -4   0   8    284.18    223.10     46.00     13 o
  -2   0   8    740.81   1052.30     71.00     13 o
   6   0  -6   4161.00   3700.40    110.50     13 o
   5   0  -5    865.09    724.10     63.80     13 o
  -3  -1  -4  12850.00  13826.90    227.80     13 o
   4   0  -4  47955.00  47244.90    373.30     13 o
  -2  -1  -5    379.18    234.10     77.00     14 o
  -3  -1  -4  12500.00  13826.90    227.80     14 o
   6   0  -4   1296.20   1234.10     76.10     14 o
   3   0  -3  46825.00  41646.30    354.20     14 o
   2   0  -2   5848.10   9134.90    204.60     14 o
   1   0  -1  43056.00  36959.10    412.70     14 o
  -6  -1   0     64.89    128.70     73.90     14 <
  -7  -1   1   1074.70   1328.60     81.70     14 o
  -1   0   1  43935.00  39010.70    412.60     14 o
  -2   0   2   5627.50  10310.80    218.40     14 o
  -3   0   5  26712.00  26086.70    284.40     14 o
  -4   0   6    256.74    384.10     64.90     14 o
  -4   0   8    281.73    223.10     46.00     14 o
  -5   0   9    111.54    191.60     41.40     14 o
   5   0  -3  37275.00  36267.20    329.30     14 o
  -3   0   3  47737.00  46033.10    372.60     14 o
  -5   0   7    241.39    247.00     49.00     14 o
  -6   0   8   4327.70   4587.90    125.50     14 o
  -1  -1  -5   4366.90   3821.90    124.10     15 o
   6   0  -4   1388.10   1234.10     76.10     15 o
   5   0  -3  38765.00  36267.20    329.30     15 o
   4   0  -2   3614.70   3178.90    122.10     15 o
  -7  -1   1   1257.60   1328.60     81.70     15 o
  -2   0   2   5867.50  10310.80    218.40     15 o
  -3   0   3  47477.00  46033.10    372.60     15 o
  -4   0   4  52105.00  54761.90    406.00     15 o
  -5   0   7    243.28    247.00     49.00     15 o
  -6   0   8   5081.20   4587.90    125.50     15 o
   5  -1  -8    665.82    573.30     51.70     15 o
   3  -1  -7   4072.30   3829.40    114.00     15 o
   1  -1  -6   3461.70   3021.90    106.40     15 o
  -5   0   5    967.91    872.80     71.70     15 o
  -6   0   6   4534.40   5164.00    130.80     15 o
  -7   0   7    785.96    910.70     64.70     15 o
   4  -1  -7     29.97     66.00     45.50     15 <
   5  -1  -8    584.33    573.30     51.70     16 o
   3  -1  -7   4288.70   3829.40    114.00     16 o
   4  -1  -7     40.84     66.00     45.50     16 <
   1  -1  -6   3416.60   3021.90    106.40     16 o
  -1  -1  -5   4327.30   3821.90    124.10     16 o
   4   0  -2   3076.70   3178.90    122.10     16 o
   6   0  -2    176.48    162.60     55.60     16 <
  -6  -1  -1    146.65    110.30     75.60     16 <
  -7  -1   0    762.32    956.60     79.20     16 o
  -4   0   4  50389.00  54761.90    406.00     16 o
  -5   0   5    898.23    872.80     71.70     16 o
  -6   0   6   4465.00   5164.00    130.80     16 o
  -7   0   7    783.50    910.70     64.70     16 o
   5  -1  -7    515.88    595.90     55.30     16 o
   2  -1  -6   3370.40   2904.70    102.70     16 o
   4  -1  -7     23.21     66.00     45.50     17 <
   5  -1  -7    660.87    595.90     55.30     17 o
   2  -1  -6   2886.50   2904.70    102.70     17 o
   3  -1  -6   6573.00   5787.00    136.80     17 o
   0  -1  -5    440.36    624.70     72.80     17 o
  -2  -1  -4  17245.00  19444.90    257.70     17 o
   4   0  -2   3054.20   3178.90    122.10     17 o
   6   0  -2    172.57    162.60     55.60     17 <
  -6  -1  -1     94.23    110.30     75.60     17 <
   3   0  -1  64594.00  60021.70    427.20     17 o
  -7  -1   0    715.44    956.60     79.20     17 o
  -5   0   3  32492.00  36183.60    329.50     17 o
  -6   0   4   1266.60   1147.70     74.80     17 o
  -7   0   5    377.69    520.40     57.00     17 o
   2   1   6     20.94     52.20     58.30     17 <
   3   1   6    788.90    674.80     76.60     17 o
   0   1   7   2013.60   2146.10     92.60     17 o
   4  -1  -6  13173.00  13539.90    201.50     17 o
   1  -1  -5   7214.30   5862.10    142.00     17 o
  -2   1   8   4664.60   4929.00    128.90     17 o
   5  -2  -8    433.44    257.80     42.40     20 o
   0  -1  -4  33224.00  30827.70    308.20     20 o
   1  -1  -4   7142.60   7723.40    166.70     20 o
   2  -1  -4   2858.00   3344.70    125.30     20 o
   3  -1  -4 134910.00 124025.00    603.30     20 o
   4  -1  -4  14557.00  14115.60    211.80     20 o
   5  -1  -4    576.72    662.20     72.60     20 o
   6  -1  -4    196.62    371.40     57.60     20 o
  -6  -1  -2   2452.40   2897.00    126.80     20 o
   4   0   0   3269.50   3723.90    157.60     20 o
   6   0   0     60.86    341.00     63.80     20 o
  -5   0   1   4018.10   4468.60    135.00     20 o
  -6   0   2    125.96     63.70     61.70     20 <
  -3   1   5    966.79   1463.40     93.00     20 o
  -2   1   5   2314.70   2668.40    109.20     20 o
  -1   1   5   4767.10   4794.60    134.70     20 o
   0   1   5    504.73    605.70     77.20     20 o
   1   1   5   3998.60   3636.40    126.00     20 o
   2   1   5    302.02    203.10     73.80     20 <
   3   1   5   1338.40    849.60     94.20     20 o
   4   1   5    307.77    326.00     89.80     20 o
  -6   1   6    382.27    294.40     57.50     20 o
  -5   1   6   1950.90   1681.50     85.10     20 o
  -4   1   6  14938.00  15939.40    222.70     20 o
  -7   1   7     86.88     75.90     42.30     20 <
  -6   1   7     63.50    137.00     41.20     20 o
  -4   1   5   1880.10   1755.60     88.00     20 o
  -7   1   6    187.65    268.90     47.60     20 o
   5  -2  -8    426.67    257.80     42.40     21 o
   3  -2  -7    125.92    132.70     49.40     21 <
   4  -2  -7   8988.60   8101.70    158.90     21 o
   5  -2  -7     95.93     64.50     39.40     21 <
   1  -1  -4   7075.90   7723.40    166.70     21 o
   2  -1  -4   2844.60   3344.70    125.30     21 o
   3  -1  -4 134620.00 124025.00    603.30     21 o
   4  -1  -4  14538.00  14115.60    211.80     21 o
   5  -1  -4    578.34    662.20     72.60     21 o
   6  -1  -4    195.97    371.40     57.60     21 o
  -6  -1  -2   2426.10   2897.00    126.80     21 o
   4   0   0   3227.00   3723.90    157.60     21 o
  -5   0   1   4018.70   4468.60    135.00     21 o
  -5   1   5    157.61    235.60     58.00     21 o
  -4   1   5   1883.90   1755.60     88.00     21 o
  -3   1   5    946.89   1463.40     93.00     21 o
  -2   1   5   2305.40   2668.40    109.20     21 o
  -1   1   5   4724.30   4794.60    134.70     21 o
   3   1   5   1299.80    849.60     94.20     21 o
   4   1   5    310.15    326.00     89.80     21 o
  -7   1   6    186.20    268.90     47.60     21 o
  -6   1   6    404.59    294.40     57.50     21 o
  -5   1   6   1939.60   1681.50     85.10     21 o
  -7   1   7     85.99     75.90     42.30     21 <
   3  -2  -7    109.91    132.70     49.40     22 <
   4  -2  -7   8379.90   8101.70    158.90     22 o
   5  -2  -7     94.83     64.50     39.40     22 <
   5  -1  -3    194.06    240.80     66.10     22 o
   6  -1  -3    427.10    574.30     63.00     22 o
  -7  -1  -2    520.90    702.10     79.60     22 o
   2   0   0  98157.00  75998.50    502.60     22 o
  -7   0   1    392.41    622.30     72.00     22 o
  -5   0   1   3835.90   4468.60    135.00     22 o
  -4   1   4  13327.00  14482.20    219.30     22 o
  -3   1   4 123790.00 128653.00    615.70     22 o
  -2   1   4   3771.90   3815.10    130.90     22 o
  -1   1   4  11257.00  11774.30    203.00     22 o
   0   1   4  27945.00  31554.10    315.70     22 o
   1   1   4   3956.40   4224.30    157.30     22 o
  -7   1   5    846.91    965.30     70.50     22 o
  -6   1   5    260.50    255.50     56.20     22 o
  -5   1   5    123.89    235.60     58.00     22 o
  -4   2   9    197.87    297.40     49.70     22 o
   3  -2  -6   2124.40   1974.20     88.50     23 o
   4  -2  -6    117.75    284.40     57.60     23 o
   5  -2  -6    328.39    432.40     54.20     23 o
   4  -1  -3  15423.00  14885.00    217.70     23 o
   5  -1  -3    212.55    240.80     66.10     23 o
   6  -1  -3    454.98    574.30     63.00     23 o
  -7  -1  -2    634.24    702.10     79.60     23 o
  -7   0   1    424.71    622.30     72.00     23 o
  -6   1   4    587.47    721.60     66.80     23 o
  -5   1   4   2454.50   2297.60     96.60     23 o
  -4   1   4  14788.00  14482.20    219.30     23 o
  -3   1   4 136560.00 128653.00    615.70     23 o
  -2   1   4   4081.40   3815.10    130.90     23 o
  -1   1   4  12773.00  11774.30    203.00     23 o
   0   1   4  30739.00  31554.10    315.70     23 o
   1   1   4   4270.40   4224.30    157.30     23 o
   2   1   4  16074.00  18712.70    255.40     23 o
  -7   1   5    938.48    965.30     70.50     23 o
  -6   1   5    280.72    255.50     56.20     23 o
  -6   2   8     28.99     84.70     41.90     23 <
  -5   2   8    479.38    477.40     56.30     23 o
  -4   2   8     18.07      2.80     44.20     23 <
  -3   2   8   2104.40   2508.20     99.60     23 o
  -2   2   8    219.21    360.60     55.00     23 o
  -4   2   9    197.68    297.40     49.70     23 o
  -2  -1  -3   4212.10   4452.50    179.60     24 o
  -1  -1  -3 135790.00 133983.00    637.90     24 o
   0  -1  -3  22059.00  23364.90    283.90     24 o
   1  -1  -3 182990.00 160976.00    684.20     24 o
   2  -1  -3   9076.10   9293.40    187.50     24 o
   6  -1  -2    275.08    253.50     56.80     24 o
  -4   0   0   3338.20   4150.00    166.10     24 o
   5   0   1    630.53    897.70     98.80     24 o
  -6   1   3   1001.90   1160.00     76.90     24 o
  -5   1   3    102.35    245.90     67.50     24 o
  -4   1   3  16063.00  16330.30    229.40     24 o
  -3   1   3   1453.40   1664.30    101.60     24 o
  -2   1   3   8814.90   9413.70    188.50     24 o
  -7   1   4     56.85    198.40     51.50     24 o
   2   1   4  17519.00  18712.70    255.40     24 o
   5   1   5    831.33   1242.30    126.90     24 o
  -7   2   7     14.92     72.40     39.70     24 <
  -6   2   7     49.83     67.30     42.90     24 <
  -5   2   7     43.78     27.60     44.00     24 <
  -4   2   7   8842.40   8279.80    164.50     24 o
  -3   2   7     40.42    105.50     50.50     24 <
  -2   2   7   4041.90   3836.40    116.60     24 o
  -1   2   7    205.05    108.70     51.50     24 <
   0   2   7   1118.90   1082.50     78.00     24 o
   5  -3  -8     31.05     18.40     34.90     24 <
   1  -2  -6   1043.80    726.00     69.10     24 o
   5  -2  -5     39.81    162.40     49.20     24 o
   2  -2  -6    564.94    711.60     69.20     24 o
   3  -2  -6   2182.30   1974.20     88.50     24 o
   3  -1  -3   1533.10   1506.80     98.20     24 o
  -1  -1  -3 132560.00 133983.00    637.90     25 o
   0  -1  -3  21428.00  23364.90    283.90     25 o
   1  -1  -3 176250.00 160976.00    684.20     25 o
   2  -1  -3   7936.40   9293.40    187.50     25 o
   5  -1  -2  34841.00  33359.40    320.50     25 o
   6  -1  -2    240.08    253.50     56.80     25 o
  -4   0   0   4227.30   4150.00    166.10     25 o
   5   0   1    495.26    897.70     98.80     25 o
  -7   1   3     90.96    114.50     47.70     25 <
  -6   1   3    997.47   1160.00     76.90     25 o
  -5   1   3     87.79    245.90     67.50     25 o
  -4   1   3  16503.00  16330.30    229.40     25 o
  -3   1   3   1470.10   1664.30    101.60     25 o
  -2   1   3   8982.30   9413.70    188.50     25 o
  -1   1   3 172080.00 159657.00    688.70     25 o
   3   1   4  11444.00  12411.20    221.10     25 o
  -7   2   7     13.73     72.40     39.70     25 <
  -6   2   7     67.27     67.30     42.90     25 <
  -5   2   7     53.82     27.60     44.00     25 <
  -4   2   7   8761.70   8279.80    164.50     25 o
  -3   2   7     53.35    105.50     50.50     25 <
  -2   2   7   4120.00   3836.40    116.60     25 o
  -1   2   7    205.24    108.70     51.50     25 <
   0   2   7    876.74   1082.50     78.00     25 o
   5  -3  -8     20.27     18.40     34.90     25 <
   4  -2  -5    339.64    597.70     64.70     25 o
   5  -2  -5     30.06    162.40     49.20     25 o
  -3  -1  -3  10795.00  10883.90    249.40     26 o
   4  -1  -2   1899.60   2050.60    108.90     26 o
   6   0   2   1416.20   1311.70     96.60     26 o
   0   1   3  24489.00  25736.20    294.70     26 o
   3   1   4  12048.00  12411.20    221.10     26 o
  -3   2   6   1595.20   1878.90     94.00     26 o
  -2   2   6    553.96    470.60     66.90     26 o
  -1   2   6   1624.60   1633.40     85.10     26 o
   3  -3  -7   1321.20   1451.20     75.90     26 o
   4  -3  -7    125.56    169.30     47.10     26 o
   5  -3  -7    149.70    235.40     44.60     26 o
   1  -2  -5    733.87    731.80     73.10     26 o
   2  -2  -5   2063.90   2234.50    100.90     26 o
   3  -2  -5    288.48    182.20     62.00     26 <
   3  -1  -2 118000.00 105060.00    557.80     26 o
  -7   1   2   2685.80   2338.40     99.90     26 o
   5  -2  -4   1501.50   1944.60     86.80     26 o
  -6   1   2    234.21    180.50     58.80     26 o
  -7   2   5    176.78    233.80     44.80     26 o
  -6   2   5     40.58    185.90     42.50     26 o
  -5   2   5     26.90    106.20     45.60     26 <
  -6   3   8    225.98    270.10     44.40     26 o
   3  -3  -7   1384.20   1451.20     75.90     27 o
   4  -3  -7    131.95    169.30     47.10     27 o
   5  -3  -7    150.96    235.40     44.60     27 o
   1  -2  -5    829.17    731.80     73.10     27 o
   2  -2  -5   2063.70   2234.50    100.90     27 o
   3  -2  -5    265.63    182.20     62.00     27 <
   5  -2  -4   1457.30   1944.60     86.80     27 o
   3  -1  -2 117850.00 105060.00    557.80     27 o
   4  -1  -2   1954.50   2050.60    108.90     27 o
   6   0   2   1530.80   1311.70     96.60     27 o
  -7   1   2   2662.30   2338.40     99.90     27 o
  -6   1   2    224.92    180.50     58.80     27 o
   0   1   3  24321.00  25736.20    294.70     27 o
   3   1   4  11948.00  12411.20    221.10     27 o
  -7   2   5    179.71    233.80     44.80     27 o
  -6   2   5     38.42    185.90     42.50     27 o
  -5   2   5     24.72    106.20     45.60     27 <
  -4   2   5    439.59    628.40     63.70     27 o
  -3   2   6   1626.20   1878.90     94.00     27 o
  -2   2   6    558.68    470.60     66.90     27 o
  -1   2   6   1623.80   1633.40     85.10     27 o
  -6   3   8    238.98    270.10     44.40     27 o
   5  -4  -7     11.45      3.50     36.90     30 <
   1  -3  -6    424.73    844.80     77.90     30 o
   2  -3  -6   6613.80   6205.20    143.60     30 o
   5  -3  -5    140.06     86.60     47.30     30 <
   1  -2  -4  18674.00  17900.30    244.80     30 o
   2  -2  -4  14381.00  13647.60    209.90     30 o
   5  -2  -3    240.86    440.30     64.30     30 o
  -6  -1  -3   2406.60   2342.80    134.60     30 o
   1  -1  -2  13247.00  15720.20    258.00     30 o
   4  -1  -1   6086.60   4831.10    147.90     30 o
  -7   0  -1     18.33     44.20     62.10     30 <
   6  -1   0     76.92    148.60     64.10     30 <
   3   0   1   1259.60   1270.00    163.80     30 o
  -7   1   1    993.20    962.80     73.00     30 o
  -6   1   1     60.24     50.00     60.50     30 <
  -1   1   2  12980.00  15922.60    266.60     30 o
   4   1   4   2843.10   3757.40    171.90     30 o
  -4   2   4    345.86    679.50     76.60     30 o
  -3   2   4     81.87    351.70     89.40     30 o
   0   2   5    676.55    933.00     83.30     30 o
  -7   3   6      3.20    -24.90     40.20     30 <
  -6   3   6   1905.10   1841.50     87.50     30 o
  -5   3   6    333.03    473.30     58.80     30 o
  -3   3   7   1272.40   1136.70     70.30     30 o
  -2   3   7     43.72     77.70     46.80     30 <
  -1   3   7    135.94    237.10     55.00     30 o
  -4   3   6  18607.00  16377.50    228.30     30 o
  -6   4   8   1863.60   1845.00     85.50     30 o
   4  -4  -7     86.67     84.80     41.50     31 <
   5  -4  -7     11.34      3.50     36.90     31 <
   1  -3  -6    412.96    844.80     77.90     31 o
   4  -3  -5   2966.40   2663.80    103.20     31 o
   5  -3  -5    139.03     86.60     47.30     31 <
   1  -2  -4  17928.00  17900.30    244.80     31 o
   4  -2  -3    785.62    807.00     83.60     31 o
   4  -1  -1   5676.20   4831.10    147.90     31 o
  -7   0  -1     19.31     44.20     62.10     31 <
  -5   0  -1    830.46    851.40    101.40     31 o
   6  -1   0     70.61    148.60     64.10     31 <
   3   0   1   1264.00   1270.00    163.80     31 o
  -7   1   1    936.78    962.80     73.00     31 o
  -6   1   1     48.82     50.00     60.50     31 <
  -5   1   1   5346.50   4994.20    141.40     31 o
  -1   1   2  12701.00  15922.60    266.60     31 o
   2   1   3   2343.00   3139.80    166.40     31 o
  -7   2   3     11.73     31.90     48.20     31 <
  -6   2   3    437.40    401.40     56.50     31 o
  -3   2   4     76.83    351.70     89.40     31 o
  -2   2   4  14454.00  14270.80    220.10     31 o
   1   2   5    122.17    125.50     76.50     31 <
   3   2   6   2557.40   2524.50    110.80     31 o
  -6   3   6   1795.30   1841.50     87.50     31 o
  -5   3   6    320.50    473.30     58.80     31 o
  -4   3   6  18010.00  16377.50    228.30     31 o
  -3   3   6     47.15     39.10     55.10     31 <
  -1   3   7    129.63    237.10     55.00     31 o
  -6   4   8   1811.30   1845.00     85.50     31 o
  -5   4   8    354.89    368.60     51.20     31 o
   3  -4  -7      4.13     84.50     45.10     32 <
   4  -4  -7     86.04     84.80     41.50     32 <
   3  -3  -5    214.09    439.70     61.50     32 o
   4  -3  -5   2914.70   2663.80    103.20     32 o
   0  -2  -4   9771.80  11583.50    207.00     32 o
   3  -2  -3   9242.60   7750.70    168.40     32 o
   4  -2  -3    761.61    807.00     83.60     32 o
   0  -1  -2 189100.00 194290.00    768.00     32 o
   3  -1  -1  61497.00  57972.90    423.30     32 o
  -5   0  -1    831.57    851.40    101.40     32 o
  -6   1   1     48.84     50.00     60.50     32 <
  -5   1   1   5344.70   4994.20    141.40     32 o
  -4   1   1   5430.10   5393.00    153.80     32 o
  -7   2   3     10.53     31.90     48.20     32 <
  -6   2   3    424.06    401.40     56.50     32 o
  -5   2   3    236.81    493.80     66.10     32 o
  -2   2   4  14406.00  14270.80    220.10     32 o
  -1   2   4  18290.00  18857.40    246.80     32 o
   1   2   5    135.75    125.50     76.50     32 <
  -7   3   5   1036.40   1015.60     71.40     32 o
  -6   3   5   1404.60   1626.00     83.70     32 o
   3   2   6   2630.60   2524.50    110.80     32 o
  -3   3   6     46.38     39.10     55.10     32 <
  -2   3   6   7162.20   7569.70    157.90     32 o
   0   3   7   1593.00   1706.90     87.70     32 o
  -7   4   7    638.90    690.60     58.70     32 o
  -6   4   8   1850.50   1845.00     85.50     32 o
  -5   4   8    382.22    368.60     51.20     32 o
  -4   4   8    232.72    252.10     46.60     32 o
  -3   4   8    430.11    456.80     55.60     32 o
  -5   3   5     66.28    153.50     49.30     32 o
  -6   4   7     26.21     56.00     38.60     32 <
   3  -4  -7      4.72     84.50     45.10     33 <
   5  -4  -6   1534.90   1513.80     79.70     33 o
   3  -3  -5    233.01    439.70     61.50     33 o
   5  -3  -4   3839.30   3437.20    112.40     33 o
   0  -2  -4   9492.50  11583.50    207.00     33 o
   3  -2  -3   7871.30   7750.70    168.40     33 o
   0  -1  -2 200760.00 194290.00    768.00     33 o
   3  -1  -1  64014.00  57972.90    423.30     33 o
   5  -1   0  36263.00  35763.70    339.80     33 o
  -4   1   1   4950.10   5393.00    153.80     33 o
  -5   2   3    217.62    493.80     66.10     33 o
  -4   2   3   1512.90   1137.70     90.90     33 o
  -1   2   4  18464.00  18857.40    246.80     33 o
   1   2   5    100.23    125.50     76.50     33 <
  -7   3   5   1033.00   1015.60     71.40     33 o
  -6   3   5   1469.10   1626.00     83.70     33 o
  -5   3   5     74.59    153.50     49.30     33 o
   3   2   6   2391.50   2524.50    110.80     33 o
  -2   3   6   7300.90   7569.70    157.90     33 o
   0   3   7   1675.80   1706.90     87.70     33 o
  -7   4   7    678.09    690.60     58.70     33 o
  -6   4   7     16.27     56.00     38.60     33 <
  -5   4   7     15.35     61.30     41.10     33 <
  -4   4   8    221.70    252.10     46.60     33 o
  -3   4   8    428.05    456.80     55.60     33 o
   4  -4  -6    434.86    529.80     65.50     34 o
   2  -3  -5   2876.50   3139.70    114.40     34 o
   5  -3  -4   3266.40   3437.20    112.40     34 o
  -1  -2  -4 235890.00 235658.00    844.20     34 o
   5  -2  -2   4910.00   5002.30    140.00     34 o
  -7   1   0    827.07   1100.70     79.30     34 o
  -3   1   1  65004.00  57094.60    420.30     34 o
   0   1   2 184010.00 182730.00    746.90     34 o
  -7   2   2   5757.10   5710.40    144.30     34 o
  -6   2   2   1423.00   1206.30     81.20     34 o
  -3   2   3   5905.90   7088.30    164.30     34 o
   4   1   4   3475.60   3757.40    171.90     34 o
  -7   3   4   1434.60   1175.40     72.90     34 o
  -4   3   5   2992.70   2789.40    106.40     34 o
  -1   3   6    279.93    305.80     63.00     34 o
  -5   4   7     19.94     61.30     41.10     34 <
  -4   4   7    415.20    276.00     53.10     34 o
  -2   4   8     15.92     94.00     46.50     34 <
   4  -3  -4  25196.00  22627.30    264.50     34 o
   2  -2  -3   8815.40   9831.30    185.00     34 o
  -6   3   4   1576.40   2451.50     97.40     34 o
  -3   3   5     88.44    262.10     59.20     34 o
  -6   4   6   1418.70   1662.10     81.30     34 o
   5  -5  -7   1211.10   1096.00     70.30     35 o
   3  -4  -6    439.98    357.00     58.70     35 o
   1  -3  -5    353.75    155.30     65.50     35 <
   4  -3  -4  26333.00  22627.30    264.50     35 o
   2  -2  -3  10264.00   9831.30    185.00     35 o
   4  -2  -2    393.10    724.70     88.40     35 o
   2  -1  -1   6258.70  11866.40    227.40     35 o
  -7   1   0    837.70   1100.70     79.30     35 o
  -6   1   0     34.89    227.00     70.70     35 o
  -6   2   2   1359.50   1206.30     81.20     35 o
   0   2   4  10192.00   9984.20    193.00     35 o
  -6   3   4   2407.50   2451.50     97.40     35 o
  -5   3   4   3696.40   3661.60    116.10     35 o
  -2   3   5   3367.60   3470.00    117.70     35 o
   0   3   6   1157.40   1127.70     83.80     35 o
  -6   4   6   1613.20   1662.10     81.30     35 o
  -3   4   7      5.65     45.80     45.30     35 <
  -6   5   8    342.29    397.20     50.30     35 o
   4  -5  -7     10.02     37.00     44.10     35 <
   5  -4  -5     46.90    205.70     54.20     35 o
  -5   2   2   2057.90   1925.90     99.80     35 o
  -2   2   3  10197.00   9684.30    187.00     35 o
  -5   4   6   1848.60   1644.40     81.50     35 o
  -2   4   7    205.00    225.40     52.20     35 o
  -5   5   8    825.43    696.40     58.90     35 o
   4  -2  -2    393.24    724.70     88.40     36 o
   2  -1  -1   6694.10  11866.40    227.40     36 o
  -7   1   0    645.32   1100.70     79.30     36 o
  -6   1   0     35.88    227.00     70.70     36 o
  -5   2   2   2099.50   1925.90     99.80     36 o
  -2   2   3  10261.00   9684.30    187.00     36 o
  -2   3   5   3366.80   3470.00    117.70     36 o
  -7   4   5    821.13    668.50     59.20     36 o
   0   3   6   1389.20   1127.70     83.80     36 o
  -4   4   6    427.52    484.20     62.20     36 o
  -2   4   7    228.09    225.40     52.20     36 o
  -4   5   8   1163.70    953.30     64.80     36 o
   4  -5  -7     22.77     37.00     44.10     36 <
   5  -5  -7   1183.70   1096.00     70.30     36 o
   2  -4  -6   2143.20   1830.30     87.60     36 o
   3  -4  -6    332.92    357.00     58.70     36 o
   5  -4  -5     49.01    205.70     54.20     36 o
   1  -3  -5    362.21    155.30     65.50     36 <
   3  -3  -4  53065.00  49842.40    386.80     36 o
  -6   2   2   1421.00   1206.30     81.20     36 o
  -5   3   4   3876.10   3661.60    116.10     36 o
  -5   4   6   1876.60   1644.40     81.50     36 o
  -6   5   8    370.44    397.20     50.30     36 o
  -5   5   8    847.84    696.40     58.90     36 o
   5  -6  -7    366.77    338.80     47.90     39 o
   4  -5  -6   1338.90   1682.20     82.80     39 o
   3  -4  -5  11924.00  13034.10    202.90     39 o
  -1  -3  -5   5655.60   5721.30    146.80     39 o
   5  -4  -4    353.91    327.10     60.70     39 o
   4  -3  -3  18087.00  18745.30    241.70     39 o
  -6   0  -2   1632.20   1338.10    109.50     39 o
  -4   1   0 136500.00 142952.00    659.60     39 o
  -6   2   1     34.14    195.00     60.90     39 o
  -3   2   2  55841.00  49978.90    391.30     39 o
  -5   3   3     37.18     80.30     57.40     39 <
  -2   3   4  30825.00  30452.60    310.20     39 o
  -7   4   4    210.01    330.30     53.10     39 o
   3   2   5    229.71    288.80     87.20     39 o
   0   3   5   1930.10   1888.60    101.20     39 o
  -4   4   5    439.77    365.40     61.40     39 o
  -2   4   6   2229.20   2134.60     94.70     39 o
  -6   5   6     89.40    266.30     48.70     39 o
   0   4   7    105.38    148.30     52.60     39 <
  -4   5   7     14.33     57.20     44.40     39 <
  -6   6   8    373.44    228.00     43.70     39 o
  -5   6   8    588.32    452.40     51.90     39 o
  -3   5   7   4258.10   4189.30    123.10     39 o
   4  -6  -7   4393.60   4543.80    125.10     40 o
   3  -5  -6   5295.00   5003.80    132.60     40 o
   2  -4  -5   6299.30   7145.10    156.40     40 o
  -2  -3  -5    400.95    695.60     88.50     40 o
   1  -3  -4    266.24    643.10     97.80     40 o
  -3  -2  -4   2993.20   3654.60    151.80     40 o
   0  -2  -3 194950.00 196367.00    762.10     40 o
  -7   1  -1    299.39    340.20     67.80     40 o
  -4   1   0 152210.00 142952.00    659.60     40 o
   5  -1   1   8678.70   8714.70    184.40     40 o
  -5   2   1     44.87     25.20     80.60     40 <
   4   0   2  80898.00  85776.20    533.20     40 o
  -7   3   2    147.80    397.60     63.00     40 o
  -4   3   3  21759.00  19977.80    251.90     40 o
  -2   3   4  30287.00  30452.60    310.20     40 o
  -6   4   4   1500.80   1631.20     83.20     40 o
   2   3   6    863.78    853.00     79.30     40 o
  -1   4   6   9426.70   8124.50    166.40     40 o
  -5   5   6   2944.30   2881.30    103.40     40 o
  -3   5   7   4502.20   4189.30    123.10     40 o
   5  -5  -5     70.89    231.80     54.30     40 o
   4  -4  -4  25884.00  27894.00    295.30     40 o
   5  -3  -2  12431.00  12517.60    203.70     40 o
  -3   4   5  13143.00  11812.00    195.20     40 o
  -6   6   7     41.68    104.20     38.80     40 <
  -4   6   8    270.58    222.00     45.20     40 o
   3  -3  -3    920.23   2439.60    119.50     40 o
  -2   5   7    111.74    223.90     50.70     40 o
   4  -6  -7   4375.20   4543.80    125.10     41 o
   3  -5  -6   5229.60   5003.80    132.60     41 o
   5  -5  -5     57.53    231.80     54.30     41 o
   2  -4  -5   6080.30   7145.10    156.40     41 o
  -2  -3  -5    458.74    695.60     88.50     41 o
   4  -4  -4  26173.00  27894.00    295.30     41 o
   1  -3  -4    310.19    643.10     97.80     41 o
  -3  -2  -4   2956.30   3654.60    151.80     41 o
   3  -3  -3    987.80   2439.60    119.50     41 o
   0  -2  -3 188100.00 196367.00    762.10     41 o
   5  -3  -2  12285.00  12517.60    203.70     41 o
   2  -2  -2  83838.00  74668.00    483.50     41 o
   4  -2  -1  69475.00  63792.80    452.90     41 o
  -7   1  -1    285.58    340.20     67.80     41 o
  -4   1   0 149460.00 142952.00    659.60     41 o
   5  -1   1   8119.80   8714.70    184.40     41 o
  -5   2   1     56.87     25.20     80.60     41 <
   1   1   2  67104.00  78064.50    509.40     41 o
  -7   3   2    150.94    397.60     63.00     41 o
  -4   3   3  21327.00  19977.80    251.90     41 o
  -6   4   4   1599.50   1631.20     83.20     41 o
  -5   4   4    473.22    364.50     65.50     41 o
  -3   4   5  13037.00  11812.00    195.20     41 o
   2   3   6   1007.40    853.00     79.30     41 o
  -1   4   6   9266.10   8124.50    166.40     41 o
  -5   5   6   3096.50   2881.30    103.40     41 o
  -4   5   6   1199.60   1279.10     79.80     41 o
  -2   5   7    102.79    223.90     50.70     41 o
  -6   6   7     35.89    104.20     38.80     41 <
  -4   6   8    262.06    222.00     45.20     41 o
   5  -6  -6     91.94    172.90     48.10     42 o
   2  -5  -6    126.09    158.50     54.80     42 <
   5  -5  -5     19.75    231.80     54.30     42 o
  -2  -3  -5    454.60    695.60     88.50     42 o
   4  -4  -4  25083.00  27894.00    295.30     42 o
   3  -3  -3   1009.10   2439.60    119.50     42 o
   5  -3  -2  11913.00  12517.60    203.70     42 o
   2  -2  -2  81967.00  74668.00    483.50     42 o
   4  -2  -1  68035.00  63792.80    452.90     42 o
   1  -1  -1  32077.00  22599.00    346.60     42 o
  -7   1  -1    284.62    340.20     67.80     42 o
   5  -1   1   7040.80   8714.70    184.40     42 o
  -5   2   1     92.68     25.20     80.60     42 <
   1   1   2  69875.00  78064.50    509.40     42 o
  -7   3   2    328.47    397.60     63.00     42 o
  -6   3   2   4656.80   4665.80    133.60     42 o
   0   2   3 195430.00 182800.00    738.30     42 o
  -4   3   3  16351.00  19977.80    251.90     42 o
  -5   4   4    486.54    364.50     65.50     42 o
  -3   4   5  12137.00  11812.00    195.20     42 o
  -6   5   5    404.12    413.60     58.50     42 o
  -4   5   6   1197.10   1279.10     79.80     42 o
  -2   5   7     68.73    223.90     50.70     42 o
  -6   6   7     50.18    104.20     38.80     42 <
  -5   6   7    320.57    257.60     50.80     42 o
  -3   6   8   1653.40   1992.50     88.90     42 o
   5  -7  -7     23.41    103.00     39.50     43 <
   4  -5  -5   1332.20   1299.50     83.40     43 o
   1  -4  -5    300.26    389.80     66.50     43 o
   3  -4  -4   8154.80   9205.80    181.00     43 o
   0  -3  -4   4605.30   6548.90    160.80     43 o
   5  -4  -3  13995.00  15105.20    222.50     43 o
  -6   1  -1    148.10    200.50     74.80     43 <
  -7   2   0   1251.80   1176.90     80.60     43 o
  -2   2   2  74745.00  68788.80    464.60     43 o
  -5   3   2   4604.60   5624.00    146.90     43 o
  -3   3   3    767.37   1397.70    106.10     43 o
  -4   4   4  24906.00  24997.70    277.90     43 o
  -2   4   5   4751.90   3825.60    122.30     43 o
  -5   5   5     18.91     81.20     51.00     43 <
   0   4   6  15717.00  11573.00    195.20     43 o
  -3   5   6   5848.60   5600.70    139.20     43 o
  -1   5   7     80.06     86.40     49.50     43 <
  -4   6   7   1399.10   2035.00     90.40     43 o
   4  -6  -6    597.39    794.20     65.80     43 o
   1  -5  -6   3129.10   3487.50    116.00     43 o
  -6   4   3   1421.90   1702.50     86.20     43 o
  -6   6   6    390.40    208.60     47.50     43 o
  -5   7   8    423.13    298.00     47.10     43 o
   5  -7  -7     28.23    103.00     39.50     44 <
   4  -6  -6    568.68    794.20     65.80     44 o
   4  -5  -5   1298.50   1299.50     83.40     44 o
   1  -4  -5    486.69    389.80     66.50     44 o
   3  -4  -4   7491.90   9205.80    181.00     44 o
   0  -3  -4   6278.60   6548.90    160.80     44 o
   5  -4  -3  13939.00  15105.20    222.50     44 o
  -6   1  -1     55.12    200.50     74.80     44 <
  -7   2   0   1365.60   1176.90     80.60     44 o
  -4   2   1  62082.00  59304.10    428.40     44 o
  -2   2   2  85013.00  68788.80    464.60     44 o
  -5   3   2   4944.40   5624.00    146.90     44 o
  -3   3   3   1019.80   1397.70    106.10     44 o
  -6   4   3   1450.00   1702.50     86.20     44 o
   2   2   4   8545.40  10683.30    206.60     44 o
  -1   3   4   1030.40   1666.00    108.60     44 o
  -4   4   4  25698.00  24997.70    277.90     44 o
   1   3   5   1332.30   1700.90    102.60     44 o
  -2   4   5   2202.00   3825.60    122.30     44 o
  -5   5   5     30.38     81.20     51.00     44 <
   0   4   6  13899.00  11573.00    195.20     44 o
  -3   5   6   6641.60   5600.70    139.20     44 o
  -6   6   6    335.29    208.60     47.50     44 o
  -1   5   7     83.65     86.40     49.50     44 <
  -4   6   7   1854.20   2035.00     90.40     44 o
  -5   7   8    448.48    298.00     47.10     44 o
   4  -7  -7    199.23    304.90     49.70     45 o
   3  -5  -5    297.78    608.80     70.20     45 o
   0  -4  -5     73.78    223.50     67.30     45 o
   5  -5  -4   2633.50   2279.20     99.60     45 o
   2  -3  -3   1837.90   1643.10    110.40     45 o
  -1  -2  -3    499.08    920.10    134.10     45 o
   4  -3  -2   9262.10   9615.80    181.60     45 o
   5  -2   0  30300.00  31399.80    321.90     45 o
  -3   1   0  57472.00  55511.80    420.30     45 o
  -6   2   0     55.85    113.10     66.40     45 <
  -7   3   1    163.87    233.20     59.00     45 o
  -3   4   4   7113.70   7814.10    168.40     45 o
  -6   5   4    816.41    604.90     62.20     45 o
  -1   4   5    148.40    169.90     58.80     45 <
  -4   5   5   1212.70   1181.60     77.90     45 o
  -2   5   6    201.81     82.00     55.30     45 <
  -5   6   6     79.87    162.80     45.20     45 o
   0   5   7    565.72    529.30     64.70     45 o
  -3   6   7      9.20     -9.30     43.60     45 <
  -6   7   7    145.81     61.10     38.10     45 <
  -4   7   8    251.73    235.20     45.00     45 o
  -2   3   3   1516.70   1354.30     96.30     45 o
  -5   4   3  15069.00  14499.50    214.80     45 o
   3  -6  -6   1175.20   1254.60     74.60     45 o
   5  -6  -5     26.14     98.30     46.20     45 <
   4  -7  -7    259.91    304.90     49.70     46 o
   3  -6  -6   1183.40   1254.60     74.60     46 o
   1  -5  -6   3631.40   3487.50    116.00     46 o
   5  -6  -5     20.13     98.30     46.20     46 <
   3  -5  -5    429.77    608.80     70.20     46 o
   0  -4  -5     46.76    223.50     67.30     46 o
   5  -5  -4   2080.10   2279.20     99.60     46 o
   2  -3  -3   1515.00   1643.10    110.40     46 o
  -1  -2  -3    561.55    920.10    134.10     46 o
   4  -3  -2   9040.00   9615.80    181.60     46 o
   5  -2   0  30456.00  31399.80    321.90     46 o
  -3   1   0  58392.00  55511.80    420.30     46 o
  -6   2   0    100.83    113.10     66.40     46 <
  -7   3   1     82.55    233.20     59.00     46 o
  -2   3   3   1177.60   1354.30     96.30     46 o
  -5   4   3  15308.00  14499.50    214.80     46 o
  -3   4   4   7687.90   7814.10    168.40     46 o
  -6   5   4    800.50    604.90     62.20     46 o
  -1   4   5    167.27    169.90     58.80     46 <
  -4   5   5   1363.70   1181.60     77.90     46 o
  -2   5   6    158.11     82.00     55.30     46 <
  -5   6   6     98.08    162.80     45.20     46 o
   0   5   7    524.80    529.30     64.70     46 o
  -3   6   7     11.76     -9.30     43.60     46 <
  -6   7   7    179.45     61.10     38.10     46 <
  -4   7   8    227.22    235.20     45.00     46 o
  -1   6   7     25.27     38.70     42.60     49 <
  -3   7   7     45.72    103.80     45.50     49 <
  -6   8   7     52.60    -15.90     36.00     49 <
  -4   8   8     13.12     28.50     36.10     49 <
  -1  -4  -5   1460.80   1546.20     96.50     49 o
   1  -4  -4  22457.00  22801.90    273.10     49 o
   5  -5  -3    558.07    495.50     72.80     49 o
   3  -4  -3  26271.00  27030.20    295.40     49 o
   1  -3  -3  51930.00  52719.00    406.10     49 o
  -5   2   0  33136.00  30608.80    318.80     49 o
  -3   3   2  15274.00  14819.00    225.90     49 o
   1   2   3    500.17    930.90    129.90     49 o
  -6   5   3    266.49    275.80     52.90     49 o
  -4   5   4    589.64    954.00     79.60     49 o
   0   4   5    112.51    230.80     63.60     49 o
  -2   5   5    149.84    441.60     70.80     49 o
  -5   7   6   2162.50   1989.60     90.70     49 o
   4  -8  -7    111.25    362.80     52.10     49 o
   4  -7  -6   4377.20   4697.60    129.90     49 o
   5  -4  -2   1059.30   1380.20     85.90     49 o
   3  -3  -2  15054.00  13959.60    222.00     49 o
  -6   4   2    560.74    965.30     74.70     49 o
  -5   6   5     58.64     67.50     42.40     49 <
  -3   6   6   1270.20   1117.00     73.50     49 o
  -1   6   7     14.28     38.70     42.60     50 <
  -3   7   7     59.60    103.80     45.50     50 <
  -6   8   7     48.83    -15.90     36.00     50 <
  -5   8   7     47.09    -25.80     38.70     50 <
  -4   8   8     16.04     28.50     36.10     50 <
   1  -5  -5   2255.90   2452.70    105.80     50 o
  -1  -4  -5   1428.40   1546.20     96.50     50 o
   5  -6  -4     90.22    191.00     55.90     50 o
   3  -5  -4  53774.00  52183.60    404.90     50 o
   1  -4  -4  23961.00  22801.90    273.10     50 o
   5  -5  -3    572.37    495.50     72.80     50 o
   3  -4  -3  26097.00  27030.20    295.40     50 o
   1  -3  -3  49712.00  52719.00    406.10     50 o
  -5   2   0  32187.00  30608.80    318.80     50 o
  -3   3   2  16569.00  14819.00    225.90     50 o
   1   2   3    435.49    930.90    129.90     50 o
  -1   3   3  49285.00  49209.00    390.00     50 o
  -6   5   3    272.29    275.80     52.90     50 o
  -4   5   4    604.83    954.00     79.60     50 o
   0   4   5     99.31    230.80     63.60     50 o
  -2   5   5    171.56    441.60     70.80     50 o
  -5   7   6   2004.70   1989.60     90.70     50 o
   4  -8  -7    119.77    362.80     52.10     50 o
   4  -7  -6   4480.10   4697.60    129.90     50 o
   5  -4  -2   1367.40   1380.20     85.90     50 o
  -6   4   2    456.07    965.30     74.70     50 o
  -2   7   7    207.15    288.90     54.90     51 o
  -5   8   7     32.47    -25.80     38.70     51 <
  -3   8   8    201.56    208.10     47.90     51 o
   5  -9  -7    314.59    405.00     52.50     51 o
   5  -8  -6   2007.10   1720.20     86.50     51 o
   3  -7  -6   3129.10   3044.50    108.50     51 o
   5  -7  -5     54.57    119.00     53.70     51 <
   3  -6  -5    322.98    681.60     78.80     51 o
   1  -5  -5   2141.20   2452.70    105.80     51 o
   5  -6  -4     71.99    191.00     55.90     51 o
   3  -5  -4  48318.00  52183.60    404.90     51 o
  -4  -2  -4   1852.00   3101.60    182.40     51 o
  -7   1  -2    617.21    546.80     80.90     51 o
  -7   2  -1     54.87    153.10     62.10     51 <
   4  -2   0   5364.20   5176.50    168.10     51 o
  -5   3   1   2596.50   2611.00    113.80     51 o
  -5   4   2    826.84   1173.20     86.30     51 o
  -3   4   3  25224.00  25057.30    283.10     51 o
   1   3   4    424.52    606.30    116.40     51 o
  -1   4   4  21565.00  21241.30    265.00     51 o
  -6   6   4    966.59    967.30     71.40     51 o
  -4   6   5    393.65    346.10     59.10     51 o
  -6   7   5    814.16    743.80     67.80     51 o
   2   4   6    323.56    324.00     65.20     51 o
   0   5   6   2417.70   2625.20    105.50     51 o
  -2   6   6   1586.50    827.20     73.00     51 o
  -4   7   6   4459.50   3614.00    118.80     51 o
   4  -4  -2   5799.10   5831.70    150.90     52 o
   4  -3  -1   4305.50   5820.10    158.50     52 o
  -5   5   3    537.41    486.50     69.40     52 o
   1   3   4    386.72    606.30    116.40     52 o
  -1   4   4  23993.00  21241.30    265.00     52 o
  -3   5   4  51952.00  48673.30    390.10     52 o
  -1   5   5   2912.60   2767.40    109.40     52 o
  -6   8   6     55.04     29.20     39.70     52 <
  -2   7   7    284.03    288.90     54.90     52 o
  -4   8   7    866.56   1008.40     69.00     52 o
  -6   9   7     88.49     69.50     39.00     52 <
   4  -8  -6     29.34     83.90     54.50     52 <
   4  -6  -4   1837.80   1930.40    103.20     52 o
   4  -5  -3   3790.10   4995.70    142.10     52 o
   2  -2  -1  85063.00  83430.50    519.00     52 o
  -5   6   4     88.86    135.10     54.60     52 <
  -3   6   5    433.59    687.90     76.40     52 o
  -4   9   8   1222.10    971.40     67.90     52 o
   4  -7  -5   1411.80   1615.70     89.50     52 o
  -5   7   5     38.29     93.00     45.50     52 <
   4  -8  -6     53.71     83.90     54.50     53 <
   2  -7  -6    465.01    649.90     66.40     53 o
   4  -7  -5   2225.00   1615.70     89.50     53 o
   4  -6  -4   1987.80   1930.40    103.20     53 o
   4  -5  -3   4429.00   4995.70    142.10     53 o
   4  -4  -2   6076.60   5831.70    150.90     53 o
   4  -3  -1   4487.30   5820.10    158.50     53 o
   2  -2  -1  78082.00  83430.50    519.00     53 o
   2  -1   0  12867.00  12166.10    266.60     53 o
  -5   5   3    470.81    486.50     69.40     53 o
   3   2   4   2570.60   3631.00    158.00     53 o
  -3   5   4  53323.00  48673.30    390.10     53 o
  -5   6   4     25.66    135.10     54.60     53 <
   1   4   5   1830.10   1261.80     93.30     53 o
  -1   5   5   3232.20   2767.40    109.40     53 o
  -3   6   5    465.00    687.90     76.40     53 o
  -5   7   5     42.62     93.00     45.50     53 <
  -6   8   6     64.67     29.20     39.70     53 <
  -4   8   7    361.70   1008.40     69.00     53 o
  -6   9   7     92.29     69.50     39.00     53 <
  -4   9   8   1304.00    971.40     67.90     53 o
   5 -10  -7    125.55    127.70     44.60     54 <
   2  -7  -6    337.94    649.90     66.40     54 o
   2  -6  -5    687.63   1397.40     91.20     54 o
   0  -5  -5   1034.70   2242.10    107.00     54 o
   2  -5  -4   7132.20   6551.90    162.70     54 o
   0  -4  -4   6245.00   5034.30    150.90     54 o
  -2  -3  -4   1222.90   1840.90    127.90     54 o
   2  -4  -3   6490.30   8101.10    182.90     54 o
   0  -3  -3  25107.00  28824.90    316.40     54 o
   2  -3  -2 132190.00 121128.00    615.40     54 o
   0  -2  -2  57058.00  74104.40    503.60     54 o
  -4   0  -2  60640.00  67218.90    487.90     54 o
  -4   1  -1   6812.70   6968.60    185.10     54 o
  -2   1   0  12096.00  10778.10    262.60     54 o
  -4   2   0   6634.10   4900.20    166.20     54 o
  -2   2   1  73268.00  73854.60    490.70     54 o
  -4   3   1   4511.70   5729.50    161.70     54 o
   5  -1   2   3303.50   2312.40    130.10     54 o
  -2   3   2 137200.00 121857.00    613.70     54 o
  -4   4   2   4837.60   4590.00    141.10     54 o
   1   4   5   1657.00   1261.80     93.30     54 o
   1   5   6   2463.70   1991.80     99.20     54 o
  -1   6   6     20.31     48.50     57.50     54 <
  -3   7   6   3044.40   2276.90    101.30     54 o
  -5   8   6   1846.90   1623.10     83.70     54 o
  -1   7   7    373.13    334.30     57.80     54 o
  -3   8   7     40.83     59.00     46.00     54 <
  -5   9   7    497.70    363.40     53.40     54 o
   5  -9  -6   1002.70   1139.60     75.20     54 o
   5 -10  -7    120.48    127.70     44.60     55 <
   5  -9  -6    953.83   1139.60     75.20     55 o
   5  -8  -5    601.19    860.70     70.30     55 o
   5  -7  -4   7114.70   7173.40    162.40     55 o
   5  -6  -3   1810.60   3784.40    124.80     55 o
   0  -3  -3  24228.00  28824.90    316.40     55 o
  -2  -2  -3  24344.00  29175.90    334.60     55 o
   5  -5  -2  10347.00  11468.70    200.50     55 o
   0  -2  -2  57252.00  74104.40    503.60     55 o
   5  -4  -1   1539.90   2293.90    108.60     55 o
   0  -1  -1 471360.00 420315.00   1168.30     55 o
  -6   2  -1   7718.00   4714.50    142.20     55 o
   5  -3   0   5444.00   4848.60    148.70     55 o
  -6   3   0    820.99   1927.00     99.50     55 o
   5  -2   1    549.64    878.90     95.70     55 o
   0   1   1 475440.00 410219.00   1147.10     55 o
  -4   3   1   4078.60   5729.50    161.70     55 o
  -6   4   1    102.31    254.70     64.60     55 o
   5  -1   2   3312.90   2312.40    130.10     55 o
   0   2   2  60422.00  67863.50    489.10     55 o
  -2   3   2 136030.00 121857.00    613.70     55 o
  -4   4   2   4314.80   4590.00    141.10     55 o
  -6   5   2    947.67   1377.90     87.80     55 o
  -2   4   3   7675.80   5940.90    158.10     55 o
  -4   5   3   3427.20   2978.40    117.00     55 o
  -6   6   3    529.33    351.00     60.50     55 o
  -2   5   4   5945.80   4814.20    140.20     55 o
  -4   6   4   1951.70   1969.20     98.70     55 o
  -6   7   4    515.73    514.60     61.30     55 o
   3   3   5    194.95    503.40     93.70     55 o
  -6   8   5     55.07     98.10     45.50     55 <
  -1   7   7    338.12    334.30     57.80     55 o
   3  -8  -6    234.47    257.30     55.40     55 o
  -2   6   5    843.13    716.80     72.60     55 o
  -4   7   5   1714.50   1473.70     83.70     55 o
  -4   8   6     36.80    171.50     46.60     55 o
  -6   9   6    755.35    654.30     60.70     55 o
   3  -7  -5    790.06    560.40     66.80     55 o
   5 -10  -6    294.13    345.80     55.50     58 o
   2  -8  -6    194.25    199.70     53.70     58 o
   4  -8  -5    151.05    183.90     55.00     58 o
  -1  -5  -5   1972.80   2174.40    115.40     58 o
   4  -7  -4   4989.90   5603.60    151.60     58 o
   1  -5  -4   8418.40   8381.20    183.10     58 o
   1  -4  -3   9185.40   9412.10    205.90     58 o
   3  -3  -1  24106.00  22398.70    285.40     58 o
   3  -2   0   2337.70   2627.30    154.20     58 o
  -5   3   0   4635.60   4640.30    150.50     58 o
  -5   4   1   1135.10   1240.50     97.80     58 o
  -3   4   2   6887.50   7505.80    181.10     58 o
  -5   5   2  13962.00  14017.50    221.20     58 o
  -3   5   3   1206.60   1115.50     98.10     58 o
  -3   6   4    478.94    425.50     78.20     58 o
  -3   7   5    761.21    526.70     70.10     58 o
  -3   8   6    562.87    354.30     60.80     58 o
  -3   9   7   1748.60   1667.00     89.10     58 o
  -5  10   7     49.25     96.20     40.70     58 <
   5  -9  -5     54.77     64.70     51.10     58 <
   2  -7  -5   2845.60   2640.60    116.00     58 o
   4  -6  -3   1163.50    829.00     87.60     58 o
  -6   9   5    207.16    254.20     52.80     58 o
  -6  10   6     11.62     28.90     41.20     58 <
   5 -10  -6    289.58    345.80     55.50     59 o
   2  -8  -6    197.93    199.70     53.70     59 o
   5  -9  -5     56.05     64.70     51.10     59 <
   2  -7  -5   2817.90   2640.60    116.00     59 o
  -1  -5  -5   1966.00   2174.40    115.40     59 o
   4  -7  -4   4924.60   5603.60    151.60     59 o
   1  -5  -4   8253.10   8381.20    183.10     59 o
   4  -6  -3   1150.90    829.00     87.60     59 o
   1  -4  -3   9236.80   9412.10    205.90     59 o
   3  -3  -1  23849.00  22398.70    285.40     59 o
   3  -2   0   2321.70   2627.30    154.20     59 o
  -5   3   0   4640.10   4640.30    150.50     59 o
  -5   4   1   1122.60   1240.50     97.80     59 o
  -3   4   2   6833.30   7505.80    181.10     59 o
  -5   5   2  13713.00  14017.50    221.20     59 o
  -3   5   3   1189.50   1115.50     98.10     59 o
  -3   6   4    478.09    425.50     78.20     59 o
  -3   7   5    756.24    526.70     70.10     59 o
  -6   9   5    205.75    254.20     52.80     59 o
  -1   7   6   2440.50   1960.20     99.10     59 o
  -3   8   6    547.31    354.30     60.80     59 o
  -6  10   6     11.99     28.90     41.20     59 <
  -1   8   7    826.92    825.10     73.60     59 o
  -3   9   7   1767.00   1667.00     89.10     59 o
   3  -9  -6    380.30    264.50     60.10     60 o
   5  -8  -4    669.70    578.50     71.90     60 o
   2  -6  -4  13286.00  13031.30    222.60     60 o
  -1  -4  -4   5069.50   5544.20    175.30     60 o
   5  -7  -3     21.11     62.50     71.50     60 <
   4  -5  -2  13011.00  13648.60    227.20     60 o
   1  -3  -2  44263.00  44037.30    410.70     60 o
  -7   2  -2    347.84    218.40     75.40     60 <
   4  -4  -1   1783.50   1799.30    132.20     60 o
  -5   2  -1     82.11    249.80     98.20     60 <
  -3   2   0   1694.80   2454.30    166.00     60 o
   3  -1   1   2046.50   1470.90    182.10     60 o
  -3   3   1  22613.00  21327.40    285.20     60 o
  -6   5   1    114.08    192.10     69.10     60 <
  -6   6   2   2448.50   2436.40    110.70     60 o
  -1   4   3   9139.80   9283.90    202.50     60 o
  -6   7   3    668.61    662.60     74.60     60 o
   2   3   4    754.25   1225.60    131.40     60 o
  -1   5   4   7240.00   7960.80    178.70     60 o
  -4   7   4   5016.30   5253.20    145.60     60 o
  -6   8   4     27.79     45.90     47.70     60 <
   2   4   5    510.34    486.40     94.50     60 o
  -1   6   5    526.71    458.30     76.10     60 o
  -4   8   5    232.36    225.20     59.00     60 o
   2   5   6      7.10    146.40     68.40     60 <
  -1   7   6   2514.90   1960.20     99.10     60 o
  -4   9   6    142.92     47.70     49.50     60 <
  -1   8   7    716.99    825.10     73.60     60 o
  -4  10   7    370.12    438.90     56.20     60 o
   4 -10  -6    510.20    465.10     62.80     60 o
   3  -8  -5   2940.30   2539.00    112.70     60 o
  -4   6   3    940.83    817.30     91.40     60 o
  -2   9   7    168.06    101.30     51.60     60 <
  -5  11   7      3.28    -13.30     43.70     60 <
   4 -10  -6    576.14    465.10     62.80     61 o
   3  -8  -5   2732.80   2539.00    112.70     61 o
   0  -6  -5   1088.70   1526.80    102.70     61 o
   2  -6  -4  12876.00  13031.30    222.60     61 o
  -1  -4  -4   4766.30   5544.20    175.30     61 o
   5  -7  -3      9.98     62.50     71.50     61 <
   2  -5  -3   7992.10   8987.40    199.40     61 o
   5  -6  -2    990.51   1325.50    104.70     61 o
   1  -3  -2  45879.00  44037.30    410.70     61 o
  -7   2  -2    108.63    218.40     75.40     61 <
   4  -4  -1   2118.00   1799.30    132.20     61 o
  -5   2  -1     71.55    249.80     98.20     61 <
  -3   2   0   2165.80   2454.30    166.00     61 o
   3  -1   1   1897.10   1470.90    182.10     61 o
  -6   5   1    143.34    192.10     69.10     61 <
  -1   3   2  45169.00  42381.90    397.40     61 o
  -6   6   2   2622.00   2436.40    110.70     61 o
  -1   4   3   9329.90   9283.90    202.50     61 o
  -4   6   3    902.07    817.30     91.40     61 o
   2   3   4    616.02   1225.60    131.40     61 o
  -4   7   4   5123.60   5253.20    145.60     61 o
   2   4   5    455.51    486.40     94.50     61 o
  -2   7   5   3141.20   2896.70    121.00     61 o
  -4   8   5    187.99    225.20     59.00     61 o
  -2   8   6    138.94     58.30     57.10     61 <
  -5  10   6    328.44    281.60     56.70     61 o
  -2   9   7    137.14    101.30     51.60     61 <
  -5  11   7      3.23    -13.30     43.70     61 <
  -5   9   5     76.02     88.50     51.30     61 <
   5  -6  -2    913.53   1325.50    104.70     62 o
  -7   2  -2    106.30    218.40     75.40     62 <
   5  -5  -1   6284.40   5082.40    163.50     62 o
   4  -3   0 109160.00 103719.00    602.70     62 o
  -3   2   0   2095.50   2454.30    166.00     62 o
  -6   4   0    107.36    226.90     76.90     62 <
  -6   5   1    147.60    192.10     69.10     62 <
  -1   3   2  45352.00  42381.90    397.40     62 o
  -4   5   2  12344.00  12622.50    218.20     62 o
   2   2   3  27640.00  31338.10    361.00     62 o
  -2   6   4  13099.00  13370.50    226.20     62 o
  -5   8   4    478.85    236.60     68.40     62 o
   1   5   5   3218.10   3065.80    130.90     62 o
  -2   7   5   3083.60   2896.70    121.00     62 o
  -5   9   5     77.72     88.50     51.30     62 <
   1   6   6   1740.40   1817.20    103.50     62 o
  -3   9   6    360.53    265.70     65.00     62 o
  -6  11   6     87.65     13.00     43.90     62 <
  -3  10   7     51.16     84.00     47.60     62 <
   4 -10  -6    539.99    465.10     62.80     62 o
   4  -9  -5    424.20    384.90     67.60     62 o
   0  -6  -5   1034.00   1526.80    102.70     62 o
   3  -7  -4   4062.60   4151.50    138.40     62 o
   2  -5  -3   8201.50   8987.40    199.40     62 o
  -2   8   6    131.08     58.30     57.10     62 <
  -5  10   6    333.06    281.60     56.70     62 o
  -2   9   7    141.45    101.30     51.60     62 <
  -5  11   7      3.62    -13.30     43.70     62 <
   5  -5  -1   6315.00   5082.40    163.50     63 o
   4  -3   0 110780.00 103719.00    602.70     63 o
  -6   4   0    141.31    226.90     76.90     63 <
  -4   4   1   1598.80   1582.00    131.20     63 o
   2   2   3  26071.00  31338.10    361.00     63 o
  -2   5   3   9078.50   9447.60    199.80     63 o
  -5   7   3     36.38    127.00     64.30     63 <
  -2   6   4  13210.00  13370.50    226.20     63 o
  -5   8   4    467.10    236.60     68.40     63 o
   1   5   5   3043.70   3065.80    130.90     63 o
  -3   8   5   3256.40   3104.50    120.00     63 o
  -6  10   5    106.83    104.60     47.60     63 <
   0   7   6   1460.90   1094.80     91.80     63 o
  -3   9   6    367.56    265.70     65.00     63 o
  -6  11   6     90.81     13.00     43.90     63 <
  -3  10   7     55.42     84.00     47.60     63 <
  -4  11   7      3.82     13.40     43.30     63 <
   5 -10  -5     37.50    165.60     58.20     63 <
   1  -7  -5    268.44    583.10     81.90     63 o
   4  -8  -4   6526.00   6606.30    165.70     63 o
   0  -5  -4  28601.00  29098.00    327.90     63 o
   3  -6  -3    254.61    792.40     98.50     63 o
  -1  -3  -3  28373.00  27678.60    336.90     63 o
   4  -9  -5    365.60    384.90     67.60     63 o
   3  -7  -4   4118.10   4151.50    138.40     63 o
   2  -4  -2   1085.20   1084.80    140.70     64 o
   1  -2  -1  12679.00  16536.90    347.70     64 o
  -6   3  -1    184.79    123.60     87.70     64 <
   5  -4   0   1700.90   1712.40    124.50     64 o
   4  -2   1   4681.50   4616.00    180.60     64 o
  -1   2   1  13014.00  16187.80    324.90     64 o
  -5   6   2   1050.30   1054.70     95.10     64 o
   2   2   3  29740.00  31338.10    361.00     64 o
  -2   5   3   9805.70   9447.60    199.80     64 o
  -6   8   3   1008.20    913.40     81.10     64 o
   1   4   4   5902.20   5870.40    181.50     64 o
  -3   7   4   3782.10   4196.60    141.90     64 o
  -6   9   4   2058.00   1268.60     87.40     64 o
   1   5   5   2469.20   3065.80    130.90     64 o
  -3   8   5   3267.40   3104.50    120.00     64 o
  -6  10   5    195.03    104.60     47.60     64 <
   0   7   6   1567.10   1094.80     91.80     64 o
  -4  10   6    486.02    569.40     67.50     64 o
  -4  11   7     13.61     13.40     43.30     64 <
   3 -10  -6   1191.10    880.70     77.60     64 o
   2  -8  -5   4240.70   3183.80    126.90     64 o
   1  -7  -5    320.70    583.10     81.90     64 o
   5  -9  -4    238.26    253.70     67.00     64 o
   4  -8  -4   5895.60   6606.30    165.70     64 o
   0  -5  -4  27352.00  29098.00    327.90     64 o
   4  -7  -3  12353.00   9828.90    201.70     64 o
   3  -6  -3    512.88    792.40     98.50     64 o
  -1  -3  -3  29353.00  27678.60    336.90     64 o
  -4   9   5    613.88    308.40     67.10     64 o
   4 -11  -6     21.49     68.90     50.10     65 <
   3 -10  -6    855.79    880.70     77.60     65 o
   2  -8  -5   3784.40   3183.80    126.90     65 o
   5  -9  -4    269.15    253.70     67.00     65 o
   1  -6  -4     16.80    115.90     81.20     65 <
   4  -7  -3  11196.00   9828.90    201.70     65 o
   2  -4  -2   1050.60   1084.80    140.70     65 o
  -5   1  -2   2450.40   1978.80    138.10     65 o
   1  -2  -1  11590.00  16536.90    347.70     65 o
  -6   3  -1    147.15    123.60     87.70     65 <
   5  -4   0   1661.20   1712.40    124.50     65 o
   4  -2   1   5219.50   4616.00    180.60     65 o
  -1   2   1  11457.00  16187.80    324.90     65 o
  -2   4   2   1160.90   1167.40    131.40     65 o
  -5   6   2   1002.10   1054.70     95.10     65 o
  -3   6   3    183.08    569.00     96.50     65 o
  -6   8   3   1019.60    913.40     81.10     65 o
   1   4   4   4845.40   5870.40    181.50     65 o
  -3   7   4   4113.10   4196.60    141.90     65 o
  -6   9   4   1989.60   1268.60     87.40     65 o
   0   6   5   1096.90   1396.40    103.70     65 o
  -4   9   5    373.40    308.40     67.10     65 o
   0   7   6   1611.60   1094.80     91.80     65 o
  -1   8   6   8363.10   6791.50    169.10     65 o
  -4  10   6    705.10    569.40     67.50     65 o
  -5  11   6   1346.30   1336.00     88.70     65 o
  -4  11   7      4.03     13.40     43.30     65 <
   1  -8  -5     55.53     85.50     72.60     68 <
  -2  -4  -4   9122.50   9164.90    214.30     68 o
   2  -6  -3   1969.80   1596.70    121.90     68 o
   5  -6  -1     96.06    150.50     81.30     68 <
   4  -5  -1    195.47    283.30    100.80     68 <
  -4   2  -1   2209.60   2844.40    158.90     68 o
  -6   5   0   2736.10   2408.10    124.20     68 o
  -4   6   2     73.76    177.40     83.00     68 <
   0   4   3  12700.00  13772.30    253.80     68 o
  -6   9   3      4.37     66.80     61.50     68 <
  -2   7   4   5974.00   5956.00    166.50     68 o
   4   3   5    206.66    189.40     91.10     68 <
  -4  10   5    236.32    285.80     61.30     68 o
   1   7   6    674.35    522.50     79.80     68 o
   0   8   6   1331.00   1421.20     95.20     68 o
  -5  12   6    383.63    381.00     62.80     68 o
   2  -9  -5    120.60    117.70     61.00     68 <
   4  -8  -3      9.46    -45.40     66.80     68 <
   3  -7  -3   1242.50    648.90     92.70     68 o
  -3   4   1  18724.00  17948.20    272.90     68 o
  -5   7   2     60.19    109.60     67.30     68 <
  -1   5   3  35237.00  35689.60    364.40     68 o
  -3   8   4   3895.90   3931.60    143.10     68 o
  -5  11   5     91.68     83.50     53.40     68 <
  -2  11   7     15.08     30.60     47.20     68 <
   4 -11  -5    201.98     64.10     50.40     68 <
   3 -10  -5     93.75    125.20     52.50     68 <
  -4   9   4   2168.80   2242.60    112.60     68 o
  -1   9   6    231.43    121.40     59.50     68 <
  -3  12   7    172.77     35.20     47.90     68 <
   4 -11  -5    189.62     64.10     50.40     69 <
   3 -10  -5     84.59    125.20     52.50     69 <
   2  -9  -5    105.13    117.70     61.00     69 <
  -1  -5  -4   1364.40   2248.00    133.20     69 o
   4  -8  -3      8.89    -45.40     66.80     69 <
   3  -7  -3   1136.40    648.90     92.70     69 o
  -1  -2  -2  47199.00  40280.70    429.80     69 o
  -4   2  -1   2198.60   2844.40    158.90     69 o
  -6   5   0   2657.50   2408.10    124.20     69 o
  -3   4   1  17318.00  17948.20    272.90     69 o
   5  -2   2   1234.20   2182.70    141.70     69 o
   4  -1   2  32915.00  31251.50    370.60     69 o
  -5   7   2     53.57    109.60     67.30     69 <
  -1   5   3  32582.00  35689.60    364.40     69 o
  -3   8   4   3654.50   3931.60    143.10     69 o
  -4   9   4   2044.80   2242.60    112.60     69 o
   4   3   5    261.64    189.40     91.10     69 <
   3   4   5    590.24    900.50    102.10     69 o
   2   5   5    364.36    229.40     94.10     69 <
   1   6   5     56.47    176.70     78.80     69 <
  -5  11   5     99.60     83.50     53.40     69 <
   0   8   6   1307.40   1421.20     95.20     69 o
  -1   9   6    227.30    121.40     59.50     69 <
  -2  11   7     13.63     30.60     47.20     69 <
  -3  12   7    150.10     35.20     47.90     69 <
  -6   8   2     45.87    102.80     62.00     69 <
  -2   6   3   1951.90   1756.10    125.00     69 o
  -2  10   6    422.51    276.70     66.20     69 o
  -5  10   4     36.61    103.30     54.90     69 <
   4 -11  -5    241.11     64.10     50.40     70 <
   3 -10  -5    122.22    125.20     52.50     70 <
   2  -9  -5    170.03    117.70     61.00     70 <
   1  -8  -5     64.55     85.50     72.60     70 <
  -2  -4  -4   8246.60   9164.90    214.30     70 o
   4  -8  -3     19.95    -45.40     66.80     70 <
   3  -7  -3   1254.30    648.90     92.70     70 o
   2  -6  -3   1803.50   1596.70    121.90     70 o
  -4   2  -1   3315.90   2844.40    158.90     70 o
  -6   5   0   3669.40   2408.10    124.20     70 o
  -3   4   1  18354.00  17948.20    272.90     70 o
   5  -2   2   1419.80   2182.70    141.70     70 o
  -5   7   2     67.98    109.60     67.30     70 <
  -6   8   2     55.35    102.80     62.00     70 <
  -1   5   3  31413.00  35689.60    364.40     70 o
  -2   6   3   1989.10   1756.10    125.00     70 o
  -3   8   4   3779.30   3931.60    143.10     70 o
  -4   9   4   2268.70   2242.60    112.60     70 o
  -5  11   5     94.08     83.50     53.40     70 <
   1   7   6    850.15    522.50     79.80     70 o
   0   8   6   1393.70   1421.20     95.20     70 o
  -1   9   6    210.04    121.40     59.50     70 <
  -2  10   6    420.11    276.70     66.20     70 o
  -2  11   7     51.03     30.60     47.20     70 <
  -3  12   7    105.08     35.20     47.90     70 <
   4 -13  -6     31.67      8.70     46.00     71 <
   4 -10  -4    781.90   1309.80     91.60     71 o
   3  -9  -4   1082.00   1419.20     97.10     71 o
   2  -8  -4   1808.90   1499.10    107.50     71 o
   1  -7  -4    758.49   1271.70    109.80     71 o
   0  -6  -4  12516.00  12754.60    234.20     71 o
   5  -8  -2   1012.80   1441.00    100.20     71 o
   4  -7  -2   2481.10   2444.60    124.30     71 o
   0  -3  -2  53742.00  51895.60    464.30     71 o
  -5   3  -1   1096.20   1039.30    115.40     71 o
   5  -5   0   7311.90   7715.60    193.10     71 o
   4  -4   0   2155.40   2778.20    149.10     71 o
   3  -3   0  12313.00   8277.20    222.20     71 o
  -4   5   1    240.04    598.10    100.30     71 o
  -5   6   1     35.53    209.40     77.80     71 <
  -3   7   3    753.73    848.30     95.90     71 o
  -4   8   3      8.76    113.00     67.40     71 <
   1   6   5     25.44    176.70     78.80     71 <
   0   7   5    249.73    173.20     83.40     71 <
  -1   8   5     49.71     59.80     71.10     71 <
  -2   9   5    102.08    116.20     65.90     71 <
  -3  11   6   1291.80   1377.00     92.00     71 o
  -4  12   6     12.96     42.50     50.00     71 <
  -5  13   6     32.66     31.30     45.60     71 <
   3  -6  -2   6518.10   5460.60    167.70     71 o
   2  -5  -2   1491.30   4671.40    168.70     71 o
   1  -4  -2  19956.00  20930.30    304.40     71 o
  -5   9   3      2.50    -69.10     61.00     71 <
  -3  10   5     90.12     52.80     61.20     71 <
   4 -10  -4    786.73   1309.80     91.60     72 o
   3  -9  -4   1186.90   1419.20     97.10     72 o
   2  -8  -4   1590.50   1499.10    107.50     72 o
   1  -7  -4    691.84   1271.70    109.80     72 o
   5  -8  -2   1178.50   1441.00    100.20     72 o
   4  -7  -2   2354.40   2444.60    124.30     72 o
   3  -6  -2   5079.30   5460.60    167.70     72 o
   2  -5  -2   1301.60   4671.40    168.70     72 o
   1  -4  -2  19841.00  20930.30    304.40     72 o
   0  -3  -2  49242.00  51895.60    464.30     72 o
  -5   3  -1   1007.70   1039.30    115.40     72 o
   5  -5   0   6846.10   7715.60    193.10     72 o
   4  -4   0   2259.10   2778.20    149.10     72 o
   3  -3   0  11735.00   8277.20    222.20     72 o
   2  -2   0  72888.00  60330.10    501.40     72 o
  -5   6   1     30.09    209.40     77.80     72 <
  -6   7   1     49.21      2.50     63.00     72 <
  -4   8   3      7.83    113.00     67.40     72 <
  -5   9   3      4.08    -69.10     61.00     72 <
  -1   8   5     43.86     59.80     71.10     72 <
  -2   9   5     99.21    116.20     65.90     72 <
  -3  10   5     79.80     52.80     61.20     72 <
  -4  11   5    146.93     99.00     60.30     72 <
  -5  12   5    137.22    119.40     54.10     72 <
  -5  13   6     28.00     31.30     45.60     72 <
  -3  13   7    385.94    289.60     59.80     72 o
   4 -12  -5     54.87     31.00     54.10     73 <
   3 -11  -5    420.62    149.40     61.80     73 <
   2 -10  -5    106.35     20.40     61.60     73 <
   1  -9  -5    256.35    260.90     67.80     73 o
   0  -8  -5     64.22    218.50     67.70     73 o
  -6   4  -1    167.56     88.00     74.50     73 <
   2  -2   0  64390.00  60330.10    501.40     73 o
   1  -1   0 145290.00 129444.00    729.60     73 o
  -6   7   1     71.91      2.50     63.00     73 <
  -1   4   2  23920.00  24176.80    329.30     73 o
  -2   5   2    996.57   4209.40    171.20     73 o
  -3   6   2   2843.90   3735.70    145.90     73 o
  -4   7   2    641.44   1373.60    102.80     73 o
   3   3   4    352.00    230.70     87.60     73 <
   2   4   4   5838.80   5869.50    170.10     73 o
   1   5   4   4395.00   4237.70    151.80     73 o
   0   6   4   9119.70   9634.70    214.40     73 o
  -1   7   4   1782.60   2930.40    138.20     73 o
  -2   8   4   2101.00   3056.50    132.00     73 o
  -3   9   4   1891.30   1616.60    104.50     73 o
  -5  12   5    188.65    119.40     54.10     73 <
   1   8   6    373.31    244.20     57.20     73 o
   0   9   6    720.14    793.80     79.00     73 o
  -1  10   6    146.32    312.50     61.20     73 o
   4 -14  -6    124.73     25.30     38.00     73 <
   4  -9  -3     49.79     37.70     59.80     73 <
   3  -8  -3   3079.50   2088.10    114.40     73 o
  -4  10   4   1202.10   1390.90     92.50     73 o
  -5  11   4   1936.80   1032.90     85.80     73 o
  -2  11   6    125.27    231.20     58.20     73 o
  -3  12   6     81.61     57.10     50.10     73 <
  -4  13   6     34.24     29.00     40.80     73 <
   4 -14  -6    115.44     25.30     38.00     74 <
   3 -11  -5    421.58    149.40     61.80     74 <
   2 -10  -5    104.51     20.40     61.60     74 <
   1  -9  -5    213.35    260.90     67.80     74 o
   0  -8  -5     61.38    218.50     67.70     74 o
   4  -9  -3     52.23     37.70     59.80     74 <
   3  -8  -3   2816.60   2088.10    114.40     74 o
   5  -7  -1    515.84    474.10     68.20     74 o
  -6   4  -1    136.01     88.00     74.50     74 <
  -1   1   0 143760.00 126589.00    726.90     74 o
  -2   2   0  65533.00  49459.80    454.00     74 o
  -1   4   2  20255.00  24176.80    329.30     74 o
  -2   5   2    777.42   4209.40    171.20     74 o
  -3   6   2   2689.70   3735.70    145.90     74 o
  -4   7   2    585.64   1373.60    102.80     74 o
  -5   8   2   1158.10   1129.90     86.10     74 o
   3   3   4    459.72    230.70     87.60     74 <
   2   4   4   5417.30   5869.50    170.10     74 o
   1   5   4   4062.80   4237.70    151.80     74 o
   0   6   4   8170.30   9634.70    214.40     74 o
  -1   7   4   1621.50   2930.40    138.20     74 o
  -2   8   4   2027.40   3056.50    132.00     74 o
  -3   9   4   1596.10   1616.60    104.50     74 o
  -4  10   4   1203.10   1390.90     92.50     74 o
  -5  11   4   1770.90   1032.90     85.80     74 o
   1   8   6    352.20    244.20     57.20     74 o
   0   9   6    681.82    793.80     79.00     74 o
  -1  10   6    159.87    312.50     61.20     74 o
  -2  11   6    142.99    231.20     58.20     74 o
  -3  12   6     82.59     57.10     50.10     74 <
  -4  13   6     27.33     29.00     40.80     74 <

#=======================================================================

#=======================================================================

#=======================================================================
data_glycine_kinematical
#=======================================================================
_computing_data_collection               'INSTAMATIC'
_computing_cell_refinement               'PETS2'
_computing_data_reduction                'PETS2'
_computing_structure_refinement          'Jana2006'
_computing_molecular_graphics            'VESTA 3'
#=======================================================================

# 5. CHEMICAL DATA

_chemical_name_systematic
; Aminoacetic acid
;
_chemical_name_common                    'alpha-glycine'
_chemical_formula_sum                    'C2 H5 N1 O2'
_chemical_formula_sum                    'C2 H5 N1 O2'
_chemical_formula_weight                 75.1
_chemical_absolute_configuration         .

#=======================================================================

# 6. CRYSTAL DATA

_symmetry_cell_setting                   monoclinic
_symmetry_space_group_name_H-M           'P 1 21/n 1'
_symmetry_space_group_name_Hall          '-P 2yabc'
_symmetry_Int_Tables_number              14

loop_
 _space_group_symop_id
 _space_group_symop_operation_xyz
 1   x,y,z
 2   -x+1/2,y+1/2,-z+1/2
 3   -x,-y,-z
 4   x+1/2,-y+1/2,z+1/2

_cell_length_a                           5.0893
_cell_length_b                           11.8124
_cell_length_c                           5.4668
_cell_angle_alpha                        90
_cell_angle_beta                         112.0058
_cell_angle_gamma                        90
_cell_volume                             304.7036

_cell_formula_units_Z                    4

_cell_measurement_reflns_used            ?
_cell_measurement_theta_min              ?
_cell_measurement_theta_max              ?
_cell_measurement_temperature            100
_cell_special_details
; ?
;

_exptl_crystal_density_diffrn            1.6364
_exptl_crystal_density_meas              ?
_exptl_crystal_density_method            ?
_exptl_crystal_F_000                     160

_exptl_absorpt_coefficient_mu            0
_exptl_crystal_description               ?
_exptl_crystal_size_max                  ?
_exptl_crystal_size_mid                  ?
_exptl_crystal_size_min                  ?
_exptl_crystal_size_rad                  ?
_exptl_crystal_colour                    ?
_exptl_absorpt_correction_type           ?
_exptl_absorpt_process_details           ?
_exptl_absorpt_correction_T_min          ?
_exptl_absorpt_correction_T_max          ?

#=======================================================================

# 7. EXPERIMENTAL DATA

_exptl_special_details                   ?
_diffrn_ambient_temperature              100
_diffrn_radiation_type                   'electrons 200 keV'
_diffrn_radiation_source                 'Lab6 cathode'
_diffrn_radiation_wavelength             0.0251
_diffrn_measurement_device               'TEM JEOL JEM-2100-LaB6'
_diffrn_detector                         'ASI Timepix'
_diffrn_measurement_method               'continuous-rotation 3D ED'
_diffrn_measurement_specimen_support     'holey carbon grid'

_diffrn_reflns_number                    8540
_diffrn_reflns_theta_min                 0.15
_diffrn_reflns_theta_max                 1.37
_diffrn_reflns_theta_full                0.95
_diffrn_measured_fraction_theta_max      0.31
_diffrn_measured_fraction_theta_full     0.52
_diffrn_reflns_av_R_equivalents          ?
_diffrn_reflns_av_unetI/netI             0.012
_diffrn_reflns_limit_h_min               -7
_diffrn_reflns_limit_h_max               6
_diffrn_reflns_limit_k_min               -14
_diffrn_reflns_limit_k_max               15
_diffrn_reflns_limit_l_min               -8
_diffrn_reflns_limit_l_max               9
_diffrn_reflns_reduction_process         ?

_diffrn_radiation_probe                  electron

#=======================================================================

# 8. REFINEMENT DATA

_refine_special_details
; ?
;

_reflns_number_total                     619
_reflns_number_gt                        474
_reflns_threshold_expression             'I>3\s(I)'

_refine_ls_structure_factor_coef         F
_refine_ls_R_factor_gt                   0.1359
_refine_ls_wR_factor_gt                  0.1553
_refine_ls_R_factor_all                  0.1613
_refine_ls_wR_factor_ref                 0.1587
_refine_ls_goodness_of_fit_ref           5.04
_refine_ls_goodness_of_fit_gt            5.73
_refine_ls_restrained_S_gt               ?
_refine_ls_restrained_S_all              ?
_refine_ls_number_reflns                 619
_refine_ls_number_parameters             67
_refine_ls_number_restraints             5
_refine_ls_number_constraints            0
_refine_ls_weighting_scheme              sigma
_refine_ls_weighting_details             'w=1/(\s^2^(F)+0.0001F^2^)'
_refine_ls_hydrogen_treatment            'refall'
_refine_ls_shift/su_max                  0.0426
_refine_ls_shift/su_mean                 0.0110
_refine_diff_density_max                 0.12
_refine_diff_density_min                 -0.13
_refine_ls_extinction_method             'SHELXL-2017/1 (Sheldrick, 2015)'
_refine_ls_extinction_coef               13000(3000)
_refine_ls_extinction_expression         'Fc^*^=kFc[1+0.001xFc^2^\l^3^/sin(2\q)]^-1/4^'

loop_
 _atom_type_symbol
 _atom_type_scat_source
 C   International_Tables_Vol_C
 H   International_Tables_Vol_C
 N   International_Tables_Vol_C
 O   International_Tables_Vol_C

loop_
 _restr_distance_atom_site_label_1
 _restr_distance_site_symmetry_1
 _restr_distance_atom_site_label_2
 _restr_distance_site_symmetry_2
 _restr_distance_target
 _restr_distance_target_weight_param
C1 . H1c1 . 1.092 0.0005
C1 . H2c1 . 1.092 0.0005
N1 . H1n1 . 1.03 0.0005
N1 . H2n1 . 1.03 0.0005
N1 . H3n1 . 1.03 0.0005

#=======================================================================

# 9. ATOMIC COORDINATES AND DISPLACEMENT PARAMETERS

loop_
 _atom_site_label
 _atom_site_type_symbol
 _atom_site_fract_x
 _atom_site_fract_y
 _atom_site_fract_z
 _atom_site_adp_type
 _atom_site_U_iso_or_equiv
 _atom_site_site_symmetry_multiplicity
 _atom_site_occupancy
 _atom_site_calc_flag
 _atom_site_refinement_flags
 _atom_site_disorder_assembly
 _atom_site_disorder_group
  C2 C 0.4265(6) 0.1268(6) 0.4337(6) Uani 0.019(2) 4 1 d . . .
  C1 C 0.4392(8) 0.1465(8) 0.7148(7) Uani 0.024(3) 4 1 d . . .
  H1c1 H 0.419(7) 0.2380(8) 0.730(7) Uiso 0.049(9) 4 1 d . . .
  H2c1 H 0.635(4) 0.117(4) 0.870(3) Uiso 0.032(5) 4 1 d . . .
  N1 N 0.2031(7) 0.0886(6) 0.7593(6) Uani 0.019(2) 4 1 d . . .
  H1n1 H 0.204(6) 0.0031(7) 0.722(5) Uiso 0.027(5) 4 1 d . . .
  H2n1 H 0.010(4) 0.116(4) 0.627(4) Uiso 0.039(7) 4 1 d . . .
  H3n1 H 0.205(4) 0.099(3) 0.9472(19) Uiso 0.024(4) 4 1 d . . .
  O1 O 0.6510(6) 0.1414(5) 0.3934(5) Uani 0.0201(19) 4 1 d . . .
  O2 O 0.1950(5) 0.0945(5) 0.2639(4) Uani 0.0183(19) 4 1 d . . .

loop_
 _atom_site_aniso_label
 _atom_site_aniso_type_symbol
 _atom_site_aniso_U_11
 _atom_site_aniso_U_22
 _atom_site_aniso_U_33
 _atom_site_aniso_U_12
 _atom_site_aniso_U_13
 _atom_site_aniso_U_23
 C2 C 0.0038(14) 0.051(6) 0.0050(14) -0.011(2) 0.0029(10) -0.008(2)
 C1 C 0.0063(16) 0.057(8) 0.0079(15) -0.002(3) 0.0025(11) 0.003(2)
 N1 N 0.0119(16) 0.040(6) 0.0076(13) -0.007(2) 0.0048(10) 0.002(2)
 O1 O 0.0113(13) 0.040(5) 0.0114(13) -0.0025(19) 0.0076(9) 0.0008(17)
 O2 O 0.0100(13) 0.041(5) 0.0057(12) 0.0000(18) 0.0045(9) -0.0054(17)
 
#=======================================================================

# 10. MOLECULAR GEOMETRY

loop_
 _geom_bond_atom_site_label_1
 _geom_bond_atom_site_label_2
 _geom_bond_site_symmetry_1
 _geom_bond_site_symmetry_2
 _geom_bond_distance
 _geom_bond_publ_flag
  C2 C1 . . 1.531(5) ?
  C2 O1 . . 1.254(5) ?
  C2 O2 . . 1.255(4) ?
  C1 N1 . . 1.480(7) ?

loop_
 _geom_angle_atom_site_label_1
 _geom_angle_atom_site_label_2
 _geom_angle_atom_site_label_3
 _geom_angle_site_symmetry_1
 _geom_angle_site_symmetry_2
 _geom_angle_site_symmetry_3
 _geom_angle
 _geom_angle_publ_flag
  C1 C2 O1 . . . 117.2(3) ?
  C1 C2 O2 . . . 117.6(3) ?
  O1 C2 O2 . . . 125.2(3) ?
  C2 C1 N1 . . . 111.3(4) ?

#=======================================================================

# 11. STRUCTURE-FACTOR LIST

loop_
 _refln_index_h
 _refln_index_k
 _refln_index_l
 _refln_F_squared_calc
 _refln_F_squared_meas
 _refln_F_squared_sigma
 _refln_observed_status
   2   0   0  11.71  11.74   1.19 o
   4   0   0   0.90   0.87   0.02 o
   6   0   0   0.02   0.16   0.04 o
   1   1   0  52.03  30.20   0.57 o
   2   1   0   2.41   1.90   0.05 o
   3   1   0  15.77  15.46   1.27 o
   4   1   0  46.33  51.36   2.87 o
   5   1   0  13.75  12.17   0.91 o
   6   1   0   0.04   0.08   0.01 o
   7   1   0   0.26   0.47   0.09 o
   2   2   0  28.47  18.60   1.10 o
   3   2   0   0.68   0.66   0.03 o
   4   2   0   1.80   1.70   0.04 o
   5   2   0  12.94  14.12   0.32 o
   6   2   0   0.11   0.05   0.02 o
   7   2   0   0.56   0.92   0.27 o
   3   3   0   1.62   2.92   0.09 o
   4   3   0  41.02  42.64   3.56 o
   5   3   0   2.11   2.01   0.07 o
   6   3   0   0.88   0.86   0.04 o
   4   4   0   1.33   0.93   0.19 o
   5   4   0   0.81   0.62   0.13 o
   6   4   0   0.01   0.11   0.03 o
   5   5   0   6.65   3.51   0.46 o
   6   5   0   2.05   1.35   0.09 o
   6   6   0   0.23   0.35   0.20 <
  -7   0   1   0.35   0.37   0.04 o
  -5   0   1   2.06   1.58   0.32 o
  -3   0   1  18.01  18.57   0.81 o
  -1   0   1   5.54   6.98   0.05 o
   3   0   1   0.09   0.19   0.07 <
   5   0   1   0.14   0.20   0.02 o
   7   0   1   0.01   0.03   0.02 <
  -7   1   1   0.63   0.63   0.05 o
  -6   1   1   0.03   0.01   0.02 <
  -5   1   1   3.09   2.24   0.15 o
  -4   1   1   1.86   2.05   0.19 o
  -3   1   1  22.60  19.96   1.19 o
  -2   1   1   1.13   2.79   0.38 o
  -1   1   1   4.89   4.48   0.11 o
   0   1   1  81.55 106.25   2.28 o
   3   1   1   0.20   0.25   0.01 o
   4   1   1   0.58   0.71   0.19 o
   5   1   1   2.23   2.44   0.16 o
   6   1   1   0.02   0.04   0.03 <
   7   1   1   0.10   0.16   0.01 o
  -7   2   1   0.01   0.06   0.03 <
  -6   2   1   0.00   0.17   0.10 <
  -5   2   1   0.00   0.03   0.01 o
  -4   2   1  26.38  30.10   0.49 o
  -3   2   1   8.10   5.42   0.15 o
  -2   2   1  28.64  28.91   1.35 o
  -1   2   1   2.43   3.88   0.06 o
   4   2   1   1.14   1.07   0.20 o
   5   2   1   0.02   0.15   0.08 <
   6   2   1   2.13   1.98   0.20 o
   7   2   1   0.05   0.07   0.01 o
  -7   3   1   0.02   0.14   0.03 o
  -6   3   1   0.30   0.49   0.05 o
  -5   3   1   1.92   1.28   0.12 o
  -4   3   1   2.39   2.66   0.08 o
  -3   3   1   7.26   9.00   0.45 o
  -2   3   1   6.13   5.58   0.86 o
   5   3   1   0.69   0.59   0.18 o
   6   3   1   0.04   0.07   0.03 <
  -6   4   1   0.01   0.15   0.03 o
  -5   4   1   0.33   1.00   0.34 <
  -4   4   1   0.62   0.83   0.03 o
  -3   4   1   9.35   8.68   0.22 o
   5   4   1   0.33   0.42   0.07 o
   6   4   1   0.04   0.03   0.03 <
  -6   5   1   0.09   0.10   0.03 <
  -5   5   1   3.29   2.77   0.07 o
  -4   5   1   0.67   0.22   0.10 <
  -6   6   1   0.09   0.10   0.04 <
  -5   6   1   0.02   0.05   0.02 <
  -4   6   1   6.86   6.11   0.32 o
  -6   7   1   0.06   0.00   0.04 <
  -5   7   1   0.42   0.32   0.05 o
  -6   0   2   0.03   0.03   0.01 o
  -4   0   2   0.91   1.23   0.04 o
  -2   0   2   0.81   2.83   0.17 o
   0   0   2 159.20 199.89   0.58 o
   4   0   2   9.65   9.21   0.08 o
   6   0   2   0.32   0.33   0.01 o
  -7   1   2   1.21   1.36   0.07 o
  -6   1   2   0.10   0.12   0.02 o
  -5   1   2  17.52  16.73   1.00 o
  -4   1   2   0.50   2.66   1.95 <
  -3   1   2  45.37  47.27   2.20 o
  -2   1   2  12.21  13.57   2.56 o
  -1   1   2   3.33   4.03   0.08 o
   0   1   2  39.21  50.94   3.17 o
   1   1   2  11.10   9.07   0.19 o
   2   1   2   0.49   1.26   0.60 <
   4   1   2   8.31   8.07   1.27 o
   5   1   2   0.55   0.44   0.06 o
   6   1   2   0.49   0.53   0.01 o
   7   1   2   0.21   0.21   0.03 o
  -7   2   2   3.89   4.21   0.52 o
  -6   2   2   0.43   0.85   0.08 o
  -5   2   2   1.35   1.79   0.57 o
  -4   2   2   0.19   0.26   0.05 o
  -3   2   2  25.34  25.22   0.08 o
  -2   2   2  33.97  30.71   0.20 o
  -1   2   2 236.39 273.96   3.21 o
   0   2   2   9.09  19.89   1.60 o
   1   2   2  11.61   6.74   1.71 o
   5   2   2   0.28   0.92   0.05 o
   6   2   2   0.05   0.10   0.04 <
   7   2   2   0.18   0.21   0.15 <
  -7   3   2   0.03   0.14   0.03 o
  -6   3   2   2.98   2.80   0.08 o
  -5   3   2   3.10   5.38   2.03 <
  -4   3   2   4.37   4.67   0.75 o
  -3   3   2   7.11   7.07   0.04 o
  -2   3   2  54.61  63.95   1.67 o
  -1   3   2  14.22  14.92   0.38 o
   0   3   2  33.07  19.20   1.01 o
  -6   4   2   0.03   0.59   0.05 o
  -5   4   2   0.60   0.78   0.05 o
  -4   4   2   1.99   2.92   0.57 o
  -3   4   2   2.29   4.35   0.56 o
  -2   4   2   0.56   0.45   0.03 o
  -1   4   2  17.41  10.68   1.87 o
  -6   5   2   1.49   0.94   0.06 o
  -5   5   2   7.78   8.33   0.42 o
  -4   5   2   8.21   8.05   0.14 o
  -3   5   2  12.83  13.49   2.31 o
  -2   5   2   0.69   1.68   0.16 o
  -6   6   2   1.31   1.70   0.09 o
  -5   6   2   0.83   0.68   0.05 o
  -4   6   2   0.01   0.03   0.02 <
  -3   6   2   4.98   2.38   0.41 o
  -6   7   2   1.73   1.84   0.11 o
  -5   7   2   0.01   0.17   0.07 <
  -4   7   2   1.15   1.10   0.36 o
  -6   8   2   0.03   0.06   0.04 <
  -5   8   2   0.52   1.03   0.07 o
  -6   9   2   1.54   0.67   0.08 o
  -7   0   3   0.55   0.13   0.04 o
  -5   0   3  21.85  21.65   2.77 o
  -3   0   3  18.42  19.13   0.44 o
  -1   0   3   0.51   0.38   0.04 o
   1   0   3   0.71   0.73   0.09 o
   5   0   3   2.91   1.54   0.41 o
  -7   1   3   0.08   0.05   0.02 <
  -6   1   3   0.38   0.50   0.13 o
  -5   1   3   0.05   0.16   0.04 o
  -4   1   3   9.04   7.58   0.46 o
  -3   1   3   0.69   0.70   0.02 o
  -2   1   3   3.20   3.73   0.12 o
  -1   1   3  54.04  70.97   2.72 o
   0   1   3   6.05   5.86   0.55 o
   1   1   3  26.63  38.93  10.07 o
   2   1   3   0.44   0.41   0.01 o
   3   1   3   0.75   0.63   0.02 o
   4   1   3   1.73   1.56   0.01 o
   5   1   3   0.58   0.18   0.19 <
   6   1   3   0.44   0.19   0.08 <
  -7   2   3   0.02   0.02   0.01 <
  -6   2   3   0.34   0.75   0.58 <
  -5   2   3   0.09   0.25   0.04 o
  -4   2   3   0.33   0.42   0.04 o
  -3   2   3   2.92   3.13   0.03 o
  -2   2   3   3.45   3.95   0.10 o
  -1   2   3   3.84   3.49   0.14 o
   0   2   3  57.09  80.93   5.15 o
   1   2   3   0.23   0.21   0.01 o
   2   2   3   5.28   3.42   1.02 o
   6   2   3   0.52   0.20   0.13 <
  -7   3   3   0.03   0.03   0.01 o
  -6   3   3   1.57   1.70   0.14 o
  -5   3   3   0.02   0.19   0.17 <
  -4   3   3  12.30  12.07   0.35 o
  -3   3   3   1.36   0.94   0.22 o
  -2   3   3   0.42   0.69   0.10 o
  -1   3   3  15.37  20.74   1.11 o
   0   3   3   4.63  10.41   2.09 o
   1   3   3   6.68   6.72   0.11 o
  -6   4   3   0.58   1.42   0.07 o
  -5   4   3   8.14  10.19   0.80 o
  -4   4   3   0.50   1.21   0.02 o
  -3   4   3  13.69  14.56   1.19 o
  -2   4   3   1.27   3.43   0.49 o
  -1   4   3   4.25   3.75   0.23 o
   0   4   3   6.93   5.21   0.20 o
  -6   5   3   0.10   0.16   0.03 o
  -5   5   3   0.22   0.33   0.02 o
  -4   5   3   0.13   2.50   0.63 o
  -3   5   3   0.83   0.68   0.05 o
  -2   5   3   3.18   4.89   0.36 o
  -1   5   3  14.97  13.24   1.85 o
  -6   6   3   0.02   0.32   0.04 o
  -5   6   3   0.58   1.75   0.85 <
  -4   6   3   0.96   0.61   0.08 o
  -3   6   3   0.49   0.28   0.02 o
  -2   6   3   1.13   0.86   0.03 o
  -6   7   3   0.52   0.53   0.06 o
  -5   7   3   0.00   0.04   0.02 <
  -4   7   3   6.58   6.34   0.16 o
  -3   7   3   0.31   0.33   0.02 o
  -2   7   3   0.28   0.22   0.12 <
  -6   8   3   0.58   0.70   0.06 o
  -5   8   3   1.05   2.01   0.21 o
  -4   8   3   0.17   0.01   0.02 <
  -3   8   3   3.51   1.03   0.08 o
  -6   9   3   0.00   0.05   0.04 <
  -5   9   3   0.01  -0.02   0.05 <
  -4   9   3   0.14   0.08   0.05 <
  -6   0   4   1.09   0.78   0.03 o
  -4   0   4  34.41  28.28   2.43 o
  -2   0   4   0.06   0.06   0.01 o
   0   0   4  15.63   8.59   0.53 o
   2   0   4  11.62  13.08   0.11 o
  -7   1   4   0.03   0.07   0.03 <
  -6   1   4   0.18   0.30   0.06 o
  -5   1   4   0.62   2.17   0.95 <
  -4   1   4   9.67   7.82   0.57 o
  -3   1   4  72.17  81.89   4.86 o
  -2   1   4   1.30   1.68   0.07 o
  -1   1   4   3.60   3.96   0.36 o
   0   1   4  11.59  11.29   1.97 o
   1   1   4   1.12   0.89   0.02 o
   2   1   4   3.66   3.71   0.02 o
   3   1   4   1.57   1.57   0.29 o
   4   1   4   0.21   0.32   0.02 o
   5   1   4   3.05   0.35   0.14 <
  -7   2   4   5.96   6.22   0.87 o
  -6   2   4   0.31   0.21   0.01 o
  -5   2   4   0.34   0.67   0.18 o
  -4   2   4   0.21   0.26   0.01 o
  -3   2   4   0.01   0.09   0.02 o
  -2   2   4   7.29   5.96   0.15 o
  -1   2   4   7.27   7.71   1.11 o
   0   2   4   4.60   3.19   0.09 o
   1   2   4  79.70  88.41   6.58 o
   2   2   4   1.95   2.29   0.30 o
   3   2   4   0.58   0.54   0.01 o
   4   2   4   0.19   0.27   0.02 o
  -7   3   4   0.84   0.83   0.13 o
  -6   3   4   1.67   1.88   0.07 o
  -5   3   4   2.61   2.71   0.25 o
  -4   3   4  13.49  14.98   0.24 o
  -3   3   4  31.58  41.56   9.71 o
  -2   3   4  13.72  16.80   1.47 o
  -1   3   4   0.03   0.50   0.24 <
   0   3   4   1.56   2.06   0.09 o
   1   3   4   0.21   0.27   0.02 o
   2   3   4   0.10   0.28   0.03 o
   3   3   4   0.01   0.10   0.02 o
  -7   4   4   0.29   0.26   0.04 o
  -6   4   4   0.64   1.24   0.06 o
  -5   4   4   0.35   0.24   0.02 o
  -4   4   4  15.52  19.17   1.07 o
  -3   4   4   4.58   5.52   0.31 o
  -2   4   4   0.42   9.90   1.05 o
  -1   4   4  10.31  11.26   0.91 o
   0   4   4   0.80   2.16   0.44 o
   1   4   4   1.70   1.98   0.03 o
   2   4   4   3.79   3.19   0.30 o
  -6   5   4   0.55   0.49   0.05 o
  -5   5   4   1.36   1.89   0.41 o
  -4   5   4   0.07   0.73   0.06 o
  -3   5   4  28.01  35.24   3.17 o
  -2   5   4   3.50   3.38   0.38 o
  -1   5   4   4.41   3.50   0.70 o
   0   5   4  11.42  12.75   0.36 o
   1   5   4   0.31   1.07   0.10 o
  -6   6   4   1.16   0.81   0.06 o
  -5   6   4   0.12   0.12   0.01 o
  -4   6   4   2.30   1.32   0.18 o
  -3   6   4   0.17   0.25   0.02 o
  -2   6   4   7.18   7.38   0.41 o
  -1   6   4   0.01   0.07   0.05 <
   0   6   4  11.38   6.15   1.34 o
  -6   7   4   0.43   0.44   0.05 o
  -5   7   4   5.34   6.35   0.09 o
  -4   7   4   3.00   4.02   0.39 o
  -3   7   4   1.96   2.72   0.29 o
  -2   7   4   4.19   3.80   0.83 o
  -1   7   4   0.89   1.06   0.45 <
  -6   8   4   0.00   0.02   0.03 <
  -5   8   4   0.22   0.32   0.11 o
  -4   8   4   3.55   5.23   0.10 o
  -3   8   4   2.66   2.23   0.15 o
  -2   8   4   0.96   1.27   0.48 <
  -6   9   4   0.81   0.99   0.09 o
  -5   9   4   0.20   0.27   0.05 o
  -4   9   4   1.46   1.41   0.17 o
  -3   9   4   1.67   1.09   0.18 o
  -6  10   4   0.47   0.41   0.06 o
  -5  10   4   0.00   0.05   0.07 <
  -4  10   4   0.91   0.99   0.15 o
  -5  11   4   2.16   1.05   0.09 o
  -7   0   5   0.43   0.45   0.05 o
  -5   0   5   0.39   0.47   0.04 o
  -3   0   5  16.41  14.72   0.18 o
  -1   0   5   0.05   0.15   0.09 <
   1   0   5   0.37   0.33   0.14 <
   3   0   5   0.46   0.01   0.01 <
  -7   1   5   0.91   0.78   0.03 o
  -6   1   5   0.09   0.16   0.02 o
  -5   1   5   0.07   0.15   0.02 o
  -4   1   5   1.52   0.94   0.09 o
  -3   1   5   0.43   0.70   0.07 o
  -2   1   5   0.78   1.28   0.10 o
  -1   1   5   2.40   2.58   0.22 o
   0   1   5   0.10   0.18   0.09 <
   1   1   5   1.29   1.32   0.11 o
   2   1   5   0.05   0.05   0.00 o
   3   1   5   0.19   0.19   0.02 o
   4   1   5   0.01   0.03   0.01 <
   5   1   5   0.12   0.11   0.01 o
  -7   2   5   0.27   0.22   0.05 o
  -6   2   5   0.00   0.06   0.01 o
  -5   2   5   0.01   0.07   0.01 o
  -4   2   5   0.02   0.16   0.07 <
  -3   2   5   0.15   0.14   0.02 o
  -2   2   5   0.97   1.22   0.05 o
  -1   2   5   0.24   0.44   0.10 o
   0   2   5   0.35   0.38   0.02 o
   1   2   5   0.00   0.06   0.03 <
   2   2   5   1.60   2.58   0.41 o
   3   2   5   0.09   0.10   0.02 o
   4   2   5   0.02   0.14   0.02 o
  -7   3   5   1.00   0.94   0.03 o
  -6   3   5   1.52   1.51   0.25 o
  -5   3   5   0.03   0.07   0.02 o
  -4   3   5   2.36   1.62   0.04 o
  -3   3   5   0.07   0.17   0.01 o
  -2   3   5   2.18   2.02   0.21 o
  -1   3   5   0.09   0.13   0.07 <
   0   3   5   1.04   0.80   0.16 o
   1   3   5   1.19   1.60   0.87 <
   2   3   5   0.15   0.19   0.04 o
   3   3   5   0.02   0.10   0.02 o
   4   3   5   0.08   0.03   0.02 <
  -7   4   5   0.30   0.67   0.06 o
  -6   4   5   0.10   0.10   0.03 o
  -5   4   5   0.03   0.06   0.03 <
  -4   4   5   0.30   0.28   0.03 o
  -3   4   5   6.95   8.64   0.75 o
  -2   4   5   3.43   3.18   0.85 o
  -1   4   5   0.13   0.15   0.07 <
   0   4   5   0.09   0.10   0.02 o
   1   4   5   0.93   0.54   0.10 o
   2   4   5   0.11   0.19   0.03 o
   3   4   5   0.16   0.30   0.03 o
  -6   5   5   0.05   0.33   0.05 o
  -5   5   5   0.00   0.12   0.05 <
  -4   5   5   0.92   1.05   0.03 o
  -3   5   5   0.28   0.34   0.02 o
  -2   5   5   0.07   0.23   0.12 <
  -1   5   5   1.09   1.48   0.20 o
   0   5   5   0.14   0.75   0.10 o
   1   5   5   0.63   1.11   0.13 o
   2   5   5   0.11   0.08   0.04 <
  -6   6   5   0.12   0.09   0.03 o
  -5   6   5   0.00   0.06   0.01 o
  -4   6   5   0.29   0.28   0.04 o
  -3   6   5   0.21   0.40   0.08 o
  -2   6   5   0.45   0.63   0.16 o
  -1   6   5   0.01   0.24   0.04 o
   0   6   5   0.79   0.73   0.02 o
   1   6   5   0.01  -0.02   0.04 <
  -6   7   5   1.10   0.77   0.07 o
  -5   7   5   0.04   0.03   0.02 <
  -4   7   5   1.36   1.12   0.04 o
  -3   7   5   0.39   0.37   0.07 o
  -2   7   5   1.26   1.71   0.09 o
  -1   7   5   0.17   0.27   0.04 o
   0   7   5   0.76   0.33   0.17 <
  -6   8   5   0.05   0.10   0.03 <
  -5   8   5   0.18   0.74   0.08 o
  -4   8   5   0.14   0.16   0.02 o
  -3   8   5   1.02   2.15   0.54 o
  -2   8   5   1.95   1.83   0.09 o
  -1   8   5   0.07   0.00   0.02 <
   0   8   5   0.20   0.09   0.04 <
  -6   9   5   0.10   0.27   0.05 o
  -5   9   5   0.01   0.07   0.02 o
  -4   9   5   0.18   0.24   0.02 o
  -3   9   5   0.09   0.18   0.03 o
  -2   9   5   0.04   0.08   0.02 o
  -1   9   5   0.27   0.19   0.05 o
  -6  10   5   0.13   0.11   0.05 <
  -5  10   5   0.02   0.12   0.02 o
  -4  10   5   0.33   0.21   0.07 o
  -3  10   5   0.19   0.04   0.02 <
  -2  10   5   0.05   0.10   0.05 <
  -5  11   5   0.13   0.05   0.05 <
  -4  11   5   0.28   0.03   0.02 <
  -3  11   5   0.27   0.06   0.07 <
  -5  12   5   0.22   0.09   0.05 <
  -4  12   5   0.01   0.05   0.05 <
  -6   0   6   3.69   3.04   0.55 o
  -4   0   6   0.09   0.16   0.05 <
  -2   0   6   4.05   3.78   0.10 o
   0   0   6  18.58  13.74   1.32 o
   2   0   6   0.83   0.67   0.03 o
  -7   1   6   0.15   0.19   0.03 o
  -6   1   6   0.32   0.28   0.03 o
  -5   1   6   1.70   1.19   0.14 o
  -4   1   6  11.79   9.74   1.27 o
  -3   1   6   3.82   4.88   0.27 o
  -2   1   6   2.06   2.08   0.07 o
  -1   1   6   1.64   1.81   0.22 o
   0   1   6   0.18   0.12   0.12 <
   1   1   6   1.89   1.23   1.23 <
   2   1   6   0.00   0.01   0.02 <
   3   1   6   0.25   0.26   0.03 o
  -7   2   6   0.20   0.51   0.28 <
  -6   2   6   0.04   1.87   1.79 <
  -5   2   6   0.06   0.26   0.05 o
  -4   2   6   0.07   0.12   0.03 o
  -3   2   6   1.80   1.13   0.33 o
  -2   2   6   0.63   0.33   0.08 o
  -1   2   6   0.39   0.65   0.19 o
   0   2   6   0.38   0.31   0.04 o
   1   2   6   6.66  11.94   0.28 o
   2   2   6   0.43   0.26   0.02 o
   3   2   6   0.67   0.71   0.03 o
  -7   3   6   0.00   0.02   0.01 <
  -6   3   6   1.55   1.74   0.37 o
  -5   3   6   0.22   0.34   0.03 o
  -4   3   6  12.87  13.66   0.19 o
  -3   3   6   0.00   0.01   0.01 <
  -2   3   6   4.63   3.80   0.26 o
  -1   3   6   0.04   0.40   0.17 <
   0   3   6   0.77   0.63   0.04 o
   1   3   6   2.02   3.65   0.12 o
   2   3   6   0.11   0.33   0.03 o
  -6   4   6   1.90   1.40   0.07 o
  -5   4   6   1.50   1.27   0.19 o
  -4   4   6   0.26   0.33   0.02 o
  -3   4   6   0.30   0.22   0.03 o
  -2   4   6   1.68   1.32   0.19 o
  -1   4   6   4.40   4.58   0.23 o
   0   4   6   7.41   5.92   0.11 o
   1   4   6   0.90   0.83   0.04 o
   2   4   6   0.09   0.13   0.02 o
  -6   5   6   0.10   0.20   0.04 o
  -5   5   6   2.69   2.33   0.09 o
  -4   5   6   1.33   1.07   0.31 o
  -3   5   6   3.36   3.52   0.29 o
  -2   5   6   0.17   0.12   0.02 o
  -1   5   6   2.97   1.61   0.39 o
   0   5   6   1.82   1.61   0.07 o
   1   5   6   0.93   0.83   0.05 o
   2   5   6   0.01   0.06   0.03 <
  -6   6   6   0.18   0.19   0.04 o
  -5   6   6   0.09   0.13   0.02 o
  -4   6   6   0.60   0.51   0.07 o
  -3   6   6   1.09   0.85   0.02 o
  -2   6   6   0.55   0.65   0.02 o
  -1   6   6   0.01   0.06   0.03 <
   0   6   6   0.90   0.62   0.05 o
   1   6   6   0.64   0.97   0.07 o
  -6   7   6   0.65   0.58   0.06 o
  -5   7   6   1.82   2.02   0.08 o
  -4   7   6   3.04   3.74   0.22 o
  -3   7   6   2.49   2.22   0.37 o
  -2   7   6   0.70   0.48   0.09 o
  -1   7   6   1.63   1.36   0.07 o
   0   7   6   0.85   0.60   0.05 o
   1   7   6   0.51   0.28   0.05 o
  -6   8   6   0.01   0.06   0.03 <
  -5   8   6   1.54   1.72   0.07 o
  -4   8   6   0.01   0.12   0.02 o
  -3   8   6   0.20   0.24   0.06 o
  -2   8   6   0.17   0.06   0.02 o
  -1   8   6   3.71   5.10   0.15 o
   0   8   6   0.46   0.78   0.07 o
   1   8   6   0.64   0.17   0.06 <
  -6   9   6   0.25   0.78   0.07 o
  -5   9   6   0.72   1.01   0.03 o
  -4   9   6   0.02   0.02   0.03 <
  -3   9   6   0.21   0.20   0.03 o
  -2   9   6   1.22   1.39   0.09 o
  -1   9   6   0.28   0.09   0.04 <
   0   9   6   1.43   0.50   0.06 o
  -6  10   6   0.01   0.05   0.04 <
  -5  10   6   0.13   0.23   0.03 o
  -4  10   6   0.17   0.49   0.08 o
  -3  10   6   0.33   0.77   0.06 o
  -2  10   6   0.19   0.15   0.05 <
  -1  10   6   0.14   0.19   0.05 o
  -6  11   6   0.03   0.02   0.03 <
  -5  11   6   0.93   1.29   0.11 o
  -4  11   6   0.00   0.06   0.02 o
  -3  11   6   1.54   0.87   0.08 o
  -2  11   6   0.09   0.22   0.05 o
  -5  12   6   0.35   0.28   0.07 o
  -4  12   6   0.00   0.05   0.02 o
  -3  12   6   0.06   0.04   0.05 <
  -5  13   6   0.01   0.05   0.04 <
  -4  13   6   0.05   0.04   0.03 <
  -4  14   6   0.03   0.07   0.04 <
  -7   0   7   0.88   0.71   0.05 o
  -5   0   7   0.21   0.12   0.04 o
  -3   0   7   0.07   0.06   0.01 o
  -1   0   7   0.48   0.53   0.04 o
   1   0   7   2.59   2.62   0.09 o
  -7   1   7   0.19   0.16   0.09 <
  -6   1   7   0.08   0.08   0.02 o
  -5   1   7   0.75   0.69   0.05 o
  -4   1   7   0.02   0.10   0.03 <
  -3   1   7   3.32   3.15   0.22 o
  -2   1   7   0.14   0.17   0.02 o
  -1   1   7   0.10   0.08   0.01 o
   0   1   7   1.39   0.70   0.69 <
  -7   2   7   0.08   0.26   0.24 <
  -6   2   7   0.17   0.05   0.02 o
  -5   2   7   0.12   0.07   0.01 o
  -4   2   7   6.63   6.32   0.40 o
  -3   2   7   0.11   0.09   0.02 o
  -2   2   7   2.41   1.26   1.26 <
  -1   2   7   0.05   0.07   0.02 <
   0   2   7   0.48   0.73   0.05 o
  -7   3   7   0.00   0.01   0.03 <
  -6   3   7   0.33   0.28   0.02 o
  -5   3   7   0.21   0.14   0.01 o
  -4   3   7   0.11   0.11   0.05 <
  -3   3   7   0.80   1.00   0.10 o
  -2   3   7   0.02   0.03   0.02 <
  -1   3   7   0.17   0.14   0.03 o
   0   3   7   1.08   0.73   0.04 o
  -7   4   7   0.72   0.65   0.05 o
  -6   4   7   0.03   0.00   0.02 <
  -5   4   7   0.00   0.04   0.01 o
  -4   4   7   0.11   0.14   0.06 <
  -3   4   7   0.01   0.03   0.01 o
  -2   4   7   0.37   0.14   0.03 o
  -1   4   7   0.56   0.71   0.06 o
   0   4   7   0.14   0.04   0.03 <
  -6   5   7   0.08   0.08   0.03 <
  -5   5   7   0.94   0.83   0.07 o
  -4   5   7   0.01   0.03   0.01 o
  -3   5   7   2.96   3.24   0.56 o
  -2   5   7   0.05   0.14   0.03 o
  -1   5   7   0.01   0.06   0.03 <
   0   5   7   0.26   0.37   0.04 o
  -6   6   7   0.01   0.04   0.03 <
  -5   6   7   0.27   0.26   0.03 o
  -4   6   7   1.57   2.87   1.07 <
  -3   6   7   0.04  -0.03   0.03 <
  -2   6   7   1.50   1.04   0.06 o
  -1   6   7   0.01  -0.01   0.03 <
  -6   7   7   0.22   0.05   0.04 <
  -5   7   7   0.06   0.06   0.01 o
  -4   7   7   0.12   0.32   0.02 o
  -3   7   7   0.00   0.04   0.03 <
  -2   7   7   0.01   0.28   0.04 o
  -1   7   7   0.11   0.20   0.04 o
  -6   8   7   0.00   0.00   0.03 <
  -5   8   7   0.01   0.02   0.03 <
  -4   8   7   0.32   0.62   0.28 <
  -3   8   7   0.07   0.03   0.03 <
  -2   8   7   0.15   0.11   0.04 <
  -1   8   7   0.27   0.72   0.06 o
  -6   9   7   0.14   0.06   0.04 <
  -5   9   7   0.26   0.41   0.04 o
  -4   9   7   0.01   0.04   0.05 <
  -3   9   7   1.23   0.77   0.09 o
  -2   9   7   0.02   0.07   0.04 <
  -5  10   7   0.12   0.11   0.01 o
  -4  10   7   0.07   0.42   0.07 o
  -3  10   7   0.00   0.07   0.04 <
  -2  10   7   0.44   0.60   0.07 o
  -5  11   7   0.03   0.02   0.04 <
  -4  11   7   0.01   0.00   0.05 <
  -3  11   7   0.08   0.12   0.05 <
  -2  11   7   0.00   0.00   0.04 <
  -4  12   7   0.25   0.07   0.07 <
  -3  12   7   0.04   0.02   0.05 <
  -3  13   7   0.25   0.22   0.07 o
  -6   0   8   3.84   3.47   0.14 o
  -4   0   8   0.37   0.20   0.04 o
  -2   0   8   0.07   0.73   0.05 o
  -6   1   8   0.02   0.07   0.01 o
  -5   1   8   0.58   0.46   0.05 o
  -4   1   8   0.00   1.11   1.08 <
  -3   1   8   1.37   1.57   0.43 o
  -2   1   8   3.99   4.14   0.21 o
  -6   2   8   0.07   0.08   0.04 <
  -5   2   8   0.55   0.32   0.06 o
  -4   2   8   0.02   0.04   0.03 <
  -3   2   8   2.75   1.80   0.36 o
  -2   2   8   0.15   0.11   0.11 <
  -6   3   8   0.22   0.30   0.07 o
  -5   3   8   0.00   0.02   0.01 <
  -4   3   8   0.56   0.33   0.33 <
  -3   3   8   0.06   0.11   0.04 <
  -6   4   8   2.22   1.52   0.09 o
  -5   4   8   0.51   0.30   0.05 o
  -4   4   8   0.30   0.17   0.04 o
  -3   4   8   0.17   0.34   0.04 o
  -2   4   8   0.03   0.07   0.03 <
  -6   5   8   0.47   0.38   0.05 o
  -5   5   8   0.58   0.73   0.06 o
  -4   5   8   0.90   0.89   0.06 o
  -3   5   8   1.11   1.72   0.10 o
  -6   6   8   0.31   0.27   0.05 o
  -5   6   8   0.10   0.48   0.06 o
  -4   6   8   0.10   0.16   0.03 o
  -3   6   8   1.20   1.79   0.10 o
  -5   7   8   0.25   0.31   0.04 o
  -4   7   8   0.27   0.26   0.05 o
  -3   7   8   0.55   0.44   0.05 o
  -5   8   8   0.54   0.57   0.07 o
  -4   8   8   0.01   0.04   0.03 <
  -3   8   8   0.27   0.19   0.05 o
  -4   9   8   1.10   0.85   0.08 o
  -5   0   9   0.21   0.22   0.06 o
  -5   1   9   0.14   0.15   0.06 <
  -4   1   9   0.08   0.14   0.09 <
  -4   2   9   0.14   0.26   0.04 o
  -4   3   9   0.11   0.00   0.02 <

#=======================================================================
