# Supplementary material for: Accurate structure models and absolute configuration determination using dynamical effects in continuous-rotation 3D electron diffraction data
Source: Nat Chem. 2023 Apr 20;15(6):848–55. doi: 10.1038/s41557-023-01186-1 (PMC10239730; doi:10.1038/s41557-023-01186-1)
Supplement: Supplementary file 2 — An archive with the CIF files of all refinements (kinematical and dynamical) of compounds analysed in detail in the Article. [file 41557_2023_1186_MOESM2_ESM.zip › limaspermidine.cif]

#=======================================================================
data_global
#=======================================================================
_audit_creation_method                   'Jana2006 Version : 07/02/2020'

_publ_section_references
;
Palatinus L. & Chapuis G. (2007). J. Appl. Cryst. 40, 786-790.

Palatinus, L., Jacob, D., Cuvillier, P., Klementova, M., Sinkler, W. & Marks,
L. D. (2013). Acta Cryst. A. 69, 171-188.

Petricek, V., Dusek, M. & Palatinus L. (2014). Z. Kristallogr. 229(5), 345-352.

Palatinus, L., Brazda, P., Jelinek, M., Hrda, J., Steciuk, G. & Klementova, M.
(2019). Acta Cryst. B. 75, 512-522.
;
#=======================================================================
data_limaspermidine_dynamical
#=======================================================================
_computing_cell_refinement               'PETS2'
_computing_data_reduction                'PETS2'
_computing_structure_solution            'superflip'
_computing_structure_refinement          'Jana2006/Dyngo'
_computing_molecular_graphics            'VESTA 3'
#=======================================================================

# 5. CHEMICAL DATA

_chemical_name_common                    limaspermidine
_chemical_formula_moiety                 'C19 H26 N2 O'
_chemical_formula_sum                    'C19 H26 N2 O'
_chemical_formula_weight                 298.4
_chemical_absolute_configuration         ?

#=======================================================================

# 6. CRYSTAL DATA

_symmetry_cell_setting                   orthorhombic
_symmetry_space_group_name_H-M           'P 21 21 21'
_symmetry_space_group_name_Hall          'P 2xab;2ybc;2zac'
_symmetry_Int_Tables_number              19

loop_
 _space_group_symop_id
 _space_group_symop_operation_xyz
 1   x,y,z
 2   -x+1/2,-y,z+1/2
 3   -x,y+1/2,-z+1/2
 4   x+1/2,-y+1/2,-z

_cell_length_a                           7.634(10)
_cell_length_b                           13.775(10)
_cell_length_c                           15.162(10)
_cell_angle_alpha                        90
_cell_angle_beta                         90
_cell_angle_gamma                        90
_cell_volume                             1594(3)


_cell_formula_units_Z                    4

_cell_measurement_reflns_used            ?
_cell_measurement_theta_min              ?
_cell_measurement_theta_max              ?
_cell_measurement_temperature            100
_cell_special_details
; ?
;

_exptl_crystal_density_diffrn            1.2432
_exptl_crystal_density_meas              ?
_exptl_crystal_density_method            ?
_exptl_crystal_F_000                     648

_exptl_absorpt_coefficient_mu            0
_exptl_crystal_description               ?
_exptl_crystal_size_max                  ?
_exptl_crystal_size_mid                  ?
_exptl_crystal_size_min                  ?
_exptl_crystal_size_rad                  ?
_exptl_crystal_colour                    ?
_exptl_absorpt_correction_type           ?
_exptl_absorpt_process_details           ?
_exptl_absorpt_correction_T_min          ?
_exptl_absorpt_correction_T_max          ?

#=======================================================================

# 7. EXPERIMENTAL DATA

_diffrn_ambient_temperature              100
_diffrn_source                           ?
_diffrn_source_power                     ?
_diffrn_source_voltage                   200000
_diffrn_source_current                   ?
_diffrn_radiation_type                   electron
_diffrn_radiation_source                 ?
_diffrn_radiation_wavelength             0.02508
_diffrn_measurement_device               'TEM ThermoFisher Talos Artica'
_diffrn_measurement_device_type          'CMOS'
_diffrn_detector                         'Ceta-D'
_diffrn_measurement_method               'continuous-rotation 3D electron diffraction'
_diffrn_measurement_specimen_support     'holey carbon grid'

_diffrn_reflns_number                    24420
_diffrn_reflns_theta_min                 0.07
_diffrn_reflns_theta_max                 0.94
_diffrn_reflns_theta_full                0.78
_diffrn_measured_fraction_theta_max      0.66
_diffrn_measured_fraction_theta_full     0.67
_diffrn_reflns_av_R_equivalents          ?
_diffrn_reflns_av_unetI/netI             0.0507
_diffrn_reflns_limit_h_min               -9
_diffrn_reflns_limit_h_max               9
_diffrn_reflns_limit_k_min               -13
_diffrn_reflns_limit_k_max               12
_diffrn_reflns_limit_l_min               -19
_diffrn_reflns_limit_l_max               19
_diffrn_reflns_reduction_process         ?

_diffrn_radiation_probe                  electron

#=======================================================================

# 8. REFINEMENT DATA

_refine_special_details
;
Calculated intensities based on dynamical theory of electron diffraction.
Number of individual data sets in refinement:  2
Block  Thickness     Nobs    Nall    Robs    Rall   wRall
   1      987.12     4202    5939  0.1339  0.1876  0.1355
   2     1096.98     3543    5744  0.1467  0.2348  0.1474
Thickness given in Angstrom.

Refinement statistics relevant for the non-linear least-squares minimisation of wR(all):
Number of reflections in refinement (obs/all):   7745 / 11683
Number of reflections present more than once:    4923
Number of reflections unique in point group 1:   6760
Robs:   0.1398
Rall:   0.2097
wRall:  0.1406

Post-refinement analysis of symmetrically-equivalent reflections:
Number of unique reflections (obs/all): 2271 / 2834
MRobs:  0.1136
MRall:  0.1591
MwRall: 0.1161
;

_reflns_number_total                     11683
_reflns_number_gt                        7745
_reflns_threshold_expression             'I>3\s(I)'

_refine_ls_structure_factor_coef         F
_refine_ls_R_factor_gt                   0.1398
_refine_ls_wR_factor_gt                  0.1372
_refine_ls_R_factor_all                  0.2097
_refine_ls_wR_factor_ref                 0.1406
_refine_ls_goodness_of_fit_ref           3.63
_refine_ls_goodness_of_fit_gt            4.36
_refine_ls_number_reflns                 11683
_refine_ls_number_parameters             212
_refine_ls_number_restraints             2
_refine_ls_number_constraints            98
_refine_ls_weighting_scheme              sigma
_refine_ls_weighting_details             'w=1/(\s^2^(F)+0.0001F^2^)'
_refine_ls_hydrogen_treatment            'mixed'
_refine_ls_shift/su_max                  0.0410
_refine_ls_shift/su_mean                 0.0027
_refine_diff_density_max                 0.15
_refine_diff_density_min                 -0.15
_refine_ls_extinction_method             'none'
_refine_ls_extinction_coef               ?
_refine_ls_extinction_expression         ?
_refine_ls_abs_structure_details
;  
Absolute structure determined by comparing individual refinements
of both enantiomorphs at an early stage of the structure determination
applying dynamical theory of diffraction.
;

loop_
 _atom_type_symbol
 _atom_type_scat_source
 C   International_Tables_Vol_C
 H   International_Tables_Vol_C
 N   International_Tables_Vol_C
 O   International_Tables_Vol_C

loop_
 _restr_distance_atom_site_label_1
 _restr_distance_site_symmetry_1
 _restr_distance_atom_site_label_2
 _restr_distance_site_symmetry_2
 _restr_distance_target
 _restr_distance_target_weight_param
O1 . H1 . 0.97 0.001
N1 . H1a . 1.03 0.001

#=======================================================================

# 9. ATOMIC COORDINATES AND DISPLACEMENT PARAMETERS

loop_
 _atom_site_label
 _atom_site_type_symbol
 _atom_site_fract_x
 _atom_site_fract_y
 _atom_site_fract_z
 _atom_site_adp_type
 _atom_site_U_iso_or_equiv
 _atom_site_site_symmetry_multiplicity
 _atom_site_occupancy
 _atom_site_calc_flag
 _atom_site_refinement_flags
 _atom_site_disorder_assembly
 _atom_site_disorder_group
  O1 O -0.2236(5) -0.0360(3) -0.4882(3) Uiso 0.0104(10) 4 1 d . . .
  H1 H -0.296(2) -0.0143(16) -0.5368(10) Uiso 0.0125 4 1 d . . .
  N2 N 0.5423(5) 0.0263(3) -0.6290(3) Uiso 0.0049(10) 4 1 d . . .
  C11 C 0.2537(5) 0.0136(3) -0.5468(3) Uiso 0.0066(11) 4 1 d . . .
  N1 N 0.3663(5) -0.2808(3) -0.6121(4) Uiso 0.0088(10) 4 1 d . . .
  C5 C 0.1004(5) -0.1372(3) -0.7620(4) Uiso 0.0112(12) 4 1 d . . .
  H5 H 0.103774 -0.06403 -0.787797 Uiso 0.0134 4 1 d . . .
  C13 C 0.3147(5) -0.1593(3) -0.4925(3) Uiso 0.0110(11) 4 1 d . . .
  H13a H 0.177322 -0.179004 -0.501454 Uiso 0.0132 4 1 d . . .
  H13b H 0.360074 -0.203511 -0.437279 Uiso 0.0132 4 1 d . . .
  C12 C 0.3277(5) -0.0517(3) -0.4680(4) Uiso 0.0071(11) 4 1 d . . .
  H12a H 0.251342 -0.038047 -0.408354 Uiso 0.0086 4 1 d . . .
  H12b H 0.464462 -0.032912 -0.455541 Uiso 0.0086 4 1 d . . .
  C18 C 0.0565(5) -0.0054(3) -0.5627(3) Uiso 0.0045(10) 4 1 d . . .
  H18a H 0.014152 0.033374 -0.621825 Uiso 0.0054 4 1 d . . .
  H18b H 0.03766 -0.080718 -0.58319 Uiso 0.0054 4 1 d . . .
  C10 C 0.3590(5) -0.0094(3) -0.6326(3) Uiso 0.0053(11) 4 1 d . . .
  H10 H 0.275796 0.027673 -0.681205 Uiso 0.0063 4 1 d . . .
  C3 C -0.0286(6) -0.2987(4) -0.7553(4) Uiso 0.0166(13) 4 1 d . . .
  H3 H -0.131646 -0.347819 -0.775548 Uiso 0.0199 4 1 d . . .
  C1 C 0.2269(5) -0.2663(3) -0.6691(4) Uiso 0.0048(11) 4 1 d . . .
  C6 C 0.2274(5) -0.1692(3) -0.7002(4) Uiso 0.0049(11) 4 1 d . . .
  C17 C 0.5546(5) 0.1300(3) -0.6197(3) Uiso 0.0090(10) 4 1 d . . .
  H17a H 0.48345 0.165003 -0.673505 Uiso 0.0108 4 1 d . . .
  H17b H 0.692218 0.15158 -0.619533 Uiso 0.0108 4 1 d . . .
  C2 C 0.0971(5) -0.3331(3) -0.6981(4) Uiso 0.0093(11) 4 1 d . . .
  H2 H 0.097168 -0.407869 -0.676221 Uiso 0.0112 4 1 d . . .
  C15 C 0.2799(5) 0.1245(3) -0.5242(3) Uiso 0.0079(11) 4 1 d . . .
  H15a H 0.230919 0.138939 -0.457842 Uiso 0.0095 4 1 d . . .
  H15b H 0.198356 0.168443 -0.567913 Uiso 0.0095 4 1 d . . .
  C7 C 0.3796(5) -0.1173(3) -0.6585(3) Uiso 0.0010(10) 4 1 d . . .
  C16 C 0.4701(5) 0.1579(3) -0.5311(4) Uiso 0.0105(11) 4 1 d . . .
  H16a H 0.545852 0.126435 -0.477115 Uiso 0.0126 4 1 d . . .
  H16b H 0.47648 0.236484 -0.522463 Uiso 0.0126 4 1 d . . .
  C9 C 0.6183(5) -0.0112(3) -0.7132(4) Uiso 0.0121(11) 4 1 d . . .
  H9a H 0.57355 0.033838 -0.768052 Uiso 0.0145 4 1 d . . .
  H9b H 0.760587 -0.015686 -0.707108 Uiso 0.0145 4 1 d . . .
  C4 C -0.0312(6) -0.2036(3) -0.7891(4) Uiso 0.0106(11) 4 1 d . . .
  H4 H -0.131997 -0.181414 -0.834996 Uiso 0.0127 4 1 d . . .
  C19 C -0.0686(5) 0.0182(3) -0.4859(3) Uiso 0.0064(11) 4 1 d . . .
  H19a H -0.001627 0.005615 -0.423286 Uiso 0.0077 4 1 d . . .
  H19b H -0.100209 0.095496 -0.486766 Uiso 0.0077 4 1 d . . .
  C8 C 0.5411(5) -0.1148(3) -0.7227(4) Uiso 0.0104(11) 4 1 d . . .
  H8a H 0.496289 -0.125793 -0.790351 Uiso 0.0125 4 1 d . . .
  H8b H 0.63811 -0.168092 -0.701254 Uiso 0.0125 4 1 d . . .
  C14 C 0.4203(5) -0.1865(3) -0.5773(4) Uiso 0.0044(10) 4 1 d . . .
  H14 H 0.557471 -0.182827 -0.55555 Uiso 0.0053 4 1 d . . .
  H1a H 0.356(3) -0.3311(13) -0.5621(11) Uiso 0.0106 4 1 d . . .

#=======================================================================

# 10. MOLECULAR GEOMETRY

loop_
 _geom_bond_atom_site_label_1
 _geom_bond_atom_site_label_2
 _geom_bond_site_symmetry_1
 _geom_bond_site_symmetry_2
 _geom_bond_distance
 _geom_bond_publ_flag
  O1 C19 . . 1.399(6) ?
  N2 C10 . . 1.484(6) ?
  N2 C17 . . 1.439(6) ?
  N2 C9 . . 1.495(7) ?
  C11 C12 . . 1.599(7) ?
  C11 C18 . . 1.547(7) ?
  C11 C10 . . 1.561(7) ?
  C11 C15 . . 1.578(6) ?
  N1 C1 . . 1.385(7) ?
  N1 C14 . . 1.461(6) ?
  C5 C6 . . 1.419(7) ?
  C5 C4 . . 1.419(7) ?
  C13 C12 . . 1.531(6) ?
  C13 C14 . . 1.564(7) ?
  C18 C19 . . 1.542(7) ?
  C10 C7 . . 1.545(7) ?
  C3 C2 . . 1.378(7) ?
  C3 C4 . . 1.406(7) ?
  C1 C6 . . 1.418(7) ?
  C1 C2 . . 1.422(6) ?
  C6 C7 . . 1.504(6) ?
  C17 C16 . . 1.539(7) ?
  C15 C16 . . 1.527(7) ?
  C7 C8 . . 1.571(7) ?
  C7 C14 . . 1.588(7) ?
  C9 C8 . . 1.551(6) ?

loop_
 _geom_angle_atom_site_label_1
 _geom_angle_atom_site_label_2
 _geom_angle_atom_site_label_3
 _geom_angle_site_symmetry_1
 _geom_angle_site_symmetry_2
 _geom_angle_site_symmetry_3
 _geom_angle
 _geom_angle_publ_flag
  C10 N2 C17 . . . 113.2(3) ?
  C10 N2 C9 . . . 102.7(4) ?
  C17 N2 C9 . . . 113.6(4) ?
  C12 C11 C18 . . . 111.4(3) ?
  C12 C11 C10 . . . 109.1(3) ?
  C12 C11 C15 . . . 109.7(4) ?
  C18 C11 C10 . . . 109.6(4) ?
  C18 C11 C15 . . . 108.7(3) ?
  C10 C11 C15 . . . 108.2(4) ?
  C1 N1 C14 . . . 108.3(4) ?
  C6 C5 C4 . . . 118.3(4) ?
  C12 C13 C14 . . . 113.5(4) ?
  C11 C12 C13 . . . 109.9(4) ?
  C11 C18 C19 . . . 116.7(4) ?
  N2 C10 C11 . . . 112.8(4) ?
  N2 C10 C7 . . . 103.4(3) ?
  C11 C10 C7 . . . 117.4(4) ?
  C2 C3 C4 . . . 124.0(4) ?
  N1 C1 C6 . . . 109.9(4) ?
  N1 C1 C2 . . . 129.4(4) ?
  C6 C1 C2 . . . 120.6(4) ?
  C5 C6 C1 . . . 120.7(4) ?
  C5 C6 C7 . . . 131.1(4) ?
  C1 C6 C7 . . . 108.2(4) ?
  N2 C17 C16 . . . 107.8(4) ?
  C3 C2 C1 . . . 117.2(4) ?
  C11 C15 C16 . . . 113.4(3) ?
  C10 C7 C6 . . . 119.1(3) ?
  C10 C7 C8 . . . 102.5(3) ?
  C10 C7 C14 . . . 113.6(4) ?
  C6 C7 C8 . . . 110.9(4) ?
  C6 C7 C14 . . . 101.0(3) ?
  C8 C7 C14 . . . 109.9(3) ?
  C17 C16 C15 . . . 112.5(4) ?
  N2 C9 C8 . . . 104.4(4) ?
  C5 C4 C3 . . . 119.0(5) ?
  O1 C19 C18 . . . 113.1(4) ?
  C7 C8 C9 . . . 105.1(4) ?
  N1 C14 C13 . . . 111.4(4) ?
  N1 C14 C7 . . . 101.5(4) ?
  C13 C14 C7 . . . 113.1(3) ?

#=======================================================================

# 11. STRUCTURE-FACTOR LIST

loop_
 _reflns_scale_group_code
 _reflns_scale_meas_intensity
1%1    1282.674
2%1    1279.662
3%1    1352.788
4%1    1401.335
5%1    1361.129
6%1    1381.843
7%1    1358.350
8%1    1401.994
9%1    1382.320
10%1   1492.659
11%1   1418.740
12%1   1519.909
13%1   1523.773
14%1   1529.148
15%1   1571.091
16%1   1508.898
17%1   1534.282
18%1   1666.132
19%1   1653.971
20%1   1640.084
21%1   1598.733
22%1   1612.681
23%1   1696.080
24%1   1744.506
25%1   1678.508
26%1   1733.285
27%1   1770.162
28%1   1759.683
29%1   1733.226
30%1   1732.474
31%1   1743.859
32%1   1745.870
33%1   1756.746
34%1   1772.840
35%1   1765.117
36%1   1681.283
37%1   1621.135
38%1   1730.093
39%1   1712.907
40%1   1782.025
41%1   1766.397
42%1   1773.653
43%1   1748.949
44%1   1755.058
45%1   1647.479
46%1   1635.857
47%1   1817.696
48%1   1713.980
49%1   1707.585
50%1   1733.447
51%1   1745.292
52%1   1793.091
53%1   1829.994
54%1   1764.754
55%1   1755.429
56%1   1701.486
57%1   1679.229
58%1   1694.162
59%1   1646.578
1%2    1613.257
2%2    1598.410
3%2    1592.190
4%2    1623.625
5%2    1613.346
6%2    1446.015
7%2    1421.510
8%2    1467.599
9%2    1488.295
10%2   1580.744
11%2   1571.504
12%2   1497.088
13%2   1565.785
14%2   1595.385
15%2   1586.252
16%2   1481.744
17%2   1544.768
18%2   1505.739
19%2   1532.122
20%2   1526.051
21%2   1506.371
22%2   1472.641
23%2   1451.359
24%2   1533.811
25%2   1555.207
26%2   1480.721
27%2   1486.711
28%2   1434.555
29%2   1507.356
30%2   1514.695
31%2   1381.816
32%2   1445.764
33%2   1471.291
34%2   1415.914
35%2   1427.447
36%2   1488.583
37%2   1390.050
38%2   1416.861
39%2   1429.148
40%2   1356.762
41%2   1382.888
42%2   1283.234
45%2   1284.109
46%2   1272.693
47%2   1174.159
48%2   1168.386
49%2   1160.988
50%2   1142.595
51%2   1154.974
52%2   1119.759
53%2   1096.743
54%2   1061.556
55%2   1070.924
56%2   1076.260
57%2   1048.307
58%2   1063.789
59%2   1099.178

loop_
 _refln_index_h
 _refln_index_k
 _refln_index_l
 _refln_intensity_calc
 _refln_intensity_meas
 _refln_intensity_sigma
 _refln_scale_group_code
 _refln_observed_status
   7  -1 -10    275.58   -199.80    105.10   1%1 <
   7   0 -10     71.26    743.20    106.60   1%1 o
   6  -7  -9     36.27    146.90     86.40   1%1 <
   5   0  -7    178.49   -489.20    136.70   1%1 <
   5   1  -7   1623.60   1404.90    148.50   1%1 o
   5   2  -7   1027.90   1441.00    144.10   1%1 o
   4  -6  -6     49.39    -35.10    109.90   1%1 <
   4  -5  -6    267.64    326.90    115.40   1%1 <
   3 -12  -5     10.44   -125.70     91.10   1%1 <
   3 -11  -5    946.03    545.30     98.80   1%1 o
   2  -4  -3   1437.60   1926.10    218.30   1%1 o
   2  -3  -3   7897.70   7753.20    215.30   1%1 o
   1 -10  -2    492.69    522.60    118.10   1%1 o
   1  -9  -2   1616.50   2529.20    139.90   1%1 o
   0 -15  -1    523.11    624.10     87.80   1%1 o
   0 -14  -1    606.45   -141.10     88.10   1%1 <
   1   9  -1   2327.60   2517.50    146.90   1%1 o
   1  10  -1   4354.80   3338.50    153.30   1%1 o
   1  11  -1    783.90    953.90    139.70   1%1 o
   1  12  -1     49.61    167.60    130.00   1%1 <
   1  13  -1    344.27    293.10    121.10   1%1 <
  -1  -7   1   2600.40   2832.90    197.10   1%1 o
  -1  -6   1    213.32    753.60    213.30   1%1 o
  -2 -12   2   4746.80   4700.50    156.90   1%1 o
  -2 -11   2   2479.50   2278.60    122.80   1%1 o
  -1  15   2    870.49    233.60     90.50   1%1 <
  -1  16   2    225.91    350.50     86.60   1%1 o
  -3 -15   3     46.38    -27.50     80.70   1%1 <
  -2   5   3    779.91   1287.80    171.80   1%1 o
  -2   6   3   9938.40   8215.70    205.00   1%1 o
  -3  -1   4   9345.90  10834.90    318.40   1%1 o
  -4  -8   5   4892.50   6877.40    239.20   1%1 o
  -5 -12   6    172.55    332.00    115.60   1%1 <
  -4  12   6     44.31   -143.60     92.30   1%1 <
  -4  13   6     22.81     18.20     93.60   1%1 <
  -5   4   7    715.20    377.80    111.40   1%1 o
  -5   5   7   1251.90   1062.20    119.20   1%1 o
  -6  -2   8    800.70   1335.10    119.90   1%1 o
  -6  -1   8    782.34    989.30    122.90   1%1 o
  -7  -6   9    198.31    -99.70    142.50   1%1 <
   7  -5 -10     46.13    -11.10     80.30   1%1 <
   7  -4 -10    120.16     30.00     84.60   1%1 <
   7  -3 -10      5.25     47.50     83.90   1%1 <
   7  -2 -10    557.83    658.60     91.00   1%1 o
   6  -9  -9    229.50     94.00     83.20   1%1 <
   6  -8  -9    125.49    176.90     61.50   1%1 <
   5  -3  -7   2786.30   2514.90    131.00   1%1 o
   5  -2  -7    703.46    422.30    116.30   1%1 o
   5  -1  -7   1614.60   1344.10    123.20   1%1 o
   4 -10  -6    622.95    694.00    102.00   1%1 o
   4  -9  -6    503.62   -328.60     99.60   1%1 <
   4  -8  -6    235.12    735.90    102.50   1%1 o
   4  -7  -6   4896.60   3950.50    142.10   1%1 o
   3 -14  -5     32.55    100.90     84.00   1%1 <
   3 -13  -5     36.21     19.70     61.10   1%1 <
   2  -7  -3   3747.60   2960.00    153.50   1%1 o
   2  -6  -3   8239.70   7957.60    192.50   1%1 o
   2  -5  -3    813.72    948.10    175.30   1%1 o
   1 -13  -2    549.52    621.00     98.20   1%1 o
   1 -12  -2    374.65    547.20    102.60   1%1 o
   1 -11  -2    361.30    738.90    111.00   1%1 o
   0 -16  -1     90.04    -73.70     80.90   1%1 <
   1  14  -1    169.32    -87.60     97.60   1%1 <
   1  15  -1     55.75    119.00     89.00   1%1 <
   1  16  -1     19.42     -2.80     84.90   1%1 <
  -1  -9   1   2560.70   3500.60    168.10   1%1 o
  -1  -8   1  10724.00  11605.00    201.50   1%1 o
  -2 -15   2     99.45   -460.30    100.00   1%1 <
  -2 -14   2     57.20   -208.00     85.90   1%1 <
  -2 -13   2     53.78    126.40     90.50   1%1 <
  -2   7   3   3766.60   3845.30    157.10   1%1 o
  -2   8   3    841.24    815.70    133.40   1%1 o
  -2   9   3     59.21    200.40    122.30   1%1 <
  -2  10   3    932.39   1427.40    136.00   1%1 o
  -2  11   3    202.62    888.90    114.40   1%1 o
  -2  12   3    845.15    779.40    106.60   1%1 o
  -2  13   3     31.77    237.30     94.70   1%1 <
  -2  14   3    413.64    103.20     95.00   1%1 <
  -2  15   3    246.38     61.10     90.40   1%1 <
  -5   6   7    423.48    521.60    103.80   1%1 o
  -5   7   7    626.82    453.30    101.50   1%1 o
  -5   8   7     97.77    448.00     94.20   1%1 o
  -5   9   7    528.79    218.10     98.80   1%1 <
  -5  10   7    260.35    -89.00     91.90   1%1 <
  -5  11   7     29.35    439.40     89.50   1%1 o
  -5  12   7      7.79    -49.30     88.40   1%1 <
  -6   0   8   1951.00   1340.10    110.60   1%1 o
  -6   1   8    745.10    135.30    101.30   1%1 <
  -6   2   8    774.57    390.00    102.60   1%1 o
  -6   3   8    348.89    483.80     93.80   1%1 o
  -6   4   8    228.98   -122.80     95.40   1%1 <
   4 -12  -6    206.68    369.60     62.80   1%1 o
   4 -11  -6     77.33    235.90     65.60   1%1 o
   1 -14  -2     14.10    -80.60     63.40   1%1 <
   7  -5 -10     38.25    -11.10     80.30   2%1 <
   7  -4 -10     59.99     30.00     84.60   2%1 <
   5  -3  -7   2782.40   2514.90    131.00   2%1 o
   5  -2  -7    847.55    422.30    116.30   2%1 o
   5  -1  -7   1379.40   1344.10    123.20   2%1 o
   4 -10  -6   1338.30    694.00    102.00   2%1 o
   4  -9  -6    146.64   -328.60     99.60   2%1 <
   3   6  -4   2803.80   5754.10    282.00   2%1 o
   3   7  -4   3053.50   3091.40    240.00   2%1 o
   3   8  -4   1530.30    773.60    210.00   2%1 o
   3   9  -4   2677.10   2739.00    192.20   2%1 o
   3  10  -4   4062.80   4646.40    186.00   2%1 o
   3  11  -4    702.81   1255.80    153.10   2%1 o
   3  12  -4   2216.00   1352.10    145.60   2%1 o
   3  13  -4    205.68    565.70    109.70   2%1 o
   3  14  -4    246.98    239.60    106.90   2%1 <
   3  15  -4    239.17    196.40    101.70   2%1 <
   2  -7  -3   2968.30   2960.00    153.50   2%1 o
   2  -6  -3   9781.60   7957.60    192.50   2%1 o
   1 -13  -2    588.28    621.00     98.20   2%1 o
   1 -12  -2    337.89    547.20    102.60   2%1 o
  -1  -9   1   2243.70   3500.60    168.10   2%1 o
  -1  -8   1  10377.00  11605.00    201.50   2%1 o
  -2 -15   2    125.40   -460.30    100.00   2%1 <
  -2 -14   2    116.54   -208.00     85.90   2%1 <
  -2 -13   2    109.23    126.40     90.50   2%1 <
  -2  11   3    399.36    888.90    114.40   2%1 o
  -2  12   3    699.23    779.40    106.60   2%1 o
  -2  13   3     25.16    237.30     94.70   2%1 <
  -2  14   3    398.21    103.20     95.00   2%1 <
  -2  15   3    229.26     61.10     90.40   2%1 <
  -3  -1   4  10061.00  10834.90    318.40   2%1 o
  -3   0   4  11950.00  10350.30    297.30   2%1 o
  -3   1   4   4766.30   4412.70    247.20   2%1 o
  -4 -10   5    323.21   -189.70    164.40   2%1 <
  -4  -9   5   2670.30   3413.10    207.90   2%1 o
  -4  -8   5   7294.40   6877.40    239.20   2%1 o
  -5  12   7      5.29    -49.30     88.40   2%1 <
  -6   1   8    704.45    135.30    101.30   2%1 <
  -6   2   8    559.47    390.00    102.60   2%1 o
  -6   3   8    464.42    483.80     93.80   2%1 o
  -6   4   8    128.02   -122.80     95.40   2%1 <
  -7  -6   9    407.29    -99.70    142.50   2%1 <
  -7  -5   9    675.94    660.50    144.10   2%1 o
  -7  -4   9    571.35    943.20    121.10   2%1 o
  -7  -3   9   1369.10    537.00    122.80   2%1 o
   5  -7  -7    315.10    161.20     97.10   2%1 <
   5  -6  -7    433.55    -43.80    102.00   2%1 <
   5  -5  -7    832.52   1101.20    117.30   2%1 o
   5  -4  -7    872.60    644.80    115.00   2%1 o
   4 -13  -6     23.81    105.80     56.60   2%1 <
   4 -12  -6    336.51    369.60     62.80   2%1 o
   4 -11  -6    430.68    235.90     65.60   2%1 o
   2 -10  -3   2915.60   1615.50    125.80   2%1 o
   2  -9  -3    301.17    221.00    118.20   2%1 <
   2  -8  -3    807.14   1147.30     95.90   2%1 o
   1 -16  -2    588.70    270.60     81.60   2%1 o
   1 -15  -2    293.44    354.50     59.20   2%1 o
   1 -14  -2     34.36    -80.60     63.40   2%1 <
   0   8   0   4083.50   5845.60    201.90   2%1 o
   0  10   0    236.84    113.50    131.10   2%1 <
   0  12   0   2050.70   1466.90    127.30   2%1 o
   0  14   0    943.24    294.10     98.20   2%1 <
   0  16   0    216.12    -35.80     88.10   2%1 <
  -1 -12   1     47.63    278.90    101.60   2%1 <
  -1 -11   1    674.49    710.40    112.60   2%1 o
  -1 -10   1   2596.40   3015.40    147.20   2%1 o
  -2 -16   2     34.21     42.00     78.30   2%1 <
  -3   2   4   1028.90   1686.80    180.40   2%1 o
  -3   3   4   2438.70   2384.70    176.40   2%1 o
  -3   4   4   3852.10   3756.70    168.80   2%1 o
  -3   5   4    471.06    945.30    136.80   2%1 o
  -3   6   4    547.42    309.00    131.60   2%1 <
  -3   7   4    378.50    411.00    130.00   2%1 o
  -3   8   4    842.27    528.80    131.60   2%1 o
  -3   9   4    741.94   1052.70    120.00   2%1 o
  -3  10   4   1658.20   2348.50    123.80   2%1 o
  -3  11   4    507.53    604.40    110.80   2%1 o
  -3  12   4   1160.50    932.20    109.80   2%1 o
  -3  13   4     25.47     25.50     97.20   2%1 <
  -3  14   4    249.14     47.60     92.40   2%1 <
  -3  15   4    138.98   -168.20     86.60   2%1 <
  -6   5   8    432.17    400.50     68.40   2%1 o
  -6   6   8    846.47    532.20     67.70   2%1 o
  -6   7   8     56.54    271.40     61.50   2%1 o
  -6   8   8    223.08    179.20     61.10   2%1 <
  -6   9   8    293.69    -16.50     62.30   2%1 <
  -6  10   8    373.85    -97.50     64.10   2%1 <
  -7  -2   9    870.86    387.80    107.40   2%1 o
  -7  -1   9     34.58   -189.80    102.10   2%1 <
   5 -10  -7    435.06    111.70     62.50   2%1 <
   5  -9  -7    731.54    501.20     68.40   2%1 o
   5  -8  -7    106.55    155.60     65.10   2%1 <
   2 -13  -3     81.49   -181.10     65.00   2%1 <
   2 -12  -3    672.53    509.30     76.30   2%1 o
   2 -11  -3    232.03    537.50     81.30   2%1 o
  -1 -13   1    225.66    256.70     96.10   2%1 <
   5  -7  -7    103.90    161.20     97.10   3%1 <
   5  -6  -7    142.40    -43.80    102.00   3%1 <
   5  -5  -7   1906.30   1101.20    117.30   3%1 o
   5  -4  -7    890.39    644.80    115.00   3%1 o
   5  -3  -7   3061.60   2514.90    131.00   3%1 o
   4 -13  -6    125.19    105.80     56.60   3%1 <
   4 -12  -6    163.21    369.60     62.80   3%1 o
   3   0  -4   5986.40   5395.90    282.00   3%1 o
   3   1  -4   4243.00   5745.70    303.40   3%1 o
   3   6  -4   3051.70   5754.10    282.00   3%1 o
   3   7  -4   3024.90   3091.40    240.00   3%1 o
   3   8  -4   2083.60    773.60    210.00   3%1 o
   3   9  -4   2416.30   2739.00    192.20   3%1 o
   3  10  -4   4974.00   4646.40    186.00   3%1 o
   3  11  -4    685.04   1255.80    153.10   3%1 o
   3  12  -4   2630.00   1352.10    145.60   3%1 o
   3  13  -4    231.18    565.70    109.70   3%1 o
   3  14  -4    275.66    239.60    106.90   3%1 <
   3  15  -4    154.38    196.40    101.70   3%1 <
   2 -10  -3   1531.90   1615.50    125.80   3%1 o
   2  -9  -3    153.83    221.00    118.20   3%1 <
   2  -8  -3   1433.80   1147.30     95.90   3%1 o
   2  -7  -3   3650.70   2960.00    153.50   3%1 o
   1 -16  -2    110.14    270.60     81.60   3%1 o
   1 -15  -2    101.36    354.50     59.20   3%1 o
   1 -14  -2    168.62    -80.60     63.40   3%1 <
   0   4   0  18302.00  21889.40    400.80   3%1 o
   0   6   0  53052.00  76856.80    468.00   3%1 o
   0   8   0   4418.80   5845.60    201.90   3%1 o
   0  10   0    229.39    113.50    131.10   3%1 <
   0  12   0   1196.90   1466.90    127.30   3%1 o
   0  14   0    440.42    294.10     98.20   3%1 <
   0  16   0     35.82    -35.80     88.10   3%1 <
  -1 -12   1     73.82    278.90    101.60   3%1 <
  -1 -11   1    829.78    710.40    112.60   3%1 o
  -1 -10   1   3288.50   3015.40    147.20   3%1 o
  -1  -9   1   2479.80   3500.60    168.10   3%1 o
  -2 -16   2      5.30     42.00     78.30   3%1 <
  -2 -15   2     42.10   -460.30    100.00   3%1 <
  -3   0   4  13347.00  10350.30    297.30   3%1 o
  -3   1   4   5359.40   4412.70    247.20   3%1 o
  -3   2   4   1233.20   1686.80    180.40   3%1 o
  -3   3   4   2755.60   2384.70    176.40   3%1 o
  -3   4   4   4858.00   3756.70    168.80   3%1 o
  -3   5   4    589.88    945.30    136.80   3%1 o
  -3   6   4    620.33    309.00    131.60   3%1 <
  -3   7   4    684.86    411.00    130.00   3%1 o
  -3   8   4   1010.80    528.80    131.60   3%1 o
  -3   9   4    727.38   1052.70    120.00   3%1 o
  -3  10   4   2671.20   2348.50    123.80   3%1 o
  -3  11   4    900.75    604.40    110.80   3%1 o
  -3  12   4    576.51    932.20    109.80   3%1 o
  -3  13   4     62.39     25.50     97.20   3%1 <
  -3  14   4    116.43     47.60     92.40   3%1 <
  -3  15   4     37.52   -168.20     86.60   3%1 <
  -4 -12   5    596.43   -174.10    120.00   3%1 <
  -4 -11   5    338.21    329.60    136.90   3%1 <
  -4 -10   5    335.37   -189.70    164.40   3%1 <
  -4  -9   5   2813.00   3413.10    207.90   3%1 o
  -6   4   8    133.09   -122.80     95.40   3%1 <
  -6   5   8    475.16    400.50     68.40   3%1 o
  -6   6   8    972.75    532.20     67.70   3%1 o
  -6   7   8    177.32    271.40     61.50   3%1 o
  -6   8   8    325.27    179.20     61.10   3%1 <
  -6   9   8     74.77    -16.50     62.30   3%1 <
  -6  10   8     16.17    -97.50     64.10   3%1 <
  -7  -5   9    837.70    660.50    144.10   3%1 o
  -7  -4   9    612.08    943.20    121.10   3%1 o
  -7  -3   9   1412.50    537.00    122.80   3%1 o
  -7  -2   9   1004.00    387.80    107.40   3%1 o
  -7  -1   9     34.81   -189.80    102.10   3%1 <
   5 -12  -7      9.86    -33.00     56.70   3%1 <
   5 -11  -7     54.70    197.40     60.80   3%1 o
   5 -10  -7    322.11    111.70     62.50   3%1 <
   5  -9  -7    167.30    501.20     68.40   3%1 o
   5  -8  -7     62.04    155.60     65.10   3%1 <
   3  -4  -4   3913.90   3631.80    164.80   3%1 o
   3  -3  -4   2863.70   2234.70    170.50   3%1 o
   3  -2  -4   1059.30   1018.90    186.20   3%1 o
   3  -1  -4   8057.00   5815.80    249.90   3%1 o
   2 -15  -3    293.00     34.80     82.70   3%1 <
   2 -14  -3    142.87    272.50     62.00   3%1 o
   2 -13  -3    134.79   -181.10     65.00   3%1 <
   2 -12  -3    137.77    509.30     76.30   3%1 o
   2 -11  -3    754.29    537.50     81.30   3%1 o
  -1 -16   1     57.10     87.60     81.80   3%1 <
  -1 -15   1     31.67    -58.70     81.60   3%1 <
  -1 -14   1    392.04    176.10     90.30   3%1 <
  -1 -13   1    528.72    256.70     96.10   3%1 <
  -1  16   1     47.54   -216.00     85.60   3%1 <
  -4  11   5    430.52    125.00     95.50   3%1 <
  -4  12   5    222.77    245.50     91.40   3%1 <
  -4  13   5     69.00   -153.30     87.10   3%1 <
  -4  14   5    150.59    203.10     85.50   3%1 <
  -7   0   9    506.65    381.30     89.10   3%1 o
  -7   1   9    150.85   -179.80     85.00   3%1 <
  -7   2   9    373.32    325.00     87.20   3%1 o
  -7   3   9    266.38    352.10     88.90   3%1 o
  -7   4   9    240.48    223.30     84.50   3%1 <
  -7   5   9    159.92     19.00     82.00   3%1 <
  -7   6   9    162.66    241.30     84.60   3%1 <
   6  -6  -8    565.72    390.20     89.50   4%1 o
   6  -5  -8     95.67    133.00     88.20   4%1 <
   6  -4  -8    276.52    122.00    112.30   4%1 <
   6  -3  -8    938.59    317.10    115.70   4%1 <
   6  -2  -8   1295.80   1180.60    122.40   4%1 o
   6  -1  -8    422.27    784.10    121.60   4%1 o
   6   0  -8   1508.10   1059.80    126.30   4%1 o
   6   1  -8    620.75     73.90    118.10   4%1 <
   6   2  -8   1080.50    616.10    133.10   4%1 o
   6   3  -8    870.68    757.10    132.70   4%1 o
   5 -12  -7     33.02    -33.00     56.70   4%1 <
   5 -11  -7     40.04    197.40     60.80   4%1 o
   5  12  -7     30.97    505.00    145.40   4%1 o
   3  -9  -4   2004.00   1190.40    120.10   4%1 o
   3  -8  -4    202.94    415.10    118.60   4%1 o
   3  -7  -4   1258.90   1051.20    133.10   4%1 o
   3  -6  -4   2485.10   2408.90    148.70   4%1 o
   3  -5  -4   1712.40   1279.80    135.80   4%1 o
   3  -4  -4   4169.20   3631.80    164.80   4%1 o
   3  -3  -4   3185.00   2234.70    170.50   4%1 o
   3  -2  -4   1152.80   1018.90    186.20   4%1 o
   3  -1  -4   8768.60   5815.80    249.90   4%1 o
   3   0  -4   6353.30   5395.90    282.00   4%1 o
   3   1  -4   4560.40   5745.70    303.40   4%1 o
   2 -15  -3    366.60     34.80     82.70   4%1 <
   2 -14  -3    107.60    272.50     62.00   4%1 o
   2  14  -3    300.37    551.40    108.90   4%1 o
   2  15  -3     83.27    494.50    100.20   4%1 o
   0  -8   0   3917.30   5720.00    201.30   4%1 o
   0  -6   0  56036.00  74513.00    474.10   4%1 o
   0  -4   0  15173.00  15371.90    381.50   4%1 o
   0  -2   0  90822.00  68366.70    752.90   4%1 o
   0   4   0  19752.00  21889.40    400.80   4%1 o
   0   6   0  57429.00  76856.80    468.00   4%1 o
  -1 -16   1     54.87     87.60     81.80   4%1 <
  -1 -15   1     81.07    -58.70     81.60   4%1 <
  -1 -14   1    215.54    176.10     90.30   4%1 <
  -1  13   1    200.13    -15.20     98.30   4%1 <
  -1  14   1    730.61    183.60     95.20   4%1 <
  -1  15   1    105.37   -154.20     87.90   4%1 <
  -1  16   1     21.23   -216.00     85.60   4%1 <
  -4 -14   5    708.15    221.00     96.90   4%1 <
  -4 -13   5    382.37    347.60    116.40   4%1 <
  -4 -12   5    641.13   -174.10    120.00   4%1 <
  -4 -11   5    363.82    329.60    136.90   4%1 <
  -4   7   5     81.80     -2.40    115.00   4%1 <
  -4   8   5    372.76    547.90    115.60   4%1 o
  -4   9   5   1110.00    994.80    110.20   4%1 o
  -4  10   5     48.27     80.60     98.20   4%1 <
  -4  11   5    585.75    125.00     95.50   4%1 <
  -4  12   5     31.61    245.50     91.40   4%1 <
  -4  13   5    202.89   -153.30     87.10   4%1 <
  -4  14   5     61.19    203.10     85.50   4%1 <
  -7   1   9    143.86   -179.80     85.00   4%1 <
  -7   2   9    400.52    325.00     87.20   4%1 o
  -7   3   9    235.94    352.10     88.90   4%1 o
  -7   4   9    300.24    223.30     84.50   4%1 <
  -7   5   9    156.17     19.00     82.00   4%1 <
  -7   6   9    140.92    241.30     84.60   4%1 <
   6 -10  -8    101.26     -4.00     57.90   4%1 <
   6  -9  -8    153.71     46.30     58.50   4%1 <
   6  -8  -8    293.23    333.20     64.10   4%1 o
   6  -7  -8    227.01    140.10     65.90   4%1 <
   3 -15  -4    100.88     61.70     78.80   4%1 <
   3 -14  -4     91.24    234.00     82.80   4%1 <
   3 -13  -4     38.46    273.90     63.20   4%1 o
   3 -12  -4    593.56    890.40     77.20   4%1 o
   3 -11  -4    640.10    510.60     81.10   4%1 o
   3 -10  -4    876.05   1245.70     90.00   4%1 o
   2  12  -3    837.63    994.10    125.10   4%1 o
   2  13  -3    139.20    -70.60     94.10   4%1 <
   0 -16   0      2.25   -263.30     79.00   4%1 <
   0 -14   0    341.43    155.00     88.00   4%1 <
   0 -12   0   2243.30   1120.80    119.40   4%1 o
   0 -10   0    181.68    -55.90    121.30   4%1 <
  -1   9   1   2957.60   3254.20    144.20   4%1 o
  -1  10   1   2243.10   2750.00    143.30   4%1 o
  -1  11   1    424.24    618.60    119.10   4%1 o
  -1  12   1    162.41    261.40    107.00   4%1 <
  -2  15   2    102.75    -32.00     85.20   4%1 <
  -2  16   2      7.69     38.80     81.80   4%1 <
  -4   2   5   1954.40   1378.70    160.60   4%1 o
  -4   3   5    360.65    357.10    122.20   4%1 <
  -4   4   5   2215.20   1925.50    135.70   4%1 o
  -4   5   5   1398.30    993.50    130.90   4%1 o
  -4   6   5    125.20    538.10    117.60   4%1 o
  -5   9   6    859.02    560.10     92.90   4%1 o
  -5  10   6    160.14    202.20     94.20   4%1 <
  -5  11   6     85.69    250.00     86.40   4%1 <
  -5  12   6     56.85    -61.20     84.40   4%1 <
  -2  14   2     38.39      4.30     64.20   4%1 <
   6 -10  -8     48.51     -4.00     57.90   5%1 <
   6  -9  -8    166.38     46.30     58.50   5%1 <
   6  -8  -8    236.71    333.20     64.10   5%1 o
   6  -7  -8     58.85    140.10     65.90   5%1 <
   6  -6  -8    369.62    390.20     89.50   5%1 o
   6  -5  -8     54.97    133.00     88.20   5%1 <
   6  -4  -8    291.09    122.00    112.30   5%1 <
   6  -3  -8    974.92    317.10    115.70   5%1 <
   6  -2  -8   1621.60   1180.60    122.40   5%1 o
   6  -1  -8    401.30    784.10    121.60   5%1 o
   6   0  -8   1123.20   1059.80    126.30   5%1 o
   6   1  -8    453.04     73.90    118.10   5%1 <
   6   2  -8    967.20    616.10    133.10   5%1 o
   6   3  -8    833.36    757.10    132.70   5%1 o
   6   4  -8   1213.70    835.50    139.90   5%1 o
   6   5  -8   2229.60   1610.40    167.10   5%1 o
   5  11  -7    870.72   -182.50    161.20   5%1 <
   5  12  -7     34.16    505.00    145.40   5%1 o
   3 -15  -4    216.77     61.70     78.80   5%1 <
   3 -14  -4    214.51    234.00     82.80   5%1 <
   3 -13  -4    118.23    273.90     63.20   5%1 o
   3 -12  -4    833.09    890.40     77.20   5%1 o
   3 -11  -4    451.15    510.60     81.10   5%1 o
   3 -10  -4    980.89   1245.70     90.00   5%1 o
   2  10  -3   3235.80   3676.40    163.30   5%1 o
   2  11  -3   1062.90   1800.60    147.10   5%1 o
   2  12  -3    790.69    994.10    125.10   5%1 o
   2  13  -3    171.66    -70.60     94.10   5%1 <
   2  14  -3    263.88    551.40    108.90   5%1 o
   0 -16   0      2.59   -263.30     79.00   5%1 <
   0 -14   0    177.05    155.00     88.00   5%1 <
   0 -12   0   1216.40   1120.80    119.40   5%1 o
   0 -10   0    147.18    -55.90    121.30   5%1 <
   0  -8   0   4255.00   5720.00    201.30   5%1 o
  -1   9   1   2892.40   3254.20    144.20   5%1 o
  -1  10   1   3010.80   2750.00    143.30   5%1 o
  -1  11   1    955.24    618.60    119.10   5%1 o
  -1  12   1    172.73    261.40    107.00   5%1 <
  -2  15   2    175.12    -32.00     85.20   5%1 <
  -2  16   2      3.92     38.80     81.80   5%1 <
  -3 -11   4   2417.50   1825.90    150.20   5%1 o
  -3 -10   4   2286.80   3575.60    180.40   5%1 o
  -4 -14   5    268.77    221.00     96.90   5%1 <
  -4  -1   5    437.06   1150.50    176.60   5%1 o
  -4   0   5    468.43    885.20    152.40   5%1 o
  -4   1   5    352.60    360.80    154.50   5%1 <
  -4   2   5   1922.60   1378.70    160.60   5%1 o
  -4   3   5    280.09    357.10    122.20   5%1 <
  -4   4   5   2265.90   1925.50    135.70   5%1 o
  -4   5   5   1462.90    993.50    130.90   5%1 o
  -4   6   5    137.82    538.10    117.60   5%1 o
  -4   7   5     89.58     -2.40    115.00   5%1 <
  -5   9   6    529.73    560.10     92.90   5%1 o
  -5  10   6     97.65    202.20     94.20   5%1 <
  -5  11   6    156.10    250.00     86.40   5%1 <
  -5  12   6     70.85    -61.20     84.40   5%1 <
   7  -6  -9     61.51    -55.70     80.60   5%1 <
   7  -5  -9    282.18    242.90     81.20   5%1 <
   7  -4  -9    255.27    145.40     82.80   5%1 <
   7  -3  -9    725.39    793.50     91.50   5%1 o
   4 -13  -5    144.94    117.40     81.60   5%1 <
   4 -12  -5    193.94     87.70     83.60   5%1 <
   4 -11  -5    226.20    -55.70     89.30   5%1 <
   4 -10  -5    122.31    114.60     92.10   5%1 <
   4  -9  -5    597.95    633.80    107.20   5%1 o
   4  -8  -5    725.17    529.90    110.90   5%1 o
   4  -7  -5    340.16     35.30    110.60   5%1 <
   4  -6  -5     84.72   -275.80    122.30   5%1 <
   4  -5  -5   1443.30    924.30    128.90   5%1 o
   4  -4  -5   1346.90   2278.60    142.70   5%1 o
   1  14  -2     63.02    -32.80     85.30   5%1 <
   1  15  -2     40.83     54.10     83.70   5%1 <
   1  16  -2    371.06    520.40     80.80   5%1 o
   1 -16  -1    126.85    321.10     79.70   5%1 o
   1 -15  -1     66.56    106.70     82.50   5%1 <
   1 -14  -1    182.75    339.80     86.30   5%1 o
   1 -13  -1    477.42     -7.00     91.50   5%1 <
   1 -12  -1     63.11    156.70    101.70   5%1 <
   1 -11  -1   1130.40    317.70    112.40   5%1 <
   1 -10  -1   2936.70   2634.90    146.80   5%1 o
  -1   6   1     44.35    261.00    186.50   5%1 <
  -1   7   1   1879.90   1871.10    166.30   5%1 o
  -1   8   1   9462.90  10406.40    197.30   5%1 o
  -2  10   2    309.12    338.90    122.60   5%1 <
  -2  11   2   2521.30   1741.70    123.70   5%1 o
  -2  12   2   3356.80   3264.00    130.50   5%1 o
  -2  13   2     38.10     65.30     66.10   5%1 <
  -2  14   2     97.26      4.30     64.20   5%1 <
  -3  14   3     40.92     -8.90     85.50   5%1 <
  -3  15   3     52.69    305.60     83.00   5%1 o
  -3 -15   4    255.13    368.10     80.60   5%1 o
  -3 -14   4    352.74     75.90     82.70   5%1 <
  -3 -13   4    264.54    310.20     98.40   5%1 o
  -3 -12   4   2524.40   1939.20    124.80   5%1 o
  -5   4   6   3265.40   2654.00    141.30   5%1 o
  -5   5   6   1580.30   2045.80    125.80   5%1 o
  -5   6   6   4729.10   3658.30    135.40   5%1 o
  -5   7   6     17.35    -27.80     98.80   5%1 <
  -5   8   6    387.39    353.70     70.80   5%1 o
  -6   8   7    672.62    418.90     86.70   5%1 o
  -6   9   7     83.06   -129.60     83.60   5%1 <
  -6  10   7    131.73    320.50     78.10   5%1 o
   7  -6  -9     27.55    -55.70     80.60   6%1 <
   7  -5  -9    453.27    242.90     81.20   6%1 <
   7  -4  -9    388.81    145.40     82.80   6%1 <
   7  -3  -9   1002.80    793.50     91.50   6%1 o
   7  -2  -9    471.71    720.30     86.70   6%1 o
   7  -1  -9     49.50    -63.40    101.00   6%1 <
   7   0  -9    636.37    506.30    100.40   6%1 o
   7   1  -9     96.93    124.90    111.60   6%1 <
   6   6  -8   3049.70   2572.40    186.70   6%1 o
   5  10  -7   4006.70   1122.30    193.20   6%1 o
   5  11  -7    366.08   -182.50    161.20   6%1 <
   4 -10  -5     35.64    114.60     92.10   6%1 <
   4  -9  -5    313.13    633.80    107.20   6%1 o
   4  -8  -5    976.03    529.90    110.90   6%1 o
   4  -7  -5    159.62     35.30    110.60   6%1 <
   4  -6  -5    296.24   -275.80    122.30   6%1 <
   4  -5  -5   1409.00    924.30    128.90   6%1 o
   4  -4  -5   3335.20   2278.60    142.70   6%1 o
   4  -3  -5    225.89    137.80    121.90   6%1 <
   4  -2  -5   1659.20   1540.20    155.10   6%1 o
   2   8  -3   2301.80   3127.90    181.50   6%1 o
   2   9  -3    242.56    375.90    144.90   6%1 <
   2  10  -3   3844.40   3676.40    163.30   6%1 o
   1  13  -2    340.16    354.00    113.70   6%1 o
   1  14  -2     87.39    -32.80     85.30   6%1 <
   1  15  -2    196.27     54.10     83.70   6%1 <
   1 -16  -1    268.84    321.10     79.70   6%1 o
   1 -15  -1    130.16    106.70     82.50   6%1 <
   1 -14  -1    326.22    339.80     86.30   6%1 o
   1 -13  -1    657.13     -7.00     91.50   6%1 <
   1 -12  -1     14.21    156.70    101.70   6%1 <
   1 -11  -1    684.09    317.70    112.40   6%1 <
   1 -10  -1   3153.30   2634.90    146.80   6%1 o
   1  -9  -1   1964.20   3019.60    146.80   6%1 o
   1  -8  -1   8804.10   8972.00    189.60   6%1 o
  -1   5   1   3619.80   2456.30    246.00   6%1 o
  -1   6   1    191.75    261.00    186.50   6%1 <
  -1   7   1   1703.80   1871.10    166.30   6%1 o
  -2  10   2    388.07    338.90    122.60   6%1 <
  -2  11   2   2068.40   1741.70    123.70   6%1 o
  -2  12   2   2198.20   3264.00    130.50   6%1 o
  -3  14   3     88.16     -8.90     85.50   6%1 <
  -3  15   3    128.21    305.60     83.00   6%1 o
  -3 -15   4    445.14    368.10     80.60   6%1 o
  -3 -14   4    191.76     75.90     82.70   6%1 <
  -3 -13   4    148.71    310.20     98.40   6%1 o
  -3 -12   4   2319.20   1939.20    124.80   6%1 o
  -3 -11   4   2790.30   1825.90    150.20   6%1 o
  -3 -10   4   2969.50   3575.60    180.40   6%1 o
  -3  -9   4   2022.50   2827.80    183.80   6%1 o
  -3  -8   4    101.66     11.00    194.90   6%1 <
  -4  -2   5   1977.10   2056.50    202.90   6%1 o
  -4  -1   5    761.43   1150.50    176.60   6%1 o
  -5   3   6   1373.20   1738.30    144.70   6%1 o
  -5   4   6   3677.70   2654.00    141.30   6%1 o
  -5   5   6   1731.70   2045.80    125.80   6%1 o
  -5   6   6   3350.90   3658.30    135.40   6%1 o
  -6   8   7    626.37    418.90     86.70   6%1 o
  -6   9   7    117.36   -129.60     83.60   6%1 <
  -6  10   7     35.88    320.50     78.10   6%1 o
   5 -12  -6     71.84    326.40     58.20   6%1 o
   5 -11  -6     36.39    193.00     55.60   6%1 o
   5 -10  -6    391.64    952.10     85.20   6%1 o
   5  -9  -6    610.67    157.20     86.80   6%1 <
   5  -8  -6    492.02    305.80     92.20   6%1 o
   5  -7  -6     31.23    348.70     97.80   6%1 o
   5  -6  -6   3982.70   3702.70    138.90   6%1 o
   4  -1  -5    615.12    982.40    148.70   6%1 o
   2 -16  -2     15.79    -35.90     74.40   6%1 <
   2 -15  -2     94.92     43.10     77.30   6%1 <
   2 -14  -2      6.99   -143.20     83.50   6%1 <
   2 -13  -2    268.52   -156.60     89.20   6%1 <
   2 -12  -2   2425.90   2985.00    129.90   6%1 o
   1  11  -2    613.03    927.20    139.10   6%1 o
   1  12  -2    513.71    338.90    107.50   6%1 o
   1  -7  -1   1237.40   1593.20    163.80   6%1 o
   1  -6  -1    187.06   -115.80    183.20   6%1 <
   1  -5  -1   2594.40   3054.00    204.00   6%1 o
   0  14  -1    300.36    299.90     87.70   6%1 o
   0  15  -1    922.89    -52.20     80.30   6%1 <
   0  16  -1     87.50     33.50     55.00   6%1 <
  -1   4   1    668.44    921.30    284.40   6%1 o
  -2   7   2   1654.00   1504.50    147.90   6%1 o
  -2   8   2   1856.70   1003.60    130.80   6%1 o
  -2   9   2    377.95    353.30     91.80   6%1 o
  -2 -15   3    122.34   -322.10     92.40   6%1 <
  -2 -14   3    222.69    172.90     98.10   6%1 <
  -2 -13   3    103.01     -1.60    101.50   6%1 <
  -3  10   3    149.93    121.50    109.70   6%1 <
  -3  11   3    321.73   1032.20    112.90   6%1 o
  -3  12   3    651.63    711.20     75.30   6%1 o
  -3  13   3    256.47    199.90     64.50   6%1 o
  -4  13   4    222.83     -0.50     83.50   6%1 <
  -4  14   4    176.47    243.90     82.00   6%1 <
  -5   1   6   2931.70   3603.60    170.10   6%1 o
  -5   2   6   4027.90   4459.30    149.90   6%1 o
  -6   4   7   1240.40    863.30     96.10   6%1 o
  -6   5   7    649.77    227.10     95.10   6%1 <
  -6   6   7     44.94    -26.20     83.80   6%1 <
  -6   7   7    301.69    429.00     67.30   6%1 o
  -7   6   8     90.99     34.60     79.20   6%1 <
  -7   7   8    895.14    476.70     86.00   6%1 o
   2 -11  -2   1707.50   1593.60     93.40   6%1 o
  -1  16   0    294.81    109.20     57.30   6%1 <
  -4  12   4    194.54    160.60     65.40   6%1 <
   7   0  -9    661.41    506.30    100.40   7%1 o
   7   1  -9     58.42    124.90    111.60   7%1 <
   7   2  -9    759.38    826.70    105.80   7%1 o
   7   3  -9    830.00    532.10    119.70   7%1 o
   5  10  -7   2010.80   1122.30    193.20   7%1 o
   5  11  -7    842.58   -182.50    161.20   7%1 <
   5 -12  -6    197.09    326.40     58.20   7%1 o
   5 -11  -6    133.80    193.00     55.60   7%1 o
   5 -10  -6    907.27    952.10     85.20   7%1 o
   5  -9  -6    351.32    157.20     86.80   7%1 <
   5  -8  -6    562.71    305.80     92.20   7%1 o
   5  -7  -6     24.11    348.70     97.80   7%1 o
   5  -6  -6   3280.70   3702.70    138.90   7%1 o
   4  13  -6    211.71    -89.70    110.70   7%1 <
   4  -1  -5    314.07    982.40    148.70   7%1 o
   4   0  -5    270.09    318.00    149.90   7%1 <
   4   1  -5    887.47    360.20    181.40   7%1 <
   2   7  -3   6027.30   9854.30    242.40   7%1 o
   2   8  -3   2445.50   3127.90    181.50   7%1 o
   2 -16  -2      1.69    -35.90     74.40   7%1 <
   2 -15  -2     13.95     43.10     77.30   7%1 <
   2 -14  -2      6.72   -143.20     83.50   7%1 <
   2 -13  -2     91.43   -156.60     89.20   7%1 <
   2 -12  -2   4516.50   2985.00    129.90   7%1 o
   1  11  -2    988.06    927.20    139.10   7%1 o
   1  12  -2    149.96    338.90    107.50   7%1 o
   1  -7  -1   1565.70   1593.20    163.80   7%1 o
   1  -6  -1     82.61   -115.80    183.20   7%1 <
   1  -5  -1   2791.70   3054.00    204.00   7%1 o
   1  -4  -1    380.76   1180.00    281.10   7%1 o
   0  14  -1    185.61    299.90     87.70   7%1 o
   0  15  -1    405.79    -52.20     80.30   7%1 <
   0  16  -1     15.07     33.50     55.00   7%1 <
  -1   4   1    327.06    921.30    284.40   7%1 o
  -2   7   2   1701.90   1504.50    147.90   7%1 o
  -2   8   2   1413.20   1003.60    130.80   7%1 o
  -2 -15   3     23.83   -322.10     92.40   7%1 <
  -2 -14   3    325.86    172.90     98.10   7%1 <
  -2 -13   3    153.35     -1.60    101.50   7%1 <
  -2 -12   3    574.11    699.10    120.60   7%1 o
  -3  10   3    181.39    121.50    109.70   7%1 <
  -3  11   3   1627.60   1032.20    112.90   7%1 o
  -3  12   3    479.55    711.20     75.30   7%1 o
  -3  -9   4   1958.70   2827.80    183.80   7%1 o
  -3  -8   4    278.65     11.00    194.90   7%1 <
  -3  -7   4   3304.30   2946.80    244.70   7%1 o
  -4  13   4     49.78     -0.50     83.50   7%1 <
  -4  14   4     71.39    243.90     82.00   7%1 <
  -4  -3   5   2244.60   2459.20    244.90   7%1 o
  -5  -1   6   4682.20   5044.70    190.30   7%1 o
  -5   0   6  29133.00  26386.20    289.40   7%1 o
  -5   1   6   3882.80   3603.60    170.10   7%1 o
  -5   2   6   3928.80   4459.30    149.90   7%1 o
  -6   3   7   1133.60   1366.30    128.80   7%1 o
  -6   4   7    599.39    863.30     96.10   7%1 o
  -6   5   7    337.28    227.10     95.10   7%1 <
  -6   6   7     37.26    -26.20     83.80   7%1 <
  -7   6   8     32.42     34.60     79.20   7%1 <
  -7   7   8    768.55    476.70     86.00   7%1 o
   6 -10  -7    138.21   -130.50     76.10   7%1 <
   6  -9  -7    130.56     15.10     76.40   7%1 <
   6  -8  -7    228.30    155.80     81.60   7%1 <
   6  -7  -7    351.80    640.00     86.30   7%1 o
   5  -5  -6   2210.20   2716.70    126.80   7%1 o
   5  -4  -6   2775.10   3255.20    143.10   7%1 o
   5  -3  -6   1185.00   1051.30    121.90   7%1 o
   3 -15  -3     80.00    141.40     77.60   7%1 <
   3 -14  -3     23.52   -332.90     81.90   7%1 <
   3 -13  -3     59.56    137.60     81.70   7%1 <
   3 -12  -3    162.57    192.60     97.40   7%1 <
   3 -11  -3   1032.80   1406.90    112.90   7%1 o
   2 -11  -2   1536.10   1593.60     93.40   7%1 o
   2 -10  -2    139.66    170.90     80.80   7%1 <
   2  -9  -2    496.53    637.90    121.60   7%1 o
   2  -8  -2   1402.10   1774.50    134.90   7%1 o
   2  -7  -2   1635.10   2037.50    148.10   7%1 o
   1  10  -2   2739.90   2243.00    133.00   7%1 o
   0  12  -1   1434.90   2417.90    119.50   7%1 o
   0  13  -1    148.74    238.30     89.50   7%1 <
  -1  14   0     87.82    143.20     83.90   7%1 <
  -1  15   0     82.28    129.80     84.70   7%1 <
  -1  16   0    186.91    109.20     57.30   7%1 <
  -1   3   1  65114.00  50113.50    449.80   7%1 o
  -2  16   1     44.26    226.50     74.60   7%1 o
  -1 -16   2     38.94   -203.10     74.00   7%1 <
  -1 -15   2    225.58    244.10     78.60   7%1 o
  -1 -14   2    187.75     24.20     85.10   7%1 <
  -2   5   2   4019.60   4900.70    207.90   7%1 o
  -2   6   2   4881.00   5271.60    183.90   7%1 o
  -2 -11   3    775.39   1427.80    111.60   7%1 o
  -2 -10   3   2434.90   2970.40    157.00   7%1 o
  -3   8   3   1203.40   1161.90    133.90   7%1 o
  -3   9   3    360.04    346.70     82.60   7%1 o
  -4   9   4   3252.20   3517.70    135.10   7%1 o
  -4  10   4    955.19   1531.40    110.10   7%1 o
  -4  11   4    101.77    208.90     92.80   7%1 <
  -4  12   4    368.40    160.60     65.40   7%1 <
  -5  11   5     45.33     47.60     84.40   7%1 <
  -5  12   5   1051.40    681.90     92.60   7%1 o
  -5  13   5     72.24    241.00     59.00   7%1 o
  -6   1   7   1165.30    980.40    121.50   7%1 o
  -6   2   7   1230.00   1354.60    105.20   7%1 o
  -7   3   8    158.71     86.20     83.90   7%1 <
  -7   4   8    609.97    645.80     82.80   7%1 o
  -7   5   8    619.46    288.70     84.70   7%1 o
   7   3  -9   1131.30    532.10    119.70   8%1 o
   7   4  -9    446.47    476.60    125.70   8%1 o
   6 -10  -7    157.14   -130.50     76.10   8%1 <
   6  -9  -7     90.07     15.10     76.40   8%1 <
   6  -8  -7    477.15    155.80     81.60   8%1 <
   6  -7  -7    858.47    640.00     86.30   8%1 o
   5  -4  -6   2825.80   3255.20    143.10   8%1 o
   5  -3  -6   1208.10   1051.30    121.90   8%1 o
   5  -2  -6   2470.30   3355.90    165.40   8%1 o
   4  12  -6    146.38    445.00    125.40   8%1 o
   4   1  -5   2686.20    360.20    181.40   8%1 <
   3  14  -5    157.87    -47.20     94.30   8%1 <
   3 -15  -3     22.68    141.40     77.60   8%1 <
   3 -14  -3    143.71   -332.90     81.90   8%1 <
   3 -13  -3    195.64    137.60     81.70   8%1 <
   3 -12  -3    236.73    192.60     97.40   8%1 <
   3 -11  -3   1410.20   1406.90    112.90   8%1 o
   2   7  -3   9217.90   9854.30    242.40   8%1 o
   2  -8  -2   1858.90   1774.50    134.90   8%1 o
   2  -7  -2   1483.90   2037.50    148.10   8%1 o
   1   9  -2   2391.50   3149.70    169.90   8%1 o
   1  10  -2   2726.40   2243.00    133.00   8%1 o
   1  -3  -1  61858.00  59247.30    510.20   8%1 o
   0  12  -1   1789.10   2417.90    119.50   8%1 o
  -1  14   0    106.03    143.20     83.90   8%1 <
  -1  15   0    253.18    129.80     84.70   8%1 <
  -1   2   1  63527.00  59211.30    545.80   8%1 o
  -1   3   1  66877.00  50113.50    449.80   8%1 o
  -2  16   1    201.52    226.50     74.60   8%1 o
  -1 -16   2     73.80   -203.10     74.00   8%1 <
  -1 -15   2    225.94    244.10     78.60   8%1 o
  -1 -14   2    204.59     24.20     85.10   8%1 <
  -1 -13   2    478.86    301.90    108.40   8%1 <
  -2   5   2   5102.20   4900.70    207.90   8%1 o
  -2   6   2   4550.90   5271.60    183.90   8%1 o
  -2 -11   3   1107.70   1427.80    111.60   8%1 o
  -2 -10   3   3123.30   2970.40    157.00   8%1 o
  -2  -9   3    195.18    984.70    162.70   8%1 o
  -2  -8   3   2296.70   2746.40    197.90   8%1 o
  -3   7   3   2325.20   2354.40    139.20   8%1 o
  -3   8   3    924.57   1161.90    133.90   8%1 o
  -3  -6   4   3373.80   4421.90    291.20   8%1 o
  -4   9   4   4104.10   3517.70    135.10   8%1 o
  -4  10   4   1093.90   1531.40    110.10   8%1 o
  -5  11   5     46.90     47.60     84.40   8%1 <
  -5  12   5    674.90    681.90     92.60   8%1 o
  -5  -2   6   4772.40   6550.10    199.50   8%1 o
  -5  -1   6   4143.20   5044.70    190.30   8%1 o
  -6   0   7    665.69    775.80    122.20   8%1 o
  -6   1   7    755.38    980.40    121.50   8%1 o
  -6   2   7   1604.60   1354.60    105.20   8%1 o
  -7   2   8    996.06    591.50    102.60   8%1 o
  -7   3   8    300.70     86.20     83.90   8%1 <
  -7   4   8    246.75    645.80     82.80   8%1 o
   7  -7  -8    266.80    147.60     79.20   8%1 <
   6  -6  -7     29.93    239.90     63.70   8%1 o
   6  -5  -7    333.08    604.50     88.50   8%1 o
   6  -4  -7    676.48   1097.50    100.40   8%1 o
   5  -1  -6   3068.80   3350.90    142.50   8%1 o
   3  13  -5    321.91   -168.70     95.80   8%1 <
   4 -14  -4    142.64     90.60     55.10   8%1 <
   4 -13  -4     87.21    188.50     82.00   8%1 <
   4 -12  -4    339.41     67.80     84.30   8%1 <
   2  15  -4    284.12   -211.30     94.30   8%1 <
   3 -10  -3    111.68    175.70     72.80   8%1 <
   3  -9  -3    651.46    588.00    111.60   8%1 o
   3  -8  -3   2267.20   3110.70    146.20   8%1 o
   2  -6  -2   5949.50   5033.20    183.70   8%1 o
   2  -5  -2   1120.40   1717.40    195.90   8%1 o
   1   8  -2   1276.80    954.10    159.80   8%1 o
   0  10  -1    162.26    -46.30    119.50   8%1 <
   0  11  -1   1256.40    683.80    117.90   8%1 o
  -1  12   0   2531.30   2740.40    124.80   8%1 o
  -1  13   0    106.25    312.50     66.00   8%1 o
   0 -16   1     30.80   -241.90     73.70   8%1 <
   0 -15   1    444.59    357.80     79.70   8%1 o
   0 -14   1    125.50     -6.60     83.10   8%1 <
  -2  14   1    134.61    289.50     84.30   8%1 o
  -2  15   1     31.87     59.20     57.20   8%1 <
  -1 -12   2    350.36    565.60    102.30   8%1 o
  -1 -11   2   1290.60    639.80    110.60   8%1 o
  -2   4   2   6115.30   7254.20    217.30   8%1 o
  -3  15   2     83.91    161.70     82.00   8%1 <
  -3   6   3    136.76    958.40    131.00   8%1 o
  -4   7   4    785.45    298.30    115.30   8%1 <
  -4   8   4    314.45    275.90    107.90   8%1 <
  -5   9   5    246.06    187.70     87.80   8%1 <
  -5  10   5    819.91    483.20     68.00   8%1 o
  -6  10   6    391.11    199.90     82.60   8%1 <
  -6  11   6    110.27    113.30     78.50   8%1 <
  -7   1   8    928.75    201.40     79.40   8%1 <
   4 -11  -4    151.92    348.40     66.60   8%1 o
   1 -16   0    262.06    410.20     58.10   8%1 o
   0 -13   1    204.55    141.40     87.00   8%1 <
  -2  13   1     39.65    230.50     61.30   8%1 o
  -3  14   2    129.93    126.30     56.90   8%1 <
  -5   8   5   1118.10   2424.60     93.40   8%1 o
  -2  -8   3   3827.50   2746.40    197.90   9%1 o
  -3  -6   4   4055.60   4421.90    291.20   9%1 o
  -5  -3   6   3041.80   4057.70    205.70   9%1 o
   7   4  -9    844.70    476.60    125.70   9%1 o
   7   5  -9    316.82   1017.30    132.20   9%1 o
   7  -7  -8    197.25    147.60     79.20   9%1 <
   6  -6  -7    377.88    239.90     63.70   9%1 o
   6  -5  -7    536.30    604.50     88.50   9%1 o
   6  -4  -7   1005.40   1097.50    100.40   9%1 o
   6  -3  -7    519.54   1088.90    119.90   9%1 o
   5  -2  -6   3317.60   3355.90    165.40   9%1 o
   5  -1  -6   3271.80   3350.90    142.50   9%1 o
   5   0  -6  20438.00  22430.80    269.90   9%1 o
   4  11  -6   1012.10   1199.30    130.50   9%1 o
   4  12  -6    181.31    445.00    125.40   9%1 o
   4   2  -5  11410.00  10582.00    241.10   9%1 o
   3  13  -5     66.57   -168.70     95.80   9%1 <
   3  14  -5    141.37    -47.20     94.30   9%1 <
   4 -14  -4     40.68     90.60     55.10   9%1 <
   4 -13  -4    362.84    188.50     82.00   9%1 <
   4 -12  -4     85.92     67.80     84.30   9%1 <
   2  15  -4    143.33   -211.30     94.30   9%1 <
   3 -11  -3    411.60   1406.90    112.90   9%1 o
   3 -10  -3    100.67    175.70     72.80   9%1 <
   3  -9  -3    235.52    588.00    111.60   9%1 o
   3  -8  -3   3615.70   3110.70    146.20   9%1 o
   2   6  -3  24758.00  26048.40    340.60   9%1 o
   2   7  -3   6302.90   9854.30    242.40   9%1 o
   2  -6  -2   5056.50   5033.20    183.70   9%1 o
   2  -5  -2   2028.60   1717.40    195.90   9%1 o
   1   8  -2   1412.40    954.10    159.80   9%1 o
   1   9  -2   2981.60   3149.70    169.90   9%1 o
   1  -3  -1  58902.00  59247.30    510.20   9%1 o
   1  -2  -1  55705.00  51203.10    490.50   9%1 o
   0  10  -1    303.76    -46.30    119.50   9%1 <
   0  11  -1   1351.20    683.80    117.90   9%1 o
  -1  12   0   3472.40   2740.40    124.80   9%1 o
  -1  13   0     58.11    312.50     66.00   9%1 o
   0 -16   1     17.30   -241.90     73.70   9%1 <
   0 -15   1    466.75    357.80     79.70   9%1 o
   0 -14   1    426.91     -6.60     83.10   9%1 <
  -1   2   1  50970.00  59211.30    545.80   9%1 o
  -2  14   1    479.62    289.50     84.30   9%1 o
  -2  15   1    133.29     59.20     57.20   9%1 <
  -1 -14   2    116.50     24.20     85.10   9%1 <
  -1 -13   2    267.70    301.90    108.40   9%1 <
  -1 -12   2    696.85    565.60    102.30   9%1 o
  -1 -11   2    364.24    639.80    110.60   9%1 o
  -1 -10   2   1377.00   1852.20    145.30   9%1 o
  -2   4   2   9981.10   7254.20    217.30   9%1 o
  -2   5   2   3810.40   4900.70    207.90   9%1 o
  -3  15   2     89.21    161.70     82.00   9%1 <
  -2 -10   3   2853.00   2970.40    157.00   9%1 o
  -2  -9   3    231.76    984.70    162.70   9%1 o
  -3   6   3    301.00    958.40    131.00   9%1 o
  -3   7   3   2093.40   2354.40    139.20   9%1 o
  -4   7   4    663.60    298.30    115.30   9%1 <
  -4   8   4    366.30    275.90    107.90   9%1 <
  -4   9   4   3147.20   3517.70    135.10   9%1 o
  -5   9   5    146.44    187.70     87.80   9%1 <
  -5  10   5    863.29    483.20     68.00   9%1 o
  -5  -2   6   9806.60   6550.10    199.50   9%1 o
  -6  10   6    182.42    199.90     82.60   9%1 <
  -6  11   6    215.49    113.30     78.50   9%1 <
  -6  -1   7   2409.90   2567.00    134.60   9%1 o
  -6   0   7   1446.70    775.80    122.20   9%1 o
  -7   0   8   1407.80   1031.70    105.60   9%1 o
  -7   1   8    169.99    201.40     79.40   9%1 <
  -7   2   8   1105.90    591.50    102.60   9%1 o
   7  -6  -8     66.93    337.90     58.30   9%1 o
   7  -5  -8    417.95    207.40     79.70   9%1 <
   6  -2  -7    214.34    528.20     98.00   9%1 o
   5 -12  -5   2740.50   1680.10     92.70   9%1 o
   5 -11  -5     47.49    107.10     78.70   9%1 <
   4 -11  -4    473.67    348.40     66.60   9%1 o
   4 -10  -4   1139.80   1070.20     81.60   9%1 o
   4  -9  -4   3364.70   3887.60    134.30   9%1 o
   2  14  -4    175.52    256.80     76.80   9%1 o
   3  -7  -3   1511.30   1505.50    103.10   9%1 o
   3  -6  -3    383.67    799.10    128.50   9%1 o
   1  16  -3     49.38    241.10     76.50   9%1 o
   2  -4  -2   7338.60   7797.40    218.50   9%1 o
   0   9  -1   2175.00   3610.40    147.00   9%1 o
   1 -16   0    444.36    410.20     58.10   9%1 o
   1 -15   0   1252.80    486.80     81.10   9%1 o
   1 -14   0     29.36     47.10     83.50   9%1 <
  -1  11   0    438.02    720.40    110.20   9%1 o
   0 -13   1    100.57    141.40     87.00   9%1 <
   0 -12   1    804.89   1501.00    108.70   9%1 o
  -2  12   1    375.92     89.60     93.90   9%1 <
  -2  13   1     23.47    230.50     61.30   9%1 o
  -2   3   2   3302.40   4016.10    211.70   9%1 o
  -3  13   2     72.59     71.30     90.20   9%1 <
  -3  14   2     28.45    126.30     56.90   9%1 <
  -3   5   3    383.54    394.90    135.30   9%1 <
  -4  14   3     59.63      5.00     81.40   9%1 <
  -4   6   4    412.15    731.60    116.20   9%1 o
  -5   7   5    100.51    416.80     94.70   9%1 o
  -5   8   5   2775.40   2424.60     93.40   9%1 o
  -6   8   6    354.97    154.50     82.20   9%1 <
  -6   9   6    118.22    -99.80     56.60   9%1 <
  -2  10   1    672.38   1007.70    117.60  10%1 o
  -1  -9   2   3562.70   4321.40    168.20  10%1 o
  -1  -8   2   1921.00   1732.10    160.70  10%1 o
  -2   2   2   6347.70   6043.20    278.90  10%1 o
  -3  11   2   1793.30   1466.20    116.60  10%1 o
  -2  -7   3   8797.10  11813.30    247.90  10%1 o
  -3   3   3   1197.60   1616.00    181.50  10%1 o
  -4  11   3   1044.60   1068.10     75.80  10%1 o
  -4  12   3    344.39    365.50     84.90  10%1 o
  -4   4   4    228.88    134.40    116.50  10%1 <
  -5  12   4    180.36    -17.50     80.60  10%1 <
  -5   5   5     83.24    123.80    101.60  10%1 <
  -5  -3   6   3298.90   4057.70    205.70  10%1 o
  -6   5   6    286.37    760.00     91.40  10%1 o
  -6   6   6    328.92    320.20     86.20  10%1 o
  -6  -3   7   1471.10   1986.50    147.30  10%1 o
  -6  -2   7   1036.80   1028.70    132.70  10%1 o
  -7   6   7     29.09    -25.50     75.20  10%1 <
  -7  -2   8   1573.50    873.10    116.20  10%1 o
  -7  -1   8    405.33    394.90     95.00  10%1 o
   7   6  -9    513.49    551.30    136.90  10%1 o
   6   0  -7    486.55    760.30    116.90  10%1 o
   5   9  -7   4000.90   4263.70    248.70  10%1 o
   5   1  -6   5747.70   6319.70    192.10  10%1 o
   2   6  -3  29046.00  26048.40    340.60  10%1 o
   7  -5  -8    813.01    207.40     79.70  10%1 <
   7  -4  -8    697.02    535.60     84.20  10%1 o
   6  -2  -7    212.13    528.20     98.00  10%1 o
   6  -1  -7   1227.80   1381.80    124.90  10%1 o
   4  11  -6   1426.30   1199.30    130.50  10%1 o
   5 -12  -5   1949.40   1680.10     92.70  10%1 o
   5 -11  -5     55.38    107.10     78.70  10%1 <
   5 -10  -5   1199.30    769.60     85.60  10%1 o
   3  12  -5     65.54   -288.60     98.60  10%1 <
   4  -9  -4   3450.00   3887.60    134.30  10%1 o
   4  -8  -4    476.66    254.10    105.40  10%1 <
   2  13  -4    198.32    361.00     98.10  10%1 o
   2  14  -4    335.35    256.80     76.80  10%1 o
   3  -6  -3    187.88    799.10    128.50  10%1 o
   3  -5  -3    821.70   1362.60    136.90  10%1 o
   1  15  -3    138.17     77.00     77.20  10%1 <
   1  16  -3    112.80    241.10     76.50  10%1 o
   2  -4  -2   9608.30   7797.40    218.50  10%1 o
   2  -3  -2   2767.20   2989.50    248.20  10%1 o
   1   7  -2   1914.20   2120.20    184.70  10%1 o
   0  16  -2     49.63     55.60     77.00  10%1 <
   2 -16  -1     18.95    155.00     73.30  10%1 <
   0   9  -1   2352.90   3610.40    147.00  10%1 o
   1 -15   0    394.53    486.80     81.10  10%1 o
   1 -14   0     36.66     47.10     83.50  10%1 <
   1 -13   0    283.79   -161.40     84.80  10%1 <
  -1  10   0    601.85    996.10    118.30  10%1 o
   0 -12   1   1419.10   1501.00    108.70  10%1 o
   0 -11   1    935.51   1052.30    114.50  10%1 o
  -2  11   1    654.85    765.20    110.10  10%1 o
  -2  12   1    211.93     89.60     93.90  10%1 <
  -1 -10   2   1577.40   1852.20    145.30  10%1 o
  -2   3   2   5445.30   4016.10    211.70  10%1 o
  -3  13   2     52.94     71.30     90.20  10%1 <
  -3   4   3   2458.60   2894.20    159.40  10%1 o
  -4  14   3     29.01      5.00     81.40  10%1 <
  -4   5   4    878.24    347.90    114.80  10%1 o
  -4   6   4    688.51    731.60    116.20  10%1 o
  -5   6   5    586.37    535.30    104.50  10%1 o
  -5   7   5     83.33    416.80     94.70  10%1 o
  -6   7   6     48.06     57.00     79.40  10%1 <
  -6   8   6    165.02    154.50     82.20  10%1 <
  -7   8   7     57.99    142.50     78.10  10%1 <
   7  -3  -8    327.82    559.60     80.60  10%1 o
   7  -2  -8   1081.70   1210.80     88.00  10%1 o
   6 -11  -6     25.34    -82.00     53.80  10%1 <
   6 -10  -6    452.31    222.90     79.00  10%1 <
   6  -9  -6    125.65    482.10     74.60  10%1 o
   5  -9  -5    169.25    124.50     64.30  10%1 <
   5  -8  -5   1204.70   1563.20    106.40  10%1 o
   5  -7  -5    109.06    189.10     95.60  10%1 <
   4  -7  -4    711.80    726.10     83.80  10%1 o
   4  -6  -4    985.19    214.00    114.70  10%1 <
   3  -4  -3   1959.20   1585.00    162.90  10%1 o
   1  14  -3    121.67    280.50     82.00  10%1 o
   3 -15  -2    198.10    107.20     75.00  10%1 <
   3 -14  -2     46.71     90.70     75.10  10%1 <
   0  15  -2    318.36    130.50     79.30  10%1 <
   2 -15  -1    113.64     41.50     53.40  10%1 <
   2 -14  -1    903.66    414.20     60.30  10%1 o
   2 -13  -1    237.46    271.50     81.70  10%1 o
   2 -12  -1    159.80    386.10     93.60  10%1 o
   0   8  -1    649.56    483.80    128.20  10%1 o
  -1  16  -1     34.12   -122.90     75.40  10%1 <
   1 -12   0   2819.70   1924.00    119.30  10%1 o
   1 -11   0    587.91    556.70    106.10  10%1 o
  -1   9   0   1470.70   1379.50    131.20  10%1 o
   0 -10   1    577.84    333.00    115.80  10%1 <
   0  -9   1   3034.10   2762.60    138.40  10%1 o
  -3  12   2    818.18    748.60     75.70  10%1 o
  -4  13   3     59.02    193.40     61.20  10%1 o
  -5  13   4    199.40    347.50     56.50  10%1 o
  -7   7   7    172.93    126.20     56.30  10%1 <
  -2  16   0     47.76     82.30     51.20  10%1 <
  -2   9   1   2128.70   2675.40    135.80  11%1 o
  -2  10   1   1078.50   1007.70    117.60  11%1 o
  -3  15   1    340.98    131.10     77.40  11%1 <
  -1  -8   2   1844.50   1732.10    160.70  11%1 o
  -1  -7   2   1132.80   1737.40    182.80  11%1 o
  -2   2   2   5420.00   6043.20    278.90  11%1 o
  -3   9   2   3533.80   3211.10    138.90  11%1 o
  -3  10   2   2448.40   2684.40    105.70  11%1 o
  -3  11   2   2074.80   1466.20    116.60  11%1 o
  -1 -16   3    155.76    367.70     72.10  11%1 o
  -2  -6   3  23157.00  32179.50    351.80  11%1 o
  -3   3   3   1341.60   1616.00    181.50  11%1 o
  -4  10   3    373.47    445.80    103.20  11%1 o
  -4  11   3    885.10   1068.10     75.80  11%1 o
  -4  12   3    119.44    365.50     84.90  11%1 o
  -2 -15   4    199.04     51.90     88.40  11%1 <
  -4   3   4   5257.70   6243.80    164.10  11%1 o
  -4   4   4    173.27    134.40    116.50  11%1 <
  -5  10   4    100.12    192.40     85.20  11%1 <
  -5  11   4     34.13    216.50     60.80  11%1 o
  -5  12   4    148.17    -17.50     80.60  11%1 <
  -3 -14   5    274.19    242.90     89.30  11%1 <
  -5   4   5   3229.80   3227.60    135.30  11%1 o
  -5   5   5     36.56    123.80    101.60  11%1 <
  -6  11   5     20.63    327.60     75.20  11%1 o
  -5  -4   6  11729.00  11263.20    261.40  11%1 o
  -6   4   6    590.78    101.30     96.60  11%1 <
  -6   5   6    357.13    760.00     91.40  11%1 o
  -6   6   6    695.85    320.20     86.20  11%1 o
  -6  -3   7   1739.70   1986.50    147.30  11%1 o
  -7   4   7    169.11     88.60     77.40  11%1 <
  -7   5   7    123.53    109.70     74.80  11%1 <
  -7   6   7     13.61    -25.50     75.20  11%1 <
  -7  -3   8    848.05    492.20    109.70  11%1 o
  -7  -2   8   1463.70    873.10    116.20  11%1 o
   7   6  -9    739.90    551.30    136.90  11%1 o
   7  -1  -8    216.13    180.10     76.00  11%1 <
   7  -8  -7     40.16    298.00     71.20  11%1 o
   6   0  -7    522.05    760.30    116.90  11%1 o
   6  -7  -6    194.11    173.10     81.70  11%1 <
   5   1  -6   5712.70   6319.70    192.10  11%1 o
   5   2  -6   5856.20   5943.50    188.80  11%1 o
   4  10  -6   2285.00   2652.20    163.50  11%1 o
   5  -6  -5    140.14   -166.80     98.40  11%1 <
   4   3  -5   2458.50   2657.60    225.20  11%1 o
   3  11  -5   2893.50   2216.90    141.50  11%1 o
   4  -5  -4    623.30     83.70    117.40  11%1 <
   4  -4  -4    278.76    278.30    116.90  11%1 <
   2  12  -4   2909.60   2282.40    124.00  11%1 o
   4 -13  -3     39.75    103.00     75.60  11%1 <
   3  -3  -3   1211.20   2709.00    183.40  11%1 o
   1  13  -3    401.86    299.80     89.60  11%1 o
   3 -12  -2    308.74    786.80     90.20  11%1 o
   3 -11  -2   1464.10   1341.50    109.50  11%1 o
   2  -2  -2   6355.10   4604.10    273.00  11%1 o
   1   6  -2  12643.00  14127.10    276.10  11%1 o
   0  13  -2    777.71    489.30     95.80  11%1 o
   0  14  -2     86.68    213.10     81.60  11%1 <
   2 -11  -1    845.22    948.30    105.30  11%1 o
   2 -10  -1    405.12    613.60    113.70  11%1 o
   1  -1  -1 115830.00  97208.80    661.70  11%1 o
   0   7  -1   5299.70   8085.40    200.20  11%1 o
  -1  14  -1    689.76    753.40     88.40  11%1 o
   1  -9   0   1326.70   1372.70    130.70  11%1 o
  -1   8   0   1002.60    992.00    137.70  11%1 o
  -2  15   0    174.71   -123.50     76.80  11%1 <
   0  -8   1   1853.00    410.00    128.90  11%1 o
  -1   1   1 114880.00  88800.30    698.60  11%1 o
   7  -3  -8    221.10    559.60     80.60  11%1 o
   7  -2  -8    979.22   1210.80     88.00  11%1 o
   6 -11  -6    167.71    -82.00     53.80  11%1 <
   6 -10  -6    229.26    222.90     79.00  11%1 <
   6  -9  -6     46.43    482.10     74.60  11%1 o
   5  -8  -5   1365.10   1563.20    106.40  11%1 o
   5  -7  -5     65.58    189.10     95.60  11%1 <
   4  -6  -4    517.32    214.00    114.70  11%1 <
   2  13  -4    158.74    361.00     98.10  11%1 o
   3  -4  -3   1895.40   1585.00    162.90  11%1 o
   1  14  -3    369.45    280.50     82.00  11%1 o
   3 -15  -2     93.03    107.20     75.00  11%1 <
   3 -14  -2     45.23     90.70     75.10  11%1 <
   2  -3  -2   2483.50   2989.50    248.20  11%1 o
   1   7  -2   1864.60   2120.20    184.70  11%1 o
   0  15  -2    230.42    130.50     79.30  11%1 <
   2 -14  -1    697.18    414.20     60.30  11%1 o
   2 -13  -1    113.95    271.50     81.70  11%1 o
   2 -12  -1    371.46    386.10     93.60  11%1 o
   0   8  -1    415.56    483.80    128.20  11%1 o
  -1  16  -1     95.97   -122.90     75.40  11%1 <
   1 -11   0    704.02    556.70    106.10  11%1 o
  -1   9   0   1219.90   1379.50    131.20  11%1 o
   0 -10   1    395.87    333.00    115.80  11%1 <
   0  -9   1   3402.00   2762.60    138.40  11%1 o
  -5  13   4    220.23    347.50     56.50  11%1 o
  -7   7   7     77.88    126.20     56.30  11%1 <
   6  -8  -6    132.59    109.50     58.90  11%1 <
   4 -14  -3     61.79   -213.10     51.90  11%1 <
   3 -13  -2    143.23    -15.30     54.10  11%1 <
  -1  15  -1     25.24   -242.40     55.00  11%1 <
   1 -10   0    959.34   1389.10     94.20  11%1 o
  -2  16   0    113.50     82.30     51.20  11%1 <
  -2   9   1   1526.80   2675.40    135.80  12%1 o
  -3  15   1     78.00    131.10     77.40  12%1 <
  -1  -7   2   2511.40   1737.40    182.80  12%1 o
  -3   9   2   3727.20   3211.10    138.90  12%1 o
  -1 -16   3     59.04    367.70     72.10  12%1 o
  -2  -6   3  27937.00  32179.50    351.80  12%1 o
  -3   2   3   5839.60   6505.20    249.00  12%1 o
  -4  10   3    394.04    445.80    103.20  12%1 o
  -2 -15   4    144.87     51.90     88.40  12%1 <
  -4   3   4   5647.00   6243.80    164.10  12%1 o
  -5  10   4     97.27    192.40     85.20  12%1 <
  -5  11   4    190.82    216.50     60.80  12%1 o
  -3 -14   5    142.11    242.90     89.30  12%1 <
  -5   3   5    815.39   1129.70    142.50  12%1 o
  -5   4   5   3803.80   3227.60    135.30  12%1 o
  -6  11   5     73.34    327.60     75.20  12%1 o
  -4 -13   6    340.60    462.00    101.80  12%1 o
  -6   4   6    691.04    101.30     96.60  12%1 <
  -6  -4   7   1882.20   1339.70    153.60  12%1 o
  -7   4   7    254.31     88.60     77.40  12%1 <
  -7   5   7    194.37    109.70     74.80  12%1 <
  -7  -4   8   1594.20    631.60    123.90  12%1 o
  -7  -3   8    655.63    492.20    109.70  12%1 o
   7  -1  -8    127.76    180.10     76.00  12%1 <
   7   0  -8   1692.30   1694.30    106.60  12%1 o
   7  -8  -7    123.18    298.00     71.20  12%1 o
   7  -7  -7    137.98    325.40     71.90  12%1 o
   7  -6  -7      8.02    -97.50     74.60  12%1 <
   6   1  -7   2176.20   1963.50    126.60  12%1 o
   6  -7  -6    110.09    173.10     81.70  12%1 <
   6  -6  -6    351.19    321.90     81.70  12%1 o
   6  -5  -6    229.11    306.10     90.00  12%1 o
   5   2  -6   5419.40   5943.50    188.80  12%1 o
   4  10  -6   2239.10   2652.20    163.50  12%1 o
   5  -6  -5     75.79   -166.80     98.40  12%1 <
   5  -5  -5     86.75     24.90    102.20  12%1 <
   5  -4  -5   2333.30   2137.00    126.30  12%1 o
   3  11  -5   3136.10   2216.90    141.50  12%1 o
   5 -13  -4    251.00    245.80     53.90  12%1 o
   5 -12  -4     69.94   -146.80     73.30  12%1 <
   4  -4  -4    318.47    278.30    116.90  12%1 <
   4  -3  -4   4906.00   6413.30    168.30  12%1 o
   2  11  -4   4071.20   3354.20    160.70  12%1 o
   2  12  -4   1207.60   2282.40    124.00  12%1 o
   4 -13  -3     78.75    103.00     75.60  12%1 <
   4 -12  -3    298.88    160.70     57.60  12%1 <
   4 -11  -3    808.72   1163.00     92.50  12%1 o
   4 -10  -3    229.79    330.00     93.30  12%1 o
   3  -3  -3   2002.40   2709.00    183.40  12%1 o
   1  12  -3   1346.70   1859.90    131.80  12%1 o
   1  13  -3    195.49    299.80     89.60  12%1 o
   3 -12  -2    469.83    786.80     90.20  12%1 o
   3 -11  -2    890.25   1341.50    109.50  12%1 o
   3 -10  -2    509.65   1250.80    111.40  12%1 o
   2  -2  -2   9001.60   4604.10    273.00  12%1 o
   1   6  -2  16828.00  14127.10    276.10  12%1 o
   0  12  -2    141.89    -12.00     96.50  12%1 <
   0  13  -2    680.13    489.30     95.80  12%1 o
   0  14  -2     91.94    213.10     81.60  12%1 <
   2 -11  -1    789.35    948.30    105.30  12%1 o
   2 -10  -1    700.18    613.60    113.70  12%1 o
   2  -9  -1   4079.20   4215.90    148.30  12%1 o
   0   7  -1   8169.50   8085.40    200.20  12%1 o
  -1  13  -1    748.31    240.30     88.10  12%1 <
  -1  14  -1   1438.40    753.40     88.40  12%1 o
   1  -9   0   1325.30   1372.70    130.70  12%1 o
   1  -8   0    305.93    126.10    122.80  12%1 <
  -1   7   0  10714.00  11518.80    217.10  12%1 o
  -1   8   0   1054.50    992.00    137.70  12%1 o
  -2  13   0   1078.20   1249.90     93.80  12%1 o
  -2  14   0    489.95    179.10     63.00  12%1 <
  -2  15   0     89.07   -123.50     76.80  12%1 <
   1 -16   1     83.53    -67.40     70.20  12%1 <
   0  -8   1    421.77    410.00    128.90  12%1 o
   0  -7   1   8869.50   8065.60    204.40  12%1 o
  -2   8   1   3673.60   3229.20    151.60  12%1 o
  -3  14   1     99.98    300.90     82.20  12%1 o
   0 -16   2     40.79     59.40     69.90  12%1 <
   0 -15   2    124.31    230.90     74.50  12%1 o
  -3   8   2    532.17   1626.00    124.00  12%1 o
  -4  14   2    401.24    213.80     78.60  12%1 <
  -1 -15   3     78.64    140.80     73.30  12%1 <
  -1 -14   3    490.66    403.50     76.90  12%1 o
  -4   8   3   1749.60   2048.30    118.80  12%1 o
  -4   9   3    576.03    426.80     74.90  12%1 o
  -2 -14   4    224.25    296.60     75.10  12%1 o
  -4   2   4   2876.30   2663.60    155.20  12%1 o
  -5   9   4    597.39    486.30     90.60  12%1 o
  -3 -13   5     51.47   -144.50     89.20  12%1 <
  -6   9   5    147.52     22.70     79.00  12%1 <
  -6  10   5    127.11     60.80     56.70  12%1 <
  -6   3   6   1686.30   1126.80    103.30  12%1 o
  -7   9   6    148.83     33.10     74.70  12%1 <
  -7   3   7    146.16    212.60     78.00  12%1 <
  -8   3   8     85.67    370.10     72.50  12%1 o
   5 -11  -4    475.56    310.90     59.80  12%1 o
   6  -8  -6    301.48    109.50     58.90  12%1 <
   4 -14  -3     11.96   -213.10     51.90  12%1 <
   7   0  -8   1816.70   1694.30    106.60  13%1 o
   7   1  -8    504.78      5.60     92.30  13%1 <
   7  -8  -7     55.60    298.00     71.20  13%1 o
   7  -7  -7     65.04    325.40     71.90  13%1 o
   7  -6  -7     17.57    -97.50     74.60  13%1 <
   6   1  -7   2222.40   1963.50    126.60  13%1 o
   6   2  -7    671.45   1361.10    128.70  13%1 o
   6  -6  -6    595.28    321.90     81.70  13%1 o
   6  -5  -6    177.54    306.10     90.00  13%1 o
   5  -5  -5     54.11     24.90    102.20  13%1 <
   5  -4  -5   2375.60   2137.00    126.30  13%1 o
   3  10  -5   4207.50   5651.50    185.30  13%1 o
   5 -13  -4     63.98    245.80     53.90  13%1 o
   5 -12  -4     49.11   -146.80     73.30  13%1 <
   4  -4  -4    340.17    278.30    116.90  13%1 <
   4  -3  -4   5123.30   6413.30    168.30  13%1 o
   2  11  -4   3991.40   3354.20    160.70  13%1 o
   4 -12  -3    133.23    160.70     57.60  13%1 <
   4 -11  -3    714.06   1163.00     92.50  13%1 o
   4 -10  -3    306.63    330.00     93.30  13%1 o
   3  -3  -3   1971.50   2709.00    183.40  13%1 o
   3  -2  -3   8050.90   6292.00    250.30  13%1 o
   2   5  -3   4575.60   5186.10    364.30  13%1 o
   1  11  -3   1452.50   2041.30    131.70  13%1 o
   1  12  -3   1285.00   1859.90    131.80  13%1 o
   3 -11  -2   1857.20   1341.50    109.50  13%1 o
   3 -10  -2    460.27   1250.80    111.40  13%1 o
   3  -9  -2   2879.20   3271.50    137.60  13%1 o
   1   6  -2  16843.00  14127.10    276.10  13%1 o
   0  12  -2     97.54    -12.00     96.50  13%1 <
   0  13  -2    857.14    489.30     95.80  13%1 o
   2 -10  -1    536.42    613.60    113.70  13%1 o
   2  -9  -1   3833.80   4215.90    148.30  13%1 o
   0   6  -1  20973.00  19124.10    298.30  13%1 o
   0   7  -1   8543.60   8085.40    200.20  13%1 o
  -1  13  -1    348.26    240.30     88.10  13%1 <
  -1  14  -1    791.97    753.40     88.40  13%1 o
   1  -9   0   1424.10   1372.70    130.70  13%1 o
   1  -8   0    298.10    126.10    122.80  13%1 <
  -1   7   0  10930.00  11518.80    217.10  13%1 o
  -2  13   0   1049.20   1249.90     93.80  13%1 o
  -2  14   0    382.33    179.10     63.00  13%1 <
   1 -16   1     69.74    -67.40     70.20  13%1 <
   0  -8   1    394.67    410.00    128.90  13%1 o
   0  -7   1   9257.40   8065.60    204.40  13%1 o
  -2   7   1   7909.60   8579.80    204.80  13%1 o
  -2   8   1   4074.10   3229.20    151.60  13%1 o
  -3  14   1    536.22    300.90     82.20  13%1 o
  -3  15   1    353.11    131.10     77.40  13%1 <
   0 -16   2     65.13     59.40     69.90  13%1 <
   0 -15   2    105.54    230.90     74.50  13%1 o
  -1  -7   2   2495.00   1737.40    182.80  13%1 o
  -1  -6   2  10468.00  11502.00    290.70  13%1 o
  -2   1   2  26162.00  25562.30    369.50  13%1 o
  -3   8   2    618.34   1626.00    124.00  13%1 o
  -3   9   2   3541.30   3211.10    138.90  13%1 o
  -4  14   2     78.77    213.80     78.60  13%1 <
  -1 -16   3     39.22    367.70     72.10  13%1 o
  -1 -15   3     51.18    140.80     73.30  13%1 <
  -1 -14   3    422.85    403.50     76.90  13%1 o
  -2  -6   3  28077.00  32179.50    351.80  13%1 o
  -3   2   3   5557.60   6505.20    249.00  13%1 o
  -4   8   3   1319.90   2048.30    118.80  13%1 o
  -4   9   3    758.68    426.80     74.90  13%1 o
  -2 -15   4    152.09     51.90     88.40  13%1 <
  -2 -14   4    214.09    296.60     75.10  13%1 o
  -2 -13   4    269.48   -622.60     92.80  13%1 <
  -4   2   4   2928.60   2663.60    155.20  13%1 o
  -5   9   4    326.49    486.30     90.60  13%1 o
  -5  10   4    119.14    192.40     85.20  13%1 <
  -3 -14   5    176.66    242.90     89.30  13%1 <
  -3 -13   5     49.80   -144.50     89.20  13%1 <
  -5   2   5   6197.20   5123.60    169.00  13%1 o
  -5   3   5    746.97   1129.70    142.50  13%1 o
  -6   9   5    144.16     22.70     79.00  13%1 <
  -6  10   5     63.45     60.80     56.70  13%1 <
  -4 -13   6    324.83    462.00    101.80  13%1 o
  -4 -12   6    673.14    392.00    106.00  13%1 o
  -6   2   6   5476.80   5286.40    162.20  13%1 o
  -6   3   6   1627.60   1126.80    103.30  13%1 o
  -7   9   6    146.87     33.10     74.70  13%1 <
  -5 -12   7     78.56   -229.20    120.10  13%1 <
  -6  -4   7   1852.20   1339.70    153.60  13%1 o
  -7   3   7    221.49    212.60     78.00  13%1 <
  -7   4   7    397.05     88.60     77.40  13%1 <
  -7  -4   8   1613.60    631.60    123.90  13%1 o
  -8   3   8     47.12    370.10     72.50  13%1 o
   7  -5  -7     43.25    190.30     73.40  13%1 <
   6 -11  -5     41.86    294.90     73.00  13%1 o
   5 -11  -4    510.88    310.90     59.80  13%1 o
   5 -10  -4    454.01    471.20     80.80  13%1 o
   1  16  -4     71.44    -15.70     70.80  13%1 <
   2  -8  -1   3058.90   3244.00    143.80  13%1 o
  -1  12  -1    232.86    523.70     98.50  13%1 o
   2 -16   0     40.16     81.60     51.50  13%1 <
   2 -15   0     63.47    266.60     73.50  13%1 o
   1  -7   0  11377.00  12022.20    215.60  13%1 o
   1 -15   1    109.69    -51.70     50.80  13%1 <
  -3  13   1    414.72    -87.90     60.90  13%1 <
   0 -14   2     50.54    247.10     74.50  13%1 o
  -3   7   2    532.96    570.10    116.50  13%1 o
  -4  13   2    426.88    410.10     61.20  13%1 o
  -5  13   3    278.80    -71.40     79.60  13%1 <
  -5   8   4    960.35   1116.80     79.60  13%1 o
  -6   8   5    833.47    775.20     89.90  13%1 o
  -7   8   6     91.56    330.90     75.30  13%1 o
  -7   2   7    603.03    504.40     81.20  13%1 o
  -8   2   8    212.53    104.20     70.30  13%1 <
   7   2  -8   1545.50    756.80    112.70  14%1 o
   7  -5  -7     42.21    190.30     73.40  14%1 <
   6  -4  -6    770.06    954.70     96.10  14%1 o
   5   3  -6   4974.70   5583.70    208.90  14%1 o
   4   9  -6   1418.30   1227.90    165.10  14%1 o
   6 -11  -5     23.00    294.90     73.00  14%1 o
   5  -3  -5    566.11    672.20    108.80  14%1 o
   2  15  -5    237.82     41.00     88.80  14%1 <
   5 -10  -4    507.07    471.20     80.80  14%1 o
   4  -2  -4   2072.30   1775.90    154.00  14%1 o
   2  10  -4   1600.50   2036.70    140.40  14%1 o
   1  16  -4     81.14    -15.70     70.80  14%1 <
   4  -9  -3    636.62    226.80    100.20  14%1 <
   1  11  -3   1537.10   2041.30    131.70  14%1 o
   0  16  -3    188.02    183.60     76.50  14%1 <
   3  -8  -2   2751.80   3154.00    141.00  14%1 o
   2  -1  -2  36971.00  30212.20    416.80  14%1 o
   1   5  -2   4853.20   2928.20    256.30  14%1 o
   0  11  -2   4515.60   3856.70    137.80  14%1 o
   3 -15  -1    434.51   -112.60     73.90  14%1 <
   0   6  -1  21122.00  19124.10    298.30  14%1 o
  -1  12  -1    225.68    523.70     98.50  14%1 o
   2 -15   0     84.60    266.60     73.50  14%1 o
   1  -7   0  11241.00  12022.20    215.60  14%1 o
  -1   6   0   1083.90   1171.20    180.80  14%1 o
  -2  12   0    145.00     92.40     93.10  14%1 <
   1 -14   1    229.47     12.60     80.30  14%1 <
   0  -6   1  16819.00  17589.50    291.70  14%1 o
  -3  12   1   1438.50   1318.20     98.50  14%1 o
   0 -13   2    192.79    129.90     81.60  14%1 <
  -1  -6   2  10569.00  11502.00    290.70  14%1 o
  -3   7   2    413.78    570.10    116.50  14%1 o
  -4  13   2    228.31    410.10     61.20  14%1 o
  -1 -13   3    245.46    327.60     85.50  14%1 o
  -3   1   3  12841.00  12829.10    273.50  14%1 o
  -4   7   3   1117.80   1507.80    122.40  14%1 o
  -5  13   3    214.25    -71.40     79.60  14%1 <
  -2 -12   4    573.20   1018.20    108.80  14%1 o
  -4   1   4   5634.60   6558.90    185.20  14%1 o
  -5   7   4   1571.20   1332.10    111.30  14%1 o
  -3 -12   5    228.26    308.70    108.40  14%1 <
  -5   1   5   2681.30   2740.80    148.30  14%1 o
  -4 -12   6    557.16    392.00    106.00  14%1 o
  -4 -11   6    760.09    963.40    120.40  14%1 o
  -6   2   6   5011.60   5286.40    162.20  14%1 o
  -7   8   6    101.28    330.90     75.30  14%1 o
  -5 -11   7   1502.00   1920.00    142.80  14%1 o
  -7   2   7    688.97    504.40     81.20  14%1 o
  -7  -5   8    220.80    589.90    124.50  14%1 o
  -8   2   8    173.26    104.20     70.30  14%1 <
   7  -4  -7    686.18    255.30     77.40  14%1 o
   7  -3  -7    348.71    332.10     78.50  14%1 o
   7  -9  -6    478.77    630.60     75.60  14%1 o
   6  -3  -6   1203.40    657.30     98.60  14%1 o
   3  14  -6    196.46    431.50     88.40  14%1 o
   6 -10  -5    125.54    -20.00     53.50  14%1 <
   6  -9  -5     58.70   -302.80     73.80  14%1 <
   5  -2  -5   3974.30   3935.40    145.70  14%1 o
   5  -9  -4    376.69    664.30     68.80  14%1 o
   5  -8  -4    743.23   1050.60     97.40  14%1 o
   1  15  -4    186.60    330.50     74.10  14%1 o
   4  -8  -3    616.20    889.80     85.30  14%1 o
   3  -1  -3  16279.00  16032.40    284.20  14%1 o
   1  10  -3   1211.50   1614.90    115.60  14%1 o
   0  15  -3     31.43    -63.10     70.40  14%1 <
   4 -14  -2     94.96     89.70     73.50  14%1 <
   3  -7  -2    333.00    435.20    112.60  14%1 o
   0  10  -2   1631.10   1846.40    148.40  14%1 o
  -1  15  -2     91.88   -146.00     75.80  14%1 <
  -1  16  -2     60.59    223.10     50.60  14%1 o
   3 -14  -1    943.10    341.20     59.40  14%1 o
   3 -13  -1    265.45    119.80     75.30  14%1 <
   2  -7  -1   6701.20   6006.50    150.50  14%1 o
  -1  11  -1    640.00   1084.10    106.20  14%1 o
  -2  16  -1     13.78      9.20     50.20  14%1 <
   2 -14   0    114.58     73.10     54.10  14%1 <
   2 -13   0   1056.30    729.10     90.00  14%1 o
   1  -6   0   1293.70    920.90    180.20  14%1 o
  -2  11   0    955.76   1300.80    107.10  14%1 o
   1 -13   1    137.04    432.20     69.80  14%1 o
   1 -12   1    298.31    412.40     92.50  14%1 o
  -2   6   1    303.30    450.70    155.00  14%1 <
  -3  11   1    582.28    393.20     93.10  14%1 o
   0 -12   2    215.64    639.50     92.10  14%1 o
  -3   6   2   1194.20   1165.20    125.60  14%1 o
  -4  11   2     34.02   -287.90     89.00  14%1 <
  -4  12   2    230.55    432.20     58.90  14%1 o
  -1 -12   3   2130.90   2781.80    118.20  14%1 o
  -4   6   3    500.97    589.30    114.50  14%1 o
  -5  11   3    203.99    548.30     81.40  14%1 o
  -5  12   3     40.19     65.50     55.20  14%1 <
  -5   6   4   1207.60   1251.30    111.70  14%1 o
  -6  11   4     64.44    -13.40     73.90  14%1 <
  -3 -11   5   2352.10   1886.10    117.50  14%1 o
  -6   6   5    731.37   1046.90     88.90  14%1 o
  -6   7   5   1477.10   1108.00     72.10  14%1 o
  -6   1   6   1557.10   1558.70    107.50  14%1 o
  -7   6   6    228.81    157.80     73.10  14%1 <
  -7   7   6     28.69    -60.90     52.00  14%1 <
  -7   1   7    157.45    619.70     76.80  14%1 o
  -8   1   8    421.19    306.10     73.80  14%1 o
   6  -8  -5    213.83    305.70     56.30  14%1 o
   4  -7  -3    852.05   1189.20     90.20  14%1 o
   4 -13  -2    165.65    161.70     51.80  14%1 o
  -2  15  -1    127.71    142.90     55.10  14%1 <
   7   2  -8   1668.20    756.80    112.70  15%1 o
   7  -3  -7    296.26    332.10     78.50  15%1 o
   6   3  -7    336.02   -163.20    130.40  15%1 <
   4  13  -7    195.19    175.00     98.30  15%1 <
   7  -9  -6    234.62    630.60     75.60  15%1 o
   6  -3  -6   1234.50    657.30     98.60  15%1 o
   3  14  -6    222.01    431.50     88.40  15%1 o
   6  -9  -5     74.92   -302.80     73.80  15%1 <
   5  -2  -5   4125.50   3935.40    145.70  15%1 o
   3   9  -5    642.84    809.30    158.00  15%1 o
   2  14  -5     34.02   -127.00     89.80  15%1 <
   5  -8  -4    736.52   1050.60     97.40  15%1 o
   1  15  -4    341.06    330.50     74.10  15%1 o
   3  -1  -3  17582.00  16032.40    284.20  15%1 o
   1  10  -3   1594.90   1614.90    115.60  15%1 o
   0  15  -3     64.75    -63.10     70.40  15%1 <
   4 -14  -2    290.09     89.70     73.50  15%1 <
   3  -7  -2    353.02    435.20    112.60  15%1 o
   1   5  -2   4932.00   2928.20    256.30  15%1 o
   0  10  -2   1738.80   1846.40    148.40  15%1 o
  -1  15  -2    115.93   -146.00     75.80  15%1 <
   3 -13  -1    150.05    119.80     75.30  15%1 <
   0   5  -1  13729.00  13083.40    280.50  15%1 o
  -2  16  -1      8.08      9.20     50.20  15%1 <
   2 -13   0    824.33    729.10     90.00  15%1 o
   1  -6   0   1260.50    920.90    180.20  15%1 o
  -2  11   0   1028.00   1300.80    107.10  15%1 o
   1 -12   1    202.92    412.40     92.50  15%1 o
  -2   6   1    363.40    450.70    155.00  15%1 <
  -3  11   1    370.02    393.20     93.10  15%1 o
   0 -12   2    181.26    639.50     92.10  15%1 o
  -1  -5   2   5918.90   4695.40    289.40  15%1 o
  -3   6   2   1148.00   1165.20    125.60  15%1 o
  -4  11   2     83.84   -287.90     89.00  15%1 <
  -1 -12   3   2492.00   2781.80    118.20  15%1 o
  -1 -11   3   2071.40   2094.90    130.50  15%1 o
  -4   6   3    492.18    589.30    114.50  15%1 o
  -5  11   3    194.62    548.30     81.40  15%1 o
  -2 -11   4   3258.20   3904.90    142.80  15%1 o
  -5   6   4   1039.80   1251.30    111.70  15%1 o
  -6  11   4     52.76    -13.40     73.90  15%1 <
  -3 -11   5   1613.70   1886.10    117.50  15%1 o
  -5   1   5   2621.00   2740.80    148.30  15%1 o
  -6   6   5    805.68   1046.90     88.90  15%1 o
  -4 -11   6    661.78    963.40    120.40  15%1 o
  -5  -5   6  17973.00  17522.40    294.50  15%1 o
  -6   1   6   1293.30   1558.70    107.50  15%1 o
  -7   6   6    167.59    157.80     73.10  15%1 <
  -5 -11   7   2898.40   1920.00    142.80  15%1 o
  -6  -5   7    515.28   1624.80    161.00  15%1 o
  -7   1   7    167.79    619.70     76.80  15%1 o
  -7  -5   8    220.56    589.90    124.50  15%1 o
  -8   0   8    257.88    -42.40     86.50  15%1 <
  -8   1   8    440.19    306.10     73.80  15%1 o
   8  -3  -8     46.43   -123.80     68.90  15%1 <
   7  -2  -7    520.33    509.40     77.10  15%1 o
   7  -8  -6     31.29   -125.40     69.20  15%1 <
   6  -2  -6   4914.60   4233.30    135.40  15%1 o
   6  -8  -5    285.37    305.70     56.30  15%1 o
   6  -7  -5    988.96   1416.50     92.90  15%1 o
   5  -7  -4   1831.20   1762.20    113.20  15%1 o
   4  -1  -4   6829.00   6224.80    167.50  15%1 o
   1  14  -4    886.42    953.20     85.50  15%1 o
   5 -13  -3    178.63    -56.40     52.10  15%1 <
   5 -12  -3    297.74    139.40     73.70  15%1 <
   4  -7  -3   1203.90   1189.20     90.20  15%1 o
   4  -6  -3    612.84    476.40    109.80  15%1 o
   0  14  -3     59.86   -118.70     75.60  15%1 <
   4 -13  -2    179.72    161.70     51.80  15%1 o
   4 -12  -2    171.91    105.90     78.60  15%1 <
   3  -6  -2   1026.60   1210.40    127.90  15%1 o
  -1  14  -2    107.11    158.90     76.50  15%1 <
   3 -12  -1   2245.20   1976.70     86.90  15%1 o
   2  -6  -1    111.07    174.20    152.40  15%1 <
  -1  10  -1   2652.50   2696.60    131.10  15%1 o
  -2  14  -1    156.81    278.10     75.00  15%1 o
  -2  15  -1    118.47    142.90     55.10  15%1 <
   2 -12   0    390.84    531.50     65.80  15%1 o
   2 -11   0    715.45    843.10    100.80  15%1 o
  -1   5   0   1518.50   2327.00    185.30  15%1 o
  -2  10   0   3902.70   3655.10    136.40  15%1 o
  -3  14   0    202.63    205.00     76.20  15%1 <
  -3  15   0     92.91   -111.30     53.60  15%1 <
   1 -11   1    726.37    878.70    100.70  15%1 o
  -2   5   1   4203.30   4348.00    195.90  15%1 o
  -3  10   1   5021.50   5812.10    150.10  15%1 o
  -4  14   1     82.69    317.50     75.90  15%1 o
   0 -11   2   2998.50   2898.70    126.70  15%1 o
  -3   5   2   3253.00   2861.00    153.60  15%1 o
  -4  10   2   1197.90   1003.50    103.60  15%1 o
  -4   5   3   2085.80   1691.50    123.90  15%1 o
  -5  10   3    332.07   1427.80     91.60  15%1 o
  -5   5   4    659.11    479.50    108.20  15%1 o
  -6  10   4     50.39    252.30     76.00  15%1 o
  -5   0   5   1198.90   1619.40    138.90  15%1 o
  -6   5   5    199.68     23.80     90.60  15%1 <
  -6   0   6    121.96    -50.30    111.20  15%1 <
  -7   5   6    332.95    248.30     73.60  15%1 o
  -7   0   7    194.48      5.80     73.70  15%1 <
   8  -3  -8     53.40   -123.80     68.90  16%1 <
   7   3  -8    145.42    585.50    103.70  16%1 o
   7  -2  -7    441.24    509.40     77.10  16%1 o
   4  13  -7    188.01    175.00     98.30  16%1 <
   6  -2  -6   4470.50   4233.30    135.40  16%1 o
   3  13  -6    341.57    495.70     95.20  16%1 o
   6  -7  -5   1280.80   1416.50     92.90  16%1 o
   5  -1  -5   2637.80   2302.90    145.70  16%1 o
   3   9  -5    665.20    809.30    158.00  16%1 o
   4  -1  -4   5841.10   6224.80    167.50  16%1 o
   2   9  -4  11640.00  13304.00    212.10  16%1 o
   1  14  -4    773.87    953.20     85.50  16%1 o
   5 -12  -3    115.71    139.40     73.70  16%1 <
   4  -6  -3    566.59    476.40    109.80  16%1 o
   1   9  -3   4949.50   5661.30    174.70  16%1 o
   0  14  -3     42.42   -118.70     75.60  16%1 <
   4 -12  -2    237.86    105.90     78.60  16%1 <
   3  -6  -2    914.34   1210.40    127.90  16%1 o
  -1  14  -2     79.46    158.90     76.50  16%1 <
   0   5  -1  14099.00  13083.40    280.50  16%1 o
  -2  14  -1    190.57    278.10     75.00  16%1 o
   2 -11   0   1118.90    843.10    100.80  16%1 o
  -1   5   0   1504.30   2327.00    185.30  16%1 o
  -2  10   0   3802.80   3655.10    136.40  16%1 o
  -3  14   0    660.05    205.00     76.20  16%1 <
   1 -11   1    911.66    878.70    100.70  16%1 o
   0  -5   1  16927.00  14935.70    282.20  16%1 o
  -2   5   1   3669.20   4348.00    195.90  16%1 o
  -3  10   1   6231.30   5812.10    150.10  16%1 o
  -4  14   1    183.85    317.50     75.90  16%1 o
   0 -11   2   2913.70   2898.70    126.70  16%1 o
  -1  -5   2   5861.10   4695.40    289.40  16%1 o
  -2   0   2  70513.00  63422.30    503.20  16%1 o
  -3   5   2   2645.70   2861.00    153.60  16%1 o
  -4  10   2   1382.00   1003.50    103.60  16%1 o
  -2  -5   3   7562.80   6116.10    347.60  16%1 o
  -3   0   3    982.05    726.10    249.80  16%1 <
  -4   5   3   1807.40   1691.50    123.90  16%1 o
  -5  10   3    236.36   1427.80     91.60  16%1 o
  -1 -16   4     92.47   -183.90     84.30  16%1 <
  -2 -10   4   1249.90   1208.10    146.50  16%1 o
  -4   0   4   9265.00   9600.10    205.20  16%1 o
  -5   5   4    668.96    479.50    108.20  16%1 o
  -6  10   4     38.75    252.30     76.00  16%1 o
  -3 -10   5   6220.40   6388.50    171.30  16%1 o
  -5   0   5   1308.10   1619.40    138.90  16%1 o
  -6   5   5    190.10     23.80     90.60  16%1 <
  -4 -10   6   3975.00   3076.10    148.90  16%1 o
  -6   0   6    130.30    -50.30    111.20  16%1 <
  -7   5   6    288.98    248.30     73.60  16%1 o
  -7   0   7    148.99      5.80     73.70  16%1 <
  -8  -1   8    174.92      8.60     85.50  16%1 <
   8  -2  -8    201.80    108.50     69.80  16%1 <
   7  -1  -7    898.82    740.30     96.20  16%1 o
   7  -7  -6     35.36    189.80     51.20  16%1 o
   7  -6  -6     88.47    208.40     74.00  16%1 <
   6  -1  -6   1379.30   1282.70    101.80  16%1 o
   6  -6  -5    613.34    803.80     92.20  16%1 o
   2  13  -5    277.37    483.90     75.10  16%1 o
   6 -11  -4    125.44    290.90     70.00  16%1 o
   5  -6  -4   1527.30   1594.20    110.00  16%1 o
   1  13  -4    853.43    468.10     85.70  16%1 o
   5 -11  -3    326.91    379.50     74.60  16%1 o
   4  -5  -3    842.60    841.40    118.40  16%1 o
   0  13  -3    967.18   1032.80     94.30  16%1 o
   4 -11  -2    112.28    168.90     56.60  16%1 <
   4 -10  -2    312.56    421.60     90.90  16%1 o
   3  -5  -2   3049.80   4636.90    161.20  16%1 o
   0   9  -2   1252.20   1262.00    121.40  16%1 o
  -1  13  -2    391.60    115.50     79.70  16%1 <
   3 -11  -1    240.93    190.50     67.00  16%1 <
   3 -10  -1   6967.10   6425.60    155.60  16%1 o
   2  -5  -1   3650.80   3756.20    190.20  16%1 o
  -1   9  -1   2471.40   2324.40    127.90  16%1 o
  -2  13  -1    343.22    537.30     75.00  16%1 o
   2 -10   0   2065.30   2125.90    126.00  16%1 o
   1  -5   0   1617.50   2308.90    191.90  16%1 o
  -2   9   0    888.92   1505.90    116.70  16%1 o
  -3  13   0     32.10    -84.70     77.90  16%1 <
   2 -16   1     12.33   -388.90     68.60  16%1 <
   2 -15   1    129.32    255.00     69.80  16%1 o
   1 -10   1   1972.60   3204.30    135.50  16%1 o
  -3   9   1   2587.50   1996.20    125.70  16%1 o
  -4  13   1     20.67    -96.30     79.70  16%1 <
   1 -16   2    197.09    280.50     68.90  16%1 o
   1 -15   2     83.58    266.50     69.90  16%1 o
   0 -10   2    818.92    971.00    113.00  16%1 o
  -4   9   2    562.34    558.80     99.70  16%1 o
  -5  13   2     38.19    -86.80     72.20  16%1 <
   0 -16   3    112.19    107.20     69.00  16%1 <
   0 -15   3     68.45     77.90     70.50  16%1 <
  -1 -10   3   3279.10   3356.90    133.70  16%1 o
  -5   9   3    213.36    -37.90     84.30  16%1 <
  -1 -15   4     92.57    145.60     70.40  16%1 <
  -5   4   4     71.67     -7.10    100.00  16%1 <
  -6   9   4    231.06    301.90     55.40  16%1 o
  -2 -15   5     74.35    407.10     84.10  16%1 o
  -6   4   5   1234.30   1027.30     99.30  16%1 o
  -7   8   5    239.02     53.40     77.40  16%1 <
  -7   9   5    245.48    248.80     54.00  16%1 o
  -7   4   6     26.91    356.40     72.50  16%1 o
  -7  -1   7    808.75    743.10     94.90  16%1 o
  -8   4   7     99.50    325.70     69.00  16%1 o
   5 -10  -3     55.30    445.70     62.50  16%1 o
   3 -15   0    220.39    109.00     49.00  16%1 <
  -6   8   4    973.94    325.10     64.90  16%1 o
   7  -1  -7    933.77    740.30     96.20  17%1 o
   6   4  -7    509.96   1192.40    138.00  17%1 o
   4  12  -7    409.03    941.80    112.00  17%1 o
   7  -6  -6    135.31    208.40     74.00  17%1 <
   6  -1  -6   1537.30   1282.70    101.80  17%1 o
   5   4  -6  19696.00  12848.00    261.30  17%1 o
   6  -6  -5    971.45    803.80     92.20  17%1 o
   2  13  -5    217.30    483.90     75.10  17%1 o
   6 -11  -4     94.77    290.90     70.00  17%1 o
   4   0  -4   9332.70  10807.10    225.50  17%1 o
   1  13  -4    840.60    468.10     85.70  17%1 o
   4  -5  -3    712.40    841.40    118.40  17%1 o
   3   0  -3   1681.80   1333.20    248.00  17%1 o
   0  13  -3   1054.20   1032.80     94.30  17%1 o
   4 -10  -2    392.78    421.60     90.90  17%1 o
   3  -5  -2   3378.40   4636.90    161.20  17%1 o
   2   0  -2  70738.00  67914.80    531.70  17%1 o
   0   9  -2   1445.40   1262.00    121.40  17%1 o
  -1  13  -2    325.64    115.50     79.70  17%1 <
   3 -10  -1   7716.90   6425.60    155.60  17%1 o
   2  -5  -1   3931.50   3756.20    190.20  17%1 o
  -1   9  -1   2082.20   2324.40    127.90  17%1 o
  -2  13  -1    291.05    537.30     75.00  17%1 o
   2 -10   0   2211.80   2125.90    126.00  17%1 o
  -2   9   0   1110.50   1505.90    116.70  17%1 o
  -3  13   0     40.81    -84.70     77.90  17%1 <
   2 -15   1    117.67    255.00     69.80  17%1 o
   1 -10   1   2413.80   3204.30    135.50  17%1 o
  -3   9   1   2634.80   1996.20    125.70  17%1 o
  -4  13   1     12.41    -96.30     79.70  17%1 <
   1 -15   2     93.10    266.50     69.90  17%1 o
   0 -10   2    878.47    971.00    113.00  17%1 o
  -4   9   2    385.70    558.80     99.70  17%1 o
  -5  13   2     33.23    -86.80     72.20  17%1 <
   0 -15   3     60.29     77.90     70.50  17%1 <
  -1 -10   3   4252.60   3356.90    133.70  17%1 o
  -1 -15   4     74.49    145.60     70.40  17%1 <
  -2 -10   4   1139.30   1208.10    146.50  17%1 o
  -5   4   4     65.19     -7.10    100.00  17%1 <
  -2 -15   5    147.23    407.10     84.10  17%1 o
  -3 -10   5   6373.80   6388.50    171.30  17%1 o
  -6   4   5   1325.30   1027.30     99.30  17%1 o
  -7   8   5    113.26     53.40     77.40  17%1 <
  -4 -10   6   4173.20   3076.10    148.90  17%1 o
  -6  -1   6   1875.90   2496.20    128.30  17%1 o
  -7   4   6     53.10    356.40     72.50  17%1 o
  -5 -10   7   1375.90   2663.20    163.90  17%1 o
  -7  -1   7    777.21    743.10     94.90  17%1 o
  -7  -6   8    147.71   -116.80    135.60  17%1 <
  -8  -1   8    250.28      8.60     85.50  17%1 <
   8  -1  -8     87.50    139.80     70.70  17%1 <
   7  -5  -6    186.32    146.30     70.40  17%1 <
   3  12  -6    830.61   1112.70     99.10  17%1 o
   6  -5  -5   1216.40    830.30     91.20  17%1 o
   5   0  -5    810.55    402.90    135.30  17%1 <
   2  12  -5   1599.80   1878.50    115.20  17%1 o
   6 -10  -4     73.99    176.20     51.40  17%1 o
   5  -5  -4    510.15    346.50     97.10  17%1 o
   1  12  -4    135.86     83.20    105.30  17%1 <
   0  16  -4     21.47    123.20     68.10  17%1 <
   5 -10  -3    139.63    445.70     62.50  17%1 o
   5  -9  -3    124.32    224.60     80.00  17%1 <
   0  12  -3    744.84    671.20    111.10  17%1 o
  -1  16  -3     44.06     34.10     70.10  17%1 <
   4  -9  -2    576.17   1114.30     98.40  17%1 o
  -1  12  -2    482.07    688.20     90.20  17%1 o
  -2  16  -2     27.23    300.70     70.30  17%1 o
   4 -14  -1     59.11    156.70     70.00  17%1 <
   3  -9  -1    591.20   1677.30    113.30  17%1 o
  -2  12  -1    461.06    438.10     90.80  17%1 o
   3 -15   0    266.55    109.00     49.00  17%1 <
   3 -14   0    250.30    421.70     71.60  17%1 o
   2  -9   0    208.62    330.40    108.20  17%1 o
  -2   8   0    112.92    460.80    113.80  17%1 o
  -3  12   0    120.11    -50.20     84.40  17%1 <
   2 -14   1    214.21    181.80     71.40  17%1 <
   1  -9   1   3311.80   3867.10    136.00  17%1 o
  -2   4   1   1801.60   1964.40    180.00  17%1 o
  -3   8   1    922.62   1056.50    117.00  17%1 o
  -4  12   1    172.75    152.60     80.70  17%1 <
   1 -14   2    231.78     -7.20     74.30  17%1 <
   0  -9   2    774.48   1067.90    119.50  17%1 o
  -3   4   2    506.75    520.50    153.10  17%1 o
  -4   8   2   2704.00   3306.90    130.20  17%1 o
  -5  12   2    341.74    214.80     76.60  17%1 <
   0 -14   3     63.60    209.60     70.40  17%1 <
  -1  -9   3   5821.40   7246.80    179.00  17%1 o
  -4   4   3    534.18   1201.30    115.20  17%1 o
  -5   8   3   1493.70   1310.90    105.60  17%1 o
  -6  12   3    292.44    174.10     58.10  17%1 <
  -1 -14   4    248.95     -9.10     71.20  17%1 <
  -6   8   4    534.64    325.10     64.90  17%1 o
  -2 -14   5    258.53    146.40     86.60  17%1 <
  -5  -1   5   1852.60   2531.90    144.20  17%1 o
  -6   3   5    697.92    366.90     95.30  17%1 o
  -7   7   5    297.24    337.00     76.00  17%1 o
  -7   3   6    398.48    -17.00     72.70  17%1 <
  -8   3   7    266.08     18.80     71.30  17%1 <
  -8  -2   8    140.02    225.60     84.00  17%1 <
   7  -9  -5    110.49     -1.30     48.40  17%1 <
   6  -9  -4    121.09    325.10     52.10  17%1 o
  -1   8  -1  11059.00  11879.20    195.00  17%1 o
  -6  11   3     48.71     27.30     49.80  17%1 <
  -6   7   4     75.25    211.80     55.50  17%1 o
   8  -1  -8    204.61    139.80     70.70  18%1 <
   7   4  -8   1730.90   1433.70    119.00  18%1 o
   7   0  -7     42.12     14.40     87.20  18%1 <
   6   4  -7    697.42   1192.40    138.00  18%1 o
   4  12  -7    903.72    941.80    112.00  18%1 o
   7  -5  -6    244.30    146.30     70.40  18%1 <
   6   0  -6    120.32    375.20    112.50  18%1 o
   3  12  -6   1114.50   1112.70     99.10  18%1 o
   6  -5  -5    857.72    830.30     91.20  18%1 o
   5   0  -5   1006.70    402.90    135.30  18%1 <
   2  12  -5   2564.40   1878.50    115.20  18%1 o
   6 -10  -4    186.40    176.20     51.40  18%1 o
   4   0  -4  10659.00  10807.10    225.50  18%1 o
   2   8  -4    426.83    796.80    149.00  18%1 o
   1  12  -4    275.46     83.20    105.30  18%1 <
   0  16  -4     22.13    123.20     68.10  18%1 <
   5  -9  -3    106.34    224.60     80.00  18%1 <
   3   0  -3   1231.20   1333.20    248.00  18%1 o
   1   8  -3   4712.80   4014.70    181.70  18%1 o
   0  12  -3    589.36    671.20    111.10  18%1 o
  -1  16  -3     51.65     34.10     70.10  18%1 <
   4  -9  -2    832.59   1114.30     98.40  18%1 o
  -1  12  -2    460.91    688.20     90.20  18%1 o
  -2  16  -2     22.66    300.70     70.30  18%1 o
   4 -14  -1     35.81    156.70     70.00  18%1 <
   3  -9  -1   1505.80   1677.30    113.30  18%1 o
   0   4  -1    992.16   1190.90    336.10  18%1 o
  -2  12  -1    332.27    438.10     90.80  18%1 o
   3 -14   0    327.51    421.70     71.60  18%1 o
   2  -9   0     91.24    330.40    108.20  18%1 o
  -1   4   0   1830.80   1729.20    257.10  18%1 o
  -2   8   0    152.76    460.80    113.80  18%1 o
  -3  12   0    113.84    -50.20     84.40  18%1 <
   2 -14   1    126.32    181.80     71.40  18%1 <
   1  -9   1   3766.00   3867.10    136.00  18%1 o
  -2   4   1   2058.00   1964.40    180.00  18%1 o
  -3   8   1   1243.30   1056.50    117.00  18%1 o
  -4  12   1    349.11    152.60     80.70  18%1 <
   1 -14   2    345.53     -7.20     74.30  18%1 <
   0  -9   2   1346.50   1067.90    119.50  18%1 o
  -3   4   2    698.54    520.50    153.10  18%1 o
  -4   8   2   3279.60   3306.90    130.20  18%1 o
  -5  12   2    194.44    214.80     76.60  18%1 <
   0 -14   3     49.27    209.60     70.40  18%1 <
  -1  -9   3   6496.50   7246.80    179.00  18%1 o
  -4   4   3    505.34   1201.30    115.20  18%1 o
  -5   8   3    999.15   1310.90    105.60  18%1 o
  -6  12   3    676.52    174.10     58.10  18%1 <
  -1 -14   4    259.79     -9.10     71.20  18%1 <
  -2  -9   4  12418.00  12667.20    220.10  18%1 o
  -2 -14   5    260.26    146.40     86.60  18%1 <
  -5  -1   5   2395.20   2531.90    144.20  18%1 o
  -6   3   5    717.15    366.90     95.30  18%1 o
  -7   7   5    238.35    337.00     76.00  18%1 o
  -3 -14   6     31.35    -36.30     83.80  18%1 <
  -4 -10   6   3433.40   3076.10    148.90  18%1 o
  -6  -1   6   2453.20   2496.20    128.30  18%1 o
  -7   3   6    365.41    -17.00     72.70  18%1 <
  -5 -10   7   2205.90   2663.20    163.90  18%1 o
  -7  -2   7    553.32    820.50    104.40  18%1 o
  -7  -6   8    156.75   -116.80    135.60  18%1 <
  -8  -2   8    188.76    225.60     84.00  18%1 <
   8   0  -8    367.97    336.90     69.10  18%1 o
   8  -4  -7    144.00    -39.60     68.60  18%1 <
   7  -4  -6    115.69     87.40     70.70  18%1 <
   7  -9  -5     42.44     -1.30     48.40  18%1 <
   7  -8  -5     65.94     25.00     68.90  18%1 <
   6  -4  -5    887.83   1217.70     99.20  18%1 o
   6  -9  -4    197.86    325.10     52.10  18%1 o
   6  -8  -4    372.42    179.30     78.20  18%1 <
   5  -4  -4    161.53   -189.10     98.20  18%1 <
   0  15  -4    264.43    162.40     71.50  18%1 <
   5  -8  -3    776.73   1249.70    102.90  18%1 o
   4  -4  -3    489.41    478.10    111.90  18%1 o
  -1  15  -3    296.64      2.40     72.70  18%1 <
   5 -13  -2     61.38    231.00     67.90  18%1 o
   4  -8  -2   4009.60   3575.70    130.10  18%1 o
   3  -4  -2    563.91   1627.80    153.80  18%1 o
   0   8  -2    251.32    341.70    113.80  18%1 o
  -2  15  -2     33.78   -114.00     69.60  18%1 <
   4 -13  -1     36.74    442.90     70.00  18%1 o
   3  -8  -1   1126.60    666.60    116.70  18%1 o
   2  -4  -1   1987.80   2410.90    177.80  18%1 o
  -1   8  -1  11558.00  11879.20    195.00  18%1 o
  -3  15  -1    260.30   -426.20     73.60  18%1 <
   3 -13   0     21.09     19.50     69.70  18%1 <
   2  -8   0     69.02    137.80    108.80  18%1 <
   1  -4   0   1308.30    523.70    214.00  18%1 <
  -3  11   0     63.00    414.90     90.60  18%1 o
   2 -13   1    199.74    255.80     75.20  18%1 o
  -4  11   1    803.68    545.70     88.80  18%1 o
   1 -13   2    385.44    800.10     77.50  18%1 o
  -4   7   2   6322.70   5339.40    151.80  18%1 o
  -5  11   2     51.54     -3.10     56.40  18%1 <
   0 -13   3    922.76   1063.90     89.00  18%1 o
  -4   3   3   6880.10   6531.80    159.70  18%1 o
  -5   7   3   2464.40   2080.80    118.40  18%1 o
  -6  11   3     20.33     27.30     49.80  18%1 <
  -5   3   4    135.62    -22.20    100.90  18%1 <
  -6   7   4     89.48    211.80     55.50  18%1 o
  -7  10   4     40.08     10.60     69.40  18%1 <
  -7   6   5    308.33    445.60     73.50  18%1 o
  -7   2   6    262.15    273.50     76.50  18%1 o
  -8   2   7    272.46    207.80     69.60  18%1 <
  -6  10   3     44.89    -21.30     55.50  18%1 <
   8   0  -8    271.47    336.90     69.10  19%1 o
   8  -4  -7     38.15    -39.60     68.60  19%1 <
   7   0  -7     21.39     14.40     87.20  19%1 <
   4  12  -7    172.16    941.80    112.00  19%1 o
   7  -4  -6    116.78     87.40     70.70  19%1 <
   4   8  -6   2854.60   3353.30    223.60  19%1 o
   3  12  -6    220.23   1112.70     99.10  19%1 o
   2  15  -6     65.97     -2.70     83.90  19%1 <
   7  -8  -5    170.84     25.00     68.90  19%1 <
   6  -4  -5   1208.60   1217.70     99.20  19%1 o
   3   8  -5   5619.30   7284.00    216.30  19%1 o
   2  12  -5   2880.20   1878.50    115.20  19%1 o
   1  15  -5     65.95    353.50     87.30  19%1 o
   6  -8  -4    758.92    179.30     78.20  19%1 <
   5  -4  -4    171.28   -189.10     98.20  19%1 <
   2   8  -4    231.88    796.80    149.00  19%1 o
   1  12  -4    541.80     83.20    105.30  19%1 <
   0  15  -4    177.96    162.40     71.50  19%1 <
   5  -8  -3    806.38   1249.70    102.90  19%1 o
   4  -4  -3    475.28    478.10    111.90  19%1 o
   1   8  -3   4907.70   4014.70    181.70  19%1 o
  -1  15  -3    106.19      2.40     72.70  19%1 <
   5 -13  -2     31.31    231.00     67.90  19%1 o
   4  -8  -2   2537.10   3575.70    130.10  19%1 o
   3  -4  -2    453.92   1627.80    153.80  19%1 o
   1   4  -2  22561.00  21355.80    380.70  19%1 o
   0   8  -2    217.50    341.70    113.80  19%1 o
  -2  15  -2     94.03   -114.00     69.60  19%1 <
   4 -13  -1     29.66    442.90     70.00  19%1 o
   3  -8  -1    911.77    666.60    116.70  19%1 o
   2  -4  -1   2067.00   2410.90    177.80  19%1 o
   0   4  -1   1015.40   1190.90    336.10  19%1 o
  -2  11  -1   1074.90   1022.10    107.60  19%1 o
  -3  15  -1    139.39   -426.20     73.60  19%1 <
   3 -13   0     79.92     19.50     69.70  19%1 <
   2  -8   0     66.02    137.80    108.80  19%1 <
   1  -4   0   1913.50    523.70    214.00  19%1 <
  -3  11   0    116.88    414.90     90.60  19%1 o
   2 -13   1    156.23    255.80     75.20  19%1 o
   1  -8   1  11703.00  11966.40    212.90  19%1 o
   0  -4   1    999.66   1518.40    330.50  19%1 o
  -4  11   1    303.21    545.70     88.80  19%1 o
   1 -13   2    481.54    800.10     77.50  19%1 o
  -4   7   2   5881.40   5339.40    151.80  19%1 o
   0 -13   3   1346.00   1063.90     89.00  19%1 o
  -4   3   3   6313.20   6531.80    159.70  19%1 o
  -5   7   3   2605.30   2080.80    118.40  19%1 o
  -1 -13   4    796.97    439.40     92.90  19%1 o
  -2  -9   4  12242.00  12667.20    220.10  19%1 o
  -4  -1   4   9615.60  10082.20    220.80  19%1 o
  -5   3   4    257.01    -22.20    100.90  19%1 <
  -7  10   4     52.23     10.60     69.40  19%1 <
  -2 -13   5    356.47    248.60     87.20  19%1 <
  -3  -9   5     39.84    486.70    156.20  19%1 o
  -7   6   5    420.28    445.60     73.50  19%1 o
  -3 -14   6     17.61    -36.30     83.80  19%1 <
  -6  -2   6  10058.00   8549.60    179.10  19%1 o
  -7   2   6    309.00    273.50     76.50  19%1 o
  -5 -10   7   1888.40   2663.20    163.90  19%1 o
  -7  -2   7    972.15    820.50    104.40  19%1 o
  -8  -3   8    570.92    686.90     97.40  19%1 o
   8  -3  -7    127.55    349.70     69.40  19%1 o
   7  -3  -6    289.16    193.20     71.60  19%1 <
   7  -7  -5    430.79    380.80     71.60  19%1 o
   6  -3  -5    615.52    681.50     96.40  19%1 o
   6  -7  -4    113.72    240.60     73.20  19%1 o
   5  -3  -4    484.09    209.50    100.40  19%1 <
   1  11  -4   2884.10   3380.20    140.00  19%1 o
   6 -12  -3    501.41    318.40     52.90  19%1 o
   6 -11  -3     28.39     20.70     66.80  19%1 <
   5  -7  -3   2528.10   2702.40    118.20  19%1 o
   0  11  -3     78.36    421.20     92.40  19%1 o
  -1  14  -3    310.57     38.90     71.80  19%1 <
   5 -12  -2    202.60    195.70     53.70  19%1 o
   4  -7  -2   5647.90   5062.00    149.70  19%1 o
  -1  11  -2    747.47    907.50     98.70  19%1 o
  -2  14  -2     20.36    359.70     73.50  19%1 o
   4 -12  -1    402.46    644.40     58.40  19%1 o
  -3  14  -1    314.26    288.80     75.60  19%1 o
   3 -12   0    214.85    220.40     56.90  19%1 o
  -2   7   0   1354.30    491.80    121.30  19%1 o
  -4  14   0    377.02    198.70     52.60  19%1 o
   2 -12   1    473.88    306.40     85.00  19%1 o
  -3   7   1    917.56   1075.60     86.00  19%1 o
  -4  10   1   1540.60    938.80     96.90  19%1 o
  -5  13   1    796.25    420.30     74.60  19%1 o
   2 -16   2      8.98     40.30     67.70  19%1 <
   1 -12   2    337.18    438.20     83.20  19%1 o
   0  -8   2     97.88     30.80    110.60  19%1 <
  -3   3   2   1061.10   1517.50    180.20  19%1 o
  -5  10   2    639.82    474.00     61.40  19%1 o
   1 -16   3     52.96    170.30     67.80  19%1 <
   0 -12   3    607.58    653.60     92.70  19%1 o
  -5   6   3    461.35    632.00     97.90  19%1 o
  -6  10   3    268.85    -21.30     55.50  19%1 <
  -6   6   4    520.98    497.10     60.60  19%1 o
  -7   9   4    330.36    250.70     71.60  19%1 o
  -6   2   5   3272.90   3623.90    123.10  19%1 o
  -7   5   5   1123.80    395.50     80.40  19%1 o
  -8   5   6    102.53    140.50     67.00  19%1 <
  -8   1   7    267.38    154.40     70.30  19%1 <
   5 -11  -2     72.68     19.60     50.20  19%1 <
   4 -11  -1    538.21    680.70     64.10  19%1 o
  -3  10   0    102.54    214.60     63.00  19%1 o
  -6   9   3    128.28     54.00     53.00  19%1 <
   8   1  -8    663.52    572.20     90.40  20%1 o
   8  -3  -7    112.38    349.70     69.40  20%1 o
   7   1  -7    648.22    214.60     90.00  20%1 <
   7  -3  -6    305.15    193.20     71.60  20%1 <
   6   1  -6   1831.50   2382.00    125.30  20%1 o
   4   8  -6   2729.70   3353.30    223.60  20%1 o
   3  11  -6   3607.50   4162.60    141.90  20%1 o
   2  15  -6     68.53     -2.70     83.90  20%1 <
   7  -7  -5    259.85    380.80     71.60  20%1 o
   6  -3  -5    647.87    681.50     96.40  20%1 o
   5   1  -5   2656.40   2840.20    160.60  20%1 o
   3   8  -5   5603.10   7284.00    216.30  20%1 o
   2  11  -5   1245.20   1670.10    112.40  20%1 o
   6  -7  -4    137.59    240.60     73.20  20%1 o
   5  -3  -4    506.02    209.50    100.40  20%1 <
   4   1  -4   9980.60  10801.30    232.90  20%1 o
   1  11  -4   2905.00   3380.20    140.00  20%1 o
   6 -11  -3     23.33     20.70     66.80  20%1 <
   5  -7  -3   2676.20   2702.40    118.20  20%1 o
   4  -3  -3   7201.60   6734.30    180.10  20%1 o
   0  11  -3     80.60    421.20     92.40  20%1 o
  -1  14  -3    427.77     38.90     71.80  20%1 <
   4  -7  -2   5475.80   5062.00    149.70  20%1 o
   1   4  -2  22048.00  21355.80    380.70  20%1 o
  -1  11  -2    670.73    907.50     98.70  20%1 o
  -2  14  -2     24.69    359.70     73.50  20%1 o
  -1   7  -1   1495.40   2318.40    177.50  20%1 o
  -3  14  -1    132.82    288.80     75.60  20%1 o
   3 -12   0    230.91    220.40     56.90  20%1 o
  -2   7   0   1160.50    491.80    121.30  20%1 o
   2 -12   1    323.95    306.40     85.00  20%1 o
   1  -8   1  11353.00  11966.40    212.90  20%1 o
   0  -4   1   1019.30   1518.40    330.50  20%1 o
  -4  10   1   1457.60    938.80     96.90  20%1 o
  -5  13   1    256.58    420.30     74.60  20%1 o
   2 -16   2      9.16     40.30     67.70  20%1 <
   1 -12   2    411.94    438.20     83.20  20%1 o
   0  -8   2     91.61     30.80    110.60  20%1 <
  -1  -4   2  16367.00  15142.80    364.30  20%1 o
  -3   3   2   1205.40   1517.50    180.20  20%1 o
  -5  10   2    987.23    474.00     61.40  20%1 o
   1 -16   3     48.08    170.30     67.80  20%1 <
   0 -12   3    525.82    653.60     92.70  20%1 o
  -1  -8   3   4940.10   4480.30    165.40  20%1 o
  -3  -1   3  27652.00  27788.80    363.60  20%1 o
  -5   6   3    328.43    632.00     97.90  20%1 o
  -5   2   4   6900.60   7565.70    181.50  20%1 o
  -7   9   4    564.87    250.70     71.60  20%1 o
  -2 -13   5    287.48    248.60     87.20  20%1 <
  -3  -9   5     51.74    486.70    156.20  20%1 o
  -5  -2   5   9135.90   7906.70    201.40  20%1 o
  -6   2   5   3232.80   3623.90    123.10  20%1 o
  -7   5   5    759.81    395.50     80.40  20%1 o
  -3 -13   6    367.31    116.30     83.60  20%1 <
  -6  -2   6   9897.70   8549.60    179.10  20%1 o
  -7   1   6    276.20    359.80     88.90  20%1 o
  -8   5   6     89.74    140.50     67.00  20%1 <
  -4 -13   7    392.89    373.00     96.70  20%1 o
  -7  -3   7   1052.30   1180.00    104.10  20%1 o
  -8   1   7    320.35    154.40     70.30  20%1 <
  -8  -3   8    420.68    686.90     97.40  20%1 o
   2  14  -6    354.81    202.00     86.70  20%1 <
   7  -6  -5    524.64    302.70     73.60  20%1 o
   1  14  -5    332.06    178.50     74.40  20%1 <
   7 -10  -4     46.99    -48.10     66.60  20%1 <
   6  -6  -4    252.39    637.00     79.60  20%1 o
   0  14  -4     27.95    129.20     70.90  20%1 <
   6 -10  -3    142.52    101.30     70.30  20%1 <
   5 -11  -2     31.62     19.60     50.20  20%1 <
   5 -10  -2    492.45    407.00     75.60  20%1 o
   3  -3  -2   2429.30   3037.70    180.50  20%1 o
   0   7  -2  51877.00  44613.80    351.30  20%1 o
  -1  10  -2    588.31    468.50    102.50  20%1 o
  -2  13  -2     87.24     56.20     77.00  20%1 <
   4 -11  -1    547.82    680.70     64.10  20%1 o
   3  -7  -1    891.48    957.60    111.90  20%1 o
  -2  10  -1    386.32   1038.50    105.10  20%1 o
  -3  13  -1    265.05     46.70     76.70  20%1 <
   3 -11   0    344.19    406.60     62.10  20%1 o
   2  -7   0   1277.30    570.20    124.70  20%1 o
  -3  10   0     89.67    214.60     63.00  20%1 o
  -4  13   0     90.18    266.40     58.00  20%1 o
   3 -15   1    206.67    268.10     68.20  20%1 o
   2 -11   1    708.36   1128.00     98.10  20%1 o
  -2   3   1    975.86   1505.90    193.60  20%1 o
  -3   6   1   1245.10   1956.20    126.00  20%1 o
  -4   9   1   2057.30   2580.20    115.20  20%1 o
  -5  12   1     25.95    -69.30     72.70  20%1 <
   2 -15   2     35.27    229.60     66.50  20%1 o
   1 -11   2    569.97    664.00     93.90  20%1 o
  -4   6   2   3971.70   3651.30    137.40  20%1 o
  -5   9   2   1536.10   1538.50     98.20  20%1 o
  -6  12   2     50.08    175.70     69.20  20%1 <
   1 -15   3     91.75    294.10     68.10  20%1 o
  -6   9   3     86.76     54.00     53.00  20%1 <
   0 -16   4     71.14     33.60     66.70  20%1 <
  -1 -12   4    426.94    240.30     84.20  20%1 <
  -6   5   4   1537.40   1225.00     98.20  20%1 o
  -7   8   4     61.54    -46.50     71.30  20%1 <
  -8   4   6    278.01    322.90     67.70  20%1 o
   4 -14   0    274.26    324.10     52.20  20%1 o
   4   1  -4  10253.00  10801.30    232.90  21%1 o
   1   7  -3   7834.90   9114.50    219.00  21%1 o
  -1   3   0  22673.00  19354.90    379.80  21%1 o
   0  -7   2  41557.00  41341.90    339.20  21%1 o
  -1  -4   2  15392.00  15142.80    364.30  21%1 o
  -2  -8   4    233.78    779.00    144.60  21%1 o
  -5  -2   5   8822.70   7906.70    201.40  21%1 o
  -4  -9   6    985.86    628.90    158.20  21%1 o
   7   5  -8    656.00    962.00    120.80  21%1 o
   8  -2  -7    536.32    148.30     85.70  21%1 <
   4  11  -7    192.41    244.10    110.70  21%1 <
   3  14  -7     44.00    178.70     82.70  21%1 <
   7  -2  -6    368.91    809.30     88.10  21%1 o
   3  11  -6   4366.20   4162.60    141.90  21%1 o
   2  14  -6    385.77    202.00     86.70  21%1 <
   7  -6  -5    358.63    302.70     73.60  21%1 o
   5   1  -5   2958.50   2840.20    160.60  21%1 o
   2  11  -5   1239.70   1670.10    112.40  21%1 o
   1  14  -5    351.53    178.50     74.40  21%1 <
   7 -10  -4     28.80    -48.10     66.60  21%1 <
   6  -6  -4    109.40    637.00     79.60  21%1 o
   0  14  -4     22.07    129.20     70.90  21%1 <
   6 -10  -3    220.21    101.30     70.30  21%1 <
   5  -6  -3    538.28    630.70     99.90  21%1 o
   5 -10  -2    851.37    407.00     75.60  21%1 o
   3  -3  -2   2104.00   3037.70    180.50  21%1 o
   0   7  -2  47589.00  44613.80    351.30  21%1 o
  -1  10  -2    582.07    468.50    102.50  21%1 o
  -2  13  -2     43.85     56.20     77.00  21%1 <
   2  -3  -1   2474.30   2219.70    233.70  21%1 o
  -2  10  -1    310.96   1038.50    105.10  21%1 o
  -3  13  -1    129.25     46.70     76.70  21%1 <
   2  -7   0   1179.90    570.20    124.70  21%1 o
   3 -15   1    215.37    268.10     68.20  21%1 o
   2 -11   1    685.17   1128.00     98.10  21%1 o
   1  -7   1   1606.00   1884.60    173.90  21%1 o
  -2   3   1   1081.00   1505.90    193.60  21%1 o
  -3   6   1   1480.60   1956.20    126.00  21%1 o
  -4   9   1   1570.70   2580.20    115.20  21%1 o
  -5  12   1     58.83    -69.30     72.70  21%1 <
   2 -15   2     95.76    229.60     66.50  21%1 o
   1 -11   2    463.42    664.00     93.90  21%1 o
  -5   9   2   1318.30   1538.50     98.20  21%1 o
  -6  12   2    134.74    175.70     69.20  21%1 <
   1 -15   3     26.19    294.10     68.10  21%1 o
  -1  -8   3   4929.40   4480.30    165.40  21%1 o
  -3  -1   3  25829.00  27788.80    363.60  21%1 o
  -4   2   3   2673.60   2537.40    157.70  21%1 o
  -5   5   3    371.26    462.30    100.00  21%1 o
   0 -16   4     66.78     33.60     66.70  21%1 <
  -1 -12   4    367.23    240.30     84.20  21%1 <
  -6   5   4   1460.80   1225.00     98.20  21%1 o
  -7   8   4     60.21    -46.50     71.30  21%1 <
  -2 -12   5   1857.10   1891.60    107.90  21%1 o
  -6   1   5    795.20    690.10    112.10  21%1 o
  -7   4   5    217.58    437.90     87.80  21%1 o
  -7   1   6    276.36    359.80     88.90  21%1 o
  -8   4   6    239.79    322.90     67.70  21%1 o
  -4 -13   7    309.77    373.00     96.70  21%1 o
  -7  -3   7    949.73   1180.00    104.10  21%1 o
  -8   0   7    139.61    -91.60     83.00  21%1 <
   8  -5  -6    161.24     71.70     66.80  21%1 <
   7  -5  -5    989.54    737.90     77.10  21%1 o
   6  -2  -5   3556.50   3723.70    126.10  21%1 o
   7  -9  -4    438.19    525.30     68.90  21%1 o
   5  -2  -4   9257.00   7550.70    166.50  21%1 o
   0  13  -4    955.27   1061.10     85.30  21%1 o
  -1  16  -4     58.45   -175.60     67.50  21%1 <
   6  -9  -3     58.90    211.20     69.30  21%1 o
   0  10  -3   6538.70   7262.40    160.80  21%1 o
  -1  13  -3    293.18    389.90     78.60  21%1 o
   5  -9  -2   1277.90   1654.10    102.80  21%1 o
   4  -6  -2   2389.00   2234.90    127.00  21%1 o
  -3  15  -2    558.63    762.80     77.00  21%1 o
   5 -13  -1    503.23    123.50     69.90  21%1 <
   4 -10  -1   1342.70    827.60     78.10  21%1 o
   3  -6  -1    584.03   1276.70    124.10  21%1 o
  -3  12  -1   2350.20   1725.40     94.60  21%1 o
   4 -14   0    340.29    324.10     52.20  21%1 o
   4 -13   0    604.14   1223.90     80.50  21%1 o
   3 -10   0     64.26    244.90     90.30  21%1 <
  -2   6   0   1562.20   1591.00    155.60  21%1 o
  -3   9   0     49.78     72.80     97.00  21%1 <
  -4  12   0    250.00      4.10     57.10  21%1 <
   3 -14   1    288.20    311.80     52.40  21%1 o
   2 -10   1   1318.00   1193.20    108.10  21%1 o
  -5  11   1   1337.70    667.20     83.30  21%1 o
   2 -14   2     10.11    249.20     68.70  21%1 o
  -4   5   2   2568.20   2641.90    124.80  21%1 o
  -5   8   2    573.67    453.50     92.30  21%1 o
  -6  11   2    144.59   -102.30     69.50  21%1 <
   1 -14   3    157.99    231.40     71.50  21%1 o
   0 -11   3    251.87    651.40     93.90  21%1 o
  -6   8   3    747.72    568.00     57.40  21%1 o
  -7  10   3     64.00     85.80     69.30  21%1 <
   0 -15   4    161.42     -4.40     66.10  21%1 <
  -6   4   4    399.64    671.30     92.60  21%1 o
  -7   7   4    488.16    489.30     76.30  21%1 o
  -1 -15   5     96.00    162.30     65.60  21%1 <
  -8   3   6     57.29   -199.40     68.40  21%1 <
   2  13  -6    793.89    944.40     90.00  22%1 o
   2  10  -5   4119.90   5907.20    160.40  22%1 o
   1  13  -5    445.02   1139.50     95.80  22%1 o
   7  -8  -4    434.78    374.10     71.10  22%1 o
   2   7  -4   1564.30    815.70    168.80  22%1 o
   1  10  -4   3679.30   4111.30    150.20  22%1 o
  -1  15  -4     83.03   -113.20     68.70  22%1 <
   6  -8  -3    630.83    385.80     75.70  22%1 o
   5  -5  -3    149.53     42.40     97.40  22%1 <
   4  -2  -3   1640.50   2643.40    152.00  22%1 o
   3   1  -3  28013.00  26128.30    349.00  22%1 o
   1   7  -3   7766.10   9114.50    219.00  22%1 o
  -1  12  -3   1681.70   2397.50    113.30  22%1 o
  -1   9  -2   2782.10   3092.90    131.20  22%1 o
  -3  14  -2     87.99     51.90     50.30  22%1 <
   5 -12  -1    186.51    417.10     69.70  22%1 o
  -1   6  -1     92.96    392.30    164.40  22%1 <
  -4  14  -1    135.17    181.40     72.50  22%1 <
   4 -12   0    113.67    -40.90     70.20  22%1 <
   3  -9   0     21.34    146.00     89.80  22%1 <
   2  -6   0   1457.50   1936.80    156.20  22%1 o
   1  -3   0  18188.00  17057.10    381.50  22%1 o
  -1   3   0  22231.00  19354.90    379.80  22%1 o
  -4  11   0    763.37    720.30     90.60  22%1 o
  -3   5   1   1073.60    892.80    134.70  22%1 o
   2 -13   2    112.92     48.20     72.40  22%1 <
   1 -10   2   4910.90   4299.80    133.90  22%1 o
   0  -7   2  42814.00  41341.90    339.20  22%1 o
  -3   2   2  13859.00  14338.90    272.40  22%1 o
  -6  10   2   1983.80    912.30     86.50  22%1 o
  -5   4   3   1944.90   1890.80    109.60  22%1 o
  -7   9   3     27.15    -32.90     48.80  22%1 <
   0 -14   4    100.54      9.60     68.90  22%1 <
  -1 -11   4   2838.80   2907.70    134.70  22%1 o
  -2  -8   4    220.95    779.00    144.60  22%1 o
  -5   1   4    270.40   1817.20    138.70  22%1 o
  -7   6   4    172.61    246.00     70.00  22%1 o
  -7   3   5    110.28    238.20     71.90  22%1 o
  -2 -15   6     89.17     23.00     65.20  22%1 <
  -3 -12   6    226.11    482.20     86.20  22%1 o
  -4  -9   6   1006.30    628.90    158.20  22%1 o
  -6  -3   6   2303.90   2122.10    129.30  22%1 o
  -7   0   6    122.64    108.70     87.80  22%1 <
  -8  -1   7    114.19    346.90     82.40  22%1 o
  -6 -10   8   3035.80   2700.40    228.70  22%1 o
  -7  -7   8   2974.40   1822.10    163.70  22%1 o
   7   5  -8    717.66    962.00    120.80  22%1 o
   5  11  -8    593.66   1333.90    149.80  22%1 o
   7   2  -7    294.37    725.70    103.00  22%1 o
   6   5  -7   2368.40   1945.50    149.10  22%1 o
   7  -1  -6    207.23   -355.70     88.80  22%1 <
   8   2  -8    244.21    679.90     83.80  22%1 o
   4  11  -7    222.29    244.10    110.70  22%1 <
   3  14  -7     53.23    178.70     82.70  22%1 <
   8  -5  -6    108.29     71.70     66.80  22%1 <
   7  -5  -5   1062.10    737.90     77.10  22%1 o
   6  -2  -5   3547.40   3723.70    126.10  22%1 o
   7  -9  -4    268.73    525.30     68.90  22%1 o
   5  -2  -4   8723.50   7550.70    166.50  22%1 o
   0  13  -4   1050.90   1061.10     85.30  22%1 o
  -1  16  -4     30.25   -175.60     67.50  22%1 <
   6  -9  -3     70.05    211.20     69.30  22%1 o
   0  10  -3   6652.10   7262.40    160.80  22%1 o
  -1  13  -3    318.59    389.90     78.60  22%1 o
   5  -9  -2   1849.20   1654.10    102.80  22%1 o
   4  -6  -2   2471.00   2234.90    127.00  22%1 o
  -3  15  -2    647.92    762.80     77.00  22%1 o
   5 -13  -1    484.07    123.50     69.90  22%1 <
   3  -6  -1    477.15   1276.70    124.10  22%1 o
  -2   9  -1   3272.70   3193.80    133.00  22%1 o
  -3  12  -1   2037.60   1725.40     94.60  22%1 o
   4 -13   0    643.46   1223.90     80.50  22%1 o
   3 -10   0     37.88    244.90     90.30  22%1 <
  -2   6   0   1899.80   1591.00    155.60  22%1 o
  -3   9   0     43.71     72.80     97.00  22%1 <
  -4  12   0    197.83      4.10     57.10  22%1 <
   3 -14   1    304.70    311.80     52.40  22%1 o
   2 -10   1   1226.00   1193.20    108.10  22%1 o
  -5  11   1   1090.00    667.20     83.30  22%1 o
   2 -14   2      8.93    249.20     68.70  22%1 o
  -4   5   2   2451.70   2641.90    124.80  22%1 o
  -5   8   2    505.03    453.50     92.30  22%1 o
  -6  11   2    151.01   -102.30     69.50  22%1 <
   1 -14   3     91.29    231.40     71.50  22%1 o
   0 -11   3    283.15    651.40     93.90  22%1 o
  -7  10   3     68.61     85.80     69.30  22%1 <
   0 -15   4    146.20     -4.40     66.10  22%1 <
  -6   4   4    311.00    671.30     92.60  22%1 o
  -7   7   4    621.94    489.30     76.30  22%1 o
  -1 -15   5    120.71    162.30     65.60  22%1 <
  -8   3   6     69.52   -199.40     68.40  22%1 <
   8  -1  -7    144.00     88.60     69.70  22%1 <
   8  -4  -6    154.71    123.50     66.50  22%1 <
   6  -5  -4   1032.30   1237.70     75.40  22%1 o
  -2  15  -3     25.26    107.30     49.80  22%1 <
   6 -12  -2    284.33    150.90     50.80  22%1 <
  -2  12  -2   3637.90   2839.00    100.50  22%1 o
   4  -9  -1   1687.80   1563.10     88.00  22%1 o
   3 -13   1     92.13    234.90     52.60  22%1 o
  -4   8   1    559.62    927.00     84.40  22%1 o
  -6   7   3    809.12   1147.00     72.60  22%1 o
  -8   6   5    104.06     12.60     50.20  22%1 <
   6   2  -6  11175.00   9118.50    186.90  23%1 o
   2  13  -6    606.59    944.40     90.00  23%1 o
   1  15  -6    130.74    360.10     69.00  23%1 o
   7  -4  -5    106.74    333.60     68.80  23%1 o
   6  -1  -5   1778.10   1486.10    115.20  23%1 o
   5   2  -5   8818.10   6339.40    194.50  23%1 o
   2  10  -5   5110.80   5907.20    160.40  23%1 o
   1  13  -5    601.99   1139.50     95.80  23%1 o
   0  15  -5    393.65    319.80     67.90  23%1 o
   7  -8  -4    434.64    374.10     71.10  23%1 o
   7  -7  -4    707.80    768.30     74.40  23%1 o
   6  -4  -4   1104.30    889.50     91.20  23%1 o
   5  -1  -4    693.01    922.40    124.00  23%1 o
   2   7  -4   1849.70    815.70    168.80  23%1 o
   0  12  -4     51.68    287.00     77.60  23%1 o
  -1  15  -4     87.41   -113.20     68.70  23%1 <
   7 -10  -3     59.35    -70.00     66.40  23%1 <
   6  -8  -3    693.25    385.80     75.70  23%1 o
   6  -7  -3   1676.30   2103.00     94.50  23%1 o
   5  -5  -3    462.52     42.40     97.40  23%1 <
   0   9  -3    832.60    539.10    106.30  23%1 o
  -1  12  -3   2366.80   2397.50    113.30  23%1 o
  -2  14  -3    215.46    675.90     72.10  23%1 o
   6 -11  -2    115.55     93.30     48.90  23%1 <
   5  -8  -2   1525.50   1137.30     75.00  23%1 o
   4  -5  -2   3466.10   3372.80    133.80  23%1 o
   3  -2  -2   8964.00  11557.30    249.70  23%1 o
   0   6  -2   9400.50   9499.50    245.10  23%1 o
  -1   9  -2   2850.70   3092.90    131.20  23%1 o
  -2  11  -2   1980.40   1835.00    109.20  23%1 o
  -3  14  -2    119.13     51.90     50.30  23%1 <
   5 -12  -1     42.55    417.10     69.70  23%1 o
   5 -11  -1    860.62    396.80     74.10  23%1 o
   4  -8  -1   1080.30   1438.40    107.60  23%1 o
   3  -5  -1    710.60   1220.70    131.50  23%1 o
  -1   6  -1    175.72    392.30    164.40  23%1 <
  -2   8  -1   4584.40   4180.90    140.80  23%1 o
  -3  11  -1    540.28    286.10     69.80  23%1 o
  -4  13  -1     38.79      6.90     73.40  23%1 <
  -4  14  -1    146.79    181.40     72.50  23%1 <
   4 -12   0    157.18    -40.90     70.20  23%1 <
   4 -11   0   1312.80    785.70     86.90  23%1 o
   3  -9   0     33.70    146.00     89.80  23%1 <
   2  -6   0   1500.30   1936.80    156.20  23%1 o
  -3   8   0   2240.80   3256.40    106.50  23%1 o
  -4  10   0     40.29    678.00     86.10  23%1 o
  -4  11   0    998.24    720.30     90.60  23%1 o
  -5  13   0    662.29    548.40     56.80  23%1 o
   3 -12   1   2603.20   2528.40     87.30  23%1 o
   2  -9   1   2477.40   2922.70    128.10  23%1 o
   1  -6   1    318.50    633.90    164.50  23%1 o
  -3   5   1    914.70    892.80    134.70  23%1 o
  -4   7   1    545.23    820.70    110.10  23%1 o
  -5  10   1    228.41    387.50     59.20  23%1 o
  -6  12   1     10.78     94.50     69.10  23%1 <
   3 -15   2    811.45    698.70     71.00  23%1 o
   2 -13   2    169.03     48.20     72.40  23%1 <
   2 -12   2   2841.40   2754.70    103.80  23%1 o
   1 -10   2   3994.50   4299.80    133.90  23%1 o
   1  -9   2   3380.80   3290.90    133.50  23%1 o
  -4   4   2    505.05    609.30    109.60  23%1 o
  -5   7   2    495.45    688.30     72.00  23%1 o
  -6   9   2     96.88   -119.50     71.50  23%1 <
  -6  10   2    836.74    912.30     86.50  23%1 o
   1 -13   3     85.88    300.80     56.60  23%1 o
   0 -10   3   8119.80   7181.30    170.50  23%1 o
  -1  -7   3   7933.80   8698.30    200.00  23%1 o
  -4   1   3    717.31    599.40    143.00  23%1 o
  -5   4   3   1662.00   1890.80    109.60  23%1 o
  -6   6   3    298.89    341.50     81.00  23%1 o
  -7   9   3     20.84    -32.90     48.80  23%1 <
   1 -16   4     65.81   -123.50     65.40  23%1 <
   0 -14   4     48.54      9.60     68.90  23%1 <
   0 -13   4    145.32    956.10     79.80  23%1 o
  -4  -2   4   4801.20   3536.90    186.70  23%1 o
  -6   3   4    984.32    950.00     95.10  23%1 o
  -7   6   4    128.96    246.00     70.00  23%1 o
  -1 -14   5   1395.80   1420.20     93.10  23%1 o
  -2 -11   5   1008.40    376.00    111.80  23%1 o
  -3  -8   5   7096.50   6472.10    195.90  23%1 o
  -6   0   5   7112.30   7519.20    167.60  23%1 o
  -7   3   5    125.08    238.20     71.90  23%1 o
  -8   5   5     19.69    102.10     66.20  23%1 <
  -2 -15   6     64.81     23.00     65.20  23%1 <
  -2 -14   6    214.06     60.20     83.40  23%1 <
  -8   2   6    507.01    753.10     85.10  23%1 o
  -4 -12   7    319.01    112.00     95.50  23%1 <
  -7  -4   7    485.50    671.10     97.40  23%1 o
  -8  -1   7    147.72    346.90     82.40  23%1 o
  -6 -10   8   2169.60   2700.40    228.70  23%1 o
   5  11  -8   1367.10   1333.90    149.80  23%1 o
   3  13  -7    110.55     42.00     95.60  23%1 <
   7  -1  -6     96.80   -355.70     88.80  23%1 <
   8  -1  -7    221.75     88.60     69.70  23%1 <
   8  -4  -6     80.91    123.50     66.50  23%1 <
   3  10  -6    146.59    383.20    128.10  24%1 <
   1  15  -6    142.05    360.10     69.00  24%1 o
   5   2  -5   9286.70   6339.40    194.50  24%1 o
   1  12  -5   1534.50   1141.80    106.80  24%1 o
   7  -7  -4    710.02    768.30     74.40  24%1 o
   6  -4  -4   1148.70    889.50     91.20  24%1 o
   5  -1  -4    737.22    922.40    124.00  24%1 o
   0  12  -4     48.50    287.00     77.60  24%1 o
   7 -10  -3     88.52    -70.00     66.40  24%1 <
   6  -7  -3   1908.10   2103.00     94.50  24%1 o
   0   9  -3    793.94    539.10    106.30  24%1 o
  -2  14  -3    161.00    675.90     72.10  24%1 o
   0   6  -2  10150.00   9499.50    245.10  24%1 o
  -2  11  -2   2013.90   1835.00    109.20  24%1 o
   5 -11  -1    473.25    396.80     74.10  24%1 o
   4  -8  -1    996.49   1438.40    107.60  24%1 o
   3  -5  -1    732.00   1220.70    131.50  24%1 o
   0   3  -1  14758.00  19647.10    440.50  24%1 o
  -2   8  -1   4688.00   4180.90    140.80  24%1 o
  -4  13  -1     27.79      6.90     73.40  24%1 <
   4 -11   0   1078.70    785.70     86.90  24%1 o
  -2   5   0   1657.50   2543.70    211.00  24%1 o
  -4  10   0     63.75    678.00     86.10  24%1 o
   0  -3   1  18776.00  19558.30    404.90  24%1 o
  -2   2   1   2118.80   2714.90    267.20  24%1 o
  -4   7   1    526.30    820.70    110.10  24%1 o
  -6  12   1      5.33     94.50     69.10  24%1 <
   3 -15   2    576.77    698.70     71.00  24%1 o
   2 -12   2   3095.50   2754.70    103.80  24%1 o
   1  -9   2   3734.90   3290.90    133.50  24%1 o
  -4   4   2    577.25    609.30    109.60  24%1 o
  -6   9   2     81.49   -119.50     71.50  24%1 <
  -4   1   3    626.97    599.40    143.00  24%1 o
  -6   6   3    335.94    341.50     81.00  24%1 o
   1 -16   4     33.71   -123.50     65.40  24%1 <
   0 -13   4    147.08    956.10     79.80  24%1 o
  -1 -10   4   4910.60   5074.10    159.00  24%1 o
  -6   3   4    995.77    950.00     95.10  24%1 o
  -3  -8   5   7546.40   6472.10    195.90  24%1 o
  -2 -14   6    233.66     60.20     83.40  24%1 <
  -3 -11   6   4341.40   3221.60    129.00  24%1 o
  -7  -1   6    252.56    149.90     88.20  24%1 <
  -4 -12   7    343.13    112.00     95.50  24%1 <
  -7  -4   7    491.04    671.10     97.40  24%1 o
   8   3  -8    454.94    853.50     96.20  24%1 o
   8   0  -7     31.57    356.00     84.00  24%1 o
   7   3  -7   2308.10   2404.00    116.10  24%1 o
   3  13  -7    128.69     42.00     95.60  24%1 <
   8  -3  -6    101.73    241.10     67.60  24%1 o
   7   0  -6    332.21    585.30     87.30  24%1 o
   8  -6  -5    216.56    289.60     66.90  24%1 o
   7  -3  -5     69.13    171.20     69.30  24%1 <
   0  14  -5     70.36    -33.90     68.20  24%1 <
   7  -6  -4    255.56    135.70     69.90  24%1 <
   1   9  -4   2568.00   3023.90    140.60  24%1 o
  -1  14  -4    339.41    104.60     52.20  24%1 <
   5  -4  -3   1332.60   1276.20    110.00  24%1 o
   4  -1  -3    545.04    714.90    136.90  24%1 o
  -1  11  -3   1791.40   1639.60    102.00  24%1 o
  -2  13  -3     83.19    445.40     73.50  24%1 o
   6 -10  -2    795.08    461.20     57.30  24%1 o
   5  -7  -2    386.63    627.90     88.60  24%1 o
   4  -4  -2    364.92    403.10    106.30  24%1 o
  -1   8  -2    651.89   1365.60    117.10  24%1 o
  -3  13  -2    166.53    560.10     58.80  24%1 o
   5 -10  -1    651.96    557.90     73.20  24%1 o
   2  -2  -1    874.32   3808.10    260.50  24%1 o
  -3  10  -1   8365.50   7728.20    163.20  24%1 o
   3  -8   0   2675.70   3102.00    112.20  24%1 o
   2  -5   0   1724.80   2336.60    176.90  24%1 o
  -3   7   0   2520.10   3096.90    125.40  24%1 o
  -5  12   0   1057.50    908.60     65.50  24%1 o
   4 -14   1     28.15    -38.60     48.70  24%1 <
   3 -11   1    912.53   1057.50     89.30  24%1 o
   2  -8   1   3989.90   4133.20    138.80  24%1 o
  -5   9   1    425.54    466.10     83.20  24%1 o
  -6  11   1    304.73    103.20     74.20  24%1 <
   3 -14   2     26.67   -259.40     67.60  24%1 <
   0  -6   2   9089.10   8594.30    240.50  24%1 o
  -5   6   2     66.51    379.50     86.80  24%1 o
   2 -15   3    183.94    -12.00     47.70  24%1 <
   1 -12   3   1539.10   2075.00     99.30  24%1 o
   0  -9   3    388.93    604.80    123.90  24%1 o
  -5   3   3   1537.00   1291.00    112.30  24%1 o
  -7   8   3     13.42   -202.60     48.90  24%1 <
   1 -15   4    319.69    415.20     70.90  24%1 o
  -5   0   4   3758.60   3650.70    147.00  24%1 o
  -7   5   4    300.76    365.10     73.60  24%1 o
  -8   7   4    123.98    158.20     66.20  24%1 <
  -1 -13   5    388.96    274.30     71.80  24%1 o
  -7   2   5    238.01    487.90     70.20  24%1 o
  -8   4   5    200.82    146.30     69.80  24%1 <
  -8   1   6    607.69    338.10     71.60  24%1 o
  -8  -2   7   1223.50    651.70     90.00  24%1 o
   7  -9  -3     30.89     61.90     47.30  24%1 <
  -3  15  -3     11.81    100.00     48.80  24%1 <
   4  -7  -1   1511.30   1469.50     88.50  24%1 o
  -4  12  -1    492.04    655.40     57.40  24%1 o
   5 -13   0    254.59    352.10     51.80  24%1 o
   4 -10   0   1098.00    995.10     70.40  24%1 o
   2 -11   2   1492.70   1187.20     74.10  24%1 o
  -6   8   2    154.45    310.10     51.20  24%1 o
  -7  10   2     62.49     84.20     49.80  24%1 <
   8   3  -8    450.93    853.50     96.20  25%1 o
   7   3  -7   2133.40   2404.00    116.10  25%1 o
   4  10  -7   4740.70   5504.80    166.60  25%1 o
   8  -3  -6     78.87    241.10     67.60  25%1 o
   7   0  -6    304.39    585.30     87.30  25%1 o
   3  10  -6    114.26    383.20    128.10  25%1 <
   2  12  -6   1251.40    978.00     95.60  25%1 o
   8  -6  -5    177.76    289.60     66.90  25%1 o
   7  -3  -5     53.49    171.20     69.30  25%1 <
   3   7  -5   2032.70   1892.90    203.10  25%1 o
   1  12  -5   1377.20   1141.80    106.80  25%1 o
   0  14  -5     75.50    -33.90     68.20  25%1 <
   7  -6  -4    268.32    135.70     69.90  25%1 <
   1   9  -4   2328.00   3023.90    140.60  25%1 o
   4  -1  -3    530.37    714.90    136.90  25%1 o
   1   6  -3  20659.00  18867.90    292.10  25%1 o
  -1  11  -3   1518.50   1639.60    102.00  25%1 o
  -2  13  -3     71.76    445.40     73.50  25%1 o
   5  -7  -2    363.94    627.90     88.60  25%1 o
   4  -4  -2    382.90    403.10    106.30  25%1 o
   2   1  -2  77727.00  63376.40    550.70  25%1 o
  -1   8  -2    612.99   1365.60    117.10  25%1 o
  -3  13  -2    216.48    560.10     58.80  25%1 o
   5 -10  -1    619.29    557.90     73.20  25%1 o
   2  -2  -1    842.98   3808.10    260.50  25%1 o
  -3  10  -1   7905.80   7728.20    163.20  25%1 o
   2  -5   0   1790.80   2336.60    176.90  25%1 o
  -3   7   0   2480.50   3096.90    125.40  25%1 o
   4 -14   1     26.18    -38.60     48.70  25%1 <
   3 -11   1    783.59   1057.50     89.30  25%1 o
   2  -8   1   3744.40   4133.20    138.80  25%1 o
   0  -3   1  17351.00  19558.30    404.90  25%1 o
  -5   9   1    361.00    466.10     83.20  25%1 o
  -6  11   1    423.09    103.20     74.20  25%1 <
   3 -14   2     30.87   -259.40     67.60  25%1 <
   0  -6   2   8219.00   8594.30    240.50  25%1 o
  -5   6   2     61.07    379.50     86.80  25%1 o
   2 -15   3    256.93    -12.00     47.70  25%1 <
   1 -12   3   1440.30   2075.00     99.30  25%1 o
   0  -9   3    336.75    604.80    123.90  25%1 o
  -5   3   3   1470.20   1291.00    112.30  25%1 o
   1 -15   4    217.45    415.20     70.90  25%1 o
  -2  -7   4    443.41    151.00    155.30  25%1 <
  -5   0   4   3270.20   3650.70    147.00  25%1 o
  -7   5   4    267.63    365.10     73.60  25%1 o
  -8   7   4    102.81    158.20     66.20  25%1 <
  -1 -13   5    395.85    274.30     71.80  25%1 o
  -2 -10   5   6194.70   6475.80    170.30  25%1 o
  -5  -3   5    427.26   1005.60    165.50  25%1 o
  -7   2   5    222.34    487.90     70.20  25%1 o
  -8   4   5    143.93    146.30     69.80  25%1 <
  -3 -11   6   3825.80   3221.60    129.00  25%1 o
  -8   1   6    517.64    338.10     71.60  25%1 o
  -3 -14   7    111.36     44.70     80.50  25%1 <
  -8  -2   7   1171.10    651.70     90.00  25%1 o
   8  -2  -6    451.97    265.10     68.60  25%1 o
   1  14  -6    606.89    782.20     73.70  25%1 o
   8  -5  -5     50.33    -12.50     66.30  25%1 <
   6   0  -5   6788.60   6332.80    157.80  25%1 o
   6  -3  -4    917.77    632.20     95.10  25%1 o
   0  11  -4    699.61    526.00     91.90  25%1 o
  -1  13  -4    516.69    898.30     74.60  25%1 o
  -2  15  -4     47.72   -236.70     67.90  25%1 <
   7  -9  -3     18.87     61.90     47.30  25%1 <
   6  -6  -3    187.78    219.20     84.50  25%1 <
  -3  15  -3     22.48    100.00     48.80  25%1 <
   6  -9  -2     79.24    -25.90     48.00  25%1 <
   5  -6  -2    383.26    450.90     92.60  25%1 o
  -2  10  -2    589.22   1115.90     98.40  25%1 o
  -3  12  -2    542.78    356.50     77.00  25%1 o
  -4  14  -2    187.39     98.00     69.50  25%1 <
   6 -12  -1     10.96   -117.60     66.10  25%1 <
   5  -9  -1   1067.00   1312.80     94.90  25%1 o
   4  -7  -1   1343.50   1469.50     88.50  25%1 o
  -1   5  -1   3990.70   4078.00    184.80  25%1 o
  -4  12  -1    584.22    655.40     57.40  25%1 o
   5 -13   0    484.10    352.10     51.80  25%1 o
   5 -12   0    936.66   1185.00     80.40  25%1 o
   4 -10   0    973.25    995.10     70.40  25%1 o
   3  -7   0   2696.40   3003.70    122.30  25%1 o
  -4   9   0    956.15    766.00     75.50  25%1 o
  -5  11   0   1579.90   1151.30     83.50  25%1 o
   4 -13   1     81.23    207.60     49.30  25%1 o
   3 -10   1   5653.20   5650.70    142.20  25%1 o
  -3   4   1  16478.00  14528.70    236.80  25%1 o
  -4   6   1     56.29   -362.00     98.40  25%1 <
  -5   8   1    551.11    532.40     86.80  25%1 o
   3 -13   2    119.15    152.00     68.30  25%1 <
   2 -11   2   1436.50   1187.20     74.10  25%1 o
  -6   8   2     91.85    310.10     51.20  25%1 o
  -7  10   2    121.07     84.20     49.80  25%1 <
   2 -14   3    167.83    -53.50     67.60  25%1 <
  -6   5   3    341.71    555.50     82.40  25%1 o
  -7   7   3    144.82    -22.20     69.80  25%1 <
   0 -12   4     31.78    385.30     75.50  25%1 o
  -6   2   4   2928.20   2361.80    113.70  25%1 o
  -7   4   4   1106.20    695.50     80.90  25%1 o
  -8   6   4     26.36    151.30     67.90  25%1 <
   0 -15   5    308.28    333.60     68.00  25%1 o
  -2 -13   6    345.44    617.70     84.00  25%1 o
  -6  10   1    795.10    781.60     59.40  25%1 o
   7   6  -8    281.77    904.80    134.00  26%1 o
   8   1  -7    506.15    339.10     84.80  26%1 o
   4  10  -7   6435.70   5504.80    166.60  26%1 o
   3  12  -7    451.90     66.90     97.50  26%1 <
   8  -2  -6    432.06    265.10     68.60  26%1 o
   6   3  -6   2760.00   2589.40    128.70  26%1 o
   1  14  -6    644.09    782.20     73.70  26%1 o
   8  -5  -5     48.45    -12.50     66.30  26%1 <
   6   0  -5   7302.40   6332.80    157.80  26%1 o
   2   9  -5   3686.90   3077.20    151.80  26%1 o
   4   2  -4   2986.50   4023.90    185.00  26%1 o
   0  11  -4    753.08    526.00     91.90  26%1 o
  -1  13  -4    591.99    898.30     74.60  26%1 o
  -2  15  -4     52.24   -236.70     67.90  26%1 <
   1   6  -3  20272.00  18867.90    292.10  26%1 o
   5  -6  -2    480.09    450.90     92.60  26%1 o
  -3  12  -2    343.66    356.50     77.00  26%1 o
  -4  14  -2     82.79     98.00     69.50  26%1 <
   5  -9  -1   1391.70   1312.80     94.90  26%1 o
   3  -4  -1  18805.00  18918.90    274.40  26%1 o
  -1   5  -1   4027.50   4078.00    184.80  26%1 o
   5 -12   0   1768.70   1185.00     80.40  26%1 o
   3  -7   0   2921.70   3003.70    122.30  26%1 o
   3 -10   1   5754.70   5650.70    142.20  26%1 o
  -4   6   1     73.12   -362.00     98.40  26%1 <
  -5   8   1    694.48    532.40     86.80  26%1 o
   3 -13   2    156.23    152.00     68.30  26%1 <
   1  -8   2   3018.00   2934.10    146.50  26%1 o
  -3   1   2   1435.40   2926.40    205.20  26%1 o
   1 -11   3   1770.40   1519.00    100.50  26%1 o
  -7   7   3    151.37    -22.20     69.80  26%1 <
  -2  -7   4    558.82    151.00    155.30  26%1 <
  -6   2   4   3050.10   2361.80    113.70  26%1 o
  -7   4   4   1011.20    695.50     80.90  26%1 o
  -8   6   4     22.98    151.30     67.90  26%1 <
   0 -15   5    368.57    333.60     68.00  26%1 o
  -2 -10   5   5539.40   6475.80    170.30  26%1 o
  -6  -1   5   1569.60   1548.80    117.30  26%1 o
  -7   1   5   2147.20   1351.60    102.00  26%1 o
  -2 -13   6    600.47    617.70     84.00  26%1 o
  -6  -4   6   2508.70   2332.90    140.40  26%1 o
  -7  -2   6    262.12    742.50     98.20  26%1 o
  -4 -11   7    260.68    468.80    106.40  26%1 o
  -5  -9   7   6017.50   7976.20    227.00  26%1 o
   2  14  -7    190.74    367.60     66.50  26%1 o
   8  -4  -5     32.27    308.10     66.80  26%1 o
   7  -2  -5    113.52    369.20     70.10  26%1 o
   1  11  -5   1023.30   1051.00     92.40  26%1 o
   0  13  -5   1404.00    848.40     81.30  26%1 o
  -1  15  -5     37.46   -173.70     67.10  26%1 <
   8  -7  -4    107.44     99.80     64.70  26%1 <
   7  -5  -4    155.32    229.50     67.80  26%1 o
   5   0  -4   4144.40   4850.10    151.00  26%1 o
   7  -8  -3    317.42    277.40     51.20  26%1 o
   6  -5  -3    328.02    624.90     85.80  26%1 o
   5  -3  -3   1373.20   1760.50    107.50  26%1 o
   0   8  -3   2444.10   2789.70    128.60  26%1 o
  -1  10  -3   1009.60    908.20    101.00  26%1 o
  -2  12  -3    455.79     82.30     80.00  26%1 <
  -3  14  -3    116.76    165.20     67.40  26%1 <
   6  -8  -2    340.78    268.90     73.80  26%1 o
   3  -1  -2   1847.10   3043.10    206.00  26%1 o
   6 -11  -1    146.81     96.80     66.60  26%1 <
   4  -6  -1     48.42    198.30     93.40  26%1 <
  -2   7  -1   6319.00   6517.10    161.70  26%1 o
  -3   9  -1   1717.20   1430.60    111.60  26%1 o
  -4  11  -1    531.84    464.80     65.30  26%1 o
  -5  13  -1    201.69    350.20     55.70  26%1 o
   4  -9   0    799.87    807.90     90.60  26%1 o
  -5  10   0     90.02    -92.80     74.50  26%1 <
  -6  12   0     19.80    214.50     67.80  26%1 o
   4 -12   1    376.63     21.90     71.50  26%1 <
   2  -7   1   5793.10   7322.00    169.10  26%1 o
   1  -5   1   5211.60   4072.10    185.90  26%1 o
  -6  10   1   1034.90    781.60     59.40  26%1 o
   2 -10   2    292.93    612.60     91.00  26%1 o
  -4   3   2   2026.20   2283.30    122.00  26%1 o
  -5   5   2    299.32    194.10     96.60  26%1 <
  -6   7   2    278.55   -109.00     73.80  26%1 <
  -7   9   2    688.64    699.80     73.30  26%1 o
   2 -13   3     67.87    193.00     68.00  26%1 <
  -6   4   3    541.95    521.50     87.40  26%1 o
  -7   6   3    208.67      6.60     67.20  26%1 <
   1 -14   4    282.31    324.60     52.90  26%1 o
  -1  -9   4   2892.20   3238.30    140.00  26%1 o
   0 -14   5    180.94    154.50     67.20  26%1 <
  -1 -12   5   1211.20   1271.90     90.60  26%1 o
  -8   3   5     35.04    221.60     66.70  26%1 o
  -1 -15   6    304.28    210.00     66.40  26%1 o
  -8   0   6     13.57    219.80     67.80  26%1 o
   7 -10  -2     62.71    219.10     49.40  26%1 o
  -3  11  -2   1656.80   1808.30     86.30  26%1 o
  -4  13  -2    147.84    -28.60     48.80  26%1 <
   5 -11   0    864.78    960.30     62.30  26%1 o
  -3   6   0     18.13     88.00     75.70  26%1 <
  -4   8   0     16.92    177.40     63.70  26%1 <
   3 -12   2    481.66    348.20     54.80  26%1 o
   3 -15   3     26.63    180.20     47.00  26%1 o
   0 -11   4    901.46    584.80     95.50  26%1 o
   7   6  -8    388.55    904.80    134.00  27%1 o
   8   1  -7    329.23    339.10     84.80  27%1 o
   3  12  -7    363.46     66.90     97.50  27%1 <
   2  14  -7    263.57    367.60     66.50  27%1 o
   7   1  -6    432.08    327.70     86.30  27%1 o
   6   3  -6   2839.80   2589.40    128.70  27%1 o
   8  -4  -5    171.18    308.10     66.80  27%1 o
   7  -2  -5    152.82    369.20     70.10  27%1 o
   2   9  -5   2954.20   3077.20    151.80  27%1 o
   1  11  -5    962.83   1051.00     92.40  27%1 o
   0  13  -5   1355.30    848.40     81.30  27%1 o
  -1  15  -5     17.42   -173.70     67.10  27%1 <
   8  -7  -4    124.46     99.80     64.70  27%1 <
   5   0  -4   4082.80   4850.10    151.00  27%1 o
   6  -5  -3    350.81    624.90     85.80  27%1 o
   5  -3  -3   1325.90   1760.50    107.50  27%1 o
   0   8  -3   2784.60   2789.70    128.60  27%1 o
  -1  10  -3    990.59    908.20    101.00  27%1 o
  -2  12  -3    451.99     82.30     80.00  27%1 <
  -3  14  -3     85.18    165.20     67.40  27%1 <
   6  -8  -2    356.45    268.90     73.80  27%1 o
   3  -1  -2   2596.10   3043.10    206.00  27%1 o
   6 -11  -1    223.07     96.80     66.60  27%1 <
   4  -6  -1     63.83    198.30     93.40  27%1 <
  -3   9  -1   1459.60   1430.60    111.60  27%1 o
  -4  11  -1    617.90    464.80     65.30  27%1 o
   4  -9   0    819.48    807.90     90.60  27%1 o
   1  -2   0   5062.20   5642.10    392.00  27%1 o
  -1   2   0   6467.90   4269.40    388.70  27%1 o
  -2   4   0   2609.70   3389.50    211.10  27%1 o
  -5  10   0     86.39    -92.80     74.50  27%1 <
  -6  12   0     16.98    214.50     67.80  27%1 o
   4 -12   1    440.43     21.90     71.50  27%1 <
   2  -7   1   5869.20   7322.00    169.10  27%1 o
   1  -5   1   5082.30   4072.10    185.90  27%1 o
   2 -10   2    235.93    612.60     91.00  27%1 o
  -4   3   2   2157.10   2283.30    122.00  27%1 o
  -5   5   2    419.56    194.10     96.60  27%1 <
  -6   7   2    191.46   -109.00     73.80  27%1 <
  -7   9   2    699.85    699.80     73.30  27%1 o
   2 -13   3     93.05    193.00     68.00  27%1 <
  -1  -6   3  23855.00  21969.10    307.40  27%1 o
  -4   0   3    906.23    945.10    152.10  27%1 o
  -5   2   3   4926.30   4060.90    155.60  27%1 o
  -6   4   3    583.10    521.50     87.40  27%1 o
  -7   6   3    141.87      6.60     67.20  27%1 <
  -1  -9   4   3190.10   3238.30    140.00  27%1 o
   0 -14   5    246.33    154.50     67.20  27%1 <
  -1 -12   5   1460.80   1271.90     90.60  27%1 o
  -7   1   5   2267.00   1351.60    102.00  27%1 o
  -8   3   5     30.05    221.60     66.70  27%1 o
  -1 -15   6    339.48    210.00     66.40  27%1 o
  -6  -4   6   2301.70   2332.90    140.40  27%1 o
  -7  -2   6    287.47    742.50     98.20  27%1 o
  -8   0   6     48.29    219.80     67.80  27%1 o
  -3 -13   7     14.29     81.60     93.20  27%1 <
  -4 -11   7    397.77    468.80    106.40  27%1 o
  -7  -5   7    388.80    306.10    114.70  27%1 <
  -8  -3   7    173.84    363.80     93.50  27%1 o
   8  -1  -6    500.41    345.20     69.40  27%1 o
   1  13  -6    398.59    251.80     69.90  27%1 o
   0  15  -6     31.59    -62.30     66.10  27%1 <
   7  -4  -4   1294.60   1163.10     79.60  27%1 o
   6  -2  -4   1930.60   1795.40    108.00  27%1 o
   0  10  -4   1012.20    979.60     99.80  27%1 o
  -1  12  -4    246.98    204.60     79.70  27%1 <
  -2  14  -4    273.33    209.60     68.70  27%1 o
   7  -7  -3    207.19    344.50     68.00  27%1 o
   7 -10  -2    220.10    219.10     49.40  27%1 o
   5  -5  -2    109.68    320.80     87.60  27%1 o
   4  -3  -2   3737.90   2581.60    130.90  27%1 o
  -1   7  -2   1420.40   1723.50    131.80  27%1 o
  -2   9  -2    509.24    979.00    100.00  27%1 o
  -3  11  -2   1555.90   1808.30     86.30  27%1 o
  -4  13  -2    137.45    -28.60     48.80  27%1 <
   6 -10  -1    366.06    427.70     70.20  27%1 o
   5  -8  -1    131.00   -168.30     80.60  27%1 <
  -4  10  -1   1571.40   1514.40     98.00  27%1 o
  -5  12  -1    151.66     23.20     69.00  27%1 <
   5 -11   0   1157.60    960.30     62.30  27%1 o
   2  -4   0   4252.60   4677.40    188.20  27%1 o
  -3   6   0     47.86     88.00     75.70  27%1 <
  -4   8   0     18.61    177.40     63.70  27%1 <
   4 -11   1    685.94    438.20     80.70  27%1 o
   3  -9   1    661.80    649.00     99.00  27%1 o
  -4   5   1   1926.50   2387.40    118.50  27%1 o
  -5   7   1    436.13    511.90     88.20  27%1 o
  -6   9   1    270.04    395.10     70.60  27%1 o
   4 -14   2     91.99    145.00     65.80  27%1 <
   3 -12   2    452.18    348.20     54.80  27%1 o
  -7   8   2    247.88    153.70     69.40  27%1 <
   3 -15   3     38.59    180.20     47.00  27%1 o
   1 -10   3    726.57   1192.80    100.60  27%1 o
   0  -8   3   4281.00   5192.80    144.80  27%1 o
   2 -15   4    113.49    382.10     66.80  27%1 o
   1 -13   4   1118.30    616.20     76.60  27%1 o
   0 -11   4    967.16    584.80     95.50  27%1 o
  -7   3   4    118.56    236.00     70.80  27%1 o
  -8   5   4    560.55    678.70     70.90  27%1 o
  -3  13  -3    316.71    350.30     51.90  27%1 o
  -6  11   0     55.22    160.10     46.60  27%1 o
   4  12  -8    833.82    565.60    108.90  28%1 o
   7   4  -7    610.20    391.00    107.50  28%1 o
   3   9  -6    872.20   2027.00    133.60  28%1 o
   2  11  -6     76.53    -67.40     91.30  28%1 <
   1  13  -6    313.98    251.80     69.90  28%1 o
   5   3  -5    493.97   1021.90    142.90  28%1 o
   7  -4  -4   1162.10   1163.10     79.60  28%1 o
   1   8  -4   4114.20   4364.20    148.50  28%1 o
   0  10  -4   1202.40    979.60     99.80  28%1 o
   5  -5  -2     96.68    320.80     87.60  28%1 o
   0   5  -2   3141.70   2610.60    212.40  28%1 o
  -1   7  -2   1333.60   1723.50    131.80  28%1 o
  -4  10  -1   1080.50   1514.40     98.00  28%1 o
   3  -6   0    105.79    110.30    106.40  28%1 <
   2  -4   0   4135.20   4677.40    188.20  28%1 o
   4 -11   1    869.60    438.20     80.70  28%1 o
  -4   5   1   1910.40   2387.40    118.50  28%1 o
  -7   8   2    246.52    153.70     69.40  28%1 <
   1 -10   3    952.59   1192.80    100.60  28%1 o
   0  -8   3   4607.80   5192.80    144.80  28%1 o
   2 -15   4     63.52    382.10     66.80  28%1 o
  -5  -1   4    888.95   1200.80    137.80  28%1 o
  -6   1   4   2404.30   2750.90    125.90  28%1 o
  -8   2   5    130.58    202.00     83.10  28%1 <
  -1 -14   6    735.23   1056.70     87.90  28%1 o
  -2 -12   6   1584.20   1357.00     97.50  28%1 o
  -3 -10   6    389.35   1053.70    123.40  28%1 o
  -4  -8   6   1842.40   2001.50    205.00  28%1 o
   8   2  -7    485.27    286.30     82.00  28%1 o
   2  13  -7   1110.60   1021.70     90.10  28%1 o
   1  15  -7    191.32    224.00     65.90  28%1 o
   8  -3  -5     21.75    213.50     65.90  28%1 o
   7  -1  -5   1820.00   1445.90     88.00  28%1 o
   6   1  -5   1315.30   1579.00    110.00  28%1 o
   0  12  -5     46.21    494.20     74.40  28%1 o
  -1  14  -5    502.99    511.40     71.10  28%1 o
   8  -6  -4     90.44    128.90     46.80  28%1 <
  -2  13  -4     94.45    407.60     68.70  28%1 o
  -3  15  -4     71.35    189.40     67.30  28%1 <
   7  -6  -3    231.82   -162.80     67.40  28%1 <
   6  -4  -3    579.34    623.20     84.30  28%1 o
   5  -2  -3   3256.00   3451.90    128.30  28%1 o
   4   0  -3    868.45   1100.40    135.90  28%1 o
  -1   9  -3   4867.90   5649.90    147.10  28%1 o
  -2  11  -3    298.41    678.80     87.80  28%1 o
  -3  13  -3    148.98    350.30     51.90  28%1 o
   7  -9  -2    818.09    568.10     53.90  28%1 o
   6  -7  -2     34.92    159.60     51.30  28%1 o
  -4  12  -2    540.41    976.10     74.90  28%1 o
   5  -7  -1    353.86    454.10     84.10  28%1 o
   4  -5  -1   1888.30   1982.10    114.50  28%1 o
   3  -3  -1  22842.00  18709.40    284.60  28%1 o
  -2   6  -1    616.20    746.60    140.70  28%1 o
  -3   8  -1    735.40    981.60    106.20  28%1 o
   6 -12   0     10.14    218.10     65.60  28%1 o
   5 -10   0     61.77     98.20     69.10  28%1 <
   4  -8   0     25.76    105.80     59.00  28%1 <
  -4   7   0    919.91   1125.60    102.70  28%1 o
  -5   9   0    215.78    257.10     79.80  28%1 o
  -6  11   0     23.64    160.10     46.60  28%1 o
   5 -13   1    558.35    302.40     50.00  28%1 o
  -3   3   1  24493.00  20522.00    267.70  28%1 o
  -6   8   1    336.06    236.60     74.60  28%1 o
  -7  10   1    370.89    137.60     68.70  28%1 <
   4 -13   2     75.29    -81.70     66.70  28%1 <
   3 -11   2   1827.40   2402.80    103.30  28%1 o
   2  -9   2    357.71    553.40     93.90  28%1 o
   1  -7   2   1868.00   2606.60    133.90  28%1 o
   0  -5   2   4309.10   5290.60    216.00  28%1 o
  -5   4   2   1209.00    589.20    104.40  28%1 o
  -6   6   2    714.22    543.50     64.20  28%1 o
   3 -14   3    144.09    -22.30     47.30  28%1 <
   2 -12   3    458.46    692.30     64.20  28%1 o
  -7   5   3    481.25    946.70     72.80  28%1 o
  -8   7   3     35.03     65.80     47.80  28%1 <
  -8   4   4    193.45    164.20     67.20  28%1 <
   1 -15   5     57.25    245.20     65.70  28%1 o
   0 -13   5   1242.50    907.20     76.60  28%1 o
  -1 -11   5    944.04    926.60    105.80  28%1 o
  -2  -9   5   2373.70   2690.50    139.30  28%1 o
  -7   0   5   3165.20   1612.50     88.70  28%1 o
  -8  -1   6    243.50    222.30     81.30  28%1 <
   0  14  -6    965.19    721.30     76.40  28%1 o
  -2  15  -5     33.23     22.70     66.50  28%1 <
  -4  14  -3     14.11     19.40     48.40  28%1 <
  -3  10  -2   1243.90   1218.60     82.40  28%1 o
  -5  13  -2     60.23    -53.10     68.10  28%1 <
   6  -9  -1    155.50    211.70     48.90  28%1 o
  -5  11  -1    875.19    911.40     65.90  28%1 o
  -6  10   0     79.28    186.20     69.60  28%1 <
   5 -12   1     75.20    -33.30     47.10  28%1 <
   4 -10   1   1211.50   1085.10     73.70  28%1 o
   3  -8   1    980.67   1100.90    103.10  28%1 o
  -7   7   2     46.08    610.60     68.30  28%1 o
  -6   3   3   4449.50   4377.50    127.30  28%1 o
   2 -14   4    352.03    178.00     49.30  28%1 o
   1 -12   4    385.84    844.60     77.50  28%1 o
   5  10  -8   2891.50   3083.50    163.80  29%1 o
   4  12  -8    962.16    565.60    108.90  29%1 o
   8   2  -7    506.73    286.30     82.00  29%1 o
   7   4  -7    652.24    391.00    107.50  29%1 o
   2  13  -7   1059.50   1021.70     90.10  29%1 o
   1  15  -7    181.10    224.00     65.90  29%1 o
   3   9  -6    869.68   2027.00    133.60  29%1 o
   2  11  -6     62.34    -67.40     91.30  29%1 <
   8  -3  -5     21.94    213.50     65.90  29%1 o
   7  -1  -5   1785.30   1445.90     88.00  29%1 o
   6   1  -5   1294.60   1579.00    110.00  29%1 o
   5   3  -5    476.85   1021.90    142.90  29%1 o
   0  12  -5     35.79    494.20     74.40  29%1 o
  -1  14  -5    420.04    511.40     71.10  29%1 o
   2   6  -4   6220.00   7018.20    213.80  29%1 o
   1   8  -4   3789.10   4364.20    148.50  29%1 o
  -2  13  -4     73.62    407.60     68.70  29%1 o
  -3  15  -4    116.33    189.40     67.30  29%1 <
   7  -6  -3    241.49   -162.80     67.40  29%1 <
   6  -4  -3    582.75    623.20     84.30  29%1 o
   5  -2  -3   3150.90   3451.90    128.30  29%1 o
   4   0  -3    879.68   1100.40    135.90  29%1 o
  -1   9  -3   4763.40   5649.90    147.10  29%1 o
  -2  11  -3    274.85    678.80     87.80  29%1 o
   7  -9  -2    811.46    568.10     53.90  29%1 o
   0   5  -2   2819.70   2610.60    212.40  29%1 o
  -4  12  -2    461.08    976.10     74.90  29%1 o
   5  -7  -1    367.43    454.10     84.10  29%1 o
   4  -5  -1   1835.30   1982.10    114.50  29%1 o
   3  -3  -1  21986.00  18709.40    284.60  29%1 o
  -2   6  -1    559.80    746.60    140.70  29%1 o
  -3   8  -1    681.68    981.60    106.20  29%1 o
   6 -12   0     13.07    218.10     65.60  29%1 o
   5 -10   0     51.10     98.20     69.10  29%1 <
   4  -8   0     20.88    105.80     59.00  29%1 <
  -4   7   0    941.51   1125.60    102.70  29%1 o
  -5   9   0    242.29    257.10     79.80  29%1 o
  -2   1   1  57064.00  48428.50    471.50  29%1 o
  -3   3   1  23410.00  20522.00    267.70  29%1 o
  -6   8   1    335.39    236.60     74.60  29%1 o
  -7  10   1    312.33    137.60     68.70  29%1 <
   4 -13   2     64.40    -81.70     66.70  29%1 <
   3 -11   2   1712.80   2402.80    103.30  29%1 o
   2  -9   2    351.96    553.40     93.90  29%1 o
   1  -7   2   1746.30   2606.60    133.90  29%1 o
   0  -5   2   4325.30   5290.60    216.00  29%1 o
  -5   4   2   1210.30    589.20    104.40  29%1 o
   3 -14   3    102.17    -22.30     47.30  29%1 <
   2 -12   3    442.04    692.30     64.20  29%1 o
  -7   5   3    486.44    946.70     72.80  29%1 o
  -5  -1   4    909.60   1200.80    137.80  29%1 o
  -8   4   4    164.09    164.20     67.20  29%1 <
   1 -15   5     57.48    245.20     65.70  29%1 o
   0 -13   5   1215.00    907.20     76.60  29%1 o
  -1 -11   5    976.10    926.60    105.80  29%1 o
  -2  -9   5   2641.90   2690.50    139.30  29%1 o
  -6  -2   5   5445.50   5005.00    154.10  29%1 o
  -7   0   5   3325.40   1612.50     88.70  29%1 o
  -1 -14   6    720.37   1056.70     87.90  29%1 o
  -2 -12   6   1559.70   1357.00     97.50  29%1 o
  -3 -10   6    346.42   1053.70    123.40  29%1 o
  -4  -8   6   1396.50   2001.50    205.00  29%1 o
  -8  -1   6    239.31    222.30     81.30  29%1 <
   8   0  -6     57.19     32.60     81.30  29%1 <
   0  14  -6    905.98    721.30     76.40  29%1 o
   1  10  -5   4768.20   4545.80    126.70  29%1 o
  -2  15  -5     20.96     22.70     66.50  29%1 <
   8  -5  -4    456.69    385.40     67.50  29%1 o
   7  -3  -4    334.64    101.60     70.90  29%1 <
  -1  11  -4   2043.60   2311.40    111.90  29%1 o
  -3  12  -3    286.99    658.80     77.10  29%1 o
  -4  14  -3     10.95     19.40     48.40  29%1 <
   7  -8  -2    214.24    192.60     65.90  29%1 <
   6  -6  -2    651.92    324.30     81.70  29%1 o
  -2   8  -2    743.11   2478.30    121.00  29%1 o
  -3  10  -2   1177.70   1218.60     82.40  29%1 o
  -5  13  -2     78.71    -53.10     68.10  29%1 <
   6  -9  -1    144.64    211.70     48.90  29%1 o
  -4   9  -1   2746.50   2834.60    114.40  29%1 o
  -5  11  -1    975.34    911.40     65.90  29%1 o
  -6  12  -1      6.05    226.00     67.50  29%1 o
   6 -11   0     27.61    -93.10     65.10  29%1 <
   5  -9   0    194.79    232.50     78.20  29%1 <
  -3   5   0    727.90    319.50    123.30  29%1 <
  -6  10   0     94.48    186.20     69.60  29%1 <
   5 -12   1     80.05    -33.30     47.10  29%1 <
   4 -10   1   1073.40   1085.10     73.70  29%1 o
   3  -8   1    923.78   1100.90    103.10  29%1 o
   2  -6   1    626.34   1556.50    142.00  29%1 o
  -5   6   1    110.08    172.30     83.70  29%1 <
  -7   9   1    124.11    284.00     69.50  29%1 o
  -4   2   2  18251.00  18004.80    235.80  29%1 o
  -7   7   2     44.39    610.60     68.30  29%1 o
   3 -13   3     71.74    -60.50     65.60  29%1 <
   2 -11   3    763.75    898.20     87.30  29%1 o
  -6   3   3   4409.60   4377.50    127.30  29%1 o
  -8   6   3    300.29    393.00     70.60  29%1 o
   2 -14   4    336.44    178.00     49.30  29%1 o
   1 -12   4    478.47    844.60     77.50  29%1 o
   0 -10   4   1181.80   1669.80    103.10  29%1 o
  -7   2   4    249.41    736.50     77.20  29%1 o
  -2 -14   7    156.65    199.60     80.10  29%1 <
   5  10  -8   3390.80   3083.50    163.80  30%1 o
   6   6  -7   1615.00   1735.30    169.60  30%1 o
   3  11  -7    524.06    812.40    102.70  30%1 o
   8   0  -6     45.79     32.60     81.30  30%1 <
   7   2  -6    307.21    730.60     97.10  30%1 o
   1  12  -6    723.74    301.10     92.00  30%1 o
   0  14  -6    880.59    721.30     76.40  30%1 o
   1  10  -5   4893.20   4545.80    126.70  30%1 o
  -2  15  -5     23.12     22.70     66.50  30%1 <
   8  -5  -4    490.25    385.40     67.50  30%1 o
   7  -3  -4    314.42    101.60     70.90  30%1 <
   6  -1  -4   2304.50   2659.20    125.00  30%1 o
   5   1  -4   1863.90   2917.70    144.50  30%1 o
   2   6  -4   4779.70   7018.20    213.80  30%1 o
  -1  11  -4   1635.40   2311.40    111.90  30%1 o
   0   7  -3  23096.00  19201.20    255.90  30%1 o
  -3  12  -3    293.12    658.80     77.10  30%1 o
   7  -8  -2    213.86    192.60     65.90  30%1 <
   6  -6  -2    704.02    324.30     81.70  30%1 o
   5  -4  -2    847.81    737.70    101.60  30%1 o
  -2   8  -2   1051.50   2478.30    121.00  30%1 o
  -5  13  -2    121.57    -53.10     68.10  30%1 <
   2  -1  -1  46249.00  37293.20    440.00  30%1 o
  -1   4  -1   2020.70   1189.00    243.00  30%1 o
  -4   9  -1   2630.40   2834.60    114.40  30%1 o
  -6  12  -1      7.10    226.00     67.50  30%1 o
   6 -11   0     37.81    -93.10     65.10  30%1 <
   5  -9   0    188.22    232.50     78.20  30%1 <
  -3   5   0    635.13    319.50    123.30  30%1 <
  -6  10   0    112.08    186.20     69.60  30%1 <
   3  -8   1    888.26   1100.90    103.10  30%1 o
   2  -6   1    628.10   1556.50    142.00  30%1 o
  -2   1   1  57920.00  48428.50    471.50  30%1 o
  -5   6   1     85.58    172.30     83.70  30%1 <
  -7   9   1    155.27    284.00     69.50  30%1 o
  -4   2   2  18392.00  18004.80    235.80  30%1 o
  -6   5   2    417.07    185.50     84.00  30%1 <
   3 -13   3     48.72    -60.50     65.60  30%1 <
   2 -11   3    790.81    898.20     87.30  30%1 o
  -5   1   3   6497.80   7167.60    165.50  30%1 o
  -8   6   3    277.43    393.00     70.60  30%1 o
   0 -10   4   1137.60   1669.80    103.10  30%1 o
  -1  -8   4   2735.10   3982.10    146.80  30%1 o
  -4  -3   4  19047.00  21902.10    285.70  30%1 o
  -7   2   4    269.18    736.50     77.20  30%1 o
  -3  -7   5    187.27   1049.60    175.50  30%1 o
  -6  -2   5   5312.20   5005.00    154.10  30%1 o
  -8   1   5     49.86    199.50     82.40  30%1 <
   0 -15   6     21.08     43.70     64.80  30%1 <
  -7  -3   6    610.06    713.60     97.00  30%1 o
  -2 -14   7    160.19    199.60     80.10  30%1 <
  -3 -12   7    534.10    327.90     95.80  30%1 o
  -8  -4   7    204.56    203.00     91.80  30%1 <
   3  13  -8    428.14    537.80     83.90  30%1 o
   1  14  -7    570.68    690.30     70.20  30%1 o
  -1  15  -6    226.74    519.80     70.00  30%1 o
   8  -2  -5    484.04    521.40     68.80  30%1 o
  -1  13  -5    576.71    377.30     73.20  30%1 o
   0   9  -4    223.02    421.50     95.80  30%1 o
  -2  12  -4    734.46   1032.40     85.10  30%1 o
  -3  14  -4     82.14     82.50     47.70  30%1 <
   8  -7  -3    107.29    102.30     45.90  30%1 <
   7  -5  -3    102.02    320.80     69.50  30%1 o
   6  -3  -3   4735.50   4107.10    133.80  30%1 o
  -2  10  -3   3018.80   2465.40    112.10  30%1 o
  -4  13  -3    275.18    441.60     71.30  30%1 o
   4  -2  -2  17659.00  18126.00    229.90  30%1 o
  -4  11  -2    147.98    228.50     51.90  30%1 o
   7 -10  -1    374.57    255.40     48.10  30%1 o
   6  -8  -1    126.47    193.60     67.90  30%1 <
   5  -6  -1    477.32     13.50     85.30  30%1 <
  -3   7  -1   1725.10   1459.70    110.00  30%1 o
  -5  10  -1    717.02    515.30     77.60  30%1 o
   4  -7   0    624.31    537.80     76.10  30%1 o
   3  -5   0    790.90    385.90    121.70  30%1 o
  -5   8   0    899.79    746.70     71.40  30%1 o
   5 -11   1   1289.20   1209.50     78.30  30%1 o
   1  -4   1   1932.00    471.40    190.20  30%1 <
  -4   4   1   1159.60   1469.70    109.00  30%1 o
  -6   7   1    644.55    543.70     75.20  30%1 o
   4 -12   2    380.69     90.40     52.80  30%1 <
   3 -10   2    631.85   1040.30     92.50  30%1 o
   2  -8   2    834.76   1419.60    102.40  30%1 o
  -7   6   2     28.60    112.80     67.90  30%1 <
   4 -14   3     64.08    116.50     65.40  30%1 <
   1  -9   3   5389.40   5083.20    149.30  30%1 o
   0  -7   3  19773.00  17572.90    242.80  30%1 o
  -7   4   3    724.20    674.80     78.20  30%1 o
   3 -15   4    262.61    108.80     65.60  30%1 <
   2 -13   4     96.82     11.10     67.00  30%1 <
  -6   0   4    397.61    706.60    104.60  30%1 o
  -8   3   4     60.13    -17.50     65.20  30%1 <
   1 -14   5    271.77    203.90     67.30  30%1 o
   0 -12   5     80.82    133.20     73.90  30%1 <
  -1 -13   6    276.62    540.70     68.00  30%1 o
  -2 -11   6    129.65    489.60     89.90  30%1 o
  -2  14  -5     67.25     72.00     49.10  30%1 <
   7  -7  -2    231.94    369.90     50.00  30%1 o
  -3   9  -2   2909.90   3801.50    111.30  30%1 o
  -5  12  -2    425.11    357.20     54.00  30%1 o
   6 -10   0    372.06    382.70     53.80  30%1 o
  -6   9   0     44.05     24.50     50.10  30%1 <
   4  -9   1   1762.60   2946.70     98.70  30%1 o
   3  13  -8    487.07    537.80     83.90  31%1 o
   8   3  -7    522.07   1093.10     99.50  31%1 o
   3  11  -7    514.75    812.40    102.70  31%1 o
   1  14  -7    553.57    690.30     70.20  31%1 o
   7   2  -6    244.85    730.60     97.10  31%1 o
   1  12  -6    747.67    301.10     92.00  31%1 o
  -1  15  -6    297.03    519.80     70.00  31%1 o
   8  -2  -5    521.13    521.40     68.80  31%1 o
   7   0  -5   1026.70    823.10     96.80  31%1 o
   2   8  -5   7306.40   7989.30    186.50  31%1 o
   5   1  -4   1941.60   2917.70    144.50  31%1 o
   0   9  -4    221.39    421.50     95.80  31%1 o
  -2  12  -4    733.43   1032.40     85.10  31%1 o
   7  -5  -3    123.43    320.80     69.50  31%1 o
   6  -3  -3   4875.60   4107.10    133.80  31%1 o
  -2  10  -3   3117.50   2465.40    112.10  31%1 o
  -4  13  -3    154.20    441.60     71.30  31%1 o
   4  -2  -2  17639.00  18126.00    229.90  31%1 o
  -1   6  -2  10446.00   8227.80    236.10  31%1 o
   6  -8  -1     97.99    193.60     67.90  31%1 <
   5  -6  -1    478.56     13.50     85.30  31%1 <
   2  -1  -1  45567.00  37293.20    440.00  31%1 o
  -3   7  -1   1685.70   1459.70    110.00  31%1 o
  -5  10  -1    570.98    515.30     77.60  31%1 o
   3  -5   0    788.12    385.90    121.70  31%1 o
   5 -11   1   1273.50   1209.50     78.30  31%1 o
   1  -4   1   1787.70    471.40    190.20  31%1 <
  -4   4   1   1054.90   1469.70    109.00  31%1 o
  -6   7   1    701.70    543.70     75.20  31%1 o
   3 -10   2    785.47   1040.30     92.50  31%1 o
   2  -8   2    860.37   1419.60    102.40  31%1 o
  -3   0   2   1879.60   -242.50    222.00  31%1 <
  -7   6   2     30.38    112.80     67.90  31%1 <
   4 -14   3     26.35    116.50     65.40  31%1 <
   0  -7   3  20230.00  17572.90    242.80  31%1 o
  -5   1   3   6655.90   7167.60    165.50  31%1 o
  -7   4   3    628.54    674.80     78.20  31%1 o
   3 -15   4    139.07    108.80     65.60  31%1 <
   2 -13   4    118.72     11.10     67.00  31%1 <
  -6   0   4    333.29    706.60    104.60  31%1 o
  -8   3   4     51.49    -17.50     65.20  31%1 <
   1 -14   5    241.81    203.90     67.30  31%1 o
   0 -12   5     78.07    133.20     73.90  31%1 <
  -3  -7   5    217.46   1049.60    175.50  31%1 o
  -7  -1   5   1809.90   1771.90    100.70  31%1 o
  -1 -13   6    252.18    540.70     68.00  31%1 o
  -2 -11   6    133.82    489.60     89.90  31%1 o
  -3 -12   7    510.55    327.90     95.80  31%1 o
  -8  -4   7    206.70    203.00     91.80  31%1 <
  -5 -11   8   1155.30   1225.90    132.70  31%1 o
   0  15  -7     64.30    -85.00     65.80  31%1 <
   2  10  -6   2138.20   2054.10    115.30  31%1 o
   0  13  -6   1072.20    488.60     72.20  31%1 o
   0  11  -5   1922.20   2842.90    110.60  31%1 o
  -2  14  -5     81.29     72.00     49.10  31%1 <
   8  -4  -4    220.12    -61.10     65.70  31%1 <
   7  -2  -4    760.96    843.70     76.70  31%1 o
  -3  13  -4     76.38    339.70     68.40  31%1 o
   8  -6  -3    411.61    477.50     68.10  31%1 o
   5  -1  -3  10047.00   9406.30    181.30  31%1 o
  -1   8  -3   3883.60   4786.70    140.90  31%1 o
  -3  11  -3   1578.30   1649.90     98.10  31%1 o
   7  -7  -2    283.83    369.90     50.00  31%1 o
   6  -5  -2    184.40    231.20     76.40  31%1 o
  -3   9  -2   3052.50   3801.50    111.30  31%1 o
  -5  12  -2    623.40    357.20     54.00  31%1 o
   7  -9  -1    286.97    217.40     65.70  31%1 o
   4  -4  -1   1453.90   1923.60    115.70  31%1 o
  -4   8  -1   1287.70   1421.00    103.60  31%1 o
  -6  11  -1    273.57    142.10     48.90  31%1 <
   6 -10   0    253.14    382.70     53.80  31%1 o
   5  -8   0    557.58    560.40     84.10  31%1 o
  -2   3   0   2294.60   1621.30    188.40  31%1 o
  -4   6   0    325.48    429.00     92.90  31%1 o
  -6   9   0     43.64     24.50     50.10  31%1 <
  -7  10   0    584.59    123.60     67.50  31%1 <
   6 -12   1    119.12   -231.50     67.00  31%1 <
   4  -9   1   1857.90   2946.70     98.70  31%1 o
   3  -7   1    923.06    512.90    106.20  31%1 o
  -5   5   1    163.44      9.60     90.40  31%1 <
  -7   8   1    667.31    469.30     73.10  31%1 o
   5 -13   2     22.62    -40.60     47.20  31%1 <
   4 -11   2    427.53    380.60     71.40  31%1 o
  -5   3   2    288.32    422.60     94.80  31%1 o
  -8   7   2    444.19    215.80     69.70  31%1 o
   3 -12   3    516.48    743.10     60.20  31%1 o
   2 -10   3   2127.30   1958.40    103.80  31%1 o
  -6   2   3    202.31    388.10     84.00  31%1 o
  -8   5   3    130.91     23.60     66.30  31%1 <
   3 -14   4    194.63     80.90     66.00  31%1 <
   1 -11   4   2731.60   1889.70    110.20  31%1 o
   2 -15   5     34.62    -57.10     64.90  31%1 <
  -1 -10   5   1845.40   3146.40    114.80  31%1 o
   0 -14   6    962.72    610.70     70.60  31%1 o
  -8  -2   6    512.01    460.50     83.00  31%1 o
  -1 -15   7    294.76   -177.40     65.80  31%1 <
  -4  10  -2    432.98    560.00     61.70  31%1 o
   1  -8   3   3541.40   4195.10    151.40  32%1 o
  -4  -1   3   1517.90   1465.40    158.60  32%1 o
  -2  -6   4   4395.50   4835.70    207.60  32%1 o
  -5  -4   5   2891.70   3290.60    177.10  32%1 o
  -1 -12   6    322.57    497.80     86.90  32%1 o
  -4 -10   7   5351.20   5062.90    148.90  32%1 o
  -5 -11   8   1298.40   1225.90    132.70  32%1 o
   2  14  -8    282.58    488.40     83.00  32%1 o
   8   3  -7    660.37   1093.10     99.50  32%1 o
   2  12  -7   1619.40   1113.20     92.20  32%1 o
   0  15  -7     60.36    -85.00     65.80  32%1 <
   8   1  -6    691.22    718.40     83.50  32%1 o
   6   4  -6   3335.50   2180.30    143.30  32%1 o
   2  10  -6   1971.70   2054.10    115.30  32%1 o
   0  13  -6   1018.90    488.60     72.20  32%1 o
   7   0  -5    817.25    823.10     96.80  32%1 o
   6   2  -5   6340.50   6415.10    158.80  32%1 o
   2   8  -5   6668.80   7989.30    186.50  32%1 o
   0  11  -5   1935.90   2842.90    110.60  32%1 o
   7  -2  -4    751.71    843.70     76.70  32%1 o
  -3  13  -4     95.03    339.70     68.40  32%1 o
   8  -6  -3    339.03    477.50     68.10  32%1 o
   5  -1  -3   9584.60   9406.30    181.30  32%1 o
   1   5  -3   7045.70   9290.80    258.50  32%1 o
  -1   8  -3   3921.90   4786.70    140.90  32%1 o
  -3  11  -3   1581.30   1649.90     98.10  32%1 o
   6  -5  -2    184.59    231.20     76.40  32%1 o
   3   0  -2   3411.30   2200.80    228.10  32%1 o
  -1   6  -2  11122.00   8227.80    236.10  32%1 o
   7  -9  -1    277.00    217.40     65.70  32%1 o
   4  -4  -1   1594.90   1923.60    115.70  32%1 o
  -4   8  -1   1279.50   1421.00    103.60  32%1 o
  -6  11  -1    218.18    142.10     48.90  32%1 <
   5  -8   0    537.39    560.40     84.10  32%1 o
   2  -3   0   3482.20   3909.80    231.90  32%1 o
  -2   3   0   2671.00   1621.30    188.40  32%1 o
  -4   6   0    203.41    429.00     92.90  32%1 o
  -7  10   0    549.95    123.60     67.50  32%1 <
   6 -12   1    121.39   -231.50     67.00  32%1 <
   3  -7   1   1026.70    512.90    106.20  32%1 o
  -5   5   1    123.76      9.60     90.40  32%1 <
  -7   8   1    623.24    469.30     73.10  32%1 o
   5 -13   2     16.92    -40.60     47.20  32%1 <
   4 -11   2    366.92    380.60     71.40  32%1 o
   1  -6   2   8397.20   7401.70    229.10  32%1 o
  -3   0   2   1825.10   -242.50    222.00  32%1 <
  -5   3   2    215.93    422.60     94.80  32%1 o
  -8   7   2    495.98    215.80     69.70  32%1 o
   2 -10   3   2091.90   1958.40    103.80  32%1 o
  -6   2   3    208.86    388.10     84.00  32%1 o
  -8   5   3    131.48     23.60     66.30  32%1 <
   3 -14   4    223.61     80.90     66.00  32%1 <
   1 -11   4   2620.90   1889.70    110.20  32%1 o
  -7   1   4   1923.30   1708.10    103.20  32%1 o
   2 -15   5     39.44    -57.10     64.90  32%1 <
  -1 -10   5   1937.50   3146.40    114.80  32%1 o
  -7  -1   5   1882.70   1771.90    100.70  32%1 o
   0 -14   6    875.64    610.70     70.60  32%1 o
  -8  -2   6    600.48    460.50     83.00  32%1 o
  -1 -15   7    286.84   -177.40     65.80  32%1 <
  -2 -13   7    915.48    424.50     88.70  32%1 o
  -1  14  -6    599.13    598.90     71.40  32%1 o
   8  -1  -5    208.07    321.80     66.70  32%1 o
  -1  12  -5    848.18   1057.30     89.80  32%1 o
  -1  10  -4   2973.40   3205.40    125.60  32%1 o
  -2  11  -4   2476.40   2161.20    104.20  32%1 o
  -4  14  -4    193.31    155.50     49.50  32%1 o
   7  -4  -3    609.45    631.40     74.60  32%1 o
  -2   9  -3     44.64    290.10     87.50  32%1 o
  -4  12  -3    681.72    460.30     55.50  32%1 o
  -5  13  -3    222.46     56.20     68.30  32%1 <
   7  -6  -2     77.23     -5.20     67.00  32%1 <
   5  -3  -2    860.58    546.20     99.40  32%1 o
  -2   7  -2   1293.50   1635.30    116.60  32%1 o
  -4  10  -2    449.94    560.00     61.70  32%1 o
  -5  11  -2     29.18    127.60     68.10  32%1 <
   6  -7  -1    301.32    353.20     55.40  32%1 o
  -2   5  -1   3442.60   3801.60    179.90  32%1 o
  -5   9  -1    422.20    309.90     80.30  32%1 o
   6  -9   0     43.55    351.50     67.30  32%1 o
   4  -6   0    115.90     47.00     93.60  32%1 <
  -5   7   0     66.93    216.60     61.80  32%1 o
  -6   8   0    775.30   1005.90     78.00  32%1 o
   5 -10   1    243.27    264.90     52.50  32%1 o
   4  -8   1    644.13    791.10     96.10  32%1 o
  -3   2   1  11313.00  10987.70    217.10  32%1 o
  -6   6   1     39.30    128.90     76.30  32%1 <
   5 -12   2    651.92    512.80     69.00  32%1 o
   3  -9   2   3293.50   3094.50    123.60  32%1 o
  -6   4   2   1856.60   1599.30     98.70  32%1 o
  -7   5   2    287.84    308.80     71.50  32%1 o
   4 -13   3    133.67     50.10     46.50  32%1 <
  -7   3   3    585.00    277.30     71.90  32%1 o
   2 -12   4    448.77    295.20     73.70  32%1 o
   0  -9   4    136.98    269.70     90.00  32%1 <
  -8   2   4    120.83    239.10     67.90  32%1 o
   1 -13   5    795.38   1353.90     66.00  32%1 o
  -8   0   5     63.06     93.30     65.30  32%1 <
   1 -15   6     60.66     17.00     65.60  32%1 <
  -2  15  -6     23.59    228.60     47.70  32%1 o
  -2  13  -5    483.86    529.40     52.10  32%1 o
  -6  12  -2    154.87    119.90     48.80  32%1 <
  -6  10  -1    657.13    439.30     55.70  32%1 o
   3 -11   3   2166.30   1716.80     80.40  32%1 o
  -3   6  -1   1500.40   2088.90    119.90  33%1 o
  -4   7  -1    821.42    817.50     74.40  33%1 o
   7 -10   0    291.85     83.00     65.80  33%1 <
   5  -7   0    211.66     77.00     77.60  33%1 <
   3  -4   0    421.34    424.80    148.70  33%1 <
  -3   4   0    202.13    -53.30    152.40  33%1 <
  -4   5   0     59.30    272.10     92.50  33%1 <
   5  -9   1    814.48    816.30     81.60  33%1 o
   2  -5   1   3448.40   3487.20    205.20  33%1 o
  -4   3   1   7101.60   6131.00    154.00  33%1 o
  -8   8   1    114.79    -38.40     66.00  33%1 <
   4 -10   2    388.58    441.70     78.70  33%1 o
   2  -7   2   2193.20   2308.70    120.50  33%1 o
  -4   1   2   4925.10   3694.90    143.70  33%1 o
  -8   6   2    692.89    584.10     69.90  33%1 o
   4 -12   3    580.27    527.20     71.00  33%1 o
   1  -8   3   3600.00   4195.10    151.40  33%1 o
  -1  -5   3  10308.00  12895.20    289.40  33%1 o
  -4  -1   3   1650.00   1465.40    158.60  33%1 o
  -8   4   3    146.63    312.20     65.80  33%1 o
   3 -13   4    226.50    -99.40     67.20  33%1 <
   1 -10   4   3935.50   4514.50    127.20  33%1 o
  -2  -6   4   4453.70   4835.70    207.60  33%1 o
  -5  -2   4  13458.00  12156.70    210.70  33%1 o
   0 -11   5   1245.00   2158.10    113.30  33%1 o
  -2  -8   5   6101.90   6344.20    174.80  33%1 o
   0 -13   6   1274.60    988.60     73.50  33%1 o
  -1 -12   6    360.16    497.80     86.90  33%1 o
  -3  -9   6    812.72    355.00    125.70  33%1 <
  -6  -5   6   3861.60   3629.20    150.70  33%1 o
  -1 -14   7    265.88    284.10     65.70  33%1 o
  -4 -10   7   5505.00   5062.90    148.90  33%1 o
  -4 -12   8   1264.20    996.10    108.00  33%1 o
   4  11  -8    929.16    661.00    113.40  33%1 o
   4   9  -7   2275.70   3612.80    163.50  33%1 o
   0  12  -6    206.88    108.70     85.30  33%1 <
   2  14  -8    286.49    488.40     83.00  33%1 o
   1  13  -7    998.49   1344.00     89.20  33%1 o
   8   1  -6    727.02    718.40     83.50  33%1 o
   1  11  -6   2657.10   2583.90    121.30  33%1 o
  -1  14  -6    611.30    598.90     71.40  33%1 o
   8  -1  -5    211.37    321.80     66.70  33%1 o
   6   2  -5   6366.50   6415.10    158.80  33%1 o
   1   9  -5   2359.00   2136.40    123.80  33%1 o
  -1  12  -5    839.63   1057.30     89.80  33%1 o
   6   0  -4    407.65    329.60    105.30  33%1 o
   1   7  -4   1088.50   1793.40    134.80  33%1 o
  -2  11  -4   2403.20   2161.20    104.20  33%1 o
   7  -4  -3    621.43    631.40     74.60  33%1 o
   1   5  -3   6753.30   9290.80    258.50  33%1 o
  -2   9  -3     47.24    290.10     87.50  33%1 o
  -5  13  -3    283.75     56.20     68.30  33%1 <
   7  -6  -2     70.90     -5.20     67.00  33%1 <
   5  -3  -2    811.99    546.20     99.40  33%1 o
   3   0  -2   3488.50   2200.80    228.10  33%1 o
  -2   7  -2   1296.50   1635.30    116.60  33%1 o
  -5  11  -2     22.56    127.60     68.10  33%1 <
  -2   5  -1   3559.00   3801.60    179.90  33%1 o
  -5   9  -1    351.44    309.90     80.30  33%1 o
   6  -9   0     49.66    351.50     67.30  33%1 o
   4  -6   0    126.66     47.00     93.60  33%1 <
  -6   8   0    650.60   1005.90     78.00  33%1 o
   4  -8   1    684.98    791.10     96.10  33%1 o
  -3   2   1  11528.00  10987.70    217.10  33%1 o
  -6   6   1     23.84    128.90     76.30  33%1 <
   5 -12   2    712.97    512.80     69.00  33%1 o
   3  -9   2   3262.30   3094.50    123.60  33%1 o
  -7   5   2    327.95    308.80     71.50  33%1 o
  -7   3   3    530.22    277.30     71.90  33%1 o
   2 -12   4    451.32    295.20     73.70  33%1 o
   0  -9   4    127.38    269.70     90.00  33%1 <
  -8   2   4    117.87    239.10     67.90  33%1 o
  -8   0   5     61.22     93.30     65.30  33%1 <
   1 -15   6     91.73     17.00     65.60  33%1 <
  -2 -13   7    889.16    424.50     88.70  33%1 o
   0  14  -7    312.22     98.60     68.80  33%1 <
  -2  15  -6     39.14    228.60     47.70  33%1 o
  -2  13  -5    486.29    529.40     52.10  33%1 o
  -3  14  -5     62.30    499.80     67.20  33%1 o
   8  -3  -4     30.06     95.20     66.30  33%1 <
  -3  12  -4   1496.00   1141.90     84.40  33%1 o
  -4  13  -4    293.96    -12.60     67.10  33%1 <
   8  -5  -3     38.58   -155.10     65.30  33%1 <
   6  -2  -3    167.06    218.60     82.90  33%1 <
  -3  10  -3    119.94    495.20     82.80  33%1 o
   8  -7  -2    855.62    850.40     70.70  33%1 o
   6  -4  -2   1373.30   1595.00    100.60  33%1 o
  -3   8  -2    879.72   1579.60    108.60  33%1 o
  -6  12  -2    319.31    119.90     48.80  33%1 <
   7  -8  -1    357.41    503.60     50.90  33%1 o
   5  -5  -1    102.95     70.50     62.90  33%1 <
   3  -2  -1  11618.00  11097.90    218.00  33%1 o
  -6  10  -1    865.87    439.30     55.70  33%1 o
  -7   9   0    676.42    552.50     52.40  33%1 o
   6 -11   1    216.59    -12.90     49.20  33%1 <
  -7   7   1    173.06    208.80     51.80  33%1 o
   3 -11   3   2186.00   1716.80     80.40  33%1 o
   2 -14   5     47.51     26.80     46.20  33%1 <
  -4  11  -3   1245.40    960.70     70.40  33%1 o
  -4   9  -2   1322.90   1239.70     78.40  33%1 o
  -3   6  -1   1689.60   2088.90    119.90  34%1 o
  -4   7  -1    830.61    817.50     74.40  34%1 o
  -5   8  -1    122.32   -112.70     78.60  34%1 <
  -6   9  -1    292.67    364.30     70.10  34%1 o
  -7  10  -1    179.67     40.80     68.00  34%1 <
   7 -10   0    469.16     83.00     65.80  34%1 <
   6  -8   0   1069.50   1019.20     80.60  34%1 o
   5  -7   0    116.62     77.00     77.60  34%1 <
   4  -5   0     47.31     74.80     92.60  34%1 <
   3  -4   0    383.05    424.80    148.70  34%1 <
  -4   5   0     33.90    272.10     92.50  34%1 <
  -5   6   0    252.57    565.70     88.80  34%1 o
  -6   7   0   1118.00   1727.20     90.70  34%1 o
   6 -10   1    352.17     60.50     67.80  34%1 <
   5  -9   1    496.21    816.30     81.60  34%1 o
   3  -6   1    448.13   1026.20    108.20  34%1 o
  -4   3   1   6467.30   6131.00    154.00  34%1 o
  -5   4   1   3590.50   2718.10    121.90  34%1 o
  -6   5   1    107.20    229.00     84.20  34%1 <
  -8   8   1    194.68    -38.40     66.00  34%1 <
   6 -12   2    158.14    182.60     65.50  34%1 <
   5 -11   2     14.96     46.80     47.00  34%1 <
   4 -10   2    176.40    441.70     78.70  34%1 o
   3  -8   2   1126.50   1454.00    108.20  34%1 o
   2  -7   2   1845.70   2308.70    120.50  34%1 o
  -4   1   2   3076.80   3694.90    143.70  34%1 o
  -5   2   2    959.50    455.50     96.30  34%1 o
  -6   3   2    882.75    808.80     91.70  34%1 o
   5 -13   3     74.47     96.20     65.60  34%1 <
   4 -12   3    562.73    527.20     71.00  34%1 o
   2  -9   3     41.79    373.60     65.20  34%1 o
  -1  -5   3  10170.00  12895.20    289.40  34%1 o
  -5   0   3    477.20    -70.70    111.60  34%1 <
  -6   1   3   4830.20   3873.30    126.90  34%1 o
  -7   2   3    124.85    134.90     85.20  34%1 <
   4 -14   4    312.51    339.40     48.10  34%1 o
   3 -13   4    158.28    -99.40     67.20  34%1 <
   2 -11   4   1914.20   2458.60     99.80  34%1 o
   1 -10   4   4331.30   4514.50    127.20  34%1 o
  -1  -7   4    844.44   1311.10    144.40  34%1 o
  -5  -2   4  13332.00  12156.70    210.70  34%1 o
  -6  -1   4   2647.40   2059.50    129.80  34%1 o
  -7   0   4     38.52     73.90     83.90  34%1 <
   2 -13   5    265.42    230.50     68.50  34%1 o
   1 -12   5    947.10   1133.40     81.70  34%1 o
  -2  -8   5   5673.30   6344.20    174.80  34%1 o
  -6  -3   5   1483.80   1053.90    123.60  34%1 o
  -7  -2   5    325.77    151.90     81.90  34%1 <
   1 -14   6    342.49    -48.60     67.30  34%1 <
   0 -13   6   1273.60    988.60     73.50  34%1 o
  -2 -10   6   1672.40   2487.40    121.10  34%1 o
  -3  -9   6    456.49    355.00    125.70  34%1 <
  -7  -4   6    116.62    432.90     92.20  34%1 o
  -8  -3   6    137.47    616.40     79.10  34%1 o
   0 -15   7     56.68   -143.70     64.60  34%1 <
  -1 -14   7    350.21    284.10     65.70  34%1 o
  -3 -11   7    331.52    402.20     93.20  34%1 o
  -7  -6   7    153.59    -62.20    122.00  34%1 <
  -4 -12   8   1243.90    996.10    108.00  34%1 o
   7   7  -8   3181.80   2824.70    158.90  34%1 o
   4  11  -8    591.66    661.00    113.40  34%1 o
   3  12  -8   1109.30    906.50     96.30  34%1 o
   7   5  -7    362.59    642.30    115.90  34%1 o
   4   9  -7   3176.90   3612.80    163.50  34%1 o
  -1  15  -7     88.49     27.00     66.20  34%1 <
   7   3  -6    579.09    627.50     96.30  34%1 o
   0  12  -6    194.76    108.70     85.30  34%1 <
  -1  13  -6    135.33    186.20     68.10  34%1 <
  -2  14  -6     44.38    -66.40     66.40  34%1 <
   7   1  -5   2001.90   1735.70    100.90  34%1 o
   0  10  -5    908.63    549.30    104.70  34%1 o
  -1  11  -5    228.54    483.80     82.80  34%1 o
   7  -1  -4   1886.20   2057.30     94.60  34%1 o
   4   3  -4  27056.00  26403.80    306.00  34%1 o
   0   8  -4    737.29   1014.10    105.90  34%1 o
   7  -3  -3    325.86    799.20     73.40  34%1 o
   4   1  -3   1607.60   2585.20    158.30  34%1 o
   0   6  -3   1815.30   2329.40    165.20  34%1 o
   7  -5  -2    349.58    434.00     69.40  34%1 o
   4  -1  -2   5067.60   3929.70    166.10  34%1 o
   0   4  -2  21606.00  18377.40    336.00  34%1 o
  -5  10  -2    478.08    475.50     74.10  34%1 o
  -6  11  -2    147.62    225.20     67.20  34%1 o
   7  -7  -1    370.21    474.90     70.00  34%1 o
   4  -3  -1   5046.70   4173.90    143.90  34%1 o
   7  -9   0    721.17    527.50     50.50  34%1 o
  -7   8   0    716.19    471.30     54.30  34%1 o
  -7   6   1    345.29    146.80     49.70  34%1 <
  -7   4   2    607.12    334.30     53.30  34%1 o
   3 -10   3     80.88    423.40     59.40  34%1 o
   1  13  -7    806.43   1344.00     89.20  34%1 o
   0  14  -7    157.51     98.60     68.80  34%1 <
   1  11  -6   2348.00   2583.90    121.30  34%1 o
   1   9  -5   1267.20   2136.40    123.80  34%1 o
  -3  14  -5    159.02    499.80     67.20  34%1 o
  -3  12  -4   1845.40   1141.90     84.40  34%1 o
  -4  13  -4    428.27    -12.60     67.10  34%1 <
   8  -5  -3     94.20   -155.10     65.30  34%1 <
   6  -2  -3    214.10    218.60     82.90  34%1 <
  -3  10  -3    133.05    495.20     82.80  34%1 o
   8  -7  -2    890.14    850.40     70.70  34%1 o
   6  -4  -2   1394.80   1595.00    100.60  34%1 o
  -3   8  -2   1239.00   1579.60    108.60  34%1 o
   3  -2  -1  11204.00  11097.90    218.00  34%1 o
  -4  11  -3   1480.10    960.70     70.40  34%1 o
  -5  12  -3    197.17     13.30     47.80  34%1 <
  -4   9  -2   1294.90   1239.70     78.40  34%1 o
   6  -6  -1     16.51    356.30     58.90  34%1 o
  -5   8  -1    145.34   -112.70     78.60  35%1 <
  -6   9  -1    446.48    364.30     70.10  35%1 o
  -7  10  -1    222.99     40.80     68.00  35%1 <
   6  -8   0   1072.90   1019.20     80.60  35%1 o
   4  -5   0    138.13     74.80     92.60  35%1 <
  -5   6   0    163.49    565.70     88.80  35%1 o
  -6   7   0   1480.70   1727.20     90.70  35%1 o
   6 -10   1    286.65     60.50     67.80  35%1 <
   3  -6   1   1261.20   1026.20    108.20  35%1 o
   0  -2   1  43927.00  38314.60    601.10  35%1 o
  -5   4   1   3350.40   2718.10    121.90  35%1 o
  -6   5   1    307.94    229.00     84.20  35%1 <
   6 -12   2    175.32    182.60     65.50  35%1 <
   3  -8   2    978.60   1454.00    108.20  35%1 o
   0  -4   2  17803.00  16672.70    331.80  35%1 o
  -5   2   2    798.25    455.50     96.30  35%1 o
  -6   3   2    284.26    808.80     91.70  35%1 o
   5 -13   3    327.19     96.20     65.60  35%1 <
  -5   0   3    453.61    -70.70    111.60  35%1 <
  -6   1   3   3838.00   3873.30    126.90  35%1 o
  -7   2   3    121.17    134.90     85.20  35%1 <
   2 -11   4   2125.10   2458.60     99.80  35%1 o
  -1  -7   4    635.52   1311.10    144.40  35%1 o
  -6  -1   4   2914.40   2059.50    129.80  35%1 o
  -7   0   4     39.21     73.90     83.90  35%1 <
   2 -13   5    209.40    230.50     68.50  35%1 o
  -1  -9   5   2455.50   2217.70    126.70  35%1 o
  -6  -3   5   1328.00   1053.90    123.60  35%1 o
  -7  -2   5    273.96    151.90     81.90  35%1 <
  -8  -1   5    319.19    456.70     80.70  35%1 o
   1 -14   6    389.86    -48.60     67.30  35%1 <
  -2 -10   6   2099.80   2487.40    121.10  35%1 o
  -7  -4   6    265.32    432.90     92.20  35%1 o
  -8  -3   6     77.88    616.40     79.10  35%1 o
  -2 -12   7   1354.50    985.20     87.50  35%1 o
  -7  -6   7    112.31    -62.20    122.00  35%1 <
  -3 -13   8    345.68    255.30     81.50  35%1 o
   7   7  -8   4114.90   2824.70    158.90  35%1 o
   3  12  -8    482.32    906.50     96.30  35%1 o
   2  13  -8    727.03    964.00     85.50  35%1 o
   1  14  -8    214.01    407.00     65.30  35%1 o
   7   5  -7    406.88    642.30    115.90  35%1 o
   3  10  -7   4204.50   3537.90    141.00  35%1 o
   2  11  -7   2116.60   1933.30    102.90  35%1 o
  -1  15  -7    108.69     27.00     66.20  35%1 <
   8   2  -6    539.48    596.90     94.00  35%1 o
   7   3  -6    376.92    627.50     96.30  35%1 o
   3   8  -6   1568.00   1909.40    171.80  35%1 o
  -1  13  -6    264.55    186.20     68.10  35%1 <
  -2  14  -6     70.63    -66.40     66.40  35%1 <
   8   0  -5     21.81    -25.30     66.30  35%1 <
   7   1  -5   1981.90   1735.70    100.90  35%1 o
  -1  11  -5    362.03    483.80     82.80  35%1 o
  -2  12  -5   2106.50   1875.50     77.90  35%1 o
  -3  13  -5    116.87     92.70     48.90  35%1 <
  -4  14  -5    108.55    -21.60     66.40  35%1 <
   8  -2  -4     24.91    582.10     66.20  35%1 o
   7  -1  -4   3056.70   2057.30     94.60  35%1 o
   4   3  -4  27137.00  26403.80    306.00  35%1 o
   0   8  -4   1159.40   1014.10    105.90  35%1 o
  -1   9  -4   1677.50   2110.70    111.50  35%1 o
  -2  10  -4   2657.10   2358.30    110.40  35%1 o
  -3  11  -4   1404.20   1541.20     85.40  35%1 o
  -4  12  -4    321.96    318.80     68.40  35%1 o
  -5  13  -4    298.88    -50.00     65.70  35%1 <
   8  -4  -3    322.18    287.30     66.10  35%1 o
   7  -3  -3    714.81    799.20     73.40  35%1 o
   4   1  -3   1338.30   2585.20    158.30  35%1 o
   0   6  -3    722.09   2329.40    165.20  35%1 o
  -1   7  -3   4446.30   4635.60    150.20  35%1 o
  -2   8  -3    606.57   1075.00    102.20  35%1 o
  -3   9  -3    450.18    198.80     85.90  35%1 <
   8  -6  -2    287.81    422.70     66.90  35%1 o
   7  -5  -2    338.31    434.00     69.40  35%1 o
   5  -2  -2    605.67    667.10     96.10  35%1 o
   4  -1  -2   3687.40   3929.70    166.10  35%1 o
   0   4  -2  17072.00  18377.40    336.00  35%1 o
  -1   5  -2   5267.40   4310.00    184.20  35%1 o
  -5  10  -2    501.84    475.50     74.10  35%1 o
  -6  11  -2    310.87    225.20     67.20  35%1 o
   8  -8  -1     32.42    -49.70     65.50  35%1 <
   7  -7  -1    544.62    474.90     70.00  35%1 o
   5  -4  -1   3165.50   3216.60    120.20  35%1 o
   4  -3  -1   3861.70   4173.90    143.90  35%1 o
   0   2  -1  41861.00  39953.80    610.60  35%1 o
   7  -9   0    543.58    527.50     50.50  35%1 o
   5  -6   0     78.51    -20.90     83.60  35%1 <
  -7   8   0    811.88    471.30     54.30  35%1 o
   5  -8   1    355.32    248.40     79.00  35%1 o
   4  -7   1    514.94    894.20     77.60  35%1 o
  -7   6   1    353.82    146.80     49.70  35%1 <
  -8   7   1    340.22    221.60     49.50  35%1 o
   5 -10   2    511.53    238.20     71.70  35%1 o
   4  -9   2    813.90    994.90     88.90  35%1 o
  -7   4   2    502.36    334.30     53.30  35%1 o
  -8   5   2    148.45     31.80     47.50  35%1 <
   4 -11   3    971.39   1156.60     78.30  35%1 o
   3 -10   3    180.60    423.40     59.40  35%1 o
   0  -6   3    846.25   1356.40    153.60  35%1 o
  -8   3   3     42.35    186.50     64.90  35%1 <
   4 -13   4    283.35    452.90     65.70  35%1 o
   3 -12   4   1470.90   1518.40     69.20  35%1 o
   0  -8   4   1288.50   2242.00    111.20  35%1 o
  -8   1   4    293.71    389.90     65.70  35%1 o
   3 -14   5     46.87     -7.60     65.80  35%1 <
   0 -10   5    840.12    755.00    100.30  35%1 o
   2 -15   6     91.90    197.50     45.50  35%1 o
  -1 -11   6   1520.00   2321.00     93.90  35%1 o
  -1 -13   7    485.98    549.00     84.40  35%1 o
  -2 -14   8    352.81    439.40     65.60  35%1 o
  -4  10  -3    902.94   1183.30     72.60  35%1 o
   5 -12   3    129.18    -20.30     45.90  35%1 <
  -5  12  -3    158.11     13.30     47.80  35%1 <
   1  14  -8    176.46    407.00     65.30  36%1 o
   8   4  -7    217.24    125.70     91.80  36%1 <
   2  11  -7   1926.20   1933.30    102.90  36%1 o
   1  12  -7    193.10    488.80     86.80  36%1 o
   8   2  -6    571.37    596.90     94.00  36%1 o
   3   8  -6   1353.20   1909.40    171.80  36%1 o
   2   9  -6   2650.90   2380.60    142.70  36%1 o
   8   0  -5     22.19    -25.30     66.30  36%1 <
   8  -2  -4     27.72    582.10     66.20  36%1 o
   5   2  -4  13005.00  12040.30    208.80  36%1 o
  -3  11  -4   1338.00   1541.20     85.40  36%1 o
  -4  12  -4    249.12    318.80     68.40  36%1 o
  -5  13  -4    230.01    -50.00     65.70  36%1 <
   5   0  -3    525.83   -280.60    109.90  36%1 <
  -2   8  -3    560.14   1075.00    102.20  36%1 o
  -3   9  -3    413.92    198.80     85.90  36%1 <
   8  -6  -2    270.48    422.70     66.90  36%1 o
   5  -2  -2    530.94    667.10     96.10  36%1 o
  -1   5  -2   4704.60   4310.00    184.20  36%1 o
  -2   6  -2   5972.90   5010.50    189.90  36%1 o
   8  -8  -1     32.07    -49.70     65.50  36%1 <
   5  -4  -1   2737.00   3216.60    120.20  36%1 o
  -1   3  -1  84558.00  63876.90    486.00  36%1 o
   5  -6   0     84.06    -20.90     83.60  36%1 <
   5  -8   1    332.99    248.40     79.00  36%1 o
   5 -10   2    509.30    238.20     71.70  36%1 o
   4 -11   3    852.94   1156.60     78.30  36%1 o
   0  -6   3    695.67   1356.40    153.60  36%1 o
   4 -13   4    309.44    452.90     65.70  36%1 o
   0  -8   4   1238.90   2242.00    111.20  36%1 o
   0 -10   5    757.20    755.00    100.30  36%1 o
  -8  -1   5    311.84    456.70     80.70  36%1 o
   0 -12   6     81.25    286.70     83.00  36%1 o
  -1 -11   6   1409.30   2321.00     93.90  36%1 o
  -1 -13   7    419.87    549.00     84.40  36%1 o
  -2 -14   8    315.36    439.40     65.60  36%1 o
   0  13  -7   1115.40   1597.60     84.20  36%1 o
  -1  14  -7    128.49    326.40     65.30  36%1 o
   1  10  -6   1704.70   2878.00    120.80  36%1 o
   0  11  -6   1294.80   1230.90    107.90  36%1 o
  -1  12  -6    619.68    619.50     76.60  36%1 o
  -2  13  -6    374.79    313.90     67.60  36%1 o
  -3  14  -6     41.08    -96.30     65.50  36%1 <
   6  -1  -3   2995.40   4890.30    133.60  36%1 o
  -4  10  -3    785.12   1183.30     72.60  36%1 o
  -5  11  -3    580.54    610.70     53.30  36%1 o
  -6  12  -3    105.74     79.30     48.00  36%1 <
   7  -4  -2    441.69    838.60     79.40  36%1 o
   6  -3  -2    392.56    868.70     88.60  36%1 o
  -3   7  -2    263.92    513.20     92.60  36%1 o
  -4   8  -2   2513.80   2382.00    113.50  36%1 o
  -5   9  -2   2215.00   1737.70     95.20  36%1 o
  -6  10  -2   1087.20    868.20     63.00  36%1 o
   7  -6  -1    461.41    776.20     71.80  36%1 o
   6  -5  -1    337.86    923.00     83.90  36%1 o
  -2   4  -1   1579.50   1319.30    164.70  36%1 o
  -3   5  -1    261.61   1342.10    127.20  36%1 o
  -4   6  -1    466.55    916.60     98.20  36%1 o
  -5   7  -1    195.57    158.80     82.90  36%1 <
  -6   8  -1    243.24    274.50     71.80  36%1 o
  -7   9  -1    161.02    155.70     66.40  36%1 <
   7  -8   0    350.71    359.80     70.10  36%1 o
   6  -7   0   2359.10   2098.90     81.60  36%1 o
  -5   5   0   1563.80   1870.70    105.00  36%1 o
  -6   6   0    482.75    297.70     78.70  36%1 o
  -7   7   0    335.18    185.80     67.60  36%1 <
  -8   8   0    182.94    358.60     65.30  36%1 o
   7 -10   1    429.29    521.00     67.90  36%1 o
   6  -9   1     72.10    112.60     47.60  36%1 <
   1  -3   1  80618.00  64736.70    483.70  36%1 o
  -8   6   1     85.89    -25.10     65.60  36%1 <
   6 -11   2    156.56    352.70     47.40  36%1 o
   2  -6   2   5852.30   4968.60    158.20  36%1 o
   1  -5   2   3719.00   3631.60    174.50  36%1 o
   5 -12   3    131.69    -20.30     45.90  36%1 <
   2  -8   3   1642.60   1012.20    101.30  36%1 o
   1  -7   3   5837.10   7104.80    163.40  36%1 o
   2 -10   4    783.27   1715.30     91.30  36%1 o
   1  -9   4   2096.70   1900.40    106.60  36%1 o
   2 -12   5    538.28   1173.90     77.30  36%1 o
   1 -11   5    605.12    648.70     81.60  36%1 o
   2 -14   6     32.95    121.40     64.80  36%1 <
   1 -13   6    158.77    106.00     66.10  36%1 <
   1 -15   7    152.48    149.00     64.70  36%1 <
   0 -14   7    171.53    308.70     65.80  36%1 o
  -4  13  -5     17.84     58.90     46.10  36%1 <
   8  -7  -1    189.58    -31.90     46.70  36%1 <
   3  -9   3    300.17    207.80     61.70  36%1 o
   3 -11   4   1633.40   1393.00     72.60  36%1 o
   3 -13   5     74.59     84.80     46.80  36%1 <
   0  13  -7   1674.60   1597.60     84.20  37%1 o
  -1  14  -7    132.26    326.40     65.30  37%1 o
   3   8  -6    482.64   1909.40    171.80  37%1 o
   2   9  -6   2613.30   2380.60    142.70  37%1 o
   1  10  -6   1857.70   2878.00    120.80  37%1 o
   0  11  -6    889.68   1230.90    107.90  37%1 o
  -1  12  -6    543.02    619.50     76.60  37%1 o
  -2  13  -6    271.65    313.90     67.60  37%1 o
  -3  14  -6     12.68    -96.30     65.50  37%1 <
   6   3  -5    944.27    838.50    125.50  37%1 o
   5   4  -5   2863.50   3629.60    188.00  37%1 o
   6   1  -4   2277.30   2767.40    120.40  37%1 o
   7  -2  -3    223.64    367.20     90.00  37%1 o
   6  -1  -3   5506.70   4890.30    133.60  37%1 o
   7  -4  -2   1075.00    838.60     79.40  37%1 o
   6  -3  -2    603.04    868.70     88.60  37%1 o
   7  -6  -1    299.56    776.20     71.80  37%1 o
  -2   4  -1   1841.80   1319.30    164.70  37%1 o
  -3   5  -1    267.51   1342.10    127.20  37%1 o
  -4   6  -1    477.03    916.60     98.20  37%1 o
  -5   7  -1    224.71    158.80     82.90  37%1 <
  -6   8  -1    271.17    274.50     71.80  37%1 o
  -7   9  -1     63.78    155.70     66.40  37%1 <
   7  -8   0    549.84    359.80     70.10  37%1 o
   1  -1   0  97084.00  83875.60    653.60  37%1 o
  -1   1   0  96576.00  75269.80    615.00  37%1 o
  -2   2   0   3496.40   4065.50    264.60  37%1 o
  -3   3   0    545.96    760.50    189.90  37%1 o
  -5   5   0   1296.80   1870.70    105.00  37%1 o
  -6   6   0    416.52    297.70     78.70  37%1 o
  -7   7   0    245.16    185.80     67.60  37%1 <
  -8   8   0     80.85    358.60     65.30  37%1 o
   7 -10   1    253.04    521.00     67.90  37%1 o
   2  -4   1   2045.80   2768.90    197.80  37%1 o
   1  -3   1  79244.00  64736.70    483.70  37%1 o
  -8   6   1     49.26    -25.10     65.60  37%1 <
   2  -6   2   5055.00   4968.60    158.20  37%1 o
   1  -5   2   2739.20   3631.60    174.50  37%1 o
   2  -8   3    782.51   1012.20    101.30  37%1 o
   1  -7   3   6234.70   7104.80    163.40  37%1 o
   2 -10   4    439.39   1715.30     91.30  37%1 o
   1  -9   4   2129.50   1900.40    106.60  37%1 o
   2 -12   5    467.07   1173.90     77.30  37%1 o
   1 -11   5    597.03    648.70     81.60  37%1 o
   2 -14   6     16.96    121.40     64.80  37%1 <
   1 -13   6    257.59    106.00     66.10  37%1 <
   1 -15   7    184.21    149.00     64.70  37%1 <
   0 -14   7    164.00    308.70     65.80  37%1 o
   3  13  -9    196.85    253.00     80.10  37%1 o
   1   8  -5   2271.00   3248.90    139.10  37%1 o
   0   9  -5   4252.20   4818.50    131.70  37%1 o
  -1  10  -5   2455.00   2417.20    111.00  37%1 o
  -2  11  -5    503.56    917.00     82.10  37%1 o
  -3  12  -5     84.35    237.70     67.00  37%1 o
  -4  13  -5     18.89     58.90     46.10  37%1 <
   8  -1  -4    299.45     -1.80     65.90  37%1 <
   7   0  -4     89.58    114.40     68.90  37%1 <
  -3  10  -4   1207.60   1118.10     95.80  37%1 o
  -4  11  -4    342.73    353.00     71.70  37%1 o
  -5  12  -4     46.95     75.50     67.30  37%1 <
   8  -3  -3     32.81    125.00     65.30  37%1 <
  -6  11  -3    130.85    -77.30     67.20  37%1 <
   8  -5  -2    153.05     50.00     64.70  37%1 <
   8  -7  -1    179.50    -31.90     46.70  37%1 <
   3  -3   0    505.62    592.30    187.40  37%1 o
   2  -2   0   3748.60   4053.40    267.70  37%1 o
  -4   4   0   1937.40   1565.40    111.10  37%1 o
   4  -6   1    238.62    974.70     97.30  37%1 o
   3  -5   1   1210.80   1975.60    130.80  37%1 o
  -4   2   1   7023.50   6814.10    166.20  37%1 o
  -5   3   1    567.09   1530.00    113.90  37%1 o
  -6   4   1    656.02    395.70     84.80  37%1 o
  -7   5   1    441.38    563.70     54.20  37%1 o
   5  -9   2   1321.10   1603.10     82.80  37%1 o
   4  -8   2   2275.60   1947.20    102.90  37%1 o
   3  -7   2    350.55    278.10     94.20  37%1 <
  -6   2   2   1056.00   2005.20    105.10  37%1 o
  -7   3   2    532.15   1048.80     80.90  37%1 o
  -8   4   2    237.61     22.80     65.80  37%1 <
   5 -11   3    202.19     87.90     66.90  37%1 <
   4 -10   3    935.06    635.30     83.50  37%1 o
   3  -9   3    170.43    207.80     61.70  37%1 o
  -7   1   3    756.46    956.30     94.10  37%1 o
  -8   2   3     99.93     74.90     66.00  37%1 <
   5 -13   4     51.33    103.40     64.70  37%1 <
   4 -12   4    163.04   -179.20     66.40  37%1 <
   3 -11   4   1636.10   1393.00     72.60  37%1 o
  -8   0   4    106.68    233.60     79.50  37%1 <
   4 -14   5     52.63    179.60     64.40  37%1 <
   3 -13   5     28.08     84.80     46.80  37%1 <
  -5  10  -3    216.39    273.40     50.80  37%1 o
  -7  10  -2    158.49    244.90     49.90  37%1 o
   5  -7   1    590.48    412.50     67.70  37%1 o
   6 -10   2    151.81    236.30     51.60  37%1 o
   5  11  -9    279.51    619.10    132.50  38%1 o
   4  12  -9    785.96    555.20    104.30  38%1 o
   3  13  -9    217.40    253.00     80.10  38%1 o
   8   1  -5    149.96    235.30     80.10  38%1 <
   7   2  -5    223.18    398.10     84.50  38%1 o
   6   3  -5    859.97    838.50    125.50  38%1 o
   2   7  -5  18443.00  20986.80    262.50  38%1 o
   1   8  -5   1976.00   3248.90    139.10  38%1 o
   0   9  -5   5010.20   4818.50    131.70  38%1 o
  -1  10  -5   2213.30   2417.20    111.00  38%1 o
  -2  11  -5    724.36    917.00     82.10  38%1 o
  -3  12  -5    120.13    237.70     67.00  38%1 o
   8  -1  -4    351.13     -1.80     65.90  38%1 <
   7   0  -4    142.46    114.40     68.90  38%1 <
  -3  10  -4   1083.70   1118.10     95.80  38%1 o
  -4  11  -4    383.88    353.00     71.70  38%1 o
  -5  12  -4     23.49     75.50     67.30  38%1 <
   8  -3  -3    112.38    125.00     65.30  38%1 <
  -6  11  -3    190.89    -77.30     67.20  38%1 <
   3  -3   0    598.95    592.30    187.40  38%1 o
   2  -2   0   4199.30   4053.40    267.70  38%1 o
   1  -1   0 110540.00  83875.60    653.60  38%1 o
  -2   2   0   3932.50   4065.50    264.60  38%1 o
   4  -6   1    293.10    974.70     97.30  38%1 o
   3  -5   1   1328.00   1975.60    130.80  38%1 o
  -3   1   1  12587.00  12542.80    246.10  38%1 o
  -4   2   1   8637.40   6814.10    166.20  38%1 o
  -5   3   1    698.38   1530.00    113.90  38%1 o
   5  -9   2   1552.60   1603.10     82.80  38%1 o
   4  -8   2   2684.00   1947.20    102.90  38%1 o
  -5   1   2   2527.20   3620.90    139.80  38%1 o
  -6   2   2   1305.90   2005.20    105.10  38%1 o
  -7   3   2    526.89   1048.80     80.90  38%1 o
   5 -11   3    238.79     87.90     66.90  38%1 <
   4 -10   3    991.74    635.30     83.50  38%1 o
  -6   0   3  15336.00  15883.10    215.30  38%1 o
  -7   1   3    944.48    956.30     94.10  38%1 o
  -8   2   3     92.24     74.90     66.00  38%1 <
   5 -13   4     79.82    103.40     64.70  38%1 <
   4 -12   4    240.66   -179.20     66.40  38%1 <
  -7  -1   4   2495.70   2437.60    102.40  38%1 o
  -8   0   4    201.76    233.60     79.50  38%1 <
   4 -14   5     33.92    179.60     64.40  38%1 <
  -8  -2   5    653.19    497.20     83.60  38%1 o
  -3 -12   8    422.20    211.80     91.90  38%1 <
   2  12  -8    851.40    423.00     87.90  38%1 o
   1  13  -8    446.52    299.70     67.10  38%1 o
   0  14  -8     62.22    449.50     66.40  38%1 o
  -1  13  -7    194.32    255.60     69.60  38%1 o
  -2  14  -7    203.10    381.00     67.70  38%1 o
  -3  13  -6     30.10   -362.60     66.20  38%1 <
  -5  13  -5     12.60     51.90     65.30  38%1 <
   0   7  -4   1024.00   1919.80    142.10  38%1 o
  -1   8  -4   1872.30   1978.10    110.80  38%1 o
  -2   9  -4   5054.70   5151.10    142.90  38%1 o
  -2   7  -3   4845.50   5079.50    141.70  38%1 o
  -3   8  -3   3541.40   3547.20    122.60  38%1 o
  -4   9  -3    624.53    861.80     66.40  38%1 o
  -5  10  -3    173.61    273.40     50.80  38%1 o
  -4   7  -2   5447.80   4608.70    133.70  38%1 o
  -5   8  -2    947.20   1157.50     88.10  38%1 o
  -6   9  -2     78.38    324.10     51.90  38%1 o
  -7  10  -2    175.68    244.90     49.90  38%1 o
   8  -6  -1    109.95     20.50     64.30  38%1 <
   7  -5  -1    499.57    835.50     72.00  38%1 o
   6  -4  -1    602.10    650.70     84.60  38%1 o
   5  -3  -1    301.19    731.90     99.70  38%1 o
   4  -2  -1   7574.60   8710.40    172.50  38%1 o
   3  -1  -1   6539.50   6667.90    215.20  38%1 o
  -6   7  -1    887.09    931.50     82.40  38%1 o
  -7   8  -1    264.75    413.10     69.70  38%1 o
   8  -8   0     52.06    234.40     64.80  38%1 o
   7  -7   0    160.57      7.00     66.60  38%1 <
   6  -6   0    474.00    656.10     78.00  38%1 o
   5  -5   0   1460.80   1225.50    100.40  38%1 o
   4  -4   0   1747.80   1310.00    108.30  38%1 o
  -7   6   0    315.12    319.70     67.60  38%1 o
  -8   7   0    121.00    193.60     65.70  38%1 <
   7  -9   1    198.43    104.30     64.90  38%1 <
   6  -8   1    341.44    274.60     49.90  38%1 o
   5  -7   1    666.28    412.50     67.70  38%1 o
  -8   5   1     33.58   -269.50     66.30  38%1 <
   6 -10   2    405.79    236.30     51.60  38%1 o
  -4   0   2  17054.00  16290.60    236.90  38%1 o
  -5  -1   3   7564.90   7426.40    163.30  38%1 o
   3 -14   6     12.85    174.00     64.90  38%1 <
   2 -13   6    236.25    453.20     66.30  38%1 o
   1 -12   6    251.27    459.90     69.10  38%1 o
   0 -11   6    937.55   1523.70    108.10  38%1 o
   1 -14   7    186.56    370.30     65.20  38%1 o
   0 -13   7   1174.20   1285.90     74.50  38%1 o
  -1 -12   7    337.14    441.80     66.40  38%1 o
  -2 -11   7   2130.30   2225.00    100.20  38%1 o
  -1 -14   8     69.52     95.40     65.20  38%1 <
  -2 -13   8   1255.70    552.40     82.20  38%1 o
   4 -13   5     20.67     72.40     45.90  38%1 <
   3 -12   5    124.84    147.00     46.20  38%1 o
   5  11  -9    727.73    619.10    132.50  39%1 o
   4  12  -9    578.25    555.20    104.30  39%1 o
   3  11  -8    553.53    564.40     96.00  39%1 o
   2  12  -8   1042.00    423.00     87.90  39%1 o
   1  13  -8    382.62    299.70     67.10  39%1 o
   0  14  -8     46.52    449.50     66.40  39%1 o
  -1  13  -7    273.41    255.60     69.60  39%1 o
  -2  14  -7    149.29    381.00     67.70  39%1 o
   8   3  -6     52.41   -280.30     91.00  39%1 <
   7   4  -6    331.36    184.50     93.70  39%1 <
  -3  13  -6     79.82   -362.60     66.20  39%1 <
   8   1  -5    204.77    235.30     80.10  39%1 <
   7   2  -5     61.13    398.10     84.50  39%1 o
   3   6  -5   8974.50  11886.50    269.40  39%1 o
   2   7  -5  19816.00  20986.80    262.50  39%1 o
  -5  13  -5     17.21     51.90     65.30  39%1 <
   1   6  -4  12875.00  11608.40    227.20  39%1 o
   0   7  -4    970.11   1919.80    142.10  39%1 o
  -1   8  -4   1635.70   1978.10    110.80  39%1 o
  -2   7  -3   5650.70   5079.50    141.70  39%1 o
  -3   8  -3   3475.00   3547.20    122.60  39%1 o
  -4   9  -3    562.43    861.80     66.40  39%1 o
  -4   7  -2   4377.00   4608.70    133.70  39%1 o
  -5   8  -2    776.34   1157.50     88.10  39%1 o
  -6   9  -2     93.73    324.10     51.90  39%1 o
   8  -6  -1    141.72     20.50     64.30  39%1 <
   7  -5  -1    440.00    835.50     72.00  39%1 o
   6  -4  -1    667.18    650.70     84.60  39%1 o
   5  -3  -1    403.84    731.90     99.70  39%1 o
   4  -2  -1   6906.50   8710.40    172.50  39%1 o
   3  -1  -1   7163.40   6667.90    215.20  39%1 o
  -6   7  -1    925.00    931.50     82.40  39%1 o
  -7   8  -1    380.32    413.10     69.70  39%1 o
   8  -8   0     48.22    234.40     64.80  39%1 o
   7  -7   0    198.63      7.00     66.60  39%1 <
   6  -6   0    444.83    656.10     78.00  39%1 o
   5  -5   0   1545.50   1225.50    100.40  39%1 o
  -7   6   0    285.84    319.70     67.60  39%1 o
  -8   7   0     72.86    193.60     65.70  39%1 <
   7  -9   1    201.93    104.30     64.90  39%1 <
  -2   0   1  96849.00  70625.80    551.10  39%1 o
  -3   1   1   9683.20  12542.80    246.10  39%1 o
  -8   5   1     47.60   -269.50     66.30  39%1 <
  -4   0   2  16642.00  16290.60    236.90  39%1 o
  -5  -1   3   8249.10   7426.40    163.30  39%1 o
  -6   0   3  14793.00  15883.10    215.30  39%1 o
  -6  -2   4   4023.50   4011.30    145.10  39%1 o
  -7  -1   4   1977.40   2437.60    102.40  39%1 o
  -7  -3   5    266.85    574.40     95.90  39%1 o
  -8  -2   5    743.72    497.20     83.60  39%1 o
   3 -14   6     33.94    174.00     64.90  39%1 <
   2 -13   6    277.03    453.20     66.30  39%1 o
   1 -12   6    652.54    459.90     69.10  39%1 o
   0 -11   6    993.25   1523.70    108.10  39%1 o
  -1 -10   6   2383.80   3463.60    120.40  39%1 o
  -2  -9   6   2355.50   2969.80    128.80  39%1 o
  -8  -4   6    554.03    549.90     92.10  39%1 o
   1 -14   7    219.58    370.30     65.20  39%1 o
   0 -13   7   1411.40   1285.90     74.50  39%1 o
  -1 -12   7    223.39    441.80     66.40  39%1 o
  -2 -11   7   2418.50   2225.00    100.20  39%1 o
  -3 -10   7   4551.80   3405.20    124.50  39%1 o
  -1 -14   8    104.68     95.40     65.20  39%1 <
  -2 -13   8    620.71    552.40     82.20  39%1 o
  -3 -12   8    159.83    211.80     91.90  39%1 <
  -4 -11   8   2588.00   2271.50    124.10  39%1 o
   1  11  -7   2084.40   1179.50     99.50  39%1 o
   0  12  -7    519.35    483.70     71.60  39%1 o
  -1  11  -6    565.86   1226.80     88.70  39%1 o
  -2  12  -6    720.63    601.00     74.30  39%1 o
  -3  11  -5   1021.30    902.10     75.30  39%1 o
  -4  12  -5     64.09    189.70     46.80  39%1 o
  -4  10  -4   1441.80   1515.60     88.60  39%1 o
  -5  11  -4    202.37    -30.80     68.10  39%1 <
  -1   6  -3   9259.70   9219.90    202.70  39%1 o
  -6  10  -3    403.11     71.10     67.50  39%1 <
   8  -4  -2    145.23    190.40     65.50  39%1 <
   7  -3  -2   1563.10    893.40     79.30  39%1 o
   6  -2  -2   1114.40   1282.40     92.60  39%1 o
   5  -1  -2   5550.70   4536.70    134.10  39%1 o
  -3   6  -2   1394.80   1020.40    108.70  39%1 o
  -7   9  -2    505.46    290.10     70.00  39%1 o
  -4   5  -1   2266.30   2289.40    114.00  39%1 o
  -5   6  -1    260.77    285.80     62.20  39%1 o
  -8   8  -1    442.83    237.20     66.20  39%1 o
  -6   5   0    367.74     30.30     78.50  39%1 <
  -7   4   1    633.08    777.30     75.20  39%1 o
   7 -10   2     85.81    -51.70     64.80  39%1 <
   6  -9   2     94.93    242.90     66.00  39%1 o
  -8   3   2    692.38    531.00     69.60  39%1 o
   6 -11   3     16.95    -82.30     65.50  39%1 <
   5 -10   3    214.01    334.30     66.10  39%1 o
   4  -9   3   1287.40   1367.90     85.20  39%1 o
   3  -8   3   5260.30   4439.60    127.20  39%1 o
   5 -12   4     24.07    118.60     47.20  39%1 <
   4 -11   4     43.63   -104.10     47.30  39%1 <
   3 -10   4   1842.90   1887.20     97.60  39%1 o
   2  -9   4   5322.20   5645.50    142.60  39%1 o
   1  -8   4   3041.20   2830.20    119.90  39%1 o
   4 -13   5     43.61     72.40     45.90  39%1 <
   3 -12   5     84.88    147.00     46.20  39%1 o
   2 -11   5    785.39   1235.30     66.60  39%1 o
   1 -10   5   2664.30   2736.20    104.50  39%1 o
   0  -9   5   4869.10   5242.70    133.10  39%1 o
  -1  -8   5   1998.80   3026.20    125.70  39%1 o
   5  -8   2    400.98    666.20     61.10  39%1 o
   4  10  -8    741.85   1802.70    122.80  40%1 o
   2  10  -7   5961.20   5620.80    154.20  40%1 o
   1  11  -7   2282.30   1179.50     99.50  40%1 o
   6   5  -6   2864.00   2354.60    142.50  40%1 o
   1   6  -4  12455.00  11608.40    227.20  40%1 o
  -4  10  -4   1723.60   1515.60     88.60  40%1 o
   8  -2  -3    185.73     55.30     65.00  40%1 <
   7  -1  -3   1855.40   2511.90    104.80  40%1 o
   4   0  -2  15813.00  13271.40    219.50  40%1 o
  -4   5  -1   2044.30   2289.40    114.00  40%1 o
  -8   8  -1    498.68    237.20     66.20  40%1 o
   7 -10   2    125.88    -51.70     64.80  40%1 <
   6  -9   2    154.99    242.90     66.00  40%1 o
  -3  -1   2   8546.20   8933.60    266.50  40%1 o
   2  -7   3   7872.50   7205.00    155.50  40%1 o
  -4  -2   3   6952.80   6499.00    184.00  40%1 o
   0  -7   4    439.35    632.00    120.70  40%1 o
  -5  -3   4   1284.80   2135.30    149.20  40%1 o
  -1  -8   5   2288.90   3026.20    125.70  40%1 o
  -2  -7   5  20922.00  22073.30    262.30  40%1 o
  -6  -4   5   3316.90   3260.50    138.30  40%1 o
  -3  -8   6    996.83   4398.90    167.00  40%1 o
  -7  -5   6    231.41    495.20    111.90  40%1 o
  -4  -9   7   3630.00   3195.80    149.70  40%1 o
  -5 -10   8   2627.10   2839.10    158.00  40%1 o
   2  13  -9    436.33    507.10     80.30  40%1 o
   1  14  -9    762.09     17.70     66.50  40%1 <
   0  13  -8     47.52    319.40     66.00  40%1 o
  -1  14  -8     96.25     -2.30     64.50  40%1 <
  -2  13  -7    901.98    874.60     71.60  40%1 o
  -3  14  -7    165.89     93.20     46.80  40%1 <
   1   9  -6    192.77   -106.10     99.50  40%1 <
   0  10  -6   4096.50   3619.60    116.60  40%1 o
  -4  13  -6     38.17   -170.80     64.90  40%1 <
  -1   9  -5   1147.40   1415.70    106.60  40%1 o
  -2  10  -5   2558.70   3420.20    113.80  40%1 o
  -5  12  -5    118.38    -70.90     66.60  40%1 <
   8   0  -4    111.56    249.10     66.20  40%1 o
   7   1  -4   1937.50   1563.90    101.20  40%1 o
  -3   9  -4    795.67    839.50     91.70  40%1 o
  -6  11  -4     44.01     82.20     65.60  40%1 <
   6   0  -3  15829.00  12858.30    192.50  40%1 o
   5   1  -3  12187.00  10397.80    187.80  40%1 o
   0   5  -3   7256.00   6286.90    215.30  40%1 o
  -4   8  -3   1810.10   1595.10     98.50  40%1 o
  -5   9  -3    212.97    355.60     51.70  40%1 o
  -2   5  -2   2220.70   3735.10    170.00  40%1 o
  -6   8  -2    213.78    315.10     70.70  40%1 o
  -3   4  -1  17739.00  16228.40    239.60  40%1 o
  -7   7  -1    312.90    149.30     67.00  40%1 <
   8  -7   0    579.99    559.50     66.70  40%1 o
   7  -6   0     99.13    192.80     67.60  40%1 <
   6  -5   0    250.13    254.10     76.50  40%1 o
  -4   3   0   6528.90   6246.30    153.10  40%1 o
  -5   4   0    191.33    174.90     62.10  40%1 <
  -8   6   0     46.35    268.10     64.60  40%1 o
   7  -8   1    561.83    669.90     53.20  40%1 o
   6  -7   1    773.84    657.50     74.70  40%1 o
   5  -6   1    518.85    909.80     85.10  40%1 o
   4  -5   1   2180.50   2200.10    111.50  40%1 o
  -5   2   1   1606.50   1699.90    113.30  40%1 o
  -6   3   1    832.30    736.90     86.30  40%1 o
   5  -8   2    456.80    666.20     61.10  40%1 o
   4  -7   2   3257.10   3835.00    109.60  40%1 o
   3  -6   2   1305.10   1778.50    105.90  40%1 o
   2  -5   2   1616.50   2632.50    168.20  40%1 o
  -6   1   2    374.73     -8.60     98.00  40%1 <
  -7   2   2    127.00    230.30     71.10  40%1 o
   1  -6   3  10488.00  11803.50    209.10  40%1 o
  -7   0   3    510.92    549.20     86.20  40%1 o
  -8   1   3   1213.30    816.30     72.10  40%1 o
  -1  -6   4   7785.40  12408.10    226.70  40%1 o
  -8  -1   4    360.76    -57.80     80.20  40%1 <
   5 -13   5     31.33    251.50     64.10  40%1 o
   4 -12   5    156.78    355.80     65.00  40%1 o
   3 -13   6    143.21    231.40     64.50  40%1 o
   2 -14   7     62.85    262.50     64.00  40%1 o
   1 -13   7    418.21    463.10     66.10  40%1 o
   0 -14   8     22.57    182.00     64.50  40%1 <
  -1  12  -7    107.85    181.80     65.90  40%1 <
  -3  12  -6    123.40    -57.60     46.50  40%1 <
  -4  11  -5    232.33     54.70     47.50  40%1 <
  -2   8  -4    169.07    496.70     86.90  40%1 o
  -5  10  -4    344.77    326.40     68.40  40%1 o
  -7  10  -3    102.50    -23.70     46.30  40%1 <
  -5   7  -2     80.91    661.00     60.80  40%1 o
   8  -5  -1     33.54    300.90     47.60  40%1 o
   7  -4  -1    496.06    387.70     71.80  40%1 o
  -6   6  -1     17.40     -6.50     53.80  40%1 <
   5  -4   0    282.10    498.10     86.10  40%1 o
  -7   5   0    466.65    565.90     54.80  40%1 o
   3  -4   1  18105.00  15540.40    236.10  40%1 o
  -8   4   1     53.76    424.50     65.10  40%1 o
   6 -10   3    298.43    128.10     47.00  40%1 <
   5 -11   4    170.75    318.10     47.70  40%1 o
   4 -10   4   1558.90   1616.00     85.90  40%1 o
   3 -11   5    985.10    965.00     59.10  40%1 o
   2 -12   6    618.10    601.70     58.40  40%1 o
   1 -11   6    743.69    976.10     83.50  40%1 o
   0 -12   7    436.03    660.50     71.80  40%1 o
  -1 -13   8    437.84    603.30     68.10  40%1 o
   2  13  -9    443.99    507.10     80.30  41%1 o
   1  14  -9    505.68     17.70     66.50  41%1 <
   4  10  -8   2437.50   1802.70    122.80  41%1 o
   0  13  -8     48.00    319.40     66.00  41%1 o
  -1  14  -8     96.32     -2.30     64.50  41%1 <
   2  10  -7   6375.60   5620.80    154.20  41%1 o
  -2  13  -7    774.44    874.60     71.60  41%1 o
  -3  14  -7    207.56     93.20     46.80  41%1 <
   1   9  -6    201.08   -106.10     99.50  41%1 <
   0  10  -6   3181.10   3619.60    116.60  41%1 o
  -4  13  -6     76.67   -170.80     64.90  41%1 <
  -1   9  -5   1408.60   1415.70    106.60  41%1 o
  -5  12  -5     94.67    -70.90     66.60  41%1 <
   8   0  -4    136.26    249.10     66.20  41%1 o
   7   1  -4   2042.70   1563.90    101.20  41%1 o
  -3   9  -4    798.01    839.50     91.70  41%1 o
  -6  11  -4     63.09     82.20     65.60  41%1 <
   6   0  -3  15950.00  12858.30    192.50  41%1 o
   5   1  -3  11502.00  10397.80    187.80  41%1 o
   0   5  -3   8162.80   6286.90    215.30  41%1 o
  -4   8  -3   2110.30   1595.10     98.50  41%1 o
   3   1  -2   4490.50   3928.70    253.10  41%1 o
  -2   5  -2   2528.50   3735.10    170.00  41%1 o
  -6   8  -2    147.40    315.10     70.70  41%1 o
  -3   4  -1  18465.00  16228.40    239.60  41%1 o
  -7   7  -1    354.88    149.30     67.00  41%1 <
   8  -7   0    213.24    559.50     66.70  41%1 o
   7  -6   0    395.55    192.80     67.60  41%1 <
   6  -5   0    279.56    254.10     76.50  41%1 o
  -4   3   0   6030.20   6246.30    153.10  41%1 o
  -8   6   0     23.75    268.10     64.60  41%1 o
   5  -6   1    263.00    909.80     85.10  41%1 o
   4  -5   1   1679.90   2200.10    111.50  41%1 o
  -5   2   1   1848.50   1699.90    113.30  41%1 o
   3  -6   2   1014.70   1778.50    105.90  41%1 o
   2  -5   2   2076.90   2632.50    168.20  41%1 o
  -6   1   2    306.05     -8.60     98.00  41%1 <
   1  -6   3  11947.00  11803.50    209.10  41%1 o
  -7   0   3    671.68    549.20     86.20  41%1 o
   0  -7   4    214.03    632.00    120.70  41%1 o
  -1  -6   4  10533.00  12408.10    226.70  41%1 o
  -5  -3   4    844.64   2135.30    149.20  41%1 o
  -8  -1   4    190.30    -57.80     80.20  41%1 <
   5 -13   5     31.20    251.50     64.10  41%1 o
   4 -12   5    193.81    355.80     65.00  41%1 o
  -2  -7   5  17788.00  22073.30    262.30  41%1 o
  -6  -4   5   2293.30   3260.50    138.30  41%1 o
   3 -13   6    176.14    231.40     64.50  41%1 o
  -3  -8   6   3574.50   4398.90    167.00  41%1 o
  -7  -5   6    376.30    495.20    111.90  41%1 o
   2 -14   7     63.59    262.50     64.00  41%1 o
   1 -13   7    315.23    463.10     66.10  41%1 o
  -4  -9   7   3628.40   3195.80    149.70  41%1 o
   0 -14   8     65.98    182.00     64.50  41%1 <
  -5 -10   8   2432.20   2839.10    158.00  41%1 o
  -1  12  -7    131.13    181.80     65.90  41%1 <
  -2  11  -6     74.55    124.60     69.00  41%1 <
  -3  12  -6     76.65    -57.60     46.50  41%1 <
   8   2  -5    811.46    750.80     86.20  41%1 o
  -4  11  -5    208.13     54.70     47.50  41%1 <
  -2   8  -4    113.49    496.70     86.90  41%1 o
  -5  10  -4    217.64    326.40     68.40  41%1 o
  -3   7  -3    849.53    880.40     93.60  41%1 o
  -6   9  -3     94.00    -43.10     66.70  41%1 <
  -7  10  -3     55.02    -23.70     46.30  41%1 <
   8  -3  -2    218.94     13.10     67.20  41%1 <
  -1   4  -2   9261.60   8358.50    214.60  41%1 o
  -4   6  -2   2681.10   2501.10    114.10  41%1 o
  -5   7  -2    256.06    661.00     60.80  41%1 o
  -7   8  -2    134.06    273.80     65.70  41%1 o
   8  -5  -1    247.54    300.90     47.60  41%1 o
   7  -4  -1    553.31    387.70     71.80  41%1 o
   6  -3  -1    959.88    879.80     93.50  41%1 o
  -6   6  -1     45.97     -6.50     53.80  41%1 <
  -8   7  -1    213.65     24.70     65.30  41%1 <
   5  -4   0    255.38    498.10     86.10  41%1 o
   4  -3   0   6501.60   6774.70    158.70  41%1 o
  -7   5   0    422.34    565.90     54.80  41%1 o
   8  -8   1    400.42    269.70     64.80  41%1 o
   3  -4   1  16283.00  15540.40    236.10  41%1 o
  -8   4   1    162.00    424.50     65.10  41%1 o
   7  -9   2   1174.40    813.30     70.20  41%1 o
   6 -10   3    165.09    128.10     47.00  41%1 <
   5  -9   3    362.11    -19.50     69.70  41%1 <
   0  -5   3   5658.50   7138.50    222.10  41%1 o
   5 -11   4    359.55    318.10     47.70  41%1 o
   4 -10   4   1778.70   1616.00     85.90  41%1 o
   3  -9   4   1106.90   1126.20     93.20  41%1 o
   3 -11   5    704.52    965.00     59.10  41%1 o
   2 -10   5   2258.20   2513.90    106.00  41%1 o
   2 -12   6    882.70    601.70     58.40  41%1 o
   1 -11   6   1367.50    976.10     83.50  41%1 o
   0 -12   7    943.67    660.50     71.80  41%1 o
  -1 -13   8    657.19    603.30     68.10  41%1 o
   6  -8   2    156.27    279.40     46.40  41%1 o
   3  12  -9     92.14    207.10     91.30  42%1 <
   2  13  -9    423.96    507.10     80.30  42%1 o
   1  12  -8    310.01    651.80     81.90  42%1 o
   0  13  -8     46.16    319.40     66.00  42%1 o
   7   6  -7    221.65    601.90    122.90  42%1 o
   3   9  -7   1448.80   1995.50    125.10  42%1 o
  -1  12  -7    130.21    181.80     65.90  42%1 <
   1   9  -6    201.94   -106.10     99.50  42%1 <
  -2  11  -6     78.97    124.60     69.00  42%1 <
   8   2  -5    795.57    750.80     86.20  42%1 o
   0   8  -5    702.11    598.20    109.00  42%1 o
  -4  11  -5    215.56     54.70     47.50  42%1 <
   7   1  -4   2046.20   1563.90    101.20  42%1 o
   6   2  -4   5160.20   4186.60    133.80  42%1 o
   2   5  -4  21345.00  22216.10    330.10  42%1 o
  -2   8  -4    104.48    496.70     86.90  42%1 o
  -5  10  -4    245.98    326.40     68.40  42%1 o
   4   2  -3   5273.70   5955.30    181.30  42%1 o
  -3   7  -3    848.93    880.40     93.60  42%1 o
  -6   9  -3    101.65    -43.10     66.70  42%1 <
   8  -3  -2    218.87     13.10     67.20  42%1 <
   3   1  -2   4248.30   3928.70    253.10  42%1 o
  -1   4  -2   9298.40   8358.50    214.60  42%1 o
  -4   6  -2   2697.70   2501.10    114.10  42%1 o
  -7   8  -2    133.18    273.80     65.70  42%1 o
   7  -4  -1    548.21    387.70     71.80  42%1 o
   6  -3  -1    927.79    879.80     93.50  42%1 o
  -2   3  -1   1353.10   1104.20    210.30  42%1 o
  -8   7  -1    261.93     24.70     65.30  42%1 <
   5  -4   0    239.42    498.10     86.10  42%1 o
   4  -3   0   6786.60   6774.70    158.70  42%1 o
  -7   5   0    435.29    565.90     54.80  42%1 o
   8  -8   1    361.54    269.70     64.80  42%1 o
   3  -4   1  16640.00  15540.40    236.10  42%1 o
  -8   4   1    153.98    424.50     65.10  42%1 o
   7  -9   2   1136.00    813.30     70.20  42%1 o
   1  -4   2   8301.60   9251.90    237.00  42%1 o
  -6   1   2    282.54     -8.60     98.00  42%1 <
   6 -10   3    124.66    128.10     47.00  42%1 <
   5  -9   3    358.78    -19.50     69.70  42%1 <
   0  -5   3   5953.50   7138.50    222.10  42%1 o
  -7   0   3    695.86    549.20     86.20  42%1 o
  -9   1   3    274.99     45.40     79.50  42%1 <
   4 -10   4   1754.20   1616.00     85.90  42%1 o
   3  -9   4   1117.30   1126.20     93.20  42%1 o
  -1  -6   4  10684.00  12408.10    226.70  42%1 o
  -8  -1   4    194.27    -57.80     80.20  42%1 <
   3 -11   5    723.01    965.00     59.10  42%1 o
   2 -10   5   2292.40   2513.90    106.00  42%1 o
  -2  -7   5  18478.00  22073.30    262.30  42%1 o
  -8  -3   5     25.97   -125.90     91.00  42%1 <
   1 -11   6   1308.50    976.10     83.50  42%1 o
  -3  -8   6   3268.20   4398.90    167.00  42%1 o
   0 -12   7    886.77    660.50     71.80  42%1 o
  -1 -11   7   1070.80   1191.80     96.40  42%1 o
  -4  -9   7   3611.90   3195.80    149.70  42%1 o
  -1 -13   8    632.48    603.30     68.10  42%1 o
  -2 -12   8   1937.20   1064.60     89.10  42%1 o
  -5 -10   8   2411.70   2839.10    158.00  42%1 o
  -3 -13   9    402.22    378.60     79.30  42%1 o
   0  14  -9    118.44    128.30     64.60  42%1 <
  -2  14  -8    476.42    506.00     50.20  42%1 o
   0  11  -7    463.73     52.90     71.70  42%1 <
  -3  13  -7     45.07    187.80     65.20  42%1 <
  -4  12  -6     95.67     31.90     65.80  42%1 <
  -3  10  -5   2514.00   2171.50     86.50  42%1 o
  -5  11  -5    120.92    -40.80     66.90  42%1 <
  -1   7  -4    193.62   1041.30    100.20  42%1 o
  -4   9  -4   5049.20   5827.50    133.80  42%1 o
  -6  10  -4     68.90    211.80     65.70  42%1 o
   8  -1  -3   1012.40    491.00     68.80  42%1 o
  -5   8  -3    672.46    875.80     84.50  42%1 o
   7  -2  -2    150.61    410.90     69.40  42%1 o
  -6   7  -2    136.89     -5.20     69.20  42%1 <
   5  -2  -1   1142.00   1074.20     96.00  42%1 o
  -5   5  -1     33.81    190.80     55.50  42%1 o
  -7   6  -1    484.11    397.80     68.20  42%1 o
   8  -6   0    103.52    606.80     65.20  42%1 o
  -3   2   0   6063.30   5363.20    186.40  42%1 o
  -6   4   0    532.58    349.40     78.80  42%1 o
  -8   5   0    303.87    457.60     66.80  42%1 o
   7  -7   1    145.56    115.10     46.20  42%1 <
   6  -6   1     43.21    -66.60     71.00  42%1 <
   2  -3   1   2131.30   1716.90    165.50  42%1 o
  -4   1   1  19144.00  17390.90    244.90  42%1 o
  -7   3   1   2008.90   1799.00     90.30  42%1 o
   6  -8   2    155.38    279.40     46.40  42%1 o
   5  -7   2    398.86    365.80     80.10  42%1 o
  -5   0   2   1275.20   2735.80    123.60  42%1 o
  -8   2   2    118.63    396.70     66.80  42%1 o
   7 -10   3     67.67    -64.90     64.30  42%1 <
   4  -8   3   2047.80   2052.20     89.10  42%1 o
   3  -7   3    733.05    600.10     94.40  42%1 o
  -6  -1   3   7215.40   5642.40    142.90  42%1 o
   6 -11   4     63.40    -32.60     64.60  42%1 <
   2  -8   4    108.57    290.40     85.50  42%1 o
  -7  -2   4    322.05    371.20     82.80  42%1 o
   5 -12   5     75.49    233.30     64.60  42%1 o
   1  -9   5   1711.50   1928.60    102.80  42%1 o
   4 -13   6    146.47    221.10     65.30  42%1 o
   3 -12   6     48.09    179.30     65.60  42%1 <
   0 -10   6   3199.20   3022.40    111.00  42%1 o
   3 -14   7     41.75    449.20     48.10  42%1 o
   2 -13   7    638.96    552.20     67.30  42%1 o
   1 -14   8     68.49     -9.60     63.90  42%1 <
   3  12  -9     71.30    207.10     91.30  43%1 <
   0  14  -9    127.63    128.30     64.60  43%1 <
   2  11  -8    382.91    662.80     82.50  43%1 o
  -1  13  -8    294.37    148.10     65.70  43%1 <
   3   9  -7   1435.80   1995.50    125.10  43%1 o
   0  11  -7    514.81     52.90     71.70  43%1 <
  -3  13  -7     48.12    187.80     65.20  43%1 <
   2   8  -6   4942.60   5005.90    158.40  43%1 o
  -1  10  -6   1023.20   1195.90     93.30  43%1 o
  -4  12  -6     52.42     31.90     65.80  43%1 <
   7   3  -5    130.65    195.00     80.30  43%1 <
   0   8  -5    764.45    598.20    109.00  43%1 o
  -3  10  -5   2713.40   2171.50     86.50  43%1 o
  -5  11  -5    142.96    -40.80     66.90  43%1 <
  -1   7  -4    171.86   1041.30    100.20  43%1 o
  -4   9  -4   5023.70   5827.50    133.80  43%1 o
  -6  10  -4     75.26    211.80     65.70  43%1 o
   8  -1  -3   1125.10    491.00     68.80  43%1 o
   4   2  -3   4621.10   5955.30    181.30  43%1 o
  -2   6  -3  10682.00  10936.40    190.60  43%1 o
  -5   8  -3    609.25    875.80     84.50  43%1 o
  -7   9  -3      5.01     61.40     65.30  43%1 <
   7  -2  -2    144.01    410.90     69.40  43%1 o
   6  -1  -2    468.29    747.40    100.60  43%1 o
  -6   7  -2    141.35     -5.20     69.20  43%1 <
   5  -2  -1    987.15   1074.20     96.00  43%1 o
  -2   3  -1   1297.30   1104.20    210.30  43%1 o
  -7   6  -1    454.89    397.80     68.20  43%1 o
   8  -6   0     96.01    606.80     65.20  43%1 o
   7  -5   0    776.24    487.90     71.80  43%1 o
   3  -2   0   5617.50   6609.70    211.50  43%1 o
  -3   2   0   5777.00   5363.20    186.40  43%1 o
  -6   4   0    375.92    349.40     78.80  43%1 o
  -8   5   0    313.60    457.60     66.80  43%1 o
   7  -7   1    193.82    115.10     46.20  43%1 <
   6  -6   1     49.87    -66.60     71.00  43%1 <
   2  -3   1   2103.00   1716.90    165.50  43%1 o
  -4   1   1  18286.00  17390.90    244.90  43%1 o
  -7   3   1   1666.50   1799.00     90.30  43%1 o
   5  -7   2    391.99    365.80     80.10  43%1 o
   4  -6   2   2852.10   2902.50    115.90  43%1 o
   1  -4   2   8151.40   9251.90    237.00  43%1 o
  -5   0   2   1618.00   2735.80    123.60  43%1 o
  -8   2   2    114.22    396.70     66.80  43%1 o
   7 -10   3     54.76    -64.90     64.30  43%1 <
   3  -7   3    764.36    600.10     94.40  43%1 o
  -6  -1   3   7000.30   5642.40    142.90  43%1 o
   6 -11   4     60.45    -32.60     64.60  43%1 <
   2  -8   4     97.81    290.40     85.50  43%1 o
  -7  -2   4    348.53    371.20     82.80  43%1 o
   5 -12   5     72.92    233.30     64.60  43%1 o
   4 -11   5    178.22    182.00     66.70  43%1 <
   1  -9   5   1707.60   1928.60    102.80  43%1 o
  -8  -3   5     24.86   -125.90     91.00  43%1 <
   4 -13   6    168.16    221.10     65.30  43%1 o
   3 -12   6     67.05    179.30     65.60  43%1 <
   0 -10   6   3038.20   3022.40    111.00  43%1 o
  -1  -9   6    361.13   1218.10    104.40  43%1 o
   3 -14   7     39.84    449.20     48.10  43%1 o
   2 -13   7    691.85    552.20     67.30  43%1 o
  -1 -11   7   1078.30   1191.80     96.40  43%1 o
  -2 -10   7   6351.60   5194.30    142.40  43%1 o
  -7  -7   7    969.55   1035.80    139.00  43%1 o
   1 -14   8     42.36     -9.60     63.90  43%1 <
  -2 -12   8   1904.70   1064.60     89.10  43%1 o
  -3 -11   8    472.20    110.20     93.20  43%1 <
  -3 -13   9    389.58    378.60     79.30  43%1 o
   1  13  -9     50.71    196.80     64.70  43%1 o
  -2  12  -7    681.40    693.00     71.50  43%1 o
  -4  13  -7     50.08     78.90     64.60  43%1 <
  -3  11  -6   1991.10   1940.00     84.20  43%1 o
  -5  12  -6     45.44     53.20     66.40  43%1 <
  -2   9  -5    878.71   1281.60     95.30  43%1 o
  -4  10  -5     77.65    321.10     68.70  43%1 o
  -3   8  -4    119.45    555.80     87.30  43%1 o
  -5   9  -4    856.28    615.40     74.50  43%1 o
   7   0  -3    694.21    799.60     75.90  43%1 o
  -4   7  -3   1361.40   1126.60     95.10  43%1 o
  -3   5  -2   3699.00   4163.80    138.40  43%1 o
  -5   6  -2    189.89    121.50     80.70  43%1 <
   8  -4  -1    113.01    272.50     65.10  43%1 o
   4  -1  -1  15141.00  15865.30    231.80  43%1 o
  -4   4  -1   2014.20   2347.80    111.50  43%1 o
  -6   5  -1    607.53   1022.80     80.50  43%1 o
   6  -4   0     45.54     59.60     76.10  43%1 <
  -5   3   0   1721.30   1434.20    104.80  43%1 o
  -7   4   0   1011.00    662.00     73.70  43%1 o
   8  -7   1    232.52    234.40     65.60  43%1 o
   5  -5   1     81.18    122.50     80.00  43%1 <
  -6   2   1    143.94    426.60     85.20  43%1 o
  -8   3   1     83.40     25.80     64.50  43%1 <
   7  -8   2     87.38    158.40     64.90  43%1 <
  -7   1   2   1570.80   1487.20     81.70  43%1 o
  -9   2   2     72.87    -76.60     64.20  43%1 <
   6  -9   3     44.90    244.90     65.90  43%1 o
   2  -6   3  12639.00  11382.30    194.00  43%1 o
  -8   0   3    175.06    310.70     64.70  43%1 o
   5 -10   4    281.50    344.50     46.70  43%1 o
   4  -9   4   4515.70   4959.50    126.70  43%1 o
   1  -7   4    970.97   1862.10    103.80  43%1 o
   3 -10   5   2927.20   2016.70     93.20  43%1 o
   0  -8   5    611.29    456.60     86.50  43%1 o
   2 -11   6     62.14    276.00     69.10  43%1 o
   1 -12   7    109.35    175.00     65.10  43%1 <
   0 -13   8     27.29    333.10     64.20  43%1 o
  -1 -14   9    977.10    670.40     67.00  43%1 o
  -6  11  -5     31.08    -70.30     45.70  43%1 <
   8   4  -6    148.25    -76.80    102.40  44%1 <
   5   3  -4    406.35    725.90    132.30  44%1 o
   0   6  -4  16021.00  15663.60    244.90  44%1 o
   1   4  -3   6966.20   8021.70    288.30  44%1 o
  -6  -6   6   2369.90   2045.80    147.60  44%1 o
  -8  -5   6    620.27   -184.90     91.20  44%1 <
  -7  -7   7   1067.10   1035.80    139.00  44%1 o
  -2 -13   9    533.59    595.00     79.30  44%1 o
  -4 -12   9   1286.30    819.30    103.30  44%1 o
   4  11  -9    438.43     -1.50    113.70  44%1 <
   1  13  -9     77.42    196.80     64.70  44%1 o
   2  11  -8    370.65    662.80     82.50  44%1 o
   0  12  -8   3634.60   2304.00    108.90  44%1 o
   1  10  -7    498.72    459.70     93.90  44%1 o
  -2  12  -7    615.20    693.00     71.50  44%1 o
  -4  13  -7     41.01     78.90     64.60  44%1 <
   2   8  -6   5542.60   5005.90    158.40  44%1 o
  -3  11  -6   1669.00   1940.00     84.20  44%1 o
  -5  12  -6     72.84     53.20     66.40  44%1 <
   7   3  -5    155.52    195.00     80.30  44%1 <
   1   7  -5    604.99   1115.60    116.20  44%1 o
  -2   9  -5    582.32   1281.60     95.30  44%1 o
  -4  10  -5     86.24    321.10     68.70  44%1 o
   8   1  -4    490.23     62.30     79.30  44%1 <
  -3   8  -4    135.70    555.80     87.30  44%1 o
  -5   9  -4    572.52    615.40     74.50  44%1 o
   7   0  -3    586.12    799.60     75.90  44%1 o
  -4   7  -3   1481.70   1126.60     95.10  44%1 o
   5   0  -2    181.13    258.00    104.50  44%1 <
  -3   5  -2   3848.40   4163.80    138.40  44%1 o
  -5   6  -2    171.79    121.50     80.70  44%1 <
   8  -4  -1     42.08    272.50     65.10  44%1 o
   7  -3  -1   2801.00   2676.30    100.90  44%1 o
   4  -1  -1  19101.00  15865.30    231.80  44%1 o
  -4   4  -1   1761.00   2347.80    111.50  44%1 o
  -6   5  -1    421.98   1022.80     80.50  44%1 o
   6  -4   0     46.58     59.60     76.10  44%1 <
   3  -2   0   5969.90   6609.70    211.50  44%1 o
  -5   3   0   2049.80   1434.20    104.80  44%1 o
  -7   4   0   1221.50    662.00     73.70  44%1 o
   8  -7   1    365.86    234.40     65.60  44%1 o
   5  -5   1     63.81    122.50     80.00  44%1 <
  -6   2   1    393.41    426.60     85.20  44%1 o
  -8   3   1    221.42     25.80     64.50  44%1 <
   7  -8   2    201.52    158.40     64.90  44%1 <
  -7   1   2   1438.60   1487.20     81.70  44%1 o
  -9   2   2     77.14    -76.60     64.20  44%1 <
   6  -9   3     54.09    244.90     65.90  44%1 o
   2  -6   3  10477.00  11382.30    194.00  44%1 o
  -8   0   3    155.85    310.70     64.70  44%1 o
   4  -9   4   4636.30   4959.50    126.70  44%1 o
   1  -7   4    967.41   1862.10    103.80  44%1 o
   3 -10   5   2951.20   2016.70     93.20  44%1 o
   0  -8   5    639.83    456.60     86.50  44%1 o
   2 -11   6    114.64    276.00     69.10  44%1 o
  -1  -9   6   1110.60   1218.10    104.40  44%1 o
   1 -12   7    113.82    175.00     65.10  44%1 <
  -2 -10   7   5620.70   5194.30    142.40  44%1 o
   0 -13   8     27.75    333.10     64.20  44%1 o
  -3 -11   8    334.85    110.20     93.20  44%1 <
  -1 -14   9   1040.10    670.40     67.00  44%1 o
  -1  14  -9    489.24    677.10     68.80  44%1 o
  -2  13  -8    320.31     28.60     67.20  44%1 <
  -1  11  -7    661.73   1006.80     74.70  44%1 o
  -3  12  -7    172.97     33.20     67.10  44%1 <
   0   9  -6   1316.70   1995.90    100.30  44%1 o
  -2  10  -6   1076.40   1303.90     91.60  44%1 o
  -4  11  -6    169.64    -12.70     68.10  44%1 <
  -1   8  -5   1417.50   1505.00    103.60  44%1 o
  -6  11  -5     40.97    -70.30     45.70  44%1 <
  -7  10  -4     26.43     72.90     46.70  44%1 <
  -6   8  -3    554.26    353.80     50.30  44%1 o
   8  -2  -2    331.59    279.80     65.60  44%1 o
  -7   7  -2     37.27     48.90     45.90  44%1 <
  -8   6  -1    117.30     87.80     46.50  44%1 <
   8  -5   0    128.13     -2.10     64.80  44%1 <
   5  -3   0   1033.10   1410.30     96.70  44%1 o
   7  -6   1    697.72    418.00     68.70  44%1 o
   4  -4   1   1731.50   1877.10    107.70  44%1 o
   6  -7   2     77.03     95.50     48.60  44%1 <
   3  -5   2   3700.30   3919.20    118.50  44%1 o
   7  -9   3     30.31    165.00     64.80  44%1 <
   5  -8   3    810.21    953.60     69.50  44%1 o
   4  -7   3   1600.80   1855.20    101.10  44%1 o
   6 -10   4    128.76    232.60     64.90  44%1 o
   3  -8   4     79.61   -209.40     78.20  44%1 <
   5 -11   5    155.78    124.20     65.70  44%1 <
   2  -9   5    525.40    218.90     82.00  44%1 <
   4 -12   6    107.09    305.80     45.80  44%1 o
   1 -10   6    904.42    947.90     81.70  44%1 o
   3 -13   7     41.16     65.50     45.30  44%1 <
   0 -11   7    212.79    696.00     71.20  44%1 o
   2 -14   8    184.72     55.50     45.50  44%1 <
  -1 -12   8    192.94    409.80     64.60  44%1 o
  -4  12  -7     32.50     49.30     64.90  45%1 <
  -5  11  -6    149.10    407.30     47.80  45%1 o
   6   4  -5   2659.60   2049.90    127.40  45%1 o
   7   2  -4    785.87    776.60     86.40  45%1 o
   0   6  -4  14871.00  15663.60    244.90  45%1 o
   6   1  -3   5132.20   5283.30    144.90  45%1 o
  -1   5  -3   5114.90   5455.20    209.70  45%1 o
  -3   6  -3    347.97    632.30     95.00  45%1 o
   7  -1  -2   1223.10    923.70     80.60  45%1 o
   0   3  -2  10291.00  11964.30    408.50  45%1 o
  -2   4  -2  10343.00   7095.70    193.70  45%1 o
  -4   5  -2   3281.70   2569.40    116.60  45%1 o
   8  -3  -1    155.82    295.80     64.70  45%1 o
   6  -2  -1    391.43    331.30     86.20  45%1 o
  -1   2  -1  53218.00  42264.30    465.00  45%1 o
  -3   3  -1   8333.40   7474.00    197.10  45%1 o
  -5   4  -1   2465.80   3108.40    119.90  45%1 o
   7  -4   0   1557.90    784.00     73.30  45%1 o
  -2   1   0  16644.00  18329.30    351.80  45%1 o
  -4   2   0   1502.00   1829.80    122.10  45%1 o
  -6   3   0    181.60   1163.50     79.80  45%1 o
   8  -6   1     78.78    365.50     64.70  45%1 o
   6  -5   1    214.95     12.80     73.60  45%1 <
   1  -2   1  56623.00  45200.90    429.80  45%1 o
  -3   0   1   4165.10   5004.80    210.20  45%1 o
  -5   1   1    877.26   1506.10     95.80  45%1 o
  -7   2   1    152.23    155.00     69.20  45%1 <
   7  -7   2     59.24    144.70     64.60  45%1 <
   0  -3   2  16789.00  16915.80    385.20  45%1 o
  -4  -1   2   5093.10   6244.80    180.30  45%1 o
  -6   0   2   1002.00    967.40     88.30  45%1 o
  -8   1   2   1008.40   1126.60     85.50  45%1 o
   6  -8   3    415.30    654.40     68.50  45%1 o
   1  -5   3   4413.80   4218.10    197.40  45%1 o
  -1  -4   3   9650.40  10334.40    301.00  45%1 o
  -5  -2   3   3469.80   4553.90    148.50  45%1 o
  -7  -1   3    864.98   1121.40     90.60  45%1 o
  -9   0   3    239.24    329.10     78.90  45%1 o
   5  -9   4    622.95    488.40     72.40  45%1 o
   0  -6   4   6464.30   7737.40    195.70  45%1 o
  -2  -5   4  17211.00  17649.50    305.30  45%1 o
  -6  -3   4   1018.10    967.00    114.10  45%1 o
  -8  -2   4     47.42    218.70     78.90  45%1 <
   6 -11   5     34.16      5.20     64.50  45%1 <
  -7  -4   5    109.74    200.40    102.50  45%1 <
   5 -12   6     54.18    354.60     64.20  45%1 o
  -8  -5   6    313.89   -184.90     91.20  45%1 <
   4 -13   7    114.28    171.60     64.30  45%1 <
   1 -13   8    358.77     66.90     65.60  45%1 <
   0 -14   9     52.58   -223.40     64.40  45%1 <
  -2 -13   9    472.08    595.00     79.30  45%1 o
  -4 -12   9    789.92    819.30    103.30  45%1 o
   4  11  -9    321.21     -1.50    113.70  45%1 <
   3  10  -8    177.92    347.90     94.40  45%1 o
   1  11  -8    176.56    -16.20     83.40  45%1 <
   2  12  -9    392.45    370.20     80.50  45%1 o
  -1  14  -9    177.35    677.10     68.80  45%1 o
   0  12  -8   3192.50   2304.00    108.90  45%1 o
  -2  13  -8    318.42     28.60     67.20  45%1 <
  -1  11  -7    339.46   1006.80     74.70  45%1 o
  -3  12  -7    164.30     33.20     67.10  45%1 <
   0   9  -6   1536.40   1995.90    100.30  45%1 o
  -2  10  -6   1248.20   1303.90     91.60  45%1 o
  -4  11  -6    278.75    -12.70     68.10  45%1 <
   1   7  -5    742.18   1115.60    116.20  45%1 o
  -1   8  -5    735.19   1505.00    103.60  45%1 o
   9  -1  -3    184.09    160.70     64.50  45%1 <
   8  -2  -2    341.72    279.80     65.60  45%1 o
   5   0  -2    292.64    258.00    104.50  45%1 <
   8  -5   0     44.35     -2.10     64.80  45%1 <
   5  -3   0   1158.80   1410.30     96.70  45%1 o
   7  -6   1    539.10    418.00     68.70  45%1 o
   4  -4   1   1470.00   1877.10    107.70  45%1 o
   7  -9   3     67.95    165.00     64.80  45%1 <
   4  -7   3   1434.50   1855.20    101.10  45%1 o
   6 -10   4     78.59    232.60     64.90  45%1 o
   3  -8   4    113.62   -209.40     78.20  45%1 <
   5 -11   5     99.81    124.20     65.70  45%1 <
   2  -9   5    444.81    218.90     82.00  45%1 <
   4 -12   6     83.08    305.80     45.80  45%1 o
   1 -10   6    973.11    947.90     81.70  45%1 o
   3 -13   7      9.26     65.50     45.30  45%1 <
   0 -11   7    203.70    696.00     71.20  45%1 o
   2 -14   8    286.71     55.50     45.50  45%1 <
  -1 -12   8    218.76    409.80     64.60  45%1 o
   0  13  -9    259.06    230.90     65.60  45%1 o
  -1  12  -8    138.99   -133.90     65.50  45%1 <
  -3  13  -8    166.88   -219.40     64.60  45%1 <
  -3   9  -5     41.04    150.00     55.50  45%1 <
  -5  10  -5    554.10    810.70     58.30  45%1 o
  -2   7  -4    834.04   1477.80     77.10  45%1 o
  -4   8  -4    338.65    289.10     60.90  45%1 o
  -6   9  -4    155.30    338.90     49.50  45%1 o
  -5   7  -3   2306.60   2018.00     87.80  45%1 o
  -7   8  -3    298.05    341.30     48.20  45%1 o
  -6   6  -2    524.47    738.00     66.60  45%1 o
  -8   7  -2    252.10    263.20     47.40  45%1 o
  -7   5  -1    900.91   1079.60     63.30  45%1 o
  -8   4   0     98.17    -29.20     47.00  45%1 <
   5  -6   2     75.39    153.90     54.70  45%1 <
   4 -10   5     63.79     61.60     46.90  45%1 <
   3 -11   6   1616.30   1517.70     67.70  45%1 o
   2 -12   7    355.16    413.60     48.50  45%1 o
   4   8  -7   3731.90   4929.90    184.20  46%1 o
   2   9  -7   3738.50   4199.20    142.60  46%1 o
   0  10  -7    408.30    -51.40     90.00  46%1 <
  -2  11  -7    817.79    838.50     75.70  46%1 o
  -5  12  -7      5.69   -279.00     65.00  46%1 <
  -4  12  -7     38.70     49.30     64.90  46%1 <
   7   5  -6    834.20    854.80    113.70  46%1 o
  -1   9  -6    102.52   -219.20     83.60  46%1 <
  -3  10  -6     88.18    188.80     52.50  46%1 o
  -6  11  -6     24.13     30.90     64.80  46%1 <
  -5  11  -6    158.95    407.30     47.80  46%1 o
   8   3  -5    501.79    682.00     80.50  46%1 o
   6   4  -5   2717.90   2049.90    127.40  46%1 o
  -2   8  -5   2527.90   2722.20    116.00  46%1 o
  -4   9  -5   1231.60   1194.10     84.20  46%1 o
  -6  10  -5     57.22    -28.50     46.00  46%1 <
   7   2  -4    707.98    776.60     86.40  46%1 o
  -3   7  -4   1034.80    707.10     94.90  46%1 o
  -5   8  -4    763.07    890.50     79.60  46%1 o
  -7   9  -4    165.74    247.00     47.80  46%1 o
   8   0  -3    123.05    133.60     79.50  46%1 <
  -1   5  -3   4960.10   5455.20    209.70  46%1 o
  -4   6  -3    234.80    645.70     92.20  46%1 o
  -3   6  -3    332.17    632.30     95.00  46%1 o
  -6   7  -3    316.07    799.00     73.80  46%1 o
   9  -2  -2     80.93    280.10     64.20  46%1 o
   7  -1  -2   1266.70    923.70     80.60  46%1 o
  -2   4  -2   9932.30   7095.70    193.70  46%1 o
  -5   5  -2    459.07    474.70     83.40  46%1 o
  -4   5  -2   3405.00   2569.40    116.60  46%1 o
  -7   6  -2     78.41    156.90     65.40  46%1 <
   8  -3  -1    144.22    295.80     64.70  46%1 o
   3   0  -1   2927.70   3768.70    221.80  46%1 o
  -1   2  -1  52947.00  42264.30    465.00  46%1 o
  -3   3  -1   8315.50   7474.00    197.10  46%1 o
  -6   4  -1    197.59    159.60     75.30  46%1 <
  -5   4  -1   2383.00   3108.40    119.90  46%1 o
  -8   5  -1     27.03    -91.50     64.70  46%1 <
   7  -4   0   1543.00    784.00     73.30  46%1 o
   6  -3   0    407.04    637.30     82.30  46%1 o
   4  -2   0    348.26   1284.10    115.80  46%1 o
   2  -1   0  10923.00   9820.10    324.20  46%1 o
  -2   1   0  16058.00  18329.30    351.80  46%1 o
  -4   2   0   1606.10   1829.80    122.10  46%1 o
  -7   3   0     48.18    179.90     68.80  46%1 <
  -6   3   0    165.16   1163.50     79.80  46%1 o
   8  -6   1     55.56    365.50     64.70  46%1 o
   6  -5   1    188.31     12.80     73.60  46%1 <
   7  -5   1    670.28    362.50     69.30  46%1 o
   5  -4   1   2182.90   2186.30    102.80  46%1 o
   3  -3   1  18516.00  14858.40    241.20  46%1 o
   1  -2   1  57201.00  45200.90    429.80  46%1 o
  -3   0   1   4649.70   5004.80    210.20  46%1 o
  -5   1   1    764.92   1506.10     95.80  46%1 o
  -8   2   1    666.63    592.80     68.10  46%1 o
  -7   2   1    136.16    155.00     69.20  46%1 <
   7  -7   2     62.31    144.70     64.60  46%1 <
   6  -6   2    932.59    850.10     79.00  46%1 o
   4  -5   2   1344.50   2043.20    108.10  46%1 o
   2  -4   2   7570.90   6995.00    217.80  46%1 o
   0  -3   2  17400.00  16915.80    385.20  46%1 o
  -4  -1   2   5329.70   6244.80    180.30  46%1 o
  -6   0   2    938.56    967.40     88.30  46%1 o
  -9   1   2    380.27    159.70     64.40  46%1 <
   6  -8   3    382.36    654.40     68.50  46%1 o
   7  -8   3    104.23     69.70     64.30  46%1 <
   5  -7   3   1765.20   2067.90    101.80  46%1 o
   3  -6   3    643.56    682.70     94.50  46%1 o
   1  -5   3   4206.40   4218.10    197.40  46%1 o
  -1  -4   3   9618.20  10334.40    301.00  46%1 o
  -5  -2   3   3086.40   4553.90    148.50  46%1 o
  -8  -1   3    604.31    836.80     84.10  46%1 o
   5  -9   4    630.19    488.40     72.40  46%1 o
   6  -9   4    282.84    509.30     68.10  46%1 o
   4  -8   4    139.27     60.40     76.90  46%1 <
   2  -7   4   1350.00   1117.10    117.00  46%1 o
   0  -6   4   5707.90   7737.40    195.70  46%1 o
  -2  -5   4  18464.00  17649.50    305.30  46%1 o
   6 -11   5     44.77      5.20     64.50  46%1 <
   5 -10   5    571.94    724.40     69.30  46%1 o
   3  -9   5    308.88   1050.20     84.40  46%1 o
   1  -8   5   2629.40   1893.00    121.30  46%1 o
  -1  -7   5   1418.90   3190.40    134.40  46%1 o
  -3  -6   5  12606.00  13184.90    270.70  46%1 o
   5 -12   6     84.33    354.60     64.20  46%1 o
   4 -11   6    118.23    479.20     66.10  46%1 o
   2 -10   6    539.48   1066.30     81.20  46%1 o
   0  -9   6    957.14   1233.10    110.00  46%1 o
  -2  -8   6   5981.40   6420.90    169.50  46%1 o
   4 -13   7    112.96    171.60     64.30  46%1 <
   3 -12   7    536.55    516.20     66.70  46%1 o
   1 -11   7    993.95   1059.10     81.10  46%1 o
  -1 -10   7   1050.90   1221.50    100.90  46%1 o
  -3  -9   7   1352.60   2015.50    131.40  46%1 o
   1 -13   8    400.95     66.90     65.60  46%1 <
   2 -13   8    282.60     52.50     66.30  46%1 <
   0 -12   8   1465.00   2121.60     82.60  46%1 o
  -2 -11   8    736.03    958.10     96.70  46%1 o
   0 -14   9     45.61   -223.40     64.40  46%1 <
   1 -14   9    290.72    430.00     64.40  46%1 o
  -1 -13   9    284.43    298.40     64.60  46%1 o
  -3 -12   9     45.06    372.50     91.20  46%1 o
   3  10  -8    170.53    347.90     94.40  46%1 o
   1  11  -8    159.23    -16.20     83.40  46%1 <
   2  12  -9    340.08    370.20     80.50  46%1 o
   0  13  -9    305.90    230.90     65.60  46%1 o
  -1  12  -8    121.59   -133.90     65.50  46%1 <
  -3  13  -8    166.02   -219.40     64.60  46%1 <
  -5   7  -3   2268.90   2018.00     87.80  46%1 o
  -6   6  -2    512.27    738.00     66.60  46%1 o
   4 -10   5     59.35     61.60     46.90  46%1 <
   3 -11   6   1516.90   1517.70     67.70  46%1 o
   3   7  -6   1099.80   2577.90    181.20  47%1 o
   1   8  -6    910.44   1148.30    107.60  47%1 o
   0   7  -5   2393.40   1921.90    121.20  47%1 o
  -3   7  -4   1200.80    707.10     94.90  47%1 o
   5   2  -3   7313.60   6070.10    168.60  47%1 o
  -4   6  -3    256.84    645.70     92.20  47%1 o
   6   0  -2    318.54    722.10     94.50  47%1 o
   4   1  -2   7715.10   5756.00    181.70  47%1 o
  -5   5  -2    578.38    474.70     83.40  47%1 o
   5  -1  -1    599.78    978.80    104.00  47%1 o
   7  -5   1    855.46    362.50     69.30  47%1 o
  -7   0   2   3002.70   2133.50    104.60  47%1 o
  -8  -1   3    783.44    836.80     84.10  47%1 o
  -7  -3   4    300.50    592.10     93.50  47%1 o
  -8  -4   5    170.35    170.50     91.30  47%1 <
  -4  -7   6  23044.00  34892.10    355.60  47%1 o
  -4 -10   8   1517.40   2522.60    129.50  47%1 o
  -3 -12   9     58.87    372.50     91.20  47%1 o
  -5 -11   9    404.59    898.60    128.40  47%1 o
   2  13 -10    761.38     57.00     79.00  47%1 <
   3  11  -9   1096.70    788.40     94.50  47%1 o
   1  12  -9    102.58    157.20     65.20  47%1 <
  -1  13  -9     87.55    -97.90     64.50  47%1 <
   2  10  -8   2341.20   2118.80    110.30  47%1 o
   0  11  -8    206.31   -261.40     67.80  47%1 <
  -2  12  -8    429.68    317.50     50.50  47%1 o
  -1  10  -7     96.63    366.30     74.30  47%1 o
  -3  11  -7    145.82   -108.50     47.70  47%1 <
  -4  10  -6   1017.50    513.40     74.10  47%1 o
  -5   9  -5    152.39     50.50     66.80  47%1 <
   8   2  -4    128.27     60.10     79.10  47%1 <
  -1   6  -4   7275.20   5897.10    161.70  47%1 o
  -6   8  -4   1120.50    701.10     70.20  47%1 o
   9   0  -3    428.42    209.00     64.50  47%1 o
   7   1  -3    906.93    189.40     86.40  47%1 <
  -2   5  -3    508.39   1744.80    149.10  47%1 o
  -7   7  -3    487.53    282.60     48.70  47%1 o
   8  -1  -2    758.09    121.20     69.10  47%1 <
  -3   4  -2   4468.20   2790.50    150.00  47%1 o
  -8   6  -2    308.60    320.20     47.70  47%1 o
   7  -2  -1    336.04    478.50     71.20  47%1 o
  -4   3  -1   2941.20   2727.10    125.80  47%1 o
  -7   4  -1    187.93    114.20     66.30  47%1 <
   8  -4   0     95.15    106.00     46.00  47%1 <
  -5   2   0   1275.80   1884.90     96.90  47%1 o
  -8   3   0     70.29    267.40     65.90  47%1 o
  -6   1   1    752.12   1117.60     90.40  47%1 o
  -9   2   1    276.39    280.00     64.90  47%1 o
   8  -7   2    635.56    488.00     48.00  47%1 o
   6  -7   3   1089.00    917.10     72.60  47%1 o
  -6  -2   3    881.77   1144.70    107.10  47%1 o
  -9  -1   3    686.00    787.20     83.20  47%1 o
   7  -9   4    171.58     47.90     64.50  47%1 <
   5  -8   4    363.21    305.70     71.10  47%1 o
   3  -7   4    679.77   1065.80     88.90  47%1 o
   6 -10   5    229.71    278.50     64.70  47%1 o
   4  -9   5    499.65   1120.70     77.30  47%1 o
   2  -8   5   1751.40   1732.20     96.30  47%1 o
   5 -11   6    159.15    139.10     65.10  47%1 <
   3 -10   6    767.33    593.20     71.90  47%1 o
   1  -9   6    702.74   1139.00    103.70  47%1 o
   4 -12   7     89.98    -25.90     64.60  47%1 <
   2 -11   7   1067.30   1066.90     75.10  47%1 o
   0 -10   7    370.66    143.80     87.50  47%1 <
   3 -13   8    334.46    346.70     65.60  47%1 o
   1 -12   8    231.50    354.30     65.80  47%1 o
  -1 -11   8     71.83    252.90     80.40  47%1 o
   0 -13   9    634.54     87.40     80.20  47%1 <
   1  13 -10    148.76    115.70     65.20  47%1 <
  -2  13  -9    335.62    180.90     46.60  47%1 o
  -3  12  -8    217.71    255.20     45.80  47%1 o
  -4  11  -7    191.59    147.10     47.10  47%1 o
  -2   9  -6   1307.60   1317.90     71.70  47%1 o
  -5  10  -6    195.39    149.20     49.10  47%1 o
  -3   8  -5    348.65   1079.10     92.40  47%1 o
  -6   9  -5    341.51    203.70     47.70  47%1 o
  -4   7  -4   1549.90   1430.60     90.80  47%1 o
  -7   8  -4     41.10    238.20     46.50  47%1 o
  -5   6  -3   1270.70    768.60     69.60  47%1 o
  -8   7  -3     18.07    -81.90     45.60  47%1 <
  -6   5  -2    144.02    447.60     53.90  47%1 o
   7  -3   0     66.74    113.00     67.80  47%1 <
  -9   3   0    175.41    -68.00     64.10  47%1 <
   8  -5   1     16.31     64.60     64.10  47%1 <
   6  -4   1    343.63    305.10     78.20  47%1 o
   7  -6   2    106.00    194.80     46.90  47%1 o
   5  -5   2    216.60    376.40     60.80  47%1 o
   3  -4   2   1312.70   1794.40    136.40  47%1 o
  -8   0   2    897.66   1578.50     80.50  47%1 o
   4  -6   3    736.38    429.30     66.50  47%1 o
   2  -5   3   4755.70   3210.90    160.90  47%1 o
   1  -6   4   1744.70   2639.60    137.90  47%1 o
   3  11  -9    992.93    788.40     94.50  48%1 o
   1  12  -9    103.03    157.20     65.20  48%1 <
   2  10  -8   2042.70   2118.80    110.30  48%1 o
   0  11  -8    161.98   -261.40     67.80  48%1 <
  -1  10  -7     93.98    366.30     74.30  48%1 o
  -3  11  -7    138.36   -108.50     47.70  48%1 <
   3   7  -6    958.16   2577.90    181.20  48%1 o
  -4  10  -6    857.16    513.40     74.10  48%1 o
   2   6  -5   4612.10   3499.70    169.00  48%1 o
   0   7  -5   2042.20   1921.90    121.20  48%1 o
  -5   9  -5    158.43     50.50     66.80  48%1 <
   8   2  -4    108.73     60.10     79.10  48%1 <
   6   3  -4   2180.00   3008.50    127.40  48%1 o
  -1   6  -4   6508.60   5897.10    161.70  48%1 o
  -6   8  -4   1058.80    701.10     70.20  48%1 o
   9   0  -3    368.47    209.00     64.50  48%1 o
   7   1  -3    862.11    189.40     86.40  48%1 <
   5   2  -3   6677.10   6070.10    168.60  48%1 o
  -2   5  -3    476.21   1744.80    149.10  48%1 o
  -7   7  -3    408.68    282.60     48.70  48%1 o
   8  -1  -2    706.19    121.20     69.10  48%1 <
   6   0  -2    289.96    722.10     94.50  48%1 o
   4   1  -2   6843.00   5756.00    181.70  48%1 o
  -3   4  -2   3906.40   2790.50    150.00  48%1 o
  -8   6  -2    425.17    320.20     47.70  48%1 o
  -4   3  -1   2628.00   2727.10    125.80  48%1 o
  -7   4  -1    166.86    114.20     66.30  48%1 <
  -5   2   0   1217.60   1884.90     96.90  48%1 o
  -8   3   0     56.33    267.40     65.90  48%1 o
  -6   1   1    697.14   1117.60     90.40  48%1 o
  -9   2   1    260.70    280.00     64.90  48%1 o
  -5  -1   2   5377.00   4151.60    149.20  48%1 o
  -7   0   2   2698.60   2133.50    104.60  48%1 o
   6  -7   3    989.87    917.10     72.60  48%1 o
  -6  -2   3    794.17   1144.70    107.10  48%1 o
  -9  -1   3    581.66    787.20     83.20  48%1 o
   7  -9   4    224.22     47.90     64.50  48%1 <
   5  -8   4    333.31    305.70     71.10  48%1 o
   3  -7   4    620.14   1065.80     88.90  48%1 o
  -7  -3   4    341.20    592.10     93.50  48%1 o
   6 -10   5    177.77    278.50     64.70  48%1 o
   4  -9   5    436.89   1120.70     77.30  48%1 o
   2  -8   5   1554.30   1732.20     96.30  48%1 o
  -8  -4   5    134.31    170.50     91.30  48%1 <
   5 -11   6    171.90    139.10     65.10  48%1 <
   3 -10   6    701.54    593.20     71.90  48%1 o
   1  -9   6    590.63   1139.00    103.70  48%1 o
   4 -12   7     72.86    -25.90     64.60  48%1 <
   2 -11   7    982.21   1066.90     75.10  48%1 o
   0 -10   7    311.95    143.80     87.50  48%1 <
   3 -13   8    384.75    346.70     65.60  48%1 o
   1 -12   8    244.14    354.30     65.80  48%1 o
  -1 -11   8     64.74    252.90     80.40  48%1 o
  -4 -10   8   1209.50   2522.60    129.50  48%1 o
   0 -13   9    589.23     87.40     80.20  48%1 <
  -5 -11   9    326.84    898.60    128.40  48%1 o
   1  13 -10    133.51    115.70     65.20  48%1 <
   0  12  -9     88.22     49.70     65.20  48%1 <
  -2  13  -9    259.52    180.90     46.60  48%1 o
  -3  12  -8    198.65    255.20     45.80  48%1 o
  -4  11  -7    198.06    147.10     47.10  48%1 o
  -2   9  -6   1205.10   1317.90     71.70  48%1 o
  -5  10  -6    240.94    149.20     49.10  48%1 o
  -3   8  -5    260.27   1079.10     92.40  48%1 o
  -6   9  -5    342.75    203.70     47.70  48%1 o
  -4   7  -4   1500.40   1430.60     90.80  48%1 o
  -7   8  -4     94.08    238.20     46.50  48%1 o
  -5   6  -3   1109.50    768.60     69.60  48%1 o
  -8   7  -3     18.97    -81.90     45.60  48%1 <
  -6   5  -2    123.72    447.60     53.90  48%1 o
   8  -2  -1    535.68     70.60     66.60  48%1 <
  -8   4  -1    204.24    183.90     64.50  48%1 <
   7  -3   0     55.05    113.00     67.80  48%1 <
   5  -2   0   4043.10   4127.40    130.90  48%1 o
  -9   3   0    156.09    -68.00     64.10  48%1 <
   8  -5   1     12.88     64.60     64.10  48%1 <
   6  -4   1    304.77    305.10     78.20  48%1 o
   4  -3   1   4306.00   5078.90    141.20  48%1 o
  -7   1   1   4219.30   3086.00    106.90  48%1 o
   7  -6   2     97.67    194.80     46.90  48%1 o
   5  -5   2    171.93    376.40     60.80  48%1 o
   3  -4   2   1113.70   1794.40    136.40  48%1 o
  -8   0   2    815.91   1578.50     80.50  48%1 o
   4  -6   3    658.82    429.30     66.50  48%1 o
   2  -5   3   4212.30   3210.90    160.90  48%1 o
   1  -6   4   1553.30   2639.60    137.90  48%1 o
   0  -7   5   4271.90   3676.60    121.50  48%1 o
   4 -10   6   1042.20    886.60     72.50  48%1 o
   5 -12   7     93.09     44.60     64.20  48%1 <
  -2 -12   9    651.22    270.80     81.30  48%1 o
   3  12 -10    756.85   1276.60     94.60  49%1 o
   1  13 -10    105.15    115.70     65.20  49%1 <
   5  10  -9   1814.40   1347.40    141.90  49%1 o
   3  11  -9   1146.40    788.40     94.50  49%1 o
   0  12  -9     60.79     49.70     65.20  49%1 <
  -3  13  -9     83.56    245.30     65.10  49%1 o
   2  10  -8   2074.90   2118.80    110.30  49%1 o
  -1  11  -8    493.04    924.40     71.70  49%1 o
  -3  12  -8    212.32    255.20     45.80  49%1 o
   1   9  -7    344.45    740.90     97.30  49%1 o
  -4  11  -7    209.97    147.10     47.10  49%1 o
   0   8  -6    808.40   1219.70    109.30  49%1 o
  -5  10  -6    199.49    149.20     49.10  49%1 o
   7   4  -5    496.95    783.30     98.00  49%1 o
   2   6  -5   4208.30   3499.70    169.00  49%1 o
  -3   8  -5     78.61   1079.10     92.40  49%1 o
  -6   9  -5    243.76    203.70     47.70  49%1 o
   8   2  -4     86.13     60.10     79.10  49%1 <
   6   3  -4   1938.30   3008.50    127.40  49%1 o
   1   5  -4   4875.00   4864.50    246.70  49%1 o
  -4   7  -4   1720.00   1430.60     90.80  49%1 o
  -7   8  -4     25.82    238.20     46.50  49%1 o
   0   4  -3   2471.00   5180.80    243.30  49%1 o
  -5   6  -3    916.79    768.60     69.60  49%1 o
   9  -1  -2    130.74    246.10     64.20  49%1 o
  -7   5  -2    442.38    492.30     68.40  49%1 o
   8  -2  -1    510.51     70.60     66.60  49%1 <
   6  -1  -1   3771.00   3117.40    128.20  49%1 o
  -8   4  -1    223.60    183.90     64.50  49%1 <
   7  -3   0     31.34    113.00     67.80  49%1 <
   5  -2   0   4418.50   4127.40    130.90  49%1 o
  -3   1   0  13284.00  13156.40    245.40  49%1 o
  -6   2   0    389.44    703.80     84.10  49%1 o
  -9   3   0    139.97    -68.00     64.10  49%1 <
   8  -5   1     10.86     64.60     64.10  49%1 <
   6  -4   1    287.50    305.10     78.20  49%1 o
   4  -3   1   4772.30   5078.90    141.20  49%1 o
  -4   0   1  13738.00  12766.90    220.20  49%1 o
  -7   1   1   3961.20   3086.00    106.90  49%1 o
   5  -5   2    152.75    376.40     60.80  49%1 o
   3  -4   2    950.88   1794.40    136.40  49%1 o
  -5  -1   2   4567.00   4151.60    149.20  49%1 o
  -8   0   2    865.79   1578.50     80.50  49%1 o
   2  -5   3   4227.80   3210.90    160.90  49%1 o
  -6  -2   3    797.00   1144.70    107.10  49%1 o
   1  -6   4   1445.90   2639.60    137.90  49%1 o
  -8  -3   4    129.05     82.70     79.50  49%1 <
   0  -7   5   3709.00   3676.60    121.50  49%1 o
   4 -10   6   1060.30    886.60     72.50  49%1 o
  -1  -8   6   1099.40   1621.30    110.30  49%1 o
  -7  -6   6    436.85    515.90    112.00  49%1 o
   5 -12   7     97.75     44.60     64.20  49%1 <
   3 -11   7    289.36    249.40     65.00  49%1 o
   0 -10   7    218.67    143.80     87.50  49%1 <
  -2  -9   7   5242.80   3499.20    130.20  49%1 o
  -1 -11   8     93.10    252.90     80.40  49%1 o
  -2 -12   9    631.90    270.80     81.30  49%1 o
  -5 -11   9    237.22    898.60    128.40  49%1 o
   0  13 -10    141.04     16.00     64.90  49%1 <
  -4  12  -8    245.86    -31.80     46.50  49%1 <
  -2  10  -7   2218.60   2482.40     86.10  49%1 o
  -5  11  -7     24.88    226.60     46.60  49%1 o
  -3   9  -6    799.27    901.70     67.60  49%1 o
  -6  10  -6    189.37    209.10     47.00  49%1 o
  -1   7  -5    434.28    505.10     92.50  49%1 o
  -4   8  -5   1161.60   1454.80     79.20  49%1 o
  -7   9  -5    168.75    -26.50     46.20  49%1 <
  -2   6  -4    583.46    132.80    103.40  49%1 <
  -5   7  -4   1695.50   1567.30     79.00  49%1 o
   8   1  -3   1428.90    767.70     75.90  49%1 o
  -3   5  -3    642.59    796.50    100.00  49%1 o
  -7   6  -3    154.76    384.40     65.40  49%1 o
  -6   6  -3    446.81    815.60     57.70  49%1 o
   7   0  -2   1938.00   2253.20     91.10  49%1 o
  -1   3  -2  11232.00   8144.50    304.10  49%1 o
  -4   4  -2    102.31    266.90     92.20  49%1 <
  -8   5  -2    310.46    513.30     65.70  49%1 o
  -2   2  -1   6994.20   7055.50    226.40  49%1 o
  -5   3  -1    268.35    219.20     80.70  49%1 <
   8  -3   0    141.32    233.50     64.80  49%1 o
   7  -4   1    538.99    559.00     69.80  49%1 o
  -8   1   1    173.16    608.80     65.70  49%1 o
   8  -6   2    194.12    426.80     46.80  49%1 o
   6  -5   2    400.47    309.80     74.30  49%1 o
  -9   0   2     92.94     38.90     64.60  49%1 <
   7  -7   3    108.71    120.70     45.90  49%1 <
   5  -6   3    160.30    305.30     79.90  49%1 o
   6  -8   4    693.85    439.70     50.60  49%1 o
   4  -7   4    362.67    894.30     85.40  49%1 o
   5  -9   5    301.60    294.50     50.00  49%1 o
   3  -8   5   1593.20   1439.40     95.70  49%1 o
   2  -9   6    687.32    776.20     84.40  49%1 o
   1 -10   7    104.49    348.40     71.80  49%1 o
   2 -12   8    532.43    342.40     49.30  49%1 o
   0 -11   8    155.36    227.10     66.00  49%1 o
   1 -13   9     80.58     96.60     64.00  49%1 <
   3  12 -10    761.27   1276.60     94.60  50%1 o
   0  13 -10    148.53     16.00     64.90  50%1 <
   5  10  -9   1879.80   1347.40    141.90  50%1 o
   2  11  -9   1174.70    440.00     84.60  50%1 o
  -1  12  -9    395.87    203.20     65.60  50%1 o
   4   9  -8   1456.60   1533.00    128.90  50%1 o
  -2  10  -7   2261.80   2482.40     86.10  50%1 o
   8   5  -6    522.58    617.70    103.20  50%1 o
   0   8  -6    870.80   1219.70    109.30  50%1 o
  -3   9  -6    828.22    901.70     67.60  50%1 o
   7   4  -5    510.87    783.30     98.00  50%1 o
  -1   7  -5    448.95    505.10     92.50  50%1 o
  -4   8  -5   1161.00   1454.80     79.20  50%1 o
   1   5  -4   4928.50   4864.50    246.70  50%1 o
  -2   6  -4    577.20    132.80    103.40  50%1 <
  -5   7  -4   1727.60   1567.30     79.00  50%1 o
   8   1  -3   1488.70    767.70     75.90  50%1 o
   0   4  -3   2451.10   5180.80    243.30  50%1 o
  -3   5  -3    648.67    796.50    100.00  50%1 o
  -7   6  -3    146.05    384.40     65.40  50%1 o
   7   0  -2   2038.20   2253.20     91.10  50%1 o
   5   1  -2   9760.10   8510.60    178.20  50%1 o
  -1   3  -2  11507.00   8144.50    304.10  50%1 o
  -4   4  -2    100.25    266.90     92.20  50%1 <
  -8   5  -2    313.39    513.30     65.70  50%1 o
   4   0  -1   3472.70   7591.10    191.10  50%1 o
  -2   2  -1   7172.90   7055.50    226.40  50%1 o
  -5   3  -1    271.28    219.20     80.70  50%1 <
   8  -3   0    160.42    233.50     64.80  50%1 o
   3  -1   0  14136.00  15056.00    254.60  50%1 o
  -3   1   0  13635.00  13156.40    245.40  50%1 o
  -7   2   0    367.19    496.20     71.80  50%1 o
   7  -4   1    573.11    559.00     69.80  50%1 o
   2  -2   1   9217.00   5649.60    257.70  50%1 o
  -8   1   1    180.61    608.80     65.70  50%1 o
   8  -6   2    168.21    426.80     46.80  50%1 o
   6  -5   2    429.42    309.80     74.30  50%1 o
   1  -3   2   7187.50   7959.40    286.60  50%1 o
  -6  -1   2    971.07   1168.30     99.40  50%1 o
  -9   0   2     96.71     38.90     64.60  50%1 <
   5  -6   3    159.61    305.30     79.90  50%1 o
   0  -4   3   1705.80   3325.40    230.10  50%1 o
  -7  -2   3    168.42    322.30     80.30  50%1 o
   4  -7   4    364.66    894.30     85.40  50%1 o
  -1  -5   4   2569.00   3260.60    244.40  50%1 o
  -8  -3   4    133.80     82.70     79.50  50%1 <
   3  -8   5   1647.00   1439.40     95.70  50%1 o
  -6  -5   5   1419.80    916.50    129.80  50%1 o
   2  -9   6    708.53    776.20     84.40  50%1 o
   1 -10   7    104.71    348.40     71.80  50%1 o
  -2  -9   7   5410.00   3499.20    130.20  50%1 o
   0 -11   8    169.06    227.10     66.00  50%1 o
  -3 -10   8    461.00     13.50    102.80  50%1 <
   1 -13   9     77.16     96.60     64.00  50%1 <
  -1 -12   9    316.18    621.80     80.50  50%1 o
  -4 -11   9    149.28    636.40    101.40  50%1 o
  -1  13 -10     95.40     75.00     64.70  50%1 <
  -2  12  -9    234.02    184.30     65.00  50%1 <
   1  10  -8    724.82    924.50     77.80  50%1 o
  -3  11  -8    136.46    336.00     69.00  50%1 o
  -2  11  -8    466.24    506.50     50.60  50%1 o
   0   9  -7    281.13    209.90     79.70  50%1 <
  -4  10  -7   1250.20   1077.60     76.90  50%1 o
  -3  10  -7    539.59    538.10     60.30  50%1 o
  -1   8  -6   3769.20   3068.80    120.90  50%1 o
  -5   9  -6    392.47    142.60     69.90  50%1 <
  -4   9  -6   1504.00    801.10     65.50  50%1 o
  -2   7  -5   4745.40   5253.00    135.30  50%1 o
  -6   8  -5    101.14     35.20     66.00  50%1 <
  -5   8  -5   1586.30   1083.30     69.40  50%1 o
  -3   6  -4    772.69    752.80     93.60  50%1 o
  -7   7  -4    301.94    207.20     65.60  50%1 o
  -6   7  -4     89.67     96.80     47.10  50%1 <
  -4   5  -3   1108.80   1055.70     96.10  50%1 o
  -8   6  -3    227.52    489.70     65.50  50%1 o
  -5   4  -2    874.59    322.80     85.10  50%1 o
   9  -2  -1    262.60    241.50     45.80  50%1 o
   7  -1  -1   3914.40   4042.70    113.20  50%1 o
  -6   3  -1    491.07    892.50     79.30  50%1 o
   6  -2   0    412.75    700.30     79.90  50%1 o
  -8   2   0     50.93    135.10     64.20  50%1 <
   8  -4   1    301.53    172.90     65.30  50%1 <
   5  -3   1    105.34    512.90     85.20  50%1 o
  -5   0   1   1044.40   2623.10    114.30  50%1 o
  -9   1   1    162.09    243.60     64.50  50%1 o
   7  -5   2    374.56    526.20     65.20  50%1 o
   4  -4   2    285.35    349.40     90.20  50%1 o
   8  -7   3     43.63     46.00     45.80  50%1 <
   6  -6   3    135.17    132.40     68.10  50%1 <
   3  -5   3    336.58    584.60     94.10  50%1 o
   7  -8   4    161.83    150.50     46.00  50%1 o
   5  -7   4    631.25    917.90     84.60  50%1 o
   2  -6   4   1106.30   1459.70    111.00  50%1 o
   6  -9   5    118.62    209.10     46.20  50%1 o
   7  -9   5     32.54    129.00     64.10  50%1 <
   4  -8   5    999.48    754.90     82.70  50%1 o
   1  -7   5    939.88    819.50     87.60  50%1 o
   5 -10   6    547.13    183.20     46.90  50%1 o
   6 -10   6    136.73     84.20     64.60  50%1 <
   3  -9   6    615.26    251.80     76.50  50%1 o
   0  -8   6    737.11   1118.60    106.30  50%1 o
   4 -11   7    104.77    214.20     46.10  50%1 o
   5 -11   7    152.95     54.20     64.40  50%1 <
   2 -10   7   3458.10   3616.00    108.10  50%1 o
   3 -12   8     51.80    -36.40     45.90  50%1 <
   4 -12   8    157.58    139.60     65.50  50%1 <
   2 -13   9    452.33    177.80     46.20  50%1 o
  -2 -13  10    585.97    327.40     79.30  50%1 o
   2  12 -10     15.75    190.10     78.80  51%1 <
  -1  13 -10     78.92     75.00     64.70  51%1 <
   5  10  -9   1212.70   1347.40    141.90  51%1 o
   2  11  -9   1587.40    440.00     84.60  51%1 o
  -2  12  -9    207.57    184.30     65.00  51%1 <
   4   9  -8   1199.40   1533.00    128.90  51%1 o
   1  10  -8    968.82    924.50     77.80  51%1 o
  -3  11  -8    274.31    336.00     69.00  51%1 o
  -2  11  -8    300.03    506.50     50.60  51%1 o
   0   9  -7    553.80    209.90     79.70  51%1 <
  -4  10  -7   1213.00   1077.60     76.90  51%1 o
  -3  10  -7    688.96    538.10     60.30  51%1 o
  -1   8  -6   2089.70   3068.80    120.90  51%1 o
  -5   9  -6    543.73    142.60     69.90  51%1 <
  -4   9  -6    604.48    801.10     65.50  51%1 o
   8   4  -5     82.98    -57.20     90.70  51%1 <
  -2   7  -5   5625.70   5253.00    135.30  51%1 o
  -6   8  -5    124.75     35.20     66.00  51%1 <
   7   3  -4    671.19    893.80     98.60  51%1 o
  -3   6  -4    826.15    752.80     93.60  51%1 o
  -7   7  -4    302.81    207.20     65.60  51%1 o
   9   1  -3    319.16    141.90     79.50  51%1 <
   6   2  -3    355.19    215.10     92.10  51%1 <
  -4   5  -3   1220.60   1055.70     96.10  51%1 o
  -8   6  -3    293.24    489.70     65.50  51%1 o
   8   0  -2   1414.80    738.30     74.10  51%1 o
   5   1  -2   9593.90   8510.60    178.20  51%1 o
  -5   4  -2    534.83    322.80     85.10  51%1 o
   7  -1  -1   4005.60   4042.70    113.20  51%1 o
   4   0  -1   5694.90   7591.10    191.10  51%1 o
  -7   3  -1   1887.80   2153.30     93.70  51%1 o
  -6   3  -1    647.73    892.50     79.30  51%1 o
   9  -3   0    352.77    416.20     64.80  51%1 o
   6  -2   0    625.16    700.30     79.90  51%1 o
   3  -1   0  16633.00  15056.00    254.60  51%1 o
  -4   1   0     65.29    479.10    134.60  51%1 o
  -8   2   0     33.56    135.10     64.20  51%1 <
   8  -4   1    159.02    172.90     65.30  51%1 <
   5  -3   1    138.92    512.90     85.20  51%1 o
   2  -2   1   6161.30   5649.60    257.70  51%1 o
  -5   0   1   1518.30   2623.10    114.30  51%1 o
  -9   1   1    197.88    243.60     64.50  51%1 o
   7  -5   2    316.84    526.20     65.20  51%1 o
   4  -4   2    549.91    349.40     90.20  51%1 o
   1  -3   2   8569.00   7959.40    286.60  51%1 o
  -6  -1   2    965.35   1168.30     99.40  51%1 o
   6  -6   3    391.05    132.40     68.10  51%1 <
   3  -5   3    183.12    584.60     94.10  51%1 o
   0  -4   3   2183.30   3325.40    230.10  51%1 o
  -8  -2   3     36.16    125.50     78.60  51%1 <
   5  -7   4   1165.40    917.90     84.60  51%1 o
   2  -6   4   1338.90   1459.70    111.00  51%1 o
  -1  -5   4   3858.20   3260.60    244.40  51%1 o
  -5  -4   4    436.26    234.60    141.40  51%1 <
   7  -9   5     91.48    129.00     64.10  51%1 <
   4  -8   5   1063.50    754.90     82.70  51%1 o
   1  -7   5    557.05    819.50     87.60  51%1 o
   6 -10   6    385.08     84.20     64.60  51%1 <
   3  -9   6    351.91    251.80     76.50  51%1 o
   0  -8   6   1465.60   1118.60    106.30  51%1 o
   5 -11   7    313.95     54.20     64.40  51%1 <
   2 -10   7   3168.10   3616.00    108.10  51%1 o
  -1  -9   7   1117.00   1139.60    101.10  51%1 o
   3 -12   8     96.93    -36.40     45.90  51%1 <
   4 -12   8    343.61    139.60     65.50  51%1 <
   1 -11   8     76.01    149.70     65.40  51%1 <
  -3 -10   8    309.35     13.50    102.80  51%1 <
   2 -13   9    285.94    177.80     46.20  51%1 o
  -1 -12   9    387.58    621.80     80.50  51%1 o
   0 -12   9     29.35    259.60     78.70  51%1 o
  -4 -11   9    274.31    636.40    101.40  51%1 o
  -2 -13  10    493.03    327.40     79.30  51%1 o
  -2  13 -10    526.28    201.90     66.80  51%1 o
   1  11  -9    745.23    698.10     68.00  51%1 o
  -3  12  -9     63.35    108.80     65.70  51%1 <
   0  10  -8    447.41    693.50     77.10  51%1 o
  -4  11  -8    319.87    282.70     66.00  51%1 o
  -5  10  -7    401.97     81.80     67.70  51%1 <
  -7   9  -6    147.27   -101.70     64.60  51%1 <
  -6   9  -6     56.51    249.50     65.60  51%1 o
  -3   7  -5     82.23     39.90     85.50  51%1 <
  -7   8  -5    189.23    129.10     48.00  51%1 <
  -4   6  -4    503.05    427.90     83.60  51%1 o
  -8   7  -4     75.27    -12.60     45.50  51%1 <
  -5   5  -3    338.81   -169.90     79.40  51%1 <
  -6   4  -2   1113.30   1175.10     88.40  51%1 o
  -3   2  -1   9888.90  10166.90    208.30  51%1 o
  -8   3  -1     53.47    245.00     64.40  51%1 o
   7  -2   0    219.45    121.70     68.90  51%1 <
  -9   2   0     44.72   -193.10     64.50  51%1 <
   6  -3   1    757.73    513.10     83.10  51%1 o
   8  -5   2     79.59     55.50     64.20  51%1 <
   5  -4   2    487.03    824.30     87.40  51%1 o
  -7  -1   2   2152.40   2116.00     89.20  51%1 o
   7  -6   3    287.87   -201.70     65.20  51%1 <
   4  -5   3   1486.20   1264.00     97.60  51%1 o
   6  -7   4    179.52     79.60     68.20  51%1 <
   3  -6   4    820.30    727.20     91.30  51%1 o
   5  -8   5   1869.70   1323.20     79.70  51%1 o
   4  -9   6    215.56    181.90     68.80  51%1 <
   3 -10   7   1238.30   1179.20     79.60  51%1 o
   3 -13   9    248.37    220.30     46.10  51%1 o
  -1 -13  10     82.78   -198.70     64.30  51%1 <
   2  12 -10     19.82    190.10     78.80  52%1 <
  -2  13 -10    478.48    201.90     66.80  52%1 o
   1  11  -9    724.37    698.10     68.00  52%1 o
  -3  12  -9     91.66    108.80     65.70  52%1 <
   4   9  -8   1327.80   1533.00    128.90  52%1 o
   0  10  -8    574.48    693.50     77.10  52%1 o
  -4  11  -8    232.81    282.70     66.00  52%1 o
   3   8  -7   6996.80   7309.80    179.20  52%1 o
  -1   9  -7    325.55   1145.70     86.20  52%1 o
  -5  10  -7    445.97     81.80     67.70  52%1 <
   2   7  -6   4185.10   4351.60    155.20  52%1 o
  -2   8  -6   2999.40   1978.40    105.40  52%1 o
  -7   9  -6    247.94   -101.70     64.60  52%1 <
  -6   9  -6     74.47    249.50     65.60  52%1 o
   8   4  -5    102.20    -57.20     90.70  52%1 <
   1   6  -5   4156.00   5981.10    173.20  52%1 o
  -3   7  -5    154.39     39.90     85.50  52%1 <
   0   5  -4   7239.50   7745.60    213.50  52%1 o
  -4   6  -4    520.53    427.90     83.60  52%1 o
  -1   4  -3   2943.50   3628.30    201.60  52%1 o
  -5   5  -3    278.95   -169.90     79.40  52%1 <
   9   0  -2    256.18   -261.40     78.50  52%1 <
  -2   3  -2   3406.60   3558.20    203.40  52%1 o
  -7   4  -2    363.12    249.10     66.60  52%1 o
   8  -1  -1    192.49    246.50     64.70  52%1 o
   5   0  -1    833.64   1920.40    114.30  52%1 o
  -3   2  -1  10440.00  10166.90    208.30  52%1 o
  -8   3  -1     65.67    245.00     64.40  52%1 o
   7  -2   0    224.42    121.70     68.90  52%1 <
   4  -1   0   1804.80   3347.30    157.10  52%1 o
  -9   2   0     64.19   -193.10     64.50  52%1 <
   6  -3   1    772.30    513.10     83.10  52%1 o
  -6   0   1    623.70    325.40     91.40  52%1 o
   8  -5   2     91.98     55.50     64.20  52%1 <
   5  -4   2    637.07    824.30     87.40  52%1 o
  -8  -1   2    833.49    576.20     83.80  52%1 o
  -7  -1   2   2206.80   2116.00     89.20  52%1 o
   7  -6   3    296.05   -201.70     65.20  52%1 <
   4  -5   3   1536.30   1264.00     97.60  52%1 o
  -4  -3   3  17165.00  17722.40    245.30  52%1 o
   6  -7   4    214.00     79.60     68.20  52%1 <
   3  -6   4    802.40    727.20     91.30  52%1 o
   5  -8   5   2015.90   1323.20     79.70  52%1 o
   2  -7   5   7136.30   8111.50    159.60  52%1 o
  -2  -6   5   2376.10   2121.80    155.60  52%1 o
  -7  -5   5   2154.40   2123.60    110.60  52%1 o
   4  -9   6    254.44    181.90     68.80  52%1 <
   1  -8   6    161.62    395.30     99.10  52%1 o
   3 -10   7   1350.10   1179.20     79.60  52%1 o
  -1  -9   7   1171.30   1139.60    101.10  52%1 o
   2 -11   8    338.78    364.80     67.10  52%1 o
  -2 -10   8   2263.10   1503.80    107.10  52%1 o
   0 -12   9     32.12    259.60     78.70  52%1 o
  -3 -11   9    742.15    380.80     91.50  52%1 o
  -1 -13  10     76.79   -198.70     64.30  52%1 <
   1  12 -10    264.60    105.10     66.10  52%1 <
   0  11  -9     78.96    452.80     65.80  52%1 o
  -4  12  -9    740.08    588.50     47.70  52%1 o
  -1  10  -8    278.25    659.70     80.00  52%1 o
  -5  11  -8    229.01    -16.50     45.70  52%1 <
  -2   9  -7   3216.00   2021.50     99.40  52%1 o
  -6  10  -7     59.07    125.40     46.90  52%1 <
  -3   8  -6    598.14    587.70     84.40  52%1 o
  -4   7  -5    325.98    315.50     78.30  52%1 o
   8   3  -4    120.30    -33.30     78.90  52%1 <
  -6   6  -4    401.30    753.20     73.10  52%1 o
  -5   6  -4    865.04    251.70     82.50  52%1 o
   7   2  -3    299.90    646.80     81.50  52%1 o
  -7   5  -3    210.51    -37.90     65.00  52%1 <
  -6   5  -3    427.35    184.70     55.60  52%1 o
   6   1  -2    639.10    551.80     79.90  52%1 o
  -8   4  -2    287.32    416.60     65.40  52%1 o
   9  -1  -1    276.74    168.70     65.20  52%1 <
  -4   2  -1   8335.00   7415.70    168.90  52%1 o
   8  -2   0    194.01    334.30     65.00  52%1 o
  -5   1   0   2495.80   2838.40    113.20  52%1 o
   7  -3   1   2752.50   2272.00     96.30  52%1 o
   3  -2   1  10330.00   8790.80    197.20  52%1 o
  -7   0   1   1008.90    876.10     76.00  52%1 o
   6  -4   2    553.09    567.00     80.40  52%1 o
   2  -3   2   2950.80   2912.20    167.80  52%1 o
  -9  -1   2    158.37    214.50     65.00  52%1 o
   8  -6   3    252.13    200.00     64.80  52%1 o
   5  -5   3    379.91    430.10     77.80  52%1 o
   1  -4   3   3870.80   4102.50    202.60  52%1 o
   7  -7   4    401.27    414.50     48.20  52%1 o
   4  -6   4    456.79    572.00     77.60  52%1 o
   6  -8   5    164.32    370.20     46.70  52%1 o
   3  -7   5     79.21    475.00     78.70  52%1 o
   5  -9   6    805.43   1006.10     72.80  52%1 o
   4 -10   7   1685.70   1834.60     79.30  52%1 o
   0  -9   7     29.35    365.50     71.20  52%1 o
   3 -11   8    158.80    475.20     64.20  52%1 o
  -1 -10   8    793.96    726.80     87.90  52%1 o
   1 -12   9    169.13    207.30     46.60  52%1 o
   2 -12   9    164.33    201.30     64.60  52%1 o
   0 -13  10    186.06     97.00     64.20  52%1 <
  -5   7  -5     27.01     94.50     49.30  52%1 <
  -8   5  -3     55.67     57.70     45.40  52%1 <
   1  13 -11     70.63   -227.40     78.50  53%1 <
   1  12 -10    221.26    105.10     66.10  53%1 <
   4  10  -9   1301.70    676.50    113.60  53%1 o
   0  11  -9     72.24    452.80     65.80  53%1 o
  -4  12  -9    754.32    588.50     47.70  53%1 o
  -1  10  -8    436.31    659.70     80.00  53%1 o
   3   8  -7   7888.20   7309.80    179.20  53%1 o
  -2   9  -7   3433.50   2021.50     99.40  53%1 o
   6   6  -6   2646.20   2002.70    151.80  53%1 o
   2   7  -6   3656.70   4351.60    155.20  53%1 o
  -3   8  -6    387.85    587.70     84.40  53%1 o
   1   6  -5   4427.80   5981.10    173.20  53%1 o
  -4   7  -5    471.09    315.50     78.30  53%1 o
   8   3  -4    155.40    -33.30     78.90  53%1 <
   0   5  -4   8016.30   7745.60    213.50  53%1 o
  -6   6  -4    319.45    753.20     73.10  53%1 o
  -5   6  -4    931.25    251.70     82.50  53%1 o
   7   2  -3    459.84    646.80     81.50  53%1 o
  -1   4  -3   3017.50   3628.30    201.60  53%1 o
  -7   5  -3    253.42    -37.90     65.00  53%1 <
  -6   5  -3    404.82    184.70     55.60  53%1 o
   9   0  -2    304.13   -261.40     78.50  53%1 <
   6   1  -2    695.31    551.80     79.90  53%1 o
  -3   3  -2   1304.40   1467.90    183.70  53%1 o
  -8   4  -2    226.70    416.60     65.40  53%1 o
   9  -1  -1    252.03    168.70     65.20  53%1 <
   5   0  -1    908.03   1920.40    114.30  53%1 o
  -4   2  -1   8154.50   7415.70    168.90  53%1 o
   8  -2   0    230.27    334.30     65.00  53%1 o
   4  -1   0   2198.90   3347.30    157.10  53%1 o
  -6   1   0    579.34     46.10     94.30  53%1 <
  -5   1   0   2693.10   2838.40    113.20  53%1 o
   7  -3   1   2854.90   2272.00     96.30  53%1 o
   3  -2   1   9733.50   8790.80    197.20  53%1 o
  -8   0   1    212.28    351.80     80.40  53%1 o
  -7   0   1   1033.40    876.10     76.00  53%1 o
   6  -4   2    539.52    567.00     80.40  53%1 o
   2  -3   2   2866.40   2912.20    167.80  53%1 o
  -9  -1   2    190.96    214.50     65.00  53%1 o
  -8  -1   2    915.94    576.20     83.80  53%1 o
   8  -6   3    167.55    200.00     64.80  53%1 o
   5  -5   3    265.08    430.10     77.80  53%1 o
   1  -4   3   4351.60   4102.50    202.60  53%1 o
  -4  -3   3  17398.00  17722.40    245.30  53%1 o
   7  -7   4    431.38    414.50     48.20  53%1 o
   4  -6   4    445.30    572.00     77.60  53%1 o
   0  -5   4  11832.00  11866.10    237.10  53%1 o
  -6  -4   4   2705.90   2343.00    124.10  53%1 o
   6  -8   5    118.48    370.20     46.70  53%1 o
   3  -7   5     73.82    475.00     78.70  53%1 o
  -2  -6   5   2548.60   2121.80    155.60  53%1 o
  -8  -5   5    138.37     76.30    101.60  53%1 <
   5  -9   6    814.46   1006.10     72.80  53%1 o
   1  -8   6    134.51    395.30     99.10  53%1 o
  -3  -7   6   3159.00   3747.10    166.30  53%1 o
   4 -10   7   1674.20   1834.60     79.30  53%1 o
   0  -9   7     23.52    365.50     71.20  53%1 o
   3 -11   8    148.09    475.20     64.20  53%1 o
  -1 -10   8    667.28    726.80     87.90  53%1 o
   1 -12   9    176.42    207.30     46.60  53%1 o
   2 -12   9    191.03    201.30     64.60  53%1 o
  -3 -11   9    593.30    380.80     91.50  53%1 o
  -2 -11   9   1417.40    910.90     93.70  53%1 o
   0 -13  10    385.69     97.00     64.20  53%1 <
   0  12 -10    157.02    167.30     64.40  53%1 <
  -1  11  -9    463.33    381.80     68.70  53%1 o
  -2  10  -8   1093.80   1104.00     75.70  53%1 o
  -4   9  -7    746.05    844.10     73.60  53%1 o
  -3   9  -7    629.73    332.70     74.40  53%1 o
  -5   8  -6    495.74    191.50     70.40  53%1 <
  -4   8  -6    225.17    121.90     52.50  53%1 <
  -7   7  -5    257.38    329.20     65.20  53%1 o
  -6   7  -5   1349.90   1126.20     76.20  53%1 o
  -5   7  -5     39.45     94.50     49.30  53%1 <
  -1   5  -4   2180.10   2556.50    158.00  53%1 o
  -8   6  -4    119.24    288.00     64.60  53%1 o
  -7   6  -4    216.17    343.10     48.10  53%1 o
  -2   4  -3   2032.10   2433.40    162.10  53%1 o
  -8   5  -3     68.61     57.70     45.40  53%1 <
   6   0  -1    245.61    630.80     78.60  53%1 o
  -5   2  -1    623.47    759.30     83.10  53%1 o
   9  -2   0     54.30   -123.00     63.90  53%1 <
   5  -1   0   3425.50   3737.00    119.80  53%1 o
  -7   1   0    148.45    -26.80     67.80  53%1 <
   8  -3   1     89.95     -9.70     64.50  53%1 <
   4  -2   1   6738.50   6519.50    157.80  53%1 o
  -9   0   1    351.06    430.40     64.90  53%1 o
   7  -4   2    483.46    433.50     66.80  53%1 o
   6  -5   3    338.65    588.50     71.80  53%1 o
   8  -7   4     43.52    316.20     46.00  53%1 o
   5  -6   4    956.87   1073.20     86.00  53%1 o
   7  -8   5    196.05    107.60     45.50  53%1 <
   4  -7   5    369.27    750.00     76.50  53%1 o
   6  -9   6    108.83    -44.00     45.50  53%1 <
   2  -8   6   1946.50   2014.90     76.90  53%1 o
   5 -10   7    529.57    446.70     47.60  53%1 o
   6 -10   7     74.75   -110.70     64.20  53%1 <
   1  -9   7    655.95    333.30     79.90  53%1 o
   4 -11   8    228.03    298.80     46.80  53%1 o
   3 -12   9     62.33    -84.30     64.10  53%1 <
   1 -13  10    133.08    209.10     45.40  53%1 o
   2 -13  10    379.20    231.00     64.30  53%1 o
   0  13 -11     42.31   -111.50     64.50  54%1 <
   1  13 -11     60.27   -227.40     78.50  54%1 <
   4  11 -10   1016.70    990.10    104.50  54%1 o
  -1  12 -10    316.14    313.80     65.50  54%1 o
   0  12 -10    118.70    167.30     64.40  54%1 <
   4  10  -9   1222.00    676.50    113.60  54%1 o
  -2  11  -9    850.00    450.40     69.20  54%1 o
  -1  11  -9    423.00    381.80     68.70  54%1 o
   3   9  -8   4334.80   2876.90    128.10  54%1 o
  -3  10  -8     63.11   -404.20     65.90  54%1 <
  -2  10  -8   1061.50   1104.00     75.70  54%1 o
   7   7  -7    898.53   1651.30    145.30  54%1 o
   2   8  -7   1760.10   2331.60    129.80  54%1 o
  -4   9  -7    616.95    844.10     73.60  54%1 o
  -3   9  -7    600.75    332.70     74.40  54%1 o
   1   7  -6   2751.40   1460.90    113.80  54%1 o
  -6   8  -6    365.95    343.20     66.40  54%1 o
  -5   8  -6    449.77    191.50     70.40  54%1 <
  -4   8  -6    217.20    121.90     52.50  54%1 <
   0   6  -5    454.40    490.30    121.70  54%1 o
  -7   7  -5    312.40    329.20     65.20  54%1 o
  -6   7  -5   1149.50   1126.20     76.20  54%1 o
  -1   5  -4   2044.60   2556.50    158.00  54%1 o
  -8   6  -4    107.02    288.00     64.60  54%1 o
  -7   6  -4    208.26    343.10     48.10  54%1 o
   8   2  -3     27.94     51.80     79.00  54%1 <
  -2   4  -3   1843.30   2433.40    162.10  54%1 o
   7   1  -2   2222.80   1463.20     95.80  54%1 o
  -4   3  -2   2168.60   2364.40    117.20  54%1 o
  -3   3  -2   1205.90   1467.90    183.70  54%1 o
   6   0  -1    228.33    630.80     78.60  54%1 o
  -6   2  -1    704.14    716.70     86.20  54%1 o
  -5   2  -1    628.05    759.30     83.10  54%1 o
   9  -2   0     53.34   -123.00     63.90  54%1 <
   5  -1   0   2962.40   3737.00    119.80  54%1 o
  -8   1   0   1299.10    925.10     74.00  54%1 o
  -7   1   0    119.14    -26.80     67.80  54%1 <
   8  -3   1    119.22     -9.70     64.50  54%1 <
   4  -2   1   6381.70   6519.50    157.80  54%1 o
  -9   0   1    346.44    430.40     64.90  54%1 o
  -8   0   1    171.49    351.80     80.40  54%1 o
   7  -4   2    439.30    433.50     66.80  54%1 o
   3  -3   2    873.91   1095.00    151.90  54%1 o
  -3  -2   2  28232.00  27701.90    367.60  54%1 o
   6  -5   3    306.30    588.50     71.80  54%1 o
   2  -4   3   1766.60   1979.10    189.70  54%1 o
  -5  -3   3   3440.20   4705.40    158.20  54%1 o
   5  -6   4    796.12   1073.20     86.00  54%1 o
   0  -5   4  11546.00  11866.10    237.10  54%1 o
  -8  -4   4    285.56    740.50     90.70  54%1 o
  -7  -4   4   3837.40   3661.20    124.60  54%1 o
   4  -7   5    423.82    750.00     76.50  54%1 o
  -1  -6   5    461.63    974.10    119.00  54%1 o
   3  -8   6    405.16    583.20     79.10  54%1 o
  -3  -7   6   3091.40   3747.10    166.30  54%1 o
   5 -10   7    511.90    446.70     47.60  54%1 o
   6 -10   7     63.37   -110.70     64.20  54%1 <
   1  -9   7    522.87    333.30     79.90  54%1 o
   4 -11   8    269.24    298.80     46.80  54%1 o
   5 -11   8    196.98    157.40     65.00  54%1 <
   0 -10   8    374.87    443.70     73.20  54%1 o
   3 -12   9     62.34    -84.30     64.10  54%1 <
  -2 -11   9   1355.70    910.90     93.70  54%1 o
  -1 -11   9    962.60   1018.40     83.50  54%1 o
   2 -13  10    389.78    231.00     64.30  54%1 o
  -3 -12  10    350.07    214.60     79.00  54%1 <
  -1  13 -11     40.01    163.70     64.30  54%1 <
  -3  12 -10    172.20    276.60     64.20  54%1 o
  -2  12 -10     27.83     48.60     65.00  54%1 <
  -5  11  -9     31.16     -4.40     64.40  54%1 <
  -4  11  -9    105.07    192.80     64.50  54%1 <
  -3  11  -9    222.15    346.30     66.60  54%1 o
  -6  10  -8     95.57     83.30     64.80  54%1 <
  -5  10  -8    367.18    346.90     66.20  54%1 o
  -4  10  -8    444.01    367.60     48.10  54%1 o
  -6   9  -7     30.85    -34.60     46.60  54%1 <
  -5   9  -7    903.97   1013.80     58.60  54%1 o
  -7   8  -6    224.96     94.60     46.20  54%1 <
  -1   6  -5    262.73    335.90     97.40  54%1 o
  -2   5  -4   6146.10   6074.90    167.30  54%1 o
  -4   4  -3   1004.20    783.30     96.30  54%1 o
  -3   4  -3   2373.60   2202.20    131.00  54%1 o
   8   1  -2   1011.10    958.50     85.20  54%1 o
  -6   3  -2    247.43    183.20     78.50  54%1 <
  -5   3  -2    501.28    987.70     86.00  54%1 o
   7   0  -1   1127.90    913.80     77.70  54%1 o
  -9   2  -1    244.81    159.90     65.10  54%1 <
  -8   2  -1    569.36    411.10     66.70  54%1 o
  -7   2  -1    599.78    642.00     74.90  54%1 o
   6  -1   0    984.59    859.70     82.70  54%1 o
  -9   1   0    134.91    -45.60     63.90  54%1 <
   5  -2   1    571.92    694.50     86.30  54%1 o
   8  -4   2    507.69     84.00     66.00  54%1 <
   7  -5   3    107.83    312.30     47.10  54%1 o
   8  -5   3     49.26     14.70     63.90  54%1 <
   6  -6   4    216.49    454.40     70.00  54%1 o
   7  -6   4    195.45    305.00     64.60  54%1 o
   1  -5   4   1964.90   1771.50    153.20  54%1 o
   5  -7   5     28.24     -0.80     68.70  54%1 <
   4  -8   6    340.04    728.20     73.00  54%1 o
   2  -9   7   2798.10   2427.10     90.40  54%1 o
   3  -9   7    526.81    275.90     72.00  54%1 o
   1 -10   8    539.51    389.30     72.00  54%1 o
   4 -12   9    419.39    429.50     46.40  54%1 o
   0 -11   9    164.27     46.10     65.20  54%1 <
  -2 -12  10     36.19    273.80     78.40  54%1 o
  -2  -7   6   3638.90   3571.30    146.00  55%1 o
  -1  -7   6   1420.30   1522.00    106.80  55%1 o
  -4  -8   7   4783.00   3735.30    171.20  55%1 o
  -1  13 -11     29.93    163.70     64.30  55%1 <
   3  11 -10    213.13     44.60     91.10  55%1 <
   4  11 -10   1011.70    990.10    104.50  55%1 o
  -3  12 -10    211.77    276.60     64.20  55%1 o
  -2  12 -10     28.91     48.60     65.00  55%1 <
   3  10  -9   1890.50   1384.70    102.00  55%1 o
  -5  11  -9     28.01     -4.40     64.40  55%1 <
  -4  11  -9    100.29    192.80     64.50  55%1 <
  -3  11  -9    201.70    346.30     66.60  55%1 o
   2   9  -8   2848.40   2918.40    117.10  55%1 o
  -6  10  -8     72.02     83.30     64.80  55%1 <
  -5  10  -8    519.74    346.90     66.20  55%1 o
   7   7  -7    956.25   1651.30    145.30  55%1 o
   1   8  -7   2768.10   2199.40    124.50  55%1 o
  -6   9  -7     22.80    -34.60     46.60  55%1 <
   0   7  -6    901.74    757.20    102.40  55%1 o
  -1   6  -5    248.47    335.90     97.40  55%1 o
  -2   5  -4   6069.90   6074.90    167.30  55%1 o
  -4   4  -3   1031.30    783.30     96.30  55%1 o
  -3   4  -3   2226.30   2202.20    131.00  55%1 o
   8   1  -2   1033.00    958.50     85.20  55%1 o
  -6   3  -2    238.69    183.20     78.50  55%1 <
  -5   3  -2    506.43    987.70     86.00  55%1 o
   7   0  -1   1085.00    913.80     77.70  55%1 o
  -9   2  -1    226.67    159.90     65.10  55%1 <
  -8   2  -1    603.09    411.10     66.70  55%1 o
  -7   2  -1    602.68    642.00     74.90  55%1 o
   6  -1   0   1022.00    859.70     82.70  55%1 o
  -9   1   0    143.49    -45.60     63.90  55%1 <
   5  -2   1    552.57    694.50     86.30  55%1 o
   8  -4   2    504.34     84.00     66.00  55%1 <
   4  -3   2   1854.20   2847.60    113.40  55%1 o
  -4  -2   2  32014.00  28424.50    290.50  55%1 o
   7  -5   3    102.47    312.30     47.10  55%1 o
   8  -5   3     59.35     14.70     63.90  55%1 <
  -8  -3   3    645.18   1366.70     97.40  55%1 o
  -7  -3   3   1654.40   1228.30     92.80  55%1 o
  -6  -3   3   6818.60   7109.20    151.50  55%1 o
  -5  -3   3   3393.70   4705.40    158.20  55%1 o
   6  -6   4    220.45    454.40     70.00  55%1 o
   7  -6   4    189.52    305.00     64.60  55%1 o
   1  -5   4   1916.50   1771.50    153.20  55%1 o
  -8  -4   4    299.72    740.50     90.70  55%1 o
   5  -7   5     26.61     -0.80     68.70  55%1 <
   0  -6   5    255.69      3.10    122.00  55%1 <
   4  -8   6    356.23    728.20     73.00  55%1 o
   3  -9   7    512.72    275.90     72.00  55%1 o
   1 -10   8    548.28    389.30     72.00  55%1 o
   2 -10   8   1216.60   1122.20     77.70  55%1 o
  -1 -11   9    927.52   1018.40     83.50  55%1 o
   0 -11   9    183.03     46.10     65.20  55%1 <
  -3 -12  10    331.74    214.60     79.00  55%1 <
  -2 -12  10     42.85    273.80     78.40  55%1 o
   2  10  -9     76.61    227.70     81.70  55%1 <
   1   9  -8    271.62    375.00     90.10  55%1 o
   0   8  -7   1660.40   1935.20    104.40  55%1 o
  -1   7  -6    948.20   1298.20     92.60  55%1 o
  -3   6  -5   1342.10   1171.90    101.10  55%1 o
  -2   6  -5    724.73    900.90     89.50  55%1 o
  -6   5  -4    769.31    793.60     78.00  55%1 o
  -5   5  -4    468.23    769.50     79.70  55%1 o
  -4   5  -4    552.98    376.00     86.80  55%1 o
  -3   5  -4    203.98    -64.50     90.60  55%1 <
  -8   4  -3    129.10    246.70     65.20  55%1 o
  -7   4  -3    418.14    472.60     69.50  55%1 o
  -6   4  -3     78.84     22.90     71.00  55%1 <
  -5   4  -3   2300.40   1726.60     97.90  55%1 o
   9   1  -2    121.88    143.20     64.20  55%1 <
  -8   3  -2    462.97    286.00     66.90  55%1 o
  -7   3  -2    568.01    798.20     54.10  55%1 o
   8   0  -1     47.88    124.40     64.60  55%1 <
   7  -1   0    154.21   -156.50     69.30  55%1 <
   6  -2   1    125.05    290.80     78.90  55%1 o
   5  -3   2    481.00    506.70     84.10  55%1 o
   3  -4   3   1886.00   1338.60    124.90  55%1 o
   4  -4   3    523.68    582.00     88.80  55%1 o
   8  -6   4    132.89     75.10     64.10  55%1 <
   2  -5   4   5206.20   5199.60    156.00  55%1 o
   6  -7   5    880.78    783.30     54.00  55%1 o
   7  -7   5    310.16    438.40     66.80  55%1 o
   1  -6   5    517.98    694.40    101.70  55%1 o
   5  -8   6    314.73    550.30     52.20  55%1 o
   6  -8   6    347.27     47.60     64.90  55%1 <
   4  -9   7    864.38   1183.90     59.00  55%1 o
   5  -9   7    481.21    887.50     68.80  55%1 o
   3 -10   8     45.99    -46.30     65.00  55%1 <
   4 -10   8    327.82    318.10     65.30  55%1 o
   1 -11   9    475.12    141.00     65.50  55%1 <
   2 -11   9    826.93    411.50     66.90  55%1 o
  -1 -12  10     87.81    -95.10     64.30  55%1 <
   0 -12  10    197.62    172.90     64.70  55%1 <
  -1  -7   6   1409.30   1522.00    106.80  56%1 o
   0  -7   6   2044.60   1257.70     92.80  56%1 o
   1  -7   6   1268.80   1233.80     90.80  56%1 o
  -3  -8   7   7901.50   7111.10    172.30  56%1 o
  -2  -8   7   3994.90   3267.20    130.30  56%1 o
   4 -11   9    196.56    -11.60     64.90  56%1 <
   5 -11   9     12.35     64.20     63.90  56%1 <
   2 -12  10     41.51     61.20     64.50  56%1 <
   3 -12  10    208.23     87.00     64.20  56%1 <
  -1 -13  11    135.06    151.00     78.40  56%1 <
   0 -13  11     18.49     27.40     63.80  56%1 <
   1 -13  11     45.47   -181.90     63.80  56%1 <
   2  12 -11    127.39    277.80     79.70  56%1 o
   7   6  -6    512.09    776.90    130.20  56%1 o
   6   5  -5   1061.00   1532.70    127.80  56%1 o
   5   4  -4   2081.80   3648.50    167.60  56%1 o
   4   3  -3  10868.00  12388.60    225.20  56%1 o
   3   2  -2  30000.00  30322.00    379.80  56%1 o
  -2  -1   1  92155.00  74823.40    580.60  56%1 o
   3  12 -11    120.23    174.80     78.60  56%1 <
   2  11 -10    294.02    615.10     80.60  56%1 o
   3  11 -10    156.37     44.60     91.10  56%1 <
   2  10  -9     67.45    227.70     81.70  56%1 <
   1   9  -8    287.59    375.00     90.10  56%1 o
   0   8  -7   1692.30   1935.20    104.40  56%1 o
  -2   7  -6   2300.30   1629.70    101.00  56%1 o
  -1   7  -6    827.08   1298.20     92.60  56%1 o
  -3   6  -5   1224.60   1171.90    101.10  56%1 o
  -2   6  -5    732.84    900.90     89.50  56%1 o
  -6   5  -4    707.27    793.60     78.00  56%1 o
  -5   5  -4    445.70    769.50     79.70  56%1 o
  -4   5  -4    534.46    376.00     86.80  56%1 o
  -8   4  -3    119.60    246.70     65.20  56%1 o
  -7   4  -3    380.44    472.60     69.50  56%1 o
  -6   4  -3     86.67     22.90     71.00  56%1 <
   9   1  -2    121.09    143.20     64.20  56%1 <
   8   0  -1     55.64    124.40     64.60  56%1 <
   7  -1   0    150.59   -156.50     69.30  56%1 <
   6  -2   1    107.47    290.80     78.90  56%1 o
   5  -3   2    473.82    506.70     84.10  56%1 o
  -7  -2   2    237.26     63.60     82.40  56%1 <
  -6  -2   2    806.06   1933.30    108.90  56%1 o
  -5  -2   2   2203.30   3660.50    129.20  56%1 o
  -4  -2   2  30122.00  28424.50    290.50  56%1 o
   4  -4   3    477.64    582.00     88.80  56%1 o
  -8  -3   3    570.35   1366.70     97.40  56%1 o
  -7  -3   3   1492.60   1228.30     92.80  56%1 o
   8  -6   4    119.23     75.10     64.10  56%1 <
   2  -5   4   4917.80   5199.60    156.00  56%1 o
   7  -7   5    289.34    438.40     66.80  56%1 o
   1  -6   5    542.90    694.40    101.70  56%1 o
   6  -8   6    317.87     47.60     64.90  56%1 <
   5  -9   7    410.73    887.50     68.80  56%1 o
   3 -10   8     33.07    -46.30     65.00  56%1 <
   4 -10   8    276.14    318.10     65.30  56%1 o
   1 -11   9    450.40    141.00     65.50  56%1 <
   2 -11   9    784.00    411.50     66.90  56%1 o
  -1 -12  10     95.03    -95.10     64.30  56%1 <
   0 -12  10    151.42    172.90     64.70  56%1 <
   1  11 -10    209.14    191.80     65.50  56%1 <
  -1  10  -9    122.68    277.20     68.10  56%1 o
   0  10  -9     78.07    402.90     68.30  56%1 o
   1  10  -9    250.84    171.00     67.30  56%1 <
  -2   9  -8   1832.00   1546.40     85.60  56%1 o
  -1   9  -8    146.22    188.90     75.40  56%1 <
   0   9  -8    256.29    367.70     76.80  56%1 o
  -4   8  -7    553.74    545.10     76.00  56%1 o
  -3   8  -7   2607.30   2062.20    100.40  56%1 o
  -2   8  -7    788.03   1202.50     92.50  56%1 o
  -1   8  -7   1410.10   1052.80     95.40  56%1 o
  -7   7  -6    230.55   -157.80     64.70  56%1 <
  -6   7  -6    309.22     -6.10     66.40  56%1 <
  -5   7  -6    158.81     57.80     67.20  56%1 <
  -4   7  -6   3694.90   3716.20    118.10  56%1 o
  -3   7  -6    561.89   1052.80     91.30  56%1 o
  -8   6  -5    136.64     56.20     45.80  56%1 <
  -7   6  -5    328.96    190.70     47.20  56%1 o
  -6   6  -5    433.32    825.10     59.80  56%1 o
  -5   6  -5    216.39    339.10     54.90  56%1 o
  -4   6  -5    103.21    535.60     64.00  56%1 o
  -8   5  -4    569.00    595.90     50.70  56%1 o
  -7   5  -4    210.35    164.10     47.00  56%1 o
   9   0  -1    148.36     60.60     64.10  56%1 <
   8  -1   0    707.69    737.50     70.00  56%1 o
   9  -1   0    246.89    456.80     64.50  56%1 o
   7  -2   1    773.83    503.60     70.60  56%1 o
   8  -2   1    281.82    238.10     67.20  56%1 o
   6  -3   2    320.92    794.60     80.00  56%1 o
   7  -3   2    662.21    573.10     72.60  56%1 o
  -9  -2   2    186.67    -54.40     64.30  56%1 <
  -8  -2   2    305.54    201.40     64.80  56%1 o
   5  -4   3   1395.10   1024.10     94.50  56%1 o
   6  -4   3    669.09    793.30     77.60  56%1 o
   3  -5   4    187.92    220.30     67.70  56%1 o
   4  -5   4    632.33    720.40     81.20  56%1 o
   2  -6   5    970.09    951.40     94.60  56%1 o
   3  -6   5   1499.50   1557.70     97.00  56%1 o
   7  -8   6     69.04    113.00     45.60  56%1 <
   6  -9   7     49.54    257.80     46.00  56%1 o
   5 -10   8    286.67    170.90     47.50  56%1 o
   3 -11   9     98.17     31.50     45.60  56%1 <
   1 -12  10    310.04    104.30     45.60  56%1 <
  -3   9  -8   1183.80   1137.70     62.20  56%1 o
  -7   8  -7     88.30    -86.40     45.80  56%1 <
  -6   8  -7    413.64    160.60     47.30  56%1 o
  -5   8  -7     64.08     23.30     46.70  56%1 <
   5  -5   4    294.94    365.60     58.80  56%1 o
   4  -6   5    557.73    846.80     64.40  57%1 o
   5  -6   5    178.29    510.20     73.60  57%1 o
   0  -7   6   2317.60   1257.70     92.80  57%1 o
   1  -7   6   1354.20   1233.80     90.80  57%1 o
   2  -7   6   1248.90   1546.80     99.60  57%1 o
   3  -7   6    520.18    502.40     82.20  57%1 o
  -3  -8   7   7228.60   7111.10    172.30  57%1 o
  -2  -8   7   3251.80   3267.20    130.30  57%1 o
  -1  -8   7   1653.10   1881.30    109.10  57%1 o
   0  -8   7   2182.50   2953.40    104.50  57%1 o
   1  -8   7   2073.40   1666.90     97.10  57%1 o
   4 -11   9    133.55    -11.60     64.90  57%1 <
   5 -11   9     14.16     64.20     63.90  57%1 <
   2 -12  10     38.85     61.20     64.50  57%1 <
   3 -12  10    253.96     87.00     64.20  57%1 <
  -1 -13  11     82.54    151.00     78.40  57%1 <
   0 -13  11     10.34     27.40     63.80  57%1 <
   1 -13  11     42.62   -181.90     63.80  57%1 <
  -3  12 -11     19.33    -72.80     64.10  57%1 <
  -2  12 -11     34.60      5.40     64.20  57%1 <
  -1  12 -11    116.16    -28.70     64.20  57%1 <
   0  12 -11    162.65     36.60     64.30  57%1 <
   1  12 -11     75.90    394.50     78.60  57%1 o
   2  12 -11    131.41    277.80     79.70  57%1 o
  -4  11 -10    419.59   -405.70     64.40  57%1 <
  -3  11 -10     41.92    186.90     64.30  57%1 <
  -2  11 -10    251.43   -333.80     65.00  57%1 <
  -1  11 -10    201.02     42.40     64.70  57%1 <
   0  11 -10     14.74    160.60     79.30  57%1 <
   7   6  -6    605.80    776.90    130.20  57%1 o
   7   5  -5   3325.80   2400.90    126.40  57%1 o
   6   4  -4   2342.80   3398.00    135.00  57%1 o
   5   3  -3   1724.50   2155.60    137.40  57%1 o
   4   2  -2  28522.00  32962.90    317.20  57%1 o
   2   1  -1  79024.00  68198.50    567.10  57%1 o
  -8   0   0    201.53    115.50     64.70  57%1 <
  -9  -1   1    368.01    570.40     79.70  57%1 o
  -8  -1   1    121.53    102.10     79.10  57%1 <
  -7  -1   1   3533.00   2871.30    112.20  57%1 o
  -6  -1   1   3801.40   3639.90    127.50  57%1 o
  -5  -1   1   1007.80   1588.10    109.00  57%1 o
  -4  -1   1  21874.00  18218.00    246.50  57%1 o
  -3  -1   1  13828.00  16759.70    291.30  57%1 o
   8  -4   3     75.57   -183.10     64.20  57%1 <
   6  -5   4    627.56    582.00     74.80  57%1 o
   7  -5   4    215.37    503.40     66.50  57%1 o
   3  12 -11    284.49    174.80     78.60  57%1 <
   1  11 -10    388.72    191.80     65.50  57%1 <
   2  11 -10    441.93    615.10     80.60  57%1 o
  -1  10  -9     42.16    277.20     68.10  57%1 o
   0  10  -9    129.81    402.90     68.30  57%1 o
   1  10  -9    328.60    171.00     67.30  57%1 <
   2  10  -9    180.99    227.70     81.70  57%1 <
  -2   9  -8   1472.70   1546.40     85.60  57%1 o
  -1   9  -8    156.19    188.90     75.40  57%1 <
   0   9  -8    373.15    367.70     76.80  57%1 o
  -4   8  -7    499.86    545.10     76.00  57%1 o
  -3   8  -7   2698.90   2062.20    100.40  57%1 o
  -2   8  -7    972.55   1202.50     92.50  57%1 o
  -1   8  -7   1318.50   1052.80     95.40  57%1 o
  -7   7  -6    116.01   -157.80     64.70  57%1 <
  -6   7  -6    207.50     -6.10     66.40  57%1 <
  -5   7  -6    139.61     57.80     67.20  57%1 <
  -4   7  -6   3396.10   3716.20    118.10  57%1 o
  -3   7  -6    993.52   1052.80     91.30  57%1 o
  -2   7  -6   1639.20   1629.70    101.00  57%1 o
  -8   6  -5    148.55     56.20     45.80  57%1 <
  -7   6  -5    326.68    190.70     47.20  57%1 o
  -6   6  -5    464.91    825.10     59.80  57%1 o
  -5   6  -5     52.91    339.10     54.90  57%1 o
  -4   6  -5    125.76    535.60     64.00  57%1 o
  -8   5  -4    611.20    595.90     50.70  57%1 o
  -7   5  -4    161.55    164.10     47.00  57%1 o
   9   0  -1    207.62     60.60     64.10  57%1 <
   8  -1   0    811.29    737.50     70.00  57%1 o
   9  -1   0    237.88    456.80     64.50  57%1 o
   7  -2   1    548.48    503.60     70.60  57%1 o
   8  -2   1    319.64    238.10     67.20  57%1 o
   6  -3   2    355.07    794.60     80.00  57%1 o
   7  -3   2    734.12    573.10     72.60  57%1 o
  -9  -2   2    308.72    -54.40     64.30  57%1 <
  -8  -2   2    209.20    201.40     64.80  57%1 o
  -7  -2   2    325.64     63.60     82.40  57%1 <
  -6  -2   2    983.66   1933.30    108.90  57%1 o
  -5  -2   2   1709.80   3660.50    129.20  57%1 o
   5  -4   3   1619.70   1024.10     94.50  57%1 o
   6  -4   3    759.09    793.30     77.60  57%1 o
   3  -5   4    162.29    220.30     67.70  57%1 o
   4  -5   4    445.66    720.40     81.20  57%1 o
   2  -6   5   1160.10    951.40     94.60  57%1 o
   3  -6   5   1734.30   1557.70     97.00  57%1 o
   6  -9   7     84.55    257.80     46.00  57%1 o
   5 -10   8    512.81    170.90     47.50  57%1 o
   3 -11   9    194.43     31.50     45.60  57%1 <
   1 -12  10    334.70    104.30     45.60  57%1 <
  -5  10  -9    237.20    -10.10     46.70  57%1 <
  -4  10  -9    262.98    164.70     46.00  57%1 o
  -3  10  -9    508.97    236.30     48.00  57%1 o
  -2  10  -9     45.96    253.00     47.30  57%1 o
  -6   9  -8    252.48    201.10     46.50  57%1 o
  -5   9  -8      8.61     73.70     46.00  57%1 <
  -4   9  -8    138.36   -383.60     47.60  57%1 <
  -3   9  -8   1213.50   1137.70     62.20  57%1 o
  -7   8  -7     56.45    -86.40     45.80  57%1 <
  -6   8  -7    126.29    160.60     47.30  57%1 o
  -5   8  -7     75.14     23.30     46.70  57%1 <
   9  -2   1    442.77    229.70     46.30  57%1 o
   8  -3   2    386.82    256.30     49.00  57%1 o
   7  -4   3    710.56    726.90     54.60  57%1 o
   5  -5   4    433.19    365.60     58.80  57%1 o
   5  -6   5    135.42    510.20     73.60  58%1 o
   6  -6   5   1477.50   1328.10     79.80  58%1 o
   2  -7   6   1437.10   1546.80     99.60  58%1 o
   3  -7   6    539.14    502.40     82.20  58%1 o
   4  -7   6   2914.90   3999.60    116.30  58%1 o
  -1  -8   7   1825.80   1881.30    109.10  58%1 o
   0  -8   7   2192.90   2953.40    104.50  58%1 o
   1  -8   7   1971.10   1666.90     97.10  58%1 o
   2  -8   7   2444.60   2220.70     96.60  58%1 o
  -4  -9   8    437.69   1053.80    113.80  58%1 o
  -3  -9   8   2586.60   2576.10    117.70  58%1 o
  -2  -9   8   3317.20   3223.30    116.50  58%1 o
  -1  -9   8    196.49    147.90     85.60  58%1 <
   0  -9   8    962.29    672.00     91.80  58%1 o
  -3  12 -11     15.79    -72.80     64.10  58%1 <
  -2  12 -11     28.04      5.40     64.20  58%1 <
  -1  12 -11     88.68    -28.70     64.20  58%1 <
   0  12 -11    165.65     36.60     64.30  58%1 <
  -4  11 -10    481.20   -405.70     64.40  58%1 <
  -3  11 -10     60.58    186.90     64.30  58%1 <
  -2  11 -10    227.86   -333.80     65.00  58%1 <
  -1  11 -10    200.23     42.40     64.70  58%1 <
   7   5  -5   3330.00   2400.90    126.40  58%1 o
   8   5  -5    497.13   -141.80     91.00  58%1 <
  -8   4  -4    346.75    410.00     70.20  58%1 o
   6   4  -4   2279.90   3398.00    135.00  58%1 o
   7   4  -4   1533.20   2956.00    112.10  58%1 o
   8   4  -4    899.26   1379.20     98.20  58%1 o
  -8   3  -3     66.42    -43.60     64.80  58%1 <
  -7   3  -3   1000.50   1338.50     75.10  58%1 o
   5   3  -3   1820.80   2155.60    137.40  58%1 o
   6   3  -3   7454.90   7472.00    163.60  58%1 o
   7   3  -3    492.03    960.60    100.80  58%1 o
  -9   2  -2     46.59   -290.40     45.50  58%1 <
  -8   2  -2    307.37    321.40     66.10  58%1 o
  -7   2  -2    156.92    310.00     67.80  58%1 o
  -6   2  -2   1176.90   1718.90     92.60  58%1 o
   4   2  -2  29599.00  32962.90    317.20  58%1 o
   5   2  -2   2891.30   2501.50    141.50  58%1 o
   6   2  -2   2531.20   2454.00    113.30  58%1 o
  -9   1  -1    274.46    376.00     64.50  58%1 o
  -8   1  -1    112.58    138.50     65.10  58%1 <
  -7   1  -1   2811.90   1913.90     88.20  58%1 o
  -6   1  -1   2050.80   1637.30     90.60  58%1 o
  -5   1  -1    399.97    436.10     85.90  58%1 o
  -4   1  -1  14681.00  14549.30    227.20  58%1 o
   3   1  -1  11337.00  10375.20    270.70  58%1 o
   4   1  -1  22299.00  20508.10    267.70  58%1 o
  -8   0   0    187.79    115.50     64.70  58%1 <
  -6   0   0   4244.00   3503.30    128.20  58%1 o
  -4   0   0   4275.20   4888.30    172.80  58%1 o
  -2   0   0  39060.00  34200.80    434.20  58%1 o
  -5  -1   1    924.42   1588.10    109.00  58%1 o
   8  -4   3     92.38   -183.10     64.20  58%1 <
   6  -5   4    661.00    582.00     74.80  58%1 o
   7  -5   4    269.55    503.40     66.50  58%1 o
   8  -5   4    331.26    397.50     65.00  58%1 o
   7  -6   5    826.97    861.70     55.60  58%1 o
   8  -6   5     31.20    120.80     45.80  58%1 <
   5  -7   6    123.14    206.90     47.30  58%1 o
   6  -7   6    247.38    373.20     48.00  58%1 o
   7  -7   6     26.06    119.20     64.40  58%1 <
   3  -8   7   2806.10   2346.70     85.70  58%1 o
   4  -8   7    469.39    761.70     57.10  58%1 o
   5  -8   7    163.52    251.90     66.30  58%1 o
   6  -8   7    861.74    918.60     66.30  58%1 o
   7  -8   7     68.21     -1.90     64.40  58%1 <
   1  -9   8     59.10    -85.00     69.10  58%1 <
   2  -9   8   2054.40   1781.00     90.80  58%1 o
   3  -9   8    971.58    776.00     72.20  58%1 o
   4  -9   8     46.13    131.70     64.50  58%1 <
   5  -9   8     23.87     83.60     64.20  58%1 <
  -1 -10   9    346.96   -126.50     81.50  58%1 <
   0 -10   9     37.07   -421.10     65.40  58%1 <
   1 -10   9    105.72   -201.20     64.50  58%1 <
   2 -10   9     48.63    127.40     64.70  58%1 <
   3 -10   9    376.75    561.70     66.20  58%1 o
  -8   5  -5    176.92    128.40     46.10  58%1 <
   6  -9   8    195.86     61.80     45.70  58%1 <
  -5  10  -9    158.62    -10.10     46.70  58%1 <
  -4  10  -9    259.03    164.70     46.00  58%1 o
  -3  10  -9    534.34    236.30     48.00  58%1 o
  -8   4  -4    307.74    410.00     70.20  59%1 o
   8   4  -4    684.20   1379.20     98.20  59%1 o
  -8   3  -3     59.87    -43.60     64.80  59%1 <
  -7   3  -3    976.82   1338.50     75.10  59%1 o
   7   3  -3    418.36    960.60    100.80  59%1 o
   8   3  -3    479.28    919.60     86.30  59%1 o
  -8   2  -2    281.91    321.40     66.10  59%1 o
  -7   2  -2    141.41    310.00     67.80  59%1 o
  -6   2  -2   1072.00   1718.90     92.60  59%1 o
  -5   2  -2   1528.80   2010.40     99.90  59%1 o
   5   2  -2   2441.70   2501.50    141.50  59%1 o
   6   2  -2   2639.30   2454.00    113.30  59%1 o
   7   2  -2    539.87    431.40     83.90  59%1 o
   8   2  -2    332.23    576.90     79.90  59%1 o
  -6   1  -1   1960.40   1637.30     90.60  59%1 o
  -5   1  -1    423.96    436.10     85.90  59%1 o
  -4   1  -1  13619.00  14549.30    227.20  59%1 o
  -3   1  -1   9148.00   8328.80    223.50  59%1 o
  -2   1  -1  29610.00  29300.40    372.50  59%1 o
   4   1  -1  21127.00  20508.10    267.70  59%1 o
   5   1  -1   1341.50   1703.70    113.00  59%1 o
   6   1  -1    816.17   1054.70    104.50  59%1 o
  -2   0   0  36861.00  34200.80    434.20  59%1 o
   2   0   0  36639.00  28182.60    419.20  59%1 o
   4   0   0   2734.40   2759.90    163.90  59%1 o
   8  -6   5     47.72    120.80     45.80  59%1 <
   7  -7   6     42.58    119.20     64.40  59%1 <
   4  -8   7    529.03    761.70     57.10  59%1 o
   5  -8   7     90.75    251.90     66.30  59%1 o
   6  -8   7    810.42    918.60     66.30  59%1 o
   7  -8   7     79.72     -1.90     64.40  59%1 <
  -5  -9   8    210.11   -111.90    128.50  59%1 <
  -4  -9   8    498.65   1053.80    113.80  59%1 o
  -3  -9   8   2613.30   2576.10    117.70  59%1 o
  -1  -9   8    249.73    147.90     85.60  59%1 <
   0  -9   8   1043.30    672.00     91.80  59%1 o
   1  -9   8     41.34    -85.00     69.10  59%1 <
   2  -9   8   1888.90   1781.00     90.80  59%1 o
   3  -9   8    982.36    776.00     72.20  59%1 o
   4  -9   8     77.86    131.70     64.50  59%1 <
   5  -9   8     23.58     83.60     64.20  59%1 <
  -4 -10   9    688.07    205.40     91.80  59%1 <
  -3 -10   9   1003.60    895.10     84.20  59%1 o
  -2 -10   9     32.89   -192.90     79.40  59%1 <
  -1 -10   9    371.37   -126.50     81.50  59%1 <
   0 -10   9     30.71   -421.10     65.40  59%1 <
   1 -10   9     80.16   -201.20     64.50  59%1 <
   2 -10   9     46.52    127.40     64.70  59%1 <
   3 -10   9    275.84    561.70     66.20  59%1 o
  -6   9  -9    115.15   -103.30     65.10  59%1 <
  -6   8  -8    187.13    239.70     66.10  59%1 o
  -7   7  -7     23.30     63.50     65.00  59%1 <
  -6   7  -7    299.53     96.60     66.30  59%1 <
  -5   7  -7    200.24     45.70     66.90  59%1 <
  -7   6  -6    226.89    529.20     65.40  59%1 o
  -6   6  -6    162.28    391.20     68.40  59%1 o
  -5   6  -6   2713.60   2337.90    102.20  59%1 o
  -8   5  -5    168.85    128.40     46.10  59%1 <
  -7   5  -5    377.07    301.00     49.00  59%1 o
  -6   5  -5    342.64    495.00     71.10  59%1 o
  -5   5  -5    146.53    227.60     79.90  59%1 <
  -4   5  -5    927.20    471.30     85.70  59%1 o
  -7   4  -4   1121.50    836.60     56.70  59%1 o
  -6   4  -4    360.36    872.20     78.60  59%1 o
  -5   4  -4    304.33    522.70     81.30  59%1 o
  -4   4  -4    462.94   1032.30     94.70  59%1 o
  -6   3  -3   2123.70   2214.50     86.00  59%1 o
  -5   3  -3    438.63   2593.60    108.70  59%1 o
  -4   3  -3   6090.90   6885.30    153.70  59%1 o
  -3   3  -3   1679.90   2365.40    152.50  59%1 o
  -4   2  -2  11750.00  13488.90    197.90  59%1 o
  -3   2  -2   9825.80   8685.60    204.20  59%1 o
   9   2  -2    203.57    112.00     65.30  59%1 <
   7   1  -1   4256.30   3185.80    103.70  59%1 o
   8   1  -1    340.99    115.80     66.10  59%1 <
   9   1  -1    100.20    366.60     67.30  59%1 o
   6   0   0   3026.90   2689.00    109.70  59%1 o
   8   0   0    410.57    542.50     68.70  59%1 o
   3  -1   1   7955.80   7803.70    190.80  59%1 o
   4  -1   1  16311.00  15090.30    211.80  59%1 o
   5  -1   1   1675.00   2802.90    112.80  59%1 o
   6  -1   1    466.00    917.20     89.80  59%1 o
   6  -9   8    117.10     61.80     45.70  59%1 <
   4 -10   9    150.40      7.10     45.20  59%1 <
   5 -10   9    444.80    121.40     46.90  59%1 <
  -2 -11  10    570.09    245.40     64.00  59%1 o
  -1 -11  10    147.74    122.80     64.00  59%1 <
   0 -11  10      6.09    101.70     64.10  59%1 <
   1 -11  10    137.51    -54.40     64.50  59%1 <
   2 -11  10    234.44    248.00     64.40  59%1 o
   3 -11  10     13.90    131.60     64.00  59%1 <
   4 -11  10    192.05     92.70     64.10  59%1 <
   0 -12  11    279.47    -80.70     63.90  59%1 <
   1 -12  11     22.66    283.90     63.90  59%1 o
   2 -12  11     65.75    -29.30     63.90  59%1 <
   3 -12  11     14.85    -41.00     63.80  59%1 <
  -5   8  -8    331.00    507.30     49.00  59%1 o
  -1  11 -12      9.08     88.80     82.50   1%2 <
   0  11 -12    225.42    167.90     98.50   1%2 <
  -1  10 -11     86.45    121.40     85.80   1%2 <
  -6   8 -10    196.23     93.40     84.00   1%2 <
  -2   9 -10    597.24    440.40     96.50   1%2 o
  -1   9 -10   1116.80   1492.30    127.40   1%2 o
   5  10 -10    879.43    658.50    147.20   1%2 o
  -2   8  -9    363.93    453.40    106.10   1%2 o
   4   9  -9    365.76    142.80    132.20   1%2 <
  -7   6  -8     21.55    -61.00     82.90   1%2 <
  -2   7  -8   1118.30   1201.70    127.60   1%2 o
  -7   5  -7     42.53    283.30     86.70   1%2 o
  -3   6  -7   1470.20    926.20    119.00   1%2 o
   3   7  -7   1186.90   1037.60    183.60   1%2 o
  -8   4  -6     84.96    173.30     81.90   1%2 <
  -3   5  -6   1041.20   1379.60    124.00   1%2 o
  -8   3  -5     83.39    -38.60     83.70   1%2 <
  -4   4  -5   1812.00   1942.50    131.30   1%2 o
   2   5  -5   2154.00   2188.70    222.50   1%2 o
  -8   2  -4     16.26    -56.50     85.30   1%2 <
  -4   3  -4   4810.60   4392.30    161.90   1%2 o
   8   5  -4    921.32    890.00    117.50   1%2 o
  -9   1  -3    211.96    -74.90     82.60   1%2 <
  -8   1  -3    795.39    326.60    109.30   1%2 <
  -4   2  -3   2057.80   2535.80    139.90   1%2 o
   1   3  -3  34668.00  35521.60    423.50   1%2 o
   7   4  -3   1454.60   1222.80    134.90   1%2 o
   8   4  -3    177.92    193.60    101.70   1%2 <
  -9   0  -2    136.09    -43.50     81.10   1%2 <
   7   3  -2    919.31   1320.50    123.70   1%2 o
   8   3  -2    866.29    614.20     91.90   1%2 o
  -9  -1  -1    334.41    515.40     84.00   1%2 o
  -5   0  -1    872.67   1422.40    130.90   1%2 o
   6   2  -1    370.99    338.10    131.50   1%2 <
   7   2  -1    802.53    538.90    119.30   1%2 o
  -9  -2   0     40.19    283.40     82.00   1%2 o
  -5  -1   0   2091.40   2472.90    159.20   1%2 o
   6   1   0    447.05    426.60    129.70   1%2 o
   7   1   0     78.07    369.70     96.80   1%2 o
  -5  -2   1   1060.50   1703.60    152.30   1%2 o
   6   0   1    503.29    207.90    108.30   1%2 <
  -5  -3   2    898.14   1544.70    163.70   1%2 o
   5  -1   2   2182.90   2311.80    158.10   1%2 o
   6  -1   2    434.15    896.60    112.30   1%2 o
   5  -2   3   2484.30   3131.50    140.90   1%2 o
   6  -2   3     92.55    457.80    107.70   1%2 o
  -1  -4   4   8247.70   9761.00    278.70   1%2 o
   5  -3   4     45.03     99.20    112.30   1%2 <
   6  -3   4    428.98    665.40    109.00   1%2 o
  -1  -5   5   4775.80   5583.00    218.00   1%2 o
   5  -4   5    695.61    767.10    115.60   1%2 o
  -1  -6   6   6334.60   7661.80    193.40   1%2 o
   5  -5   6   1681.00   1795.50    121.80   1%2 o
  -1  -7   7   4003.20   3281.30    140.00   1%2 o
   5  -6   7    497.08    609.70    100.00   1%2 o
  -2  -8   8   2867.30   2615.50    166.00   1%2 o
  -1  -8   8  11124.00   7739.20    175.70   1%2 o
   4  -7   8    232.68    266.60    103.00   1%2 <
   5  -7   8   2483.00   2270.70    116.10   1%2 o
  -2  -9   9   1580.90   1301.20    145.50   1%2 o
  -1  -9   9   1705.10   1925.40    119.30   1%2 o
   4  -8   9    427.56    329.90     94.80   1%2 o
   5  -8   9     43.44    104.70     86.40   1%2 <
  -2 -10  10    302.08    375.50    118.90   1%2 o
  -1 -10  10   1514.10   1801.30    105.80   1%2 o
   4  -9  10     87.91     -5.10     84.90   1%2 <
   5  -9  10    247.83    315.40     84.10   1%2 o
  -2 -11  11    160.60     65.10    100.50   1%2 <
  -1 -11  11    155.95    515.00     90.90   1%2 o
   4 -10  11    510.51    402.30     85.50   1%2 o
  -1 -12  12    121.84    280.10     81.80   1%2 o
  -4  10 -12    142.72     80.50     81.20   1%2 <
   1  11 -12     30.54    -48.20     98.80   1%2 <
  -5   9 -11    171.63    296.40     56.50   1%2 o
  -4   9 -11    499.30    500.50     88.20   1%2 o
   0  10 -11    138.23    343.90     82.60   1%2 o
  -5   8 -10    364.95    368.80     89.30   1%2 o
   0   9 -10   1590.80   1564.80    129.10   1%2 o
  -6   7  -9     92.14     39.10     62.70   1%2 <
  -5   7  -9    150.67    228.00     89.40   1%2 <
  -1   8  -9   1643.00   1208.90    115.30   1%2 o
  -6   6  -8    549.66    499.60     89.40   1%2 o
  -6   5  -7    262.49    179.70     93.00   1%2 <
  -2   6  -7   5574.10   4461.50    155.70   1%2 o
  -7   4  -6     62.47    142.40     61.90   1%2 <
  -7   3  -5     81.06    283.50     88.60   1%2 o
  -3   4  -5   4628.30   5011.80    166.40   1%2 o
  -7   2  -4    265.61    459.30     89.80   1%2 o
  -3   3  -4   2485.10   2863.70    167.30   1%2 o
  -8   0  -2   1431.20   1311.50     98.30   1%2 o
  -4   1  -2   4718.30   3937.50    162.20   1%2 o
  -8  -1  -1    113.63     97.70     84.80   1%2 <
  -4   0  -1  11041.00  11098.40    235.10   1%2 o
  -8  -2   0    200.31    179.10    100.90   1%2 <
   5   0   1   1147.50   1231.70    125.30   1%2 o
   4  -2   3   1954.40   2277.40    138.30   1%2 o
   4  -3   4   4960.30   5068.70    160.00   1%2 o
   4  -4   5   2504.30   2717.20    137.80   1%2 o
   3  -5   6   1356.50   1672.30    123.90   1%2 o
   4  -5   6    265.75     45.30    108.90   1%2 <
   3  -6   7    381.91    384.10    109.80   1%2 o
   4  -6   7    261.51    149.80     80.70   1%2 <
   3  -7   8    239.47    -52.80    106.90   1%2 <
   3  -8   9    164.50    309.40     93.80   1%2 o
   3  -9  10    365.58    471.10     89.10   1%2 o
   2 -10  11    404.67    357.30     87.30   1%2 o
   3 -10  11     66.10      7.10     82.40   1%2 <
   2 -11  12    266.37    476.90     82.30   1%2 o
   3 -11  12    118.73    281.10     77.40   1%2 o
  -4  10 -12    114.95     80.50     81.20   2%2 <
   1  11 -12     24.71    -48.20     98.80   2%2 <
  -5   9 -11    171.88    296.40     56.50   2%2 o
  -4   9 -11    597.76    500.50     88.20   2%2 o
   0  10 -11    118.42    343.90     82.60   2%2 o
   1  10 -11    333.22    450.20    104.30   2%2 o
  -5   8 -10    393.57    368.80     89.30   2%2 o
  -1   9 -10   1076.40   1492.30    127.40   2%2 o
   0   9 -10   1534.70   1564.80    129.10   2%2 o
   5  10 -10    821.66    658.50    147.20   2%2 o
  -6   7  -9     86.57     39.10     62.70   2%2 <
  -5   7  -9    141.93    228.00     89.40   2%2 <
  -1   8  -9   1541.20   1208.90    115.30   2%2 o
  -6   6  -8    519.58    499.60     89.40   2%2 o
  -1   7  -8    761.84    455.90    139.90   2%2 o
   4   8  -8   2857.70   2084.30    179.30   2%2 o
  -6   5  -7    258.46    179.70     93.00   2%2 <
  -2   6  -7   5466.10   4461.50    155.70   2%2 o
   3   7  -7   1113.90   1037.60    183.60   2%2 o
  -7   4  -6     55.26    142.40     61.90   2%2 <
  -6   4  -6    414.98    638.60    101.00   2%2 o
  -2   5  -6   2915.00   3265.10    170.50   2%2 o
  -7   3  -5     83.60    283.50     88.60   2%2 o
  -3   4  -5   4563.00   5011.80    166.40   2%2 o
   2   5  -5   2018.60   2188.70    222.50   2%2 o
   8   6  -5    440.18    673.80    124.30   2%2 o
  -7   2  -4    257.73    459.30     89.80   2%2 o
  -3   3  -4   2508.00   2863.70    167.30   2%2 o
   7   5  -4    482.45    487.70    130.70   2%2 o
   8   5  -4    865.22    890.00    117.50   2%2 o
  -8   1  -3    789.49    326.60    109.30   2%2 <
  -7   1  -3    360.80    319.40    118.50   2%2 <
   7   4  -3   1500.00   1222.80    134.90   2%2 o
  -8   0  -2   1472.00   1311.50     98.30   2%2 o
  -4   1  -2   4625.40   3937.50    162.20   2%2 o
   6   3  -2   1063.70   1265.60    153.20   2%2 o
   7   3  -2    860.09   1320.50    123.70   2%2 o
  -8  -1  -1    108.00     97.70     84.80   2%2 <
  -4   0  -1  10951.00  11098.40    235.10   2%2 o
   6   2  -1    330.08    338.10    131.50   2%2 <
  -8  -2   0    208.00    179.10    100.90   2%2 <
  -4  -1   0    142.23    102.10    196.50   2%2 <
   5   1   0   2053.90   2053.90    158.20   2%2 o
   6   1   0    442.65    426.60    129.70   2%2 o
  -8  -3   1     96.79    188.70    102.70   2%2 <
   5   0   1   1076.40   1231.70    125.30   2%2 o
  -8  -4   2    717.39    615.20    118.80   2%2 o
  -5  -3   2   1004.10   1544.70    163.70   2%2 o
   4  -1   2   2686.10   2223.70    178.10   2%2 o
   5  -1   2   2203.10   2311.80    158.10   2%2 o
  -5  -4   3   5030.40   3827.50    211.00   2%2 o
  -1  -3   3  36729.00  41790.90    478.00   2%2 o
   4  -2   3   1846.60   2277.40    138.30   2%2 o
   4  -3   4   4934.90   5068.70    160.00   2%2 o
   4  -4   5   2435.60   2717.20    137.80   2%2 o
   3  -5   6   1321.50   1672.30    123.90   2%2 o
   4  -5   6    278.45     45.30    108.90   2%2 <
  -2  -7   7   2160.60   4145.20    190.90   2%2 o
   3  -6   7    367.91    384.10    109.80   2%2 o
  -2  -8   8   2857.50   2615.50    166.00   2%2 o
   3  -7   8    231.19    -52.80    106.90   2%2 <
  -2  -9   9   1579.50   1301.20    145.50   2%2 o
   3  -8   9    161.68    309.40     93.80   2%2 o
  -2 -10  10    280.00    375.50    118.90   2%2 o
   2  -9  10    519.59    441.80     94.50   2%2 o
   3  -9  10    359.96    471.10     89.10   2%2 o
  -3 -11  11    107.71    400.10    111.50   2%2 o
  -2 -11  11    154.93     65.10    100.50   2%2 <
   2 -10  11    396.40    357.30     87.30   2%2 o
   3 -10  11     84.44      7.10     82.40   2%2 <
   2 -11  12    315.12    476.90     82.30   2%2 o
   3 -11  12    104.57    281.10     77.40   2%2 o
  -3  10 -12     25.31     85.40     80.80   2%2 <
   2  11 -12    407.95    104.70     99.80   2%2 <
  -3   9 -11     43.84    540.10     86.20   2%2 o
  -4   8 -10    282.52    294.70     86.80   2%2 o
  -4   7  -9     91.29     25.80     98.20   2%2 <
   0   8  -9    973.93   1051.30    112.50   2%2 o
  -5   6  -8    143.55    138.50     67.10   2%2 <
  -5   5  -7   1113.70    892.20    113.00   2%2 o
  -1   6  -7   1785.60   1367.70    124.10   2%2 o
  -6   3  -5    520.88    771.10    105.50   2%2 o
  -2   4  -5   7481.40   7170.50    203.70   2%2 o
  -3   2  -3   7479.70   5334.40    208.00   2%2 o
  -7   0  -2   1528.70   1574.80    105.20   2%2 o
   9  -1   3    203.93    -77.40     78.40   2%2 <
   3  -3   4   3508.20   3133.50    164.00   2%2 o
   3  -4   5   5833.80   6104.00    174.10   2%2 o
   8  -3   5     14.21     30.10     79.40   2%2 <
   8  -4   6     91.55    -78.80     78.90   2%2 <
   2  -6   7   4389.30   3580.80    151.80   2%2 o
   7  -5   7     39.68     45.90     85.30   2%2 <
   2  -7   8   1246.40   1589.30    123.20   2%2 o
   7  -6   8      5.56   -133.70     78.40   2%2 <
   2  -8   9    401.38    691.90    104.30   2%2 o
   6  -8  10    228.44    -70.70     81.00   2%2 <
   1 -10  11    308.27    125.70     82.80   2%2 <
   1 -11  12     32.69    128.20     78.20   2%2 <
  -2  10 -12    525.98    -74.90    103.60   3%2 <
   2  11 -12    363.66    104.70     99.80   3%2 <
  -3   9 -11     37.12    540.10     86.20   3%2 o
   1  10 -11    341.16    450.20    104.30   3%2 o
   2  10 -11    362.57    323.30    117.30   3%2 <
   1   9 -10   2146.70   1298.80    126.80   3%2 o
  -4   7  -9     90.88     25.80     98.20   3%2 <
   0   8  -9    947.24   1051.30    112.50   3%2 o
   5   9  -9    351.60    965.70    175.00   3%2 o
   0   7  -8    608.34    704.30    130.60   3%2 o
  -5   5  -7   1008.40    892.20    113.00   3%2 o
  -1   6  -7   1762.30   1367.70    124.10   3%2 o
   3   6  -6    858.67   2801.40    231.40   3%2 o
  -6   3  -5    510.28    771.10    105.50   3%2 o
  -2   4  -5   7244.00   7170.50    203.70   3%2 o
   7   6  -5   1166.40    582.50    154.10   3%2 o
  -6   2  -4   1786.90   2218.10    121.50   3%2 o
   7   5  -4    496.57    487.70    130.70   3%2 o
  -3   2  -3   7251.00   5334.40    208.00   3%2 o
   6   4  -3   1064.40    878.20    159.60   3%2 o
  -7   0  -2   1420.70   1574.80    105.20   3%2 o
  -3   1  -2   1519.50   2497.30    210.10   3%2 o
   5   3  -2   1135.20   2166.20    186.10   3%2 o
  -7  -1  -1   3295.70   2337.00    137.00   3%2 o
   5   2  -1   1282.00   1767.40    167.00   3%2 o
  -7  -2   0    707.17    944.60    117.40   3%2 o
  -4  -1   0    140.62    102.10    196.50   3%2 <
  -4  -2   1   9202.50   9384.00    236.20   3%2 o
   4   0   1  10329.00  11280.40    233.40   3%2 o
   9   1   1    247.47    279.40     94.90   3%2 <
  -8  -4   2    732.96    615.20    118.80   3%2 o
   9   0   2    205.30    285.20     79.60   3%2 o
  -8  -5   3    182.27     39.20    111.60   3%2 <
   3  -2   3   6083.20   5562.30    236.20   3%2 o
   8  -1   3    424.12    478.60    102.80   3%2 o
   9  -1   3    154.80    -77.40     78.40   3%2 <
  -8  -6   4    215.09    553.80    120.50   3%2 o
  -5  -5   4   1770.20   2810.80    219.30   3%2 o
   3  -3   4   3340.40   3133.50    164.00   3%2 o
   8  -2   4     54.05   -127.80     82.50   3%2 <
   8  -3   5     29.83     30.10     79.40   3%2 <
  -2  -6   6    611.26   1638.80    177.90   3%2 o
   2  -5   6   2862.20   3315.90    163.00   3%2 o
   7  -4   6     66.83    162.50     80.30   3%2 <
   2  -6   7   4529.60   3580.80    151.80   3%2 o
   7  -5   7     29.27     45.90     85.30   3%2 <
   7  -6   8      6.99   -133.70     78.40   3%2 <
  -3  -9   9   3612.00   2618.40    160.20   3%2 o
   1  -8   9    868.46   1065.30    133.30   3%2 o
   6  -7   9    106.77    469.90     80.90   3%2 o
  -3 -10  10    591.06    353.50    130.60   3%2 <
   1  -9  10   1954.30   2102.00    129.30   3%2 o
   6  -8  10    295.00    -70.70     81.00   3%2 <
  -3 -11  11     87.75    400.10    111.50   3%2 o
   1 -10  11    296.14    125.70     82.80   3%2 <
   1 -11  12     31.49    128.20     78.20   3%2 <
  -1  11 -13    116.29     60.90     78.10   3%2 <
  -1  10 -12    144.78    513.20     97.10   3%2 o
   3  11 -12    182.59     72.60    111.20   3%2 <
  -2   9 -11    579.05    509.20     88.70   3%2 o
  -6   7 -10     62.93    281.60     83.50   3%2 o
  -3   8 -10    112.27    108.50     87.50   3%2 <
  -7   6  -9     29.88    -35.90     56.70   3%2 <
  -3   7  -9   1436.10   1211.90    111.60   3%2 o
   1   8  -9   1266.20    722.20    136.20   3%2 o
  -7   5  -8    134.38    130.80     85.70   3%2 <
  -4   6  -8     72.32    174.20    105.50   3%2 <
  -8   4  -7      4.87     53.90     54.30   3%2 <
  -7   4  -7    162.84    119.40     81.80   3%2 <
  -4   5  -7    504.87    512.10    112.60   3%2 o
  -8   3  -6     12.41   -190.30     80.80   3%2 <
  -5   4  -6   2675.80   2702.40    110.10   3%2 o
  -1   5  -6   4517.60   3370.80    151.80   3%2 o
  -8   2  -5    358.19    245.90     81.30   3%2 o
  -5   3  -5    217.57   1061.60    111.80   3%2 o
  -2   3  -4  11060.00  11972.50    233.50   3%2 o
  -9   0  -3    137.33    356.20     83.20   3%2 o
  -6   1  -3   4274.00   5110.20    148.40   3%2 o
  -9  -1  -2     90.97    353.10     76.70   3%2 o
  -6   0  -2    189.95   -251.80    126.70   3%2 <
   4   1   0    253.30    462.70    166.10   3%2 <
   9   2   0     60.53     83.70     76.70   3%2 <
  -7  -3   1   2530.30   2966.40    136.20   3%2 o
   8   1   1     44.87      6.00     98.40   3%2 <
   3  -1   2   1768.60   3069.40    211.30   3%2 o
   8   0   2    904.96    441.90     87.90   3%2 o
   7  -1   3    529.14    438.10     95.30   3%2 o
   7  -2   4    693.97    607.70     92.90   3%2 o
   2  -4   5   6537.20   6500.90    189.90   3%2 o
   6  -3   5    614.83    553.40    104.10   3%2 o
   7  -3   5    150.65    223.60     85.30   3%2 <
   6  -4   6    279.26    413.30     98.10   3%2 o
   1  -6   7   1254.80    833.20    140.90   3%2 o
   5  -5   7    874.29   1230.00    113.00   3%2 o
   6  -5   7    346.16    308.70     87.50   3%2 o
   1  -7   8   2188.00   2171.50    134.30   3%2 o
   5  -6   8     73.37    293.10     92.00   3%2 o
   6  -6   8    415.35    379.20     66.40   3%2 o
   5  -7   9     28.44   -189.00     86.30   3%2 <
   0  -9  10   1362.10   1045.10    122.70   3%2 o
   4  -8  10    282.81    244.50     85.30   3%2 <
   5  -8  10    128.50    183.90     84.40   3%2 <
   0 -10  11    468.32     44.00     87.70   3%2 <
   4  -9  11    410.26    149.10     83.40   3%2 <
   5  -9  11    351.50    373.00     60.30   3%2 o
   0 -11  12    166.26    117.90     81.60   3%2 <
   4 -10  12    307.17    164.00     76.70   3%2 <
  -5   8 -11      8.54    -85.50     59.00   3%2 <
  -6   6  -9     44.35   -183.50     59.80   3%2 <
  -1  11 -13    129.67     60.90     78.10   4%2 <
  -1  10 -12    153.92    513.20     97.10   4%2 o
   3  11 -12    196.21     72.60    111.20   4%2 <
  -2   9 -11    609.75    509.20     88.70   4%2 o
   2  10 -11    382.76    323.30    117.30   4%2 <
  -6   7 -10     95.36    281.60     83.50   4%2 o
  -3   8 -10    121.65    108.50     87.50   4%2 <
   1   9 -10   2026.60   1298.80    126.80   4%2 o
   2   9 -10   1187.30   1274.40    127.00   4%2 o
  -7   6  -9     58.86    -35.90     56.70   4%2 <
  -3   7  -9   1209.50   1211.90    111.60   4%2 o
   1   8  -9   1397.40    722.20    136.20   4%2 o
   5   9  -9    508.91    965.70    175.00   4%2 o
  -7   5  -8    227.23    130.80     85.70   4%2 <
  -4   6  -8     78.67    174.20    105.50   4%2 <
   0   7  -8    555.03    704.30    130.60   4%2 o
  -7   4  -7    235.69    119.40     81.80   4%2 <
  -4   5  -7    585.61    512.10    112.60   4%2 o
   0   6  -7    140.36    516.30    136.40   4%2 o
  -8   3  -6      9.38   -190.30     80.80   4%2 <
  -1   5  -6   4342.90   3370.80    151.80   4%2 o
   3   6  -6   1109.90   2801.40    231.40   4%2 o
  -8   2  -5    344.03    245.90     81.30   4%2 o
  -5   3  -5    410.39   1061.60    111.80   4%2 o
   7   6  -5   1162.50    582.50    154.10   4%2 o
  -2   3  -4  11509.00  11972.50    233.50   4%2 o
   6   5  -4   2620.30   2400.50    176.60   4%2 o
  -9   0  -3    159.48    356.20     83.20   4%2 o
  -6   1  -3   4228.00   5110.20    148.40   4%2 o
   6   4  -3   1021.80    878.20    159.60   4%2 o
  -9  -1  -2     82.31    353.10     76.70   4%2 o
  -6   0  -2    188.56   -251.80    126.70   4%2 <
  -3   1  -2   1615.50   2497.30    210.10   4%2 o
   5   3  -2   1342.30   2166.20    186.10   4%2 o
  -3   0  -1   1660.40   2042.80    208.60   4%2 o
  -7  -2   0    685.47    944.60    117.40   4%2 o
   4   1   0    105.28    462.70    166.10   4%2 <
   8   2   0     55.03     70.40     95.50   4%2 <
   9   2   0     76.11     83.70     76.70   4%2 <
  -7  -3   1   2554.00   2966.40    136.20   4%2 o
  -4  -2   1   9361.60   9384.00    236.20   4%2 o
   8   1   1     65.40      6.00     98.40   4%2 <
   9   1   1    267.68    279.40     94.90   4%2 <
   3  -1   2   1360.90   3069.40    211.30   4%2 o
   8   0   2   1004.80    441.90     87.90   4%2 o
  -8  -5   3    293.94     39.20    111.60   4%2 <
   3  -2   3   6163.00   5562.30    236.20   4%2 o
   7  -1   3    577.81    438.10     95.30   4%2 o
   8  -1   3    582.17    478.60    102.80   4%2 o
  -8  -6   4    305.95    553.80    120.50   4%2 o
  -5  -5   4   2420.50   2810.80    219.30   4%2 o
   2  -3   4  11646.00  12515.80    262.60   4%2 o
   7  -2   4    697.22    607.70     92.90   4%2 o
  -2  -5   5   1900.10   2198.00    249.50   4%2 o
   2  -4   5   6989.80   6500.90    189.90   4%2 o
   6  -3   5    569.82    553.40    104.10   4%2 o
   7  -3   5    114.96    223.60     85.30   4%2 <
   6  -4   6    206.08    413.30     98.10   4%2 o
   1  -6   7   1416.40    833.20    140.90   4%2 o
   5  -5   7    929.09   1230.00    113.00   4%2 o
   6  -5   7    343.09    308.70     87.50   4%2 o
  -3  -8   8   3954.40   4469.10    189.30   4%2 o
   1  -7   8   2728.80   2171.50    134.30   4%2 o
   5  -6   8     73.44    293.10     92.00   4%2 o
  -3  -9   9   4180.60   2618.40    160.20   4%2 o
   1  -8   9    654.82   1065.30    133.30   4%2 o
   5  -7   9     24.74   -189.00     86.30   4%2 <
  -3 -10  10    614.53    353.50    130.60   4%2 <
   0  -9  10   1562.10   1045.10    122.70   4%2 o
   4  -8  10    373.12    244.50     85.30   4%2 <
   5  -8  10    477.12    183.90     84.40   4%2 <
   0 -10  11    480.29     44.00     87.70   4%2 <
   4  -9  11    461.48    149.10     83.40   4%2 <
   0 -11  12    118.56    117.90     81.60   4%2 <
   4 -10  12    222.29    164.00     76.70   4%2 <
   0  11 -13    327.00    322.40     77.40   4%2 o
  -4   9 -12    257.14    257.70     83.00   4%2 o
  -5   8 -11     36.29    -85.50     59.00   4%2 <
  -1   9 -11    561.64    408.80     93.40   4%2 o
  -5   7 -10     93.31   -233.00     87.10   4%2 <
  -2   8 -10    619.08   1045.60    100.40   4%2 o
  -6   6  -9     80.74   -183.50     59.80   4%2 <
  -6   5  -8    460.01    336.70     93.70   4%2 o
  -3   6  -8    687.42    214.70    106.10   4%2 <
  -7   3  -6    239.50    449.70     86.90   4%2 o
  -4   4  -6    397.40    843.40    119.60   4%2 o
  -1   4  -5   6786.90   7204.70    210.20   4%2 o
  -8   1  -4     83.99   -100.20     83.50   4%2 <
  -5   2  -4   4912.70   4834.30    157.70   4%2 o
  -8   0  -3     35.17    218.40     83.30   4%2 <
  -2   2  -3    947.26   1340.10    178.20   4%2 o
  -9  -2  -1    392.69    393.20     80.90   4%2 o
  -6  -1  -1   2209.00   1253.80    119.70   4%2 o
   7   0   2    860.80   1145.40    102.70   4%2 o
   6  -1   3   2768.60   2778.90    129.00   4%2 o
   6  -2   4   2536.60   2115.60    127.00   4%2 o
   5  -3   5    416.81    634.60    114.90   4%2 o
   1  -5   6   3565.40   3414.20    148.00   4%2 o
   5  -4   6   3015.30   2456.50    130.20   4%2 o
   4  -6   8     79.68    324.20    100.90   4%2 o
   0  -8   9    684.40    993.50    105.40   4%2 o
   4  -7   9    411.31   1084.40     97.90   4%2 o
   3  -8  10    381.83    433.00     90.20   4%2 o
   3  -9  11     14.33    -90.70     82.40   4%2 <
  -1 -11  12     46.35    149.70     94.20   4%2 <
   3 -10  12     73.59    172.20     78.80   4%2 <
  -3  10 -13    821.24    517.70     83.50   5%2 o
   0  11 -13    363.88    322.40     77.40   5%2 o
  -4   9 -12    371.15    257.70     83.00   5%2 o
   3  11 -12    162.38     72.60    111.20   5%2 <
  -1   9 -11    400.51    408.80     93.40   5%2 o
   3  10 -11    421.05    585.90    114.50   5%2 o
  -5   7 -10    113.74   -233.00     87.10   5%2 <
  -2   8 -10    530.74   1045.60    100.40   5%2 o
   2   9 -10    793.43   1274.40    127.00   5%2 o
  -2   7  -9   3479.80   2915.60    151.30   5%2 o
   1   8  -9   1680.30    722.20    136.20   5%2 o
  -6   5  -8    435.30    336.70     93.70   5%2 o
  -3   6  -8    466.93    214.70    106.10   5%2 <
   1   7  -8   2324.30   1820.70    148.00   5%2 o
   0   6  -7    271.36    516.30    136.40   5%2 o
  -7   3  -6    273.17    449.70     86.90   5%2 o
  -4   4  -6    419.17    843.40    119.60   5%2 o
  -7   2  -5    298.09    197.30     84.80   5%2 <
  -1   4  -5   7053.90   7204.70    210.20   5%2 o
  -8   1  -4    133.12   -100.20     83.50   5%2 <
  -5   2  -4   4683.00   4834.30    157.70   5%2 o
   6   5  -4   2485.40   2400.50    176.60   5%2 o
  -8   0  -3     75.17    218.40     83.30   5%2 <
  -5   1  -3   5153.00   4899.70    156.00   5%2 o
  -2   2  -3    786.22   1340.10    178.20   5%2 o
  -9  -2  -1    498.21    393.20     80.90   5%2 o
  -6  -1  -1   1889.70   1253.80    119.70   5%2 o
  -3   0  -1   1099.20   2042.80    208.60   5%2 o
   4   2  -1  13007.00  13147.50    265.00   5%2 o
   8   3  -1    201.46    587.10    102.50   5%2 o
  -9  -3   0    407.51     88.20     96.20   5%2 <
  -6  -2   0   1103.60    559.20    130.90   5%2 o
   8   2   0    109.86     70.40     95.50   5%2 <
   3   0   1    732.15   1316.70    201.80   5%2 o
   7   1   1   3298.50   3109.90    143.10   5%2 o
  -7  -4   2    610.72    600.30    120.30   5%2 o
  -4  -3   2   6269.00   5531.40    230.90   5%2 o
   7   0   2   1294.60   1145.40    102.70   5%2 o
  -7  -5   3    504.80    427.00    130.90   5%2 o
   2  -2   3    329.37   1209.70    210.60   5%2 o
   6  -1   3   3065.50   2778.90    129.00   5%2 o
   2  -3   4  11535.00  12515.80    262.60   5%2 o
   6  -2   4   2453.50   2115.60    127.00   5%2 o
  -2  -5   5   1079.30   2198.00    249.50   5%2 o
   5  -3   5    273.71    634.60    114.90   5%2 o
   1  -5   6   3839.20   3414.20    148.00   5%2 o
   5  -4   6   2808.90   2456.50    130.20   5%2 o
   4  -5   7    703.20    816.00    112.30   5%2 o
  -3  -8   8   3457.00   4469.10    189.30   5%2 o
   0  -7   8    955.43    586.50    136.20   5%2 o
   4  -6   8    186.50    324.20    100.90   5%2 o
   0  -8   9    693.87    993.50    105.40   5%2 o
   4  -7   9    420.28   1084.40     97.90   5%2 o
   3  -8  10    275.77    433.00     90.20   5%2 o
  -4 -11  11    255.20    385.10    118.00   5%2 o
  -1 -10  11    203.35    244.70    100.00   5%2 <
   3  -9  11     49.13    -90.70     82.40   5%2 <
  -1 -11  12     54.52    149.70     94.20   5%2 <
   3 -10  12    155.51    172.20     78.80   5%2 <
   1  11 -13     21.28    -17.50     76.80   5%2 <
  -3   9 -12    287.09   -131.30     82.90   5%2 <
   0  10 -12    162.01    101.00     84.80   5%2 <
  -4   8 -11    389.06    357.10     61.80   5%2 o
  -4   7 -10     88.53    185.20     90.70   5%2 <
  -1   8 -10   1946.20   1520.30    113.60   5%2 o
  -5   6  -9    389.86    379.40     70.20   5%2 o
  -5   5  -8    922.39    632.80    105.00   5%2 o
  -2   6  -8    479.35    464.90    113.60   5%2 o
  -6   4  -7    141.65    205.80     70.90   5%2 <
  -3   5  -7    265.39    601.20    112.40   5%2 o
  -6   3  -6    776.89   1159.60    104.20   5%2 o
   0   5  -6   2250.70   4047.60    184.60   5%2 o
  -4   3  -5   1088.80    752.30    121.30   5%2 o
  -7   1  -4   1309.80   1149.40    100.40   5%2 o
  -8  -1  -2    979.40    778.80     89.60   5%2 o
  -5   0  -2    323.67    396.00    108.50   5%2 o
   7   2   0    308.91    465.30    109.10   5%2 o
   6   0   2    285.77   1090.40    110.00   5%2 o
   9   0   3    148.56     51.60     75.50   5%2 <
   5  -2   4   4787.10   5213.50    155.40   5%2 o
   1  -4   5   7420.30   6373.40    208.10   5%2 o
   8  -2   5    205.26    232.70     78.00   5%2 <
   4  -4   6     81.31    149.50    110.60   5%2 <
   8  -3   6     40.10    106.90     76.90   5%2 <
   0  -6   7    748.82   1236.70    141.90   5%2 o
   7  -4   7    254.53    234.30     78.70   5%2 <
   8  -4   7     51.34    187.20     53.20   5%2 o
   3  -6   8    690.56    686.50    108.00   5%2 o
   7  -5   8     97.57    120.50     78.30   5%2 <
   3  -7   9    814.17    674.70    107.10   5%2 o
   6  -6   9     12.35     97.20     83.80   5%2 <
   7  -6   9     85.60      2.30     53.50   5%2 <
  -1  -9  10   1710.20   1322.60    125.50   5%2 o
   2  -8  10    705.48    214.60     96.80   5%2 <
   6  -7  10     66.70     87.50     78.90   5%2 <
   2  -9  11    384.14    514.40     84.80   5%2 o
   5  -8  11     14.44   -176.90     76.90   5%2 <
   2 -10  12    813.36    241.80     80.40   5%2 o
   1 -11  13     80.44    -18.40     76.90   5%2 <
  -2  10 -13    337.51    378.20     79.10   6%2 o
   1  11 -13     20.36    -17.50     76.80   6%2 <
  -3   9 -12    226.40   -131.30     82.90   6%2 <
   0  10 -12    115.55    101.00     84.80   6%2 <
   0   9 -11    283.64    615.20    108.10   6%2 o
   3  10 -11    343.36    585.90    114.50   6%2 o
  -4   7 -10     92.15    185.20     90.70   6%2 <
  -1   8 -10   1543.50   1520.30    113.60   6%2 o
   2   8  -9    435.03    598.40    141.90   6%2 o
  -5   5  -8    759.61    632.80    105.00   6%2 o
  -2   6  -8    424.82    464.90    113.60   6%2 o
   1   7  -8   1848.00   1820.70    148.00   6%2 o
   4   7  -7   5570.60   5790.10    283.80   6%2 o
  -6   3  -6    609.02   1159.60    104.20   6%2 o
  -3   4  -6   1034.10    851.50    125.40   6%2 o
   0   5  -6   1580.80   4047.60    184.60   6%2 o
   7   7  -6    615.04    663.30    166.30   6%2 o
  -7   1  -4   1039.70   1149.40    100.40   6%2 o
  -4   2  -4   2103.10   3481.30    146.70   6%2 o
  -1   3  -4  32208.00  34739.30    361.10   6%2 o
   5   4  -3   5290.80   5343.70    222.70   6%2 o
  -8  -1  -2    769.79    778.80     89.60   6%2 o
  -5   0  -2    276.64    396.00    108.50   6%2 o
  -2   1  -2  36464.00  26642.40    363.60   6%2 o
   8   4  -2    317.31    242.90     96.00   6%2 <
  -8  -2  -1    630.61    742.10    103.40   6%2 o
   4   2  -1  10446.00  13147.50    265.00   6%2 o
   7   3  -1   3540.60   2010.90    145.10   6%2 o
  -6  -2   0    839.14    559.20    130.90   6%2 o
  -3  -1   0  19711.00  17679.60    305.80   6%2 o
   7   2   0    248.95    465.30    109.10   6%2 o
  -6  -3   1   1337.10    746.60    151.70   6%2 o
   6   1   1    951.44   1188.00    133.70   6%2 o
   6   0   2    260.32   1090.40    110.00   6%2 o
  -7  -5   3    363.73    427.00    130.90   6%2 o
   2  -2   3    324.92   1209.70    210.60   6%2 o
   5  -1   3   4240.50   3929.80    167.50   6%2 o
   9   0   3    108.84     51.60     75.50   6%2 <
   5  -2   4   3740.30   5213.50    155.40   6%2 o
   1  -4   5   6218.20   6373.40    208.10   6%2 o
   8  -2   5    241.72    232.70     78.00   6%2 <
   4  -4   6     77.55    149.50    110.60   6%2 <
   8  -3   6     25.49    106.90     76.90   6%2 <
  -3  -7   7   1454.10   1655.20    194.20   6%2 o
   0  -6   7    610.54   1236.70    141.90   6%2 o
   7  -4   7    188.01    234.30     78.70   6%2 <
   3  -6   8    531.76    686.50    108.00   6%2 o
   7  -5   8     78.11    120.50     78.30   6%2 <
  -1  -8   9    882.75   1045.80    132.60   6%2 o
   6  -6   9      7.48     97.20     83.80   6%2 <
  -4 -10  10   1510.70   1662.50    143.00   6%2 o
  -1  -9  10   1315.30   1322.60    125.50   6%2 o
   2  -8  10    558.02    214.60     96.80   6%2 <
   6  -7  10     73.55     87.50     78.90   6%2 <
   2  -9  11    304.92    514.40     84.80   6%2 o
   5  -8  11      7.96   -176.90     76.90   6%2 <
  -2 -11  12    652.23    -71.30     92.80   6%2 <
   1 -11  13     57.61    -18.40     76.90   6%2 <
  -5   8 -12     90.96      2.90     80.20   6%2 <
  -2   9 -12    371.79    302.20     84.50   6%2 o
   1  10 -12    264.01    -77.00     97.60   6%2 <
  -6   7 -11    155.14   -212.50     59.30   6%2 <
  -3   8 -11    556.98    591.10     93.50   6%2 o
  -6   6 -10     76.24      3.10     84.80   6%2 <
  -7   5  -9    128.38    195.70     59.10   6%2 o
  -4   6  -9     76.21    164.20     94.90   6%2 <
  -1   7  -9   1380.60   1616.80    123.00   6%2 o
  -7   4  -8    399.95    119.20     85.40   6%2 <
  -8   3  -7    210.80     22.50     59.50   6%2 <
  -5   4  -7    388.97    236.60    108.20   6%2 <
  -2   5  -7   1337.80   1736.40    125.20   6%2 o
  -8   2  -6    269.87     55.50     81.90   6%2 <
  -6   2  -5   1754.70   1707.10    119.30   6%2 o
  -7   0  -3    275.86    271.70     91.50   6%2 <
  -5  -1  -1    600.29   1023.00    141.60   6%2 o
  -8  -3   0     24.65    -83.50     92.30   6%2 <
   2  -1   2  20774.00  22094.40    342.50   6%2 o
   9   1   2    128.29    303.80     74.70   6%2 o
   8   0   3    130.85    696.10     84.10   6%2 o
   1  -3   4  54646.00  44547.70    383.30   6%2 o
   4  -2   4   3330.60   4060.90    147.80   6%2 o
   8  -1   4    170.37     87.70     78.80   6%2 <
   4  -3   5    197.09    665.00    115.90   6%2 o
   7  -2   5    140.17    744.00     89.50   6%2 o
   3  -4   6    497.70   1345.60    130.40   6%2 o
   7  -3   6    184.40    394.00     63.00   6%2 o
   3  -5   7    804.22    667.80    115.90   6%2 o
   6  -4   7   1036.90    952.80     94.80   6%2 o
   6  -5   8    108.27     89.50     59.70   6%2 <
   2  -7   9   4608.40   3973.80    138.80   6%2 o
   5  -6   9    427.56    637.30     89.30   6%2 o
   5  -7  10     27.33    -20.10     54.60   6%2 <
   1  -9  11    777.47   1162.30     91.90   6%2 o
   4  -8  11    120.15    355.80     81.40   6%2 o
   1 -10  12    159.20     98.80     76.30   6%2 <
   4  -9  12    181.86    183.20     79.00   6%2 <
  -4   9 -13    226.44    144.40     56.10   6%2 <
  -5   8 -12     97.21      2.90     80.20   7%2 <
  -2   9 -12    342.41    302.20     84.50   7%2 o
   1  10 -12    253.35    -77.00     97.60   7%2 <
  -6   6 -10     84.69      3.10     84.80   7%2 <
  -3   7 -10    181.02    151.90     97.70   7%2 <
   0   8 -10    664.98   1078.20    127.70   7%2 o
   3   9 -10   1250.30   1457.80    135.80   7%2 o
  -4   6  -9     91.53    164.20     94.90   7%2 <
  -1   7  -9   1313.90   1616.80    123.00   7%2 o
   2   8  -9    239.00    598.40    141.90   7%2 o
  -7   4  -8    319.75    119.20     85.40   7%2 <
  -5   4  -7    377.57    236.60    108.20   7%2 <
  -2   5  -7   1281.40   1736.40    125.20   7%2 o
   1   6  -7   1629.70   1485.30    144.80   7%2 o
  -8   2  -6    229.75     55.50     81.90   7%2 <
  -6   2  -5   1534.50   1707.10    119.30   7%2 o
  -3   3  -5    916.25    715.80    160.70   7%2 o
   6   6  -5   4647.00   3807.90    214.30   7%2 o
  -9  -1  -3     43.21     91.70     93.00   7%2 <
  -7   0  -3    325.50    271.70     91.50   7%2 <
  -4   1  -3    311.47    100.80    153.10   7%2 <
   8   5  -3    218.90    405.40    111.20   7%2 o
  -7  -1  -2   1643.50   1283.80    121.90   7%2 o
   4   3  -2   3761.20   5124.50    229.20   7%2 o
  -5  -1  -1    544.13   1023.00    141.60   7%2 o
   7   3  -1   4090.10   2010.90    145.10   7%2 o
  -8  -3   0     19.84    -83.50     92.30   7%2 <
   3   1   0  19760.00  17543.10    310.20   7%2 o
   6   2   0    599.73    954.40    126.80   7%2 o
  -8  -4   1    127.70    415.30    107.60   7%2 o
  -6  -3   1   1473.80    746.60    151.70   7%2 o
   6   1   1    952.95   1188.00    133.70   7%2 o
   9   2   1    430.49    357.10     94.40   7%2 o
   2  -1   2  22367.00  22094.40    342.50   7%2 o
   5   0   2    485.24    249.50    133.20   7%2 <
   9   1   2    110.05    303.80     74.70   7%2 o
   8   0   3    218.84    696.10     84.10   7%2 o
  -7  -6   4    319.13    564.80    138.50   7%2 o
   1  -3   4  50428.00  44547.70    383.30   7%2 o
   4  -2   4   2736.50   4060.90    147.80   7%2 o
   8  -1   4    200.66     87.70     78.80   7%2 <
   7  -2   5    207.08    744.00     89.50   7%2 o
   0  -5   6   4288.40   4768.50    189.00   7%2 o
   3  -4   6    371.35   1345.60    130.40   7%2 o
  -3  -7   7   1633.50   1655.20    194.20   7%2 o
   3  -5   7    849.39    667.80    115.90   7%2 o
   6  -4   7    974.43    952.80     94.80   7%2 o
  -1  -7   8   1196.60   1402.80    141.30   7%2 o
   2  -6   8    289.64    244.00    128.00   7%2 <
  -4  -9   9    473.97    797.70    159.00   7%2 o
  -1  -8   9    951.67   1045.80    132.60   7%2 o
   2  -7   9   4460.60   3973.80    138.80   7%2 o
   5  -6   9    417.69    637.30     89.30   7%2 o
   5  -7  10     13.76    -20.10     54.60   7%2 <
  -2 -10  11    532.62    519.10     98.50   7%2 o
   1  -9  11    710.69   1162.30     91.90   7%2 o
   4  -8  11    125.64    355.80     81.40   7%2 o
  -2 -11  12    572.31    -71.30     92.80   7%2 <
   1 -10  12    138.41     98.80     76.30   7%2 <
   4  -9  12    216.30    183.20     79.00   7%2 <
   0 -11  13    137.52   -310.70     91.60   7%2 <
  -4   9 -13    243.22    144.40     56.10   7%2 <
  -1  10 -13     46.67   -165.50     77.30   7%2 <
  -4   8 -12     60.41     45.60     78.50   7%2 <
  -5   7 -11     40.68    148.70     59.40   7%2 <
  -2   8 -11    198.31    133.90     86.50   7%2 <
   1   9 -11    451.69    638.80    104.80   7%2 o
  -5   6 -10    175.60     -3.80     85.20   7%2 <
  -6   5  -9    476.60    188.40     89.30   7%2 <
  -3   6  -9    118.77    188.90     98.30   7%2 <
  -6   4  -8    221.97      2.60     87.80   7%2 <
  -4   5  -8    661.55    528.40    106.90   7%2 o
  -1   6  -8    731.71   1506.50    120.60   7%2 o
  -7   3  -7    434.77    760.50     91.10   7%2 o
  -7   2  -6     45.22   -127.90     80.60   7%2 <
  -5   3  -6    419.57    737.90    111.80   7%2 o
  -8   1  -5     91.04    586.50     81.10   7%2 o
   0   4  -5    456.85    951.70    200.50   7%2 o
  -8   0  -4     68.86    236.20     77.70   7%2 o
  -6   1  -4   1337.40    953.20    111.30   7%2 o
  -9  -2  -2     33.99   -118.50     74.00   7%2 <
   8   1   2    977.05    847.60     86.00   7%2 o
   7  -1   4   1424.30   1378.60     99.60   7%2 o
   3  -3   5   2091.10   2236.10    138.20   7%2 o
   6  -2   5    966.93   1281.40    110.60   7%2 o
   6  -3   6    878.88    818.60    106.10   7%2 o
   2  -5   7    819.38   1627.40    121.50   7%2 o
   5  -4   7    747.37    752.50    104.60   7%2 o
   8  -3   7     51.27    229.50     76.30   7%2 o
   5  -5   8    206.10    541.30     70.20   7%2 o
   4  -6   9     26.17   -174.20     95.70   7%2 <
   7  -5   9    195.80    275.20     81.30   7%2 o
   1  -8  10   1440.70   1442.90    114.90   7%2 o
   4  -7  10     81.29     20.80     83.50   7%2 <
   3  -8  11     39.37    -46.50     83.00   7%2 <
   0 -10  12     81.25   -182.20     81.20   7%2 <
   3  -9  12    302.97    272.90     77.80   7%2 o
   3 -10  13    292.35    180.30     58.90   7%2 o
   8   6  -4    181.35    445.40    118.30   8%2 o
   4   3  -2   4385.60   5124.50    229.20   8%2 o
   7   4  -2    444.72    252.50    122.10   8%2 <
  -2   0  -1  34716.00  38638.30    468.20   8%2 o
   6   3  -1    576.26    886.10    123.20   8%2 o
  -3  -2   1  26366.00  19817.30    359.60   8%2 o
  -8  -5   2    130.07    367.50    106.00   8%2 o
  -6  -4   2   1173.30   1702.90    167.60   8%2 o
   7   1   2   2077.90    761.00    124.90   8%2 o
  -4  -4   3   1835.80   2092.60    238.30   8%2 o
   1  -2   3  50857.00  42654.20    438.40   8%2 o
   3  -2   4   2350.80   4884.80    217.20   8%2 o
   0  -4   5   3711.70   5746.00    255.70   8%2 o
   2  -4   6   3043.20   3461.50    178.20   8%2 o
  -1  -6   7   1116.90   1024.20    160.80   8%2 o
   1  -6   8   1057.00   -186.00    135.40   8%2 <
  -4  -9   9    347.83    797.70    159.00   8%2 o
  -3 -11  12    248.66   -255.80    102.30   8%2 <
  -4   8 -12     40.45     45.60     78.50   8%2 <
  -1   9 -12    152.82   -240.00     95.20   8%2 <
   2  10 -12    753.82    452.90    116.30   8%2 o
  -2   8 -11    280.59    133.90     86.50   8%2 <
   1   9 -11    484.61    638.80    104.80   8%2 o
   4  10 -11    952.20    707.90    121.80   8%2 o
  -5   6 -10    139.06     -3.80     85.20   8%2 <
   0   8 -10    956.51   1078.20    127.70   8%2 o
   3   9 -10   1118.50   1457.80    135.80   8%2 o
  -3   6  -9    145.33    188.90     98.30   8%2 <
  -6   4  -8    196.19      2.60     87.80   8%2 <
  -1   6  -8   1011.40   1506.50    120.60   8%2 o
   2   7  -8   2296.90   1937.60    159.10   8%2 o
  -4   4  -7    250.78    305.70    115.10   8%2 <
  -7   2  -6     63.10   -127.90     80.60   8%2 <
  -2   4  -6   2643.70   2668.40    176.90   8%2 o
   0   4  -5    490.00    951.70    200.50   8%2 o
  -8   0  -4     48.91    236.20     77.70   8%2 o
  -6   0  -3   4226.60   5712.70    174.90   8%2 o
  -1   2  -3  46463.00  42598.20    437.00   8%2 o
  -9  -2  -2     44.40   -118.50     74.00   8%2 <
  -7  -2  -1   1331.90   1709.20    120.60   8%2 o
  -5  -2   0   1046.80   1844.40    147.80   8%2 o
   6   2   0    957.78    954.40    126.80   8%2 o
   9   3   0    376.64    233.50     91.70   8%2 <
  -8  -4   1    132.11    415.30    107.60   8%2 o
   5   1   1    739.89   1080.80    143.80   8%2 o
   8   1   2    998.56    847.60     86.00   8%2 o
   4  -1   3    282.55    485.80    153.20   8%2 o
   7   0   3    103.03    247.00    105.10   8%2 <
   3  -3   5   1737.80   2236.10    138.20   8%2 o
   6  -2   5   1518.60   1281.40    110.60   8%2 o
   2  -5   7    883.65   1627.40    121.50   8%2 o
   5  -4   7   1003.90    752.50    104.60   8%2 o
   8  -3   7     51.74    229.50     76.30   8%2 o
  -1  -7   8   1676.70   1402.80    141.30   8%2 o
   1  -7   9   1447.50   1887.80    138.80   8%2 o
   4  -6   9     73.44   -174.20     95.70   8%2 <
   7  -5   9    112.01    275.20     81.30   8%2 o
  -2  -9  10    859.35    895.90    108.00   8%2 o
   1  -8  10   1414.30   1442.90    114.90   8%2 o
   0  -9  11    192.27    308.70    100.40   8%2 o
   3  -8  11     28.91    -46.50     83.00   8%2 <
   0 -10  12     62.11   -182.20     81.20   8%2 <
   3  -9  12    405.30    272.90     77.80   8%2 o
   2 -10  13    832.61    656.10     83.60   8%2 o
  -3   9 -13    382.54    176.10     56.30   8%2 o
   0  10 -13    110.74    253.70     77.40   8%2 o
  -3   8 -12    251.72     62.80     83.10   8%2 <
  -6   6 -11    261.65     -2.40     80.40   8%2 <
  -4   7 -11    233.48    198.40     88.20   8%2 <
  -7   5 -10    127.27    263.60     76.40   8%2 o
  -2   7 -10   1084.30    656.60    103.60   8%2 o
  -5   5  -9    329.66    551.90     91.40   8%2 o
   0   7  -9   2023.80   1275.40    117.30   8%2 o
  -8   3  -8     81.07    157.80     77.10   8%2 <
  -3   5  -8    380.53    828.60    110.40   8%2 o
  -6   3  -7    141.78    149.50     87.10   8%2 <
  -7   1  -5    617.35    955.30     92.00   8%2 o
  -5   2  -5   3674.10   4410.10    154.80   8%2 o
  -3   2  -4   6245.70   8399.90    215.80   8%2 o
  -8  -1  -3    836.95    579.50     86.50   8%2 o
  -4   0  -2  12399.00  11069.60    204.80   8%2 o
   8   2   1    568.10    366.60     81.80   8%2 o
   6  -1   4    713.88    983.00    109.40   8%2 o
   5  -3   6    758.80   1037.80    111.40   8%2 o
   8  -2   6    236.08     61.30     78.10   8%2 <
   7  -3   7    413.58    387.90     82.20   8%2 o
   4  -5   8    757.26    673.70    108.10   8%2 o
   7  -4   8    148.10    174.30     80.30   8%2 <
   6  -5   9    472.10    532.50     86.80   8%2 o
   3  -7  10     93.33    243.00     90.30   8%2 <
   6  -6  10    198.11     15.70     77.40   8%2 <
   5  -7  11     73.61    437.00     75.30   8%2 o
   2  -9  12   1051.20    540.40     84.70   8%2 o
   5  -8  12     29.22    156.70     72.60   8%2 <
  -1 -11  13    277.66    -38.50     73.90   8%2 <
   4  -9  13    261.97     54.20     73.30   8%2 <
  -7   4  -9    216.07     26.40     56.00   8%2 <
  -8   2  -7    152.10     32.40     56.90   8%2 <
   5   5  -4   2365.20   2582.50    231.50   9%2 o
   8   6  -4    376.49    445.40    118.30   9%2 o
  -8  -2  -2    252.17    329.60     76.40   9%2 o
  -6  -1  -2    628.56    781.10    127.90   9%2 o
  -2   0  -1  39694.00  38638.30    468.20   9%2 o
   6   3  -1    509.09    886.10    123.20   9%2 o
  -7  -3   0     68.51   -113.50    103.90   9%2 <
   8   3   0     98.75    259.30     77.70   9%2 o
  -3  -2   1  20983.00  19817.30    359.60   9%2 o
   2   0   1  53501.00  46059.10    477.90   9%2 o
  -8  -5   2     94.26    367.50    106.00   9%2 o
   4   0   2  10593.00   9831.20    202.10   9%2 o
   7   1   2   2310.60    761.00    124.90   9%2 o
   1  -2   3  55045.00  42654.20    438.40   9%2 o
   6   0   3   7878.40  10014.80    189.40   9%2 o
   9   1   3    128.05    -12.10     73.50   9%2 <
   3  -2   4   2298.70   4884.80    217.20   9%2 o
   8   0   4     65.77    -70.50     78.20   9%2 <
  -7  -7   5   1351.80   1242.10    146.10   9%2 o
   0  -4   5   2306.00   5746.00    255.70   9%2 o
   5  -2   5   1352.30   3306.70    136.80   9%2 o
   8  -1   5    322.43    325.90     81.10   9%2 o
  -3  -6   6    940.87   1139.50    234.30   9%2 o
   2  -4   6   2867.30   3461.50    178.20   9%2 o
   7  -2   6    742.52   1453.90     96.70   9%2 o
  -1  -6   7   1133.90   1024.20    160.80   9%2 o
   4  -4   7   1115.70    719.70    114.10   9%2 o
   1  -6   8    767.97   -186.00    135.40   9%2 <
   6  -4   8    347.21    165.20     82.90   9%2 <
  -2  -8   9    598.50      7.20    135.00   9%2 <
   3  -6   9    101.54    225.70     99.10   9%2 <
   0  -8  10   1633.20   1696.20    129.50   9%2 o
   5  -6  10    231.41    283.70     81.10   9%2 o
  -3 -10  11    196.42    275.10    106.90   9%2 <
   2  -8  11    228.58    182.90     83.80   9%2 <
  -3 -11  12    361.75   -255.80    102.30   9%2 <
  -1 -10  12     39.06    234.80     75.30   9%2 o
   4  -8  12     96.33    520.90     77.80   9%2 o
   1 -10  13     29.60    -73.00     74.20   9%2 <
   0   9 -12    626.97    468.10     98.60   9%2 o
   3   8  -9    744.32    757.80    159.30   9%2 o
   1   5  -6   2723.40   4733.80    196.20   9%2 o
   0  10 -13    131.24    253.70     77.40   9%2 o
  -3   8 -12    268.98     62.80     83.10   9%2 <
   2  10 -12    604.22    452.90    116.30   9%2 o
  -6   6 -11    225.04     -2.40     80.40   9%2 <
  -4   7 -11    303.02    198.40     88.20   9%2 <
   4  10 -11    570.85    707.90    121.80   9%2 o
  -7   5 -10     96.69    263.60     76.40   9%2 o
  -2   7 -10   1014.20    656.60    103.60   9%2 o
   1   8 -10   2836.70   2747.40    143.10   9%2 o
  -5   5  -9    577.65    551.90     91.40   9%2 o
   0   7  -9   1536.00   1275.40    117.30   9%2 o
  -8   3  -8     79.10    157.80     77.10   9%2 <
  -3   5  -8    383.92    828.60    110.40   9%2 o
   2   7  -8   2090.60   1937.60    159.10   9%2 o
  -6   3  -7    158.39    149.50     87.10   9%2 <
  -1   5  -7    596.94    437.00    137.80   9%2 o
  -7   1  -5    586.37    955.30     92.00   9%2 o
  -3   2  -4   7229.60   8399.90    215.80   9%2 o
  -8  -1  -3    806.82    579.50     86.50   9%2 o
  -1   2  -3  49445.00  42598.20    437.00   9%2 o
  -4   0  -2  11276.00  11069.60    204.80   9%2 o
  -5  -2   0    804.18   1844.40    147.80   9%2 o
   5   1   1    979.22   1080.80    143.80   9%2 o
   8   2   1    669.24    366.60     81.80   9%2 o
   6  -1   4    916.02    983.00    109.40   9%2 o
   5  -3   6    644.57   1037.80    111.40   9%2 o
   8  -2   6    373.87     61.30     78.10   9%2 <
   7  -3   7    282.57    387.90     82.20   9%2 o
   4  -5   8    591.86    673.70    108.10   9%2 o
   7  -4   8    218.87    174.30     80.30   9%2 <
   6  -5   9    737.18    532.50     86.80   9%2 o
   3  -7  10     95.94    243.00     90.30   9%2 <
   6  -6  10     84.27     15.70     77.40   9%2 <
   0  -9  11    243.73    308.70    100.40   9%2 o
   5  -7  11     60.56    437.00     75.30   9%2 o
   2  -9  12    911.49    540.40     84.70   9%2 o
   5  -8  12     18.26    156.70     72.60   9%2 <
  -1 -11  13    250.93    -38.50     73.90   9%2 <
   4  -9  13    357.18     54.20     73.30   9%2 <
  -2   9 -13     52.91     82.80     78.90   9%2 <
  -5   7 -12    119.55    182.90     79.30   9%2 <
  -3   7 -11    301.21    428.80     83.80   9%2 o
  -1   8 -11   1859.20    978.30    100.30   9%2 o
  -6   5 -10    295.47    163.90     86.20   9%2 <
  -4   6 -10    104.65     98.50     88.80   9%2 <
  -7   4  -9    164.33     26.40     56.00   9%2 <
  -2   6  -9   1461.20   1703.70    117.90   9%2 o
  -7   3  -8    136.70    313.20     76.20   9%2 o
  -5   4  -8   1178.30   1680.10    115.60   9%2 o
  -8   2  -7     99.93     32.40     56.90   9%2 <
  -8   1  -6    110.87    202.20     76.80   9%2 <
  -6   2  -6   2775.60   3388.00    129.90   9%2 o
  -4   3  -6    415.01    497.10    112.80   9%2 o
  -2   3  -5   5011.80   6508.50    207.00   9%2 o
  -7   0  -4    129.15    172.80     88.60   9%2 <
  -5   1  -4    857.22    401.80    114.50   9%2 o
  -7  -1  -3    359.44    943.90     87.70  10%2 o
  -5   0  -3    582.83    178.50    109.30  10%2 <
  -3   1  -3  10265.00  10142.50    254.20  10%2 o
   7   5  -3    461.52    381.30    128.60  10%2 <
  -8  -2  -2    262.61    329.60     76.40  10%2 o
  -6  -1  -2    684.71    781.10    127.90  10%2 o
  -8  -3  -1     65.01   -100.90     94.00  10%2 <
  -6  -2  -1    292.77    595.90    122.70  10%2 o
  -4  -1  -1  17578.00  15597.50    248.60  10%2 o
   3   2  -1  17516.00  16779.50    341.10  10%2 o
   8   4  -1    139.19     25.90     91.40  10%2 <
   5   2   0   4210.30   4824.80    166.40  10%2 o
   8   3   0    115.73    259.30     77.70  10%2 o
  -7  -4   1    576.52     85.70    121.80  10%2 <
  -5  -3   1    884.36   1556.00    161.70  10%2 o
   7   2   1   1413.90    595.70    118.70  10%2 o
   4   0   2  12119.00   9831.20    202.10  10%2 o
   6   1   2    717.29    730.10    127.90  10%2 o
   9   2   2    331.78    697.90     79.30  10%2 o
  -8  -6   3   1210.90    883.70    110.40  10%2 o
  -6  -5   3    772.96    832.30    150.90  10%2 o
   3  -1   3  10157.00   9561.90    228.70  10%2 o
   6   0   3   8930.50  10014.80    189.40  10%2 o
   8   1   3    747.08    790.90     82.50  10%2 o
   9   1   3    143.34    -12.10     73.50  10%2 <
   5  -1   4    272.63    653.00    110.00  10%2 o
   8   0   4     81.97    -70.50     78.20  10%2 <
  -7  -7   5   1500.00   1242.10    146.10  10%2 o
   2  -3   5   6732.50   6751.00    205.30  10%2 o
   5  -2   5   1554.00   3306.70    136.80  10%2 o
   7  -1   5    904.34    780.20     92.10  10%2 o
   4  -3   6    232.19    341.70    106.10  10%2 o
   7  -2   6    830.46   1453.90     96.70  10%2 o
   1  -5   7   1300.50   1639.60    146.40  10%2 o
   6  -3   7     75.78    121.20     84.40  10%2 <
  -4  -8   8   2103.00   1899.30    193.30  10%2 o
   3  -5   8    457.31    466.00    125.50  10%2 o
   5  -4   8   1398.40   1644.10    111.80  10%2 o
   6  -4   8    409.41    165.20     82.90  10%2 <
   8  -3   8    106.15    206.50     76.50  10%2 <
  -2  -8   9    698.87      7.20    135.00  10%2 <
   0  -7   9    987.30   1058.80    132.60  10%2 o
   2  -6   9    901.30   1382.90    111.30  10%2 o
   5  -5   9    400.40    300.70     64.60  10%2 o
   7  -4   9    483.02    289.40     74.40  10%2 o
   2  -7  10    194.37    168.20    119.70  10%2 <
   4  -6  10     81.39    206.40     82.40  10%2 <
   5  -6  10    271.90    283.70     81.10  10%2 o
   7  -5  10    179.62      0.50     74.40  10%2 <
  -3 -10  11    223.20    275.10    106.90  10%2 <
  -1  -9  11    769.59   1284.80    104.50  10%2 o
   1  -8  11   3351.60   2460.50    128.50  10%2 o
   4  -7  11    384.37    481.60     84.20  10%2 o
   6  -6  11    433.90    253.90     76.20  10%2 o
  -1 -10  12     48.73    234.80     75.30  10%2 o
   1  -9  12     86.09   -462.90     92.50  10%2 <
   3  -8  12    107.06     89.30     77.60  10%2 <
   4  -8  12    107.29    520.90     77.80  10%2 o
   1 -10  13     33.08    -73.00     74.20  10%2 <
   3  -9  13    512.11    120.30     75.60  10%2 <
  -3   9 -14    319.36   -294.50     77.50  10%2 <
  -1  10 -14     91.87    457.10     91.50  10%2 o
   1  10 -13     60.24     61.90     93.50  10%2 <
  -4   7 -12     94.13      6.20     75.80  10%2 <
  -2   8 -12    135.52   -137.50     83.10  10%2 <
   0   9 -12    729.78    468.10     98.60  10%2 o
  -5   6 -11     32.30     71.50     78.90  10%2 <
   2   9 -11    544.84    301.10    101.20  10%2 <
  -3   6 -10    916.96   1755.30    116.70  10%2 o
  -1   7 -10    390.95    571.90    107.10  10%2 o
   4   9 -10    438.25    637.20    141.90  10%2 o
  -6   4  -9    132.36    171.20     79.80  10%2 <
  -4   5  -9   1478.90    669.10    112.60  10%2 o
   3   8  -9    822.05    757.80    159.30  10%2 o
  -2   5  -8   1749.80   2624.80    151.10  10%2 o
   0   6  -8    534.29    487.00    132.70  10%2 o
  -7   2  -7    156.63    128.00     81.80  10%2 <
  -5   3  -7   1720.30   1374.70    119.90  10%2 o
  -3   4  -7   2964.50   3329.00    161.10  10%2 o
   7   8  -7   1230.20    357.50    202.90  10%2 <
  -1   4  -6   9050.10   6590.40    225.00  10%2 o
   1   5  -6   3040.00   4733.80    196.20  10%2 o
  -8   0  -5     26.33    121.30     77.00  10%2 <
  -6   1  -5    796.97    575.90    107.10  10%2 o
  -4   2  -5   1275.80   1247.60    122.30  10%2 o
   0   3  -4  18708.00  17160.80    326.70  10%2 o
  -4   8 -13      7.73   -318.10     79.70  10%2 <
  -2   9 -13     59.30     82.80     78.90  10%2 <
  -5   7 -12    126.95    182.90     79.30  10%2 <
  -3   7 -11    340.35    428.80     83.80  10%2 o
  -6   5 -10    336.40    163.90     86.20  10%2 <
   1   8 -10   3230.50   2747.40    143.10  10%2 o
  -2   6  -9   1671.40   1703.70    117.90  10%2 o
  -7   3  -8    165.90    313.20     76.20  10%2 o
  -5   4  -8   1333.90   1680.10    115.60  10%2 o
  -8   1  -6    121.18    202.20     76.80  10%2 <
  -6   2  -6   3106.00   3388.00    129.90  10%2 o
  -2   3  -5   5511.40   6508.50    207.00  10%2 o
  -7   0  -4    148.93    172.80     88.60  10%2 <
  -7  -1  -3    356.11    943.90     87.70  11%2 o
  -5   0  -3    581.17    178.50    109.30  11%2 <
  -3   1  -3   9957.20  10142.50    254.20  11%2 o
   7   5  -3    396.22    381.30    128.60  11%2 <
  -8  -2  -2    316.24    329.60     76.40  11%2 o
   6   4  -2   2399.00   2566.90    168.30  11%2 o
  -8  -3  -1     52.89   -100.90     94.00  11%2 <
  -6  -2  -1    332.63    595.90    122.70  11%2 o
  -4  -1  -1  16949.00  15597.50    248.60  11%2 o
   3   2  -1  17090.00  16779.50    341.10  11%2 o
   8   4  -1    155.05     25.90     91.40  11%2 <
   5   2   0   4559.90   4824.80    166.40  11%2 o
  -7  -4   1    434.20     85.70    121.80  11%2 <
  -5  -3   1    981.14   1556.00    161.70  11%2 o
   7   2   1   1380.20    595.70    118.70  11%2 o
   6   1   2    652.34    730.10    127.90  11%2 o
   9   2   2    283.07    697.90     79.30  11%2 o
  -8  -6   3   1166.30    883.70    110.40  11%2 o
  -6  -5   3    663.76    832.30    150.90  11%2 o
   3  -1   3  10070.00   9561.90    228.70  11%2 o
   6   0   3   8782.80  10014.80    189.40  11%2 o
   8   1   3    763.15    790.90     82.50  11%2 o
   5  -1   4    192.49    653.00    110.00  11%2 o
   8   0   4     72.48    -70.50     78.20  11%2 <
   2  -3   5   6544.60   6751.00    205.30  11%2 o
   7  -1   5    912.21    780.20     92.10  11%2 o
  -1  -5   6   5923.60   5235.00    229.20  11%2 o
   4  -3   6    245.51    341.70    106.10  11%2 o
   7  -2   6    844.29   1453.90     96.70  11%2 o
   1  -5   7   1412.30   1639.60    146.40  11%2 o
   6  -3   7     58.79    121.20     84.40  11%2 <
  -4  -8   8   2422.20   1899.30    193.30  11%2 o
  -2  -7   8    611.35   1292.00    165.50  11%2 o
   3  -5   8    414.39    466.00    125.50  11%2 o
   5  -4   8   1441.50   1644.10    111.80  11%2 o
   8  -3   8     92.04    206.50     76.50  11%2 <
   0  -7   9    836.28   1058.80    132.60  11%2 o
   2  -6   9   1031.50   1382.90    111.30  11%2 o
   5  -5   9    227.16    300.70     64.60  11%2 o
   7  -4   9    396.52    289.40     74.40  11%2 o
  -5 -10  10    645.18    396.50    159.60  11%2 <
   2  -7  10    142.74    168.20    119.70  11%2 <
   4  -6  10     81.00    206.40     82.40  11%2 <
   7  -5  10    193.57      0.50     74.40  11%2 <
  -3 -10  11    239.73    275.10    106.90  11%2 <
  -1  -9  11    690.53   1284.80    104.50  11%2 o
   1  -8  11   3339.70   2460.50    128.50  11%2 o
   4  -7  11    518.82    481.60     84.20  11%2 o
   6  -6  11    405.26    253.90     76.20  11%2 o
   1  -9  12    102.16   -462.90     92.50  11%2 <
   3  -8  12    148.69     89.30     77.60  11%2 <
   0 -10  13    119.89    -96.90     90.10  11%2 <
   3  -9  13    267.67    120.30     75.60  11%2 <
  -3   9 -14    244.61   -294.50     77.50  11%2 <
  -1  10 -14    137.82    457.10     91.50  11%2 o
  -1   9 -13    212.04    451.20     93.70  11%2 o
   1  10 -13     48.29     61.90     93.50  11%2 <
  -6   6 -12    110.74    225.60     54.80  11%2 o
  -4   7 -12     98.92      6.20     75.80  11%2 <
  -2   8 -12    128.09   -137.50     83.10  11%2 <
   0   9 -12    694.49    468.10     98.60  11%2 o
   3  10 -12     91.71   -194.10    115.90  11%2 <
  -5   6 -11     40.75     71.50     78.90  11%2 <
   0   8 -11    309.76   1178.40    115.70  11%2 o
   2   9 -11    543.08    301.10    101.20  11%2 <
  -7   4 -10     19.95    362.30     74.80  11%2 o
  -5   5 -10    274.76    226.80     84.60  11%2 <
  -3   6 -10    892.33   1755.30    116.70  11%2 o
  -1   7 -10    316.94    571.90    107.10  11%2 o
   4   9 -10    471.38    637.20    141.90  11%2 o
  -6   4  -9    104.42    171.20     79.80  11%2 <
  -4   5  -9   1484.80    669.10    112.60  11%2 o
   1   7  -9   4019.40   3500.70    148.70  11%2 o
   3   8  -9    864.20    757.80    159.30  11%2 o
  -2   5  -8   1637.40   2624.80    151.10  11%2 o
   0   6  -8    717.50    487.00    132.70  11%2 o
  -7   2  -7    173.12    128.00     81.80  11%2 <
  -5   3  -7   1855.90   1374.70    119.90  11%2 o
  -3   4  -7   3164.00   3329.00    161.10  11%2 o
   2   6  -7   9338.50   9098.50    223.50  11%2 o
   7   8  -7   1339.50    357.50    202.90  11%2 <
  -1   4  -6   8950.90   6590.40    225.00  11%2 o
  -8   0  -5     22.37    121.30     77.00  11%2 <
  -6   1  -5    775.21    575.90    107.10  11%2 o
  -4   2  -5   1267.00   1247.60    122.30  11%2 o
   0   3  -4  18784.00  17160.80    326.70  11%2 o
   6  -2   6   4027.20   3771.20    132.00  11%2 o
   3  -4   7   2079.60   2345.60    131.50  11%2 o
   8  -2   7    210.95    390.80     54.00  11%2 o
   5  -7  12     42.69    152.70     72.00  11%2 <
  -4   8 -13     16.64   -318.10     79.70  11%2 <
  -3   7 -11    310.90    428.80     83.80  11%2 o
  -6   5 -10    347.90    163.90     86.20  11%2 <
  -2   6  -9   1754.50   1703.70    117.90  11%2 o
  -7   3  -8    130.53    313.20     76.20  11%2 o
  -8   1  -6    113.16    202.20     76.80  11%2 <
  -6   2  -6   2742.50   3388.00    129.90  11%2 o
  -2   3  -5   5827.90   6508.50    207.00  11%2 o
  -7   0  -4    130.57    172.80     88.60  11%2 <
   0  10 -14    344.90   -432.40     76.90  12%2 <
  -5   7 -13     52.54    240.90     76.70  12%2 o
  -3   8 -13     85.13     63.70     78.40  12%2 <
  -1   9 -13    164.75    451.20     93.70  12%2 o
   1   9 -12    207.98    197.50     94.80  12%2 <
   3  10 -12     82.62   -194.10    115.90  12%2 <
  -4   6 -11     51.34    241.80     85.40  12%2 <
  -2   7 -11     64.42   -258.80     91.00  12%2 <
   0   8 -11    262.85   1178.40    115.70  12%2 o
  -7   4 -10     27.37    362.30     74.80  12%2 o
  -5   5 -10    226.47    226.80     84.60  12%2 <
   2   8 -10   1519.20    625.00    126.50  12%2 o
  -1   6  -9    381.83    648.60    127.90  12%2 o
   1   7  -9   3496.40   3500.70    148.70  12%2 o
  -8   2  -8     30.67    210.10     72.70  12%2 <
  -6   3  -8    178.16    274.10     89.00  12%2 o
  -4   4  -8   1563.50   1843.00    115.70  12%2 o
   0   5  -7   1009.60   1662.10    152.80  12%2 o
   2   6  -7   8989.00   9098.50    223.50  12%2 o
  -7   1  -6    667.30    250.10     88.00  12%2 <
  -5   2  -6   2139.60   2435.40    127.30  12%2 o
  -3   3  -6   2853.90   2958.10    140.10  12%2 o
  -8  -1  -4    184.91    146.30     77.20  12%2 <
  -6   0  -4    190.07    804.60    101.30  12%2 o
  -4   1  -4   2633.60   3527.70    146.20  12%2 o
  -2   2  -4  16705.00  21697.70    279.80  12%2 o
   7   6  -4    325.27    239.80    130.60  12%2 <
  -7  -2  -2    109.50    131.30    106.00  12%2 <
  -5  -1  -2   2560.40   3436.60    151.00  12%2 o
  -3   0  -2   2210.20   2383.60    211.30  12%2 o
  -1   1  -2  45333.00  31888.30    455.40  12%2 o
   8   5  -2    260.67     26.20    104.80  12%2 <
   5   3  -1    107.38    633.60    140.30  12%2 o
  -8  -4   0    296.75    430.50     92.30  12%2 o
  -6  -3   0    334.92     70.20    132.90  12%2 <
  -4  -2   0    139.45   -343.50    175.80  12%2 <
   7   3   0     26.19     43.50     98.90  12%2 <
   4   1   1  12918.00  12964.50    242.00  12%2 o
  -7  -5   2    640.60    902.90    114.50  12%2 o
   1  -1   2  35923.00  30274.20    462.20  12%2 o
   8   2   2    261.16    121.30     90.50  12%2 <
   5   0   3    155.53      4.70    111.90  12%2 <
  -8  -7   4    170.94   -127.60    112.10  12%2 <
   0  -3   4  19117.00  17607.40    326.10  12%2 o
   7   0   4    353.59    544.40     87.30  12%2 o
   4  -2   5   1008.10   1545.50    124.40  12%2 o
   1  -4   6   7104.20   7806.30    220.80  12%2 o
   8  -1   6    123.84     59.80     74.20  12%2 <
   5  -3   7   2074.60   1889.30    117.60  12%2 o
  -2  -7   8    557.01   1292.00    165.50  12%2 o
   0  -6   8    672.41    868.20    131.70  12%2 o
   7  -3   8    192.59     66.70     74.80  12%2 <
   4  -5   9   1011.60   1016.60    107.40  12%2 o
  -5 -10  10    445.97    396.50    159.60  12%2 <
  -3  -9  10   1203.00   1118.70    128.40  12%2 o
  -1  -8  10   2241.10   1690.00    135.60  12%2 o
   1  -7  10    617.06   1451.80    121.70  12%2 o
   6  -5  10    155.25    -44.80     79.90  12%2 <
   3  -7  11    285.05    434.20     82.30  12%2 o
  -2 -10  12    508.73    674.90     91.50  12%2 o
   0  -9  12    186.35    419.00     95.90  12%2 o
   5  -7  12     25.32    152.70     72.00  12%2 <
   0 -10  13     86.43    -96.90     90.10  12%2 <
   2  -9  13    184.27   -193.50     74.60  12%2 <
   4  -8  13     67.03    214.70     72.90  12%2 <
  -2   9 -14    209.69     44.70     55.30  12%2 <
   2  10 -13    528.89    234.30     94.60  12%2 <
  -5   6 -12     57.17   -143.10     76.90  12%2 <
  -3   7 -12     52.44    213.80     81.60  12%2 <
  -1   8 -12    356.26     43.70     82.80  12%2 <
  -6   5 -11     43.16    154.50     56.90  12%2 <
  -6   4 -10     61.83    166.80     77.60  12%2 <
  -7   3  -9    418.85    330.40     59.00  12%2 o
  -5   4  -9    157.34     13.10     90.60  12%2 <
  -3   5  -9    202.62    402.20     99.40  12%2 o
  -8   1  -7     54.19    -18.10     74.50  12%2 <
  -6   2  -7    180.60    296.70     90.20  12%2 o
  -4   3  -7   2045.60   3189.00    136.30  12%2 o
  -2   4  -7   2538.50   2535.70    136.60  12%2 o
  -7   0  -5    937.30    712.60     93.60  12%2 o
   6   2   1    144.34    227.90     96.80  12%2 <
   7   1   3    569.43    274.70     91.10  12%2 o
   2  -2   4  20223.00  21835.20    281.50  12%2 o
   6  -1   5   1002.30    806.80    109.20  12%2 o
   8   0   5     10.59    -44.90     74.80  12%2 <
   3  -3   6   3218.90   2885.80    137.20  12%2 o
   7  -2   7    153.32    402.80     79.40  12%2 o
   2  -5   8   2540.00   1913.10    125.50  12%2 o
   4  -4   8   1565.10   1562.80    116.10  12%2 o
   6  -4   9    616.95    694.00     66.70  12%2 o
   3  -6  10    974.87    915.90     99.30  12%2 o
   5  -5  10    355.80    234.40     78.70  12%2 <
   5  -6  11    161.15    389.10     58.20  12%2 o
   2  -8  12    258.83    310.70     77.30  12%2 o
   4  -7  12    182.67    271.70     77.80  12%2 o
   1 -10  14    122.84   -156.70     72.00  12%2 <
   3  -9  14     27.06    -64.60     71.00  12%2 <
   0   9 -13    504.26    382.60     94.20  13%2 o
   2  10 -13    617.25    234.30     94.60  13%2 <
  -5   6 -12     19.90   -143.10     76.90  13%2 <
  -3   7 -12     76.20    213.80     81.60  13%2 <
  -1   8 -12    291.41     43.70     82.80  13%2 <
   3   9 -11     74.31    317.70    118.80  13%2 <
  -6   4 -10     33.98    166.80     77.60  13%2 <
  -2   6 -10   1169.40    214.50    125.80  13%2 <
   0   7 -10   2527.10   2364.40    141.30  13%2 o
   2   8 -10    917.05    625.00    126.50  13%2 o
   1   6  -8    643.45    977.00    155.80  13%2 o
   3   7  -8    301.99    152.90    168.00  13%2 <
  -6   2  -7    182.16    296.70     90.20  13%2 o
  -4   3  -7   2854.90   3189.00    136.30  13%2 o
  -2   4  -7   2064.40   2535.70    136.60  13%2 o
   0   5  -7   1249.30   1662.10    152.80  13%2 o
  -7   0  -5   1084.10    712.60     93.60  13%2 o
  -5   1  -5   1752.90   1823.50    142.10  13%2 o
  -1   3  -5  12588.00  12381.40    260.70  13%2 o
   1   4  -5  15342.00  16960.30    323.90  13%2 o
   7   6  -4    759.81    239.80    130.60  13%2 <
  -8  -2  -3    121.32   -181.70     89.80  13%2 <
   6   5  -3   1062.50    822.00    154.70  13%2 o
   8   5  -2    338.85     26.20    104.80  13%2 <
   7   4  -1    730.49    683.20    117.00  13%2 o
  -4  -2   0    214.84   -343.50    175.80  13%2 <
  -2  -1   0  26326.00  25187.70    450.10  13%2 o
   2   1   0  25033.00  24392.90    458.40  13%2 o
  -8  -5   1    241.34     76.20    106.70  13%2 <
   6   2   1    325.09    227.90     96.80  13%2 <
  -5  -4   2   1576.10    798.40    168.40  13%2 o
   3   0   2   1026.50    930.50    199.50  13%2 o
   7   1   3    699.21    274.70     91.10  13%2 o
  -6  -6   4    929.88    430.10    168.50  13%2 <
   4  -1   4   4440.00   5312.60    175.60  13%2 o
   8   0   5     17.18    -44.90     74.80  13%2 <
   3  -3   6   3511.60   2885.80    137.20  13%2 o
   5  -2   6   2279.70   2684.70    126.60  13%2 o
   7  -2   7    399.79    402.80     79.40  13%2 o
   4  -4   8   1821.50   1562.80    116.10  13%2 o
  -1  -7   9   3358.00   2821.60    158.00  13%2 o
   3  -6  10    603.58    915.90     99.30  13%2 o
   5  -5  10    297.20    234.40     78.70  13%2 <
  -2  -9  11    353.32    658.80    108.10  13%2 o
   0  -8  11    622.81    705.30    110.70  13%2 o
   2  -8  12    278.07    310.70     77.30  13%2 o
   4  -7  12     88.65    271.70     77.80  13%2 o
  -1 -10  13     71.72    322.70     88.60  13%2 o
   1 -10  14     47.74   -156.70     72.00  13%2 <
   3  -9  14     98.61    -64.60     71.00  13%2 <
  -3   8 -14     29.38    129.40     74.60  13%2 <
  -1   9 -14    142.50    241.50     74.80  13%2 o
   1  10 -14     81.19    334.70     85.70  13%2 o
  -4   7 -13    125.10    178.00     76.20  13%2 <
  -2   8 -13    488.13    182.40     81.90  13%2 <
  -5   5 -11     63.09    149.20     81.00  13%2 <
  -3   6 -11     62.60    -48.70     84.80  13%2 <
  -1   7 -11   1659.80    822.00    123.70  13%2 o
   1   8 -11   2575.50   2143.20    124.50  13%2 o
  -4   5 -10    712.78    853.60     72.60  13%2 o
  -7   2  -8    714.59    933.90     84.90  13%2 o
  -5   3  -8   1738.40   1657.50    115.00  13%2 o
  -3   4  -8   4390.60   3550.60    144.60  13%2 o
  -1   5  -8    583.41   1072.40    141.20  13%2 o
  -8   0  -6     44.69    144.60     78.20  13%2 <
  -6   1  -6    910.92   1627.50    107.70  13%2 o
  -3   2  -5   5435.20   5005.00    171.50  13%2 o
  -7  -1  -4   1556.80   1184.60    113.80  13%2 o
  -6  -1  -3   2831.30   3394.90    130.20  13%2 o
  -4   0  -3    745.43   1041.10    149.90  13%2 o
  -7  -3  -1   3206.80   2249.40    110.60  13%2 o
   8   3   1     15.56    -40.00     73.70  13%2 <
   5   1   2   3622.00   3553.60    137.60  13%2 o
   7   2   2    109.97    462.60    102.20  13%2 o
   6   0   4    224.05    314.50     96.40  13%2 o
   8   1   4    157.75    322.10     72.60  13%2 o
   7  -1   6     68.81    190.90     76.50  13%2 <
   0  -5   7   1952.50   2271.20    154.40  13%2 o
   2  -4   7   2388.90   2362.70    131.80  13%2 o
   4  -3   7   2029.80   2253.30    126.10  13%2 o
   6  -3   8    375.90     58.40     62.60  13%2 <
   8  -2   8    194.20    350.30     71.50  13%2 o
   1  -6   9    662.85    824.00    107.00  13%2 o
   3  -5   9    109.13   -196.90     93.70  13%2 <
   5  -4   9    274.17    -23.70     85.90  13%2 <
   7  -3   9    374.54     74.60     76.70  13%2 <
   7  -4  10      4.57     -9.70     51.30  13%2 <
   2  -7  11    177.09    366.60     84.30  13%2 o
   4  -6  11     91.37     74.10     77.50  13%2 <
   6  -5  11     10.02    134.00     75.00  13%2 <
   1  -9  13    293.24    127.30     73.80  13%2 <
   3  -8  13     19.74   -259.70     73.90  13%2 <
   5  -7  13     59.97   -132.00     71.10  13%2 <
  -6   5 -12    307.45    308.60     56.80  13%2 o
  -6   3  -9    904.58   1279.90     74.30  13%2 o
   6  -2   7    281.60    562.90     66.20  13%2 o
  -3   8 -14     56.44    129.40     74.60  14%2 <
  -1   9 -14    129.42    241.50     74.80  14%2 o
   1  10 -14     87.38    334.70     85.70  14%2 o
  -2   8 -13    564.22    182.40     81.90  14%2 <
   4  10 -12    235.97    131.40    112.20  14%2 <
  -5   5 -11     39.77    149.20     81.00  14%2 <
  -3   6 -11     75.62    -48.70     84.80  14%2 <
  -1   7 -11   1640.90    822.00    123.70  14%2 o
   1   8 -11   2781.70   2143.20    124.50  14%2 o
   3   9 -11     79.21    317.70    118.80  14%2 <
  -5   3  -8   1716.00   1657.50    115.00  14%2 o
  -3   4  -8   4481.80   3550.60    144.60  14%2 o
  -1   5  -8    668.01   1072.40    141.20  14%2 o
   1   6  -8    659.31    977.00    155.80  14%2 o
   3   7  -8    302.92    152.90    168.00  14%2 <
  -8   0  -6     53.55    144.60     78.20  14%2 <
  -6   1  -6    910.22   1627.50    107.70  14%2 o
  -3   2  -5   5572.00   5005.00    171.50  14%2 o
  -1   3  -5  13263.00  12381.40    260.70  14%2 o
   1   4  -5  15715.00  16960.30    323.90  14%2 o
  -7  -1  -4   1587.90   1184.60    113.80  14%2 o
  -6  -1  -3   2914.40   3394.90    130.20  14%2 o
  -4   0  -3    758.57   1041.10    149.90  14%2 o
   6   5  -3   1179.60    822.00    154.70  14%2 o
   8   6  -3    732.63    847.40    116.60  14%2 o
  -8  -3  -2    505.37    637.20     94.10  14%2 o
  -7  -3  -1   3472.40   2249.40    110.60  14%2 o
  -5  -2  -1    946.27   1326.60    134.90  14%2 o
   7   4  -1    805.70    683.20    117.00  14%2 o
   2   1   0  26493.00  24392.90    458.40  14%2 o
   4   2   0    237.67   1267.20    174.10  14%2 o
   6   3   0    509.66    114.40    133.80  14%2 <
  -8  -5   1    222.54     76.20    106.70  14%2 <
  -6  -4   1    872.31   1185.60    135.80  14%2 o
   8   3   1     19.70    -40.00     73.70  14%2 <
   5   1   2   3880.20   3553.60    137.60  14%2 o
   7   2   2    111.39    462.60    102.20  14%2 o
  -7  -6   3    674.52    580.30    119.10  14%2 o
   6   0   4    244.18    314.50     96.40  14%2 o
   8   1   4    155.62    322.10     72.60  14%2 o
  -1  -4   5  14796.00  17451.80    318.90  14%2 o
   1  -3   5  14651.00  12529.50    269.60  14%2 o
   3  -2   5   6312.50   6918.50    203.20  14%2 o
   7  -1   6     61.72    190.90     76.50  14%2 <
  -2  -6   7  11163.00  11584.20    230.30  14%2 o
   0  -5   7   2035.50   2271.20    154.40  14%2 o
   2  -4   7   2593.00   2362.70    131.80  14%2 o
   4  -3   7   2099.80   2253.30    126.10  14%2 o
   8  -2   8    149.39    350.30     71.50  14%2 o
  -3  -8   9    400.85    858.60    141.20  14%2 o
  -1  -7   9   3352.20   2821.60    158.00  14%2 o
   1  -6   9    693.77    824.00    107.00  14%2 o
   3  -5   9    121.42   -196.90     93.70  14%2 <
   5  -4   9    275.77    -23.70     85.90  14%2 <
   7  -3   9    270.17     74.60     76.70  14%2 <
  -4 -10  11    728.67    675.40    116.30  14%2 o
  -2  -9  11    358.25    658.80    108.10  14%2 o
   0  -8  11    645.34    705.30    110.70  14%2 o
   2  -7  11    220.73    366.60     84.30  14%2 o
   4  -6  11    107.62     74.10     77.50  14%2 <
   6  -5  11     13.09    134.00     75.00  14%2 <
  -1 -10  13     76.89    322.70     88.60  14%2 o
   1  -9  13    307.31    127.30     73.80  14%2 <
   3  -8  13     19.98   -259.70     73.90  14%2 <
   5  -7  13     88.54   -132.00     71.10  14%2 <
  -5   6 -13     47.80     70.10     76.60  14%2 <
  -6   5 -12    383.05    308.60     56.80  14%2 o
  -4   6 -12    468.15    -70.60     80.60  14%2 <
  -2   7 -12    230.07    331.50     83.20  14%2 o
   0   8 -12    607.04    497.30    101.90  14%2 o
   2   9 -12    787.34     25.70     97.80  14%2 <
  -7   3 -10     38.85     20.50     74.70  14%2 <
  -5   4 -10    285.20    252.80     87.40  14%2 <
  -6   3  -9   1236.50   1279.90     74.30  14%2 o
  -4   4  -9    611.15    718.10    108.80  14%2 o
  -2   5  -9   1582.10   1241.10    119.10  14%2 o
  -8   1  -8    309.50    134.20     74.30  14%2 <
  -7   1  -7    412.51     92.80     81.80  14%2 <
  -5   2  -7    680.82    509.10    104.80  14%2 o
  -4   2  -6    965.66   1101.30    113.60  14%2 o
  -2   3  -6   5186.90   5232.80    181.60  14%2 o
  -8  -1  -5    200.39     68.40     74.70  14%2 <
  -5   0  -4   1540.40   2293.60    124.10  14%2 o
  -2   1  -3   6990.50   8348.90    235.10  14%2 o
   8   4   0    206.73    419.20     91.40  14%2 o
   4   0   3    617.89    423.10    143.80  14%2 <
   6   1   3   3604.80   3193.50    151.30  14%2 o
   5  -1   5    956.33   1385.50    115.30  14%2 o
   7   0   5    958.32    984.90     86.40  14%2 o
   6  -2   7    329.25    562.90     66.20  14%2 o
   8  -1   7     91.92   -154.20     71.10  14%2 <
   3  -4   8   3111.10   2675.90    133.90  14%2 o
   5  -3   8   1392.40   1641.40    113.80  14%2 o
   0  -7  10   1001.10   1538.70    133.30  14%2 o
   2  -6  10   1027.10    929.70    104.20  14%2 o
   4  -5  10    607.93    680.90     90.40  14%2 o
   6  -4  10     82.67    -55.90     75.90  14%2 <
  -1  -9  12    119.38    303.60     93.80  14%2 o
   1  -8  12     93.96    329.80     77.30  14%2 o
   3  -7  12    336.12    440.40     76.70  14%2 o
   5  -6  12     25.54    311.70     74.30  14%2 o
   0 -10  14    644.55    298.70     72.80  14%2 o
   2  -9  14    230.51    427.70     72.00  14%2 o
   7  -2   8    594.02    763.90     60.10  14%2 o
  -5   6 -13     34.76     70.10     76.60  15%2 <
  -6   5 -12    152.58    308.60     56.80  15%2 o
  -4   6 -12    476.72    -70.60     80.60  15%2 <
  -2   7 -12    196.77    331.50     83.20  15%2 o
   0   8 -12    601.23    497.30    101.90  15%2 o
   2   9 -12    738.79     25.70     97.80  15%2 <
   4  10 -12    276.73    131.40    112.20  15%2 <
  -1   7 -11   1656.70    822.00    123.70  15%2 o
   1   8 -11   2609.60   2143.20    124.50  15%2 o
  -7   3 -10     35.35     20.50     74.70  15%2 <
  -5   4 -10    239.04    252.80     87.40  15%2 <
  -4   4  -9    575.90    718.10    108.80  15%2 o
  -2   5  -9   1551.90   1241.10    119.10  15%2 o
   0   6  -9   5234.40   4556.60    165.00  15%2 o
   2   7  -9   7223.10   5458.30    177.70  15%2 o
  -8   1  -8    194.09    134.20     74.30  15%2 <
   1   6  -8    643.93    977.00    155.80  15%2 o
  -7   1  -7    491.83     92.80     81.80  15%2 <
  -5   2  -7    649.30    509.10    104.80  15%2 o
  -4   2  -6    932.52   1101.30    113.60  15%2 o
  -2   3  -6   5225.00   5232.80    181.60  15%2 o
   0   4  -6   3891.60   3013.20    205.00  15%2 o
  -8  -1  -5    171.76     68.40     74.70  15%2 <
  -7  -1  -4   1572.90   1184.60    113.80  15%2 o
  -5   0  -4   1654.00   2293.60    124.10  15%2 o
  -2   1  -3   6492.10   8348.90    235.10  15%2 o
   6   5  -3    926.71    822.00    154.70  15%2 o
   8   6  -3    734.70    847.40    116.60  15%2 o
  -8  -3  -2    585.27    637.20     94.10  15%2 o
  -6  -2  -2   1129.90   1770.80    132.40  15%2 o
  -5  -2  -1   1108.40   1326.60    134.90  15%2 o
  -3  -1  -1   9153.30  10528.80    276.80  15%2 o
  -7  -4   0   1949.30   1526.80    128.20  15%2 o
   4   2   0    218.22   1267.20    174.10  15%2 o
   6   3   0    512.19    114.40    133.80  15%2 <
   8   4   0    319.62    419.20     91.40  15%2 o
  -6  -4   1    873.67   1185.60    135.80  15%2 o
  -8  -6   2    878.37    662.90    104.70  15%2 o
   7   2   2    130.15    462.60    102.20  15%2 o
  -7  -6   3    540.50    580.30    119.10  15%2 o
   2  -1   3   8542.70  11225.10    273.50  15%2 o
   4   0   3    639.95    423.10    143.80  15%2 <
   6   1   3   3479.40   3193.50    151.30  15%2 o
  -1  -4   5  14207.00  17451.80    318.90  15%2 o
   1  -3   5  14614.00  12529.50    269.60  15%2 o
   3  -2   5   5813.90   6918.50    203.20  15%2 o
   5  -1   5   1038.60   1385.50    115.30  15%2 o
   7   0   5    856.95    984.90     86.40  15%2 o
  -2  -6   7  10952.00  11584.20    230.30  15%2 o
   6  -2   7    262.92    562.90     66.20  15%2 o
   8  -1   7     50.83   -154.20     71.10  15%2 <
   1  -5   8    467.10    999.90    132.10  15%2 o
   3  -4   8   3397.20   2675.90    133.90  15%2 o
   5  -3   8   1324.00   1641.40    113.80  15%2 o
  -3  -8   9    607.25    858.60    141.20  15%2 o
  -2  -8  10   1150.00    531.50    131.20  15%2 o
   0  -7  10   1195.40   1538.70    133.30  15%2 o
   2  -6  10   1051.60    929.70    104.20  15%2 o
   4  -5  10    686.08    680.90     90.40  15%2 o
   6  -4  10     75.15    -55.90     75.90  15%2 <
  -4 -10  11    884.62    675.40    116.30  15%2 o
  -3 -10  12    202.04     22.70    100.10  15%2 <
  -1  -9  12    107.27    303.60     93.80  15%2 o
   1  -8  12     83.51    329.80     77.30  15%2 o
   3  -7  12    290.55    440.40     76.70  15%2 o
   5  -6  12     15.18    311.70     74.30  15%2 o
   0 -10  14    702.18    298.70     72.80  15%2 o
   2  -9  14    106.05    427.70     72.00  15%2 o
  -4   7 -14     49.20     33.90     74.80  15%2 <
  -2   8 -14    185.43    102.60     76.10  15%2 <
  -3   7 -13    477.50    481.50     59.90  15%2 o
  -1   8 -13    112.16   -101.70     77.70  15%2 <
   1   9 -13    362.77    415.10     79.50  15%2 o
  -6   4 -11    446.92   -124.30     54.70  15%2 <
  -4   5 -11   1359.20   1065.40     93.50  15%2 o
  -3   5 -10    389.10    237.20     99.90  15%2 <
  -7   2  -9    292.83     93.10     81.30  15%2 <
  -6   2  -8    535.01    254.10     87.10  15%2 <
  -8   0  -7     17.66   -224.90     76.70  15%2 <
  -3   3  -7   2145.40   2587.80    138.10  15%2 o
  -7   0  -6    293.38    292.60     81.20  15%2 o
  -6   0  -5   3160.40   3177.10    129.20  15%2 o
  -3   1  -4   8878.00   7105.50    206.20  15%2 o
  -7  -2  -3    377.68    257.70     85.20  15%2 o
   8   2   3     23.16     87.10     72.20  15%2 <
   2  -3   6   6180.30   4982.40    175.10  15%2 o
   4  -2   6   1111.10   1089.00    115.30  15%2 o
   6  -1   6    654.81   1112.90    104.30  15%2 o
   8   0   6     17.42    -82.90     71.60  15%2 <
   7  -2   8   1020.50    763.90     60.10  15%2 o
   4  -4   9   1404.10   1463.00    106.30  15%2 o
   6  -3   9    612.10    384.30     80.60  15%2 o
   1  -7  11   1177.50    630.90    100.40  15%2 o
   3  -6  11     39.12      9.80     85.80  15%2 <
   5  -5  11     43.63    115.00     77.50  15%2 <
   0  -9  13    598.60    251.70     74.30  15%2 o
   2  -8  13    323.12     76.50     73.80  15%2 <
   4  -7  13    177.23    289.50     56.50  15%2 o
  -4   7 -14     37.70     33.90     74.80  16%2 <
  -2   8 -14     98.92    102.60     76.10  16%2 <
   0   9 -14     38.67    -40.90     90.70  16%2 <
  -1   8 -13    102.65   -101.70     77.70  16%2 <
   1   9 -13    317.39    415.10     79.50  16%2 o
   3  10 -13    455.53    370.30    103.00  16%2 o
  -5   5 -12     42.65   -185.10     76.60  16%2 <
  -4   5 -11   1099.10   1065.40     93.50  16%2 o
  -3   5 -10    334.33    237.20     99.90  16%2 <
  -1   6 -10   1062.00    592.60    108.10  16%2 o
   1   7 -10    844.81    290.70    126.10  16%2 <
  -7   2  -9    449.05     93.10     81.30  16%2 <
   0   6  -9   4550.60   4556.60    165.00  16%2 o
   2   7  -9   6083.70   5458.30    177.70  16%2 o
   4   8  -9   1192.90   1594.20    164.10  16%2 o
  -6   2  -8    490.03    254.10     87.10  16%2 <
  -4   3  -8    927.85    886.60    109.50  16%2 o
  -8   0  -7     12.54   -224.90     76.70  16%2 <
  -3   3  -7   1873.40   2587.80    138.10  16%2 o
  -1   4  -7   1380.20   2288.80    163.70  16%2 o
  -7   0  -6    221.01    292.60     81.20  16%2 o
   0   4  -6   3448.00   3013.20    205.00  16%2 o
   2   5  -6   3607.90   6610.10    226.10  16%2 o
  -6   0  -5   2707.80   3177.10    129.20  16%2 o
  -8  -2  -4     31.35    -76.70     75.70  16%2 <
  -3   1  -4   8415.00   7105.50    206.20  16%2 o
  -7  -2  -3    268.59    257.70     85.20  16%2 o
   0   2  -3  85462.00  72721.00    534.60  16%2 o
  -4  -1  -2   2688.90   2444.30    173.80  16%2 o
   5   4  -2   1398.70   1543.10    168.50  16%2 o
   7   5  -2    273.11    511.30    115.20  16%2 o
  -8  -4  -1     32.12    362.90     89.50  16%2 o
  -3  -1  -1   7313.30  10528.80    276.80  16%2 o
  -7  -4   0   1620.10   1526.80    128.20  16%2 o
  -4  -3   1   5912.80   7840.80    219.70  16%2 o
   3   1   1  10406.00   9669.00    268.80  16%2 o
   5   2   1   2037.30   1680.40    141.80  16%2 o
   7   3   1   2173.10   2231.10    123.50  16%2 o
  -8  -6   2    695.15    662.90    104.70  16%2 o
   0  -2   3  91466.00  78181.40    572.70  16%2 o
   8   2   3     28.02     87.10     72.20  16%2 <
   5   0   4    720.54   1172.60    137.80  16%2 o
   7   1   4    999.63   1609.20     95.30  16%2 o
   0  -4   6   4238.80   2896.20    234.10  16%2 o
   2  -3   6   5325.80   4982.40    175.10  16%2 o
   4  -2   6   1008.70   1089.00    115.30  16%2 o
   6  -1   6    516.22   1112.90    104.30  16%2 o
   8   0   6     15.37    -82.90     71.60  16%2 <
  -1  -6   8   1048.80   1246.20    132.30  16%2 o
  -5  -9   9    351.23   -714.40    187.20  16%2 <
   2  -5   9    162.07    155.40    104.30  16%2 <
   4  -4   9   1162.20   1463.00    106.30  16%2 o
   6  -3   9    874.32    384.30     80.60  16%2 o
  -2  -8  10    954.66    531.50    131.20  16%2 o
  -1  -8  11   1246.10   1238.50    119.70  16%2 o
   1  -7  11   1071.70    630.90    100.40  16%2 o
   3  -6  11     31.05      9.80     85.80  16%2 <
   5  -5  11     36.53    115.00     77.50  16%2 <
  -3 -10  12    170.79     22.70    100.10  16%2 <
  -2 -10  13    384.78    108.30     92.90  16%2 <
   0  -9  13    574.53    251.70     74.30  16%2 o
   2  -8  13    390.94     76.50     73.80  16%2 <
   3  -8  14     34.70    -74.50     70.90  16%2 <
  -1   9 -15    167.64     59.50     75.50  16%2 <
  -4   6 -13     53.27    125.40     76.20  16%2 <
  -3   6 -12    347.32    179.00     87.60  16%2 <
  -7   3 -11     32.30    166.90     75.70  16%2 <
  -2   6 -11    255.85    678.80     95.60  16%2 o
   0   7 -11    996.03   1094.70    121.00  16%2 o
  -6   3 -10    111.62    280.90     80.10  16%2 o
  -5   3  -9    561.13    445.20     76.40  16%2 o
  -7   1  -8    200.41    225.20     78.10  16%2 <
  -2   4  -8    394.55    635.00    108.80  16%2 o
  -6   1  -7    367.19    260.30     93.40  16%2 <
  -5   1  -6   2012.90   2376.90    121.90  16%2 o
  -4   1  -5    482.38    235.00    111.90  16%2 <
  -5  -1  -3   5978.30   5827.60    161.20  16%2 o
   8   3   2    577.55    195.60     81.60  16%2 <
   3  -1   4   2661.10   5169.10    195.40  16%2 o
   6   0   5   2584.30   2393.50    123.10  16%2 o
   8   1   5    160.50    -60.30     72.00  16%2 <
   3  -3   7   2064.50   2561.70    133.50  16%2 o
   5  -2   7    583.40   1036.70    102.70  16%2 o
   7  -1   7    683.51    523.20     61.20  16%2 o
   6  -2   8    321.60    757.30     86.70  16%2 o
   8  -1   8    188.46    256.30     74.00  16%2 o
   0  -6   9   4636.70   4528.00    159.60  16%2 o
   3  -5  10    321.06    169.10     95.60  16%2 <
   5  -4  10    174.92     42.80     82.00  16%2 <
   7  -3  10     46.05    138.70     51.00  16%2 <
   6  -4  11    116.41    132.60     75.70  16%2 <
   2  -7  12    333.48    299.00     79.00  16%2 o
   4  -6  12    123.60    298.30     57.90  16%2 o
   6  -5  12    230.38    168.00     55.00  16%2 o
   3  -7  13    340.07    339.60     76.50  16%2 o
   5  -6  13     34.37    134.90     71.40  16%2 <
  -1 -10  14     23.47    -48.70     85.90  16%2 <
[truncated: 335,223 more chars]
