# Supplementary material for: Accurate structure models and absolute configuration determination using dynamical effects in continuous-rotation 3D electron diffraction data
Source: Nat Chem. 2023 Apr 20;15(6):848–55. doi: 10.1038/s41557-023-01186-1 (PMC10239730; doi:10.1038/s41557-023-01186-1)
Supplement: Supplementary file 2 — An archive with the CIF files of all refinements (kinematical and dynamical) of compounds analysed in detail in the Article. [file 41557_2023_1186_MOESM2_ESM.zip › MBBF4.cif]

#=======================================================================
data_global
#=======================================================================
_audit_creation_method                   'Jana2006 Version : 20/10/2020'

_publ_section_references
;
Palatinus L. & Chapuis G. (2007). J. Appl. Cryst. 40, 786-790.

Palatinus, L., Jacob, D., Cuvillier, P., Klementova, M., Sinkler, W. & Marks,
L. D. (2013). Acta Cryst. A. 69, 171-188.

Petricek, V., Dusek, M. & Palatinus L. (2014). Z. Kristallogr. 229(5), 345-352.

Palatinus, L., Brazda, P., Jelinek, M., Hrda, J., Steciuk, G. & Klementova, M.
(2019). Acta Cryst. B. 75, 512-522.
;
#=======================================================================
data_MBBF4_dynamical
#=======================================================================
_computing_cell_refinement               'PETS2'
_computing_data_reduction                'PETS2'
_computing_structure_solution            'superflip'
_computing_structure_refinement          'Jana2006/Dyngo'
_computing_molecular_graphics            'VESTA 3'
#=======================================================================

# 5. CHEMICAL DATA

_chemical_name_systematic
; methylene-blue derivative structure with (BF4)- anions
;
_chemical_name_common                    'MBBF4'
_chemical_formula_moiety         
'2(C30 H30.5 N7 S), C30 H30 N7 S, 4(B F4) [+ solvent]'
_chemical_formula_sum                    'C90 H91 B4 F16 N21 S3'
_chemical_formula_weight                 1910.3
_chemical_absolute_configuration         .

#=======================================================================

# 6. CRYSTAL DATA

_symmetry_cell_setting                   monoclinic
_symmetry_space_group_name_H-M           'C 1 2/c 1'
_symmetry_space_group_name_Hall          '-C 2yc'
_symmetry_Int_Tables_number              15

loop_
 _space_group_symop_id
 _space_group_symop_operation_xyz
 1   x,y,z
 2   -x,y,-z+1/2
 3   -x,-y,-z
 4   x,-y,z+1/2
 5   x+1/2,y+1/2,z
 6   -x+1/2,y+1/2,-z+1/2
 7   -x+1/2,-y+1/2,-z
 8   x+1/2,-y+1/2,z+1/2

_cell_length_a                           39.9(5)
_cell_length_b                           16.55(3)
_cell_length_c                           13.77(5)
_cell_angle_alpha                        90
_cell_angle_beta                         99.1(5)
_cell_angle_gamma                        90
_cell_volume                             8970(130)

_cell_formula_units_Z                    4

_cell_measurement_reflns_used            ?
_cell_measurement_theta_min              ?
_cell_measurement_theta_max              ?
_cell_measurement_temperature            293
_cell_special_details
; ?
;

_exptl_crystal_density_diffrn            1.414
_exptl_crystal_density_meas              ?
_exptl_crystal_density_method            ?
_exptl_crystal_F_000                     3960

_exptl_absorpt_coefficient_mu            0
_exptl_crystal_description               'long, flat needle'
_exptl_crystal_size_max                  ?
_exptl_crystal_size_mid                  ?
_exptl_crystal_size_min                  ?
_exptl_crystal_size_rad                  ?
_exptl_crystal_colour                    ?
_exptl_absorpt_correction_type           ?
_exptl_absorpt_process_details           ?
_exptl_absorpt_correction_T_min          ?
_exptl_absorpt_correction_T_max          ?

#=======================================================================

# 7. EXPERIMENTAL DATA

_exptl_special_details                   ?

_diffrn_ambient_temperature              293
_diffrn_radiation_type                   'electrons 200 keV'
_diffrn_radiation_source                 'FEG'
_diffrn_radiation_wavelength             0.0251
_diffrn_measurement_device               'FEI Tecnai F30'
_diffrn_detector_type                    'hybrid pixel area detector'
_diffrn_detector_area_resol_mean         13.333
_diffrn_detector                         'DECTRIS EIGER X 1M'
_diffrn_measurement_method               'continuous-rotation 3D ED'
_diffrn_measurement_specimen_support     'holey carbon grid'

_diffrn_reflns_number                    3676
_diffrn_reflns_theta_min                 0.07
_diffrn_reflns_theta_max                 0.72
_diffrn_reflns_theta_full                0.65
_diffrn_measured_fraction_theta_max      0.81
_diffrn_measured_fraction_theta_full     0.82
_diffrn_reflns_av_R_equivalents          ?
_diffrn_reflns_av_unetI/netI             0.0359
_diffrn_reflns_limit_h_min               -33
_diffrn_reflns_limit_h_max               34
_diffrn_reflns_limit_k_min               -16
_diffrn_reflns_limit_k_max               16
_diffrn_reflns_limit_l_min               -13
_diffrn_reflns_limit_l_max               13
_diffrn_reflns_reduction_process         ?

_diffrn_radiation_probe                  electron

#=======================================================================

# 8. REFINEMENT DATA

_refine_special_details
;
Calculated intensities based on dynamical theory of electron diffraction.
Number of individual data sets in refinement:  8
Block  Thickness     Nobs    Nall    Robs    Rall   wRall
   1     1295.21      482    1366  0.1601  0.2965  0.1651
   2     1452.52      764    1870  0.1389  0.2421  0.1375
   3     1259.36      588    1477  0.1424  0.2485  0.1397
   4     1436.21      992    2305  0.1528  0.2546  0.1467
   5     1322.78     1264    2835  0.1659  0.2485  0.1523
   6     1166.64     1495    2768  0.1774  0.2293  0.1632
   7     1167.39      629    1001  0.1675  0.2045  0.1483
   8      978.22      607    1007  0.1894  0.2391  0.1780
Thickness given in Angstrom.

Refinement statistics relevant for the non-linear least-squares minimisation of wR(all):
Number of reflections in refinement (obs/all):   6821 / 14629
Number of reflections present more than once:    7141
Number of reflections unique in point group 1:   7488
Robs:   0.1591
Rall:   0.2469
wRall:  0.1534

Post-refinement analysis of symmetrically-equivalent reflections:
Number of unique reflections (obs/all): 2364 / 3579
MRobs:  0.1455
MRall:  0.1825
MwRall: 0.1330
;

_reflns_number_total                     14629
_reflns_number_gt                        6820
_reflns_threshold_expression             'I>3\s(I)'

_refine_ls_structure_factor_coef         F
_refine_ls_R_factor_gt                   0.1591
_refine_ls_wR_factor_gt                  0.1443
_refine_ls_R_factor_all                  0.2469
_refine_ls_wR_factor_ref                 0.1534
_refine_ls_goodness_of_fit_ref           3.04
_refine_ls_goodness_of_fit_gt            4.25
_refine_ls_number_reflns                 14629
_refine_ls_number_parameters             537
_refine_ls_number_restraints             29
_refine_ls_number_constraints            206
_refine_ls_weighting_scheme              sigma
_refine_ls_weighting_details             'w=1/(\s^2^(F)+0.0001F^2^)'
_refine_ls_hydrogen_treatment            'constr'
_refine_ls_shift/su_max                  0.0445
_refine_ls_shift/su_mean                 0.0063
_refine_diff_density_max                 0.14
_refine_diff_density_min                 -0.13
_refine_ls_extinction_method             'none'

loop_
 _atom_type_symbol
 _atom_type_scat_source
 C   International_Tables_Vol_C
 H   International_Tables_Vol_C
 B   International_Tables_Vol_C
 F   International_Tables_Vol_C
 N   International_Tables_Vol_C
 S   International_Tables_Vol_C

loop_
 _restr_distance_atom_site_label_1
 _restr_distance_site_symmetry_1
 _restr_distance_atom_site_label_2
 _restr_distance_site_symmetry_2
 _restr_distance_target
 _restr_distance_target_weight_param
B1_3 . F2_3 . 1.385 0.0005
B1_3 . F3_3 . 1.385 0.0005
B1_3 . F4_3 . 1.385 0.0005
B1_3 . F5_3 . 1.385 0.0005
B1_41 . F2_41 . 1.385 0.0005
B1_41 . F3_41 . 1.385 0.0005
B1_41 . F4_41 . 1.385 0.0005
B1_41 . F5_41 . 1.385 0.0005
B1_42 . F2_42 . 1.385 0.0005
B1_42 . F3_42 . 1.385 0.0005
B1_42 . F4_42 . 1.385 0.0005
B1_42 . F5_42 . 1.385 0.0005

loop_
 _restr_angle_atom_site_label_1
 _restr_angle_site_symmetry_1
 _restr_angle_atom_site_label_2
 _restr_angle_site_symmetry_2
 _restr_angle_atom_site_label_3
 _restr_angle_site_symmetry_3
 _restr_angle_target
 _restr_angle_target_weight_param
F2_3 . B1_3 . F3_3 . 109.47 0.005
F4_3 . B1_3 . F3_3 . 109.47 0.005
F5_3 . B1_3 . F2_3 . 109.47 0.005
F3_3 . B1_3 . F5_3 . 109.47 0.005
F3_3 . B1_3 . F5_3 . 109.47 0.005
F2_41 . B1_41 . F3_41 . 109.47 0.005
F4_41 . B1_41 . F3_41 . 109.47 0.005
F5_41 . B1_41 . F3_41 . 109.47 0.005
F5_41 . B1_41 . F4_41 . 109.47 0.005
F4_41 . B1_41 . F5_41 . 109.47 0.005
F2_41 . B1_41 . F5_41 . 109.47 0.005
F2_42 . B1_42 . F3_42 . 109.47 0.005
F4_42 . B1_42 . F3_42 . 109.47 0.005
F5_42 . B1_42 . F3_42 . 109.47 0.005
F5_42 . B1_42 . F4_42 . 109.47 0.005
F4_42 . B1_42 . F5_42 . 109.47 0.005
F2_42 . B1_42 . F5_42 . 109.47 0.005

#=======================================================================

# 9. ATOMIC COORDINATES AND DISPLACEMENT PARAMETERS

loop_
 _atom_site_label
 _atom_site_type_symbol
 _atom_site_fract_x
 _atom_site_fract_y
 _atom_site_fract_z
 _atom_site_adp_type
 _atom_site_U_iso_or_equiv
 _atom_site_site_symmetry_multiplicity
 _atom_site_occupancy
 _atom_site_calc_flag
 _atom_site_refinement_flags
 _atom_site_disorder_assembly
 _atom_site_disorder_group
  C1_1 C 0.7058(3) 0.2528(4) 1.0465(6) Uiso 0.059(2) 8 1 d . . .
  C2_1 C 0.7154(4) 0.3332(4) 1.0507(6) Uiso 0.072(3) 8 1 d . . .
  H2_1 H 0.700404 0.377313 1.004567 Uiso 0.0864 8 1 d . . .
  N3_1 N 0.7444(4) 0.3574(5) 1.1146(7) Uiso 0.090(3) 8 1 d . . .
  H3_1 H 0.751697 0.417173 1.116796 Uiso 0.1074 8 0.5 d . . .
  C4_1 C 0.7629(5) 0.3036(6) 1.1732(8) Uiso 0.109(3) 8 1 d . . .
  H4_1 H 0.784634 0.323281 1.224995 Uiso 0.1312 8 1 d . . .
  C5_1 C 0.7542(5) 0.2252(6) 1.1673(8) Uiso 0.100(3) 8 1 d . . .
  H5_1 H 0.770765 0.180896 1.207824 Uiso 0.1203 8 1 d . . .
  C6_1 C 0.7240(4) 0.2001(6) 1.1093(7) Uiso 0.091(3) 8 1 d . . .
  H6_1 H 0.71517 0.13871 1.114596 Uiso 0.1087 8 1 d . . .
  N7_1 N 0.6748(3) 0.2300(4) 0.9894(6) Uiso 0.070(2) 8 1 d . . .
  C8_1 C 0.6549(5) 0.2832(5) 0.9177(7) Uiso 0.098(3) 8 1 d . . .
  H8a_1 H 0.665608 0.282761 0.849516 Uiso 0.1182 8 1 d . . .
  H8b_1 H 0.657837 0.345616 0.943237 Uiso 0.1182 8 1 d . . .
  C9_1 C 0.6191(5) 0.2631(5) 0.8966(7) Uiso 0.102(3) 8 1 d . . .
  H9a_1 H 0.606483 0.302991 0.838945 Uiso 0.1224 8 1 d . . .
  H9b_1 H 0.607016 0.277995 0.960195 Uiso 0.1224 8 1 d . . .
  N10_1 N 0.6121(3) 0.1820(4) 0.8695(5) Uiso 0.059(2) 8 1 d . . .
  C11_1 C 0.6313(4) 0.1269(5) 0.9326(6) Uiso 0.085(3) 8 1 d . . .
  H11a_1 H 0.628213 0.066343 0.901067 Uiso 0.1022 8 1 d . . .
  H11b_1 H 0.619957 0.119709 0.999209 Uiso 0.1022 8 1 d . . .
  C12_1 C 0.6678(5) 0.1450(5) 0.9598(7) Uiso 0.106(4) 8 1 d . . .
  H12a_1 H 0.680946 0.130283 0.898306 Uiso 0.1268 8 1 d . . .
  H12b_1 H 0.678882 0.105007 1.019395 Uiso 0.1268 8 1 d . . .
  C13_1 C 0.5857(3) 0.1591(3) 0.8064(5) Uiso 0.0366(18) 8 1 d . . .
  C14_1 C 0.5620(3) 0.2161(4) 0.7536(5) Uiso 0.046(2) 8 1 d . . .
  H14_1 H 0.565387 0.279313 0.772596 Uiso 0.0555 8 1 d . . .
  C15_1 C 0.5363(3) 0.1965(3) 0.6833(4) Uiso 0.0335(17) 8 1 d . . .
  C16_1 C 0.5258(3) 0.1121(3) 0.6634(5) Uiso 0.0396(18) 8 1 d . . .
  C17_1 C 0.5491(3) 0.0533(4) 0.7231(5) Uiso 0.054(2) 8 1 d . . .
  H17_1 H 0.54357 -0.010474 0.713737 Uiso 0.0645 8 1 d . . .
  C18_1 C 0.5774(3) 0.0758(4) 0.7895(5) Uiso 0.051(2) 8 1 d . . .
  H18_1 H 0.593325 0.029747 0.829027 Uiso 0.0611 8 1 d . . .
  S19_1 S 0.51147(15) 0.27035(14) 0.6217(3) Uani 0.059(3) 8 1 d . . .
  N20_1 N 0.5020(3) 0.0837(3) 0.5978(5) Uiso 0.0447(17) 8 1 d . . .
  C21_1 C 0.4811(3) 0.2169(3) 0.5385(5) Uiso 0.055(2) 8 1 d . . .
  C22_1 C 0.4554(3) 0.2602(4) 0.4702(5) Uiso 0.048(2) 8 1 d . . .
  H22_1 H 0.454883 0.325495 0.472827 Uiso 0.0576 8 1 d . . .
  C23_1 C 0.4325(3) 0.2215(3) 0.4041(5) Uiso 0.0392(18) 8 1 d . . .
  C24_1 C 0.4317(3) 0.1366(3) 0.4046(5) Uiso 0.043(2) 8 1 d . . .
  H24_1 H 0.412851 0.104749 0.353565 Uiso 0.0521 8 1 d . . .
  C25_1 C 0.4545(3) 0.0944(4) 0.4688(5) Uiso 0.050(2) 8 1 d . . .
  H25_1 H 0.45286 0.029192 0.466257 Uiso 0.0602 8 1 d . . .
  C26_1 C 0.4809(3) 0.1301(4) 0.5405(5) Uiso 0.051(2) 8 1 d . . .
  N27_1 N 0.4099(3) 0.2649(3) 0.3449(5) Uiso 0.0480(18) 8 1 d . . .
  C28_1 C 0.4152(3) 0.3552(3) 0.3324(5) Uiso 0.055(2) 8 1 d . . .
  H28a_1 H 0.427098 0.365569 0.267345 Uiso 0.0654 8 1 d . . .
  H28b_1 H 0.429485 0.37988 0.400141 Uiso 0.0654 8 1 d . . .
  C29_1 C 0.3767(4) 0.3933(4) 0.3145(6) Uiso 0.071(2) 8 1 d . . .
  H29a_1 H 0.365614 0.387548 0.381741 Uiso 0.0852 8 1 d . . .
  H29b_1 H 0.378122 0.458569 0.303928 Uiso 0.0852 8 1 d . . .
  N30_1 N 0.3542(3) 0.3585(3) 0.2338(5) Uiso 0.0516(19) 8 1 d . . .
  C31_1 C 0.3484(3) 0.2722(3) 0.2514(6) Uiso 0.059(2) 8 1 d . . .
  H31a_1 H 0.334378 0.24504 0.184854 Uiso 0.0712 8 1 d . . .
  H31b_1 H 0.335919 0.265644 0.316029 Uiso 0.0712 8 1 d . . .
  C32_1 C 0.3860(3) 0.2333(4) 0.2739(6) Uiso 0.064(2) 8 1 d . . .
  H32a_1 H 0.384032 0.168299 0.285558 Uiso 0.0771 8 1 d . . .
  H32b_1 H 0.396446 0.22819 0.205438 Uiso 0.0771 8 1 d . . .
  C33_1 C 0.3261(4) 0.4026(4) 0.2006(6) Uiso 0.061(2) 8 1 d . . .
  C34_1 C 0.3300(5) 0.4816(5) 0.1695(7) Uiso 0.104(3) 8 1 d . . .
  H34_1 H 0.355175 0.507097 0.173656 Uiso 0.125 8 1 d . . .
  N35_1 N 0.3018(5) 0.5278(5) 0.1334(7) Uiso 0.094(3) 8 1 d . . .
  C36_1 C 0.2708(5) 0.4982(6) 0.1189(7) Uiso 0.099(3) 8 1 d . . .
  H36_1 H 0.250018 0.536857 0.087191 Uiso 0.1188 8 1 d . . .
  C37_1 C 0.2638(5) 0.4188(6) 0.1429(7) Uiso 0.113(4) 8 1 d . . .
  H37_1 H 0.238273 0.394304 0.129579 Uiso 0.1354 8 1 d . . .
  C38_1 C 0.2917(5) 0.3727(6) 0.1853(7) Uiso 0.094(3) 8 1 d . . .
  H38_1 H 0.287283 0.311529 0.207738 Uiso 0.1133 8 1 d . . .
  C1_2 C 0.2993(4) 0.6392(5) 0.4084(6) Uiso 0.074(3) 8 1 d . . .
  C2_2 C 0.2898(5) 0.5547(6) 0.3894(7) Uiso 0.097(3) 8 1 d . . .
  H2_2 H 0.310528 0.514932 0.379024 Uiso 0.1167 8 1 d . . .
  N3_2 N 0.2617(6) 0.5217(7) 0.3833(8) Uiso 0.126(4) 8 1 d . . .
  C4_2 C 0.2373(6) 0.5731(8) 0.3795(9) Uiso 0.146(5) 8 1 d . . .
  H4_2 H 0.212322 0.548431 0.354155 Uiso 0.1757 8 1 d . . .
  C5_2 C 0.2376(6) 0.6528(8) 0.4016(8) Uiso 0.150(5) 8 1 d . . .
  H5_2 H 0.215146 0.688142 0.40729 Uiso 0.1799 8 1 d . . .
  C6_2 C 0.2725(6) 0.6851(8) 0.4171(7) Uiso 0.116(4) 8 1 d . . .
  H6_2 H 0.276478 0.748199 0.436086 Uiso 0.1398 8 1 d . . .
  N7_2 N 0.3324(4) 0.6678(4) 0.4159(6) Uiso 0.079(3) 8 1 d . . .
  C8_2 C 0.3629(5) 0.6209(5) 0.4610(7) Uiso 0.095(3) 8 1 d . . .
  H8a_2 H 0.362128 0.611916 0.539207 Uiso 0.1144 8 1 d . . .
  H8b_2 H 0.359064 0.556953 0.442923 Uiso 0.1144 8 1 d . . .
  C9_2 C 0.3965(5) 0.6444(5) 0.4479(7) Uiso 0.109(3) 8 1 d . . .
  H9a_2 H 0.399704 0.634352 0.371531 Uiso 0.1302 8 1 d . . .
  H9b_2 H 0.41513 0.607923 0.495672 Uiso 0.1302 8 1 d . . .
  N10_2 N 0.4021(3) 0.7317(4) 0.4729(5) Uiso 0.069(2) 8 1 d . . .
  C10_2 C 0.4254(3) 0.7637(4) 0.5372(5) Uiso 0.051(2) 8 1 d . . .
  C11_2 C 0.3733(5) 0.7753(5) 0.4112(7) Uiso 0.106(3) 8 1 d . . .
  H11a_2 H 0.37493 0.766479 0.333472 Uiso 0.1277 8 1 d . . .
  H11b_2 H 0.376778 0.840375 0.421191 Uiso 0.1277 8 1 d . . .
  C12_2 C 0.3384(4) 0.7518(4) 0.4301(5) Uiso 0.074(3) 8 1 d . . .
  H12a_2 H 0.3193 0.785862 0.38094 Uiso 0.0886 8 1 d . . .
  H12b_2 H 0.335673 0.768186 0.505211 Uiso 0.0886 8 1 d . . .
  C14_2 C 0.4475(3) 0.7120(4) 0.6005(6) Uiso 0.068(2) 8 1 d . . .
  H14_2 H 0.444776 0.647012 0.594648 Uiso 0.0813 8 1 d . . .
  C15_2 C 0.4728(3) 0.7464(3) 0.6706(4) Uiso 0.0336(17) 8 1 d . . .
  C16_2 C 0.4772(3) 0.8358(3) 0.6803(6) Uiso 0.060(2) 8 1 d . . .
  C17_2 C 0.4562(3) 0.8801(4) 0.6125(6) Uiso 0.062(2) 8 1 d . . .
  H17_2 H 0.459802 0.944862 0.611836 Uiso 0.0743 8 1 d . . .
  C18_2 C 0.4309(3) 0.8471(4) 0.5451(6) Uiso 0.063(2) 8 1 d . . .
  H18_2 H 0.414557 0.886951 0.496351 Uiso 0.0752 8 1 d . . .
  S19_2 S 0.5 0.6806(2) 0.75 Uani 0.059(4) 4 1 d . . .
  N20_2 N 0.5 0.8708(5) 0.75 Uiso 0.056(3) 4 1 d . . .
  B1_3 B 0.4233(2) 0.4537(3) 0.6383(4) Uiso 0.103(3) 8 1 d . . .
  F2_3 F 0.4363(3) 0.5311(3) 0.6528(7) Uiso 0.1381(17) 8 1 d . . .
  F3_3 F 0.4491(3) 0.4008(4) 0.6247(7) Uiso 0.1381(17) 8 1 d . . .
  F4_3 F 0.3975(3) 0.4493(5) 0.5584(6) Uiso 0.1381(17) 8 1 d . . .
  F5_3 F 0.4094(3) 0.4302(4) 0.7198(8) Uiso 0.1381(17) 8 1 d . . .
  B1_41 B 0.3410(5) -0.0148(5) 0.3415(8) Uiso 0.103(3) 8 0.578(12) d . . .
  F2_41 F 0.3328(6) -0.0722(7) 0.2684(10) Uiso 0.1381(17) 8 0.578(12) d . . .
  F3_41 F 0.3229(6) -0.0300(9) 0.4175(12) Uiso 0.1381(17) 8 0.578(12) d . . .
  F4_41 F 0.3328(6) 0.0613(6) 0.3032(12) Uiso 0.1381(17) 8 0.578(12) d . . .
  F5_41 F 0.3754(5) -0.0183(10) 0.3768(13) Uiso 0.1381(17) 8 0.578(12) d . . .
  B1_42 B 0.3443(6) -0.0146(7) 0.3272(11) Uiso 0.103(3) 8 0.422(12) d . . .
  F2_42 F 0.3344(8) -0.0887(8) 0.2854(16) Uiso 0.1381(17) 8 0.4217 d . . .
  F3_42 F 0.3681(6) -0.0263(14) 0.4108(14) Uiso 0.1381(17) 8 0.4217 d . . .
  F4_42 F 0.3162(6) 0.0248(13) 0.3523(17) Uiso 0.1381(17) 8 0.4217 d . . .
  F5_42 F 0.3584(8) 0.0319(12) 0.2603(14) Uiso 0.1381(17) 8 0.4217 d . . .

loop_
 _atom_site_aniso_label
 _atom_site_aniso_type_symbol
 _atom_site_aniso_U_11
 _atom_site_aniso_U_22
 _atom_site_aniso_U_33
 _atom_site_aniso_U_12
 _atom_site_aniso_U_13
 _atom_site_aniso_U_23
 S19_1 S 0.082(7) 0.0150(13) 0.077(2) 0.004(2) 0.003(3) 0.0070(15)
 S19_2 S 0.062(10) 0.0211(19) 0.085(4) 0 -0.011(5) 0


#=======================================================================

# 10. MOLECULAR GEOMETRY

loop_
 _geom_bond_atom_site_label_1
 _geom_bond_atom_site_label_2
 _geom_bond_site_symmetry_1
 _geom_bond_site_symmetry_2
 _geom_bond_distance
 _geom_bond_publ_flag
  C1_1 C2_1 . . 1.383(12) ?
  C1_1 C6_1 . . 1.355(19) ?
  C1_1 N7_1 . . 1.41(3) ?
  C2_1 N3_1 . . 1.40(3) ?
  N3_1 C4_1 . . 1.34(2) ?
  C4_1 C5_1 . . 1.342(15) ?
  C5_1 C6_1 . . 1.40(4) ?
  N7_1 C8_1 . . 1.46(2) ?
  N7_1 C12_1 . . 1.479(12) ?
  C8_1 C9_1 . . 1.45(5) ?
  C9_1 N10_1 . . 1.410(12) ?
  N10_1 C11_1 . . 1.401(19) ?
  N10_1 C13_1 . . 1.31(3) ?
  C11_1 C12_1 . . 1.47(5) ?
  C13_1 C14_1 . . 1.45(2) ?
  C13_1 C18_1 . . 1.430(10) ?
  C14_1 C15_1 . . 1.33(3) ?
  C15_1 C16_1 . . 1.471(10) ?
  C15_1 S19_1 . . 1.711(19) ?
  C16_1 C17_1 . . 1.50(2) ?
  C16_1 N20_1 . . 1.29(2) ?
  C17_1 C18_1 . . 1.38(3) ?
  S19_1 C21_1 . . 1.77(3) ?
  N20_1 C26_1 . . 1.31(2) ?
  C21_1 C22_1 . . 1.46(2) ?
  C21_1 C26_1 . . 1.438(10) ?
  C22_1 C23_1 . . 1.35(2) ?
  C23_1 C24_1 . . 1.405(9) ?
  C23_1 N27_1 . . 1.33(2) ?
  C24_1 C25_1 . . 1.36(2) ?
  C25_1 C26_1 . . 1.45(3) ?
  N27_1 C28_1 . . 1.523(10) ?
  N27_1 C32_1 . . 1.36(2) ?
  C28_1 C29_1 . . 1.64(4) ?
  C29_1 N30_1 . . 1.44(2) ?
  N30_1 C31_1 . . 1.473(10) ?
  N30_1 C33_1 . . 1.35(3) ?
  C31_1 C32_1 . . 1.62(4) ?
  C33_1 C34_1 . . 1.393(13) ?
  C33_1 C38_1 . . 1.44(4) ?
  C34_1 N35_1 . . 1.38(3) ?
  N35_1 C36_1 . . 1.32(4) ?
  C36_1 C37_1 . . 1.395(16) ?
  C37_1 C38_1 . . 1.40(3) ?
  C1_2 C2_2 . . 1.462(15) ?
  C1_2 C6_2 . . 1.33(3) ?
  C1_2 N7_2 . . 1.39(4) ?
  C2_2 N3_2 . . 1.24(4) ?
  N3_2 C4_2 . . 1.29(3) ?
  C4_2 C5_2 . . 1.353(19) ?
  C5_2 C6_2 . . 1.48(5) ?
  N7_2 C8_2 . . 1.49(3) ?
  N7_2 C12_2 . . 1.420(11) ?
  C8_2 C9_2 . . 1.44(4) ?
  C9_2 N10_2 . . 1.494(12) ?
  N10_2 C10_2 . . 1.29(2) ?
  N10_2 C11_2 . . 1.50(3) ?
  C10_2 C14_2 . . 1.42(2) ?
  C10_2 C18_2 . . 1.399(10) ?
  C11_2 C12_2 . . 1.51(4) ?
  C14_2 C15_2 . . 1.40(3) ?
  C15_2 C16_2 . . 1.492(9) ?
  C15_2 S19_2 . . 1.78(2) ?
  C16_2 C17_2 . . 1.36(2) ?
  C16_2 N20_2 . . 1.34(2) ?
  C17_2 C18_2 . . 1.37(3) ?

loop_
 _geom_angle_atom_site_label_1
 _geom_angle_atom_site_label_2
 _geom_angle_atom_site_label_3
 _geom_angle_site_symmetry_1
 _geom_angle_site_symmetry_2
 _geom_angle_site_symmetry_3
 _geom_angle
 _geom_angle_publ_flag
  C2_1 C1_1 C6_1 . . . 118.5(11) ?
  C2_1 C1_1 N7_1 . . . 119.5(9) ?
  C6_1 C1_1 N7_1 . . . 121.2(9) ?
  C1_1 C2_1 N3_1 . . . 119.8(9) ?
  C2_1 N3_1 C4_1 . . . 120.7(10) ?
  N3_1 C4_1 C5_1 . . . 119.5(14) ?
  C4_1 C5_1 C6_1 . . . 120.9(12) ?
  C1_1 C6_1 C5_1 . . . 119.9(11) ?
  C1_1 N7_1 C8_1 . . . 123.5(9) ?
  C1_1 N7_1 C12_1 . . . 121.3(10) ?
  C8_1 N7_1 C12_1 . . . 109.1(9) ?
  N7_1 C8_1 C9_1 . . . 114.3(11) ?
  C8_1 C9_1 N10_1 . . . 114.7(12) ?
  C9_1 N10_1 C11_1 . . . 112.9(9) ?
  C9_1 N10_1 C13_1 . . . 123.7(9) ?
  C11_1 N10_1 C13_1 . . . 121.8(8) ?
  N10_1 C11_1 C12_1 . . . 116.5(11) ?
  N7_1 C12_1 C11_1 . . . 113.5(12) ?
  N10_1 C13_1 C14_1 . . . 122.5(7) ?
  N10_1 C13_1 C18_1 . . . 121.8(7) ?
  C14_1 C13_1 C18_1 . . . 115.6(9) ?
  C13_1 C14_1 C15_1 . . . 124.9(7) ?
  C14_1 C15_1 C16_1 . . . 122.0(6) ?
  C14_1 C15_1 S19_1 . . . 120.2(6) ?
  C16_1 C15_1 S19_1 . . . 117.4(8) ?
  C15_1 C16_1 C17_1 . . . 112.3(9) ?
  C15_1 C16_1 N20_1 . . . 129.2(7) ?
  C17_1 C16_1 N20_1 . . . 118.2(7) ?
  C16_1 C17_1 C18_1 . . . 123.9(8) ?
  C13_1 C18_1 C17_1 . . . 120.6(7) ?
  C15_1 S19_1 C21_1 . . . 104.3(6) ?
  C16_1 N20_1 C26_1 . . . 122.8(7) ?
  S19_1 C21_1 C22_1 . . . 120.7(7) ?
  S19_1 C21_1 C26_1 . . . 119.6(7) ?
  C22_1 C21_1 C26_1 . . . 119.7(8) ?
  C21_1 C22_1 C23_1 . . . 122.3(7) ?
  C22_1 C23_1 C24_1 . . . 119.0(7) ?
  C22_1 C23_1 N27_1 . . . 118.7(7) ?
  C24_1 C23_1 N27_1 . . . 122.1(8) ?
  C23_1 C24_1 C25_1 . . . 120.4(8) ?
  C24_1 C25_1 C26_1 . . . 125.0(7) ?
  N20_1 C26_1 C21_1 . . . 126.3(9) ?
  N20_1 C26_1 C25_1 . . . 120.1(8) ?
  C21_1 C26_1 C25_1 . . . 113.6(8) ?
  C23_1 N27_1 C28_1 . . . 120.6(9) ?
  C23_1 N27_1 C32_1 . . . 124.3(7) ?
  C28_1 N27_1 C32_1 . . . 113.0(6) ?
  N27_1 C28_1 C29_1 . . . 104.5(9) ?
  C28_1 C29_1 N30_1 . . . 114.7(10) ?
  C29_1 N30_1 C31_1 . . . 110.9(6) ?
  C29_1 N30_1 C33_1 . . . 115.3(9) ?
  C31_1 N30_1 C33_1 . . . 115.9(11) ?
  N30_1 C31_1 C32_1 . . . 104.7(10) ?
  N27_1 C32_1 C31_1 . . . 120.5(9) ?
  N30_1 C33_1 C34_1 . . . 119.0(14) ?
  N30_1 C33_1 C38_1 . . . 125.5(10) ?
  C34_1 C33_1 C38_1 . . . 115.2(12) ?
  C33_1 C34_1 N35_1 . . . 120.4(16) ?
  C34_1 N35_1 C36_1 . . . 122.6(12) ?
  N35_1 C36_1 C37_1 . . . 122.3(14) ?
  C36_1 C37_1 C38_1 . . . 115.8(17) ?
  C33_1 C38_1 C37_1 . . . 123.5(12) ?
  C2_2 C1_2 C6_2 . . . 111.9(16) ?
  C2_2 C1_2 N7_2 . . . 123.7(13) ?
  C6_2 C1_2 N7_2 . . . 124.4(12) ?
  C1_2 C2_2 N3_2 . . . 129.8(16) ?
  C2_2 N3_2 C4_2 . . . 112.4(15) ?
  N3_2 C4_2 C5_2 . . . 131(2) ?
  C4_2 C5_2 C6_2 . . . 111.1(19) ?
  C1_2 C6_2 C5_2 . . . 122.2(14) ?
  C1_2 N7_2 C8_2 . . . 123.7(11) ?
  C1_2 N7_2 C12_2 . . . 118.8(12) ?
  C8_2 N7_2 C12_2 . . . 110.0(12) ?
  N7_2 C8_2 C9_2 . . . 121.5(11) ?
  C8_2 C9_2 N10_2 . . . 110.0(12) ?
  C9_2 N10_2 C10_2 . . . 128.3(9) ?
  C9_2 N10_2 C11_2 . . . 105.2(10) ?
  C10_2 N10_2 C11_2 . . . 126.4(8) ?
  N10_2 C10_2 C14_2 . . . 118.8(8) ?
  N10_2 C10_2 C18_2 . . . 123.0(8) ?
  C14_2 C10_2 C18_2 . . . 118.2(9) ?
  N10_2 C11_2 C12_2 . . . 115.0(11) ?
  N7_2 C12_2 C11_2 . . . 111.7(11) ?
  C10_2 C14_2 C15_2 . . . 119.0(8) ?
  C14_2 C15_2 C16_2 . . . 121.7(7) ?
  C14_2 C15_2 S19_2 . . . 118.4(6) ?
  C16_2 C15_2 S19_2 . . . 119.9(7) ?
  C15_2 C16_2 C17_2 . . . 114.9(8) ?
  C15_2 C16_2 N20_2 . . . 123.2(8) ?
  C17_2 C16_2 N20_2 . . . 121.9(8) ?
  C16_2 C17_2 C18_2 . . . 123.7(8) ?
  C10_2 C18_2 C17_2 . . . 122.3(8) ?
  C15_2 S19_2 C15_2 . . 2_656 104.8(6) ?
  C16_2 N20_2 C16_2 . . 2_656 128.9(8) ?

#=======================================================================

# 11. STRUCTURE-FACTOR LIST

loop_
 _reflns_scale_group_code
 _reflns_scale_meas_intensity
1%1    1355.169
2%1    1594.398
3%1    1713.153
4%1    1620.797
5%1    1449.293
6%1    1577.298
7%1    1537.820
8%1    1765.012
9%1    1725.846
10%1   1658.467
11%1   1669.614
12%1   1510.028
13%1   1583.342
14%1   1571.045
15%1   1568.697
16%1   1586.364
17%1   1598.131
18%1   1502.939
19%1   1477.569
20%1   1570.201
21%1   1475.674
1%2    2706.574
2%2    2570.804
3%2    2611.441
4%2    2634.283
5%2    2561.668
6%2    2640.067
7%2    2583.780
8%2    2626.672
9%2    2686.343
10%2   2684.178
11%2   2834.942
12%2   2586.334
13%2   2691.628
14%2   2685.974
15%2   3100.572
16%2   2902.885
17%2   2958.974
18%2   2737.328
19%2   2718.095
20%2   2846.793
21%2   2955.786
22%2   2759.714
23%2   2840.208
24%2   2877.857
25%2   2682.784
26%2   2441.840
27%2   3026.476
28%2   2687.294
29%2   2470.090
30%2   2647.700
1%3    3099.173
2%3    3038.064
3%3    3165.411
4%3    2930.389
5%3    3234.050
6%3    3165.732
7%3    3343.205
8%3    3263.683
9%3    3157.145
10%3   3216.523
11%3   3118.415
12%3   3266.837
13%3   3085.344
14%3   2979.639
15%3   3018.682
16%3   3109.280
17%3   3102.363
18%3   2564.234
19%3   2896.768
20%3   2879.698
21%3   2779.810
22%3   3132.489
1%4    3665.988
2%4    3829.116
3%4    3811.632
4%4    3583.531
5%4    3838.489
6%4    3737.758
7%4    3532.723
8%4    3459.782
9%4    3548.931
10%4   3493.667
11%4   3516.036
12%4   3409.741
13%4   3472.124
14%4   2964.458
15%4   3400.335
16%4   3233.962
17%4   3113.043
18%4   3318.260
19%4   3288.601
20%4   3027.120
21%4   3314.658
22%4   3272.607
23%4   2898.258
24%4   3241.001
25%4   3079.286
26%4   2948.321
27%4   2943.137
28%4   3197.178
29%4   2954.207
30%4   2706.392
31%4   3040.986
32%4   2578.361
33%4   2789.536
34%4   2490.864
35%4   2446.977
36%4   2647.207
37%4   2755.746
38%4   2493.089
39%4   2601.754
40%4   2466.095
1%5    1380.000
2%5    1328.656
3%5    1336.812
4%5    1410.710
5%5    1325.220
6%5    1318.059
7%5    1365.788
8%5    1435.412
9%5    1308.798
10%5   1255.350
11%5   1242.257
12%5   1279.962
13%5   1276.502
14%5   1273.891
15%5   1271.258
16%5   1204.031
17%5   1234.695
18%5   1218.075
19%5   1170.008
20%5   1248.394
21%5   1145.072
22%5   1178.367
23%5   1006.608
24%5   1078.276
25%5   1038.285
26%5   1086.243
27%5   1088.062
28%5   1026.357
29%5    992.371
30%5   1119.944
31%5   1039.190
32%5   1098.724
33%5    959.564
34%5   1003.247
35%5    931.227
36%5    952.900
37%5    826.225
38%5    904.800
39%5    829.360
40%5    813.349
41%5    869.996
42%5    743.286
43%5    665.480
44%5    576.547
45%5    721.870
3%6    1548.604
4%6    1630.333
5%6    1588.690
6%6    1577.861
7%6    1468.386
8%6    1557.581
9%6    1667.924
10%6   1559.617
11%6   1494.012
12%6   1493.678
13%6   1657.359
14%6   1524.768
15%6   1507.912
16%6   1423.046
17%6   1372.915
18%6   1415.095
19%6   1418.868
20%6   1562.840
21%6   1425.254
22%6   1278.678
23%6   1244.959
24%6   1377.894
25%6   1454.708
26%6   1252.859
27%6   1381.423
28%6   1258.447
29%6   1297.352
30%6   1191.151
31%6   1158.145
32%6   1157.204
33%6   1207.752
34%6   1209.564
35%6   1157.338
36%6   1105.240
37%6   1016.374
38%6    992.633
39%6   1007.571
40%6   1001.287
41%6   1000.188
42%6    787.054
43%6    816.822
44%6    772.487
45%6    732.011
46%6    736.880
1%7    2018.348
2%7    1839.266
3%7    1800.089
4%7    1823.003
5%7    1886.987
6%7    1871.687
7%7    1748.605
8%7    1697.537
9%7    1703.350
10%7   1846.393
11%7   1605.596
12%7   1622.413
13%7   1685.155
14%7   1439.363
15%7   1454.733
16%7   1387.207
17%7   1346.792
18%7   1295.802
19%7   1319.899
1%8    1787.241
2%8    1784.924
3%8    1684.980
4%8    2024.771
5%8    1893.662
6%8    2057.840
7%8    2186.335
8%8    2066.293
9%8    2003.778
10%8   2152.213
11%8   2315.462
12%8   2331.895
13%8   2443.052
14%8   2019.839
15%8   2223.386
16%8   2440.448
17%8   2666.274
18%8   2858.998
19%8   2474.096
20%8   2531.574
21%8   2701.675
22%8   2779.052
23%8   2828.240
24%8   3107.162

loop_
 _refln_index_h
 _refln_index_k
 _refln_index_l
 _refln_intensity_calc
 _refln_intensity_meas
 _refln_intensity_sigma
 _refln_scale_group_code
 _refln_observed_status
  -9   7 -10    138.29    114.90    123.00   1%1 <
 -20  -2  -6    114.21    135.60    120.50   1%1 <
 -25  -5  -5    270.50    504.60     96.10   1%1 o
 -15  -1  -5   2667.10   2777.00    185.10   1%1 o
 -10   0  -4    899.71    434.00    180.30   1%1 <
 -22  -6  -3    112.97    258.00    114.30   1%1 <
  20  12  -3     23.22     74.90    102.80   1%1 <
 -27  -9  -2     15.44    -35.00     82.30   1%1 <
 -17  -5  -2    442.96    339.20    148.20   1%1 <
  18  10  -2     52.88    163.60    110.20   1%1 <
 -12  -4  -1  10923.00  11724.00    280.60   1%1 o
  16   8  -1    553.14    434.60    126.60   1%1 o
  25  11   0     83.44    270.80     87.70   1%1 o
 -19  -9   1     26.36    396.50    132.30   1%1 <
 -24 -12   2    370.71    482.00    106.00   1%1 o
 -14  -8   2   1467.30    904.40    166.70   1%1 o
 -19 -11   3    534.52    591.50    123.20   1%1 o
 -14 -10   4     40.47    257.10    129.40   1%1 <
  28   8   4    380.70    209.00     81.30   1%1 <
  19   3   5    714.11    131.50    112.40   1%1 <
  26   6   5      5.05    -41.10     77.70   1%1 <
  26   4   7     58.64     23.70     83.30   1%1 <
  10  -4   8   1465.10   1627.20    154.60   1%1 o
  17  -1   8    131.99    269.10    117.50   1%1 <
  24   2   8    451.04    246.20     82.20   1%1 <
  10  -6  10    318.56    116.30    113.80   1%1 <
 -16   4 -10     25.50    -39.60    109.50   1%1 <
 -25  -3  -7     11.38    122.40     92.10   1%1 <
 -27  -7  -4    363.98    630.50    101.00   1%1 o
 -24 -10   0    121.62    488.00    110.70   1%1 o
  28   6   6     44.63    147.10     76.60   1%1 <
 -18   2  -9     73.99    234.80    121.20   1%1 <
 -13   3  -8    450.67    297.90    135.10   1%1 <
 -22  -4  -5    134.79    331.20    118.40   1%1 <
 -17  -3  -4    167.33    306.10    140.30   1%1 <
 -24  -8  -2    428.81    654.90    119.50   1%1 o
 -19  -7  -1   1340.80   1793.10    157.30   1%1 o
  21   5   4      8.68     19.90     92.90   1%1 <
  12  -2   7    586.71    612.10    145.00   1%1 o
  19   1   7     32.18    102.20    100.60   1%1 <
  12  -4   9    180.53    141.90    127.90   1%1 <
  19  -1   9    543.84    179.80    113.50   1%1 <
  12  -6  11    220.60    137.00    116.70   1%1 <
 -27  -5  -6     34.94   -183.00     94.50   1%1 <
 -29  -9  -3     17.81     50.20     83.70   1%1 <
  22  12  -2    166.15     34.30     97.80   1%1 <
  18   8   0   3263.60   1402.80    144.10   1%1 o
 -21 -13   4    400.26    302.00    109.90   1%1 <
  21   3   6     12.97     72.30    108.40   1%1 <
 -25  -1  -9      7.60     15.10     90.70   1%1 <
 -15   1  -7     47.87    575.10    134.40   1%1 o
 -29  -7  -5     45.54    253.50     87.10   1%1 <
 -24  -6  -4    150.51    362.10    108.80   1%1 o
  20  10  -1     70.38     76.70    104.60   1%1 <
 -26 -12   1     28.45     -1.00     95.90   1%1 <
 -21 -11   2    493.48    508.20    121.80   1%1 o
  14   2   4    530.88    305.60    147.90   1%1 <
  23   5   5    138.16   -116.50    100.80   1%1 <
  21   1   8      7.93    271.40    105.30   1%1 <
  21  -1  10     78.14    171.90     90.30   1%1 <
 -27  -3  -8     28.86     22.20     87.50   1%1 <
 -22  -2  -7    243.77     25.80    113.30   1%1 <
 -19  -5  -3    131.32    236.30    123.40   1%1 <
 -26 -10  -1    157.28    267.00     94.50   1%1 <
  27   9   3     20.31     99.20     84.30   1%1 <
  25   7   4    108.52     69.60     84.10   1%1 <
  23   3   7    267.69     28.50    105.20   1%1 <
 -11   7 -11    243.39    304.50    115.80   2%1 <
 -20   2 -10     15.82    106.60     95.50   2%1 <
 -13   5 -10    145.08    -28.90    124.20   2%1 <
 -27  -3  -8     41.38     22.20     87.50   2%1 <
 -22  -2  -7    342.00     25.80    113.30   2%1 <
 -15   1  -7     72.44    575.10    134.40   2%1 o
 -24  -4  -6    274.06    -56.80    113.00   2%1 <
 -17  -1  -6    227.11    145.40    123.90   2%1 <
 -10   2  -6   1027.90   1160.00    182.00   2%1 o
 -29  -7  -5     62.76    253.50     87.10   2%1 <
 -19  -3  -5    832.80    189.10    121.00   2%1 <
 -24  -6  -4    195.03    362.10    108.80   2%1 o
  15  11  -4    322.13    124.80    137.90   2%1 <
  19  13  -4    437.21    324.00    109.60   2%1 <
 -26  -8  -3    125.01     87.40     89.30   2%1 <
 -19  -5  -3    188.53    236.30    123.40   2%1 <
 -21  -7  -2    688.83    166.70    122.80   2%1 <
 -14  -4  -2    115.36    226.70    179.40   2%1 <
  22  12  -2    225.29     34.30     97.80   2%1 <
 -26 -10  -1    218.87    267.00     94.50   2%1 <
  20  10  -1     99.93     76.70    104.60   2%1 <
  24  12  -1    173.44      2.30     91.70   2%1 <
 -21  -9   0   1284.20   1189.20    142.10   2%1 o
  22  10   0    776.92    459.50    113.70   2%1 o
 -26 -12   1     41.12     -1.00     95.90   2%1 <
 -16  -8   1    735.26   1177.10    150.30   2%1 o
 -21 -11   2    667.70    508.20    121.80   2%1 o
 -16 -10   3    114.16    291.40    131.80   2%1 <
  27   9   3     25.78     99.20     84.30   2%1 <
 -21 -13   4    593.80    302.00    109.90   2%1 <
  25   7   4    148.98     69.60     84.10   2%1 <
  29   9   4     16.69    -38.50     72.80   2%1 <
  16   2   5    751.51    832.10    136.80   2%1 o
  23   5   5    201.30   -116.50    100.80   2%1 <
  27   7   5    252.38    130.40     82.80   2%1 <
  14   0   6    104.68    454.50    134.20   2%1 o
  25   5   6   1271.50    278.60     94.30   2%1 <
  23   3   7    383.24     28.50    105.20   2%1 <
  21   1   8      8.90    271.40    105.30   2%1 <
  25   3   8     74.72     41.70     83.90   2%1 <
  23   1   9     28.61    223.00     85.60   2%1 <
  14  -4  10    364.27    222.40    118.80   2%1 <
  21  -1  10    110.97    171.90     90.30   2%1 <
 -26  -6  -5      6.05   -154.70     91.10   2%1 <
  17  11  -3    333.17   -314.60    127.60   2%1 <
 -28 -10  -2     32.85     18.90     84.20   2%1 <
 -23 -11   1    771.83    797.10    119.00   2%1 o
  27   5   7      7.30   -110.60     81.70   2%1 <
  16  -4  11     76.20    289.20    104.90   2%1 <
 -17   1  -8    203.92    305.30    127.10   2%1 <
 -21  -5  -4      6.98    -79.70    104.10   2%1 <
 -23  -9  -1    784.86    695.20    124.80   2%1 o
 -16  -6  -1   3840.50   4948.70    208.50   2%1 o
  26  12   0     67.57    -99.30     84.20   2%1 <
  18   4   4    638.92    763.80    113.30   2%1 o
 -26  -4  -7     89.18     97.90     91.70   2%1 <
 -19  -1  -7     25.95    206.00    118.20   2%1 <
 -28  -8  -4    232.80    210.00     85.50   2%1 <
  18   2   6    153.52     75.10    114.30   2%1 <
  18  -2  10   1785.80    834.20    131.00   2%1 o
 -17   3 -10    909.59     29.90    109.80   3%1 <
 -19   1  -9    556.98    482.60    123.60   3%1 o
 -23  -3  -7    350.11    458.20    112.50   3%1 o
 -16  -2  -5    685.51    875.60    139.90   3%1 o
 -25  -7  -4    120.22    188.50     89.50   3%1 <
  -9  -1  -3    196.11    139.40    207.30   3%1 <
 -27 -11  -1     21.08    150.00     91.00   3%1 <
  21  11  -1    241.60    318.90    117.50   3%1 <
 -13  -9   3    957.51    511.30    156.60   3%1 o
  28   8   5     84.18    -48.40     78.10   3%1 <
  26   6   6    653.41    155.70     86.80   3%1 <
   9  -3   7    105.19    536.50    164.30   3%1 o
  24   4   7    488.64    195.50     97.80   3%1 <
  22   2   8     15.04     89.80     98.60   3%1 <
   9  -5   9    118.78     63.20    146.40   3%1 <
  24   2   9    110.68    302.10     83.80   3%1 o
  11  -5  10    116.75     71.10    123.40   3%1 <
  22   0  10     79.75     -5.30     93.30   3%1 <
   9  -7  11    148.88    -48.40    127.40   3%1 <
 -25  -5  -6   1063.30    476.60    106.10   3%1 o
 -18  -4  -4    778.92    901.90    133.90   3%1 o
  12  10  -4    172.78    476.20    164.60   3%1 <
 -27  -9  -3     87.73    290.80     83.00   3%1 o
 -20  -8  -1    682.58    369.70    118.40   3%1 o
  19   9   0     74.49     -6.00    118.90   3%1 <
  11  -3   8    375.14    413.60    137.70   3%1 o
  26   4   8    251.51    110.60     75.50   3%1 <
  13  -5  11    199.25    199.60    115.00   3%1 <
 -21   1 -10    175.76    163.40     97.50   3%1 <
 -14   2  -8   1171.40    607.70    141.60   3%1 o
 -27  -7  -5    221.28    204.30     92.50   3%1 <
 -20  -6  -3     70.20    103.90    115.90   3%1 <
 -11  -3  -2    703.75    741.10    194.80   3%1 o
  23  11   0     23.66    188.90    101.90   3%1 <
 -13  -7   1    207.85    713.90    168.60   3%1 o
  17   7   1    285.70    639.70    138.10   3%1 o
 -22 -12   2    127.67     88.30    105.60   3%1 <
  13  -3   9    368.28    620.80    134.80   3%1 o
 -23  -1  -9     55.90    145.00     89.10   3%1 <
 -18  -2  -6     82.47    312.50    120.10   3%1 <
 -29  -9  -4     16.53    103.10     80.50   3%1 <
  16  12  -4    154.83    164.60    130.40   3%1 <
 -22 -10   0   1167.10   1729.50    134.40   3%1 o
 -15 -11   4    308.83    643.90    145.90   3%1 o
  15   3   4     82.85    337.50    142.90   3%1 <
  13   1   5    932.86    532.30    148.30   3%1 o
  13  -1   7    544.39    340.80    133.10   3%1 <
  15  -3  10    291.85    -55.20    124.90   3%1 <
 -27  -5  -7      7.24    -65.60     86.90   3%1 <
 -20  -4  -5    494.34   -108.40    115.50   3%1 <
 -22  -8  -2    720.27    775.70    118.50   3%1 o
 -13  -5  -1  16703.00  17196.70    321.20   3%1 o
 -15  -9   2   1653.20   1256.90    152.80   3%1 o
  15   1   6    231.86    263.50    128.70   3%1 <
  15  -1   8    124.58    303.00    125.70   3%1 <
 -22  -6  -4    241.19    597.30    109.00   3%1 o
 -24 -10  -1   1269.80   1061.70    127.20   3%1 o
 -24 -12   1     24.02    160.60     96.00   3%1 <
  25   9   3     21.59     73.40     90.50   3%1 <
  19   5   4    396.61    211.30    119.20   3%1 <
  17   3   5   1884.40    900.30    131.60   3%1 o
 -24  -8  -3     89.19     95.10     93.60   3%1 <
  23   7   4     25.77    151.80     90.20   3%1 <
  27   9   4     36.61    157.50     83.10   3%1 <
  21   5   5    121.67     35.20     96.30   3%1 <
 -12   6 -11    124.34    207.50    118.40   4%1 <
  -8   8 -11     66.06     65.00    130.80   4%1 <
 -21   1 -10    211.47    163.40     97.50   4%1 <
 -10   6 -10     52.50    132.60    134.30   4%1 <
 -23  -1  -9      7.87    145.00     89.10   4%1 <
 -18   0  -8   7042.20   6017.90    215.70   4%1 o
 -14   2  -8    965.12    607.70    141.60   4%1 o
 -27  -5  -7     10.82    -65.60     86.90   4%1 <
 -20  -2  -7   1332.20   1657.00    158.60   4%1 o
 -22  -4  -6    432.41    894.80    123.40   4%1 o
 -18  -2  -6     34.45    312.50    120.10   4%1 <
 -24  -6  -5    361.70    148.20    100.60   4%1 <
 -20  -4  -5    366.23   -108.40    115.50   4%1 <
  -9   1  -5   3835.80   5696.70    247.80   4%1 o
 -29  -9  -4     17.03    103.10     80.50   4%1 <
 -22  -6  -4    396.51    597.30    109.00   4%1 o
 -11  -1  -4   1986.30    945.90    185.80   4%1 o
  12  10  -4     82.19    476.20    164.60   4%1 <
  16  12  -4     47.58    164.60    130.40   4%1 <
 -24  -8  -3    141.04     95.10     93.60   4%1 <
 -20  -6  -3     64.79    103.90    115.90   4%1 <
 -13  -3  -3   2534.20   2645.90    198.10   4%1 o
  18  12  -3    187.78    274.30    124.90   4%1 <
 -26 -10  -2    290.74    334.90    103.10   4%1 o
 -22  -8  -2    443.70    775.70    118.50   4%1 o
 -15  -5  -2  11007.00  10150.70    268.00   4%1 o
 -24 -10  -1   1253.30   1061.70    127.20   4%1 o
 -13  -5  -1  15633.00  17196.70    321.20   4%1 o
 -26 -12   0    177.75    290.70     86.00   4%1 o
 -22 -10   0   1241.30   1729.50    134.40   4%1 o
 -15  -7   0   1899.30    831.60    154.50   4%1 o
  23  11   0     99.11    188.90    101.90   4%1 <
 -24 -12   1     54.21    160.60     96.00   4%1 <
 -17  -9   1   1238.30   1169.20    143.60   4%1 o
 -22 -12   2    222.86     88.30    105.60   4%1 <
 -15  -9   2    564.70   1256.90    152.80   4%1 o
  25   9   3     14.92     73.40     90.50   4%1 <
 -15 -11   4    810.91    643.90    145.90   4%1 o
  15   3   4    408.98    337.50    142.90   4%1 <
  19   5   4    594.63    211.30    119.20   4%1 <
  23   7   4     23.41    151.80     90.20   4%1 <
  27   9   4     67.64    157.50     83.10   4%1 <
  13   1   5    558.22    532.30    148.30   4%1 o
  17   3   5   1432.30    900.30    131.60   4%1 o
  21   5   5    151.01     35.20     96.30   4%1 <
  25   7   5     49.45     44.50     78.10   4%1 <
  15   1   6     60.01    263.50    128.70   4%1 <
  19   3   6    147.51      3.50    102.20   4%1 <
  23   5   6    569.78    375.00     97.50   4%1 o
  27   7   6    121.54     -0.80     81.50   4%1 <
 -13 -13   7    379.01    302.40    143.20   4%1 <
  13  -1   7    800.20    340.80    133.10   4%1 <
  17   1   7   1315.40    699.60    133.90   4%1 o
  21   3   7    601.96    695.60    122.60   4%1 o
  25   5   7    332.91    133.10     87.30   4%1 <
  15  -1   8     41.96    303.00    125.70   4%1 <
  19   1   8    811.51    244.70    123.90   4%1 <
  23   3   8    131.25    123.00     89.30   4%1 <
  13  -3   9    260.17    620.80    134.80   4%1 o
  17  -1   9    147.00    326.00    116.40   4%1 <
  21   1   9    263.43      5.70    104.60   4%1 <
  15  -3  10    411.88    -55.20    124.90   4%1 <
  19  -1  10     71.45     68.70    108.70   4%1 <
  13  -5  11    119.28    199.60    115.00   4%1 <
 -18   2 -10     10.59    -60.30    115.80   4%1 <
 -26  -8  -4     70.27      0.00     86.00   4%1 <
 -24  -4  -7    530.83    400.50    103.70   4%1 o
 -26  -6  -6    344.60    225.00     92.90   4%1 <
 -28 -10  -3     32.68    155.00     78.70   4%1 <
  -9   5  -9     60.10    408.00    140.70   5%1 <
  -5   7  -9     33.49    -64.70    168.60   5%1 <
 -15   1  -8     57.17    376.30    118.50   5%1 o
 -17  -1  -7    747.92    958.20    131.60   5%1 o
 -19  -3  -6    127.11    412.30    121.60   5%1 o
  13  13  -6     55.86    161.20    140.70   5%1 <
 -21  -5  -5    234.25    296.50     98.80   5%1 o
  15  13  -5    193.45    200.70    127.70   5%1 <
 -23  -7  -4     43.98    -39.10     91.90   5%1 <
 -23  -9  -2    812.26   1043.20    121.00   5%1 o
 -25 -11  -1    236.60    271.40    100.60   5%1 <
  10   4   1   3093.40   3528.20    232.00   5%1 o
  14   6   1   3971.90   2860.50    198.60   5%1 o
  20   6   4    266.17    384.20    115.40   5%1 o
  24   8   4     37.40    165.00     87.40   5%1 <
  22   6   5     22.42   -115.50    100.20   5%1 <
  26   8   5     13.34     91.90     84.40   5%1 <
  24   6   6     10.35    110.30     94.20   5%1 <
   6  -4   7   1636.20   1502.20    205.60   5%1 o
  22   4   7    657.68    308.40    107.20   5%1 <
  26   6   7     23.05     37.90     75.70   5%1 <
   8  -4   8    570.12    584.50    173.80   5%1 o
  12  -2   8    150.35    210.40    151.30   5%1 <
  20   2   8     94.87    261.40    118.60   5%1 <
  24   4   8     20.44    153.70     91.30   5%1 <
  10  -4   9    417.58    496.50    141.70   5%1 o
  22   2   9    241.88     84.60     96.60   5%1 <
  12  -4  10    606.96    253.60    137.80   5%1 <
  20   0  10    276.69     80.40    102.70   5%1 <
  14  -4  11    139.11    -14.60    119.40   5%1 <
 -11   5 -10     12.96    415.00    126.10   5%1 o
 -19  -1  -8    516.39    777.10    129.30   5%1 o
 -21  -3  -7    659.92   1167.90    124.60   5%1 o
 -23  -5  -6    437.91    764.50    106.80   5%1 o
 -25  -7  -5     15.15    137.90     87.40   5%1 <
 -25  -9  -3     17.28    -18.40     85.20   5%1 <
 -27 -11  -2    102.82    177.80     83.70   5%1 <
  16   4   4     70.79    -66.40    139.80   5%1 <
  14   2   5    293.10    543.00    150.40   5%1 o
  18   4   5   1114.20    728.40    125.10   5%1 o
   8  -2   6   4356.20   3194.70    231.10   5%1 o
  12   0   6   3211.60   2993.00    188.60   5%1 o
  16   2   6    424.90    717.30    130.50   5%1 o
  20   4   6    150.91    177.50    108.30   5%1 <
  10  -2   7    331.49   1146.60    169.40   5%1 o
  18   2   7    735.70    287.90    129.90   5%1 <
  16   0   8   1277.30   1351.60    150.10   5%1 o
 -15   3 -10    200.57    348.80    121.10   5%1 <
 -27  -9  -4     41.49    187.80     85.00   5%1 <
  17  13  -4    250.87   -146.60    123.70   5%1 <
 -13   5 -11     89.54    133.80    114.70   5%1 <
 -19   1 -10     76.76    115.00     96.80   5%1 <
 -21  -1  -9    223.66     98.50     98.70   5%1 <
 -25  -5  -7    315.42    370.70     89.30   5%1 o
 -27  -7  -6     96.09     92.60     74.40   5%1 <
  19  13  -3     88.10    209.70    106.30   5%1 <
  21  13  -2     12.66    -32.90     96.20   5%1 <
  23  13  -1      4.58      7.60     93.80   5%1 <
 -17   3 -11    134.09     76.30     98.90   5%1 <
  27   9   5    274.97    251.50     84.40   5%1 <
  25   9   4    102.09    161.90     84.20   5%1 <
 -17   3 -11    175.82     76.30     98.90   6%1 <
 -13   5 -11     90.70    133.80    114.70   6%1 <
  -9   7 -11     90.52   -110.90    122.50   6%1 <
 -14  -2  -5   1061.60   1703.50    169.00   6%1 o
 -20  -6  -4    166.25    324.00    122.60   6%1 <
 -16  -4  -4     92.46    232.60    142.40   6%1 <
 -12  -2  -4    848.74    376.10    170.00   6%1 <
  -8   0  -4   1967.90   2122.80    222.30   6%1 o
  13  11  -4    206.24    339.30    148.70   6%1 <
 -22  -8  -3    524.60    340.80    116.50   6%1 <
 -18  -6  -3    937.52    257.60    126.10   6%1 <
 -14  -4  -3  26121.00  27907.40    380.20   6%1 o
 -10  -2  -3   2092.10   1460.20    203.40   6%1 o
  15  11  -3    309.48    251.40    141.40   6%1 <
  19  13  -3     96.66    209.70    106.30   6%1 <
 -20  -8  -2    326.96    248.90    118.20   6%1 <
 -16  -6  -2   1512.90   2365.70    165.90   6%1 o
 -12  -4  -2   1782.90   1437.90    191.90   6%1 o
  17  11  -2   1240.10    787.80    135.70   6%1 o
  21  13  -2     55.17    -32.90     96.20   6%1 <
 -22 -10  -1    482.14    634.90    116.80   6%1 o
 -18  -8  -1   2005.70   1893.90    150.20   6%1 o
 -14  -6  -1   3050.70   2792.50    188.10   6%1 o
  19  11  -1     59.30    136.60    117.30   6%1 <
  23  13  -1     12.26      7.60     93.80   6%1 <
 -20 -10   0     74.97    141.30    118.90   6%1 <
 -16  -8   0    412.08    703.80    138.70   6%1 o
  21  11   0    918.36    513.40    117.90   6%1 o
 -22 -12   1    262.33    559.20    114.20   6%1 o
 -18 -10   1    116.81    298.30    123.60   6%1 <
 -14  -8   1    749.68    855.70    163.10   6%1 o
 -20 -12   2    613.96   1009.60    128.30   6%1 o
 -16 -10   2    219.71    593.30    142.00   6%1 o
 -18 -12   3     68.78    497.80    126.00   6%1 o
 -14 -10   3    333.45    572.40    148.70   6%1 o
  25   9   4     81.41    161.90     84.20   6%1 <
  23   7   5     90.97    293.00     90.80   6%1 o
  27   9   5    184.64    251.50     84.40   6%1 <
  25   7   6    119.57     92.30     84.90   6%1 <
  23   5   7     60.88    -33.10     92.50   6%1 <
  25   5   8    106.10    103.50     85.10   6%1 <
  23   3   9     20.56    107.40     85.40   6%1 <
  21   1  10    135.60    124.30     97.80   6%1 <
 -20  -4  -6    140.46    282.50    116.40   6%1 <
 -16  -2  -6     79.21     87.20    124.80   6%1 <
 -12   0  -6   2203.30   2060.30    177.40   6%1 o
 -22  -6  -5     24.92    142.20     96.70   6%1 <
 -18  -4  -5   1599.30   1736.00    139.20   6%1 o
 -24  -8  -4     90.99    270.40     93.10   6%1 <
 -26 -10  -3     34.35     80.10     82.40   6%1 <
 -24 -10  -2     52.05      9.90     92.40   6%1 <
 -26 -12  -1     31.21    198.10     87.50   6%1 <
 -24 -12   0    244.40      1.40     99.50   6%1 <
  17   9   0    272.71    307.00    121.60   6%1 <
  21   7   4    980.98    635.20    107.70   6%1 o
  21   5   6     80.23    114.10     96.50   6%1 <
  21   3   8     60.90    172.80    101.20   6%1 <
  19   1   9    954.15    544.10    116.10   6%1 o
  17  -1  10     49.11     28.70    111.20   6%1 <
  15  -3  11    590.66    220.10    107.00   6%1 <
 -26  -6  -7     25.49     42.40     81.30   6%1 <
 -22  -4  -7    634.03    447.50    110.80   6%1 o
 -18  -2  -7    262.23    254.20    118.90   6%1 <
 -24  -6  -6      8.10   -111.60     91.20   6%1 <
 -26  -8  -5     11.32    155.00     84.00   6%1 <
  19   5   5     25.29     31.90    107.60   6%1 <
  19   3   7    640.25    347.90    120.90   6%1 <
 -22  -2  -9    429.01    -18.10    101.70   6%1 <
 -20  -2  -8    904.15    525.20    116.20   6%1 o
 -16   0  -8   3541.20   2094.60    163.60   6%1 o
  17   1   8    309.65    126.40    127.20   6%1 <
 -19  -3  -7    409.50    228.80    120.00   7%1 <
 -15  -1  -7    421.20   1045.70    137.80   7%1 o
 -25  -7  -6     69.41    150.20     83.00   7%1 <
 -21  -5  -6     49.21   -110.90     99.80   7%1 <
 -17  -3  -6     92.18    156.00    109.50   7%1 <
  14  14  -6     41.70    193.40    133.90   7%1 <
 -23  -7  -5     23.62     85.10     89.80   7%1 <
 -19  -5  -5     26.21    177.70     99.00   7%1 <
 -15  -3  -5    261.55    272.10    128.20   7%1 <
  16  14  -5    371.30    517.30    120.70   7%1 o
 -21  -7  -4   1269.10    898.00    111.00   7%1 o
 -17  -5  -4    236.94    156.60    122.80   7%1 <
  18  14  -4     30.02    198.40    110.30   7%1 <
 -23  -9  -3     28.71    114.20     84.20   7%1 <
 -19  -7  -3     22.36     77.00    109.90   7%1 <
 -15  -5  -3   1910.70   3539.80    189.80   7%1 o
  16  12  -3    509.28    589.00    139.90   7%1 o
 -25 -11  -2    119.82    146.10     87.60   7%1 <
 -21  -9  -2    694.43    664.20    111.10   7%1 o
 -17  -7  -2     41.81    -56.90    124.50   7%1 <
  18  12  -2     75.80    220.60    124.50   7%1 <
 -23 -11  -1    587.15    356.20    100.40   7%1 o
 -19  -9  -1    454.11    334.60    114.90   7%1 <
 -15  -7  -1   9606.10   9542.30    246.40   7%1 o
  11   7  -1     98.46    328.20    180.70   7%1 <
  20  12  -1   1244.50    783.80    134.20   7%1 o
 -21 -11   0    856.58    858.00    120.10   7%1 o
 -17  -9   0    135.97    120.80    123.50   7%1 <
  18  10   0   1440.70    878.60    142.60   7%1 o
 -23 -13   1    130.28     87.30     99.80   7%1 <
 -19 -11   1     13.08    130.50    111.70   7%1 <
  11   5   1   1288.70   1067.30    201.20   7%1 o
 -21 -13   2     22.09     81.00     98.50   7%1 <
 -17 -11   2   1018.80    752.60    134.40   7%1 o
 -19 -13   3     53.89    323.20    106.40   7%1 o
  18   6   4    295.93      5.40    108.00   7%1 <
  11   1   5   1133.00   1510.70    187.80   7%1 o
  20   6   5    145.12     58.50    105.60   7%1 <
  25   9   5    175.00    128.80     88.30   7%1 <
  18   4   6    932.56    507.60    123.20   7%1 o
  20   4   7    314.05    255.20    117.20   7%1 <
  25   7   7    487.15    268.30     91.00   7%1 <
   9  -3   8     52.53    351.90    157.40   7%1 <
  18   2   8   5046.60   3960.50    179.70   7%1 o
   7  -5   9    195.67    493.70    151.20   7%1 o
  20   2   9    148.52    147.00    111.40   7%1 <
   5  -7  10    649.60    156.90    150.70   7%1 <
  18   0  10    979.05   1367.50    134.30   7%1 o
   3  -9  11    655.54    606.80    160.80   7%1 o
 -10   6 -11     50.71    296.40    121.90   7%1 <
 -21  -1 -10    140.89     90.70     95.80   7%1 <
 -23  -3  -9     14.88    201.60     82.10   7%1 <
 -10   4  -9     67.61    314.60    145.00   7%1 <
 -21  -3  -8     17.93    155.90     88.70   7%1 <
 -17  -1  -8    316.18    398.10    129.60   7%1 o
  20  14  -3     27.23    219.90    102.20   7%1 <
  22  12   0     97.32     35.40    102.70   7%1 <
  24   8   5     39.01    157.50     92.70   7%1 <
  13   1   6    776.47    492.80    152.60   7%1 o
  24   6   7    265.07    256.40     95.90   7%1 <
 -27  -9  -5    104.11    182.80     79.20   7%1 <
 -25  -9  -4      9.01    -31.60     80.60   7%1 <
  22   8   4    315.69    184.20    102.40   7%1 <
  22   6   6    155.93    118.80    100.30   7%1 <
  22   4   8    173.80    336.00     96.10   7%1 o
 -23  -5  -7    100.59    106.10     89.80   7%1 <
 -15  -1  -7   1036.40   1045.70    137.80   8%1 o
 -13  -1  -6    892.01    459.40    145.60   8%1 o
 -11  -1  -5   1048.30   2055.90    174.80   8%1 o
 -13  -3  -4   2948.20   3314.30    196.80   8%1 o
  14  12  -4    707.14    531.50    149.20   8%1 o
 -11  -3  -3   7684.90   7298.00    255.20   8%1 o
  14  10  -2   1081.50    232.80    153.40   8%1 <
 -11  -5  -1   1040.90   2050.10    202.60   8%1 o
  16  10  -1    144.67    321.30    138.90   8%1 <
  21  13  -1     30.99    -55.90    104.70   8%1 <
 -13  -7   0    780.05   1284.30    171.90   8%1 o
  23  13   0      2.71     87.30     90.80   8%1 <
 -11  -7   1     42.78    105.40    166.80   8%1 <
  16   8   1    308.51    275.20    128.50   8%1 <
 -13  -9   2    244.00    446.50    147.70   8%1 o
 -15 -11   3   1153.30    729.90    128.60   8%1 o
 -17 -13   4    281.32    614.40    113.90   8%1 o
  18   6   4    281.20      5.40    108.00   8%1 <
  23   9   4     25.24     92.20     89.70   8%1 <
   7  -1   5   1047.70    357.20    193.30   8%1 <
  16   4   5    321.21    136.30    119.80   8%1 <
  25   9   5    257.71    128.80     88.30   8%1 <
  23   7   6     60.07    166.60     89.50   8%1 <
  16   2   7     94.55    -84.00    119.50   8%1 <
  25   7   7    643.84    268.30     91.00   8%1 <
   5  -5   8   1944.80   1181.10    189.60   8%1 o
  14   0   8    808.96    537.90    138.00   8%1 o
  23   5   8    156.86     56.70     91.70   8%1 <
  12  -4  11     30.78    216.80    123.30   8%1 <
 -15   3 -11    395.75    111.40    108.50   8%1 <
  -6   8 -11    295.77    233.00    144.30   8%1 <
 -17   1 -10     26.12    262.70    103.50   8%1 <
 -17  -1  -8    432.40    398.10    129.60   8%1 o
 -13   1  -8    284.88    553.40    134.20   8%1 o
 -11   1  -7    404.34    201.30    142.90   8%1 <
 -26  -8  -6    180.49    -84.90     83.30   8%1 <
 -26 -10  -4    109.27    101.90     83.00   8%1 <
  12  -2   9     49.96    168.10    131.50   8%1 <
  21   3   9    294.17    339.10     99.80   8%1 o
 -13   3 -10    120.47    295.50    118.10   8%1 <
 -24  -4  -9     87.55    155.60     82.50   8%1 <
 -24  -6  -7    290.93    402.40     92.90   8%1 o
 -24  -8  -5     37.76     55.40     87.50   8%1 <
 -22  -8  -4    351.68    403.40    104.00   8%1 o
 -24 -10  -3    201.97    227.60     89.90   8%1 <
  19  13  -2    245.88    -28.20    118.80   8%1 <
 -24 -12  -1     81.04    386.90     89.40   8%1 o
  14   8   0    774.83    253.90    159.00   8%1 <
  21   7   5     29.86     91.30     97.80   8%1 <
  14   2   6    865.40     69.10    125.80   8%1 <
  21   5   7    318.55    309.60    106.80   8%1 <
  10  -4  10    785.58    323.10    136.30   8%1 <
  19   1  10     90.58    153.90    101.50   8%1 <
 -22  -4  -8    252.56     38.10     89.90   8%1 <
 -22  -6  -6    110.85    291.30     94.70   8%1 o
 -20  -6  -5    173.28     63.80    106.80   8%1 <
 -20  -8  -3    693.02    724.50    118.40   8%1 o
 -22 -10  -2   1044.00   1046.90    118.30   8%1 o
 -22 -12   0     45.09    -69.80     95.50   8%1 <
  19   3   8   1341.00    874.90    132.40   8%1 o
  17  -1  11    731.46    444.90     99.50   8%1 o
 -20  -4  -7    294.11    509.40    107.10   8%1 o
 -20 -10  -1   1455.20    953.50    126.00   8%1 o
  19   5   6    889.23   1099.30    128.40   8%1 o
  24   6   8     21.54     26.60     87.20   8%1 <
 -18   0 -10    327.70    517.70    118.50   9%1 o
 -16  -2  -7     41.63    118.80    114.10   9%1 <
 -16  -8  -1   1224.50    690.20    132.90   9%1 o
  17  11  -1    420.20    655.90    131.10   9%1 o
 -18 -12   2     34.87    139.20    101.80   9%1 <
  22   6   7    361.87    581.10    103.40   9%1 o
   8  -4   9    530.86    180.90    138.70   9%1 <
  15  -1  10     61.22    123.80    116.60   9%1 <
  13  -3  11    642.89    239.00    124.40   9%1 <
 -25  -7  -7    390.25    268.40     84.10   9%1 o
 -25  -9  -5     46.71     78.20     78.90   9%1 <
 -14  -4  -4   3640.10   2020.40    173.70   9%1 o
  15  13  -4    284.07     12.20    130.30   9%1 <
 -25 -11  -3      9.83     23.90     72.10   9%1 <
 -16 -10   1     44.00    257.50    118.40   9%1 <
  17   9   1    144.49    217.60    123.00   9%1 <
  17   5   5    691.31    372.30    117.30   9%1 o
  22   8   5    112.70    199.80     96.90   9%1 <
  10   0   6   2244.20   1770.00    180.30   9%1 o
  15   1   8     83.25    357.00    127.20   9%1 <
   6  -6  10    289.75    267.50    138.00   9%1 <
  20   2  10     52.79     -6.40     89.80   9%1 <
 -16   2 -11     30.83    142.60     99.20   9%1 <
  -7   5  -9    396.21    590.20    154.10   9%1 o
 -23  -5  -8    139.40     46.00     84.70   9%1 <
 -14   0  -8   1907.80   1148.00    143.00   9%1 o
 -23  -7  -6     50.47    -24.70     84.40   9%1 <
 -14  -2  -6    438.99    379.10    128.70   9%1 <
 -23  -9  -4     22.13    142.60     79.90   9%1 <
 -14  -6  -2    623.29    473.70    138.20   9%1 o
  20  14  -2     43.91    229.00    107.50   9%1 <
  20   4   8    821.26    666.20    122.70   9%1 o
 -14   2 -10   1017.60   1061.50    134.30   9%1 o
 -21  -5  -7    314.91    531.90    104.00   9%1 o
 -21  -7  -5    130.05    -15.80     96.20   9%1 <
 -23 -11  -2     10.89    141.00     79.00   9%1 <
  15  11  -2   1883.10    524.80    149.40   9%1 o
 -14  -8   0    220.57    590.90    128.40   9%1 o
 -16 -12   3    594.47    355.50    125.50   9%1 <
  25  11   4    120.56    220.50     79.00   9%1 <
  15   3   6     62.73    210.30    123.70   9%1 <
  25   9   6     13.77    -39.20     80.80   9%1 <
 -12  -2  -5   1019.70   1098.90    166.00   9%1 o
 -21  -9  -3    236.49    -60.70     94.50   9%1 <
 -12  -4  -3  32935.00  37307.60    430.10   9%1 o
 -23 -13   0     13.89    -59.20     79.70   9%1 <
  20  12   0     19.60    -56.30    108.60   9%1 <
  20   8   4     53.32    277.10    101.50   9%1 <
  20   6   6     61.45      1.90    100.10   9%1 <
  18   2   9     13.22    148.50    109.70   9%1 <
  23   5   9     64.44    145.60     82.80   9%1 <
 -19  -3  -8   1177.00   1002.20    130.10   9%1 o
 -19  -5  -6    752.93    497.40    109.70   9%1 o
 -19  -7  -4    556.21    556.20    119.20   9%1 o
 -21 -11  -1    944.11    561.50    112.80   9%1 o
  15   9   0    619.89    743.20    142.50   9%1 o
  23   7   7    434.78    157.40     92.00   9%1 <
 -19  -1 -10     31.47     90.90     91.40   9%1 <
  23   9   5    125.28     52.90     89.20   9%1 <
  18   4   7     80.53    195.90    102.30   9%1 <
  21   3  10    179.36     47.70     89.80   9%1 <
  -5   5  -8    571.21    537.50    178.80  10%1 o
 -17  -3  -7    720.42    530.30    120.00  10%1 o
 -17  -5  -5    468.24    294.80    112.70  10%1 <
  18  12  -1    890.13    457.30    133.80  10%1 o
 -19 -11   0   1150.50   1656.90    140.60  10%1 o
 -12  -8   1   1241.40   1304.80    164.10  10%1 o
   6  -4   8    595.45    869.90    167.10  10%1 o
   9  -5  11    161.34    213.30    119.80  10%1 <
 -17   1 -11    882.00    491.60    105.40  10%1 o
 -24  -6  -8     72.12    160.90     84.60  10%1 <
 -10   2  -8    317.24    378.70    146.90  10%1 <
 -24  -8  -6     13.76     80.80     83.70  10%1 <
 -10   0  -6   2547.30   3215.80    189.70  10%1 o
 -24 -10  -4     40.31    204.40     79.70  10%1 <
 -10  -2  -4   5598.50   4981.90    226.90  10%1 o
 -17  -7  -3     23.76    118.70    113.90  10%1 <
  13  11  -3   2171.20   1064.90    163.60  10%1 o
  18  10   1   1473.70   1271.70    144.60  10%1 o
  13   3   5    672.48   1192.40    153.10  10%1 o
  16   2   8   1398.90   1031.10    133.70  10%1 o
  21   5   8    273.66    522.20    102.00  10%1 o
 -22  -6  -7    445.37    172.30     93.40  10%1 <
 -24 -12  -2     29.12     45.60     72.00  10%1 <
 -10  -4  -2   5053.70   6333.90    239.00  10%1 o
 -17  -9  -1    192.70    571.60    111.70  10%1 o
  13   9  -1   1619.70    867.30    166.70  10%1 o
  21  13   0    195.41    327.40    112.40  10%1 <
 -19 -13   2     58.26     35.20     91.30  10%1 <
 -12 -10   3    356.15    405.90    145.70  10%1 <
  21   7   6     24.97     95.90     92.20  10%1 <
 -15  -1  -8    131.43    210.40    116.00  10%1 <
 -15  -3  -6     41.08     75.20    111.10  10%1 <
 -22  -8  -5     71.35    269.10     84.70  10%1 o
 -15  -5  -4    506.90    661.40    133.50  10%1 o
  16  14  -4      8.52    192.60    114.00  10%1 <
 -22 -10  -3    684.10    411.00     96.30  10%1 o
  13   7   1   6339.30   6343.00    225.40  10%1 o
  21   9   4     46.34     36.30     93.50  10%1 <
  16   4   6     53.12    370.00    124.70  10%1 <
  24   8   7    219.50    203.90     86.30  10%1 <
  19   3   9     32.38    197.70     94.70  10%1 <
 -15   1 -10    214.36    183.20    109.30  10%1 <
 -15  -7  -2   2385.80   2426.90    159.30  10%1 o
  16  12  -2     52.42     78.30    134.90  10%1 <
 -17 -11   1     16.74    -72.40    107.30  10%1 <
  24  10   5    544.70    349.00     90.80  10%1 o
  11   1   6     51.74     71.90    144.30  10%1 <
   9  -3   9     27.10    305.40    128.80  10%1 <
 -20  -2 -10      8.50    -28.90     80.90  10%1 <
 -20  -4  -8    669.25    666.90    106.30  10%1 o
 -20  -6  -6     89.29    172.00     90.00  10%1 <
 -20  -8  -4      9.93     18.80     96.90  10%1 <
 -22 -12  -1     92.42    -69.50     82.90  10%1 <
  16  10   0    783.78     24.30    133.80  10%1 <
  19   5   7     33.00    228.80    101.20  10%1 <
  17   1  10     15.69    190.10    105.30  10%1 <
 -25  -9  -6      6.62     73.60     70.20  10%1 <
 -20 -10  -2    524.05    320.60    108.80  10%1 <
  19   7   5     12.91    101.30    101.80  10%1 <
  14   2   7    266.92     86.10    118.30  10%1 <
  22   6   8    123.66    264.40     85.50  10%1 o
 -18  -4  -7     38.95    -50.10     93.00  10%1 <
 -25 -11  -4     92.74    194.60     67.20  10%1 <
  22   8   6    374.17    305.00     97.90  10%1 o
 -13   3 -11    609.61    406.80    117.80  11%1 o
 -13   1  -9    650.10    696.60    130.10  11%1 o
  -8   4  -9    247.54    197.20    144.30  11%1 <
 -18  -4  -7     46.88    -50.10     93.00  11%1 <
 -13  -1  -7    450.30    228.10    125.10  11%1 <
  -8   2  -7   1154.10    935.20    166.80  11%1 o
 -25  -9  -6      6.74     73.60     70.20  11%1 <
  11  13  -6     91.52    229.30    156.90  11%1 <
 -18  -6  -5    332.92    689.20    104.10  11%1 o
 -25 -11  -4     68.16    194.60     67.20  11%1 <
 -20  -8  -4     12.19     18.80     96.90  11%1 <
  -8  -2  -3    112.71    206.50    196.60  11%1 <
 -20 -10  -2    583.87    320.60    108.80  11%1 <
   8   6  -1  16170.00  20001.70    379.80  11%1 o
  19  13  -1    179.94    388.70    118.20  11%1 o
 -15  -9   0    362.09    290.40    118.60  11%1 <
  16  10   0    853.68     24.30    133.80  11%1 <
   8   4   1   1708.80   1503.30    237.80  11%1 o
  19  11   1   1866.00   1441.30    142.80  11%1 o
 -10  -8   2   1832.80   1675.90    183.60  11%1 o
 -17 -13   3   1390.20   1059.10    122.70  11%1 o
  22  10   4    203.88    227.90     97.30  11%1 <
  19   7   5     29.23    101.30    101.80  11%1 <
   6  -2   6   3511.20   2659.60    220.40  11%1 o
  22   8   6    425.65    305.00     97.90  11%1 o
  14   2   7    198.48     86.10    118.30  11%1 <
  17   3   8    533.05    515.30    119.20  11%1 o
  22   6   8    135.37    264.40     85.50  11%1 o
   4  -6   9    169.02    292.50    160.80  11%1 <
   7  -5  10     91.81    180.20    137.90  11%1 <
  12  -2  10   1012.90    854.80    136.90  11%1 o
  17   1  10     14.59    190.10    105.30  11%1 <
  15  -1  11     37.13     32.70    112.30  11%1 <
  -8   6 -11     23.99     -9.20    118.30  11%1 <
 -23  -7  -7    422.33    228.60     85.40  11%1 <
 -23  -9  -5     64.76    248.80     78.90  11%1 o
  14  14  -5    336.39    301.50    134.20  11%1 <
 -18  -8  -3     49.48    195.00     98.40  11%1 <
 -13  -5  -3    478.46     29.20    137.50  11%1 <
 -20 -12   0     41.84    155.70     97.30  11%1 <
 -15 -11   2   1696.90    706.00    129.20  11%1 o
  14   4   5   2898.50   2216.30    173.50  11%1 o
  20   4   9     57.43     25.90     98.20  11%1 <
  10  -4  11    263.53    115.70    118.60  11%1 <
 -23 -11  -3     90.75    212.40     76.30  11%1 <
 -13  -7  -1   7454.20   7411.90    221.60  11%1 o
  17   5   6     21.41     63.20    115.70  11%1 <
 -21  -3 -10    313.20    199.00     79.50  11%1 <
 -16   0 -10    529.75    341.30    110.70  11%1 o
 -21  -5  -8    209.42    608.30     89.80  11%1 o
 -16  -2  -8   1189.70   1024.80    125.10  11%1 o
 -21  -7  -6     40.04    184.80     87.70  11%1 <
 -16  -4  -6    184.95    279.00    107.20  11%1 <
 -18 -10  -1   2265.40   2087.20    136.60  11%1 o
  20   6   7     35.45    154.80     94.50  11%1 <
  12   0   8     27.30     73.60    118.50  11%1 <
  23   7   8     28.16    -10.10     82.20  11%1 <
  15   1   9    248.94     57.00    123.60  11%1 <
  18   2  10      3.37    154.30     99.30  11%1 <
 -21  -9  -4      7.60    -23.70     82.80  11%1 <
 -16  -6  -4    341.64    204.70    117.80  11%1 <
 -23 -13  -1     52.76     75.90     69.70  11%1 <
  20   8   5     12.84     98.80     98.40  11%1 <
  23   9   6     31.09     34.20     87.40  11%1 <
  23  11   4     61.75     35.90     85.90  11%1 <
 -14   2 -11      8.78    108.90    103.00  12%1 <
 -16   0 -10    400.22    341.30    110.70  12%1 o
 -11   1  -8     46.24    363.20    129.70  12%1 <
 -24  -8  -7    124.95    150.80     74.60  12%1 <
 -19  -5  -7     57.11    141.70     88.30  12%1 <
 -14  -2  -7   1014.60   1065.10    130.10  12%1 o
 -21  -7  -6     14.13    184.80     87.70  12%1 <
 -16  -4  -6    100.95    279.00    107.20  12%1 <
 -11  -1  -6    215.59    477.20    136.50  12%1 o
 -24 -10  -5    166.37    306.60     67.60  12%1 o
 -19  -7  -5     18.55    307.00     89.30  12%1 o
 -21  -9  -4      9.02    -23.70     82.80  12%1 <
 -16  -6  -4    263.00    204.70    117.80  12%1 <
 -11  -3  -4  26156.00  21904.90    353.10  12%1 o
  14  12  -3    131.77    -92.30    140.60  12%1 <
 -21 -11  -2    452.25    640.60     98.30  12%1 o
 -16  -8  -2    145.34    370.50    117.00  12%1 o
 -11  -5  -2   9935.50  11760.60    281.40  12%1 o
  17  13  -2    504.55   1025.50    133.30  12%1 o
 -23 -13  -1     34.50     75.90     69.70  12%1 <
  14  10  -1    217.59    365.60    137.70  12%1 <
  20  14  -1    485.99    478.10    107.80  12%1 o
 -21 -13   0    287.64    342.20     91.30  12%1 o
 -16 -10   0    741.48    196.60    112.50  12%1 <
  17  11   0   2355.10   1379.70    150.00  12%1 o
 -18 -12   1    624.79    305.70    105.40  12%1 <
 -13  -9   1    157.24    182.30    128.10  12%1 <
  14   8   1    360.29    463.80    143.60  12%1 o
  20  12   1     15.81      6.60    111.40  12%1 <
 -18 -14   3     74.81     98.40     92.80  12%1 <
  23  11   4     45.89     35.90     85.90  12%1 <
  20   8   5     11.10     98.80     98.40  12%1 <
  12   2   6    962.63    989.40    140.50  12%1 o
  23   9   6     18.15     34.20     87.40  12%1 <
   4  -4   7   4481.10   5271.30    246.00  12%1 o
  15   3   7    145.26      0.40    114.30  12%1 <
  21   7   7    102.60    -59.80     92.80  12%1 <
   7  -3   8   3195.60   2950.10    194.20  12%1 o
  18   4   8    147.00    288.20    105.70  12%1 <
  10  -2   9     49.50    278.50    126.90  12%1 <
  15   1   9    248.51     57.00    123.60  12%1 <
  21   5   9    185.84    356.90     95.30  12%1 o
  18   2  10      6.11    154.30     99.30  12%1 <
   5  -7  11    146.78    560.30    132.80  12%1 o
 -22  -6  -8    141.54    254.20     85.40  12%1 <
 -14  -4  -5   2197.40   2376.00    157.90  12%1 o
 -24 -12  -3     40.29    129.90     72.90  12%1 <
 -19  -9  -3   1331.90   1051.20    112.60  12%1 o
  15   5   5    598.57    533.70    136.50  12%1 o
  21   9   5     68.17    -82.00     89.10  12%1 <
  18   6   6    204.94    381.10     96.70  12%1 o
  19   3  10     19.22     98.50     92.60  12%1 <
 -17  -1 -10     67.87    301.60     95.90  12%1 o
 -17  -3  -8    303.38    110.70    107.20  12%1 <
 -22  -8  -6    293.00    269.40     82.40  12%1 o
 -14  -6  -3    591.95    453.20    125.30  12%1 o
  21  13   1     10.56    109.80    100.60  12%1 <
  16   2   9    358.99    809.10    125.80  12%1 o
 -17  -5  -6     30.48    243.70     93.10  12%1 <
 -22 -10  -4    239.29    146.90     79.60  12%1 <
 -19 -11  -1   1467.70   1440.50    129.30  12%1 o
  19   5   8     34.66     74.80     98.10  12%1 <
 -15   1 -11      8.14    124.80     92.00  13%1 <
  -9   5 -11     11.04     -1.60    118.70  13%1 <
 -18  -2 -10     25.48     20.40     85.60  13%1 <
 -15  -1  -9     99.21     55.60    109.50  13%1 <
 -23  -7  -8     51.55     42.20     65.90  13%1 <
 -18  -4  -8    105.21    268.80     96.60  13%1 <
 -12   0  -8     46.62    232.20    116.30  13%1 <
 -20  -6  -7     53.82     93.90     83.00  13%1 <
 -15  -3  -7     75.61    248.70    102.80  13%1 <
 -23  -9  -6     25.40     68.70     64.20  13%1 <
 -17  -5  -6     31.50    243.70     93.10  13%1 <
 -12  -2  -6    925.49    620.00    136.50  13%1 o
  12  14  -6    157.44    -46.50    144.90  13%1 <
 -20  -8  -5     18.55     55.20     74.90  13%1 <
 -15  -5  -5    608.09    738.00    117.30  13%1 o
 -22 -10  -4    255.40    146.90     79.60  13%1 <
 -17  -7  -4     17.43    163.80     93.50  13%1 <
 -12  -4  -4   1837.20   2519.30    171.10  13%1 o
  12  12  -4     55.45     36.40    152.00  13%1 <
 -20 -10  -3     72.76    236.20     86.90  13%1 <
  15  13  -3     51.04    275.30    127.80  13%1 <
 -22 -12  -2     21.53    144.10     76.90  13%1 <
 -17  -9  -2    101.37    122.00    101.10  13%1 <
  12  10  -2    365.21    175.80    156.50  13%1 <
  18  14  -2     77.91    137.40    108.00  13%1 <
 -19 -11  -1   1634.20   1440.50    129.30  13%1 o
 -14  -8  -1    869.96    774.30    126.60  13%1 o
  15  11  -1    196.07     -4.00    133.60  13%1 <
  12   8   0   1620.80   2810.90    192.50  13%1 o
  18  12   0    415.33    374.00    128.70  13%1 <
 -19 -13   1    397.33    138.50     95.10  13%1 <
 -14 -10   1    155.24     69.80    108.80  13%1 <
   9   5   1  11968.00  11794.40    301.90  13%1 o
  15   9   1    119.89    174.20    135.10  13%1 <
  21  13   1     12.06    109.80    100.60  13%1 <
 -16 -12   2     17.31    212.10    101.60  13%1 <
  10   2   5    306.09    336.10    159.40  13%1 <
  16   6   5     71.75    157.30    115.40  13%1 <
  22  10   5     27.70    -53.00     90.50  13%1 <
   7  -1   6    696.01    728.50    178.00  13%1 o
  13   3   6     93.73    441.20    141.30  13%1 o
  19   7   6    107.33    268.50     94.20  13%1 <
  16   4   7   1474.30   1218.90    141.00  13%1 o
  22   8   7    129.71    254.50     89.70  13%1 <
  19   5   8     36.98     74.80     98.10  13%1 <
  20   6   8     42.96    -23.30     94.10  13%1 <
   5  -5   9   2702.30   2899.40    185.20  13%1 o
  17   3   9    795.35    845.20    126.60  13%1 o
   8  -4  10    121.28     44.00    125.20  13%1 <
  14   0  10     90.87    114.20    120.00  13%1 <
  20   4  10     35.06     84.70     89.10  13%1 <
  17   1  11    647.04    483.20    104.50  13%1 o
   9  -5  12     88.01    187.00    104.50  13%1 <
 -18  -6  -6    182.54    148.20     90.50  13%1 <
 -23 -11  -4     77.78    -79.10     66.20  13%1 <
 -17 -11   0   3035.70   2584.30    146.50  13%1 o
  19  13   0    225.53    253.30    106.90  13%1 <
  14   2   8    651.65    501.60    122.50  13%1 o
  12  -2  11    788.38   1063.80    130.40  13%1 o
  18   2  11      9.12    -60.40     92.80  13%1 <
 -21  -7  -7     53.48     15.50     72.50  13%1 <
 -20 -12  -1     79.42    135.60     89.30  13%1 <
  23  11   5     17.96    105.60     84.30  13%1 <
  20   8   6     23.16     35.80     95.40  13%1 <
  17   5   7     53.54    351.70     99.00  13%1 o
  18  12   1    706.38    422.50    125.20  14%1 o
 -18 -14   2    124.92     80.00     85.10  14%1 <
 -12 -10   2    338.11    500.40    118.80  14%1 o
 -15 -13   3     33.14    362.00     99.80  14%1 o
  19   9   5     18.17    -15.50     94.90  14%1 <
  15   5   6    137.23    112.00    112.60  14%1 <
  16   6   6    642.02    711.70    115.40  14%1 o
  12   2   7    451.21    356.20    130.20  14%1 <
  19   7   7      9.23    221.90     92.40  14%1 <
  20   8   7    312.97    349.60     98.80  14%1 o
  16   4   8    136.19    175.10    110.30  14%1 <
   6  -4   9     68.20    360.40    136.80  14%1 <
  13   1   9    217.92    480.40    123.40  14%1 o
  20   6   9      1.05    145.90     87.80  14%1 <
   3  -7  10    355.09    513.00    143.90  14%1 o
  10  -2  10    890.21    861.10    128.90  14%1 o
  17   3  10    115.80    206.60     99.60  14%1 <
   7  -5  11    455.02    294.90    123.20  14%1 <
  11  -3  12     76.02    -67.80    104.10  14%1 <
 -18  -2 -11      5.22     77.50     72.80  14%1 <
  -4   8 -11     17.75    310.90    145.30  14%1 <
 -11   1  -9    452.05    223.10    122.00  14%1 <
  -4   6  -9   1217.10    935.50    178.20  14%1 o
 -21  -7  -8     14.38     24.50     67.50  14%1 <
 -14  -2  -8    606.97    342.30    106.30  14%1 o
 -11  -1  -7    117.29    232.70    114.70  14%1 <
 -20  -8  -6    219.64    124.60     76.10  14%1 <
 -14  -4  -6    120.50    -36.20    104.50  14%1 <
 -23 -11  -5     11.41    -17.50     64.30  14%1 <
 -17  -7  -5     55.81    -22.10     83.60  14%1 <
 -20 -10  -4     20.63    -54.00     80.70  14%1 <
 -14  -6  -4   1939.80   2119.10    145.80  14%1 o
  14  14  -4    371.16    193.70    123.60  14%1 <
 -17  -9  -3     97.97    290.30     98.20  14%1 <
  10  10  -3    183.80    -87.70    165.60  14%1 <
 -19 -11  -2   1147.10   1606.10    124.20  14%1 o
 -13  -7  -2     94.65    388.50    136.50  14%1 <
  14  12  -2     39.74    104.50    127.60  14%1 <
 -16 -10  -1   4143.70   3037.20    153.10  14%1 o
 -10  -6  -1   8298.20   7712.80    238.50  14%1 o
  18  14  -1      8.98     49.30    104.50  14%1 <
 -19 -13   0    112.80    341.40     88.20  14%1 o
 -13  -9   0    633.91    794.50    126.90  14%1 o
  14  10   0    345.08    276.70    131.90  14%1 <
  11   3   5   2019.10   3087.60    190.30  14%1 o
  15   3   8     98.54    181.50    111.30  14%1 <
  16   2  10     12.62    150.60    106.50  14%1 <
  10  -4  12    444.65    257.20    112.80  14%1 <
 -17  -1 -11    371.47    277.00     86.40  14%1 o
 -22 -10  -5     26.87    -70.30     70.50  14%1 <
 -19  -9  -4     23.42     87.30     82.60  14%1 <
 -16  -8  -3    848.82   1010.40    119.80  14%1 o
 -10  -4  -3    193.60   1413.40    174.40  14%1 o
  18   8   5    151.10    105.20    102.30  14%1 <
  19   5   9      4.10    -13.90     92.80  14%1 <
 -20  -4 -10     91.97    133.10     72.80  14%1 <
 -14   0 -10     30.75    363.40    105.50  14%1 o
 -22 -12  -3    155.50     41.50     75.50  14%1 <
  22  10   6     71.28     31.00     85.00  14%1 <
 -20  -6  -8    169.27    166.80     76.30  14%1 <
 -17  -5  -7     82.19     52.50     86.40  14%1 <
 -16 -12   1      6.26    169.20     98.10  15%1 <
  19  13   1    633.04    538.40    116.30  15%1 o
  12   4   5    296.54    521.70    134.50  15%1 o
  20  10   5      3.55     46.50     91.90  15%1 <
   9   1   6    632.55   1664.20    164.10  15%1 o
  16   6   6    517.02    711.70    115.40  15%1 o
  13   3   7    949.36    837.80    129.10  15%1 o
  20   8   7    244.90    349.60     98.80  15%1 o
  10   0   8    256.45    100.60    116.10  15%1 <
  17   5   8     14.30    132.10     97.00  15%1 <
  14   2   9     85.32    211.20    112.40  15%1 <
  10  -2  10   1068.60    861.10    128.90  15%1 o
  18   4  10     43.64    243.40     86.10  15%1 <
  15   1  11      5.64      7.20     99.80  15%1 <
  11  -3  12     67.94    -67.80    104.10  15%1 <
  12  -2  12    100.71    -59.80     98.20  15%1 <
 -18  -2 -11      7.62     77.50     72.80  15%1 <
 -12   2 -11    802.46    396.60    114.00  15%1 o
 -15  -1 -10     72.20    233.80     96.00  15%1 <
 -21  -7  -8      6.96     24.50     67.50  15%1 <
 -15  -3  -8    207.91     66.40    100.90  15%1 <
  -8   2  -8    779.83    792.20    148.10  15%1 o
 -18  -6  -7     69.14     86.00     78.60  15%1 <
 -12  -2  -7    624.99    565.30    119.00  15%1 o
 -21  -9  -6     42.49     38.10     69.60  15%1 <
 -15  -5  -6    208.82    278.60     96.20  15%1 <
  -8   0  -6   4460.40   2592.70    176.50  15%1 o
 -18  -8  -5     65.04    121.10     81.20  15%1 <
 -11  -3  -5   1891.90   2337.80    163.90  15%1 o
  11  13  -5    374.98    428.80    153.10  15%1 <
 -14  -6  -4   1864.70   2119.10    145.80  15%1 o
  -8  -2  -4   2308.80   1580.80    174.60  15%1 o
 -17  -9  -3     91.65    290.30     98.20  15%1 <
 -11  -5  -3     87.37     47.40    141.80  15%1 <
  11  11  -3    510.72    539.90    164.10  15%1 o
 -20 -12  -2      5.66     27.50     76.50  15%1 <
 -14  -8  -2    316.61    139.50    107.20  15%1 <
  15  13  -2    911.54    912.20    143.80  15%1 o
 -17 -11  -1    978.64   1101.40    126.90  15%1 o
  11   9  -1    346.24    626.60    157.40  15%1 o
  -7  -5   0   2386.40   2151.30    227.00  15%1 o
  15  11   0    258.02    378.20    132.80  15%1 <
 -10  -8   1    315.14    639.20    142.20  15%1 o
   8   4   2  12570.00  14246.80    316.20  15%1 o
  21   9   7    111.83     23.70     86.20  15%1 <
 -21 -11  -4     49.53    -60.40     67.50  15%1 <
  20  14   1    122.28    -37.20     97.10  15%1 <
 -13 -11   2     70.07    100.50    106.60  15%1 <
  17   7   6      7.21     43.60    100.30  15%1 <
  18   6   8     31.93     69.00     93.80  15%1 <
 -15  -7  -4    100.34    199.70    102.40  15%1 <
 -18 -10  -3     14.77    112.60     95.70  15%1 <
 -16 -14   3    192.93     52.80     85.80  15%1 <
  13   5   5    696.78    948.00    138.70  15%1 o
  21  11   5    104.31    -24.40     89.70  15%1 <
  19   5  10      3.82     42.20     85.50  15%1 <
 -19  -7  -7     15.80     84.80     75.70  15%1 <
 -22 -10  -6     26.40    190.80     61.80  15%1 o
 -21 -13  -2      3.47     73.20     70.30  15%1 <
 -14 -10   0    605.95    214.90    108.10  15%1 <
  16  12   0    295.56    478.20    136.70  15%1 o
  12   8   1    568.56    718.30    151.80  15%1 o
  16  14  -2    419.16    141.00    117.30  15%1 <
 -17 -13   1    454.11    453.80     93.30  15%1 o
 -10   4 -12    292.67    146.30    100.30  16%1 <
  -6   6 -11     30.61     89.00    117.30  16%1 <
 -17  -3 -10     78.79    180.80     85.70  16%1 <
  -6   4  -9      5.07    219.30    140.90  16%1 <
   7  -1   7    406.97    506.20    146.60  16%1 o
   8  -2   9    594.57    421.00    120.50  16%1 o
   5  -5  10     77.13    270.20    120.20  16%1 <
   9  -3  11    673.00    528.00    123.70  16%1 o
   6  -6  12     40.26    215.80    107.80  16%1 <
 -20  -8  -7    208.55    195.90     74.80  16%1 <
 -13  -3  -7    598.74    637.30    108.40  16%1 o
  12  14  -5     82.82    311.70    138.30  16%1 <
  -5  -1  -3   2073.90   3130.40    255.70  16%1 o
  12  12  -3      8.17    406.70    140.10  16%1 <
  17  13   0    469.61    556.00    131.30  16%1 o
 -10 -10   3     10.94    193.10    128.60  16%1 <
  14   6   5    832.91   1224.80    125.90  16%1 o
  15   5   7     26.26     61.70    108.30  16%1 <
  16   4   9    190.83    180.40     97.90  16%1 <
  17   3  11    171.18    100.90     84.60  16%1 <
 -17  -5  -8     14.73    -97.80     79.80  16%1 <
 -10   0  -8     88.97    141.10    110.60  16%1 <
 -16  -8  -4      6.49    303.90     96.60  16%1 o
  -9  -3  -4     28.64    388.60    154.70  16%1 <
 -19 -11  -3    281.61    235.00     86.00  16%1 <
   8   8  -2  15853.00  15188.70    338.70  16%1 o
  13   9   1    529.45    487.20    140.80  16%1 o
   9   5   2   1762.30   1400.70    193.10  16%1 o
  19   9   6     27.02     -5.10     94.70  16%1 <
  20   8   8    108.60     64.90     91.30  16%1 <
 -14  -2  -9     49.34     16.70     99.90  16%1 <
 -20 -10  -5      8.24     -5.50     68.80  16%1 <
 -13  -5  -5    712.48   1027.90    122.80  16%1 o
 -11  -9   1    250.12    375.00    124.40  16%1 o
 -14 -12   2     16.39    185.40     92.80  16%1 <
  12   2   8    541.78    193.50    120.80  16%1 <
  13   1  10    487.06    720.90    125.20  16%1 o
 -18  -4 -10     54.77    111.20     72.70  16%1 <
 -17  -7  -6      8.72    -25.20     77.30  16%1 <
 -12  -8  -1    814.73    804.40    126.20  16%1 o
  13  11  -1    120.38     65.60    138.70  16%1 <
 -15 -11   0    147.59    154.20     93.20  16%1 <
  18  14   0     33.07    273.80     96.90  16%1 <
 -18 -14   1     19.87    -37.40     72.60  16%1 <
  15   7   5    272.89    201.10    117.50  16%1 <
  11   3   6    475.37    323.80    129.80  16%1 <
  20  10   6     22.14    -49.20     88.10  16%1 <
  16   6   7    323.93    434.10    105.60  16%1 o
  17   5   9     15.67     75.80     93.40  16%1 <
  10  -2  11   1261.50   1131.30    134.60  16%1 o
 -15  -1 -11     10.81    174.10     84.20  16%1 <
 -18  -6  -8     31.11    -16.20     72.30  16%1 <
 -21  -9  -7     35.69     33.10     60.00  16%1 <
 -14  -4  -7      2.86     36.10     91.40  16%1 <
 -10  -2  -6    417.49    579.70    136.60  16%1 o
 -16 -10  -2    475.93    422.50    100.50  16%1 o
 -19 -13  -1    602.62    489.90     86.80  16%1 o
 -17  -9  -4   2176.10   2021.10    131.30  16%1 o
 -20 -12  -3     36.81      3.80     69.50  16%1 <
 -13  -7  -3    435.68    478.60    109.70  16%1 o
  14  10   1    800.29    856.00    147.00  16%1 o
  21  11   6     14.17    153.10     82.40  16%1 <
  18   6   9    197.63    164.00     92.10  16%1 <
  14   2  10    394.90    500.70    120.60  16%1 o
 -19  -5 -10     28.21     89.50     66.80  16%1 <
 -15  -3  -9    508.84    427.30     91.10  16%1 o
 -18  -8  -6    432.70    589.80     93.80  16%1 o
 -21 -11  -5    111.39    146.80     59.00  16%1 <
  16   8   5    751.99    641.70    114.80  16%1 o
  17   7   7     82.77    127.00     98.00  16%1 <
 -15  -1 -11      7.98    174.10     84.20  17%1 <
  -7   5 -11     40.57    193.00    116.50  17%1 <
 -19  -5 -10     26.99     89.50     66.80  17%1 <
 -15  -3  -9    410.33    427.30     91.10  17%1 o
 -18  -6  -8     26.51    -16.20     72.30  17%1 <
 -11  -1  -8     23.82     88.30    107.60  17%1 <
 -14  -4  -7      3.47     36.10     91.40  17%1 <
 -18  -8  -6    417.68    589.80     93.80  17%1 o
 -10  -2  -6    617.71    579.70    136.60  17%1 o
 -21 -11  -5    129.98    146.80     59.00  17%1 <
 -14  -6  -5    871.49    919.80    115.80  17%1 o
 -17  -9  -4   2294.10   2021.10    131.30  17%1 o
 -20 -12  -3     31.16      3.80     69.50  17%1 <
 -13  -7  -3    426.20    478.60    109.70  17%1 o
  13  13  -3    162.18    283.00    139.20  17%1 <
 -16 -10  -2    495.63    422.50    100.50  17%1 o
  -9  -5  -2   1358.70   1154.20    165.60  17%1 o
 -19 -13  -1    622.39    489.90     86.80  17%1 o
  13  11  -1    106.76     65.60    138.70  17%1 <
   9   7   0     47.32   -351.00    177.60  17%1 <
  14  10   1    928.09    856.00    147.00  17%1 o
  10   6   2    792.63    444.50    177.00  17%1 <
  16   8   5    732.47    641.70    114.80  17%1 o
  21  11   6     14.64    153.10     82.40  17%1 <
  17   7   7     31.46    127.00     98.00  17%1 <
  13   3   8    160.82    135.80    110.20  17%1 <
  18   6   9    326.30    164.00     92.10  17%1 <
   6  -4  10    103.62    376.00    129.30  17%1 <
  14   2  10    306.31    500.70    120.60  17%1 o
   7  -5  12    168.24    -29.70    106.60  17%1 <
 -12   2 -12     67.60    194.10     89.40  17%1 <
  -7   1  -7    270.82    419.50    143.60  17%1 <
 -10  -4  -4   6598.30   7041.20    227.80  17%1 o
  14  12  -1    290.54    466.30    129.10  17%1 o
 -15 -13   2    967.81    442.30    102.40  17%1 o
  12   4   6   1875.80   1781.10    154.80  17%1 o
 -16  -2 -11     46.35     78.30     72.50  17%1 <
  -8   4 -11     53.07    232.80    113.30  17%1 <
 -19  -7  -8     42.86     19.10     69.30  17%1 <
 -15  -5  -7     26.64    -19.30     83.00  17%1 <
 -21 -13  -3     12.83     72.00     58.80  17%1 <
 -17 -11  -2    455.41    599.00    101.70  17%1 o
 -16 -12   0    373.50    271.50     92.60  17%1 <
  15  11   1    875.42   1141.20    149.20  17%1 o
  18   8   7      4.00    188.80     93.90  17%1 <
  19   7   9    213.64    -14.30     78.70  17%1 <
  15   3  10    118.51    208.40     96.30  17%1 <
   8  -4  12      9.62    141.00    104.70  17%1 <
 -16  -4  -9    209.47     20.10     86.00  17%1 <
 -11  -3  -6    372.40    210.20    117.20  17%1 <
 -18 -10  -4    799.58    434.60     91.30  17%1 o
 -14  -8  -3     19.04    244.30    100.00  17%1 <
 -13  -9  -1    419.26    498.10    106.00  17%1 o
  17   9   5    382.13    540.10    116.10  17%1 o
  14   4   8    229.42    190.90    101.90  17%1 <
 -19  -9  -6     11.05    132.70     71.60  17%1 <
 -15  -7  -5    280.63    277.40     93.90  17%1 <
  13   5   6    239.09    462.60    124.10  17%1 o
  19   9   7    377.49    243.70     95.30  17%1 <
  16   4  10      2.28     -1.30     99.20  17%1 <
 -20  -8  -8    101.15     27.70     64.20  17%1 <
 -17  -5  -9      2.51   -114.20     76.50  18%1 <
 -20 -10  -6     71.57     83.90     56.90  18%1 <
 -12  -4  -6   1609.50   1600.90    132.30  18%1 o
 -19 -11  -4      8.51     87.60     69.10  18%1 <
 -11  -5  -4    389.97    533.00    134.00  18%1 o
 -15  -9  -3    400.18    142.60     93.80  18%1 <
 -18 -12  -2    991.31    728.50    106.10  18%1 o
  10  10  -2     79.50    572.40    158.80  18%1 o
 -14 -10  -1    992.71    524.80    108.10  18%1 o
  16  14  -1    368.41    396.80    130.80  18%1 o
 -17 -13   0    424.75    546.00     87.80  18%1 o
  17  13   1    316.42    371.40    115.00  18%1 o
 -16 -14   2    237.02    127.10     81.30  18%1 <
  19  11   5     23.26     42.80     89.80  18%1 <
   4  -2   6  15595.00  13554.20    312.20  18%1 o
  14   6   6      9.79    127.80    104.10  18%1 <
  20  10   7     35.03     57.50     84.10  18%1 <
  11   1   9    201.10    224.60    113.80  18%1 <
   7  -3  10     63.97     60.90    117.30  18%1 <
  17   5  10     89.85    149.80     96.80  18%1 <
  13   1  11    257.83     -3.00    101.40  18%1 <
   9  -3  12      6.78    -76.10    102.10  18%1 <
  -9   1  -9     82.53    214.30    118.10  18%1 <
 -13  -3  -8    153.81     74.30     94.00  18%1 <
 -17  -7  -7     90.78     12.00     73.40  18%1 <
 -16  -8  -5    728.65    372.50     89.70  18%1 o
  11   9   0    109.29    192.90    151.30  18%1 <
 -13 -11   1     30.69    -37.70     98.20  18%1 <
  12   8   2    150.95    497.50    144.80  18%1 o
  20  12   5     23.95     36.70     83.80  18%1 <
  10   2   7     72.30    536.40    129.60  18%1 o
   6  -2   8    589.21   1193.00    152.00  18%1 o
  16   6   8     15.94    100.40     90.20  18%1 <
  18   6  10    367.57    142.20     92.50  18%1 <
 -18  -6  -9    176.28    205.40     74.40  18%1 <
 -21 -11  -6     24.69    -44.10     57.50  18%1 <
 -20 -12  -4     14.15     86.20     57.20  18%1 <
 -19 -13  -2    127.35      2.90     73.70  18%1 <
 -18 -14   0     27.44    145.20     71.40  18%1 <
  18  14   1      5.16    226.40     96.50  18%1 <
 -12 -12   3      8.98     -4.30     98.50  18%1 <
  15   7   6     59.27    240.60    103.20  18%1 <
  12   2   9     65.27    366.80    108.70  18%1 o
   8  -2  10     58.25    248.10    112.70  18%1 <
  14   2  11      2.95      6.30    100.10  18%1 <
  10  -2  12    306.56    237.40    107.20  18%1 <
 -10   2 -11   1033.80    888.80    124.00  18%1 o
 -12  -6  -4     81.23     71.00    106.70  18%1 <
   9   3   5   4652.70   6075.50    228.50  18%1 o
  17   7   8      5.24    -89.10     91.70  18%1 <
 -14  -4  -8    214.31     60.80     96.50  18%1 <
 -18  -8  -7      6.30     71.00     66.30  18%1 <
 -13  -5  -6    235.29    377.10     95.70  18%1 o
 -17  -9  -5    128.23    125.90     78.00  18%1 <
 -16 -10  -3     69.70    -75.30     87.40  18%1 <
 -11  -7  -2   5845.30   5977.40    197.90  18%1 o
 -15 -11  -1    589.90    728.60    108.70  18%1 o
  12  10   0   2198.50   2378.40    177.30  18%1 o
  16   8   6     74.50    127.30    101.60  18%1 <
  11   3   7    552.94    353.10    126.40  18%1 <
  15   3  11    273.79    175.20     95.40  18%1 <
 -19  -7  -9     25.38     37.90     55.10  18%1 <
  18   8   8     95.85    290.20     82.00  18%1 o
  13   3   9    120.95    285.10    107.90  18%1 <
  17   9   6    228.58    332.00    101.60  18%1 o
  19   9   8     42.72     98.10     87.80  18%1 <
  -6   6 -12     57.97    239.60    114.90  19%1 <
 -11   1 -11   3387.90   2202.80    156.90  19%1 o
 -15  -5  -8    166.62    181.40     79.50  19%1 <
  -5   3  -8    390.57    442.00    158.60  19%1 <
 -19  -9  -7    263.56    187.50     72.80  19%1 <
 -14  -6  -6      6.74    161.30     81.30  19%1 <
  10  14  -6     83.63    106.40    151.70  19%1 <
 -18 -10  -5    100.87    -17.70     69.60  19%1 <
 -13  -7  -4    222.80    374.40     99.40  19%1 o
  11  13  -4   1070.10    775.30    154.90  19%1 o
 -17 -11  -3     60.50    112.10     86.50  19%1 <
  12  12  -2    511.70    770.10    148.80  19%1 o
  13  11   0     61.42    369.00    136.90  19%1 <
 -14 -12   1    134.46     68.20     96.50  19%1 <
   7   5   1   1199.30   2029.80    219.40  19%1 o
  -9  -9   2    769.37    349.10    135.10  19%1 <
  14  10   2    175.91    503.20    132.10  19%1 o
 -13 -13   3    105.09    109.50     89.50  19%1 <
  10   4   5    987.22    414.10    157.10  19%1 <
  17   9   6    213.44    332.00    101.60  19%1 o
  18  10   6     78.76     92.80     93.30  19%1 <
  12   4   7     54.00    248.40    112.30  19%1 <
   7  -1   8    148.10    287.20    125.20  19%1 <
  19   9   8     26.52     98.10     87.80  19%1 <
  14   4   9    104.76    145.00     96.70  19%1 <
   5  -5  11     16.14    189.70    112.70  19%1 <
  16   4  11     81.06     85.30     93.00  19%1 <
 -11  -1  -9    561.90    764.50    111.50  19%1 o
 -10  -2  -7     45.29    126.70    107.10  19%1 <
  -9  -3  -5   6407.20   6950.80    226.80  19%1 o
 -12  -8  -2     70.71    346.80    102.20  19%1 o
 -16 -12  -1   1373.10    851.00    106.50  19%1 o
  12   0  12    378.73    405.90     96.30  19%1 o
  -7   5 -12    175.60    139.60    104.50  19%1 <
 -16  -6  -8      8.38    147.50     77.90  19%1 <
 -20 -10  -7     81.79    110.50     61.70  19%1 <
 -19 -11  -5     16.26     18.80     62.80  19%1 <
  12  14  -4    200.98     25.40    136.90  19%1 <
  -8  -4  -3  10957.00  11301.00    272.80  19%1 o
  13  13  -2    146.91    487.70    136.90  19%1 o
 -11  -9   0     51.51    199.40    105.40  19%1 <
  14  12   0    115.24    268.20    136.90  19%1 <
 -15 -13   1    284.12    115.70     92.90  19%1 <
  11   5   5     70.05    220.10    135.80  19%1 <
  19  11   6     81.89    272.40     92.00  19%1 <
  13   5   7     21.77      5.80    109.70  19%1 <
  15   5   9      2.67    -85.30     91.30  19%1 <
  10   0  10    683.09    793.60    121.10  19%1 o
 -15  -7  -6     64.05    158.00     79.80  19%1 <
 -14  -8  -4    417.74    266.50     93.00  19%1 <
 -18 -12  -3     38.11     61.90     71.00  19%1 <
  15  13   0   1257.70   1701.50    153.60  19%1 o
  16   6   9    101.07   -165.20     89.20  19%1 <
  13   1  12     13.46    216.00     88.00  19%1 <
 -13  -1 -11    219.08    145.50     90.90  19%1 <
 -12  -2  -9    172.11    113.10    100.20  19%1 <
 -11  -3  -7    264.97    354.10    108.50  19%1 o
 -13  -9  -2    387.30    100.00     96.70  19%1 <
  14  14  -2    149.04    372.20    131.50  19%1 <
 -17 -13  -1    188.86     83.40     76.20  19%1 <
  12   6   5    913.89    473.00    130.30  19%1 o
  14   6   7     58.48    233.60    100.30  19%1 <
  11   1  10     15.19     13.60    109.50  19%1 <
 -17  -7  -8     16.00    148.70     69.70  19%1 <
 -16  -8  -6     41.88    181.70     76.40  19%1 <
 -20 -12  -5     15.04    -33.50     57.70  19%1 <
 -19 -13  -3     16.93    103.40     64.90  19%1 <
  16  14   0     34.79    129.20    111.70  19%1 <
  15   7   7    171.19    275.20    108.60  19%1 <
  17   7   9     14.74    178.60     79.50  19%1 <
  18   8   9     89.73    -29.10     81.20  19%1 <
  -8   4 -12     16.32     91.80    100.60  20%1 <
 -14  -2 -11     36.37    275.90     84.10  20%1 o
 -13  -3  -9    222.31    317.70     95.90  20%1 o
 -18  -8  -8    186.59    174.40     67.30  20%1 <
 -12  -4  -7    105.82    134.40     93.40  20%1 <
  -5   1  -6   1399.10   1736.80    188.20  20%1 o
 -15  -9  -4    362.03    270.00     96.20  20%1 <
 -19 -13  -3     20.60    103.40     64.90  20%1 <
  -9  -5  -3   1263.80   2605.00    177.40  20%1 o
 -14 -10  -2     21.67    106.20     95.60  20%1 <
  15  15  -2    314.16    142.50    114.80  20%1 <
 -18 -14  -1     34.51    180.70     62.10  20%1 <
   7   7  -1  24439.00  27860.60    432.30  20%1 o
 -12 -10   0   1327.30    703.60    115.20  20%1 o
 -16 -14   1    382.47    200.80     82.60  20%1 <
   9   7   1    599.59    557.60    174.30  20%1 o
  13   7   5    104.34    290.70    120.20  20%1 <
   7   1   6    641.27    286.00    155.70  20%1 <
  15   7   7    202.35    275.20    108.60  20%1 <
  16   8   7    146.67     94.20     96.40  20%1 <
   9   1   8     66.07     49.10    119.00  20%1 <
   4  -4   9    899.98    -99.50    137.50  20%1 <
  18   8   9     92.86    -29.10     81.20  20%1 <
  12   2  10    389.84    365.70    111.80  20%1 o
   7  -3  11    315.22    195.50    113.50  20%1 <
 -15  -3 -11    367.03    336.40     80.90  20%1 o
  -7   1  -8    401.99    446.70    128.20  20%1 o
 -17  -9  -6    248.72    313.40     75.80  20%1 o
 -11  -5  -5     82.82    352.90    110.50  20%1 o
  14   8   5    217.79    229.50    108.80  20%1 <
  17   9   7    102.99    120.40     89.20  20%1 <
  10   2   8    168.66    387.90    115.20  20%1 o
  13   3  10     73.11    188.90     97.60  20%1 <
 -14  -4  -9    179.75     63.30     75.70  20%1 <
 -19  -9  -8     66.43    -12.70     60.20  20%1 <
 -13  -5  -7    164.71     11.20     90.80  20%1 <
 -16 -10  -4    545.04    649.10     94.80  20%1 o
  -8  -6  -1   3582.90   1966.80    171.40  20%1 o
 -13 -11   0    142.95    186.80     96.30  20%1 <
  10   8   1    766.22   1167.00    166.10  20%1 o
 -11 -11   2   1410.90    498.00    115.20  20%1 o
  15   9   5    750.10    783.50    119.20  20%1 o
   8   2   6   4602.50   3528.10    192.60  20%1 o
  18  10   7     14.83     92.70     83.60  20%1 <
  14   4  10     72.58     93.80     99.20  20%1 <
   8  -2  11    369.02    285.80    115.40  20%1 <
 -10   2 -12    329.82    261.80     97.20  20%1 <
 -16  -4 -11     34.63     59.30     69.20  20%1 <
 -18 -10  -6     14.36    -58.70     65.10  20%1 <
 -10  -6  -3   1794.90   1569.10    147.00  20%1 o
 -15 -11  -2    386.61    392.40     93.50  20%1 o
  16  10   5    653.75    395.00    109.90  20%1 o
  11   3   8    105.36    184.60    111.50  20%1 <
  15   5  10    121.69     96.70     99.30  20%1 <
 -15  -5  -9     12.61    116.70     72.40  20%1 <
 -12  -6  -5    978.20    503.30     99.60  20%1 o
 -17 -11  -4    702.41    734.20     88.40  20%1 o
  17  11   5     26.85     88.20     98.40  20%1 <
  12   4   8     28.39    262.40    108.60  20%1 <
  16   6  10    244.84      4.40     91.60  20%1 <
 -14  -6  -7     57.98     26.00     77.50  20%1 <
 -19 -11  -6     95.42     65.00     55.20  20%1 <
  18  12   5     47.51    174.30     86.30  20%1 <
  -9  -3  -6   1911.40   1321.70    144.70  21%1 o
 -16 -10  -5    405.92    374.40     78.00  21%1 o
  -6  -2  -4   1182.90    671.60    175.00  21%1 o
   7   9  -3   7319.70   8248.40    281.50  21%1 o
  12  12  -1    461.26    618.20    137.50  21%1 o
  13  13  -1    162.39    401.20    132.90  21%1 o
  14  14  -1    232.38    388.90    126.20  21%1 o
  15  15  -1    392.05    572.30    112.60  21%1 o
 -16 -14   0     58.23    -19.90     74.10  21%1 <
  -7  -7   1  20841.00  21858.40    357.20  21%1 o
 -13 -13   2    121.51    263.00     91.20  21%1 <
  16  10   6     77.53    183.60     96.70  21%1 <
  17  11   6     87.58    188.10     93.80  21%1 <
  18  12   6      6.82     -4.00     76.40  21%1 <
   3  -3   7   3981.90   3534.70    217.00  21%1 o
   9   1   9     27.32     19.60    105.80  21%1 <
   5  -5  12     85.11    -33.70    100.60  21%1 <
 -12   0 -12    352.41    179.10     92.00  21%1 <
  -3   7 -11     67.46    145.70    132.60  21%1 <
 -17  -7  -9     16.06     31.10     64.10  21%1 <
  -9  -1  -8    154.41   -137.30    109.60  21%1 <
 -15  -7  -7    142.36    312.80     77.20  21%1 o
  -7  -1  -6    474.00    254.60    148.50  21%1 <
 -13  -7  -5    272.57    396.30    100.50  21%1 o
 -18 -12  -4     22.68     28.20     62.40  21%1 <
  10  10  -1   1126.60   1065.10    163.80  21%1 o
 -14 -12   0     71.27     59.30     94.80  21%1 <
  13  11   1    427.68    289.70    126.90  21%1 <
  14  12   1    187.67    658.60    137.30  21%1 o
 -12 -12   2    738.03    308.10    103.50  21%1 <
  10   4   6     57.04     70.30    134.80  21%1 <
  14   6   8    136.01     49.90     97.90  21%1 <
   6  -2   9    168.41    366.90    129.40  21%1 <
   7  -1   9    244.78     72.10    120.10  21%1 <
  11   1  11   2661.80   2329.90    156.10  21%1 o
   4  -6  12    356.43    205.10    106.60  21%1 <
 -13  -1 -12     14.33   -100.50     78.20  21%1 <
 -10  -2  -8    190.43     76.20    104.20  21%1 <
 -16  -8  -7    127.07    181.90     75.50  21%1 <
  -8  -2  -6   4531.20   3681.60    181.50  21%1 o
 -14  -8  -5    371.38     86.10     85.70  21%1 <
 -19 -13  -4      3.34     -9.70     55.50  21%1 <
 -12  -8  -3    168.46    136.90     98.50  21%1 <
 -17 -13  -2     26.94    -35.80     73.00  21%1 <
  11  11  -1   1015.10   1245.30    154.80  21%1 o
 -15 -13   0   1051.10   1036.60    110.30  21%1 o
  15  13   1    141.22    403.30    132.20  21%1 o
  11   5   6    113.57    148.50    126.30  21%1 <
  15   7   8     52.05    170.90     98.80  21%1 <
  16   8   8     47.15     55.70     91.20  21%1 <
 -18  -8  -9     81.87    -23.30     59.00  21%1 <
 -10  -8  -1   1758.90   2212.80    150.00  21%1 o
  16  14   1      6.49    216.30    101.00  21%1 <
  12   6   6    267.10    410.90    125.30  21%1 o
  17   9   8     24.15     10.00     85.20  21%1 <
  12   2  11    470.00    377.60    105.30  21%1 o
 -11  -3  -8    147.38    107.70     90.90  21%1 <
 -17  -9  -7     96.48    112.60     64.60  21%1 <
 -15  -9  -5    208.49    224.40     84.60  21%1 <
 -13  -9  -3     52.52    198.80     89.80  21%1 <
 -18 -14  -2    100.36     22.50     58.90  21%1 <
  13   7   6    141.05    277.30    101.60  21%1 <
  13   3  11    234.40    117.00     95.40  21%1 <
  14   4  11    106.65    218.30     95.60  21%1 <
 -18 -10  -7      6.84     20.70     58.40  21%1 <
  14   8   6      8.33    -76.20     99.20  21%1 <
  15   9   6    570.84    566.50    112.80  21%1 o
  15   5  11      6.30     81.10     82.00  21%1 <
 -12  -4  -8     23.55     62.00     91.40  21%1 <
 -17   5  -9     53.72    110.80    190.80   1%2 <
 -12   2  -8    784.79    589.30    224.10   1%2 <
 -16   6  -7   1034.60   1140.40    213.20   1%2 o
 -11   3  -6   1265.30    766.30    253.90   1%2 o
 -20  10  -6    177.84    404.10    161.60   1%2 <
 -15   7  -5    718.13    432.70    225.30   1%2 <
  14 -12  -2     35.51   -332.50    212.00   1%2 <
  18 -14  -1    103.26    216.60    185.10   1%2 <
  11  -9  -1   2064.50    807.20    248.60   1%2 o
  15 -11   0    513.22    461.50    224.60   1%2 <
   8  -6   0   1107.20   2483.60    408.70   1%2 o
 -18  14   0     80.43    -55.90    181.30   1%2 <
  19 -13   1   1921.70   2417.50    220.10   1%2 o
  12  -8   1   2534.70   2190.00    290.10   1%2 o
 -13  11   1    334.39    754.20    241.80   1%2 o
  16 -10   2   1754.10   1800.20    247.50   1%2 o
 -13  13   3    496.34    707.80    243.40   1%2 <
  17  -7   6     66.14    289.60    192.50   1%2 <
  21  -9   7    163.47    113.80    158.30   1%2 <
  14  -2   9    120.57   -382.90    217.80   1%2 <
  18  -4  10    169.90    230.80    180.00   1%2 <
 -10  -2 -11   4702.80   3365.20    263.00   1%2 o
 -14  10  -1   2826.20   2534.00    265.10   1%2 o
  -9   7   0    199.66    838.80    360.30   1%2 <
  20 -12   3    114.81    171.80    173.80   1%2 <
  10  -2   6   1850.90   2737.10    304.10   1%2 o
  14  -4   7     13.34    167.10    216.00   1%2 <
  18  -6   8     89.64    179.80    190.80   1%2 <
  -7  -5 -12    528.12    245.10    232.10   1%2 <
 -14   2 -10    975.36   1358.40    225.90   1%2 o
 -21  11  -6     24.26     71.30    145.90   1%2 <
   9  -5   2   4633.10   3357.80    368.30   1%2 o
  13  -7   3   1272.30   1007.70    259.20   1%2 o
  17  -9   4   7204.90   7349.50    273.80   1%2 o
  21 -11   5    421.94    441.70    165.30   1%2 <
  15  -1  11     23.28    438.20    187.80   1%2 <
   7   5  11    207.37    221.90    242.00   1%2 <
 -18   6  -9    809.27    382.40    172.10   1%2 <
 -13   3  -8    518.20    596.40    216.40   1%2 <
 -17   7  -7     89.63    -64.00    179.00   1%2 <
 -16   8  -5   2574.40   1771.70    212.10   1%2 o
 -10   6  -2   2426.20   2721.90    342.50   1%2 o
 -14  12   1    917.60    660.70    237.90   1%2 <
  14  -6   5   2984.80   3077.10    259.10   1%2 o
  18  -8   6   1400.50   2921.10    210.10   1%2 o
  15  -3   9   1414.30   1391.20    221.00   1%2 o
  19  -5  10    165.06    -10.60    158.10   1%2 <
 -12   4  -6   6149.50   5920.50    289.50   1%2 o
 -15  11  -1   2638.40   2435.10    265.70   1%2 o
  16 -12   0   1278.40    651.20    226.40   1%2 <
  17 -11   2   1270.30   2090.50    248.40   1%2 o
  21 -13   3     46.97     40.10    168.70   1%2 <
  10  -4   4  21225.00  21793.30    457.50   1%2 o
  11  -1   8     57.78    539.00    224.60   1%2 <
 -15   3 -10    356.80    386.40    199.80   1%2 <
 -19   7  -9    348.72     43.10    155.70   1%2 <
 -18   8  -7     10.60     73.10    170.60   1%2 <
 -17   9  -5   1392.40   1818.70    218.10   1%2 o
  18 -10   4   2776.90   2530.30    242.10   1%2 o
  15  -5   7     85.83   -120.50    191.80   1%2 <
  19  -7   8    137.27    351.30    168.70   1%2 <
  16  -2  11    129.44    318.40    177.40   1%2 <
  12   2  12    206.52    131.60    194.10   1%2 <
  -8  -4 -12     23.16    -49.10    208.10   2%2 <
  -3  -7 -11     19.54    143.40    267.00   2%2 <
  -5  -3  -8   1030.60    676.90    314.30   2%2 <
 -14   4  -8    673.38    958.90    211.90   2%2 o
 -19   9  -7   1105.10    968.70    173.50   2%2 o
 -13   5  -6    660.04   1107.00    237.30   2%2 o
 -17   9  -5   1014.80   1818.70    218.10   2%2 o
  11 -11  -3   2654.30   3681.70    300.90   2%2 o
 -11   7  -2  18956.00  20100.20    416.60   2%2 o
  12 -10  -1    168.04    147.20    283.30   2%2 <
 -16  12  -1   3493.30   3942.70    251.40   2%2 o
 -10   8   0    993.59    471.00    307.70   2%2 <
  13  -9   1   1224.90   1655.40    270.60   2%2 o
 -15  13   1   1513.80   2035.30    244.60   2%2 o
  -9   9   2   2774.00   3784.40    353.50   2%2 o
  14  -8   3     46.71     72.40    235.20   2%2 <
 -14  14   3    194.94     28.20    232.10   2%2 <
 -15  15   3    449.61    743.60    216.10   2%2 o
  18 -10   4   2206.60   2530.30    242.10   2%2 o
  15  -7   5    869.88    927.60    226.30   2%2 o
  19  -9   6     37.61    354.20    193.10   2%2 <
  20  -8   8    285.41    332.10    181.60   2%2 <
  16  -4   9    599.48    282.20    201.80   2%2 <
   8   4  11    153.54    -95.70    236.10   2%2 <
 -16   4 -10      8.37    212.60    170.80   2%2 <
  -9   1  -7    140.35    375.20    265.00   2%2 <
 -18  10  -5    389.18     10.40    174.40   2%2 <
  16 -14  -2    408.89    470.40    224.30   2%2 <
  17 -13   0   1258.70   2019.30    238.70   2%2 o
   9  -7   0    329.43   -253.60    345.00   2%2 <
 -16  14   1   1210.70   1183.30    233.70   2%2 o
  18 -12   2   3505.90   3506.60    246.60   2%2 o
  10  -6   2   1660.60   1793.90    342.50   2%2 o
   6  -2   3  58298.00  50610.70    640.20   2%2 o
  16  -6   7    733.05    460.60    206.50   2%2 <
  12  -2   8   1996.50    242.80    219.80   2%2 <
   8   2   9   2176.30   1756.10    260.50   2%2 o
  17  -3  11    433.63    228.60    177.10   2%2 <
  13   1  12     12.42     85.60    188.70   2%2 <
 -15   5  -8    495.79    363.80    183.50   2%2 <
 -20  10  -7    200.14    103.40    158.80   2%2 <
 -19  11  -5     34.41   -125.20    177.90   2%2 <
 -17  13  -1    884.82    573.80    209.60   2%2 <
  19 -11   4     14.18    332.10    182.70   2%2 <
  11  -5   4   1108.20   1230.80    302.80   2%2 o
   7  -1   5    642.25   1747.40    377.20   2%2 o
  20 -10   6    124.91    136.10    167.30   2%2 <
  17  -5   9     12.01    268.90    189.00   2%2 <
  -7  -3 -10    389.83     -8.60    237.20   2%2 <
 -17   5 -10    322.07    336.90    166.60   2%2 <
 -11   1  -9    516.53   1128.70    222.80   2%2 o
 -14   6  -6     68.32   -178.30    195.30   2%2 <
  14 -10   1   2585.00   2400.20    250.50   2%2 o
  15  -9   3   1183.80    815.70    235.00   2%2 o
  12  -4   6   4899.70   5467.80    292.70   2%2 o
  -9  -3 -12     37.38    302.20    195.70   2%2 <
 -13   1 -11   1180.40    285.90    200.50   2%2 <
 -16   6  -8     40.84    167.40    173.20   2%2 <
 -20  12  -5    112.29    129.10    147.10   2%2 <
 -18  14  -1     56.15    295.80    173.60   2%2 <
  19 -13   2    360.63    495.40    195.60   2%2 <
  16  -8   5   1765.50   2338.10    217.80   2%2 o
  17  -7   7    100.35     38.10    199.90   2%2 <
  13  -3   8    378.08    503.70    218.80   2%2 <
 -18   6 -10   1819.00   1503.90    171.40   2%2 o
 -10   2  -7    137.42    731.70    245.50   2%2 <
 -15   7  -6    357.18    338.50    213.60   2%2 <
  20 -12   4    173.92    376.10    164.90   2%2 <
  21 -11   6     53.62    246.60    155.00   2%2 <
  18  -6   9    813.75    273.90    170.20   2%2 <
  17  -9   5    483.68    416.00    195.80   3%2 <
   8  -2   5   3294.20    215.40    337.20   3%2 <
  14  -6   6     33.33    352.80    200.20   3%2 <
  13  -5   6    972.07   1517.90    222.30   3%2 o
  -9  13   6    250.33    687.40    318.20   3%2 <
  19  -9   7   1083.70   1238.10    178.70   3%2 o
  18  -8   7     13.26      3.40    173.20   3%2 <
   9  -1   7    184.62    188.10    269.90   3%2 <
  15  -5   8     76.23    294.30    206.50   3%2 <
  14  -4   8   1245.20    811.80    215.60   3%2 o
  19  -7   9    133.33     35.20    159.30   3%2 <
  11   1  11  11129.00   9382.00    316.20   3%2 o
  10   2  11   3807.70   2452.20    260.90   3%2 o
   6   6  12    284.57    766.50    236.50   3%2 o
 -10  -2 -12    531.43    922.50    213.60   3%2 o
 -12   0 -12   1300.80    592.50    188.70   3%2 o
  -4  -6 -11    371.14    793.80    261.20   3%2 o
 -15   3 -11   1059.60    510.40    184.80   3%2 <
 -16   4 -11    351.75      6.70    157.00   3%2 <
  -8  -2 -10    374.17    784.60    226.30   3%2 o
 -13   3  -9    414.66   1223.90    221.70   3%2 o
 -14   4  -9    725.82    386.10    204.70   3%2 <
 -15   5  -9     43.36    -10.20    173.20   3%2 <
  -7  -1  -8    520.08   -221.10    275.20   3%2 <
 -18   8  -8    274.76    407.00    166.80   3%2 <
 -19   9  -8     41.97    234.40    155.60   3%2 <
 -11   3  -7   1654.30   1382.00    243.00   3%2 o
 -12   4  -7     96.85    652.80    223.30   3%2 <
  -5  -1  -6   4475.20   3537.10    384.50   3%2 o
 -17   9  -6    775.70    962.00    184.90   3%2 o
 -18  10  -6    108.13    449.80    169.40   3%2 <
 -19  11  -6    353.28   1149.40    178.10   3%2 o
  12 -12  -3    140.78    780.20    263.90   3%2 <
 -13   9  -2   1796.40    894.30    258.90   3%2 o
 -14  10  -2    839.18   1048.30    234.00   3%2 o
 -15  11  -2   1415.20   1396.20    237.00   3%2 o
  14 -12  -1    808.51    970.10    249.70   3%2 o
  10  -8   0    865.28    532.10    311.50   3%2 <
 -12  10   0   5795.80   6178.30    311.90   3%2 o
 -13  11   0    345.36   1116.20    255.20   3%2 o
  16 -12   1   4817.30   5406.00    282.70   3%2 o
  15 -11   1   2100.50   2363.10    248.40   3%2 o
  11  -7   2  19370.00  23198.50    434.20   3%2 o
 -11  11   2   6245.80   3322.40    301.40   3%2 o
  17 -11   3    214.90    363.10    205.10   3%2 <
   7  -3   3   5018.00   3731.10    422.00   3%2 o
  13  -7   4   1389.00    812.70    247.90   3%2 o
 -10  12   4   4353.70   3191.60    332.10   3%2 o
  18 -10   5    233.02    176.10    198.10   3%2 <
  20 -10   7    339.13    457.40    159.60   3%2 <
  11  -1   9   2348.50   1413.00    234.60   3%2 o
 -14   2 -11     22.53    254.20    186.30   3%2 <
 -12   2  -9    160.90    312.20    213.80   3%2 <
 -17   7  -8     11.59    139.40    170.40   3%2 <
 -16   8  -6    188.58    585.10    187.30   3%2 o
 -18  14  -1     45.40    295.80    173.60   3%2 <
  18 -14   0     58.81     24.70    183.20   3%2 <
  19 -13   2    459.68    495.40    195.60   3%2 <
  16 -10   3    329.52   -152.40    202.80   3%2 <
  12  -6   4    116.90    172.50    263.70   3%2 <
 -12   0 -12   1300.40    592.50    188.70   4%2 o
 -13   1 -12     27.63    481.60    174.30   4%2 <
  -5  -5 -11     53.16     64.20    240.00   4%2 <
 -10   0 -10   2280.80   2292.60    235.30   4%2 o
  -3  -5  -9   1435.40    398.30    319.90   4%2 <
 -15   5  -9      7.58    -10.20    173.20   4%2 <
 -16   6  -9    346.60    174.00    183.80   4%2 <
 -13   5  -7     83.04    102.10    214.60   4%2 <
 -14   6  -7    399.53    536.80    206.30   4%2 <
 -19  11  -6    324.85   1149.40    178.10   4%2 o
 -12   6  -5   2641.00   2287.40    249.70   4%2 o
  14 -14  -3    258.09    592.50    225.80   4%2 <
 -15  11  -2    909.77   1396.20    237.00   4%2 o
 -16  12  -2    785.87    682.50    221.10   4%2 o
  15 -13  -1   1027.80   1586.60    247.90   4%2 o
  -8   6  -1   9057.70   9407.70    426.80   4%2 o
  11  -9   0    212.14    644.50    282.70   4%2 <
 -14  12   0    481.04    802.70    243.40   4%2 o
 -15  13   0   4512.90   5841.70    279.30   4%2 o
 -16  14   0    119.62    433.90    208.50   4%2 <
  17 -13   1    662.41    870.10    225.70   4%2 o
  16 -12   1   4787.00   5406.00    282.70   4%2 o
  13  -9   2   1283.10   1158.20    235.00   4%2 o
 -13  13   2    466.36    342.80    244.10   4%2 <
 -14  14   2    644.08   1470.10    236.30   4%2 o
 -15  15   2   1009.10    180.90    206.10   4%2 <
  18 -12   3    126.42    190.10    209.90   4%2 <
   8  -4   3  38093.00  36672.60    532.30   4%2 o
  14  -8   4   1456.60    662.20    235.90   4%2 <
 -12  14   4    707.52    307.90    257.80   4%2 <
 -13  15   4    175.00   -374.30    226.60   4%2 <
  20 -12   5     63.97    224.10    166.20   4%2 <
  19 -11   5     69.04    125.00    166.10   4%2 <
   9  -3   5  22018.00  20263.20    428.40   4%2 o
  15  -7   6    207.53    446.40    198.20   4%2 <
  20 -10   7    287.37    457.40    159.60   4%2 <
  10  -2   7    130.26    690.00    248.90   4%2 <
  16  -6   8     27.97   -144.20    176.80   4%2 <
   5   3   8   1422.20   3494.90    353.60   4%2 o
  11  -1   9   2098.00   1413.00    234.60   4%2 o
   7   5  12    544.54     38.40    222.10   4%2 <
   6   6  12    230.49    766.50    236.50   4%2 o
  -6  -4 -11    193.44    330.70    236.50   4%2 <
 -11   1 -10     35.25    121.50    215.70   4%2 <
 -17   7  -9     45.21    -26.60    161.20   4%2 <
  16 -14  -1   1197.60   1502.60    217.70   4%2 o
  19 -13   3     58.63    402.80    177.40   4%2 <
  10  -4   5   2657.70   1325.60    295.00   4%2 o
  16  -8   6    170.74    537.80    206.80   4%2 <
  11  -3   7    866.47   1380.40    246.20   4%2 o
  17  -7   8     94.73    236.40    170.70   4%2 <
  12  -2   9    754.06    789.80    221.90   4%2 o
  18  -6  10   1053.30    656.20    166.80   4%2 o
  13  -1  11    811.86    356.10    197.30   4%2 <
 -18   8  -9    299.71    530.90    160.60   4%2 o
  -9   1  -8    168.74    315.10    249.30   4%2 <
 -15   7  -7    772.14    363.10    189.40   4%2 <
 -13   7  -5    319.74    882.80    227.80   4%2 o
  18 -14   1    114.03    -60.60    173.40   4%2 <
  15  -9   4   1079.00   1497.10    215.90   4%2 o
   8   4  12     57.51    332.10    221.00   4%2 <
 -12   2 -10   1079.40    711.80    217.70   4%2 o
 -16   8  -7    449.95    544.50    177.50   4%2 o
  17  -9   6    774.82   1122.60    205.60   4%2 o
  18  -8   8    556.66    220.60    171.80   4%2 <
  13  -3   9    675.47   1149.60    219.00   4%2 o
  14  -2  11    124.47    335.60    187.80   4%2 <
 -18  12  -5    134.64    -31.20    172.00   5%2 <
  -9   9   1   2222.30   1715.80    327.20   5%2 o
  -9   3  -6   5102.00   5221.70    326.20   5%2 o
  12 -12  -2   2316.10   1796.40    278.00   5%2 o
 -12  10  -1   5886.20   5621.70    291.00   5%2 o
  14 -12   0    402.98   1076.90    247.40   5%2 o
   9  -7   1    105.96   1579.00    353.40   5%2 o
  16 -12   2    349.86    570.90    222.20   5%2 <
  18 -12   4     31.18     88.10    192.10   5%2 <
  14  -6   7    571.25    454.80    193.70   5%2 <
  11   1  12     31.88    -40.20    198.50   5%2 <
  -6  -2  -9    255.74    722.80    277.20   5%2 <
 -13   5  -8    250.50    435.70    192.20   5%2 <
 -13  11  -1   2003.50    960.30    247.00   5%2 o
 -10  10   1   3126.60   2793.30    291.90   5%2 o
  11  -7   3   8998.10  10791.70    351.00   5%2 o
   5  -1   4   1924.70   1464.00    448.50   5%2 o
  13  -7   5   1074.10   1794.00    245.50   5%2 o
   7  -1   6   2448.70   1981.80    340.80   5%2 o
  16  -6   9    318.32    220.60    170.90   5%2 <
  -4  -6 -12    322.33    673.00    244.20   5%2 <
 -14   6  -8    662.37    876.00    188.40   5%2 o
  -3  -3  -7  13598.00  11406.10    448.30   5%2 o
 -10   4  -6    445.56    664.90    255.50   5%2 <
 -14  12  -1    630.21   1320.90    246.70   5%2 o
  15 -13   0   4611.40   5434.40    281.40   5%2 o
 -11  11   1   4721.20   3216.90    286.40   5%2 o
  17 -13   2    109.46    379.80    199.70   5%2 <
  19 -13   4     19.71    155.40    171.40   5%2 <
  15  -7   7    650.18    811.40    190.00   5%2 o
   9  -1   8    456.22    645.30    245.90   5%2 <
  17  -7   9     53.30    -13.20    177.70   5%2 <
   3   7  11     69.39    388.80    270.00   5%2 <
  12   0  12   1241.40    505.70    200.80   5%2 <
 -11   1 -11   9320.60   8317.60    307.80   5%2 o
 -15   7  -8    260.18    710.70    180.60   5%2 o
 -16   8  -8    132.12    306.90    185.90   5%2 <
 -11   5  -6    569.36    952.50    244.60   5%2 o
  13 -13  -2    544.10    504.20    243.20   5%2 <
 -15  13  -1    681.07   1147.10    216.00   5%2 o
 -16  14  -1     19.67    178.30    195.60   5%2 <
 -12  12   1   2046.70   2118.40    266.50   5%2 o
  12  -8   3    269.93    430.00    254.10   5%2 <
  14  -8   5   1132.70    691.40    229.40   5%2 o
  16  -8   7    389.58    380.20    196.70   5%2 <
  -5  -5 -12    326.14     74.40    227.90   5%2 <
 -12   2 -11   2262.90   1347.00    219.70   5%2 o
  -7  -1  -9    550.74    434.10    243.40   5%2 <
 -17   9  -8     73.56    132.70    159.90   5%2 <
 -12   6  -6   1501.60   1335.50    234.50   5%2 o
  10  -8   1   9409.70   9787.90    355.30   5%2 o
  18 -14   2    250.83    416.00    183.60   5%2 <
   8  -2   6  11597.00  12127.80    377.70   5%2 o
  10  -2   8    515.11    798.20    230.20   5%2 o
  18  -8   9    236.70    228.40    160.80   5%2 <
  13  -1  12     58.89    324.40    176.10   5%2 <
 -13   3 -11    959.46    860.00    197.60   5%2 o
 -13   7  -6    777.94    473.50    216.00   5%2 <
  16 -14   0    163.44   -180.00    197.60   5%2 <
  13  -9   3    296.42    341.80    234.80   5%2 <
  15  -9   5    387.37   1294.70    213.20   5%2 o
  17  -9   7    171.14    270.30    169.50   5%2 <
 -14   4 -11    338.32    425.70    183.50   5%2 <
 -14   8  -6     40.04    -94.20    189.50   5%2 <
 -15   9  -6   1012.30   1972.90    216.80   5%2 o
  18 -10   7     15.23    251.80    179.40   5%2 <
  11  -3   8    445.56    395.90    218.40   5%2 <
 -15   5 -11     27.57    110.80    155.50   5%2 <
 -15   9  -6   2108.20   1972.90    216.80   6%2 o
  14 -14  -2    853.27   1424.90    236.20   6%2 o
  11  -9   1    945.59    975.40    276.10   6%2 o
 -15  15   1   1475.00   1389.40    202.10   6%2 o
 -10  12   3   1811.40   1351.10    286.40   6%2 o
 -11  13   3    358.78    865.80    258.80   6%2 o
 -12  14   3   1757.10    930.30    233.90   6%2 o
 -13  15   3    307.40    362.60    211.50   6%2 <
  18 -10   7     27.41    251.80    179.40   6%2 <
  -6  -4 -12    445.25    706.80    211.80   6%2 o
 -15   5 -11     14.47    110.80    155.50   6%2 <
  -9   1  -9     90.02    165.10    215.80   6%2 <
 -16  10  -6    219.96    104.10    173.70   6%2 <
 -17  11  -6    409.32    477.40    167.60   6%2 <
 -18  12  -6     29.22    115.70    161.70   6%2 <
  14 -10   3   3903.50   4216.60    260.90   6%2 o
   7  -3   4  18111.00  17049.50    459.20   6%2 o
  16 -10   5   1331.90    867.00    205.60   6%2 o
  12  -4   8    119.61    403.00    212.90   6%2 <
   3   5   9   1021.70    803.60    306.00   6%2 <
   5   5  11     47.98     76.80    238.90   6%2 <
  -7  -3 -12     26.28   -107.90    214.00   6%2 <
  -2  -6 -10     23.20    358.20    286.20   6%2 <
 -10   2  -9     33.80     25.10    207.80   6%2 <
  -5  -1  -7    496.21    571.70    322.70   6%2 <
  -5   3  -2   1432.40   4808.60    519.60   6%2 o
   9  -9  -1   2238.60   2503.60    336.00   6%2 o
  12 -10   1   4770.00   5203.30    294.80   6%2 o
  17 -11   5    145.78    153.70    178.90   6%2 <
  10  -4   6    724.60    631.90    267.50   6%2 <
   6   4  11    280.48    221.40    245.90   6%2 <
 -11   3  -9    324.22    -16.90    204.20   6%2 <
 -12   4  -9    379.34    723.80    205.10   6%2 o
  15 -11   3    257.68   -105.90    228.20   6%2 <
  13  -5   8    467.51    359.80    190.90   6%2 <
   4   4   9   2812.30    640.80    302.20   6%2 <
  -8  -2 -12    750.67    302.40    206.40   6%2 <
 -13   5  -9     85.88    130.30    193.40   6%2 <
 -14   6  -9     55.79    -71.20    180.20   6%2 <
  13 -11   1   1382.30   1151.30    257.50   6%2 o
  16 -12   3   1081.00   1272.10    223.50   6%2 o
   8  -4   4  49610.00  54983.10    587.20   6%2 o
  18 -12   5    109.45    114.90    163.60   6%2 <
  11  -5   6    418.94    228.50    247.90   6%2 <
  14  -6   8    506.30    509.90    203.90   6%2 <
 -10   0 -12    466.26    753.50    211.00   6%2 o
 -15   7  -9     19.29    362.20    161.60   6%2 <
 -16   8  -9     30.72    159.60    152.00   6%2 <
   9  -5   4   1594.10   2889.10    359.00   6%2 o
  12  -6   6   1089.00   1648.70    243.30   6%2 o
  15  -7   8    304.99    709.70    198.80   6%2 o
   8   2  11   1216.00    436.80    247.60   6%2 <
 -11   1 -12      3.54    -36.30    181.90   6%2 <
  17 -13   3   2618.00   2131.90    216.90   6%2 o
  13  -7   6    548.27    714.10    220.50   6%2 o
   9   1  11   6144.40   3007.90    264.40   6%2 o
 -12   2 -12    186.38     32.40    174.30   6%2 <
  16  -8   8    305.06    371.40    173.00   6%2 <
 -13  11  -2   8820.80   9634.80    301.90   7%2 o
 -14  12  -2   1432.30   1786.90    235.60   7%2 o
 -15  13  -2    662.63   1459.10    212.80   7%2 o
 -16  14  -2     89.82    384.10    183.50   7%2 <
  11 -11  -1   3376.90   3175.50    278.50   7%2 o
  -5  -3 -10    510.28   1022.50    251.60   7%2 o
 -10   4  -7     29.92    293.80    223.40   7%2 <
 -11   5  -7   1377.80    578.10    217.70   7%2 <
 -12   6  -7     78.96    293.70    206.80   7%2 <
  15 -13   1   1446.10   1679.40    222.00   7%2 o
  11  -7   4    313.33    422.40    249.40   7%2 <
  14  -8   6     62.92    185.20    191.70   7%2 <
  11  -1  11  10169.00   9437.40    298.10   7%2 o
  -6  -2 -10    238.12    336.80    248.10   7%2 <
 -13   7  -7    103.87    161.20    184.60   7%2 <
 -14   8  -7    837.28    956.60    182.00   7%2 o
 -15   9  -7    177.62     41.50    175.10   7%2 <
 -16  10  -7    518.13    998.50    172.20   7%2 o
 -17  11  -7    177.88    568.80    161.40   7%2 o
  12 -12  -1   1424.60   1948.60    259.90   7%2 o
  16 -14   1    166.70    164.20    188.30   7%2 <
   7  -5   2  12112.00   6967.30    386.90   7%2 o
  15  -9   6   1897.30   1349.00    205.40   7%2 o
  12  -2  11   1886.00   1722.30    228.60   7%2 o
  -7  -1 -10    142.10    480.70    239.90   7%2 <
  13 -13  -1    596.28    746.20    249.50   7%2 <
 -13  13   0    600.54    780.30    252.60   7%2 o
 -14  14   0   1522.10   1409.50    226.20   7%2 o
 -15  15   0     34.55    115.60    185.20   7%2 <
   8  -6   2     78.78    498.70    347.80   7%2 <
  12  -8   4    915.50   1119.50    221.00   7%2 o
  16 -10   6    134.72     49.70    176.20   7%2 <
   5   1   7    367.78     51.10    324.60   7%2 <
   9  -1   9     94.71    643.00    215.40   7%2 <
  13  -3  11   1053.20   1269.00    200.30   7%2 o
  -9   1 -10     61.23    732.20    229.40   7%2 o
 -10  10   0   6328.60   6196.50    326.30   7%2 o
 -11  11   0    815.99    990.00    267.80   7%2 o
 -12  12   0   2446.10   3450.00    270.40   7%2 o
  13  -9   4   5993.60   7012.40    278.70   7%2 o
  17 -11   6    198.00    134.80    164.50   7%2 <
  11  -3   9    163.86    344.50    203.90   7%2 <
  10  -2   9     16.72     34.10    207.50   7%2 <
  15  -5  11     11.77    100.50    173.90   7%2 <
  14  -4  11    395.71    394.50    167.80   7%2 <
 -10   2 -10   1673.80   1837.50    226.60   7%2 o
 -11   3 -10    124.64    120.40    206.50   7%2 <
 -12   4 -10   1028.00   1260.40    212.00   7%2 o
 -13   5 -10    242.59    467.60    193.10   7%2 <
 -14   6 -10    479.13    752.10    175.80   7%2 o
 -15   7 -10    540.87    543.80    166.60   7%2 o
  14 -14  -1    615.71    858.70    220.50   7%2 o
   9  -7   2   2488.20   3010.70    318.90   7%2 o
  14 -10   4     92.07    233.50    205.80   7%2 <
  18 -12   6     31.75   -165.50    148.90   7%2 <
   7  -1   7   1033.70   1116.70    292.70   7%2 o
  12  -4   9    416.99     87.10    208.60   7%2 <
  15 -11   4    399.21    934.00    200.80   7%2 o
   8  -2   7   2282.00   2323.40    282.90   7%2 o
  14  -6   9     38.32    110.70    182.90   7%2 <
  13  -5   9    183.34    178.10    180.00   7%2 <
  16 -12   4     52.51     52.50    179.80   7%2 <
  15  -7   9     25.06   -104.40    160.90   7%2 <
  -7   1  -8    775.80    681.00    236.60   8%2 <
  -8   2  -8   1041.20   1101.40    252.90   8%2 o
  -9   3  -8    130.90    311.60    216.80   8%2 <
 -10   4  -8   2760.40   2273.80    235.10   8%2 o
 -11   5  -8    353.34    541.80    194.20   8%2 <
 -12   6  -8    245.12    374.90    203.40   8%2 <
 -13   7  -8    583.80    582.50    181.30   8%2 o
 -14   8  -8     49.78    174.00    187.70   8%2 <
 -15  11  -6    211.71    458.80    170.10   8%2 <
 -16  12  -6    137.82    347.50    167.80   8%2 <
  12 -14  -3   2960.30   2296.40    246.10   8%2 o
  11 -13  -3    803.13   1283.70    259.00   8%2 o
  10 -12  -3   1447.40   1500.30    285.10   8%2 o
 -15  15  -1     62.62    221.10    175.10   8%2 <
  16 -14   2    593.02    478.00    192.40   8%2 <
  15 -13   2   3025.90   4563.00    258.90   8%2 o
  14 -12   2    615.80    510.70    230.00   8%2 <
  13 -11   2   8644.80   8326.70    297.90   8%2 o
 -10  12   2   2082.70   1779.40    275.40   8%2 o
 -11  13   2   3158.00   1603.80    261.50   8%2 o
 -12  14   2    533.76    286.10    239.50   8%2 <
 -13  15   2    477.33    903.00    224.20   8%2 o
  17 -11   7    138.75    524.70    163.90   8%2 o
  16 -10   7    475.21    427.40    170.60   8%2 <
  15  -9   7    132.57     83.20    180.00   8%2 <
  14  -8   7    892.07    717.00    189.20   8%2 o
  13  -7   7    159.38    181.90    204.30   8%2 <
  12  -2  12     90.37     35.20    177.40   8%2 <
  11  -1  12    783.02    221.70    182.60   8%2 <
  10   0  12    155.12    314.80    194.90   8%2 <
   9   1  12     83.69    208.70    207.90   8%2 <
   8   2  12    641.35    533.30    225.80   8%2 <
   6   4  12    928.87    329.40    221.20   8%2 <
 -12   4 -11    181.56    491.50    166.10   8%2 <
 -13   5 -11    274.77    374.80    171.10   8%2 <
  11  -9   2    947.23   1820.80    268.50   8%2 o
  17 -13   4     37.25     70.50    174.90   8%2 <
  16 -12   4     86.89     52.50    179.80   8%2 <
   9  -3   7    241.14    472.80    242.50   8%2 <
   8  -2   7   1585.60   2323.40    282.90   8%2 o
  15  -7   9     27.95   -104.40    160.90   8%2 <
  14  -6   9     56.00    110.70    182.90   8%2 <
  12 -10   2   1346.00    870.70    237.10   8%2 o
  11  -5   7    743.78    749.30    220.90   8%2 o
  10  -4   7    132.30     41.60    228.00   8%2 <
  16  -8   9     29.79    103.10    154.20   8%2 <
 -15   9  -8    121.14    449.90    165.10   8%2 <
 -16  10  -8    128.75    154.20    155.80   8%2 <
  12  -6   7     93.90    288.40    191.40   8%2 <
  -5  -1  -8   2147.30   3146.30    296.00   9%2 o
  -7   1  -8    773.51    681.00    236.60   9%2 <
  -8   2  -8   2345.20   1101.40    252.90   9%2 o
  -9   3  -8     92.54    311.60    216.80   9%2 <
 -13   9  -6    239.36     65.00    204.10   9%2 <
 -14  10  -6    603.70    883.90    181.30   9%2 o
 -15  11  -6    295.42    458.80    170.10   9%2 <
 -16  12  -6    252.11    347.50    167.80   9%2 <
  13 -15  -3    113.42    464.50    214.00   9%2 <
  12 -14  -3   2610.90   2296.40    246.10   9%2 o
  11 -13  -3   2431.30   1283.70    259.00   9%2 o
 -13  13  -1   5901.70   7951.80    294.90   9%2 o
 -14  14  -1     50.89    616.50    191.10   9%2 o
 -15  15  -1     79.94    221.10    175.10   9%2 <
  12 -12   0   2699.80   3218.70    282.30   9%2 o
  11 -11   0    854.75    409.30    254.10   9%2 <
  10 -10   0   5961.50   5186.20    321.50   9%2 o
   9  -9   0    498.56    486.20    308.00   9%2 <
   8  -8   0   4118.40   5042.20    384.70   9%2 o
   7  -7   0   7338.80   7980.40    441.30   9%2 o
   6  -6   0   5650.30   3972.50    494.00   9%2 o
  16 -14   2    321.68    478.00    192.40   9%2 <
  15 -13   2   4540.70   4563.00    258.90   9%2 o
  -8  10   2   8387.80   6931.10    363.10   9%2 o
  -9  11   2   8722.60   6082.70    335.20   9%2 o
 -10  12   2   1826.10   1779.40    275.40   9%2 o
 -11  15   4    547.27   1092.50    229.40   9%2 o
  15 -11   5   4660.10   5144.30    260.10   9%2 o
  14 -10   5    432.25    429.00    231.10   9%2 <
  13  -9   5   3704.50   3928.80    246.50   9%2 o
  12  -8   5   1139.10   2026.60    255.90   9%2 o
  11  -7   5   3585.30   6203.20    299.80   9%2 o
  10  -6   5   7988.40   7128.30    324.60   9%2 o
   9  -5   5   5504.00   8806.80    353.30   9%2 o
   8  -4   5  16336.00  11180.20    385.20   9%2 o
   7  -3   5   9675.40  12456.10    405.30   9%2 o
  17 -11   7    441.46    524.70    163.90   9%2 o
  16 -10   7    220.69    427.40    170.60   9%2 <
  12  -2  12    107.35     35.20    177.40   9%2 <
  11  -1  12     72.15    221.70    182.60   9%2 <
   0  -8 -11    848.99    -54.60    291.80   9%2 <
  -1  -7 -11   1280.90    -21.90    273.50   9%2 <
  -2  -6 -11    480.70    -54.80    268.20   9%2 <
  -3  -5 -11    936.90    700.20    260.70   9%2 <
  -4  -4 -11    527.37    388.00    246.60   9%2 <
  -5  -3 -11    612.68    117.30    236.40   9%2 <
  -6  -2 -11    579.86    412.90    234.60   9%2 <
  -7  -1 -11   2634.70   3573.00    252.90   9%2 o
  -9   1 -11   3203.60   1774.60    245.70   9%2 o
 -10   2 -11   2555.90   2314.60    222.80   9%2 o
 -11   3 -11    550.58    576.60    195.60   9%2 <
 -12   4 -11    372.65    491.50    166.10   9%2 <
 -13   5 -11    147.47    374.80    171.10   9%2 <
 -12   8  -6    867.02    663.80    214.60   9%2 o
 -12  12  -1   2352.70   3117.40    264.40   9%2 o
  14 -14   0   1472.50   1188.40    225.20   9%2 o
  13 -13   0    482.21    581.80    234.00   9%2 <
  17 -13   5    124.08    448.40    177.80   9%2 <
  16 -12   5    795.25    292.10    184.80   9%2 <
   5   3  10    571.04    997.50    257.60   9%2 o
   4   4  10   1315.40    539.30    267.00   9%2 <
 -14   8  -9    151.39    349.20    173.70   9%2 <
 -15   9  -9    129.85    346.10    152.00   9%2 <
 -11   7  -6   1698.60    535.40    221.30   9%2 <
 -13   7  -9    117.41    223.40    167.50   9%2 <
 -10   6  -6    565.19    642.90    235.00   9%2 <
 -12   6  -9     32.85    116.40    175.30   9%2 <
  -9   1 -12    625.67    535.30    205.00  10%2 <
 -10   2 -12    413.58     52.10    200.50  10%2 <
  -8   2  -9   1121.20    849.80    237.10  10%2 o
  -9   3  -9    170.68    -56.60    206.30  10%2 <
 -14  10  -7     55.17    153.20    174.40  10%2 <
  -6   2  -6   6580.10   4970.10    351.20  10%2 o
 -14  14  -2    128.03    432.20    206.20  10%2 <
  -8   8  -1   2793.70    841.60    325.40  10%2 <
 -11  13   1   1022.20   1705.20    255.10  10%2 o
 -12  14   1   2900.00   2915.10    257.70  10%2 o
  -8  12   4    379.28   1113.00    311.20  10%2 o
   5   1   8   5690.10   3450.60    307.20  10%2 o
 -14   8 -10     72.96     74.60    167.90  10%2 <
  -7   1  -9    122.51    386.60    234.40  10%2 <
 -13   9  -7    294.80    475.20    186.60  10%2 <
  13 -15  -2    334.31    544.80    203.00  10%2 <
  12 -14  -2    387.03    520.60    229.10  10%2 <
  11 -13  -2   1371.20    991.60    244.50  10%2 o
  10 -12  -2   2827.60   2270.40    286.60  10%2 o
   4  -2   3  58632.00  62843.50    730.90  10%2 o
  16 -12   6     96.09    199.80    156.60  10%2 <
  15 -11   6    298.93    139.00    191.00  10%2 <
  14 -10   6    577.01    611.30    205.00  10%2 <
  13  -5  11    204.87    257.70    174.40  10%2 <
  -6  -2 -12    165.21    571.20    223.90  10%2 <
  -7  -1 -12     58.36    346.50    204.70  10%2 <
 -13   7 -10    701.75    514.80    175.90  10%2 <
 -12   8  -7   1247.30   1229.90    191.70  10%2 o
  -5   1  -6   2626.20   3190.60    335.10  10%2 o
 -13  13  -2   3724.50   3699.80    248.90  10%2 o
  -7   7  -1   4951.50   7987.30    395.20  10%2 o
 -10  12   1   3394.80   3528.40    273.20  10%2 o
  13  -9   6    175.51    -52.40    191.40  10%2 <
  12  -8   6    862.34    725.00    202.70  10%2 o
  11  -7   6   1917.90    866.00    226.90  10%2 o
  10  -6   6    617.88    237.20    233.20  10%2 <
   3   3   8    866.53   -392.00    344.60  10%2 <
  12  -4  11    146.67    229.50    171.50  10%2 <
  11  -3  11    469.22    361.20    200.00  10%2 <
  -5  -3 -12    378.44     30.80    229.60  10%2 <
 -12   6 -10    126.92    227.70    180.10  10%2 <
  -5  -1  -9    294.80    865.60    252.90  10%2 o
 -11   7  -7   1080.30    654.80    212.40  10%2 o
   9  -5   6    380.39    367.10    253.20  10%2 <
  10  -2  11   3005.30   1819.20    231.70  10%2 o
   9  -1  11   3609.70   2296.90    255.90  10%2 o
 -12  12  -2    532.46    638.30    233.70  10%2 <
  14 -14   1    139.67    371.50    196.90  10%2 <
  13 -13   1   6867.90   8055.60    285.20  10%2 o
  12 -12   1   2999.60   3496.80    271.70  10%2 o
   8  -4   6     79.81    202.80    277.80  10%2 <
  15  -9   9     91.67     -3.80    168.40  10%2 <
 -11   5 -10     82.57    219.20    172.10  10%2 <
 -10   6  -7   1765.30   1032.20    210.20  10%2 o
   7  -3   6  17626.00  16635.10    393.80  10%2 o
  14  -8   9    212.27    404.60    164.80  10%2 <
  13  -7   9    308.66    467.40    170.70  10%2 <
   7   1  11   3330.10   3821.20    258.60  10%2 o
 -10   4 -10    520.30    887.50    185.40  10%2 o
 -14  10  -8    814.29   1008.70    172.80  10%2 o
  12  -6   9     34.11    301.90    176.40  10%2 <
  11  -5   9   1854.30   1821.70    218.20  11%2 o
  10  -4   9    220.04    176.90    207.50  11%2 <
   9  -3   9    109.94    361.30    208.80  11%2 <
   8  -2   9   1658.20    428.00    215.50  11%2 <
   7  -1   9     75.03     36.80    234.50  11%2 <
  11  -3  12    138.60    560.30    172.30  11%2 o
  10  -2  12    602.70    483.80    185.30  11%2 <
  -1  -7 -12     87.14    507.50    248.70  11%2 <
  -2  -6 -12     65.57    -98.30    246.10  11%2 <
  -3  -5 -12    161.22     47.40    230.10  11%2 <
 -10   4 -11    161.07    433.00    184.50  11%2 <
 -11   5 -11     28.62    -56.70    159.10  11%2 <
 -12   6 -11    110.53     93.30    163.60  11%2 <
  -7   1 -10    713.70    416.00    227.90  11%2 <
  -8   2 -10     48.46     14.90    216.90  11%2 <
  -9   3 -10    583.19    577.00    205.40  11%2 <
  -2  -4  -9  10372.00   8210.40    359.30  11%2 o
  -3  -3  -9   3108.70   2383.60    310.90  11%2 o
 -10   6  -8     79.67    403.80    200.00  11%2 <
 -11   7  -8     78.53    222.50    195.70  11%2 <
 -12   8  -8     77.24    292.00    174.50  11%2 <
  -7   3  -7   5275.10   5459.10    294.70  11%2 o
  -8   4  -7    557.06    253.50    245.20  11%2 <
 -13  11  -6    122.88    -74.90    178.50  11%2 <
 -14  12  -6     14.27    -95.80    157.80  11%2 <
  -9   9  -2   2700.10   2517.20    271.60  11%2 o
 -10  10  -2   2188.30   2468.60    252.80  11%2 o
 -11  13   0    745.02   1084.90    254.90  11%2 o
 -12  14   0   1532.80   1727.60    234.10  11%2 o
 -13  15   0    302.31    524.70    194.10  11%2 <
   9  -9   1   6137.10   4734.10    307.40  11%2 o
   8  -8   1   2236.30   1053.20    300.70  11%2 o
   7  -7   1   4665.50   6979.00    400.00  11%2 o
  -8  10   1    521.14    901.00    294.60  11%2 o
  14 -14   2    149.49    293.20    190.40  11%2 <
 -10  14   3    177.61    329.60    235.60  11%2 <
 -11  15   3    131.96    573.90    228.00  11%2 <
  12 -10   4   3537.00   3496.40    260.00  11%2 o
  11  -9   4   6391.00   4889.60    258.50  11%2 o
  10  -8   4    256.87    992.10    254.50  11%2 o
   9  -7   4   8111.50   8524.10    354.70  11%2 o
   8  -6   4  35545.00  37597.00    496.80  11%2 o
   5  -1   6   3056.50   3027.00    365.50  11%2 o
   4   0   6   1369.70   4099.70    389.20  11%2 o
  -8  14   6    300.81    194.50    287.70  11%2 <
  15 -11   7    160.29    298.60    162.80  11%2 <
  14 -10   7    111.98     13.00    174.90  11%2 <
  13  -9   7    312.11    483.90    205.70  11%2 <
  12  -8   7   1294.00    826.40    192.20  11%2 o
  11  -7   7   1594.00   1123.60    201.00  11%2 o
  10  -6   7   1242.60    992.30    210.60  11%2 o
   9  -1  12    164.31    350.40    192.90  11%2 <
 -10   4 -10    651.71    887.50    185.40  11%2 o
 -13   9  -8    352.50    331.40    171.70  11%2 <
 -14  10  -8    894.05   1008.70    172.80  11%2 o
  -9   5  -7    662.24   1349.60    242.80  11%2 o
 -11  11  -2    327.71     40.30    243.40  11%2 <
  15 -13   4    771.25   1037.80    187.70  11%2 o
  14 -12   4   1150.60   1688.40    227.90  11%2 o
  13 -11   4    371.39   -216.00    208.00  11%2 <
  -8  12   3   2431.90   2241.40    295.30  12%2 o
   9 -11  -1   1168.00    672.30    273.30  12%2 <
 -11  15   2    125.66    437.70    217.90  12%2 <
 -12  14  -1     91.36    610.70    212.50  12%2 <
  -9  11   0   5888.70   7174.40    317.80  12%2 o
  -9  15   5    265.39    382.90    242.10  12%2 <
  -7   1 -11   2240.40   3151.50    243.20  12%2 o
   8 -10  -1    643.08    533.60    293.50  12%2 <
   9  -9   2   1456.70   1774.50    276.80  12%2 o
  12  -8   8     54.32    184.90    193.20  12%2 <
 -10   4 -12    683.40    179.50    160.60  12%2 <
  -3  -3 -10    121.77    728.10    270.30  12%2 <
 -10   6  -9    526.64    433.50    202.80  12%2 <
  -7   3  -8   8473.70   6019.50    300.30  12%2 o
 -13  11  -7    250.29    379.40    163.80  12%2 <
 -10   8  -6    466.59   1142.30    215.80  12%2 o
  10  -8   5    178.05    344.90    210.20  12%2 <
   6  -2   7    154.03    554.60    290.90  12%2 <
  11  -7   8     20.47    187.70    197.40  12%2 <
   8  -2  10    123.50    324.80    205.00  12%2 <
  -9   3 -12     16.43    199.20    179.40  12%2 <
 -11  13  -1   1580.40   2530.80    257.30  12%2 o
  13 -15   0     26.77    -22.30    200.20  12%2 <
   8  -8   2    385.46     29.80    282.80  12%2 <
 -10  14   2    303.67    578.30    217.70  12%2 <
  14 -14   3     18.30     83.10    177.40  12%2 <
   9  -7   5    384.15   1007.50    242.20  12%2 o
   3   3   9   1611.10   1420.50    303.50  12%2 o
   5   3  12    209.23    -10.80    213.70  12%2 <
 -12   8 -10    303.94    184.50    163.00  12%2 <
  -3  -1  -7   1424.90   2784.60    385.90  12%2 o
 -12  10  -7     41.05      1.90    180.60  12%2 <
  -6   6  -2  12627.00  13106.80    432.60  12%2 o
  12 -14   0    419.49   1679.60    243.30  12%2 o
  -8  10   0   6664.40   7186.70    323.50  12%2 o
  13 -13   3     69.13    198.10    199.10  12%2 <
  14 -12   6      5.08    150.40    161.40  12%2 <
  10  -6   8    304.95    339.60    186.50  12%2 <
   7  -1  10     59.25    285.20    201.20  12%2 <
  12  -6  11    132.63    396.20    153.90  12%2 <
  -8   2 -12    292.23    393.10    203.60  12%2 <
  -9   5  -9     64.97    176.10    190.80  12%2 <
  -6   2  -8   2363.40   2270.30    291.40  12%2 o
  -9   7  -6    235.36    205.90    209.90  12%2 <
 -13  15  -2     96.03    496.90    173.70  12%2 <
  12 -12   3   1114.40    954.10    227.50  12%2 o
   8  -6   5    101.53    585.60    260.40  12%2 <
  13 -11   6     22.57     15.10    180.20  12%2 <
   5  -1   7   2786.60   1275.00    290.10  12%2 o
   9  -5   8    149.41    253.00    211.20  12%2 <
  11  -5  11     17.95     36.60    159.80  12%2 <
   4   4  12    972.80    972.60    221.60  12%2 o
  -5  -1 -11    118.30    179.30    213.70  12%2 <
 -11   7 -10    585.91    485.20    172.40  12%2 <
 -11   9  -7   4888.00   3589.30    226.20  12%2 o
  12 -10   6    221.79     97.90    208.10  12%2 <
  13  -9   9     26.33    355.80    171.30  12%2 <
   6   0  10    409.42    -47.80    222.40  12%2 <
  -8   4  -9    475.58    423.70    214.50  12%2 <
 -13  11  -8    432.03     87.90    158.70  12%2 <
 -11  15   1     85.31     -0.60    205.10  13%2 <
  -9  13   2    511.12    442.90    240.20  13%2 <
   7  -3   8   7258.70   4882.20    284.30  13%2 o
   5   1  10   1892.40   1395.50    240.80  13%2 o
  -8   2 -12    255.14    393.10    203.60  13%2 <
  -2  -4 -10    441.70    671.40    280.50  13%2 <
 -12   8 -10    294.92    184.50    163.00  13%2 <
  -9   5  -9     66.87    176.10    190.80  13%2 <
  -6   2  -8   1838.70   2270.30    291.40  13%2 o
  -3  -1  -7   1437.50   2784.60    385.90  13%2 o
 -12  10  -7     67.34      1.90    180.60  13%2 <
  -9   7  -6    295.94    205.90    209.90  13%2 <
  -6   6  -2  11749.00  13106.80    432.60  13%2 o
 -13  15  -2    143.15    496.90    173.70  13%2 <
   7  -9  -1   5276.00   7111.30    391.80  13%2 o
 -11  13  -1   1702.80   2530.80    257.30  13%2 o
  13 -15   0     50.85    -22.30    200.20  13%2 <
  12 -14   0    676.09   1679.60    243.30  13%2 o
  -8  10   0   6735.40   7186.70    323.50  13%2 o
 -10  14   2    228.16    578.30    217.70  13%2 <
  13 -13   3     64.13    198.10    199.10  13%2 <
  12 -12   3   1165.80    954.10    227.50  13%2 o
  -7  11   3   1592.80   1443.00    310.50  13%2 o
   8  -6   5    150.02    585.60    260.40  13%2 <
  14 -12   6      5.34    150.40    161.40  13%2 <
  13 -11   6     16.02     15.10    180.20  13%2 <
   5  -1   7   2870.80   1275.00    290.10  13%2 o
  10  -6   8    292.30    339.60    186.50  13%2 <
   9  -5   8    196.71    253.00    211.20  13%2 <
   7  -1  10     45.17    285.20    201.20  13%2 <
  11  -5  11     25.74     36.60    159.80  13%2 <
   4   4  12    978.79    972.60    221.60  13%2 o
  -5  -1 -11    220.82    179.30    213.70  13%2 <
 -11   7 -10    585.69    485.20    172.40  13%2 <
 -11   9  -7   4424.80   3589.30    226.20  13%2 o
 -10  12  -1   2531.30   1692.20    251.10  13%2 o
  11 -13   0    276.05    594.10    237.90  13%2 <
   7  -7   2   4601.90   6086.00    362.80  13%2 o
  12 -10   6    232.47     97.90    208.10  13%2 <
  13  -9   9     40.15    355.80    171.30  13%2 <
   6   0  10    474.47    -47.80    222.40  13%2 <
  -8   4  -9    211.36    423.70    214.50  13%2 <
 -13  11  -8    165.24     87.90    158.70  13%2 <
 -12  14  -2    116.57    370.50    206.50  13%2 <
  11 -11   3    877.68    867.80    235.10  13%2 o
   7  -5   5   2921.90   2610.50    351.40  13%2 o
   8  -4   8    956.32    527.00    229.10  13%2 <
  -7   1 -12    180.86     72.50    191.70  13%2 <
  -4  -2 -11    164.18    218.10    241.80  13%2 <
 -10   6 -10     49.77    134.00    171.10  13%2 <
  -5   1  -8   4726.80   2923.10    289.90  13%2 o
  -8   6  -6    759.52   1536.40    236.60  13%2 o
  10 -12   0    728.81   1983.90    256.60  13%2 o
  10 -10   3    623.26   1163.20    241.80  13%2 o
  11  -9   6    285.10    354.30    192.70  13%2 <
  12  -8   9     33.78    156.80    162.60  13%2 <
 -12  10  -8    311.87    220.90    166.30  13%2 <
 -10   8  -7   2519.00   2105.00    214.80  13%2 o
  14 -14   4    167.83    -32.20    179.60  13%2 <
  10  -8   6   1483.50    612.60    226.80  13%2 <
  11  -7   9    182.32    480.00    192.90  13%2 <
 -11   7 -11    187.82    260.50    166.50  13%2 <
  -9   5 -10     75.74    380.60    191.90  13%2 <
  -7   3  -9   4166.80   4128.90    254.50  13%2 o
  14 -12   7    178.87    154.10    156.50  13%2 <
  -8   6  -7     71.99   -157.90    220.90  14%2 <
  -9   7  -7    348.57    849.90    221.00  14%2 o
  -6   4  -6   1471.80   1224.80    282.70  14%2 o
  -7   5  -6  16227.00  16219.10    370.90  14%2 o
 -12  12  -6    463.56    461.90    174.40  14%2 <
 -13  13  -6    110.92    324.00    168.80  14%2 <
 -10  12  -2   2620.20   1287.50    233.50  14%2 o
 -11  13  -2    158.74    531.30    208.40  14%2 <
  -8  10  -1   6478.30   4838.60    309.50  14%2 o
  -9  11  -1    389.04    683.80    243.50  14%2 <
   9 -11   0   5733.20   5817.20    312.40  14%2 o
   8 -10   0   1775.50   1678.80    293.20  14%2 o
  13 -15   1     53.16   -166.10    199.70  14%2 <
  12 -14   1    197.48    193.50    221.10  14%2 <
  11 -13   1   2376.60   3525.00    263.80  14%2 o
 -10  14   1    155.10    610.50    225.30  14%2 <
   5  -5   2  46710.00  38248.00    563.40  14%2 o
  -8  12   2   1353.50    728.00    256.50  14%2 <
   9  -9   3   1678.80   2925.40    269.70  14%2 o
   8  -8   3    343.71    927.80    286.80  14%2 o
  13 -13   4     54.19    185.00    202.50  14%2 <
  12 -12   4   1439.80   1106.70    235.80  14%2 o
  11 -11   4   9010.40  10396.60    321.70  14%2 o
   6  -4   5  65664.00  68972.80    643.10  14%2 o
   5  -3   5   6444.10  11585.20    423.90  14%2 o
   9  -7   6    287.16    189.90    240.20  14%2 <
   8  -6   6   1346.10   1754.20    265.20  14%2 o
  13 -11   7    432.87    794.10    177.20  14%2 o
  12 -10   7     97.48    291.10    192.20  14%2 <
  11  -9   7   5295.30   4368.40    254.30  14%2 o
   3   1   7   6879.80   6029.00    374.70  14%2 o
   6  -2   8   2548.70   5062.10    304.40  14%2 o
  10  -6   9   1058.80     48.50    184.10  14%2 <
   9  -5   9    191.46    963.40    194.90  14%2 o
   8  -4   9    596.07    778.30    219.60  14%2 o
  12  -8  10    221.81    412.30    162.10  14%2 <
  11  -7  10    241.85    776.90    179.40  14%2 o
  10  -4  12    206.46    210.70    157.50  14%2 <
   9  -3  12     49.04    252.90    167.30  14%2 <
   2   6  12    329.77    396.20    242.90  14%2 <
  -5  -1 -12    155.26   -180.60    202.30  14%2 <
  -3  -3 -11    463.03    519.50    239.20  14%2 <
  -9   5 -11    417.56    340.10    183.30  14%2 <
 -10   6 -11     97.20    135.40    158.60  14%2 <
  -1  -5 -10    352.12    858.00    291.00  14%2 <
  -7   3 -10    285.46    543.30    203.50  14%2 <
  -8   4 -10    317.79    379.20    194.50  14%2 <
  -6   2  -9     71.26    -68.00    214.60  14%2 <
 -11   9  -9    106.43    274.10    157.70  14%2 <
 -12  10  -9     73.47    408.50    169.30  14%2 <
 -10   8  -8    945.98    784.20    187.80  14%2 o
 -11   9  -8     62.19    522.30    197.00  14%2 <
  10 -10   4   4141.70   3736.00    269.20  14%2 o
  13 -13   5    630.64    779.80    196.00  14%2 o
  10  -8   7   2283.80   1841.40    237.00  14%2 o
  13 -11   8    674.87    501.20    181.60  14%2 <
 -11   7 -11    210.19    260.50    166.50  14%2 <
  -9   5 -10    117.36    380.60    191.90  14%2 <
  -7   3  -9   4314.80   4128.90    254.50  14%2 o
  14 -12   7    144.17    154.10    156.50  14%2 <
  -5  -1 -13     47.85   -220.50    202.10  15%2 <
  -3  -3 -12    111.22    345.10    221.10  15%2 <
  -4  -2 -12     61.03    -99.90    212.20  15%2 <
  -2  -4 -11    170.24    460.10    245.40  15%2 <
  -8   4 -11   1462.60    402.80    191.20  15%2 <
  -6   2 -10   4169.80   3141.80    230.20  15%2 o
 -10   8  -9     51.90     34.50    169.10  15%2 <
  -9   7  -8    234.15    295.40    182.30  15%2 <
  -7   5  -7   3442.40   4613.60    272.70  15%2 o
 -12  12  -7     86.40    405.30    168.00  15%2 <
  -5   3  -6  30134.00  33657.50    491.80  15%2 o
  10 -14  -2    472.65    220.30    229.40  15%2 <
  -9  11  -2    410.71    448.10    242.30  15%2 <
   9 -11   1    616.98    389.40    246.00  15%2 <
  12 -14   2    112.83    298.60    192.90  15%2 <
   4  -4   2  23557.00  20302.90    529.70  15%2 o
  -7  11   2   3352.40   2889.50    305.90  15%2 o
   9  -9   4   7326.00   8647.70    305.50  15%2 o
  -8  14   4   1241.60   2018.40    271.20  15%2 o
  12 -12   5    489.60    497.60    206.80  15%2 <
   4  -2   5  28039.00  27455.60    498.60  15%2 o
   9  -7   7   3040.10   1533.60    215.20  15%2 o
  12 -10   8    183.98    103.30    171.10  15%2 <
   7  -3   9   6416.60   2594.40    243.00  15%2 o
  10  -6  10    606.48    859.80    194.00  15%2 o
   9  -5  10    355.25    154.40    195.80  15%2 <
   3   3  10    936.42   1845.20    269.20  15%2 o
   8  -2  12    866.18    220.40    188.40  15%2 <
   7  -1  12    108.60     31.50    211.60  15%2 <
  -9   5 -12   1219.00    517.60    160.20  15%2 o
 -11   9 -10    495.01    423.40    153.70  15%2 <
  -8   6  -8    223.34     30.40    209.70  15%2 <
 -10  10  -6    233.07    888.50    194.30  15%2 o
  -7   9  -1   2712.70   2771.20    284.90  15%2 o
 -10  14   0    783.63   1021.20    221.40  15%2 o
   6  -6   3   1380.60    576.10    329.00  15%2 <
  11 -11   5    624.09    907.60    227.10  15%2 o
   6  -4   6    279.42   1200.90    301.00  15%2 o
  11  -9   8    215.30     52.20    179.20  15%2 <
   4   0   8   2215.30   1217.50    280.30  15%2 o
  -7   3 -11    767.29    356.10    196.80  15%2 <
 -11  11  -7    899.02    502.80    194.40  15%2 <
   9 -13  -2    221.14    523.50    238.40  15%2 <
  11 -13   2    105.67    187.40    212.70  15%2 <
   8  -8   4   1324.80   1213.70    272.70  15%2 o
  13 -13   6    196.06    156.10    173.30  15%2 <
   8  -6   7    542.08    254.00    228.10  15%2 <
   6  -2   9    115.23    220.00    226.10  15%2 <
  -4  -2 -13    127.34      8.20    190.10  15%2 <
  -8   4 -12     12.66   -219.10    173.10  15%2 <
  -9   7  -9    100.30    172.40    173.00  15%2 <
  -6   4  -7   2028.10   1966.50    264.10  15%2 o
  11 -15  -1    433.22    642.30    210.90  15%2 o
 -11  15  -1   1537.30   1199.20    202.80  15%2 o
  -8  12   1    578.29    727.50    256.00  15%2 <
  10  -8   8   2102.60   1169.00    204.90  15%2 o
   8  -4  10    368.06    161.80    198.30  15%2 <
   6   0  12    769.34    242.80    212.90  15%2 <
 -10   8 -10    163.92    210.60    156.10  15%2 <
  -8  10  -2    341.51   -358.60    226.80  15%2 <
   8 -10   1   3691.70   7486.80    305.00  15%2 o
  10 -12   2    514.27    180.40    236.70  15%2 <
  10 -10   5   2790.30   2888.70    237.70  15%2 o
  12 -12   6    142.76   -258.00    194.30  15%2 <
  12 -10   9     93.74   -164.50    156.40  15%2 <
  -9   9  -6    260.57    -49.50    191.40  15%2 <
   4  -2   6  28920.00  23612.50    463.80  16%2 o
  12 -12   7     38.67    -57.80    176.90  16%2 <
  11 -11   7    219.83    810.00    187.80  16%2 o
   6  -4   7   1049.80    963.70    260.30  16%2 o
   7  -5   8   3233.20   3900.80    254.50  16%2 o
   9  -7   9    189.73     38.80    191.60  16%2 <
  11  -9  10    404.14    167.90    153.70  16%2 <
  10  -8  10     92.07    215.60    158.00  16%2 <
   6  -2  10    305.06    442.60    227.90  16%2 <
   1   5  10   1216.70    716.60    304.00  16%2 <
   9  -5  12    552.31    497.80    172.10  16%2 <
  -1  -5 -12    198.02    -46.20    225.70  16%2 <
  -6   2 -12    187.25    270.10    190.80  16%2 <
   0  -6 -11   1040.40    497.10    278.70  16%2 <
  -5   1 -11    303.19    232.70    209.50  16%2 <
  -9   7 -11    232.55    248.50    152.10  16%2 <
  -8   6 -10     24.63    -47.20    183.90  16%2 <
  -7   5  -9    128.94    462.00    202.70  16%2 <
 -10  10  -9    117.29    456.60    170.30  16%2 <
  -1  -3  -8    490.92    759.70    339.30  16%2 <
  -9   9  -8    771.24    430.80    200.90  16%2 <
  -8   8  -7    821.32    777.00    218.90  16%2 o
  -7   7  -6    656.24    832.40    235.40  16%2 o
 -11  13  -6    759.07    476.20    164.20  16%2 <
   8 -12  -2    519.93    211.80    260.10  16%2 <
  -7   9  -2    377.89    324.40    260.60  16%2 <
 -10  14  -2   1135.30   1456.70    207.90  16%2 o
   9 -13  -1    256.92    550.60    240.60  16%2 <
  11 -15   0     41.21     81.70    192.60  16%2 <
  -8  12   0    592.38    886.90    251.10  16%2 o
  -7  11   1    485.37    668.60    257.30  16%2 <
   8 -10   2    194.36    255.70    254.60  16%2 <
  -6  10   2   1531.90    772.70    335.30  16%2 <
  10 -12   3    972.07   1923.10    241.10  16%2 o
  12 -14   4    142.11   -116.80    182.00  16%2 <
  11 -13   4    192.57     58.90    204.80  16%2 <
   6  -6   4  15589.00  18481.90    409.10  16%2 o
  -6  12   5    523.35   -142.10    334.90  16%2 <
   9  -9   6    330.05   -412.30    215.00  16%2 <
  -9   7 -10     88.58    134.70    166.50  16%2 <
  10 -14  -1    125.98    443.80    226.10  16%2 <
  -6   8  -1   2113.80   2479.30    326.50  16%2 o
 -10  14  -1    635.67    959.50    220.40  16%2 o
  11 -11   6    175.66    442.80    189.90  16%2 <
   5   1  12    358.31   -139.20    208.70  16%2 <
  -5   3  -7     51.41    579.70    262.60  16%2 <
 -11  15  -2     60.67    100.30    185.80  16%2 <
   7  -9   1   3470.00   2866.70    295.20  16%2 o
   9 -11   2    584.62    618.70    223.20  16%2 <
  11 -13   3    516.88    786.30    214.60  16%2 o
  -6   4  -8     47.32     -7.90    224.60  16%2 <
  -9   9  -7    198.53    -66.20    207.20  16%2 <
  -8   8  -6    736.52    555.60    202.20  16%2 <
  10 -10   6    307.55   1135.30    222.60  16%2 o
   8  -6   8    187.13    161.70    190.90  16%2 <
  10  -8   9     55.17    109.80    166.10  16%2 <
 -10  10  -8    418.12     75.10    174.60  16%2 <
   8  -8   5    508.76    981.20    219.60  16%2 o
  10 -10   7   3154.10   2992.10    236.90  17%2 o
   5  -3   7    518.57   1271.20    273.80  17%2 o
   8  -6   9    131.74    149.50    199.40  17%2 <
  10  -8  10     61.90    215.60    158.00  17%2 <
   5  -1  10    279.68     83.30    224.60  17%2 <
   8  -4  12     77.66    129.20    173.30  17%2 <
   5   1  13     33.37    264.60    208.20  17%2 <
   0  -6 -12    214.29    451.10    245.10  17%2 <
  -5   1 -12    356.13     39.40    205.00  17%2 <
  -8   6 -11     53.20   -100.40    158.50  17%2 <
  -3  -1 -10    323.45    137.80    237.10  17%2 <
  -7   5 -10    434.01    299.40    193.60  17%2 <
  -6   4  -9     61.68    376.00    208.00  17%2 <
 -10  10  -9    136.10    456.60    170.30  17%2 <
  -5   3  -8    588.75    336.40    235.20  17%2 <
  -9   9  -8   1072.20    430.80    200.90  17%2 <
  -4   2  -7   6175.20   5463.40    322.80  17%2 o
  -8   8  -7    986.52    777.00    218.90  17%2 o
  -7   7  -6     99.32    832.40    235.40  17%2 o
  -6   8  -2   3631.10   3359.10    331.30  17%2 o
 -10  14  -2   1417.10   1456.70    207.90  17%2 o
   8 -12  -1    378.14     37.50    238.10  17%2 <
  -5   7  -1  12365.00   8209.30    399.00  17%2 o
  10 -14   0    687.24    245.10    224.60  17%2 <
  11 -15   1   2175.50   1645.20    213.40  17%2 o
   6  -8   1   1730.70    733.60    327.90  17%2 <
  -9  15   2   1031.60    755.40    217.70  17%2 o
   9 -11   3   2617.10   2293.10    246.70  17%2 o
  11 -13   4    367.49     58.90    204.80  17%2 <
  12 -14   5     95.87     86.50    156.50  17%2 <
   7  -7   5    961.95   1967.50    274.90  17%2 o
   3   3  12    217.71    334.40    224.00  17%2 <
 -10  12  -6   3848.20   2649.00    206.50  17%2 o
   7  -9   2    637.59     93.30    267.50  17%2 <
  10 -12   4   1891.50   2684.40    242.00  17%2 o
   5  -5   4  17802.00  16358.80    423.80  17%2 o
   8  -8   6    731.89    215.60    206.40  17%2 <
  11 -11   8    244.96    370.40    165.20  17%2 <
   6  -4   8   1837.30    668.50    232.80  17%2 <
   3   1   9    225.35     68.10    255.70  17%2 <
   9  -7  10    742.72    433.50    183.70  17%2 <
  -5   1 -13     18.60    -27.20    190.70  17%2 <
  -9   9  -9     30.71    -87.40    165.00  17%2 <
  -8   8  -8     22.12    -46.30    200.30  17%2 <
   9 -13   0   1404.30   1325.20    250.90  17%2 o
   9  -9   7    183.57    -52.30    209.40  17%2 <
   7  -3  12     36.85    -92.70    179.30  17%2 <
  -7   5 -11    132.14    -61.90    164.40  17%2 <
  -6   4 -10     48.71    234.20    192.00  17%2 <
  -7   7  -7    182.36    295.40    194.50  17%2 <
  -6   6  -6    501.40    103.10    251.00  17%2 <
  -9  13  -2   2206.20   3100.50    237.50  17%2 o
  -8  12  -1   8167.00   6795.80    291.50  17%2 o
   8 -10   3   2945.80   2488.70    254.30  17%2 o
  11 -13   5    704.33    527.00    188.50  17%2 <
   6  -6   5  24942.00  33993.40    476.30  17%2 o
   7  -5   9    705.38    543.60    211.00  17%2 <
   4   0  10    761.58   1332.70    234.20  17%2 o
  -5   3  -9    827.33   1416.20    226.90  17%2 o
 -10  12  -7    453.90    450.90    172.20  17%2 <
  10 -10   8    425.43    728.60    175.70  17%2 o
  -7   5 -12    556.95    146.70    157.40  18%2 <
  -2  -2 -10   1862.30   1573.80    264.20  18%2 o
  -9   9 -10     41.48    179.10    154.30  18%2 <
  -1  -3  -9    428.00   1419.50    304.90  18%2 o
  -8   8  -9    364.71     11.40    173.80  18%2 <
   0  -4  -8   9827.10  10684.80    445.70  18%2 o
  -4   2  -8   5955.90   4560.40    295.60  18%2 o
  -3   1  -7   2574.80   3118.40    334.20  18%2 o
  -9  11  -6    169.09    -32.60    187.80  18%2 <
   7 -11  -1    668.42   1496.30    260.50  18%2 o
   5  -7   1  11670.00  10059.00    410.40  18%2 o
  11 -15   2     93.60     70.90    197.30  18%2 <
  -8  14   2    226.82    237.70    226.10  18%2 <
  -7  13   3     35.71    149.90    256.50  18%2 <
   9 -11   4   5192.90   3473.40    243.50  18%2 o
  -6  12   4    630.16    177.00    300.10  18%2 <
  10 -12   5   3495.00   4580.00    242.80  18%2 o
   7  -7   6     95.92    463.60    221.50  18%2 <
   8  -8   7    670.49    719.90    204.10  18%2 o
   4  -2   7   5384.70   5226.90    328.20  18%2 o
   5  -3   8    254.85    687.80    241.40  18%2 <
   8  -6  10     34.81   -219.30    187.80  18%2 <
   0   6  10     93.56   -280.90    298.50  18%2 <
   6  -2  12    266.71    219.00    185.70  18%2 <
   2   4  12    112.80    470.80    225.80  18%2 <
  -3  -1 -12    948.90    557.90    224.60  18%2 <
  -6   4 -11     21.31    124.90    187.30  18%2 <
  -7   7  -8     79.28    401.80    186.20  18%2 <
 -10  12  -8    119.22      2.90    151.10  18%2 <
   8 -12   0    277.60    362.90    246.30  18%2 <
   6  -8   2   3089.00   2941.50    313.00  18%2 o
   3  -3   3  71300.00  63956.60    682.80  18%2 o
  11 -13   6    432.11    728.50    176.20  18%2 o
   9  -9   8    833.48    696.50    186.50  18%2 o
   6  -4   9    299.86    394.80    211.20  18%2 <
  -5   3 -10    310.01    461.90    207.30  18%2 <
  -6   6  -7    248.78     45.30    230.20  18%2 <
  -9  11  -7    401.16    618.20    196.90  18%2 o
  -5   7  -2    417.57   1853.90    349.60  18%2 o
  -8  12  -2   3030.30   3705.20    266.40  18%2 o
   9 -13   1    707.59   1290.40    242.60  18%2 o
   7  -9   3    147.15   1210.70    249.00  18%2 o
   4  -4   4    913.23   1902.40    371.00  18%2 o
  10 -10   9    101.30    -24.60    162.40  18%2 <
   7  -5  10    266.00    421.70    195.90  18%2 <
   3   1  10     92.64     32.10    235.50  18%2 <
   3   3  13    717.48    779.90    202.00  18%2 o
  -8   8 -10     35.58    161.30    160.10  18%2 <
  -4   2  -9    654.66    875.50    247.20  18%2 o
  -5   5  -6  12420.00  13880.00    366.90  18%2 o
  -7  11  -1    196.09    769.20    262.30  18%2 <
  -9  15   0     95.17    -58.70    191.60  18%2 <
  10 -14   2   1037.90   1257.60    216.00  18%2 o
   8 -10   4   1705.40   1456.40    222.70  18%2 o
   9 -11   5    788.45   1743.70    235.50  18%2 o
   5  -5   5   4628.20   7954.50    349.70  18%2 o
   6  -6   6    416.30    685.10    258.40  18%2 <
  -6   4 -12    155.89    215.20    179.90  18%2 <
  -7   7  -9     79.58    138.20    195.30  18%2 <
  -8  10  -6    720.13   2005.40    212.60  18%2 o
  11 -15   3     65.25    499.50    176.20  18%2 <
  10 -12   6   2661.70   2396.60    213.20  18%2 o
   7  -7   7     41.26     20.00    216.90  18%2 <
   5  -1  12    190.07    312.80    200.90  18%2 <
  -9  11  -8    379.68   -116.10    165.10  18%2 <
   8  -8   8     23.57    148.80    184.60  18%2 <
   9  -9   9     30.03    173.60    164.80  18%2 <
  10 -12   8    115.75    122.00    153.70  19%2 <
   7  -7   8     37.05    327.90    190.00  19%2 <
   8  -8   9    507.80    565.80    173.60  19%2 o
   9  -9  10     35.22    -58.50    156.20  19%2 <
   5  -3  10    245.53    780.30    208.70  19%2 o
   7  -5  12    214.80    246.60    159.50  19%2 <
   4   0  12    274.24     47.80    205.20  19%2 <
   5  -1  13     25.57   -144.90    177.70  19%2 <
  -2  -2 -12     42.15    -74.30    210.00  19%2 <
  -5   3 -12    102.09    208.80    180.80  19%2 <
  -4   2 -11     40.55     96.80    207.30  19%2 <
  -7   7 -11     73.77    123.60    156.10  19%2 <
  -1  -3 -10    109.37    -55.80    271.10  19%2 <
  -4   2 -10    129.30    -50.10    216.70  19%2 <
  -6   6 -10    535.95    191.00    171.50  19%2 <
  -3   1  -9   1337.30    415.40    238.20  19%2 <
  -6   6  -9    110.37    299.90    196.80  19%2 <
  -8  10  -9    513.88    230.60    166.10  19%2 <
  -5   5  -8    558.58     17.80    221.70  19%2 <
  -8  10  -8   1669.90    823.20    183.70  19%2 o
  -5   5  -7   2401.90   1323.60    257.00  19%2 o
  -7   9  -7   1426.00    978.30    196.60  19%2 o
  -4   4  -6   8816.40   7221.10    332.90  19%2 o
  -7   9  -6    174.92    383.60    200.50  19%2 <
  -9  13  -6   1312.60    688.40    188.50  19%2 o
   9 -15  -2   1024.10    954.60    225.70  19%2 o
   5  -9  -2  10084.00  11032.40    432.50  19%2 o
  -7  11  -2    575.36   1605.30    238.50  19%2 o
  -9  15  -2    718.61    339.30    193.20  19%2 <
   6 -10  -1   5145.30   6687.40    336.40  19%2 o
  -9  15  -1    162.96     16.00    180.20  19%2 <
   7 -11   0    593.86   1130.60    259.90  19%2 o
  -8  14   0    303.33    465.50    212.60  19%2 <
   8 -12   1   6995.70   6066.70    286.50  19%2 o
   4  -6   1   6118.60   5622.80    460.20  19%2 o
  -5   9   1  12379.00  12191.80    420.10  19%2 o
   8 -12   2   2878.30   3655.10    253.60  19%2 o
   5  -7   2   1648.60   2426.70    335.60  19%2 o
  -7  13   2    220.03    880.60    242.00  19%2 o
   9 -13   3    948.35    844.50    225.40  19%2 o
   6  -8   3   1175.40   1097.70    284.70  19%2 o
  -6  12   3    448.47   1426.10    291.60  19%2 o
  10 -14   4    104.58    320.80    184.90  19%2 <
   7  -9   5   1063.50    730.50    235.10  19%2 o
   4  -4   5  35708.00  35745.90    515.60  19%2 o
  -7  15   5    190.83    308.40    249.10  19%2 <
   8 -10   6    144.86    551.70    202.40  19%2 <
   5  -5   6  15089.00  16488.30    386.50  19%2 o
   9 -11   7    337.25    355.20    207.50  19%2 <
   6  -6   7    195.54    522.00    214.70  19%2 <
  -3  -1 -13   1207.70    382.20    201.90  19%2 <
  -5   3 -11     80.72   -142.70    190.60  19%2 <
  -8   8 -11     41.86    417.90    152.50  19%2 <
  -7   7 -10    270.59     66.00    181.60  19%2 <
  -6   6  -8    601.03    156.10    197.40  19%2 <
  -8  10  -7    481.31    370.40    185.90  19%2 <
   9 -13   2   2615.50   3536.20    253.00  19%2 o
  10 -14   3    345.91    368.40    195.70  19%2 <
   7  -9   4   2985.60   3092.40    262.50  19%2 o
   8 -10   5    408.15    198.00    225.80  19%2 <
   3  -1   7   3243.60   2569.50    335.50  19%2 o
   4  -2   8   5404.90   5261.90    302.70  19%2 o
   5  -3   9    387.42    763.70    221.70  19%2 o
   6  -4  10    277.71    321.70    194.40  19%2 <
  -9  11  -9     27.66   -153.70    151.60  19%2 <
   9 -11   6    291.09    548.60    199.00  19%2 <
  10 -12   7    765.15    705.40    177.90  19%2 o
  -2  -2 -13    436.21    315.60    201.90  20%2 <
  -1  -3 -12    120.81    366.70    226.80  20%2 <
  -4   2 -12    352.10    207.60    183.40  20%2 <
  -6   6 -11     33.33    475.70    176.80  20%2 <
   0  -4 -10    996.72    908.00    281.80  20%2 o
  -3   1 -10    245.66   -326.00    219.30  20%2 <
  -6   6 -10    353.16    191.00    171.50  20%2 <
  -8  10 -10     27.22     85.70    147.60  20%2 <
  -8  10  -9    691.77    230.60    166.10  20%2 <
  -5   5  -8    699.41     17.80    221.70  20%2 <
  -4   4  -7   4730.70   5370.40    314.60  20%2 o
  -7   9  -7   1757.40    978.30    196.60  20%2 o
  -9  13  -7    140.16    215.10    152.00  20%2 <
  -9  13  -6   1605.00    688.40    188.50  20%2 o
   8 -14  -2    711.09     29.00    225.90  20%2 <
  -4   6  -2   1106.40   4346.50    366.90  20%2 o
  -9  15  -2    679.11    339.30    193.20  20%2 <
   9 -15  -1   1538.60   1728.10    216.70  20%2 o
  -6  10  -1   1766.20   2395.20    282.60  20%2 o
  -8  14  -1   1680.00   1957.00    224.90  20%2 o
   6 -10   0   3497.10   3787.30    310.10  20%2 o
   7 -11   1    362.69   1053.70    267.80  20%2 o
  -7  13   1     98.15    215.70    237.50  20%2 <
   8 -12   2   2800.40   3655.10    253.60  20%2 o
   9 -13   3    553.51    844.50    225.40  20%2 o
   5  -7   3   1086.30   1989.20    316.80  20%2 o
   2  -2   3  13286.00  10813.40    576.70  20%2 o
  10 -14   4    149.16    320.80    184.90  20%2 <
   6  -8   4   1035.20   2282.30    267.80  20%2 o
  10 -14   5     34.38    278.10    177.80  20%2 <
   7  -9   5    701.95    730.50    235.10  20%2 o
   8 -10   6    160.03    551.70    202.40  20%2 <
   9 -11   7    702.57    355.20    207.50  20%2 <
   5  -5   7   2534.00   1946.80    263.60  20%2 o
  10 -12   8    156.83    122.00    153.70  20%2 <
   6  -6   8    483.34    671.20    219.70  20%2 o
   3  -1   8    844.59   1081.70    272.40  20%2 o
   7  -7   9     56.04    268.90    179.40  20%2 <
   4  -2   9   1216.40   1558.90    251.50  20%2 o
   8  -8  10     14.23     29.90    178.20  20%2 <
   5  -3  10    549.76    780.30    208.70  20%2 o
   3   1  12     14.53     89.30    218.00  20%2 <
  -5   5  -9   2377.00   2130.70    212.40  20%2 o
  -7   9  -8   1105.90    556.20    185.10  20%2 o
  -6   8  -6    661.86    564.90    206.70  20%2 <
  -9  15  -3     14.32    201.30    170.40  20%2 <
  -5   9   0    616.19    510.40    303.80  20%2 <
   9 -13   4    625.66    737.00    212.70  20%2 o
   4  -4   6   8595.90   6490.00    360.00  20%2 o
   8 -10   7     35.57     11.40    210.10  20%2 <
   9 -11   8    205.19     51.60    166.30  20%2 <
   6  -4  12    101.37    195.60    161.70  20%2 <
  -4   2 -13     24.96    316.60    174.30  20%2 <
  -6   6 -12     59.42    271.70    164.80  20%2 <
  -3   1 -11     34.93    152.00    207.40  20%2 <
  -8  12  -6    323.45    253.50    195.00  20%2 <
  -6  10  -2    134.50    609.20    252.60  20%2 <
   9 -15   0    142.54    526.60    208.90  20%2 <
   8 -12   3   4082.40   4572.80    261.60  20%2 o
   7  -9   6    162.22    269.10    225.00  20%2 <
   7  -7  10    139.52    337.40    182.00  20%2 <
   4  -2  10    462.73    104.70    220.00  20%2 <
  -5   5 -10     86.15    -33.80    194.80  20%2 <
  -7   9  -9     69.60     -3.30    169.40  20%2 <
  -6   8  -7   1777.20    831.00    223.30  20%2 o
   6  -6   9    259.28    -32.70    198.20  20%2 <
   9 -11   9     27.04    173.60    150.40  20%2 <
  -1  -1  -9   1274.40    738.40    284.70  21%2 <
  -5   7  -9     36.59    105.60    179.20  21%2 <
  -7  11  -9    477.85    485.50    160.70  21%2 o
  -3   3  -8     84.94    310.70    262.40  21%2 <
  -5   7  -8    253.17    624.20    214.90  21%2 <
  -5   9  -2    490.35     -1.10    270.40  21%2 <
  -8  16   0    254.80    614.30    188.00  21%2 o
   8 -14   1   1435.00   1737.00    225.60  21%2 o
   9 -15   3     65.04     34.40    170.00  21%2 <
   0   4   9  19044.00  12507.30    398.50  21%2 o
   5  -5  10    167.62    382.80    194.30  21%2 <
   6  -6  12     68.68    116.80    152.00  21%2 <
   4  -2  13     43.67   -105.30    175.70  21%2 <
  -5   5 -12     46.60     50.60    169.30  21%2 <
  -1  -1  -8   1033.60   1214.40    317.60  21%2 o
  -5   7  -6   1533.90    870.40    240.70  21%2 o
  -8  14  -3    277.84    177.40    188.60  21%2 <
   7 -13  -2    756.53    565.20    252.30  21%2 <
  -5   9  -1   1338.00   1987.70    307.80  21%2 o
  -7  13  -1     28.66   -446.50    219.80  21%2 <
   9 -15   1    100.89    612.30    199.80  21%2 o
  -4   8   1  18569.00  21508.80    502.80  21%2 o
  -6  12   1    697.11     61.50    248.30  21%2 <
  -8  16   1    158.84    -14.20    187.70  21%2 <
   7 -11   3    782.87   1127.70    231.20  21%2 o
  -7  15   3    388.16    727.70    230.20  21%2 o
   9 -13   6   1218.60    567.10    199.40  21%2 <
   6  -8   6    350.97     28.40    232.00  21%2 <
  -6   8  -9    845.58    562.80    184.50  21%2 o
  -3   3  -7   5893.90   6140.10    329.40  21%2 o
  -7  11  -6   2611.20   2661.30    213.20  21%2 o
   8 -14   0    113.98    -57.50    205.30  21%2 <
   2  -2   4  53503.00  64193.90    672.60  21%2 o
   8 -10   9    807.71    313.20    167.90  21%2 <
   5  -5   9   2729.50   1871.50    228.60  21%2 o
   0  -4 -13     80.39    -70.80    218.30  21%2 <
   1  -5 -10    211.24    641.10    303.70  21%2 <
  -4   4 -10    748.80    566.80    198.40  21%2 <
   5  -9   0    397.30    479.20    307.60  21%2 <
   9 -15   2    523.16    444.40    203.90  21%2 <
   4  -6   3  12457.00  14465.50    389.70  21%2 o
   8 -12   5    579.57    394.10    207.40  21%2 <
   7  -9   8    780.09   1218.90    190.10  21%2 o
   3  -1  10     65.21    204.80    208.30  21%2 <
  -6   8 -10     93.16     70.50    165.00  21%2 <
  -5   7  -7    183.85    398.00    201.70  21%2 <
  -7  11  -7    295.42    186.50    185.00  21%2 <
  -7  13  -2   1132.80   1574.30    233.50  21%2 o
   6 -10   2    213.11    694.20    237.80  21%2 <
   5  -7   5   3492.60   2865.00    279.80  21%2 o
   3  -3   6   7995.40   6040.80    347.30  21%2 o
   9 -13   7    144.27    166.60    158.70  21%2 <
   8 -10  10     31.16    132.70    152.00  21%2 <
   4  -2  12    305.86    112.60    202.40  21%2 <
  -4   4 -11    267.96    427.60    184.70  21%2 <
  -6   8 -11    379.71    437.00    167.90  21%2 <
   7 -11   4   2255.20   1197.20    236.70  21%2 o
   6  -8   7   1561.20   1282.20    208.80  21%2 o
   4  -4   8    283.72     63.00    235.20  21%2 <
  -4   4 -12    530.56    495.20    182.50  21%2 <
  -7  11  -8    220.56    340.80    169.40  21%2 <
   8 -12   6    237.29   -338.70    187.80  21%2 <
   7  -9   9     59.62    565.30    174.20  21%2 o
  -1  -1  -9    271.17    738.40    284.70  22%2 <
  -3   3  -9    905.18    566.90    247.10  22%2 <
  -5   7  -9     44.08    105.60    179.20  22%2 <
  -7  11  -9    395.07    485.50    160.70  22%2 o
  -5   7  -8   1089.80    624.20    214.90  22%2 <
  -6  10  -8   1321.70   1249.80    209.90  22%2 o
  -4   6  -7    883.71   1299.20    241.30  22%2 o
  -6  10  -7   1992.30   2334.20    212.60  22%2 o
  -2   2  -6   7679.30   6221.60    388.40  22%2 o
  -4   6  -6   4405.20   2754.90    279.70  22%2 o
  -5   9  -3    794.29   1713.60    271.50  22%2 o
  -7  13  -3    921.32   1937.20    223.00  22%2 o
   6 -12  -2   1361.50    636.20    265.60  22%2 <
  -6  12  -1   2255.00   2689.20    253.40  22%2 o
  -8  16  -1    183.55    335.70    174.30  22%2 <
   7 -13   0    497.50    987.80    222.80  22%2 o
  -4   8   0  23408.00  20499.80    470.80  22%2 o
   5  -9   1   1026.20   1612.70    290.00  22%2 o
  -7  15   1    583.83   1159.70    211.90  22%2 o
   8 -14   2   1062.20   1841.20    227.40  22%2 o
   3  -5   2  11279.00  11748.40    457.20  22%2 o
  -5  11   2    389.14    839.00    284.10  22%2 <
  -7  15   2    148.58    339.00    211.00  22%2 <
   9 -15   3     26.51     34.40    170.00  22%2 <
   8 -14   3    251.74    640.90    198.60  22%2 o
   6 -10   3   7026.50   6449.80    297.00  22%2 o
   9 -15   4     72.53    293.60    155.00  22%2 <
   6 -10   4    927.26    720.10    235.90  22%2 o
   4  -6   4  25565.00  23931.40    449.60  22%2 o
  -6  14   4   1008.00    708.90    258.80  22%2 <
   7 -11   5    159.82    252.60    209.10  22%2 <
   4  -6   5  31739.00  32270.80    485.60  22%2 o
   2  -2   5    243.57    592.20    360.60  22%2 <
   7 -11   6   1545.90   2505.20    244.60  22%2 o
   5  -7   6   1147.90   1154.90    224.20  22%2 o
   8 -12   7    142.97    314.50    179.80  22%2 <
   5  -7   7     78.14    192.30    205.90  22%2 <
   3  -3   7   5790.50   6664.80    336.40  22%2 o
   8 -12   8   1240.20    965.00    187.90  22%2 o
   6  -8   8    588.50    397.20    193.80  22%2 <
   6  -8   9    592.03    373.60    182.60  22%2 <
   4  -4   9    909.41    548.60    214.60  22%2 <
   7  -9  10    452.32    444.60    180.90  22%2 <
   5  -5  10     30.10    382.80    194.30  22%2 <
   2   0  10     74.91    370.90    220.30  22%2 <
   6  -6  12     29.76    116.80    152.00  22%2 <
   3  -1  12     60.49    194.00    201.30  22%2 <
   1   3  12    386.96     74.80    223.00  22%2 <
   4  -2  13     26.84   -105.30    175.70  22%2 <
   1  -5 -11   1415.70    905.20    278.50  22%2 o
  -1  -1 -11    549.18    842.70    239.30  22%2 o
  -3   3 -11    432.08    378.60    192.80  22%2 <
  -5   7 -11     65.76     30.70    158.30  22%2 <
  -1  -1 -10   1298.70    766.80    257.00  22%2 <
  -3   3 -10   1108.50    595.80    224.30  22%2 <
  -5   7 -10    605.26    448.50    188.70  22%2 <
   7 -13   1     43.84    121.90    223.90  22%2 <
   4  -4  10    598.31    462.50    204.70  22%2 <
   5  -5  12    244.68    349.70    158.50  22%2 <
  -6  10  -9    176.84     29.00    166.90  22%2 <
   7 -11   7    267.88    130.90    191.30  22%2 <
  -4   4 -12    927.17    495.20    182.50  22%2 <
   7  -9   9    103.10    565.30    174.20  22%2 o
  -1  -1 -13    484.35     21.30    208.30  23%2 <
  -3   3 -13   1152.30    498.40    181.50  23%2 <
  -4   6 -10    502.56    148.20    193.40  23%2 <
  -6  10 -10    149.88    -13.80    156.10  23%2 <
  -2   2  -9   4523.00   3596.50    274.40  23%2 o
  -4   6  -9    715.72    636.90    201.60  23%2 o
   0  -2  -8   1107.00   2394.50    355.20  23%2 o
  -2   2  -8   4709.60   5737.50    305.10  23%2 o
  -7  13  -7     64.21     72.60    159.90  23%2 <
  -5   9  -6    808.94    637.70    219.30  23%2 <
  -6  12  -3   1381.90   2631.30    252.20  23%2 o
  -4   8  -2   9524.40   8501.80    366.00  23%2 o
   6 -12  -1    923.93     30.70    255.90  23%2 <
  -7  15  -1    497.55    402.70    188.00  23%2 <
   4  -8   0  18699.00  19221.00    459.50  23%2 o
  -7  15   0    436.07    200.90    189.80  23%2 <
  -5  11   1   3187.90   1362.80    273.90  23%2 o
   7 -13   2   1191.80   1668.80    241.90  23%2 o
   5  -9   3    519.58    996.60    252.90  23%2 o
  -6  14   3    882.26   1477.20    246.50  23%2 o
   8 -14   4     96.84    378.20    190.10  23%2 <
   8 -14   5    321.30    541.80    184.20  23%2 <
   6 -10   5   1995.60   1824.00    245.20  23%2 o
   4  -6   6   3792.10   3150.40    290.40  23%2 o
   2  -2   6   8472.40   7821.60    384.00  23%2 o
   7 -11   7    233.68    130.90    191.30  23%2 <
   7 -11   8    130.80     91.40    176.20  23%2 <
   5  -7   8   1084.10   3305.70    225.70  23%2 o
   3  -3   9    544.26    843.00    247.30  23%2 o
   6  -8  10     20.30   -271.10    163.60  23%2 <
   3  -1  13    521.31    575.60    196.20  23%2 <
   1   3  13     36.23    304.60    197.90  23%2 <
  -4   6 -11    268.00    469.10    183.60  23%2 <
   0  -2  -9    627.86   -254.60    284.70  23%2 <
  -5   9  -7   1220.30    531.20    211.20  23%2 <
  -7  15  -2    281.39   -187.20    189.90  23%2 <
   6 -12   0    160.78    111.70    243.20  23%2 <
  -5  11   0   1114.30   1183.50    264.30  23%2 o
  -6  14   2    655.27    870.40    237.00  23%2 o
   6 -10   6    136.51    402.00    201.30  23%2 <
   5  -7   9     64.64    137.20    200.70  23%2 <
  -4   6 -12    190.55    314.20    166.90  23%2 <
  -2   2 -10     38.09    -81.10    208.20  23%2 <
   7 -13   3    937.40   1851.70    228.30  23%2 o
   3  -5   4   3641.40   1870.00    349.60  23%2 o
   8 -14   6    357.23    778.70    176.60  23%2 o
   7 -11   9    402.42    449.40    162.80  23%2 <
   4  -4  12    572.72    301.60    180.40  23%2 <
   2   0  12    161.54    646.80    204.60  23%2 o
  -2   2 -11     79.56    -72.30    196.30  23%2 <
  -5   9  -8    172.88     58.10    183.40  23%2 <
  -3   5  -6   2100.00    674.20    279.90  23%2 <
  -4   8  -3    114.18   1025.50    285.30  23%2 o
  -7  15  -3    476.11    538.60    177.70  23%2 o
   5  -9   4   3294.40   2693.60    258.50  23%2 o
   6 -10   7   3330.80   2693.20    240.60  23%2 o
   4  -6   7   1003.00    939.50    224.10  23%2 o
   2  -2   7   2849.40    748.10    316.70  23%2 <
   5  -7  10    453.43    396.60    189.50  23%2 <
   3  -3  10    318.71    487.10    207.00  23%2 <
  -2   2 -13    216.35    117.10    190.70  23%2 <
  -2   2 -12     85.67    -28.30    184.70  23%2 <
  -5   9 -10     49.14    105.10    172.10  23%2 <
  -5   9  -9    837.76    430.70    175.50  23%2 <
   7 -13   4     47.08    539.70    205.70  23%2 <
   6 -12   4   3712.30   3564.70    255.50  24%2 o
   4  -8   4    661.00   -151.60    248.40  24%2 <
   6 -12   5   6831.50   7144.70    270.20  24%2 o
   1  -1   5  14357.00  17171.40    497.00  24%2 o
   3  -5   7   2424.40   2172.40    273.60  24%2 o
   5  -9   8    491.12     65.30    186.90  24%2 <
   3  -5   8    151.56     71.60    227.70  24%2 <
   5  -9   9    636.34    680.00    191.10  24%2 o
   2  -2  10    146.34    253.30    210.30  24%2 <
   4  -6  12    164.86    201.50    154.00  24%2 <
   3  -3  13    909.50    460.30    175.90  24%2 <
   1   1  13    387.87     49.20    207.30  24%2 <
   0   4  13     24.26    200.10    206.10  24%2 <
  -1   1 -12     46.60   -184.10    199.70  24%2 <
  -1   1 -11    826.29    205.90    214.30  24%2 <
  -5  11  -9     13.12    291.50    162.20  24%2 <
  -5  11  -8    338.78    468.30    175.70  24%2 <
  -5  11  -7    667.74    -12.10    200.90  24%2 <
  -6  14  -3    140.78    216.80    204.90  24%2 <
   7 -15  -1   1184.10    586.30    211.20  24%2 <
  -3   5 -10    280.99    211.00    197.10  24%2 <
  -3   5  -9    453.15    198.50    207.40  24%2 <
  -6  12  -8     38.23    212.80    161.40  24%2 <
   7 -15  -2     72.59     73.40    209.50  24%2 <
   5 -11  -2    880.25   -149.30    282.30  24%2 <
  -5  11  -2   1081.60    852.20    247.60  24%2 o
  -6  14   0   1859.90   1083.50    225.80  24%2 o
  -6  14   1     31.98    194.20    214.80  24%2 <
   6 -12   2    115.22    209.60    236.10  24%2 <
   4  -8   2   7285.50   4125.40    327.50  24%2 o
   7 -13   5    528.87    785.00    187.90  24%2 o
   7 -13   6     79.52    392.80    187.20  24%2 <
   5  -9   6     67.56    673.00    227.30  24%2 <
   6 -10   9    138.35    217.20    168.50  24%2 <
   4  -6   9    463.57    359.20    209.00  24%2 <
  -3   5 -12     76.45    197.30    167.40  24%2 <
  -3   5 -11    857.00    333.70    169.50  24%2 <
  -4   8  -6   1244.00   1082.10    223.40  24%2 o
  -5  11  -3    347.64    606.50    224.70  24%2 <
  -6  14  -1    373.10    961.50    210.00  24%2 o
   6 -12   3   1967.10   2466.10    242.80  24%2 o
   3  -5   6   2059.90    851.30    293.50  24%2 <
   2  -2   9   4026.80   4688.50    282.70  24%2 o
   3  -3  12     91.69    179.20    182.20  24%2 <
  -4   8  -8    691.26    499.20    204.00  24%2 <
  -4   8  -7   2761.50   1518.40    209.00  24%2 o
  -6  14  -2    378.50    540.50    209.10  24%2 <
   4  -8   3     59.59    715.90    267.70  24%2 <
   7 -13   7    122.75    482.10    168.80  24%2 <
   5  -9   7   1088.70    653.60    216.70  24%2 o
   6 -10  10    153.25   -337.20    157.80  24%2 <
   4  -6  10    349.52   -135.60    194.00  24%2 <
  -4   8 -10     72.51    152.90    179.30  24%2 <
  -4   8  -9    694.20    100.40    176.40  24%2 <
  -4   8 -11     43.86    111.60    149.70  24%2 <
  -5  13   2   2309.50   2726.60    277.80  25%2 o
  -6  16   2     34.42   -108.10    196.50  25%2 <
   7 -15   3    661.65    384.80    184.90  25%2 <
   7 -15   4     21.17   -203.10    169.60  25%2 <
   2  -4   4   2154.00    384.00    360.60  25%2 <
   6 -12   6    765.80    197.60    197.40  25%2 <
   4  -8   6    849.28    676.50    213.70  25%2 o
   6 -12   7     35.03    343.70    189.00  25%2 <
   1  -1   7   8129.50   6459.00    362.90  25%2 o
   6 -12   8     64.82     57.50    187.90  25%2 <
   3  -5   9    343.53    234.50    213.10  25%2 <
   5  -9  10     24.70   -118.70    159.70  25%2 <
   4  -6  12    185.07    201.50    154.00  25%2 <
   2  -2  12    148.16    303.40    183.90  25%2 <
  -1   5  12     55.23    185.90    224.50  25%2 <
   1   1  13    355.00     49.20    207.30  25%2 <
   1  -3 -13    131.55    537.80    210.20  25%2 <
  -2   4 -13    310.11    245.00    152.10  25%2 <
   1  -3 -12   2343.50   1581.50    243.90  25%2 o
  -2   4 -12     34.41    345.10    178.00  25%2 <
   1  -3 -11     79.54    304.80    256.60  25%2 <
  -2   4 -11     40.59    161.20    185.30  25%2 <
   1  -3 -10    103.95   -124.50    274.00  25%2 <
  -2   4 -10    241.97     23.60    200.10  25%2 <
   1  -3  -9   1565.30   2113.90    323.80  25%2 o
  -2   4  -9   1961.40   1457.30    244.40  25%2 o
  -2   4  -8   1756.80   1727.40    252.10  25%2 o
  -2   4  -7   1031.40   1224.90    271.10  25%2 o
  -2   4  -6   7511.10   7869.30    355.80  25%2 o
  -3   7  -3   5795.60   4665.60    314.70  25%2 o
   6 -14  -2   1377.10   1336.90    243.60  25%2 o
  -4  10  -1  10196.00   6735.80    326.10  25%2 o
   3  -7   0  22039.00  26626.60    544.90  25%2 o
  -4  10   0   5612.70   6496.20    324.90  25%2 o
  -5  13   0    974.44    525.80    235.10  25%2 <
  -5  13   1   1002.80   1085.80    256.50  25%2 o
  -6  16   1     72.29    423.80    192.40  25%2 <
   7 -15   2     33.79     22.40    194.30  25%2 <
   5 -11   2    967.16   1124.90    251.00  25%2 o
   5 -11   3    442.75    618.80    231.40  25%2 <
   4  -8   7   1838.40   2242.10    234.90  25%2 o
   1  -1   8   1985.20   2420.40    309.90  25%2 o
   3  -5  10    163.67    286.90    180.90  25%2 <
   2  -2  13    320.98   -141.20    188.60  25%2 <
  -3   7 -12     87.10    294.80    146.40  25%2 <
  -3   7 -11     45.38   -369.60    173.70  25%2 <
  -3   7 -10    243.59    126.10    187.60  25%2 <
  -3   7  -9    121.86    -21.70    197.20  25%2 <
  -3   7  -8    515.67    376.40    208.60  25%2 <
  -3   7  -7    301.79     62.80    220.30  25%2 <
  -3   7  -6   1845.60   1449.30    245.40  25%2 o
  -4  10  -3    503.59    532.90    246.20  25%2 <
  -4  10  -2   3125.10   1711.50    246.50  25%2 o
   6 -14  -1    137.91   -152.00    226.20  25%2 <
  -5  13  -1    883.12    851.20    221.40  25%2 o
  -6  16   0     24.39    288.50    189.70  25%2 <
   3  -7   1  34626.00  39047.20    555.30  25%2 o
   5 -11   4   5011.70   6087.40    274.30  25%2 o
   2  -4   5  17297.00  16065.70    402.00  25%2 o
   4  -8   8    878.86    192.40    212.50  25%2 <
  -5  13  -2   2941.60   1699.50    234.40  25%2 o
  -6  16  -1    177.09    -12.20    175.40  25%2 <
   6 -14   0    949.68    558.40    222.80  25%2 <
   5 -11   5    107.77    -41.30    229.30  25%2 <
   4  -8   9    347.73    237.80    196.90  25%2 <
  -4  10 -10    402.95    436.60    157.50  25%2 <
  -4  10  -9    307.17    595.50    169.90  25%2 o
  -4  10  -8    381.82     32.00    178.10  25%2 <
  -4  10  -7   2802.00   1698.00    204.90  25%2 o
  -5  13  -3    289.44    -23.90    199.80  25%2 <
  -6  16  -2    348.31    485.40    164.60  25%2 <
   5 -11   6    131.11    396.50    220.10  25%2 <
   3  -5  12     64.93     -3.00    157.30  25%2 <
  -5  13  -7     35.80   -117.10    153.10  25%2 <
   4  -8  10     74.04    146.20    167.10  25%2 <
   3  -7 -12    474.69    256.50    266.60  26%2 <
   0   0  -6  16393.00  13488.00    486.70  26%2 o
  -1   3 -13     55.12    166.10    172.10  26%2 <
  -1   3 -12     90.56    142.30    182.50  26%2 <
   4 -10  -1   2577.30   2108.00    325.80  26%2 o
   6 -14   4    492.99    428.10    179.80  26%2 <
   6 -14   5    550.26   1191.70    191.90  26%2 o
   3  -7   5   4263.30   4421.10    293.50  26%2 o
   5 -11   9     14.81    -28.10    160.70  26%2 <
   2  -4   9   1137.90    918.00    228.80  26%2 o
  -1   3 -11     78.90    483.40    199.50  26%2 <
  -1   3 -10    406.85    519.20    213.20  26%2 <
   4 -10   0   6164.70   7203.90    329.00  26%2 o
   4 -10   1   7241.30   7140.90    332.20  26%2 o
   6 -14   6    279.66     89.10    159.60  26%2 <
   3  -7   6   1746.90   1448.30    252.90  26%2 o
   2  -4  10    146.88    425.30    202.20  26%2 <
   1  -1  12     54.00    447.00    186.20  26%2 <
  -2   6 -12     20.02   -119.10    155.50  26%2 <
  -2   6 -11   1121.30   1033.10    193.10  26%2 o
  -1   3  -9    766.53   1801.80    242.50  26%2 o
  -1   3  -8    344.09    329.10    278.20  26%2 <
   4 -10   2   2299.20   2153.50    273.50  26%2 o
   3  -7   7    227.81    349.00    209.90  26%2 <
   1  -1  13    289.92    147.40    179.30  26%2 <
   2  -4 -13    146.40    203.90    205.80  26%2 <
  -3   9 -11    386.23    316.30    155.40  26%2 <
  -2   6 -10    376.51    456.00    189.30  26%2 <
  -3   9 -10    119.16    120.20    184.90  26%2 <
  -2   6  -9    884.65    968.00    217.10  26%2 o
  -1   3  -7   6370.80   7307.10    351.40  26%2 o
  -1   3  -6   6790.50   8315.80    385.80  26%2 o
   4 -10   3    265.49    322.80    237.40  26%2 <
   4 -10   4    321.39    641.90    230.00  26%2 <
   3  -7   8    326.28    552.70    189.40  26%2 <
   3  -7   9     40.68    125.80    198.60  26%2 <
   2  -4  12     38.55    211.60    175.60  26%2 <
  -3   9  -9    333.03    202.30    183.80  26%2 <
  -4  12  -9    130.41    306.10    159.80  26%2 <
  -2   6  -8    389.17    807.50    236.40  26%2 o
  -3   9  -8   1004.10    898.20    215.70  26%2 o
  -4  12  -8    178.34     92.00    185.90  26%2 <
  -2   6  -7   8023.10   7057.60    299.50  26%2 o
   4 -10   5   4107.30   4311.50    263.60  26%2 o
   4 -10   6   1596.50   1470.10    234.00  26%2 o
   3  -7  10    123.13    260.10    168.90  26%2 <
   2  -4  13     40.97   -160.90    166.20  26%2 <
  -3   9  -7    136.63    438.80    204.00  26%2 <
  -4  12  -7    751.35    518.60    190.20  26%2 <
  -5  15  -3   1780.30   1976.20    204.40  26%2 o
  -5  15  -2     92.54    -18.00    200.20  26%2 <
   4 -10   7   2673.70   2083.10    214.90  26%2 o
   4 -10   8    244.93    427.60    197.50  26%2 <
   3  -7  12     16.75    135.20    162.90  26%2 <
   4 -10   9    356.51    226.80    169.10  26%2 <
  -4  12   0   4553.50   6265.30    311.20  27%2 o
  -4  12   1   6166.10   5825.50    319.60  27%2 o
  -4  12   2   4136.70   3449.90    308.10  27%2 o
  -1   3  10    343.69   1279.60    292.80  27%2 o
   0   2 -13     23.32    -27.30    172.30  27%2 <
   1  -1 -12   1295.30    822.20    218.70  27%2 o
   2  -4 -10   1713.60    502.10    285.80  27%2 <
  -3   9  -2  21274.00  26697.00    446.80  27%2 o
  -3   9  -1  15313.00  10242.90    393.60  27%2 o
  -3   9   0   1981.50   3014.60    377.10  27%2 o
  -3   9   2  35442.00  32176.50    557.10  27%2 o
   5 -13   5    585.01     60.50    200.10  27%2 <
   5 -13   6   1279.90   1026.00    195.60  27%2 o
   5 -13   7    242.02    375.90    176.00  27%2 <
   0   0   8   2222.40   2688.50    324.30  27%2 o
  -2   6  12    920.77    482.70    249.30  27%2 <
   0   2 -12    693.41    395.70    199.60  27%2 <
   1  -1 -11    135.53    601.50    228.60  27%2 <
  -2   6  -1 166740.00 166947.00    925.80  27%2 o
  -2   6   0  86096.00  86494.60    766.90  27%2 o
   1  -3   3  71980.00  73953.70    761.30  27%2 o
   1  -3   4   9366.10   3815.40    474.20  27%2 o
   1  -3   5   6099.70   5679.40    435.80  27%2 o
   0   0  10   1518.70    912.70    265.50  27%2 o
  -1   3  12    722.25    454.60    235.60  27%2 <
  -1   5 -12     49.38    -41.30    158.40  27%2 <
   1  -3   6   9145.20   9431.50    383.30  27%2 o
   1  -3   7  15119.00  16982.80    413.20  27%2 o
   1  -3   8   1313.30   1068.70    295.20  27%2 o
   0   0  12     82.74    555.10    225.30  27%2 <
  -1   3  13     90.73    260.20    213.70  27%2 <
   0   2 -11    331.83   -205.50    196.20  27%2 <
  -1   5 -11    228.75   -191.70    186.70  27%2 <
  -2   8 -11     87.87    395.90    158.90  27%2 <
   1  -1 -10    792.13    133.80    244.50  27%2 <
   1  -3   9    561.59    786.80    241.30  27%2 o
   1  -3  10    320.61     60.00    218.30  27%2 <
   0   2 -10    296.10    678.80    224.80  27%2 o
  -1   5 -10    298.47    283.60    196.80  27%2 <
  -2   8 -10    360.18   -144.60    169.20  27%2 <
  -3  11  -9    171.68     40.20    163.20  27%2 <
   2  -6   4  10435.00  15535.70    421.40  27%2 o
   2  -6   5   4613.30   3427.10    335.50  27%2 o
   2  -6   6   3342.70   4623.10    317.30  27%2 o
   2  -6   7  11633.00   7109.00    316.50  27%2 o
   2  -6   8    901.00    655.90    246.40  27%2 <
   2  -6   9    571.76    439.50    224.60  27%2 <
   2  -6  10    210.01    216.80    206.00  27%2 <
   1  -3  12     57.82    132.60    191.50  27%2 <
   1  -3  13    111.83    257.80    176.50  27%2 <
   0   2  -9    743.99    207.90    243.10  27%2 <
  -1   5  -9     71.80    -80.80    210.90  27%2 <
  -2   8  -9    334.64    176.20    178.40  27%2 <
  -3  11  -8   4535.40   1595.80    198.60  27%2 o
   3  -9   7    194.46   -113.30    227.90  27%2 <
   3  -9   8   1521.80    707.90    222.30  27%2 o
   2  -6  12     22.56    106.00    159.30  27%2 <
  -2   8  -8     63.07     12.20    186.90  27%2 <
  -3  11  -7   2507.60   1340.40    203.80  27%2 o
   3  -9   4   1417.30   3385.20    295.30  27%2 o
   3  -9   5   1015.00   2405.10    247.40  27%2 o
   3  -9   6   1237.60    699.50    227.30  27%2 o
   3  -9   9    566.53    287.00    188.10  27%2 <
   3  -9  10    166.07    154.60    171.70  27%2 <
   4 -12   9     47.40     55.30    158.70  27%2 <
   0   2  -9    595.41    207.90    243.10  28%2 <
   2  -4  -8   2259.90   1351.00    401.10  28%2 o
  -2   8  -8     51.30     12.20    186.90  28%2 <
  -3  11  -7   1893.70   1340.40    203.80  28%2 o
   3  -9   3  23939.00  25767.00    443.90  28%2 o
   3  -9   4   1151.70   3385.20    295.30  28%2 o
   3  -9   9    439.87    287.00    188.10  28%2 <
   3  -9  10    130.08    154.60    171.70  28%2 <
   1  -1  -8    297.16    255.70    313.00  28%2 <
   0   2  -8   1483.40    399.20    277.20  28%2 <
  -1   5  -8    162.14    320.30    237.80  28%2 <
  -2   8  -7    462.63    339.40    214.60  28%2 <
  -4  14  -3   1017.40   1859.30    205.70  28%2 o
   3  -9   2   5693.10   6682.20    360.80  28%2 o
   4 -12   5   2290.70   2129.50    240.70  28%2 o
   4 -12   6    495.73   1041.10    220.10  28%2 o
   4 -12   7    715.73    644.10    189.30  28%2 o
   4 -12   8    877.41     38.60    174.00  28%2 <
   4 -12   9     38.98     55.30    158.70  28%2 <
   2  -2 -13     94.31    257.80    207.70  28%2 <
   0   4 -13     15.71     89.80    160.40  28%2 <
  -1   5  -7   7844.90   6952.60    308.60  28%2 o
  -4  14  -2    344.96     21.10    203.90  28%2 <
   3  -9   0    988.49   1052.60    367.50  28%2 <
   4 -12   2    742.63   1082.30    258.10  28%2 o
   4 -12   3   5722.00   6719.00    282.90  28%2 o
   4 -12   4   1485.90    761.60    219.90  28%2 o
  -1   7 -12     31.57   -112.10    146.90  28%2 <
   0   2  -7  19043.00  15364.60    396.30  28%2 o
  -4  14  -1   1180.80   1194.30    213.50  28%2 o
   4 -12   1   1959.50   2273.60    254.70  28%2 o
   5 -15   4    124.24    311.60    181.90  28%2 <
   5 -15   5    261.54    537.00    164.40  28%2 o
   0   4 -12     94.75    338.10    178.00  28%2 <
  -1   7 -11    412.36   -270.60    179.40  28%2 <
  -2  10 -10    138.90    157.10    157.90  28%2 <
  -3  11  -3   6675.30   6488.40    280.10  28%2 o
   4 -12   0    199.87    678.70    250.70  28%2 <
  -4  14   0     37.96    181.30    212.80  28%2 <
   5 -15   2    499.98    119.00    196.60  28%2 <
   5 -15   3    834.49    970.40    193.90  28%2 o
  -2  10  -9     77.38    281.60    186.80  28%2 <
  -3  13  -8    579.67    290.50    158.10  28%2 <
  -3  11  -2   2198.00   3304.30    267.30  28%2 o
   5 -15   1     85.76   -362.40    191.90  28%2 <
   0   4 -11     55.73    188.60    176.70  28%2 <
  -1   7 -10    340.64     39.10    172.60  28%2 <
  -3  13  -7    408.31    -49.40    162.10  28%2 <
   1  -5  12     31.12    -16.50    173.10  28%2 <
  -3  13  -2    196.62    153.20    213.60  29%2 <
  -2   8  -1    312.80    925.40    357.90  29%2 <
  -4  16  -1     77.50   -317.30    170.60  29%2 <
  -4  16   0     54.90     89.70    180.80  29%2 <
  -3  11   1    849.87    360.40    271.20  29%2 <
  -4  16   1    236.52    403.90    191.60  29%2 <
   4 -14   2     32.36    156.90    207.70  29%2 <
   3 -11   2   2375.80   2832.70    269.90  29%2 o
   4 -14   3   1057.80   1640.20    211.10  29%2 o
   3 -11   3   4458.50   5643.80    273.60  29%2 o
   2  -8   3   5574.10   4610.20    302.30  29%2 o
   4 -14   4   1049.60   1087.50    203.80  29%2 o
   3 -11   4   2282.40   1288.40    236.60  29%2 o
   2  -8   4   5744.20   5092.00    297.30  29%2 o
   1  -5   4    322.85   1885.20    347.80  29%2 o
  -4  14   4    542.22    768.30    265.10  29%2 <
   1  -5   5    596.54    745.10    305.10  29%2 <
   0  -2   6   8203.90   8279.20    386.60  29%2 o
   3 -13   8    388.33    190.30    162.50  29%2 <
   2 -10   8     65.43    110.50    203.20  29%2 <
   2 -10   9     60.39     34.90    189.20  29%2 <
   2 -10  10     61.31    203.60    157.30  29%2 <
   1  -7  10    309.18    118.50    174.90  29%2 <
  -2   4  10   1380.00   1139.10    310.10  29%2 o
   1  -7  12     21.25    153.90    162.10  29%2 <
   0  -4  12     49.94     -9.40    182.10  29%2 <
  -2   4  12    814.90    366.30    234.80  29%2 <
   0  -4  13     45.29   -148.50    151.10  29%2 <
  -2   4  13    166.42    220.40    201.10  29%2 <
   1   3 -12     76.18    707.70    183.70  29%2 o
   3  -5 -11    844.96    605.70    274.60  29%2 <
   0   6 -11    512.69   -246.20    169.40  29%2 <
   2  -2 -10    980.11    489.00    262.90  29%2 <
   0   6 -10    271.86     18.00    183.90  29%2 <
  -1   9  -9     84.50    166.80    175.70  29%2 <
   0   4  -8   2960.70   3494.30    278.30  29%2 o
  -2  12  -8     22.51    -51.50    164.60  29%2 <
  -2  12  -7    747.75   1108.40    205.00  29%2 o
  -1   5  -3   1144.70     90.90    364.70  29%2 <
  -3  13  -3   1266.90   1391.10    226.50  29%2 o
   5 -15  -2    136.51    -66.30    215.50  29%2 <
  -1   7  -8    430.29    373.90    213.40  29%2 <
  -2   8  -2    724.74   1064.30    313.20  29%2 o
  -4  16  -2     54.73    170.50    159.10  29%2 <
   4 -14   6    221.65    -72.20    176.00  29%2 <
   3 -11   6    169.63   -189.20    198.40  29%2 <
   2  -8   6    598.72    712.40    236.10  29%2 o
   1  -5   6  11381.00  14476.70    396.20  29%2 o
   0  -2   7  13771.00  12737.50    387.20  29%2 o
   1   3 -13     38.63   -203.10    178.70  29%2 <
  -1   9 -11    279.47    -19.20    151.80  29%2 <
   0   4  -9   6427.20   3549.90    265.50  29%2 o
   4 -14   5    154.53    469.30    191.40  29%2 <
   3 -11   5    160.38    274.40    203.80  29%2 <
   2  -8   5    757.15   1606.40    259.60  29%2 o
   0   6 -12    120.88    128.40    155.00  29%2 <
  -2  12  -9    397.64    310.40    155.40  29%2 <
  -1   7  -7    721.17    207.50    228.00  29%2 <
  -1   9 -10     42.40    283.40    162.60  29%2 <
  -3  13  -1    716.25   1067.30    225.90  30%2 o
   4 -14   0     14.77    153.80    210.60  30%2 <
   4 -14   1   1696.60   1981.80    216.50  30%2 o
   3 -11   1    616.84    907.50    265.60  30%2 o
   2  -8   2    429.55   1283.20    316.90  30%2 o
  -4  16   2    445.11    159.30    206.20  30%2 <
  -3  11   3   4813.40   3873.60    357.30  30%2 o
   0  -2   4  39620.00  52091.90    647.30  30%2 o
   3 -13   7    128.34     41.30    163.20  30%2 <
   2 -10   7   3896.20   3760.10    251.60  30%2 o
   3 -13   8    469.31    190.30    162.50  30%2 <
   2 -10   8     70.37    110.50    203.20  30%2 <
   2 -10   9    117.05     34.90    189.20  30%2 <
   1  -7   9     89.89     14.50    203.00  30%2 <
   1  -7  10    210.56    118.50    174.90  30%2 <
   0  -4  10   1225.50    257.80    211.10  30%2 <
   0  -4  12     95.49     -9.40    182.10  30%2 <
  -1  -1  12    151.89    567.10    203.00  30%2 <
  -3   7  12    231.48    162.70    257.60  30%2 <
  -1  -1  13    766.82    139.60    193.90  30%2 <
   3  -3 -13     89.39    239.30    205.60  30%2 <
   1   3 -11     31.74   -219.40    196.30  30%2 <
   3  -5 -10   2948.50   1965.30    335.50  30%2 o
   0   6 -10    246.88     18.00    183.90  30%2 <
  -1  11 -10     53.07    161.20    153.60  30%2 <
   2  -2  -9    805.00    343.00    293.90  30%2 <
   0   6  -9    468.68    234.60    214.50  30%2 <
  -1   9  -8    275.52    465.40    186.20  30%2 <
   0   4  -7   1988.70   1739.80    284.00  30%2 o
  -2  12  -7   1199.40   1108.40    205.00  30%2 o
  -2  10  -3   7604.30   5311.70    298.20  30%2 o
  -3  15  -3     24.73    -68.40    174.50  30%2 <
  -3  13   0    501.92    901.30    237.30  30%2 o
   2  -8   1    502.92   1172.10    371.10  30%2 o
  -4  16   3    607.52     56.10    196.60  30%2 <
   3 -13   6     78.53    241.20    179.00  30%2 <
   1  -7   8    395.07    712.30    197.90  30%2 o
   0  -4   9   7803.30   4478.60    272.20  30%2 o
   3  -3 -12    826.84    307.20    227.20  30%2 <
   0   8 -11     96.95    137.40    152.70  30%2 <
   1   3 -10     60.05    193.60    215.20  30%2 <
  -1   9  -7    410.40   -101.80    208.10  30%2 <
   3 -11   0    466.16    709.90    259.80  30%2 <
   3 -13   5    217.57   -173.30    198.30  30%2 <
   2 -10   6   1853.50   1324.00    215.80  30%2 o
   1  -7   7   1172.50    458.90    231.80  30%2 <
  -1  -1  10    396.74    720.50    255.70  30%2 <
   1   5 -12    126.08    130.90    175.70  30%2 <
  -1  11  -9    196.50    -45.60    162.70  30%2 <
  -2  14  -7     83.04     60.20    150.40  30%2 <
  -2  10  -2    871.66    931.20    275.80  30%2 o
  -3  15  -2    188.05    396.60    188.20  30%2 <
   4 -14  -1   1296.80    880.90    222.60  30%2 o
   3 -13   4    178.90    241.60    202.80  30%2 <
   2 -10   5    901.88   1322.60    236.20  30%2 o
   0  -4   8   3763.40   3338.60    279.70  30%2 o
   2   2 -13    489.72    170.80    173.00  30%2 <
   0   8 -10    281.06    -92.20    186.00  30%2 <
   0   6  -8    931.35    447.70    232.80  30%2 <
   1  -7   6    556.49   1407.60    237.30  30%2 o
  -1  11  -8    157.57    297.20    172.30  30%2 <
   2 -12   9    524.48    309.10    162.10  30%2 <
   1  -9  10     61.98     56.30    165.10  30%2 <
   0  -6  12    225.32    118.20    159.90  30%2 <
  -1  -7 -11    860.49    924.60    335.90   1%3 <
  -2  -6 -11     85.87    -60.00    313.40   1%3 <
  -5  -3 -11     86.27    250.00    281.00   1%3 <
  -6  -2 -11    736.40   1008.90    278.90   1%3 o
  -7  -1 -11   5132.10   4653.80    303.50   1%3 o
  -9   1 -11   4444.40   2928.30    265.60   1%3 o
 -13   9  -6    285.21    655.40    218.80   1%3 <
 -12  12  -1   3485.10   3084.60    297.00   1%3 o
 -13  13  -1   6730.40   8471.40    296.70   1%3 o
  14 -14   0   1638.50   1572.80    248.20   1%3 o
  13 -13   0    569.34    305.70    264.30   1%3 <
  12 -12   0   2924.20   3480.40    280.50   1%3 o
  11 -11   0    900.47    719.40    271.10   1%3 <
  -6   8   2  28649.00  30269.40    573.90   1%3 o
  -9  13   4    303.48    551.60    294.70   1%3 <
 -10  14   4    249.94    292.70    241.90   1%3 <
  16 -12   5    258.19    945.20    207.00   1%3 o
  15 -11   5   4662.40   6082.40    273.80   1%3 o
  14 -10   5    122.40    343.70    237.90   1%3 <
  -3  -5 -11   1739.40   1129.40    294.80   1%3 o
  -4  -4 -11    797.74    722.30    278.00   1%3 <
 -15   9  -9    115.92   -345.30    175.50   1%3 <
 -12   8  -6    874.85    678.50    229.90   1%3 <
 -11  11  -1    619.71   1738.10    289.70   1%3 o
  17 -13   5     69.75    208.00    185.40   1%3 <
   5   3  10    668.48    147.40    304.20   1%3 <
   4   4  10   1843.50   1250.20    331.30   1%3 o
 -14   8  -9    234.03     37.10    189.00   1%3 <
 -11   7  -6   2050.60    956.10    241.40   1%3 o
 -13  15   1    225.83    696.00    240.70   1%3 <
 -13   7  -9    357.47    472.30    203.40   1%3 <
 -10   6  -6    973.13    768.30    250.00   1%3 o
 -10  10  -1  10990.00   7588.50    341.70   1%3 o
 -12   6  -9     33.46    160.60    210.50   1%3 <
  -9   5  -6    351.02    507.00    290.40   1%3 <
  -9   9  -1   2968.50   4390.30    359.50   1%3 o
 -12  14   1   5594.00   4653.00    282.00   1%3 o
  16 -14   3     62.61    367.20    205.20   1%3 <
  15 -13   3   1306.10    424.60    234.20   1%3 <
  14 -12   3   3885.20   5676.40    289.40   1%3 o
  13 -11   3   1221.00   1156.50    273.00   1%3 o
  12 -10   3    915.42   1355.30    272.80   1%3 o
  11  -9   3   4506.50   3961.40    296.90   1%3 o
  10  -8   3   4911.40   4928.90    325.50   1%3 o
   9  -7   3    416.09   1397.10    351.60   1%3 o
   8  -6   3    805.18    554.20    375.30   1%3 <
  16 -10   8    120.42    720.50    184.60   1%3 o
  15  -9   8    187.12    436.50    196.00   1%3 <
  14  -8   8     40.67    499.00    205.20   1%3 <
  13  -7   8    383.05    599.70    218.00   1%3 <
  12  -6   8     39.94    100.80    217.50   1%3 <
  11  -5   8     89.66    518.70    245.60   1%3 <
  10  -4   8   3707.70   3923.20    280.80   1%3 o
   9  -3   8    243.75    289.20    278.00   1%3 <
 -10   4  -9    196.33    479.70    236.60   1%3 <
 -11   5  -9   1959.30   1877.60    236.20   1%3 o
 -15  11  -7     24.89    -21.60    188.60   1%3 <
  -8   4  -6    103.29    697.90    315.00   1%3 <
   8  -2   8   2424.70   1795.70    297.40   1%3 o
 -11   3 -12    307.24    144.90    200.30   1%3 <
 -14  10  -7    147.80   -260.80    201.10   1%3 <
  13 -15  -2    339.06    127.70    241.50   2%3 <
  12 -14  -2    425.04    570.60    261.10   2%3 <
  11 -13  -2   1349.00    243.50    282.70   2%3 <
  10 -12  -2   3002.10   3153.20    321.90   2%3 o
   9 -11  -2   6811.70   5360.50    373.90   2%3 o
   8 -10  -2  10486.00   6168.00    391.00   2%3 o
 -14  14  -2     74.50    146.30    213.90   2%3 <
 -10  12   1   3733.40   3485.00    317.10   2%3 o
 -11  13   1   1304.00   1961.70    284.10   2%3 o
  -7  11   4   2292.90   1818.80    378.80   2%3 o
 -14   8 -10     62.79    329.10    177.60   2%3 <
  -7   1  -9    123.39    301.80    273.20   2%3 <
  -5   1  -6   3165.80   3782.40    432.00   2%3 o
 -13  13  -2   3896.80   3651.80    273.20   2%3 o
  -7   7  -1   5309.90   8401.40    448.50   2%3 o
  16 -12   6    105.61    278.00    184.70   2%3 <
  15 -11   6    365.14    677.20    204.20   2%3 o
  14 -10   6    643.51    753.80    219.60   2%3 o
  13  -9   6    224.99    471.10    230.60   2%3 <
  12  -8   6    924.28    615.40    250.90   2%3 <
  -7  -1 -12     44.53    266.20    248.30   2%3 <
 -13   7 -10    649.46    -85.70    190.60   2%3 <
 -12   8  -7   1134.90    958.90    226.70   2%3 o
  14 -14   1    117.61    130.50    242.10   2%3 <
 -11  15   3    109.91    441.10    243.10   2%3 <
  11  -7   6   2174.70   1059.20    246.40   2%3 o
  10  -6   6    628.63   1031.50    277.00   2%3 o
  13  -5  11    267.05    484.90    190.00   2%3 <
  12  -4  11    146.17    501.10    197.90   2%3 <
  11  -3  11    436.04    400.30    226.70   2%3 <
  -6  -2 -12    185.80    932.40    250.40   2%3 o
 -12   6 -10    125.11    274.70    209.30   2%3 <
 -11   7  -7   1220.70   1402.70    233.60   2%3 o
 -12  12  -2    548.95    949.50    262.10   2%3 o
  13 -13   1   7472.80   8999.40    317.10   2%3 o
  12 -12   1   3206.30   3756.40    287.00   2%3 o
  11 -11   1    695.13   1285.40    293.20   2%3 o
  -9  11   1    927.12   1439.20    302.90   2%3 o
   9  -5   6    362.26    325.80    300.80   2%3 <
   8  -4   6     95.32   -173.10    344.30   2%3 <
   3   3   8    860.42   1172.20    400.30   2%3 <
  10  -2  11   3505.00   2833.30    263.80   2%3 o
  -5  -3 -12    411.98    643.00    256.40   2%3 <
  -5  -1  -9    365.10    875.10    297.70   2%3 <
 -10   6  -7   1927.40   1598.50    270.30   2%3 o
 -11  11  -2    341.59    518.00    279.70   2%3 <
 -13  15   0    256.43    460.90    221.40   2%3 <
  10 -10   1   9321.80   7260.40    339.40   2%3 o
   9  -9   1   5546.00   6056.10    367.10   2%3 o
   7  -3   6  19453.00  22721.90    475.40   2%3 o
  15  -9   9    101.70    367.60    178.80   2%3 <
   9  -1  11   4005.70   3088.20    271.50   2%3 o
  -4  -4 -12    835.01    628.90    269.10   2%3 <
 -11   5 -10     96.76   -237.10    204.60   2%3 <
  -4  -2  -9    275.28    -33.50    327.50   2%3 <
  15 -13   4    695.18    626.00    216.70   2%3 <
  14 -12   4   1164.90   1918.20    257.00   2%3 o
  14  -8   9    216.41     64.00    179.20   2%3 <
  13  -7   9    285.57    717.00    204.30   2%3 o
  12  -6   9     37.28     21.20    228.60   2%3 <
   7   1  11   4043.70   4630.60    305.20   2%3 o
 -10   4 -10    676.57   1463.00    235.50   2%3 o
 -14  10  -8    747.86    672.80    177.70   2%3 o
  -9   5  -7    776.13    194.20    272.60   2%3 <
  13 -11   4    283.91     56.70    241.00   2%3 <
  12 -10   4   3507.70   2565.40    289.50   2%3 o
   6  -2   6   7826.70   6583.90    412.80   2%3 o
  11  -5   9   1757.80   2094.90    251.40   2%3 o
  -3  -5 -12    138.23   1015.80    274.60   2%3 o
  -9   3 -10    547.92    144.50    237.80   2%3 <
 -13   9  -8    305.59    299.10    197.60   2%3 <
  10  -4   9    248.23    311.90    240.80   2%3 <
   9  -3   9    108.40    399.60    244.90   2%3 <
  -3  -5 -12    307.94   1015.80    274.60   3%3 o
  -9   3 -10    835.42    144.50    237.80   3%3 <
  -3  -3  -9   2257.40   1729.60    354.80   3%3 o
 -13   9  -8    192.34    299.10    197.60   3%3 <
 -10  10  -2   2553.70   2181.40    285.00   3%3 o
  -5   5  -1   3828.90   4929.10    572.00   3%3 o
 -12  14   0   2117.20   2278.60    263.10   3%3 o
   7  -7   1   5478.90   8151.90    452.80   3%3 o
  -8  10   1    443.05   1044.90    351.40   3%3 <
 -10  14   3    223.70    -24.50    268.70   3%3 <
  12 -10   4   2681.10   2565.40    289.50   3%3 o
  11  -9   4   9002.80   7302.30    321.00   3%3 o
   5  -1   6   4818.40   4440.10    443.50   3%3 o
  10  -4   9    360.92    311.90    240.80   3%3 <
  -2  -6 -12    145.91    605.70    283.80   3%3 <
  -8   4  -7    971.38    607.20    279.20   3%3 <
   6  -6   1  45215.00  43470.80    639.70   3%3 o
  -9  13   3    627.10   1451.50    294.70   3%3 o
  10  -8   4    230.33   1308.50    295.80   3%3 o
  15 -11   7     34.40     81.10    188.60   3%3 <
  14 -10   7     49.22   -170.30    202.40   3%3 <
   9  -3   9    205.32    399.60    244.90   3%3 <
 -12   6 -11    176.11   -119.10    191.70   3%3 <
  -8   2 -10     48.21    472.50    238.70   3%3 <
 -12   8  -8     61.74    346.20    202.80   3%3 <
  -9   9  -2   1646.20   2737.20    321.10   3%3 o
  13 -15  -1    657.91   1057.80    242.20   3%3 o
 -11  13   0    912.33   1519.40    270.80   3%3 o
   9  -7   4  10163.00   9852.20    375.80   3%3 o
   4   0   6   2374.20   5696.90    482.10   3%3 o
  13  -9   7    154.72    425.30    217.90   3%3 <
   8  -2   9   1445.40   1328.30    254.10   3%3 o
  -7   1 -10    234.32   -240.50    255.60   3%3 <
 -11   7  -8     38.36   -172.30    212.60   3%3 <
  -7   3  -7   8453.90   7737.10    339.40   3%3 o
 -14  12  -6      8.93    115.60    187.00   3%3 <
  12 -14  -1   3814.80   4001.10    277.20   3%3 o
   8  -6   4  41690.00  40745.50    546.70   3%3 o
  12  -8   7   1675.50    991.70    230.70   3%3 o
   7  -1   9    543.01   1246.80    278.80   3%3 o
  11  -3  12    173.78    205.60    203.90   3%3 <
 -11   5 -11     60.59    -79.30    186.70   3%3 <
 -13  11  -6    125.45    386.80    205.60   3%3 <
  11 -13  -1   1719.60   2163.50    286.00   3%3 o
  14 -14   2     98.96    150.40    202.40   3%3 <
  13 -13   2   4154.10   3873.10    275.70   3%3 o
  11  -7   7   2800.70   1982.10    245.40   3%3 o
  10  -2  12    521.20    436.60    213.60   3%3 <
 -10   4 -11    249.42    280.80    214.00   3%3 <
 -10   6  -8    387.19    145.90    218.40   3%3 <
  -6   2  -7    467.99    -68.90    322.30   3%3 <
  12 -12   2   1182.70    948.20    272.00   3%3 o
  15 -13   5     44.10    150.80    189.70   3%3 <
  10  -6   7   1655.20   2167.00    254.10   3%3 o
 -13   9  -9     26.47    236.90    183.50   3%3 <
  14 -12   5    820.50   1000.00    216.70   3%3 o
   9  -5   7    393.32    730.20    270.70   3%3 <
   9  -1  12    204.39    620.20    225.60   3%3 <
  -9   3 -11   1318.20    779.70    235.40   4%3 o
  -5  -1 -10   1355.80    519.90    293.60   4%3 <
  -1  -5  -9   3231.00   2139.80    399.70   4%3 o
  -9   5  -8    283.65    601.70    249.10   4%3 <
  -5   1  -7    579.39    578.80    347.30   4%3 <
 -12  10  -6    361.09    523.10    232.90   4%3 <
  10 -12  -1   1454.00   1713.40    294.00   4%3 o
   9 -11  -1   1484.30    988.70    316.70   4%3 o
 -13  15  -1     30.32   -207.00    200.90   4%3 <
 -10  12   0   1394.30   2072.90    283.00   4%3 o
  -6   8   1  42567.00  46042.50    639.30   4%3 o
  11 -11   2    407.79    517.40    264.60   4%3 <
  10 -10   2   1583.20   2291.90    305.60   4%3 o
 -11  15   2    110.63    460.70    233.80   4%3 <
  -8  12   3   1741.70   1296.00    334.80   4%3 o
   6  -4   4  26990.00  18762.00    491.30   4%3 o
  13 -11   5     74.80    418.20    229.90   4%3 <
  12 -10   5   1158.60   2588.50    271.80   4%3 o
  -9  15   5    245.23    475.40    257.50   4%3 <
   8  -4   7    659.38    465.20    285.70   4%3 <
   5   1   9     61.68   1214.40    316.70   4%3 o
   8   0  12     64.47    470.00    239.20   4%3 <
 -12   8  -9     45.73    175.40    191.00   4%3 <
 -14  12  -7    142.62    132.10    176.60   4%3 <
 -11   9  -6    220.25   -198.30    238.60   4%3 <
  -7   7  -2  10822.00  15728.50    445.60   4%3 o
   8 -10  -1    589.94    979.20    334.00   4%3 <
 -12  14  -1    602.90    885.50    234.10   4%3 o
  -9  11   0   4970.20   4587.20    331.20   4%3 o
  14 -10   8    883.37   1207.30    202.00   4%3 o
  -8   2 -11    542.28    588.60    241.40   4%3 <
 -11   7  -9    206.97    486.50    219.70   4%3 <
  -8   4  -8   1739.10    615.80    267.60   4%3 <
   9  -9   2   2857.50   3487.10    324.40   4%3 o
 -10  14   2    454.29    181.00    267.00   4%3 <
  11  -9   5     70.47     23.70    239.50   4%3 <
   7  -3   7   1454.10   4148.80    344.60   4%3 o
  13  -9   8    100.01    292.50    200.40   4%3 <
   7   1  12     20.77   -376.90    235.30   4%3 <
  -4  -2 -10    912.79    451.20    290.50   4%3 <
 -13  11  -7     61.86    450.70    194.80   4%3 <
   5  -3   4   1142.90   2644.70    470.00   4%3 o
  10  -8   5    229.60    659.10    268.10   4%3 <
  12  -8   8    106.16    390.70    206.40   4%3 <
   9  -3  10    674.30    311.50    235.70   4%3 <
 -10   4 -12    197.74    367.30    199.10   4%3 <
  -7   1 -11   3160.70   2950.00    278.10   4%3 o
 -10   8  -6    654.49    381.90    232.20   4%3 <
 -11  13  -1   1736.00   2507.60    268.00   4%3 o
  13 -15   0     28.41    -48.50    206.30   4%3 <
   8  -8   2    592.21    632.00    330.70   4%3 <
  14 -14   3     20.10   -149.60    183.90   4%3 <
   6  -2   7    186.38   -337.70    353.20   4%3 <
  11  -7   8     62.92    128.10    230.30   4%3 <
   8  -2  10    130.42    369.10    257.10   4%3 <
 -10   6  -9    876.94    252.00    217.10   4%3 <
  -7   3  -8   8292.00   7058.60    331.40   4%3 o
 -12  10  -7    140.03    477.20    207.40   4%3 <
  13 -13   3     98.89   -400.50    213.10   4%3 <
   9  -7   5    227.79    760.40    282.70   4%3 <
  14 -12   6     21.42    121.50    192.40   4%3 <
 -12   8 -10    223.85    209.80    188.60   4%3 <
  10  -6   8    311.44    410.50    223.60   4%3 <
  12  -6  11    104.91    129.90    180.10   4%3 <
  -9   5  -9    177.62    150.00    226.80   5%3 <
  -6   2  -8  11680.00  19443.50    420.70   5%3 o
  -3  -1  -7   1521.80   4168.30    461.90   5%3 o
  11 -15  -3     40.38   -399.80    251.80   5%3 <
  10 -14  -3    166.68   1279.30    276.20   5%3 o
   6  -8  -1  44385.00  54815.40    657.50   5%3 o
 -10  12  -1   4685.20   2522.60    290.60   5%3 o
  11 -13   0    833.16   1155.90    271.90   5%3 o
   7  -7   2   9059.10   8449.00    434.50   5%3 o
  -9  13   2    227.96   1097.30    295.40   5%3 o
  12 -12   3    665.21     58.00    251.90   5%3 <
   8  -6   5    450.54    -78.30    310.20   5%3 <
  -8  14   5    381.40    428.50    299.50   5%3 <
   5  -1   7    803.83    620.90    362.90   5%3 <
   3   3   9   1384.30    920.90    359.40   5%3 <
  11  -5  11     28.23   -119.90    189.00   5%3 <
  -8   2 -12    553.12    486.40    221.70   5%3 <
 -11   7 -10   1247.60   1067.80    209.90   5%3 o
 -13  11  -8    106.86   -177.60    184.50   5%3 <
 -11   9  -7   2587.20   1973.70    234.00   5%3 o
 -12  14  -2    105.62    311.10    222.10   5%3 <
  10 -12   0   2721.90   2787.00    308.20   5%3 o
 -11  15   1    136.98    243.60    232.70   5%3 <
  11 -11   3    687.82    334.30    249.20   5%3 <
  12 -10   6    260.84    -68.00    221.60   5%3 <
   9  -5   8     86.92    181.90    233.20   5%3 <
  13  -9   9      6.74     29.30    186.10   5%3 <
  -5  -1 -11    241.69   -292.20    266.10   5%3 <
  -2  -4 -10    127.94    -58.30    329.10   5%3 <
  -8   4  -9    237.34    813.50    254.80   5%3 o
  -8   6  -6   2569.00   2976.90    305.00   5%3 o
  -7   9   0   3000.60   4280.50    384.00   5%3 o
  10 -10   3   1047.10   2355.90    277.00   5%3 o
   7  -5   5   2217.10   2491.80    399.90   5%3 o
  11  -9   6    511.71    319.30    244.70   5%3 <
   6   0  10    485.02    302.30    260.40   5%3 <
  10  -4  11     75.68    281.00    199.70   5%3 <
   4   4  12   1316.10    674.00    264.80   5%3 <
 -10   6 -10    195.41     91.20    204.40   5%3 <
 -10   8  -7    292.13    244.00    246.20   5%3 <
  -5   5  -2  49243.00  43612.40    623.40   5%3 o
   9 -11   0   6954.50   6671.10    345.60   5%3 o
   6  -6   2  16131.00  11596.50    469.70   5%3 o
  14 -14   4     48.09    260.50    184.90   5%3 <
   8  -4   8   1327.50   1021.10    270.60   5%3 o
  12  -8   9     29.27    383.30    197.90   5%3 <
   9  -3  11   1251.30   1057.60    236.80   5%3 o
  -7   1 -12     45.11    505.20    221.50   5%3 <
  -5   1  -8   3659.60   2269.90    326.40   5%3 o
 -12  10  -8     50.86    116.20    193.90   5%3 <
 -11  13  -2    154.19    491.20    242.60   5%3 <
  -9  11  -1    212.82    172.90    282.10   5%3 <
  13 -15   1    258.94    169.90    207.70   5%3 <
  10  -8   6    836.73   1071.60    260.50   5%3 o
  14 -12   7    213.48    465.10    182.80   5%3 <
  11  -7   9    292.37    735.40    211.10   5%3 o
  -4  -2 -11     66.06    449.60    278.00   5%3 <
  -7   3  -9    988.73    826.90    261.50   5%3 o
  12 -14   1    853.07    727.10    256.20   5%3 <
   9  -9   3   5591.90   3030.50    303.30   5%3 o
  13 -13   4     85.32    279.00    213.50   5%3 <
   7  -3   8   5888.50   6289.00    322.30   5%3 o
   5   1  10    750.07    349.40    279.10   5%3 <
 -11   7 -11    213.06    144.30    179.40   5%3 <
  -9   5 -10    185.52    113.20    207.50   5%3 <
 -11   9  -8    254.67    930.00    215.80   5%3 o
  -9   7  -7   2593.40   2217.70    264.10   5%3 o
  -7   5  -6  19688.00  16978.00    408.90   5%3 o
 -13  13  -6    205.09    168.40    179.40   5%3 <
  12 -12   4    915.82    992.20    262.50   5%3 o
   9  -7   6    604.18     26.90    272.50   5%3 <
  13 -11   7    119.37    349.90    195.60   5%3 <
  10  -6   9    727.87   1467.90    221.20   5%3 o
  -7   1 -12     35.66    505.20    221.50   6%3 <
  -4  -2 -11     58.99    449.60    278.00   6%3 <
  -5  -1 -11    268.37   -292.20    266.10   6%3 <
 -11   7 -11    214.90    144.30    179.40   6%3 <
  -2  -4 -10    258.80    -58.30    329.10   6%3 <
  -9   5 -10    191.48    113.20    207.50   6%3 <
 -10   6 -10    226.70     91.20    204.40   6%3 <
  -7   3  -9    621.00    826.90    261.50   6%3 o
  -8   4  -9    199.85    813.50    254.80   6%3 o
  -5   1  -8   4208.50   2269.90    326.40   6%3 o
 -11   9  -8    228.47    930.00    215.80   6%3 o
 -12  10  -8     73.72    116.20    193.90   6%3 <
  -9   7  -7   1248.80   2217.70    264.10   6%3 o
 -10   8  -7    281.86    244.00    246.20   6%3 <
  -7   5  -6  20599.00  16978.00    408.90   6%3 o
  -8   6  -6   2544.10   2976.90    305.00   6%3 o
 -13  13  -6    279.19    168.40    179.40   6%3 <
  10 -14  -3    227.15   1279.30    276.20   6%3 o
   9 -13  -3   1153.00    738.30    293.20   6%3 <
  -5   5  -2  50080.00  43612.40    623.40   6%3 o
 -11  13  -2    223.04    491.20    242.60   6%3 <
  -9  11  -1    261.08    172.90    282.10   6%3 <
   9 -11   0   5263.90   6671.10    345.60   6%3 o
   8 -10   0   2864.10   2471.10    338.50   6%3 o
  -7   9   0   2593.80   4280.50    384.00   6%3 o
  13 -15   1    196.02    169.90    207.70   6%3 <
  12 -14   1    582.44    727.10    256.20   6%3 <
  11 -13   1   3504.00   7202.30    320.70   6%3 o
 -10  14   1    192.15    334.20    251.30   6%3 <
 -11  15   1    105.36    243.60    232.70   6%3 <
   6  -6   2  15067.00  11596.50    469.70   6%3 o
  -8  12   2   1075.00    658.50    302.40   6%3 <
  10 -10   3    628.80   2355.90    277.00   6%3 o
   9  -9   3   6025.70   3030.50    303.30   6%3 o
   8  -8   3   1579.40   2634.20    337.00   6%3 o
  -6  10   3   1623.30   -188.50    399.20   6%3 <
  14 -14   4     19.45    260.50    184.90   6%3 <
  13 -13   4     98.90    279.00    213.50   6%3 <
  12 -12   4   1061.70    992.20    262.50   6%3 o
   3  -1   4  34451.00  43312.40    733.70   6%3 o
  -9  15   4    414.57    227.80    252.60   6%3 <
   7  -5   5   2560.40   2491.80    399.90   6%3 o
   6  -4   5  78798.00  83381.10    714.50   6%3 o
  11  -9   6    490.68    319.30    244.70   6%3 <
  10  -8   6    752.91   1071.60    260.50   6%3 o
   9  -7   6    672.79     26.90    272.50   6%3 <
  14 -12   7    217.64    465.10    182.80   6%3 <
  13 -11   7    110.01    349.90    195.60   6%3 <
  12 -10   7     82.63     32.40    213.70   6%3 <
   8  -4   8    956.67   1021.10    270.60   6%3 o
   7  -3   8   5650.20   6289.00    322.30   6%3 o
  12  -8   9     30.84    383.30    197.90   6%3 <
  11  -7   9    229.59    735.40    211.10   6%3 o
  10  -6   9    745.38   1467.90    221.20   6%3 o
   2   4   9   4200.30   4103.20    390.50   6%3 o
   5   1  10    524.27    349.40    279.10   6%3 <
   9  -3  11   1450.40   1057.60    236.80   6%3 o
   4   4  12   1398.80    674.00    264.80   6%3 <
   3   5  12    203.43     96.50    262.60   6%3 <
 -10   6 -11    196.24    308.40    192.50   6%3 <
  -8   4 -10    164.63    187.20    231.80   6%3 <
  -6   2  -9    160.31    484.60    280.50   6%3 <
 -12  10  -9    188.95     76.90    186.50   6%3 <
 -12  12  -6    441.79    173.50    203.40   6%3 <
 -10  12  -2    212.33    244.40    252.80   6%3 <
  11 -11   4   9672.50   9918.00    336.20   6%3 o
   6  -2   8   2202.60   3316.00    326.30   6%3 o
   9  -5   9    216.05    153.40    243.00   6%3 <
  10  -4  12    608.46    362.60    199.10   6%3 <
 -10   8  -8   1634.60   1779.40    232.60   6%3 o
   8  -6   6   2817.40   2273.90    304.60   6%3 o
  11  -9   7   2446.90   1316.30    235.10   6%3 o
  -2  -4 -11     67.36   -487.90    279.10   7%3 <
  -7   3 -11    902.46    562.90    226.70   7%3 <
   0  -6 -10     87.19    147.20    369.80   7%3 <
 -10   8 -10     77.09   -153.70    185.80   7%3 <
  -7   5  -8   3921.80   3978.30    287.40   7%3 o
  -6   4  -7   1293.40    424.90    321.70   7%3 <
 -10  10  -7   6087.70   3664.90    249.20   7%3 o
  -9   9  -6    376.80   -175.00    242.90   7%3 <
   7 -11  -3   1636.60   1865.40    352.00   7%3 o
  -8  10  -2    416.78    635.50    285.00   7%3 <
  11 -15  -1    712.40    437.80    233.30   7%3 <
   6  -8   0  16865.00  16240.30    494.20   7%3 o
  -5   7   0   5063.60   6324.00    502.60   7%3 o
   8 -10   1   2296.10   4582.90    322.70   7%3 o
  -8  12   1    931.90    195.10    280.40   7%3 <
  10 -12   2    439.02     61.80    253.40   7%3 <
  12 -14   3   1089.10   1166.90    225.60   7%3 o
  -5   9   3   2580.60   1576.90    476.10   7%3 o
  -9  15   3    148.04    569.50    253.50   7%3 <
  12 -12   6     38.78    686.10    204.90   7%3 o
   2   2   7  16340.00  12328.10    532.50   7%3 o
   4   0   8   4855.10   5163.70    370.70   7%3 o
  12 -10   9    216.41    118.80    188.90   7%3 <
   6  -2   9    246.78    395.90    269.50   7%3 <
   8  -4  10    358.43    -58.00    216.80   7%3 <
   3   3  10   1652.70    980.60    316.50   7%3 o
   6   0  12    805.02    672.40    243.60   7%3 <
  -4  -2 -13     94.46    103.70    229.60   7%3 <
  -3  -3 -12    251.46    539.20    252.70   7%3 <
  -8   4 -12     16.68    189.90    197.70   7%3 <
  -4  -2 -12     57.95    154.10    256.50   7%3 <
  -8   4 -11   1053.40    365.90    203.10   7%3 <
 -10   8  -9     50.06     16.40    199.20   7%3 <
  -7   5  -7   4821.70   4214.00    304.40   7%3 o
 -12  12  -7     41.47    162.30    182.20   7%3 <
  -5   3  -6  37837.00  38969.90    542.60   7%3 o
   9 -13  -2    137.94    369.30    272.70   7%3 <
  -7   9  -1   1511.60   1771.20    348.20   7%3 o
 -10  14   0   1295.70    788.80    248.00   7%3 o
   9 -11   1    472.44    462.10    287.20   7%3 <
  12 -14   2    144.99   -310.20    226.40   7%3 <
  11 -13   2     33.96    -79.60    258.00   7%3 <
   4  -4   2  22885.00  25584.60    634.70   7%3 o
   6  -6   3   3639.90   3761.50    426.00   7%3 o
   9  -9   4  10476.00  10241.10    341.90   7%3 o
  -8  14   4   2172.50   2409.00    302.00   7%3 o
  11 -11   5    693.60   1334.10    256.90   7%3 o
   4  -2   5  33767.00  38808.90    605.00   7%3 o
   9  -7   7    267.54   1737.00    249.90   7%3 o
  12 -10   8     49.25    123.70    198.90   7%3 <
   7  -3   9   3725.30   2406.90    289.60   7%3 o
   8  -2  12    767.05    698.10    218.80   7%3 o
  -5  -1 -13     58.33    416.70    215.60   7%3 <
  -9   5 -12    580.09     25.00    190.00   7%3 <
  -6   2 -10   2395.80   1568.50    248.80   7%3 o
 -11   9 -10    614.60    691.40    183.10   7%3 o
  -8   6  -8    173.49     26.20    243.60   7%3 <
 -10  10  -6    335.13    298.70    227.00   7%3 <
 -11  15  -1   1282.10   1271.80    230.70   7%3 o
   6  -4   6    408.68    716.40    372.50   7%3 <
  11  -9   8    208.55    474.90    214.60   7%3 <
   9  -5  10    728.44   1011.30    223.60   7%3 o
   7  -1  12    249.69    561.40    242.10   7%3 <
 -11  11  -7    586.84    132.40    201.00   7%3 <
   8  -8   4   2865.50   2537.50    314.60   7%3 o
  13 -13   6    136.99    492.40    185.40   7%3 <
   8  -6   7    818.46    987.00    272.10   7%3 o
  11  -7  11    274.32    221.10    182.60   7%3 <
  -9   7  -9    179.72     54.70    204.30   7%3 <
  10 -10   5   4603.20   3487.90    267.50   7%3 o
  10  -8   8   1312.80   1191.70    235.00   7%3 o
  -6   2 -11    620.79   1038.10    246.40   8%3 o
  -9   7 -10    513.26   -390.80    214.50   8%3 <
  -3  -1  -9    296.59    199.70    315.80   8%3 <
  -8   6  -9     77.23    387.30    214.10   8%3 <
  -7   5  -8   2765.40   3978.30    287.40   8%3 o
 -11  11  -8    763.38    572.90    192.10   8%3 <
  -5   3  -7    167.45   1260.80    333.50   8%3 o
  -9   9  -7    333.59    581.40    228.10   8%3 <
 -10  10  -7   3579.80   3664.90    249.20   8%3 o
  -4   2  -6  29157.00  24144.30    519.40   8%3 o
  -8   8  -6    956.68    619.80    259.10   8%3 <
   8 -12  -2    332.62    443.40    294.70   8%3 <
  -7   9  -2    487.40    660.90    309.00   8%3 <
 -11  15  -2     92.57    482.80    199.60   8%3 <
  10 -14  -1    188.06   1365.30    251.70   8%3 o
   9 -13  -1    688.30    331.00    264.00   8%3 <
  -6   8  -1   2008.50   1987.10    382.20   8%3 o
 -10  14  -1    126.52   1028.50    234.20   8%3 o
  11 -15   0     33.36     45.90    218.10   8%3 <
  -9  13   0    681.49   2634.90    274.10   8%3 o
   7  -9   1   2697.60   3308.10    352.60   8%3 o
  -7  11   1    375.82    516.00    308.10   8%3 <
   9 -11   2    725.69    434.00    278.90   8%3 <
  -6  10   2   1385.10   1164.90    373.60   8%3 o
  12 -14   3   1182.10   1166.90    225.60   8%3 o
  11 -13   3    583.81    910.50    225.90   8%3 o
   5  -5   3  10152.00  10845.70    465.70   8%3 o
  -9  15   3    269.94    569.50    253.50   8%3 <
  12 -14   4     24.41    382.20    206.20   8%3 <
   7  -7   4    534.71   1241.20    322.70   8%3 o
  -7  13   4   1660.90    364.60    308.40   8%3 <
   9  -9   5    658.99    409.70    242.10   8%3 <
   8  -8   5    513.49    324.60    274.90   8%3 <
   3  -1   5   3755.30   2376.40    522.30   8%3 o
  11 -11   6    263.25    907.70    223.30   8%3 o
  10 -10   6    327.20    863.10    233.90   8%3 o
   5  -3   6  42421.00  46491.60    579.70   8%3 o
  12 -12   7     28.63   -203.00    185.40   8%3 <
   7  -5   7   5168.20   4180.50    306.40   8%3 o
   9  -7   8    227.31    509.30    225.10   8%3 <
   8  -6   8    144.20     13.30    249.50   8%3 <
  11  -9   9    186.07    601.80    199.70   8%3 o
  10  -8   9     82.84    179.80    197.80   8%3 <
   5  -1   9   1320.00   2398.80    299.10   8%3 o
   0   6   9   1990.30    909.00    452.40   8%3 <
   7  -3  10    642.19    399.40    243.80   8%3 <
   5   1  12    275.40    404.50    252.40   8%3 <
  -3  -3 -13    998.83   1167.60    238.90   8%3 o
  -2  -4 -12    207.16    304.20    264.00   8%3 <
  -7   3 -12     14.56     96.70    208.10   8%3 <
  -5   1 -11    472.55    128.00    241.80   8%3 <
  -7   5  -9    111.15    206.20    242.40   8%3 <
  -6   4  -8    139.36    513.80    268.90   8%3 <
 -10  10  -8    364.51    719.20    207.40   8%3 o
  10 -12   3   2001.30   2098.30    256.10   8%3 o
   6  -6   4  27892.00  24379.40    493.90   8%3 o
   6  -4   7   1255.80    768.80    303.70   8%3 <
   6  -2  10    261.25    428.40    261.10   8%3 <
  -6   2 -12    164.63    595.70    221.90   8%3 <
  -9   7 -11    284.19    257.10    184.40   8%3 <
  -8   6 -10     19.94     16.10    200.90   8%3 <
  11 -11   7    732.53    420.00    211.90   8%3 <
  11  -9  10    397.07     67.20    180.60   8%3 <
   9  -7   9    167.81    406.40    209.60   8%3 <
   9  -5  12    313.68    -99.00    180.70   8%3 <
  -2  -4 -13    322.66    467.60    246.30   9%3 <
  -1  -5 -12    212.26    465.50    281.20   9%3 <
  -3  -1 -10    167.52    329.20    286.50   9%3 <
  -2  -2  -9   8003.10   4063.90    365.20   9%3 o
 -10  10  -9    143.00      9.70    167.60   9%3 <
  -1  -3  -8    512.55    643.50    416.50   9%3 <
  -9   9  -8   1229.00   1173.20    216.30   9%3 o
  -4   2  -7   5580.50   5740.00    370.90   9%3 o
  -8   8  -7    603.37   1036.30    251.10   9%3 o
  -7   7  -6     97.90   -164.40    274.80   9%3 <
  -6   8  -2   2824.10   3603.90    363.10   9%3 o
   8 -12  -1    444.78    218.20    293.10   9%3 <
  -5   7  -1  13736.00  14077.10    481.50   9%3 o
  11 -15   1   1609.10   1207.90    221.00   9%3 o
  -5   9   2  10149.00  12016.30    489.40   9%3 o
   9 -11   3   2885.50   2058.80    284.70   9%3 o
  -6  12   4    412.76    301.90    342.00   9%3 <
  12 -14   5    269.83    544.40    186.60   9%3 <
   7  -7   5    982.82   1552.90    317.10   9%3 o
  10 -10   7   4872.50   3460.60    256.50   9%3 o
   5  -3   7    437.75    973.80    346.00   9%3 <
  -6  14   7    291.79    261.80    355.10   9%3 <
  10  -8  10    127.74    347.90    190.20   9%3 <
   1   5  10   1555.40    738.60    360.10   9%3 <
  -5   1 -12    445.91    317.60    235.80   9%3 <
  -8   6 -11     47.77    -35.00    184.40   9%3 <
  -7   5 -10    400.63    295.10    207.60   9%3 <
  -6   4  -9    250.49   -462.60    244.10   9%3 <
  -5   3  -8    302.11    563.80    277.40   9%3 <
 -10  12  -6   3328.50   3017.30    239.70   9%3 o
   6 -10  -2   1106.90   1491.40    369.00   9%3 o
   9 -13   0    664.57   1160.50    267.00   9%3 o
  -6  10   1   7838.70   6913.20    377.60   9%3 o
   7  -9   2    301.21    914.20    312.10   9%3 <
  -7  13   3    257.80    430.90    298.60   9%3 <
  10 -12   4   1128.70   1829.10    267.20   9%3 o
   8  -8   6    973.58    936.30    267.00   9%3 o
   2   2   8   8054.40  10840.20    453.70   9%3 o
   8  -6   9    107.75    456.90    219.20   9%3 <
   5  -1  10    701.86    649.60    252.90   9%3 <
   8  -4  12     64.14    583.40    207.00   9%3 <
   5   1  13     51.25    248.80    235.00   9%3 <
  -9  13  -2   2016.90   2943.80    267.40   9%3 o
  -8  12  -1  10685.00   7795.20    325.80   9%3 o
  -7  11   0    350.78   -160.90    295.00   9%3 <
  -9  15   1    446.21    221.00    234.90   9%3 <
  -8  14   2    396.47   -125.80    261.10   9%3 <
   5  -5   4  19779.00  17182.40    476.40   9%3 o
  11 -11   8    687.83    -35.60    195.40   9%3 <
  -9   9  -9     13.72    306.50    194.50   9%3 <
  10 -14   1    205.68   1152.10    250.10   9%3 o
   8 -10   3   2446.90   3355.60    294.10   9%3 o
  11 -13   5    902.81   1439.30    222.60   9%3 o
   9  -9   7    476.89    509.30    252.50   9%3 <
   6  -4   8    862.53    611.20    274.50   9%3 <
   9  -7  10    101.86    388.40    204.20   9%3 <
  -8   8  -8     10.46    421.90    217.10   9%3 <
  -7   7  -7     45.46    187.60    250.60   9%3 <
  -6   6  -6    427.36     21.90    290.10   9%3 <
   6  -6   5  26650.00  39274.00    521.70   9%3 o
  -5   1 -13      6.64    519.30    218.90   9%3 <
  -7   5 -11     70.58     85.90    194.80   9%3 <
  -6   4 -10     73.54     64.30    229.80   9%3 <
 -10  12  -7    714.47    847.70    198.80   9%3 o
  -9  11  -6    220.54    174.40    236.30   9%3 <
  11 -15   2     77.82    337.50    203.20   9%3 <
   9 -11   4   8113.30   4267.20    284.80   9%3 o
  10 -10   8    292.26    415.70    215.80   9%3 <
   7  -5   9   1458.00   1987.90    241.30   9%3 o
   7  -3  12    215.65   -109.90    198.10   9%3 <
  -8  12  -2   3381.60   3844.20    285.20  10%3 o
  -7  11  -1    269.58    372.40    303.50  10%3 <
  -9  15   0     66.02     95.00    217.20  10%3 <
  10 -14   2    957.02   1434.90    241.10  10%3 o
  -7  15   5    273.33    314.10    280.70  10%3 <
   0   6  10    116.15    868.60    374.80  10%3 <
  -6   4 -11    135.62    261.60    219.60  10%3 <
  -6   6  -7    240.84    241.90    272.70  10%3 <
  -9  11  -7    315.61    426.10    210.80  10%3 <
  -4   6  -1   9785.40   5938.70    532.00  10%3 o
  -6  10   0   2504.30   3465.20    361.60  10%3 o
  -8  14   1     35.28    294.00    246.10  10%3 <
  -7  13   2    138.52     46.20    291.70  10%3 <
  11 -15   3     15.69    328.00    200.40  10%3 <
   8 -10   4   1262.00    935.90    268.80  10%3 o
  10 -10   9    135.78    325.70    188.70  10%3 <
   6  -4   9    464.10    940.80    252.30  10%3 o
  -5   3 -10     96.89     83.40    238.20  10%3 <
  -5   5  -6  18458.00  18762.80    439.40  10%3 o
  -8  10  -6    150.86    509.00    227.20  10%3 <
   8 -14  -3   1610.50    985.30    271.20  10%3 o
   6 -10  -1   9112.40   6944.10    393.80  10%3 o
  -5   9   1   8757.60  13830.50    485.40  10%3 o
   9 -11   5   1334.10   1746.80    255.00  10%3 o
   5  -5   5   5962.80   8895.40    406.60  10%3 o
   6  -6   6    461.75   -374.90    300.50  10%3 <
   1   3   8    733.65    582.40    419.40  10%3 <
   7  -5  10    186.87    172.70    210.70  10%3 <
  -3  -1 -12    170.50    452.70    250.30  10%3 <
  -8   8 -10     11.18   -154.60    189.30  10%3 <
  -4   2  -9    108.07    711.30    276.50  10%3 <
   9 -15  -2    689.32    703.50    255.90  10%3 <
   7 -11   0    732.24    823.80    297.50  10%3 <
  10 -12   6   3556.20   3092.50    244.10  10%3 o
   7  -7   7     42.97    364.30    254.90  10%3 <
   2   2   9   7482.60   3388.20    348.40  10%3 o
   2   4  12    429.66     73.20    264.10  10%3 <
   3   3  13    736.53    899.80    244.00  10%3 o
  -6   4 -12    338.94    534.80    208.90  10%3 <
  -2  -2 -11    131.53    180.60    277.60  10%3 <
  -7   7  -9     59.45     14.20    209.60  10%3 <
  -9  11  -8    350.33     12.20    193.60  10%3 <
   8 -12   1   7086.30   5897.20    320.30  10%3 o
   9 -13   2   3542.40   3627.20    274.50  10%3 o
   8  -8   8     12.26   -141.40    220.10  10%3 <
   9  -9   9      8.29    107.80    198.50  10%3 <
  -8   8 -11     66.26     95.90    177.20  10%3 <
  -6   6  -8    629.18    620.80    252.90  10%3 <
  -9  15  -1    203.95    521.40    204.90  10%3 <
  10 -14   3    177.22     79.30    204.20  10%3 <
   6  -8   3    658.88   1440.40    333.20  10%3 o
   7  -9   4   4474.20   3234.10    301.50  10%3 o
   3  -1   7   4422.40   3063.20    406.70  10%3 o
   5  -1  12     96.63    126.90    217.90  10%3 <
  -5   3 -11    139.72     70.80    221.30  10%3 <
  -8  10  -7    186.10   -329.40    218.30  10%3 <
  -7  11  -2   1187.00   1868.70    292.50  10%3 o
   8 -10   5    150.98    135.10    240.20  10%3 <
   9 -11   6    425.02   -108.60    229.20  10%3 <
  10 -12   7    533.33    394.20    205.00  10%3 <
   4  -2   8   5962.90   5772.60    338.20  10%3 o
   5  -3   9    817.54   1767.20    265.40  10%3 o
   6  -4  10    325.27    450.50    232.30  10%3 <
  -3  -1 -13   1025.80    988.00    225.80  10%3 o
  -7   7 -10    368.39   -280.20    198.50  10%3 <
  -9  11  -9     15.11   -179.30    180.90  10%3 <
   1  -7 -12    147.47    156.90    301.90  11%3 <
  -6   4 -12    318.09    534.80    208.90  11%3 <
  -2  -2 -11    128.83    180.60    277.60  11%3 <
  -5   3 -11    151.61     70.80    221.30  11%3 <
  -8   8 -11     65.68     95.90    177.20  11%3 <
  -1  -3 -10     61.78    403.80    325.40  11%3 <
  -7   7  -9     57.18     14.20    209.60  11%3 <
  -6   6  -8    602.69    620.80    252.90  11%3 <
  -9  11  -8    311.87     12.20    193.60  11%3 <
  -8  10  -7    179.93   -329.40    218.30  11%3 <
   8 -14  -3   1579.40    985.30    271.20  11%3 o
   9 -15  -2    666.34    703.50    255.90  11%3 <
   5  -9  -2  13676.00  12751.40    478.60  11%3 o
  -7  11  -2   1154.90   1868.70    292.50  11%3 o
   6 -10  -1   8497.40   6944.10    393.80  11%3 o
  -9  15  -1    207.19    521.40    204.90  11%3 <
   7 -11   0    610.84    823.80    297.50  11%3 <
  -8  14   0    308.93    110.00    238.50  11%3 <
   8 -12   1   6663.90   5897.20    320.30  11%3 o
   4  -6   1   8591.80   6727.10    549.80  11%3 o
  -5   9   1   8112.60  13830.50    485.40  11%3 o
   9 -13   2   3339.90   3627.20    274.50  11%3 o
   5  -7   2   1013.80    900.60    412.80  11%3 <
  -7  13   2    126.87     46.20    291.70  11%3 <
  10 -14   3    155.74     79.30    204.20  11%3 <
   6  -8   3    617.17   1440.40    333.20  11%3 o
  -6  12   3    692.24    968.30    330.70  11%3 <
   7  -9   4   4146.50   3234.10    301.50  11%3 o
   8 -10   5    142.55    135.10    240.20  11%3 <
  -7  15   5    340.95    314.10    280.70  11%3 <
   9 -11   6    426.23   -108.60    229.20  11%3 <
   2   0   6   3274.00   1860.80    469.80  11%3 o
  10 -12   7    488.54    394.20    205.00  11%3 <
   3  -1   7   4105.40   3063.20    406.70  11%3 o
   8  -8   8     10.40   -141.40    220.10  11%3 <
   4  -2   8   5589.80   5772.60    338.20  11%3 o
   9  -9   9      7.92    107.80    198.50  11%3 <
   5  -3   9    802.85   1767.20    265.40  11%3 o
   6  -4  10    306.15    450.50    232.30  11%3 <
   5  -1  12     97.84    126.90    217.90  11%3 <
   3   3  13    705.04    899.80    244.00  11%3 o
  -3  -1 -13    859.34    988.00    225.80  11%3 o
  -7   7 -10    270.54   -280.20    198.50  11%3 <
  -9  11  -9     11.78   -179.30    180.90  11%3 <
  -5   5  -7   1864.90   1785.20    298.60  11%3 o
  -7   9  -6     52.39   -356.40    249.70  11%3 <
  -4   2 -10    188.21    241.90    245.40  11%3 <
   9 -15  -1   1093.70   1077.00    247.80  11%3 o
  -6  10  -1   1806.50   2133.40    325.00  11%3 o
   5  -5   6  14849.00  17150.10    423.10  11%3 o
   6  -6   7    218.16    466.30    278.90  11%3 <
   7  -7   8     40.90    117.40    225.30  11%3 <
   8  -8   9    768.02    224.70    214.00  11%3 <
   9  -9  10     14.06     69.60    177.90  11%3 <
  -2  -2 -12     79.36    584.50    246.40  11%3 <
  -5   3 -12    124.16    280.20    212.50  11%3 <
  -6   6  -9    278.43   -147.10    214.20  11%3 <
  -8  10  -8   1567.00   2057.70    223.20  11%3 o
  -9  15  -2    386.64    423.40    205.80  11%3 <
   8 -12   2   2194.70   3565.50    283.40  11%3 o
   9 -13   3   1387.00   1319.50    258.50  11%3 o
  10 -14   4     89.45    303.10    200.30  11%3 <
   4  -4   5  43439.00  40257.00    572.40  11%3 o
  -7   7 -11    385.44    219.90    188.50  11%3 <
  -9  13  -6   1566.30    622.30    198.10  11%3 o
   8 -10   6    664.18    283.50    237.90  11%3 <
   9 -11   7    437.81    513.70    217.30  11%3 <
  10 -12   8    160.90    -10.70    180.10  11%3 <
   4   0  12    443.16    530.60    236.10  11%3 <
   5  -1  13     10.95   -508.20    199.60  11%3 <
   7  -5  12    380.45    -56.30    181.30  11%3 <
  -2  -2 -13    322.23    338.50    245.90  12%3 <
   2  -8 -11   2595.30    652.00    379.30  12%3 <
  -1  -3 -11   1222.60    356.90    289.60  12%3 <
  -2   0  -8    485.58   1523.30    352.30  12%3 o
  -9  13  -7    148.19   -323.60    162.40  12%3 <
  -6   8  -6    728.57    826.20    261.50  12%3 o
  -6  10  -2    143.32    -63.80    287.90  12%3 <
   5  -9  -1   9214.80  11321.10    471.60  12%3 o
   9 -15   0    269.90    529.80    221.70  12%3 <
  -7  13   0   1174.20    889.80    272.90  12%3 o
  -6  12   2    363.84   -143.60    309.90  12%3 <
  -8  16   2    146.27    407.70    222.90  12%3 <
   8 -12   3   4357.70   3746.60    294.30  12%3 o
   5  -7   3   2289.30    340.20    374.50  12%3 <
   9 -13   4    414.30    715.20    228.40  12%3 o
  10 -14   5     68.83    279.90    203.00  12%3 <
  -6  14   5   1912.00    900.90    304.50  12%3 <
   6  -6   8    958.73    441.80    237.90  12%3 <
   3  -1   8    168.89   1028.90    313.80  12%3 o
   7  -7   9     56.98     -3.80    230.40  12%3 <
   4  -2   9    421.66   -666.60    280.20  12%3 <
   1   3   9    671.01    708.60    354.10  12%3 <
   2   2  10     91.10    437.60    305.50  12%3 <
   1   5  12    118.73    187.70    269.40  12%3 <
  -4   2 -12    197.77    261.50    214.20  12%3 <
  -6   6 -11    157.66    324.80    205.00  12%3 <
  -8  10 -10     29.05    108.70    170.40  12%3 <
  -5   5  -9   2338.80   2776.70    263.30  12%3 o
  -7   9  -8   1542.30    451.00    220.20  12%3 <
  -4   4  -7   5913.30   5612.80    359.20  12%3 o
   8 -14  -1     89.82    223.20    250.00  12%3 <
  -3   5  -1   7090.30   7097.70    580.50  12%3 o
   7 -11   2   1046.20   1695.90    291.60  12%3 o
   4  -6   2   5410.20   7220.50    470.60  12%3 o
   8 -10   7    289.60    111.60    228.70  12%3 <
   5  -5   7   3289.20   3170.70    307.20  12%3 o
   9 -11   8    352.14    457.70    194.10  12%3 <
  -8  12  -6    496.38    194.60    212.40  12%3 <
   7 -13  -2    635.42    532.50    289.00  12%3 <
  -8  14  -2   1619.60   1515.10    239.50  12%3 o
  -7  15   3    218.32   1091.50    258.30  12%3 o
   7  -9   6     41.68    723.80    239.40  12%3 o
   4  -4   6  11414.00   7596.10    415.80  12%3 o
   6  -4  12    191.55    145.90    207.50  12%3 <
  -1  -3 -12    439.26    616.80    253.70  12%3 <
  -7   9  -9     88.43   -100.80    201.20  12%3 <
   6 -10   1   1999.70   2364.00    330.10  12%3 o
   9 -13   5    135.93    684.10    233.80  12%3 <
   6  -8   5    263.64     88.40    283.90  12%3 <
   7  -7  10    305.34    391.70    199.50  12%3 <
  -4   2 -13    102.06    337.60    204.70  12%3 <
  -6   6 -12     83.46    101.20    176.10  12%3 <
  -5   5 -10     82.72   -121.40    227.60  12%3 <
  -6   8  -7   2081.10    822.30    237.60  12%3 o
  -8  12  -7    277.74     15.50    199.00  12%3 <
   9 -15   1    195.23    145.40    212.10  12%3 <
  -8  16   1     74.93    183.60    216.10  12%3 <
   8 -12   4   9350.40  11533.40    342.70  12%3 o
   9 -11   9     10.72     61.90    184.70  12%3 <
   6  -6   9     89.95    -32.20    218.60  12%3 <
   4  -2  10    532.95    311.60    262.20  12%3 <
  -7   9 -10    437.61    212.70    193.10  12%3 <
  -4   4  -8    295.93    233.00    270.70  12%3 <
   8 -10   8   1937.10   1530.40    221.10  12%3 o
   5  -5   8    836.71     57.30    267.60  12%3 <
   7  -9   7   1589.20   1623.70    239.70  12%3 o
  -1  -3 -13     65.50    296.00    238.60  13%3 <
   0  -4 -11    115.19      8.30    308.40  13%3 <
  -5   5 -11     57.00     93.70    197.60  13%3 <
  -6   8  -8    135.79    384.90    238.90  13%3 <
  -8  12  -8   1287.80   1001.30    177.70  13%3 o
  -1  -1  -7  14319.00   8520.20    477.50  13%3 o
  -3   3  -6   7172.60   5926.60    409.30  13%3 o
  -5   7  -6    926.90   1286.70    279.90  13%3 o
   7 -13  -1     23.49    758.70    272.50  13%3 <
   8 -14   0    352.43   -164.00    253.50  13%3 <
   5  -9   0    567.10    572.70    377.40  13%3 <
   9 -15   2    616.82    704.00    219.20  13%3 o
   7 -11   3    239.71    293.90    266.40  13%3 <
  -6  14   4    619.24    613.50    298.70  13%3 <
   9 -13   6   1377.60    529.40    208.50  13%3 <
   6  -8   6    616.64    289.10    267.70  13%3 <
   7  -9   7   1557.40   1623.70    239.70  13%3 o
   4  -4   7   5546.20   6021.30    372.60  13%3 o
   5  -5   8    496.97     57.30    267.60  13%3 <
   0   4   8   8814.70   9343.00    511.60  13%3 o
   3  -1   9    806.00    190.10    282.00  13%3 <
   1   3  10     62.74    282.10    326.40  13%3 <
   5  -3  12    182.22    164.70    214.40  13%3 <
  -4   4  -9   1019.70    410.30    250.80  13%3 <
  -7  11  -6   1863.20   2519.80    248.50  13%3 o
  -7  13  -2   1634.90   1875.80    269.60  13%3 o
  -8  16   0    100.26    566.00    207.40  13%3 <
   6 -10   2    159.26   -147.00    296.80  13%3 <
  -7  15   2     60.29    324.10    243.50  13%3 <
   4  -6   3  10776.00  13705.60    460.00  13%3 o
   8 -12   5    598.26   1191.50    237.90  13%3 o
   8 -10   9    578.69    401.10    199.10  13%3 <
   6  -6  10    225.34    255.80    206.70  13%3 <
  -5   5 -12    109.61    208.20    184.30  13%3 <
  -6   8  -9    631.30    555.00    213.20  13%3 <
  -3   3  -7   6225.80   6331.00    375.60  13%3 o
  -3   5  -2   7981.20   7009.50    534.70  13%3 o
  -5   9  -2    184.16    550.10    312.80  13%3 <
  -6  12   0    428.19    681.00    279.10  13%3 <
   8 -14   1   1467.80   1684.90    255.80  13%3 o
   7  -9   8   1191.90   1060.70    224.60  13%3 o
   2   0   8    945.42    414.00    338.10  13%3 <
   5  -5   9   2136.00   2607.90    265.00  13%3 o
  -4   4 -10    558.32    439.70    236.60  13%3 <
  -5   7  -7     83.00    148.60    258.10  13%3 <
  -7  11  -7    354.61    768.80    218.00  13%3 o
   9 -15   3     31.94   -111.60    202.30  13%3 <
   7 -11   4   1832.80   1229.10    254.30  13%3 o
   5  -7   5   3175.00   3282.60    327.30  13%3 o
   9 -13   7    189.11    410.00    169.30  13%3 <
  -6   8 -10    148.41   -202.20    192.50  13%3 <
  -8  16  -1    149.62     70.50    191.20  13%3 <
   8 -12   6    401.74    226.00    218.20  13%3 <
   6  -8   7   1757.10   1217.70    245.30  13%3 o
   8 -10  10     37.96    432.10    162.20  13%3 <
   3  -1  10    203.60    653.10    262.00  13%3 <
  -6   8 -11    138.50    264.40    180.90  13%3 <
  -7  11  -8    584.72    231.30    203.90  13%3 <
  -8  14  -6    329.28    268.50    177.00  13%3 <
   7  -9   9     66.47    274.40    206.40  13%3 <
   0  -4 -13     68.00     46.30    243.10  14%3 <
   0  -4 -12    118.21   -143.40    278.10  14%3 <
  -4   4 -12    631.25    347.70    209.90  14%3 <
  -4   4 -11    299.12    390.40    220.30  14%3 <
  -1  -1  -9    109.84     50.10    327.10  14%3 <
  -7  11  -9    370.16    179.80    173.00  14%3 <
  -3   3  -8     82.40     85.90    299.60  14%3 <
  -5   7  -8   2880.70   1612.60    241.30  14%3 o
  -6  10  -6     54.83    168.60    226.80  14%3 <
   6 -12  -2    673.82    -74.30    309.40  14%3 <
  -6  12  -1   3172.60   3293.70    288.30  14%3 o
   7 -13   0    492.15   1345.80    258.00  14%3 o
  -7  15   1   1454.00   1515.80    244.40  14%3 o
   8 -14   2   1004.10   1636.00    259.80  14%3 o
   3  -5   2   6799.10   6626.20    542.00  14%3 o
   6 -10   3   6639.90   6241.70    331.60  14%3 o
  -6  14   3   2114.30   1051.80    279.50  14%3 o
   9 -15   4    207.31    583.80    196.50  14%3 <
   4  -6   4  29176.00  27769.60    512.80  14%3 o
   7 -11   5    210.79     68.40    242.00  14%3 <
   5  -7   6    890.84   1164.00    272.20  14%3 o
   8 -12   7    267.24   -262.20    206.90  14%3 <
   6  -8   8    110.86    149.40    241.50  14%3 <
   0   4   9  12802.00  12791.20    460.20  14%3 o
   5  -5  10     38.32     92.60    230.40  14%3 <
   6  -6  12     36.95    -39.10    179.00  14%3 <
   4  -2  12     63.76   -430.80    232.50  14%3 <
  -3   3  -9    544.56    746.10    282.20  14%3 <
  -5   7  -9     31.07    118.60    213.10  14%3 <
  -4   6  -6   3049.40   3244.40    320.70  14%3 o
  -4   8  -1   1060.10   1143.10    417.10  14%3 <
  -7  15   0    736.59    186.80    235.90  14%3 <
   7 -13   1     55.87      6.70    257.80  14%3 <
  -5  11   1   2605.70    930.60    321.10  14%3 <
   8 -14   3    382.51     36.90    227.80  14%3 <
   3  -3   7   5158.80   5145.20    382.00  14%3 o
   7  -9  10    585.97    631.20    195.10  14%3 o
   2   2  13    369.93    103.20    231.90  14%3 <
  -5   7 -10    611.73    477.50    203.60  14%3 <
  -6  10  -7   1593.00   2250.80    243.70  14%3 o
  -2   2  -6   8150.80   6357.50    439.90  14%3 o
  -6  12  -2    360.28    524.60    265.50  14%3 <
   6 -12  -1    449.18    295.20    277.30  14%3 <
   5  -9   2    261.20    242.40    319.70  14%3 <
   6 -10   4    630.95   -381.50    272.90  14%3 <
   2  -2   5    264.89   -201.10    454.40  14%3 <
   7 -11   6   1583.00   2705.40    255.20  14%3 o
   8 -12   8   1169.20    931.30    201.00  14%3 o
   4  -4   9   1396.50    188.20    251.60  14%3 <
   4  -2  13     57.45    297.40    202.90  14%3 <
  -3   3 -10    434.37     80.90    242.10  14%3 <
   4  -6   5  32947.00  33517.90    517.00  14%3 o
   5  -7   7     69.06    249.40    263.20  14%3 <
   6  -8   9    898.02    626.60    219.60  14%3 <
  -5   7 -11    311.08    298.80    185.60  14%3 <
  -6  10  -8   1783.60   1299.80    224.00  14%3 o
  -4   6  -7    534.40    348.00    254.70  14%3 <
  -7  13  -6    284.51    492.80    197.80  14%3 <
  -7  15  -1    160.99   -192.20    217.30  14%3 <
   7 -13   2   2432.50   2232.40    276.00  14%3 o
   8 -14   4     47.26    510.00    223.60  14%3 <
  -3   3 -11    380.82   -100.20    227.50  14%3 <
  -6  10  -9    158.45    -31.10    193.80  14%3 <
   6 -10   5   3123.60   2696.00    266.30  14%3 o
   7 -11   7    103.15    249.90    222.30  14%3 <
   5  -5  12    361.92    460.70    204.40  14%3 <
   7 -11   9    327.68    398.00    192.10  15%3 <
   5  -7   9     30.72     71.60    216.10  15%3 <
   2   0  10    662.21     53.60    278.90  15%3 <
   1   3  12    700.36    458.10    259.50  15%3 <
   3  -1  13    419.47    348.40    208.20  15%3 <
  -3   3 -13    947.25    622.00    203.90  15%3 o
  -1  -1 -12    157.47    599.40    248.80  15%3 <
  -1  -1 -11    738.14    314.70    288.40  15%3 <
   1  -5 -10     83.93    106.40    350.50  15%3 <
  -4   6 -10     84.41     38.20    207.20  15%3 <
  -4   6  -9    394.65    403.50    240.30  15%3 <
  -2   2  -8   5381.00   7395.90    361.70  15%3 o
   6 -14  -7    428.07    606.40    329.70  15%3 <
  -5   9  -7    417.40    846.70    229.90  15%3 o
  -4   8  -2   6121.10   5193.00    376.20  15%3 o
  -7  15  -2     80.61    -21.10    219.60  15%3 <
   6 -12   0    114.65    124.80    274.40  15%3 <
  -5  11   0    654.02   1486.30    308.60  15%3 o
  -6  14   1    454.66   1013.60    249.50  15%3 o
  -6  14   2   1354.00    717.30    281.10  15%3 <
   7 -13   3   1068.30   2703.70    262.80  15%3 o
   7 -13   4    406.04    233.10    224.20  15%3 <
   5  -9   4   4305.30   3747.50    300.90  15%3 o
   8 -14   6    179.48    672.90    186.50  15%3 o
   6 -10   6     70.24    381.70    237.40  15%3 <
   4  -6   6   3818.70   3129.20    329.00  15%3 o
   2  -2   6   8490.00   7663.40    454.60  15%3 o
  -3   3 -12     79.61    -37.80    213.60  15%3 <
  -3   3 -11    321.11   -100.20    227.50  15%3 <
  -5   7 -11    278.87    298.80    185.60  15%3 <
  -1  -1 -10    330.96    756.90    302.80  15%3 <
  -3   3 -10    363.18     80.90    242.10  15%3 <
  -6  10 -10    104.04    -89.10    177.00  15%3 <
  -6  10  -9     89.44    -31.10    193.80  15%3 <
  -4   6  -8    499.80    -23.90    231.30  15%3 <
  -6  10  -8   1860.50   1299.80    224.00  15%3 o
  -2   2  -7   2408.50   1380.30    364.20  15%3 o
  -4   6  -7    469.07    348.00    254.70  15%3 <
  -7  13  -7    519.42    493.90    174.50  15%3 <
  -5   9  -6    317.68    291.80    233.40  15%3 <
  -7  13  -6    338.56    492.80    197.80  15%3 <
  -7  15  -1     98.58   -192.20    217.30  15%3 <
   4  -8   0  21620.00  19500.40    512.40  15%3 o
   7 -13   2   1530.00   2232.40    276.00  15%3 o
   5  -9   3    280.57   1552.60    296.70  15%3 o
   3  -5   3  13338.00  12725.10    508.70  15%3 o
   8 -14   4    114.31    510.00    223.60  15%3 <
   8 -14   5   1076.30    308.80    215.10  15%3 <
   6 -10   5   3824.80   2696.00    266.30  15%3 o
   4  -6   5  33022.00  33517.90    517.00  15%3 o
   7 -11   7    182.50    249.90    222.30  15%3 <
   5  -7   7     64.27    249.40    263.20  15%3 <
   7 -11   8    449.38    529.20    207.90  15%3 <
   5  -7   8   1766.30   1706.20    257.50  15%3 o
   3  -3   8     67.66    482.80    281.90  15%3 <
   6  -8   9    792.86    626.60    219.60  15%3 <
   6  -8  10    133.94    356.30    194.60  15%3 <
   4  -4  10    927.24    715.20    242.90  15%3 <
   5  -5  12     46.37    460.70    204.40  15%3 <
   3  -1  12    306.77    779.30    225.30  15%3 o
  -2   2 -13    277.08    249.00    202.20  16%3 <
  -2   2 -12    141.22     12.20    228.40  16%3 <
  -2   2 -11    154.14    -41.50    248.90  16%3 <
   0  -2 -10    736.04   1146.40    300.10  16%3 o
   0  -2  -9     95.52    345.00    336.80  16%3 <
  -3   5  -8    227.57   -322.00    238.50  16%3 <
  -6  12  -8    143.30    415.70    189.80  16%3 <
  -3   5  -7   2481.70   2724.80    308.10  16%3 o
  -6  14  -2    894.90    572.50    247.90  16%3 <
   7 -15  -1   1437.30    890.70    243.90  16%3 o
   5 -11  -1   3560.70   1276.80    319.00  16%3 o
  -6  14  -1    133.95    363.90    235.40  16%3 <
   7 -15   0    352.09    443.50    224.10  16%3 <
  -3   7   0  25496.00  27121.20    607.90  16%3 o
  -4  10   1   8891.00   6329.50    399.00  16%3 o
   2  -4   2   5230.80    379.00    617.90  16%3 <
   6 -12   3   1556.10   2605.80    272.40  16%3 o
  -5  13   3    102.86   -242.50    311.60  16%3 <
   3  -5   5   6248.90   4893.80    388.10  16%3 o
   7 -13   6     50.08    381.30    199.10  16%3 <
   5  -9   6    439.25    748.70    262.40  16%3 <
   6 -10   8   1991.10   1140.70    226.10  16%3 o
   4  -6   8    772.98    591.50    235.80  16%3 <
   6 -10   9     91.41     76.00    200.50  16%3 <
   3  -3  10    521.06    132.10    241.40  16%3 <
   2   0  12     83.36    413.10    238.40  16%3 <
   0  -2 -11    536.98    961.80    278.10  16%3 o
  -3   5  -9    393.70    500.80    227.30  16%3 <
  -4   8  -6   2344.90   1157.10    246.80  16%3 o
   5 -11   0    914.82    965.50    303.80  16%3 o
  -5  13   2   1775.20   2581.40    301.70  16%3 o
   4  -8   3    314.84   1243.40    325.50  16%3 o
  -6  16   3    846.15     75.40    236.50  16%3 <
   7 -13   7     28.13    232.90    191.80  16%3 <
   2  -2   8   5849.50   6249.80    360.00  16%3 o
   4  -6   9    502.32    353.50    239.10  16%3 <
   0   4  12    288.12     86.60    281.60  16%3 <
   0  -2 -12    584.99     89.60    261.90  16%3 <
  -3   5 -11    564.00      0.50    216.00  16%3 <
  -3   5 -10    253.65    145.40    213.40  16%3 <
  -4   8  -7   3398.50   1716.30    244.30  16%3 o
  -3   7  -1  36306.00  37634.40    599.20  16%3 o
   7 -15   1     69.60     76.30    223.10  16%3 <
   6 -12   4   3116.40   2802.60    264.50  16%3 o
   3  -5   6   3112.10   1251.80    335.90  16%3 o
   5  -9   7    858.54    363.30    255.30  16%3 <
   6 -10  10     79.81    -82.10    178.80  16%3 <
   0  -2 -13     13.36    130.90    223.60  16%3 <
  -3   5 -12     28.99    198.40    182.60  16%3 <
  -4   8  -8    316.45    398.90    221.10  16%3 <
  -5  11  -6    370.83    -69.50    240.50  16%3 <
   5 -11   1   2324.40   1696.90    306.00  16%3 o
   4  -8   4    529.82    293.10    320.50  16%3 <
   4  -6  10    173.89   -280.60    227.20  16%3 <
   3  -3  12    212.20    134.10    217.50  16%3 <
  -4   8 -10    149.89     72.80    195.70  16%3 <
  -4   8  -9    539.48    876.50    210.50  16%3 o
  -5  11  -7   1213.30    354.70    217.70  16%3 <
   7 -15   2    119.82   -114.90    209.70  16%3 <
   6 -12   5   6217.20   7924.70    298.80  16%3 o
   5  -9   8    287.90    -17.80    221.00  16%3 <
   2  -2   9   5709.40   6218.70    331.00  16%3 o
  -4   8 -11     26.04    347.60    179.00  16%3 <
  -5  11  -8     93.58    114.20    201.80  16%3 <
  -6  14  -6    452.52    346.40    179.90  16%3 <
   0  -2 -13     10.23    130.90    223.60  17%3 <
   0  -2 -12    625.46     89.60    261.90  17%3 <
  -3   5 -12     34.95    198.40    182.60  17%3 <
   0  -2 -11    592.44    961.80    278.10  17%3 o
  -3   5 -11    570.42      0.50    216.00  17%3 <
  -4   8 -11     29.16    347.60    179.00  17%3 <
  -3   5 -10    219.07    145.40    213.40  17%3 <
  -4   8 -10    158.18     72.80    195.70  17%3 <
  -4   8  -9    506.67    876.50    210.50  17%3 o
  -5  11  -9     14.81    207.70    164.00  17%3 <
  -4   8  -8    330.35    398.90    221.10  17%3 <
  -5  11  -8     69.66    114.20    201.80  17%3 <
  -4   8  -7   3340.90   1716.30    244.30  17%3 o
  -5  11  -7   1267.70    354.70    217.70  17%3 <
  -5  11  -6    354.35    -69.50    240.50  17%3 <
  -6  14  -6    471.99    346.40    179.90  17%3 <
   6 -14  -2   1744.80   1503.40    277.90  17%3 o
  -3   7  -2   5167.70   4143.60    441.20  17%3 o
   6 -14  -1     58.34    204.30    257.20  17%3 <
  -3   7  -1  35855.00  37634.40    599.20  17%3 o
  -4  10  -1   8753.00   7138.30    372.50  17%3 o
   3  -7   0  23578.00  22230.10    598.60  17%3 o
  -4  10   0   5293.80   3875.80    397.10  17%3 o
  -5  13   0    715.06    707.80    268.00  17%3 <
  -6  16   0     78.66    -37.80    202.00  17%3 <
   7 -15   1     80.20     76.30    223.10  17%3 <
   5 -11   1   2399.10   1696.90    306.00  17%3 o
  -5  13   1    464.61    -53.70    280.60  17%3 <
  -6  16   1    413.37    518.00    208.00  17%3 <
   7 -15   2    177.78   -114.90    209.70  17%3 <
   5 -11   2    600.45    455.50    286.40  17%3 <
  -5  13   2   1654.30   2581.40    301.70  17%3 o
  -6  16   2    253.48    234.00    213.90  17%3 <
   7 -15   3    677.52    778.10    196.90  17%3 o
   5 -11   3    269.04    361.60    284.90  17%3 <
   2  -4   3   1227.80   1404.20    534.40  17%3 <
  -6  16   3    815.39     75.40    236.50  17%3 <
   7 -15   4     10.17     88.50    181.00  17%3 <
   6 -12   4   2970.70   2802.60    264.50  17%3 o
   4  -8   4    535.00    293.10    320.50  17%3 <
   6 -12   5   6300.90   7924.70    298.80  17%3 o
   4  -8   5    484.09    191.60    262.70  17%3 <
   1  -1   5  22079.00  19992.10    610.40  17%3 o
   6 -12   6    754.55    736.20    242.80  17%3 o
   3  -5   6   2722.10   1251.80    335.90  17%3 o
   6 -12   7     40.82   -133.20    206.70  17%3 <
   5  -9   7    732.43    363.30    255.30  17%3 <
   3  -5   7   2204.70   2569.70    315.10  17%3 o
   0   2   7  22405.00  26385.10    601.50  17%3 o
   5  -9   8    222.52    -17.80    221.00  17%3 <
   3  -5   8    187.55   -155.40    249.70  17%3 <
   5  -9   9    369.27    522.10    208.10  17%3 <
   4  -6   9    535.59    353.50    239.10  17%3 <
   2  -2   9   5789.80   6218.70    331.00  17%3 o
   6 -10  10     96.75    -82.10    178.80  17%3 <
   4  -6  10    167.86   -280.60    227.20  17%3 <
   2  -2  10    113.45    301.30    269.50  17%3 <
   4  -6  12    137.69    -44.40    185.60  17%3 <
   3  -3  12    231.08    134.10    217.50  17%3 <
   0   4  12    375.88     86.60    281.60  17%3 <
   3  -3  13   1161.10    642.80    208.40  17%3 o
   0   4  13    114.55    131.90    241.00  17%3 <
   4  -8   6   1980.20    906.80    257.10  17%3 o
   6 -12   8     56.83    301.40    192.50  17%3 <
   5  -9  10    136.29    -52.30    175.20  17%3 <
  -3   9   3  41992.00  32027.10    632.40  18%3 o
  -4  12   3    543.89   2368.50    370.10  18%3 o
  -5  15   3   1146.90    528.60    275.40  18%3 <
  -1   5  12    131.74   -511.80    284.40  18%3 <
   5 -13  -2    765.19    774.80    284.60  18%3 <
   4 -10   2   2204.30   1178.80    303.20  18%3 o
  -4  12   2   1962.70   2332.40    349.30  18%3 o
  -5  15   2    721.30    855.30    263.00  18%3 o
   3  -7   5   4176.00   4020.70    329.20  18%3 o
   6 -14   6     99.38    -58.10    182.00  18%3 <
   5 -11   9     11.46    156.40    185.20  18%3 <
   0   0 -12     75.87    658.30    233.60  18%3 <
   5 -13  -1    115.41    -93.40    269.60  18%3 <
  -5  15   1    222.12    723.30    248.30  18%3 <
   4 -10   3    331.95    184.40    285.40  18%3 <
   3  -7   6    954.06   1218.40    295.10  18%3 o
   2  -4   8   1460.30   1584.90    300.60  18%3 o
   1  -1  10     98.71    702.30    266.30  18%3 <
  -1   3 -13     43.00    277.60    197.10  18%3 <
   0   0 -10    293.86    542.20    289.10  18%3 <
   0   0  -8   1457.70   2278.70    378.30  18%3 o
   5 -13   0    602.06    573.00    259.90  18%3 <
  -5  15   0   1075.30    502.50    238.40  18%3 <
  -4  12   1   1346.20   5525.70    345.80  18%3 o
   4 -10   4    358.92    282.90    267.30  18%3 <
   3  -7   7    347.42    883.30    269.20  18%3 o
   2  -4   9   1631.20   1136.50    263.00  18%3 o
   0   2  12    586.52    306.90    249.40  18%3 <
  -1   3 -12    181.37   -188.70    219.10  18%3 <
  -2   6 -12      9.03   -143.50    201.80  18%3 <
  -1   3 -11    251.39    380.20    233.70  18%3 <
  -1   3 -10    225.12     -8.70    264.60  18%3 <
  -5  15  -3   1507.30   1491.90    224.20  18%3 o
  -5  15  -2    249.30    198.00    214.50  18%3 <
  -5  15  -1    337.35    890.30    225.20  18%3 o
  -4  12   0   2500.70   3713.70    327.30  18%3 o
   5 -13   1    773.34    908.80    250.40  18%3 o
   4 -10   5   2917.10   3410.10    285.00  18%3 o
   3  -7   8    559.75    241.90    249.70  18%3 <
   2  -4  10    189.03    223.60    241.60  18%3 <
   0   2  13     45.81    419.50    241.40  18%3 <
  -2   6 -11     87.81    347.90    204.60  18%3 <
  -3   9 -11    515.35    393.50    187.50  18%3 <
  -2   6 -10     87.68    285.30    237.10  18%3 <
  -3   9 -10     20.04     12.30    199.50  18%3 <
  -1   3  -9    268.44   1000.80    274.50  18%3 o
  -4  12  -9    133.09    607.40    184.90  18%3 o
  -1   3  -8   1823.40   1496.30    331.90  18%3 o
  -4  12  -8     16.14     64.90    201.60  18%3 <
  -4  12  -7    902.47    845.10    238.30  18%3 o
  -4  12  -2   1241.90   2559.80    304.10  18%3 o
  -4  12  -1   3109.80   4344.50    318.00  18%3 o
   5 -13   2   1550.50   2178.10    245.90  18%3 o
   4 -10   6   1101.10   1237.60    240.80  18%3 o
   3  -7   9    277.33    273.10    234.90  18%3 <
   1  -1  12     61.37    -67.50    234.20  18%3 <
  -2   6  -9    251.37    200.20    239.20  18%3 <
  -3   9  -9    526.24     57.50    219.90  18%3 <
  -2   6  -8    296.21   1189.70    284.00  18%3 o
  -3   9  -8    872.65   1060.10    237.90  18%3 o
  -1   3  -7   3852.00   5728.70    394.60  18%3 o
  -2   6  -7   2450.90   4884.20    329.20  18%3 o
  -3   9  -7    390.10   1023.70    250.30  18%3 o
  -2   6  -6   2005.50   6587.50    380.80  18%3 o
  -4  12  -6    423.73    897.20    229.40  18%3 o
  -3   9  -2  16674.00  11347.20    418.90  18%3 o
   5 -13   3    388.49    136.90    233.40  18%3 <
   5 -13   4     56.60    139.00    229.40  18%3 <
   4 -10   7   1983.30   2136.00    239.90  18%3 o
   3  -7  10    124.58    431.40    202.20  18%3 <
   2  -4  12     38.30    153.20    205.10  18%3 <
   1  -1  13    173.35     16.00    217.50  18%3 <
   5 -13   5     65.17    592.40    209.40  18%3 <
   5 -13   6    251.09    360.90    219.40  18%3 <
   4 -10   8    174.86    228.40    209.70  18%3 <
   4 -10   9     58.12   -102.60    193.40  18%3 <
   2  -4  13     20.07    341.70    191.60  18%3 <
  -1   3 -11    282.30    380.20    233.70  19%3 <
  -2   6 -11     59.34    347.90    204.60  19%3 <
  -1   3 -10    439.18     -8.70    264.60  19%3 <
  -2   6 -10    118.17    285.30    237.10  19%3 <
  -3   9 -10    104.73     12.30    199.50  19%3 <
  -1   3  -9    330.09   1000.80    274.50  19%3 o
  -2   6  -9    239.25    200.20    239.20  19%3 <
  -3   9  -9    387.06     57.50    219.90  19%3 <
  -1   3  -8   2227.40   1496.30    331.90  19%3 o
  -2   6  -8    918.95   1189.70    284.00  19%3 o
  -3   9  -8    808.29   1060.10    237.90  19%3 o
  -4  12  -8     30.80     64.90    201.60  19%3 <
  -1   3  -7   3321.80   5728.70    394.60  19%3 o
  -2   6  -7   2462.00   4884.20    329.20  19%3 o
  -3   9  -7    422.21   1023.70    250.30  19%3 o
  -4  12  -7   1642.70    845.10    238.30  19%3 o
  -1   3  -6  49480.00  42024.30    569.70  19%3 o
  -2   6  -6   4285.20   6587.50    380.80  19%3 o
  -4  12  -6    396.29    897.20    229.40  19%3 o
  -2   6  -2  22240.00  25457.50    603.40  19%3 o
  -3   9  -2  12966.00  11347.20    418.90  19%3 o
  -4  12  -2   2230.80   2559.80    304.10  19%3 o
   6 -16  -1    214.00    474.20    200.50  19%3 <
  -2   6  -1 101170.00  99710.00    841.80  19%3 o
  -3   9  -1  11791.00  11209.40    454.30  19%3 o
   5 -13   2   1662.20   2178.10    245.90  19%3 o
   5 -13   3    189.92    136.90    233.40  19%3 <
   5 -13   4     26.32    139.00    229.40  19%3 <
   5 -13   5     74.61    592.40    209.40  19%3 <
   5 -13   6    411.46    360.90    219.40  19%3 <
   4 -10   6   1469.60   1237.60    240.80  19%3 o
   4 -10   7   2653.70   2136.00    239.90  19%3 o
   4 -10   8     71.35    228.40    209.70  19%3 <
   4 -10   9     94.45   -102.60    193.40  19%3 <
   3  -7   9    297.55    273.10    234.90  19%3 <
   3  -7  10    240.73    431.40    202.20  19%3 <
   2  -4  12     14.98    153.20    205.10  19%3 <
   1  -1  12     90.25    -67.50    234.20  19%3 <
   2  -4  13     26.80    341.70    191.60  19%3 <
   1  -1  13    190.29     16.00    217.50  19%3 <
   0   2  13     52.17    419.50    241.40  19%3 <
   5 -13   7     68.07    160.60    184.60  19%3 <
   4 -10  10    219.74     23.60    182.70  19%3 <
   3  -7  12     18.60     28.20    177.00  19%3 <
   1  -1 -13    379.43    344.10    229.60  20%3 <
   0   2 -13     28.52     -9.60    198.00  20%3 <
   3  -7 -12    454.19     -6.90    306.40  20%3 <
   2  -4 -12    524.65    864.40    275.40  20%3 o
   1  -1 -12    379.81     80.00    246.50  20%3 <
   0   2 -12    403.02    473.20    229.50  20%3 <
  -1   5 -12     28.15   -137.90    184.70  20%3 <
   2  -4 -11    432.72    221.40    296.60  20%3 <
   1  -1 -11     20.68    452.40    260.70  20%3 <
   0   2 -11    250.36    453.40    242.60  20%3 <
  -1   5 -11     40.79   -654.30    195.90  20%3 <
  -2   8 -11     69.53    231.60    178.10  20%3 <
  -1   5 -10    416.92    -37.60    227.00  20%3 <
  -2   8 -10    719.64    599.90    203.80  20%3 <
  -2   8  -9    904.75    683.70    212.90  20%3 o
  -3  11  -9     83.71    160.80    183.20  20%3 <
  -2   8  -8     88.90    -23.60    236.20  20%3 <
  -3  11  -8   2195.90   1817.70    217.10  20%3 o
  -3  11  -7   2472.90   1689.00    246.40  20%3 o
  -4  14  -3   1412.20   1363.60    228.30  20%3 o
   3  -9  -2  23655.00  24647.50    565.40  20%3 o
  -4  14  -2     46.97   -365.90    214.20  20%3 <
   3  -9  -1  13113.00  17496.20    514.60  20%3 o
  -4  14  -1   1914.40   1770.90    246.50  20%3 o
   4 -12   0    966.24   1982.40    305.90  20%3 o
   3  -9   0   1443.00   2832.40    442.40  20%3 o
  -4  14   0     85.54     66.40    244.90  20%3 <
   4 -12   1   2247.00   2711.70    301.60  20%3 o
   3  -9   1  11228.00   9903.00    452.30  20%3 o
  -4  14   1    692.01     49.10    258.50  20%3 <
   4 -12   2   1351.40   2026.90    297.50  20%3 o
   3  -9   2  17393.00  13982.20    432.80  20%3 o
  -4  14   2   1099.10   1297.70    278.50  20%3 o
   4 -12   3   1466.40   2116.30    280.30  20%3 o
   3  -9   3   3053.00   3354.80    354.10  20%3 o
  -4  14   3    524.97    228.80    279.10  20%3 <
   4 -12   4    283.21    826.10    260.70  20%3 o
   3  -9   4   5339.00   5993.90    343.80  20%3 o
  -4  14   4    140.70    722.10    295.70  20%3 <
   4 -12   5   1939.90   1512.10    267.50  20%3 o
   3  -9   5    555.98   2341.30    307.70  20%3 o
   4 -12   6    339.92   1101.50    252.50  20%3 o
   3  -9   6   2059.90   1632.50    290.60  20%3 o
   2  -6   6   4217.20   2859.20    363.50  20%3 o
   3  -9   7    509.96    939.40    253.50  20%3 o
   2  -6   7   2692.20   2235.50    328.00  20%3 o
   1  -3   7   1467.40   4056.20    406.90  20%3 o
  -1   3   7   2869.50   3407.30    551.50  20%3 o
   3  -9   8    713.80   1070.80    241.20  20%3 o
   2  -6   8   1351.60    799.50    288.20  20%3 <
   1  -3   8   1394.10   1500.20    342.20  20%3 o
   0   0   8   1439.00   2468.20    391.30  20%3 o
  -1   3   8  22409.00  20418.70    527.50  20%3 o
   3  -9   9    290.55    466.40    221.00  20%3 <
   2  -6   9    100.14    356.80    263.00  20%3 <
   1  -3   9    756.95   1229.50    288.30  20%3 o
  -1   3   9    892.39    728.50    386.80  20%3 <
   2  -6  10    128.97   -231.40    228.50  20%3 <
   1  -3  10    430.36    228.30    278.20  20%3 <
   0   0  10    943.91   1497.90    304.20  20%3 o
  -1   3  10    455.42    165.00    337.80  20%3 <
   1  -3  12     47.44    239.60    220.90  20%3 <
   0   0  12    196.17    846.90    257.50  20%3 o
   1  -1 -10   1204.10   -214.30    298.70  20%3 <
   0   2 -10    514.06    726.40    245.90  20%3 <
  -1   5  -9    135.71   -449.70    247.50  20%3 <
  -2   8  -7    637.88    207.70    249.40  20%3 <
   4 -12  -2    707.56   1558.60    335.00  20%3 o
   4 -12  -1   5094.70   4410.00    333.90  20%3 o
   5 -15   4    120.42    594.30    210.10  20%3 <
   4 -12   7   1383.40    699.80    225.40  20%3 o
   4 -12   8     50.96     82.50    203.90  20%3 <
   4 -12   9    101.73    298.70    186.60  20%3 <
   3  -9  10    171.38    109.70    187.70  20%3 <
   2  -6  12     30.41   -299.60    189.90  20%3 <
  -1   3  12    357.32   1017.70    262.80  20%3 o
   1  -3  13     27.84    350.70    202.30  20%3 <
  -1   3  13    106.26    141.30    248.70  20%3 <
   0   2  -9    257.33    -31.90    288.60  20%3 <
  -1   5  -8    144.20    770.80    271.70  20%3 <
  -2   8  -6    253.54    734.30    263.00  20%3 <
  -3  11  -3   5986.20   6242.70    303.60  20%3 o
   5 -15  -1    210.63    133.00    246.20  20%3 <
   5 -15   0    863.60    345.10    234.50  20%3 <
   5 -15   1    289.11   1214.90    221.50  20%3 o
   5 -15   2    607.83    548.80    218.00  20%3 <
   5 -15   3   1091.80   1191.90    206.80  20%3 o
   5 -15   5    155.97    349.40    183.10  20%3 <
  -1   5  -7   9867.00   7971.00    367.20  20%3 o
  -3  11  -2   2008.80   2223.80    296.50  20%3 o
  -3  11  -1   1375.80   2038.30    299.80  20%3 o
  -1   7 -12     29.03    -15.60    174.80  20%3 <
  -2  10 -10     37.37     30.90    183.90  20%3 <
  -3  13  -8    589.70    288.80    168.50  20%3 <
  -3  11   4   4771.30   3236.10    412.30  21%3 o
   2  -2 -13    117.02   -180.80    230.90  21%3 <
   0   4 -11     50.21    105.30    225.90  21%3 <
   1  -1  -7   2471.10   3567.40    470.60  21%3 o
  -2  10  -7   3344.80   3667.00    268.20  21%3 o
  -2   8  -1    613.57   -119.30    420.40  21%3 <
  -4  16   0    106.83    147.50    203.60  21%3 <
  -4  16   1    307.42    795.70    216.10  21%3 o
   4 -14   6    142.12    326.30    191.70  21%3 <
   3 -11   6     63.19     71.00    248.20  21%3 <
   2  -8   7    536.34    189.80    256.90  21%3 <
   2  -8   8     75.28    330.80    224.00  21%3 <
   1  -5  10    157.69     76.80    231.30  21%3 <
   1  -5  12     62.55   -253.50    202.90  21%3 <
   3  -5 -13     34.96     57.40    249.90  21%3 <
  -1   7  -9    529.76    693.00    220.30  21%3 o
  -3  13  -3    411.26    296.70    231.20  21%3 <
  -4  16   2   1103.40    679.00    225.80  21%3 o
   4 -14   4   1136.70    380.50    229.80  21%3 <
   3 -11   4   1985.20   1876.90    272.10  21%3 o
   4 -14   5    620.64    110.50    203.90  21%3 <
   3 -11   5     59.49     -6.20    233.00  21%3 <
   2  -8   5   2952.00   3048.90    312.80  21%3 o
   2  -8   6    218.52    630.50    276.90  21%3 <
   1  -5   8    230.15   1462.20    279.90  21%3 o
   1  -5   9     84.19    126.00    251.60  21%3 <
   0  -2  12    614.01    379.00    233.90  21%3 <
   0  -2  13     12.93   -113.70    215.00  21%3 <
   2  -2 -12    421.86    812.90    265.70  21%3 o
   0   4 -10   1037.00    655.60    246.20  21%3 <
  -1   7  -8   1512.10    632.10    255.00  21%3 <
  -1   5  -3    526.87    683.80    463.40  21%3 <
  -2   8   0   2862.20   6968.40    479.10  21%3 o
   4 -14   2     98.72    113.60    239.60  21%3 <
   4 -14   3    639.95   1556.20    235.50  21%3 o
   3 -11   3   5139.30   5264.40    309.30  21%3 o
  -4  16   3    580.40    262.40    233.00  21%3 <
   2  -8   4   3448.90   5716.60    363.50  21%3 o
   1  -5   6  11934.00  13223.20    427.30  21%3 o
   1  -5   7   6992.90   6956.50    355.20  21%3 o
   0  -2   9     61.97    318.00    288.10  21%3 <
   0  -2  10    447.93    181.50    265.30  21%3 <
  -1   9 -11    141.13   -236.40    176.90  21%3 <
  -2  12  -9    373.58    -28.40    179.60  21%3 <
  -3  13  -2    172.47    175.70    229.80  21%3 <
   4 -14   1   2524.10   1991.30    255.80  21%3 o
   3 -11   2   2533.60   3107.90    309.00  21%3 o
   2  -8   3   5434.90   4259.90    372.50  21%3 o
   1  -5   5   2750.10   3132.30    400.30  21%3 o
   0  -2   8   2082.80    233.50    326.40  21%3 <
   0   4  -9   6699.50   4145.30    297.20  21%3 o
  -2  12  -8     45.56     -3.00    189.40  21%3 <
  -1   7  -7    722.75    197.10    272.00  21%3 <
  -3  13  -1    295.33    770.60    247.40  21%3 o
   4 -14   0    296.34    237.00    255.10  21%3 <
   3 -11   1   1102.60   1293.70    307.50  21%3 o
   1  -5   4   1153.90   2452.40    438.90  21%3 o
   0  -2   7  17805.00  16104.20    442.00  21%3 o
   0   6 -12    269.85    288.90    187.10  21%3 <
  -1   9 -10     33.36    154.60    194.20  21%3 <
  -3  13   0    604.91   1053.70    264.60  21%3 o
   2  -8   2    731.06    699.60    370.80  21%3 <
   1   3 -13     79.37    -91.40    182.20  21%3 <
   0   6 -11    669.05    425.90    219.10  21%3 <
   0   4  -8   2788.50   3431.80    311.30  21%3 o
  -2  12  -7   1444.00    473.60    208.80  21%3 <
  -1   7  -6    367.42   1115.10    285.20  21%3 o
  -1   9  -9    124.09     39.90    208.20  21%3 <
   3 -13   7    262.04    301.20    201.40  21%3 <
   3 -13   8    454.22    417.70    171.10  21%3 <
   2 -10   9     22.53   -101.00    200.80  21%3 <
   2 -10  10     37.02    155.30    170.90  21%3 <
   1  -7  12     54.51    341.10    176.40  21%3 <
   2 -10   7   4461.70   3466.50    277.50  22%3 o
   1  -7   7   1452.90    368.50    254.40  22%3 <
   2 -12   8     46.19     72.00    198.50  22%3 <
   1  -7   8    668.28    205.80    253.40  22%3 <
   0  -4   8   4076.40   4030.10    319.90  22%3 o
   2 -12   9    322.59    238.10    184.60  22%3 <
   1  -7   9    213.42   -152.00    220.30  22%3 <
   0  -4   9   8791.50   5333.30    309.20  22%3 o
   1  -9  10    143.83    458.00    198.00  22%3 <
   0  -4  10    976.49    299.40    247.10  22%3 <
   0  -4  12     49.85   -121.70    209.40  22%3 <
  -1  -1  12    643.66    287.30    238.60  22%3 <
  -2   4  12    373.03   -373.50    276.50  22%3 <
   0  -4  13     13.58    350.40    189.00  22%3 <
  -1  -1  13   1504.00    324.30    221.60  22%3 <
  -2   4  13    164.74     51.20    239.20  22%3 <
   2   0 -12    261.19    159.60    252.70  22%3 <
   1   5 -12    121.10    -62.70    206.70  22%3 <
   3  -5 -11   2100.10    947.90    334.70  22%3 <
   1   3 -11    252.06    158.30    233.60  22%3 <
   0   8 -11    139.80    -81.40    184.50  22%3 <
   2  -2 -10    481.41    492.40    319.40  22%3 <
   1   3 -10    775.29    817.30    251.70  22%3 o
   0   8 -10    232.78    396.00    200.50  22%3 <
   0   6  -9    376.09    507.40    230.60  22%3 <
  -1  11  -9    230.11    275.20    190.20  22%3 <
   0   6  -8    797.09    495.20    263.60  22%3 <
  -1  11  -8    196.89     -6.40    205.90  22%3 <
   0   4  -7   1242.10    700.00    344.60  22%3 <
  -1   9  -7    265.35     29.70    247.20  22%3 <
  -2  14  -7     54.88    -93.70    173.80  22%3 <
   0   4  -6   2866.90   3178.40    381.10  22%3 o
  -2  12  -3    742.91    589.00    246.70  22%3 <
   4 -14  -2   1257.70   1341.00    285.70  22%3 o
  -2  10  -2   2580.70    796.30    309.20  22%3 <
  -3  15  -2    207.70    471.50    213.90  22%3 <
   3 -11  -1   1535.30    485.90    317.50  22%3 <
  -1   5  -1  85085.00  96938.50    878.90  22%3 o
  -2  10  -1   6929.00   4288.70    351.90  22%3 o
  -3  15  -1    114.29    112.30    215.00  22%3 <
   2  -8   0  20659.00  22068.60    548.30  22%3 o
  -3  15   0    969.08    379.00    220.50  22%3 <
   4 -16   1    184.25    282.10    206.00  22%3 <
  -3  13   1    671.70    115.20    263.10  22%3 <
   4 -16   2    155.83    285.30    189.90  22%3 <
   3 -13   2    203.28    237.80    249.60  22%3 <
   1  -5   2  79185.00  74464.90    773.20  22%3 o
  -3  13   2    510.77   1407.00    296.20  22%3 o
   3 -13   3   1469.20    783.50    246.90  22%3 o
   3 -13   4    166.16    561.30    220.50  22%3 <
   2 -10   4    351.04    937.80    277.40  22%3 o
   0  -2   4  53328.00  57065.40    780.30  22%3 o
   2 -10   5   1438.00   1085.20    272.60  22%3 o
   2 -10   6   2414.00   1549.20    267.30  22%3 o
   1  -7   6    524.10    693.20    294.10  22%3 <
   1   3 -12     15.16   -276.20    215.40  22%3 <
   0   6 -10    206.78     70.50    231.90  22%3 <
  -1   9  -8    260.75    590.00    221.00  22%3 <
   3 -13   6     30.32     57.20    209.40  22%3 <
   2 -10   8    127.58    154.90    218.40  22%3 <
   1  -7  10    298.19    218.30    206.90  22%3 <
   3 -13   5   1219.60    421.00    216.00  22%3 <
  -1  11 -10     62.82   -273.60    161.10  22%3 <
  -3  -1 -13   1039.30   1524.80    223.00   1%4 o
  -5   3 -11     72.32    399.40    204.50   1%4 <
   0  -4  -9  31835.00  26521.90    473.40   1%4 o
  -7   7  -9    187.06    248.30    191.90   1%4 <
   9 -15  -3    371.54    940.20    224.40   1%4 o
  10 -14   2   2468.50   2287.90    223.70   1%4 o
  11 -15   3    140.18    471.90    193.90   1%4 <
  10 -12   6   4406.10   5114.40    256.40   1%4 o
   3  -1   7   5402.50   4392.90    342.20   1%4 o
   8  -8   8     23.46    238.80    205.10   1%4 <
   4  -2   8  14080.00  11749.10    352.10   1%4 o
   1   5  12    452.61    458.00    254.80   1%4 <
   2   4  13     62.99    -51.60    223.90   1%4 <
  -2  -2 -12     44.31   -178.00    225.90   1%4 <
  -8   8 -11    176.96     24.00    168.90   1%4 <
  -6   6  -8   1444.60    868.40    232.30   1%4 o
  -9  11  -8    301.97    254.60    177.40   1%4 <
  -4   6  -1  10213.00  10697.50    453.50   1%4 o
  -7  11  -1    473.03   1015.40    248.50   1%4 o
  -9  15   0    183.62    296.40    192.00   1%4 <
   9  -9   9     17.21    347.80    188.00   1%4 <
   5  -3   9   1436.60   1945.80    253.30   1%4 o
   6  -4  10     99.72    137.50    211.00   1%4 <
  -4   2 -10    158.71    137.90    215.30   1%4 <
  -6  10   0   4025.60   4448.10    322.80   1%4 o
  -8  14   1    167.58    791.50    223.50   1%4 o
  -5   3 -12    328.15    210.10    199.10   1%4 <
  -7   7 -10    332.74      5.10    183.10   1%4 <
  -5   5  -7   3081.10   2927.40    283.00   1%4 o
  -8  10  -7     94.58     56.80    204.10   1%4 <
   4   0  12   1738.70    613.80    223.20   1%4 <
   5  -1  13     69.51     -4.40    209.20   1%4 <
  -9  11  -9     47.93     75.00    151.40   1%4 <
   7 -11   0    656.27    599.90    257.30   1%4 <
   8 -12   1  11035.00   9340.00    305.10   1%4 o
   9 -13   2   5788.40   7232.20    274.80   1%4 o
   5  -7   2   3467.70   3282.80    333.50   1%4 o
  -7  13   2    979.46   2903.30    256.00   1%4 o
  10 -14   3    622.99    666.60    196.80   1%4 o
   6  -8   3   1613.10   1351.30    266.80   1%4 o
   7  -9   4   4521.70   5077.00    273.80   1%4 o
   8 -10   5   1532.60    702.40    228.40   1%4 o
   9 -11   6   1620.90   1289.80    225.30   1%4 o
  10 -12   7   1092.00   1004.60    198.50   1%4 o
   6  -6   7    264.31    660.80    256.70   1%4 <
   7  -7   8    159.74    315.80    211.20   1%4 <
   8  -8   9    852.11    572.00    200.00   1%4 <
  -7   7 -11    294.40    457.30    175.20   1%4 <
  -6   6  -9    248.74     35.90    197.70   1%4 <
  -7   9  -6    397.37    590.30    216.50   1%4 <
  -9  15  -1    180.44    444.30    195.70   1%4 <
   5  -5   6  23921.00  29899.60    446.70   1%4 o
  -8  10  -8   2330.00   1265.90    189.60   1%4 o
  -2  -2 -13    898.44    402.20    235.20   2%4 <
  -1  -3 -12    256.84    687.70    244.00   2%4 <
  -4   2 -11     38.40    397.40    220.60   2%4 <
  -2   0  -8   1020.80   1632.90    309.50   2%4 o
  -5   5  -8   1560.20    609.10    226.10   2%4 <
  -8  14   0   1399.20    643.10    212.20   2%4 o
  -6  12   3   1592.20   1353.80    287.20   2%4 o
  10 -14   4     71.02    321.40    188.80   2%4 <
  -7  15   5     82.10    363.80    241.90   2%4 <
   9 -11   7    752.28    532.40    207.90   2%4 <
  10 -12   8    281.83    213.70    170.20   2%4 <
   3  -1   8    508.67   1599.10    297.50   2%4 o
   4  -2   9   1901.40    554.50    258.00   2%4 <
   5  -3  10    864.02    964.20    222.50   2%4 o
  -4   2 -12    752.59    178.30    214.10   2%4 <
  -6   6 -10    296.47    599.10    192.10   2%4 o
  -8  10  -9   1544.90    742.20    188.00   2%4 o
  -7   9  -7   3244.70   3104.80    238.90   2%4 o
  -9  13  -6   2415.80   1204.00    200.90   2%4 o
  -9  15  -2    724.39    790.50    200.30   2%4 o
  -6  10  -1   3476.70   2783.90    292.20   2%4 o
   8 -12   2   4697.00   6376.40    292.20   2%4 o
   9 -13   3    887.03   1893.40    234.80   2%4 o
   7  -9   5    697.21    376.00    234.10   2%4 <
   8 -10   6    156.37    232.60    217.70   2%4 <
   7  -7   9     94.87    404.10    195.90   2%4 <
  -4   6  -2   2780.90   3700.70    364.90   2%4 o
   9 -15  -1   2553.20   2143.80    226.20   2%4 o
   7 -11   1    761.90    830.50    269.00   2%4 o
  -7  13   1    106.43    582.00    237.10   2%4 <
   6  -8   4   2339.60   3689.60    277.40   2%4 o
   6  -6   8    885.88    422.00    222.80   2%4 <
  -6   6 -11    113.23    186.80    180.20   2%4 <
  -8  10 -10     36.60    -12.50    163.80   2%4 <
  -5   5  -9   4439.10   4851.10    261.80   2%4 o
  -4   4  -7   7965.00   8904.00    339.70   2%4 o
  -9  13  -7    179.63    322.90    170.70   2%4 <
   8 -14  -2   1119.90    292.10    238.60   2%4 <
   5  -5   7   4657.20   2769.40    271.20   2%4 o
   6  -4  12    196.17    749.70    184.80   2%4 o
  -4   2 -13     48.73     -4.20    192.80   2%4 <
  -7   9  -8   1711.60   1097.40    196.60   2%4 o
  -6   8  -6    950.55    681.00    221.80   2%4 o
  -8  14  -1   3674.60   2280.20    229.80   2%4 o
   6 -10   0   5610.80   5281.30    315.10   2%4 o
   5  -7   3   1701.70    130.70    286.90   2%4 <
   9 -13   4   1049.70   1100.00    222.80   2%4 o
  10 -14   5     63.66     25.90    178.80   2%4 <
   8 -10   7     66.14     90.30    206.40   2%4 <
   9 -11   8    332.06   -163.40    167.90   2%4 <
   8  -8  11    105.92    372.30    169.70   2%4 <
   8 -12   3   7085.80   8704.50    313.70   2%4 o
   7  -9   6    283.34   -115.40    216.90   2%4 <
  -4   4  -8    545.08    331.00    229.80   3%4 <
  -6   8  -7   2430.60   1932.00    225.90   3%4 o
  -3   3  -6  12753.00   7814.80    363.90   3%4 o
   7 -13  -3     72.89    122.80    256.80   3%4 <
  -6  10  -2    442.15    821.10    251.50   3%4 o
  -8  14  -2   2853.70   3447.90    240.20   3%4 o
   5  -9  -1  13910.00  16169.40    430.00   3%4 o
   9 -15   0    267.36   -420.50    206.40   3%4 <
  -7  13   0    992.94   1654.90    240.60   3%4 o
   7 -11   2   1097.60   3554.20    269.10   3%4 o
  -6  12   2   1000.20    356.40    258.10   3%4 <
  -8  16   2    186.90    143.70    194.20   3%4 <
  -7  15   4    716.34    459.90    225.80   3%4 <
   9 -13   5    324.58    465.50    207.80   3%4 <
   6  -8   5    564.20    639.40    243.90   3%4 <
  -6  14   6    108.49     50.10    285.80   3%4 <
   5  -5   8    937.33    979.20    245.30   3%4 o
   9 -11   9     27.93    231.60    156.70   3%4 <
   0  -4 -12    105.51    722.10    252.80   3%4 <
  -5   5 -11     63.39    605.70    179.80   3%4 o
  -2   0 -10    250.05    162.90    251.90   3%4 <
  -7   9 -10   1058.10   1171.60    185.90   3%4 o
  -8  12  -7    283.45    584.30    193.40   3%4 o
   8 -14  -1    110.98    503.90    213.80   3%4 <
   8 -10   8   1840.30   1144.60    197.60   3%4 o
   5  -3  12    524.54    522.20    184.60   3%4 <
  -4   4  -9   2144.20    340.80    230.20   3%4 <
  -6   8  -8    697.80    854.90    204.60   3%4 o
   6 -10   1   3576.30   4297.20    286.90   3%4 o
   8 -12   4  16499.00  19638.20    366.80   3%4 o
   5  -7   4   4370.50   4079.00    297.00   3%4 o
   7  -9   7   4899.50   3731.70    243.70   3%4 o
   4  -4   7   9918.30   8798.50    346.20   3%4 o
   2   0   8    494.80   1651.90    312.90   3%4 o
   2   2  12    157.77    666.50    242.70   3%4 <
  -5   5 -12     83.34     61.40    169.30   3%4 <
  -1  -1  -8   2002.30   2909.30    338.80   3%4 o
  -8  12  -8   2618.80   1973.90    197.60   3%4 o
  -5   7  -6   2613.10   1815.80    248.20   3%4 o
  -5   9  -1   2201.90   2146.60    305.70   3%4 o
   9 -15   1    135.16    310.50    202.30   3%4 <
   9 -13   6   2214.00   1927.90    209.10   3%4 o
   6  -6  10    838.81    837.80    194.40   3%4 o
  -6   8  -9   1365.10   1444.90    204.90   3%4 o
  -3   3  -7   9859.20   9917.20    351.70   3%4 o
  -7  11  -6   3891.90   5084.30    257.00   3%4 o
  -7  13  -1     57.42    321.00    221.80   3%4 <
   7 -11   3   1226.60   2019.90    242.30   3%4 o
   6  -8   6    600.72    280.60    230.30   3%4 <
   8 -10   9   1168.20   1306.80    179.20   3%4 o
   5  -5   9   4873.10   4498.00    263.00   3%4 o
   3  -1  10    137.14    602.80    240.10   3%4 <
  -4   4 -10   1291.30   1026.60    202.40   3%4 o
   8 -12   5    934.61    873.00    231.40   3%4 o
   7  -9   8   1376.80   1858.20    215.60   3%4 o
   0  -4 -13     30.55    631.90    235.80   4%4 <
  -2   0 -12     63.50    573.10    230.60   4%4 <
  -4   4 -11    376.54    130.20    186.40   4%4 <
  -6   8 -11    410.38    310.40    171.70   4%4 <
   1  -5 -10    240.21    -64.20    346.70   4%4 <
  -6   8 -10     36.39    312.10    177.40   4%4 <
  -1  -1  -9   1234.00   2351.50    310.60   4%4 o
  -3   3  -8    218.46    295.40    261.30   4%4 <
  -5   7  -7    152.35    136.20    223.50   4%4 <
  -7  11  -7    257.51    869.80    208.90   4%4 o
   6 -12  -3    493.95    797.80    267.40   4%4 <
  -3   5  -2  15834.00  13322.40    441.40   4%4 o
  -5   9  -2    387.46    579.30    267.60   4%4 <
  -7  13  -2   1522.60   2205.10    241.40   4%4 o
   7 -13  -1     44.07    -31.20    236.30   4%4 <
  -8  16   0    507.15    753.90    181.10   4%4 o
   9 -15   2    769.09    795.80    191.30   4%4 o
   6 -10   2    393.52    434.20    256.90   4%4 <
  -5  11   3    446.80    910.90    303.90   4%4 <
  -7  15   3   1107.00   1779.70    234.90   4%4 o
   7 -11   4   3054.50   2741.10    247.00   4%4 o
   5  -7   5   4660.80   5738.00    300.10   4%4 o
  -6  14   5   1803.80   1928.80    278.20   4%4 o
   9 -13   7    284.28     44.90    179.30   4%4 <
   6  -8   7   2534.90   2172.90    231.80   4%4 o
   4  -4   8    330.81    396.60    237.50   4%4 <
   8 -10  10     81.12    273.00    167.10   4%4 <
   4  -2  12    252.50    436.30    204.50   4%4 <
   2   2  13    350.69    433.40    218.90   4%4 <
  -4   4 -12   1955.30   1467.10    206.10   4%4 o
  -5   7  -8    830.68   2064.10    220.80   4%4 o
  -7  11  -8    209.21    257.50    190.90   4%4 <
  -6  12   0    501.89    409.20    242.70   4%4 <
   8 -14   1   2236.20   1963.60    232.60   4%4 o
  -7  15   2    152.93    157.00    212.40   4%4 <
   9 -15   3     47.71    315.80    188.10   4%4 <
   8 -12   6    295.55   -553.30    206.70   4%4 <
   7  -9   9    126.07    164.70    189.80   4%4 <
   5  -5  10     75.17    204.10    193.10   4%4 <
  -8  14  -6    343.36    935.40    172.90   4%4 o
  -8  16  -1    275.13    316.50    184.80   4%4 <
   6  -6  12     50.42    509.80    169.30   4%4 o
   4  -2  13    381.89    418.40    208.80   4%4 <
  -3   3  -9   1686.00   1152.40    252.90   4%4 o
  -5   7  -9     55.03    298.10    196.10   4%4 <
  -7  11  -9    594.55    765.40    165.90   4%4 o
  -6  10  -6    144.14    422.90    217.60   4%4 <
   5  -9   1   1716.10   2565.30    313.40   4%4 o
   6 -10   3   9662.70   9149.20    302.30   4%4 o
   4  -6   4  42667.00  37373.10    479.20   4%4 o
   7 -11   5    173.14    186.20    231.20   4%4 <
   5  -7   6   2331.90   1650.00    254.00   4%4 o
   8 -12   7    188.83    541.30    197.70   4%4 <
   3  -3   7   9589.60  11243.80    361.30   4%4 o
   6  -8   8   1146.20   1514.70    217.70   4%4 o
   4  -4   9   1261.60    606.20    230.20   4%4 <
  -4   6  -6   7246.80   6160.40    314.00   4%4 o
   8 -14   2   1631.20   1949.20    222.10   4%4 o
   9 -15   4     94.81    114.60    172.20   4%4 <
   7  -9  10    803.42   1037.50    172.00   4%4 o
  -1  -1 -12    643.26    462.20    235.10   5%4 <
  -7  15   0    775.14    431.70    205.80   5%4 <
  -6  14   3   4021.30   2813.50    263.60   5%4 o
  -5  13   6   1842.00   1916.40    335.80   5%4 o
  -4   6  -8    180.80    449.10    217.60   5%4 <
   6 -12  -1    744.19    459.00    253.90   5%4 <
  -5  11   1   2525.80   1285.90    275.70   5%4 o
   8 -14   4    319.70    692.80    214.10   5%4 o
   6  -8  10     55.15     58.30    179.40   5%4 <
   3  -1  13   2383.00   1491.50    221.80   5%4 o
   1   3  13    289.31     77.70    222.50   5%4 <
  -1  -1 -13   1534.30    712.00    219.00   5%4 o
  -3   3 -13   1974.30   1262.60    191.20   5%4 o
  -6  10 -10    247.73     83.80    170.10   5%4 <
   0  -2  -8   4841.00   6721.30    395.80   5%4 o
  -2   2  -8  10751.00  13787.50    371.10   5%4 o
  -7  13  -7    134.92    -77.00    179.80   5%4 <
   4  -8   0  45698.00  36827.80    525.70   5%4 o
   7 -13   2   2941.00   2819.60    248.50   5%4 o
   3  -5   3  13312.00  15431.80    427.00   5%4 o
   6 -10   5   4721.70   3393.80    255.90   5%4 o
   2  -2   6  14125.00  13477.40    427.20   5%4 o
   5  -7   8   2802.60   4751.30    254.70   5%4 o
  -4   6  -9    860.25    592.70    205.60   5%4 <
  -5   9  -6   1121.70   1614.80    223.70   5%4 o
  -7  15  -1    188.70    425.70    190.10   5%4 <
   5  -9   3   1794.50   3055.50    284.50   5%4 o
   8 -14   5    686.34    962.50    196.70   5%4 o
   4  -6   6   8443.40   7009.70    317.90   5%4 o
   7 -11   8    275.32    437.10    198.60   5%4 <
  -4   6 -10    794.14    797.40    196.20   5%4 o
  -2   2  -9   5454.70   8527.20    308.80   5%4 o
  -4   8  -2  12938.00  13251.40    373.60   5%4 o
  -7  15  -2    124.96    110.80    194.80   5%4 <
   6 -12   0    356.16    890.60    244.00   5%4 o
  -5  11   0   1734.50   2289.10    267.60   5%4 o
  -6  14   2   1205.30   1509.10    243.90   5%4 o
   6 -10   6    104.88     23.00    226.90   5%4 <
   5  -7   9     75.43   -214.10    198.90   5%4 <
   3  -3   9   2269.50   2003.90    255.90   5%4 o
  -4   6 -11    612.94    645.00    186.60   5%4 o
  -2   2 -10     57.90    434.70    242.40   5%4 <
  -5   9  -7    526.61    703.10    214.80   5%4 o
   7 -13   3   1482.80   2844.90    231.90   5%4 o
   8 -14   6    322.94    476.50    180.00   5%4 <
   7 -11   9    603.04    942.90    187.70   5%4 o
   4  -4  12    993.88   1003.50    206.10   5%4 o
   2   0  12     94.03    596.00    235.60   5%4 <
  -4   6 -12    469.01    388.70    169.50   5%4 <
  -5   9  -8    612.27    564.90    201.20   5%4 <
  -3   5  -6   4700.60   2050.80    313.50   5%4 o
   5  -9   4   6933.00   4855.40    274.70   5%4 o
   3  -5   4   6133.10   2352.20    324.30   5%4 o
   6 -10   7   3589.40   5395.90    262.80   5%4 o
   4  -6   7   1126.00   1824.00    254.20   5%4 o
   5  -7  10   1271.20    673.40    194.40   5%4 o
   6 -14  -7    162.05     16.30    285.70   6%4 <
   0   4  12    659.96    770.10    264.90   6%4 <
  -2   2 -13    502.71    -82.80    190.00   6%4 <
   0  -2 -11   1263.20    679.30    260.90   6%4 <
   5 -11  -2   3025.10    990.70    283.00   6%4 o
   0   2   7  65158.00  62568.80    657.40   6%4 o
   4  -6   8    715.90    536.00    240.20   6%4 <
   0  -2 -12   1328.40   1075.10    245.80   6%4 o
  -3   5  -8    185.55    334.50    223.60   6%4 <
  -6  12  -8    172.86    331.50    182.60   6%4 <
   7 -15  -2    164.62     18.40    212.30   6%4 <
  -5  11  -2   2200.30   2446.20    258.20   6%4 o
  -6  14   0   2502.90   1455.80    215.80   6%4 o
   6 -12   2     98.46     63.40    241.30   6%4 <
   4  -8   2   9502.50   7749.70    362.90   6%4 o
  -5  13   4   2060.80   2177.50    290.90   6%4 o
   7 -13   5   1471.00   1893.70    219.40   6%4 o
   3  -5   5   9058.50   8784.30    375.10   6%4 o
   2  -2   8  10871.00  13631.80    380.50   6%4 o
   0  -2 -13     39.94    317.80    213.20   6%4 <
  -3   5  -9    728.62    286.10    208.90   6%4 <
  -4  10   2  14515.00  11550.30    396.10   6%4 o
   7 -13   6    268.99    443.90    197.20   6%4 <
   6 -10   9    318.44   -242.70    189.50   6%4 <
  -3   5 -11   1602.90   1240.20    202.90   6%4 o
  -3   5 -10    414.21    300.60    196.90   6%4 <
  -4   8  -6   2603.10   1812.60    230.20   6%4 o
   7 -15  -1   1063.50   2011.30    222.60   6%4 o
   5 -11  -1   2742.10   1555.80    280.70   6%4 o
  -6  14  -1    172.60    812.70    208.40   6%4 o
  -3   7   0  29902.00  32793.80    542.20   6%4 o
   6 -12   3   4197.20   5703.50    279.30   6%4 o
   5  -9   6   1014.40   1191.30    212.40   6%4 o
   4  -6   9    670.28    527.00    215.20   6%4 <
   0   4  13    133.53    847.00    232.60   6%4 o
  -3   5 -12     64.76    402.30    170.00   6%4 <
  -4   8  -7   3108.20   2474.90    236.90   6%4 o
  -6  14  -2    256.25   1379.20    219.30   6%4 o
   4  -8   3    267.88   1144.60    292.30   6%4 o
   3  -5   6   3164.00   2531.20    303.50   6%4 o
   7 -13   7     43.69    516.60    184.80   6%4 <
   5  -9   7    858.62    996.80    223.60   6%4 o
   2  -2   9   7564.00   8118.90    320.10   6%4 o
   6 -10  10    227.24    121.10    171.60   6%4 <
   3  -3  12    621.96    236.30    201.80   6%4 <
  -4   8  -8   1777.30   1061.70    211.10   6%4 o
   7 -15   0   1349.00    730.40    191.70   6%4 o
   6 -12   4   5761.00   6286.50    279.00   6%4 o
   4  -6  10     98.62    282.00    196.20   6%4 <
  -4   8 -10    134.14     51.30    179.90   6%4 <
  -4   8  -9    790.28   -196.20    178.00   6%4 <
  -5  11  -6    692.72    847.00    216.80   6%4 o
   3  -5   7   3264.20   4774.00    306.20   6%4 o
   5  -9   8    307.74    425.60    207.30   6%4 <
   3  -3  13   1633.10    895.90    200.70   6%4 o
  -4   8 -11     14.71    544.70    169.60   7%4 o
  -4   8 -10    116.75     51.30    179.90   7%4 <
  -4   8  -9    520.63   -196.20    178.00   7%4 <
  -5  11  -6    552.24    847.00    216.80   7%4 o
   3  -7  -1  67736.00  57036.10    643.70   7%4 o
  -3   7  -1  66053.00  61732.80    619.60   7%4 o
   7 -15   0    511.39    730.40    191.70   7%4 o
   5 -11   0   1226.30    844.00    259.10   7%4 o
   7 -15   1    303.46    670.30    202.10   7%4 o
  -4  10   1   3710.70   5038.60    337.20   7%4 o
  -5  13   3   1505.60    934.50    270.70   7%4 o
   4  -8   4   1142.90    156.40    273.10   7%4 <
   3  -5   7   3153.00   4774.00    306.20   7%4 o
   5  -9   8    232.44    425.60    207.30   7%4 <
   0   2   8   3567.20   1650.70    386.70   7%4 o
  -1   5  10   1046.10    253.50    348.10   7%4 <
   3  -3  13   1166.80    895.90    200.70   7%4 o
  -5  11  -8    280.57    274.80    193.80   7%4 <
  -5  11  -7    794.06    414.10    210.00   7%4 <
   5 -11   1   2465.90   2067.60    271.10   7%4 o
  -5  13   2   3448.70   2439.90    263.60   7%4 o
   2  -4   3   3069.70   4259.20    428.90   7%4 o
  -6  16   3   2043.60    504.90    208.10   7%4 <
   6 -12   5   9217.90  13302.80    325.20   7%4 o
   1  -1   6   3942.30   6912.70    410.70   7%4 o
   2  -2  10    339.17     80.40    229.80   7%4 <
  -5  11  -9      7.02    -79.70    160.30   7%4 <
  -6  14  -6    202.97    371.30    166.20   7%4 <
  -3   7  -2   7485.10   5577.90    395.30   7%4 o
  -4  10   0  10161.00  11428.60    371.40   7%4 o
   7 -15   2     56.29     57.30    180.00   7%4 <
   4  -8   5    931.34    757.40    240.40   7%4 o
   6 -12   6   1443.90    187.20    217.90   7%4 <
   3  -5   8    385.96    212.90    250.30   7%4 <
   5  -9   9    623.89   1006.90    198.50   7%4 o
   4  -6  12    291.96    -37.70    170.40   7%4 <
  -2   4  -6  11385.00  11307.80    371.80   7%4 o
  -5  13   1    535.82    516.00    245.70   7%4 <
   5 -11   2   1306.50   2153.50    261.80   7%4 o
  -6  16   2     42.11    526.60    196.00   7%4 <
   7 -15   3   1033.60    784.00    187.10   7%4 o
   6 -12   7     58.54     45.10    191.70   7%4 <
   5  -9  10     34.88    242.00    178.90   7%4 <
  -2   4  -8   2688.00   2996.20    280.60   7%4 o
  -2   4  -7   1609.30   1738.60    280.10   7%4 o
   7 -15   4     59.96     -8.80    167.20   7%4 <
   4  -8   6   2022.10   2060.80    239.90   7%4 o
   3  -5   9    567.41    415.70    211.20   7%4 <
  -2   4 -13    390.83    130.00    169.20   7%4 <
  -2   4 -12     54.08    319.20    176.10   7%4 <
  -2   4 -11     93.25    228.80    188.80   7%4 <
  -2   4 -10    336.97     14.40    198.70   7%4 <
  -2   4  -9   3370.10   3285.30    247.00   7%4 o
   5 -11   3    876.32   1146.70    239.60   7%4 o
   6 -12   8     81.74    213.80    168.60   7%4 <
   1  -3 -10    168.89   1872.20    304.30   8%4 o
   1  -3  -9   4343.10   4013.80    364.80   8%4 o
  -5  13  -7    112.55   -130.90    173.70   8%4 <
   6 -14   1    545.52    742.90    228.80   8%4 o
   6 -14   2    435.46    709.40    218.80   8%4 o
   3  -7   2   5118.90   6055.50    395.90   8%4 o
   6 -14   3    104.72    106.20    218.10   8%4 <
   3  -7   3   6593.90   6625.60    355.30   8%4 o
   6 -14   4    651.87    952.30    202.60   8%4 o
   3  -7   4   2888.10    760.40    300.50   8%4 <
   2  -4   6  12774.00  12051.80    390.70   8%4 o
   5 -11   7    954.41    351.50    213.30   8%4 <
   2  -4   7   2105.30   1665.40    307.80   8%4 o
   5 -11   8    358.60    983.80    200.80   8%4 o
   1  -1   8   3275.50   3019.10    309.90   8%4 o
   5 -11   9     12.61    200.70    179.20   8%4 <
   1  -1   9    556.94    682.40    266.50   8%4 <
   4  -8  10     52.07    177.60    179.00   8%4 <
   1  -1  10    272.05    834.30    248.70   8%4 o
   0   2  10    730.18   1390.30    290.20   8%4 o
   3  -5  12    188.34    -39.80    172.90   8%4 <
  -1   5  12     32.88    359.80    266.30   8%4 <
   1  -3 -13    260.33    297.90    222.80   8%4 <
   1  -3 -12   3430.30   1683.70    266.40   8%4 o
   0   0 -12     75.19     28.90    231.30   8%4 <
   1  -3 -11    112.63    194.10    264.40   8%4 <
  -3   7 -12     57.10    -13.20    158.60   8%4 <
  -3   7 -11     47.85     -0.40    171.60   8%4 <
  -3   7 -10    324.22    -45.00    187.00   8%4 <
  -3   7  -9     62.38    273.70    195.70   8%4 <
  -3   7  -8    651.47    206.00    207.40   8%4 <
  -3   7  -7    429.69    408.10    224.00   8%4 <
  -3   7  -6   2666.40   1964.20    251.70   8%4 o
   6 -14  -2   2627.20   1801.60    244.20   8%4 o
  -4  10  -2   6975.40   3960.70    283.90   8%4 o
  -5  13  -2   4781.00   3959.10    251.90   8%4 o
  -6  16  -2    380.01    984.40    182.90   8%4 o
   6 -14  -1    351.00    938.80    232.00   8%4 o
  -5  13  -1   1489.00   2019.00    232.30   8%4 o
  -6  16  -1    264.55    352.10    187.90   8%4 <
   6 -14   0   1536.30   1031.20    224.30   8%4 o
  -5  13   0   1022.30    834.30    235.70   8%4 o
  -6  16   0     48.18    122.10    189.60   8%4 <
   3  -7   1  64115.00  62593.10    617.20   8%4 o
  -6  16   1     97.28    882.80    196.70   8%4 o
   5 -11   4   8215.70   9716.70    300.50   8%4 o
   5 -11   5    137.96   1500.40    237.60   8%4 o
   2  -4   5  19698.00  23256.50    450.30   8%4 o
   4  -8   7   2743.30   2913.20    239.50   8%4 o
   4  -8   8   1045.10    862.30    212.80   8%4 o
   3  -5  10    300.07     81.40    200.90   8%4 <
   2  -2  13    807.96    143.90    192.90   8%4 <
  -4  10 -10    901.97    368.20    169.20   8%4 <
  -4  10  -9    267.36    314.80    183.90   8%4 <
  -4  10  -8    633.59    515.50    195.00   8%4 <
  -4  10  -7   3594.10   3292.30    234.80   8%4 o
  -4  10  -6   2230.20   1661.60    233.90   8%4 o
   5 -11   6    460.96    482.30    223.10   8%4 <
   4  -8   9    534.84    304.70    199.10   8%4 <
  -5  13  -6    737.37    808.50    174.50   8%4 o
  -1   3 -11    209.67    242.30    216.00   9%4 <
  -2   6 -11   1086.30    876.10    204.60   9%4 o
  -1   3 -10    655.43    333.30    233.10   9%4 <
  -1   3  -9   2739.20   1408.60    262.60   9%4 o
   5 -13  -3    553.46    452.20    252.00   9%4 <
   5 -13  -2   1560.80   1254.00    257.00   9%4 o
  -5  15   1    715.39   1389.40    237.70   9%4 o
   4 -10   2   7259.90   4275.90    280.90   9%4 o
  -5  15   2    721.62    481.00    232.60   9%4 <
   4 -10   3    999.03    398.20    258.50   9%4 <
  -4  12   3   2529.60   4114.90    332.00   9%4 o
  -5  15   3    259.41   1022.30    237.00   9%4 o
   4 -10   4    428.24    331.10    232.40   9%4 <
  -4  12   4   3118.90   4464.90    343.50   9%4 o
  -5  15   4    349.51    760.30    248.90   9%4 o
  -4  12   5   1288.20   1306.80    346.10   9%4 o
  -5  15   5    607.46   1312.50    259.40   9%4 o
   3  -7   7    702.34    497.60    246.20   9%4 <
   3  -7   8    814.84    786.50    212.90   9%4 o
   2  -4  10    368.10    387.50    202.10   9%4 <
   1  -1  12    322.38     33.40    217.70   9%4 <
   3  -7 -12    240.94     22.60    294.10   9%4 <
  -2   6 -12     41.59   -182.50    171.30   9%4 <
  -3   9 -11   1166.10    794.90    168.90   9%4 o
  -2   6 -10    597.90    761.10    206.10   9%4 o
  -3   9 -10    237.47    -63.40    187.20   9%4 <
  -2   6  -9    670.58    784.30    244.70   9%4 o
  -4  12  -9   1036.40    633.30    180.70   9%4 o
  -1   3  -8   1894.90   1292.20    297.20   9%4 o
  -1   3  -7  22559.00  24064.70    455.40   9%4 o
   5 -13  -1    209.72    287.00    219.70   9%4 <
  -5  15  -1    387.27    592.70    204.40   9%4 <
   5 -13   0   2457.60   1316.10    231.20   9%4 o
  -5  15   0    514.92    770.80    221.50   9%4 o
  -4  12   2    969.45   3756.70    312.30   9%4 o
   4 -10   5   7000.30   7844.00    282.80   9%4 o
   3  -7   9    272.52    372.70    198.20   9%4 <
   1  -1  13    849.71    448.30    193.10   9%4 <
  -3   9  -9    880.92    963.90    196.70   9%4 o
  -2   6  -8   1047.00   3260.80    266.10   9%4 o
  -3   9  -8   1797.70   3628.80    246.20   9%4 o
  -4  12  -8    294.56    723.90    176.10   9%4 o
  -2   6  -7  17061.00  13790.10    364.10   9%4 o
  -3   9  -7    239.53   2054.80    243.00   9%4 o
  -4  12  -7   1740.50   1712.50    217.90   9%4 o
  -1   3  -6  15894.00  23032.90    462.00   9%4 o
  -4  12  -6   1090.20    724.40    220.40   9%4 o
  -5  15  -2    598.45    140.90    186.20   9%4 <
  -4  12  -1   4192.10   2601.90    285.60   9%4 o
  -4  12   0   1205.80   2802.50    283.90   9%4 o
   5 -13   1   1187.00   1110.80    222.00   9%4 o
   5 -13   2   2541.00   3145.70    240.20   9%4 o
   4 -10   6   3472.00   1842.30    220.50   9%4 o
   4 -10   7   4847.70   3031.40    238.80   9%4 o
   3  -7  10    252.05    151.70    184.20   9%4 <
   2  -4  12     14.38    192.80    178.40   9%4 <
   2  -4 -13    443.23    349.00    235.60   9%4 <
  -2   6  -6   5247.50   5802.60    324.10   9%4 o
  -3   9  -6   1725.10   2390.60    257.80   9%4 o
  -3   9  -2  23887.00  18778.80    432.10   9%4 o
  -4  12  -2   1249.90   1129.20    247.80   9%4 o
   5 -13   3    492.83    598.30    203.00   9%4 <
   5 -13   4     59.13     75.10    197.50   9%4 <
   4 -10   8    612.57    203.10    196.30   9%4 <
   4 -10   9    102.12    114.40    184.40   9%4 <
   2  -4  13    104.49   -277.50    166.60   9%4 <
   5 -13   5     93.01    454.10    197.30   9%4 <
   5 -13   6    535.22    979.10    193.30   9%4 o
   5 -13   7    124.91    -45.70    173.00   9%4 <
   4 -10  10    354.72    171.70    170.70   9%4 <
   3  -7  12     23.86      0.00    162.10   9%4 <
   1  -1 -12    278.19    497.10    226.20  10%4 <
  -1   5 -12    307.74     81.40    187.00  10%4 <
   2  -4 -11    860.25    580.80    295.00  10%4 <
   0   0   8  15827.00  15370.90    421.90  10%4 o
  -1   3   9   1122.30   1424.00    376.80  10%4 o
  -1   3  10    333.39   2067.70    326.70  10%4 o
   0   2 -12    645.42    663.80    199.60  10%4 o
   1  -1 -11     77.07    463.40    250.80  10%4 <
  -2   8 -11    200.06     36.50    169.90  10%4 <
  -3  11  -9     15.30     44.60    173.10  10%4 <
   2  -6   2  21774.00  26304.90    554.90  10%4 o
   2  -6   3  29888.00  31034.70    521.20  10%4 o
   2  -6   4  22962.00  16337.00    442.70  10%4 o
   2  -6   5   6021.70   7395.10    385.80  10%4 o
   1  -3   7   3943.40   7242.50    385.20  10%4 o
   1  -3   8   4945.00   3485.00    329.20  10%4 o
   1  -3   9   1828.50   3247.60    300.50  10%4 o
   0   0  10   4212.40   4212.60    307.90  10%4 o
   0   2 -11   1300.20    426.10    211.00  10%4 <
  -1   5 -11    133.59     -7.80    177.60  10%4 <
  -2   8 -10    266.72    386.00    179.40  10%4 <
  -3  11  -8   3957.90   3087.10    221.70  10%4 o
  -4  14  -6   1341.90    897.10    177.90  10%4 o
   2  -6   6   8707.70   8075.60    352.40  10%4 o
   2  -6   7   9713.80  10141.00    344.80  10%4 o
   2  -6   8    541.41   1330.20    259.70  10%4 o
   2  -6   9    304.12    637.90    252.60  10%4 <
   1  -3  10   1167.10   1118.90    254.30  10%4 o
  -1   3  12   2243.00    897.20    271.70  10%4 o
   1  -1 -10   3399.50    955.50    273.50  10%4 o
   0   2 -10   1600.10    927.80    244.50  10%4 o
  -1   5 -10    468.08    487.20    194.70  10%4 <
  -2   8  -9    432.41    241.80    195.60  10%4 <
  -3  11  -7   3077.50   3172.30    229.60  10%4 o
   3  -9   0   1650.40   3782.90    382.40  10%4 o
   3  -9   1  19226.00  18836.40    440.30  10%4 o
   3  -9   3  12239.00  13144.80    376.10  10%4 o
   3  -9   4  16304.00  14398.60    366.00  10%4 o
   3  -9   5   1893.60   2390.20    277.70  10%4 o
   3  -9   6   1623.30   1636.70    257.50  10%4 o
   3  -9   7    557.04   1410.20    247.60  10%4 o
   3  -9   8   1519.30   2723.60    246.20  10%4 o
   3  -9   9   1700.10   1017.60    217.20  10%4 o
   2  -6  10    309.63    418.30    217.30  10%4 <
   2  -6  12     25.47    105.50    199.60  10%4 <
   1  -3  12     98.69    402.20    211.50  10%4 <
   1  -3  13    286.50    213.30    196.10  10%4 <
  -1   3  13    309.12    269.40    228.90  10%4 <
  -1   5  -9     89.84    259.80    209.50  10%4 <
  -2   8  -8    250.90    269.40    203.40  10%4 <
  -3  11  -6    136.70    293.10    204.20  10%4 <
  -4  14  -2    336.55    -50.90    205.30  10%4 <
  -4  14  -1   2913.80   3395.70    243.10  10%4 o
   4 -12   2    734.03   1298.20    263.90  10%4 o
   4 -12   3   1861.30   3988.10    282.60  10%4 o
   4 -12   4    914.32   1364.70    240.60  10%4 o
   4 -12   5   5368.40   3342.90    252.90  10%4 o
   4 -12   6   1195.70   1742.70    225.60  10%4 o
   4 -12   7   2199.20   1893.50    216.00  10%4 o
   4 -12   8    256.90    444.50    193.30  10%4 <
   4 -12   9    491.46    859.20    184.10  10%4 o
   3  -9  10     43.04    405.50    174.10  10%4 <
   0   2  -9    221.18    -87.20    240.50  10%4 <
  -1   5  -8    643.09    719.20    258.70  10%4 <
  -2   8  -7    492.80    496.00    215.30  10%4 <
  -4  14   0    804.29    993.70    218.30  10%4 o
   4 -12   1   1407.50   1769.40    262.40  10%4 o
   5 -15   3   2415.40   2507.80    221.80  10%4 o
   5 -15   4     93.38    527.30    184.10  10%4 <
   5 -15   5    209.75    310.50    178.10  10%4 <
  -2   8  -6    612.92    557.40    230.90  10%4 <
   0   4 -13     10.13     57.20    180.00  11%4 <
  -1   7 -12     35.61    356.00    164.00  11%4 <
   2  -4 -10   3204.30   2873.50    333.70  11%4 o
   1  -1 -10   3008.20    955.50    273.50  11%4 o
   0   2 -10   1444.40    927.80    244.50  11%4 o
   1  -1  -9   1696.40   2767.40    315.70  11%4 o
   0   2  -9    311.24    -87.20    240.50  11%4 <
  -1   5  -9     88.32    259.80    209.50  11%4 <
   0   2  -8   3623.50    567.00    288.20  11%4 <
  -1   5  -8    526.26    719.20    258.70  11%4 <
  -2   8  -8    214.28    269.40    203.40  11%4 <
  -1   5  -7  10763.00  10331.40    330.30  11%4 o
  -2   8  -7    689.57    496.00    215.30  11%4 <
  -2   8  -6    520.92    557.40    230.90  11%4 <
  -3  11  -6    162.91    293.10    204.20  11%4 <
   4 -12  -2   3071.80   3266.50    290.90  11%4 o
  -3  11  -2   4385.50   5555.60    283.20  11%4 o
  -4  14  -2    369.61    -50.90    205.30  11%4 <
   5 -15  -1    339.35    947.70    216.40  11%4 o
   4 -12  -1   5998.50   4650.00    283.30  11%4 o
   3  -9  -1  17440.00  19833.90    467.20  11%4 o
  -4  14  -1   3738.00   3395.70    243.10  11%4 o
   5 -15   0   2624.10    598.30    214.40  11%4 <
   4 -12   0   1402.60   2074.60    272.50  11%4 o
   3  -9   0   1488.50   3782.90    382.40  11%4 o
  -4  14   0    667.32    993.70    218.30  11%4 o
   5 -15   1    813.07   1207.80    208.70  11%4 o
   4 -12   1   1319.40   1769.40    262.40  11%4 o
  -4  14   1   1261.20   1058.90    233.00  11%4 o
   5 -15   2    507.85    275.90    191.30  11%4 <
   4 -12   2    969.30   1298.20    263.90  11%4 o
  -4  14   2   2184.80   3001.20    263.60  11%4 o
   5 -15   3   2391.10   2507.80    221.80  11%4 o
   4 -12   3   1881.30   3988.10    282.60  11%4 o
  -4  14   3    602.51   1014.20    237.90  11%4 o
   5 -15   4    100.90    527.30    184.10  11%4 <
   4 -12   4    785.72   1364.70    240.60  11%4 o
   5 -15   5    201.16    310.50    178.10  11%4 <
   4 -12   5   5056.50   3342.90    252.90  11%4 o
   4 -12   6   1253.20   1742.70    225.60  11%4 o
   4 -12   7   2263.60   1893.50    216.00  11%4 o
   4 -12   8    217.47    444.50    193.30  11%4 <
   4 -12   9    365.00    859.20    184.10  11%4 o
  -1   3  12   1689.30    897.20    271.70  11%4 o
  -2   6  12   2339.50   2169.00    304.80  11%4 o
   1  -3  13    154.33    213.30    196.10  11%4 <
  -1   3  13    199.56    269.40    228.90  11%4 <
  -2  10 -10     75.18    117.60    174.80  11%4 <
  -3  13  -8    874.17    812.40    181.20  11%4 o
  -1   5  -6  18499.00  19030.20    407.70  11%4 o
   5 -15  -2    398.57   1127.60    224.50  11%4 o
  -3  11  -1   3479.60   2540.10    260.40  11%4 o
   0   4 -12     63.62    -17.20    191.00  11%4 <
  -1   7 -11    169.21     40.50    180.50  11%4 <
  -2  10  -9     92.62    343.80    188.70  11%4 <
  -3  13  -7    329.42    405.20    179.20  11%4 <
   3  -5 -13     43.60     50.70    242.20  12%4 <
   2  -2 -13    257.31    386.10    215.60  12%4 <
   2  -2 -12    924.37   1152.80    253.20  12%4 o
   0   4 -11     47.06   -160.30    192.80  12%4 <
   0   4 -10   2240.30   1277.00    217.60  12%4 o
  -1   7  -9   1112.10    890.50    212.90  12%4 o
  -2  12  -9    601.21    119.10    170.50  12%4 <
  -1   7  -8   3116.60   1890.90    247.80  12%4 o
   1  -1  -7   5347.40   6877.50    417.40  12%4 o
  -2  10  -7   5763.30   6260.20    266.30  12%4 o
   0   2  -6  17680.00  16917.90    434.40  12%4 o
  -2  10  -6   2715.70   2883.20    237.30  12%4 o
  -2   8  -1    922.94     54.70    342.90  12%4 <
  -4  16  -1     20.82    358.00    172.70  12%4 <
  -4  16   0    205.21    563.60    196.00  12%4 <
  -4  16   1    526.71   1093.40    196.70  12%4 o
   4 -14   2    146.90    574.70    210.60  12%4 <
  -4  16   2   1952.30   1092.30    208.20  12%4 o
   4 -14   3   1281.40   2278.20    234.50  12%4 o
   3 -11   3   9625.90  11839.30    322.50  12%4 o
  -3  11   3   5819.90   3994.60    334.40  12%4 o
   4 -14   4   1989.70   1875.30    217.40  12%4 o
   3 -11   4   2887.00   2348.80    244.50  12%4 o
   2  -8   4   6055.40   9376.00    324.90  12%4 o
   4 -14   5    996.84    876.30    199.50  12%4 o
   3 -11   5     53.97    442.60    219.40  12%4 <
   2  -8   5   5532.20   4023.10    280.90  12%4 o
   4 -14   6    123.63    274.20    180.30  12%4 <
   3 -11   6     87.59    630.30    217.60  12%4 <
   2  -8   6    383.93    479.70    237.90  12%4 <
   1  -5   6  18997.00  22178.90    412.80  12%4 o
   3 -11   7   3278.40   3650.10    242.20  12%4 o
   2  -8   7   1141.90    571.90    224.20  12%4 <
   1  -5   7  11297.00  12806.90    354.60  12%4 o
   2  -8   8    181.88    160.80    209.30  12%4 <
   1  -5   8    344.49    731.90    263.20  12%4 <
   0  -2   8   4115.80   1238.20    312.80  12%4 o
   2  -8   9   1518.50   1081.20    206.30  12%4 o
   1  -5   9     96.54    190.70    215.00  12%4 <
   0  -2   9    158.67    446.40    275.00  12%4 <
   1  -5  10    205.76     95.70    215.60  12%4 <
   0  -2  10    625.49    952.70    237.30  12%4 o
   1  -5  12     26.41   -222.60    175.90  12%4 <
   0  -2  12   1148.00    430.90    212.20  12%4 <
   0  -2  13     75.38   -245.90    190.20  12%4 <
  -1   9 -11    249.12    212.40    159.40  12%4 <
   0   4  -9  11770.00   8968.70    298.50  12%4 o
  -1   7  -7    904.55   1111.90    234.40  12%4 o
  -3  13  -2    395.55    775.50    201.70  12%4 o
  -2   8   0   5353.20   8050.90    413.80  12%4 o
   4 -14   1   4854.10   3755.90    242.80  12%4 o
   3 -11   2   3411.10   5648.90    292.40  12%4 o
   2  -8   3   8916.80   6868.40    342.90  12%4 o
  -4  16   3    639.28    422.80    203.90  12%4 <
   1  -5   5   4789.40   3610.60    327.20  12%4 o
   0  -2   7  30574.00  28191.40    477.10  12%4 o
   0   6 -12    431.79    484.70    179.10  12%4 <
  -1   9 -10     42.03     93.90    185.00  12%4 <
  -2  12  -8     68.72     21.50    185.50  12%4 <
  -3  13  -1    527.50   1139.10    219.20  12%4 o
   4 -14   0    497.70    527.00    224.00  12%4 <
   3 -11   1   2598.80   2183.10    281.20  12%4 o
   1   3 -12     36.80    178.10    202.10  13%4 <
   1   3 -11    247.12    335.70    218.40  13%4 <
   2  -2 -10    517.17    976.10    302.80  13%4 o
   0   6 -10    342.62    380.20    203.00  13%4 <
  -1  11 -10     91.19   -143.10    153.50  13%4 <
  -1   9  -8    365.43    491.70    211.40  13%4 <
   0   4  -7   2957.80   2532.90    312.40  13%4 o
  -2  12  -6   2838.70   1690.60    214.90  13%4 o
   4 -14  -2   2085.90   2667.40    253.30  13%4 o
  -2  10  -2   3058.50   1494.40    275.70  13%4 o
  -3  15  -2    385.14    266.50    182.90  13%4 <
   4 -14  -1    814.48    391.30    218.50  13%4 <
   3 -11  -1   1631.10   1845.50    288.00  13%4 o
   3 -11   0     93.16    160.30    266.50  13%4 <
   2  -8   0  31098.00  35956.20    537.30  13%4 o
  -3  13   0   2341.20   2703.90    243.40  13%4 o
   2  -8   1    725.10    548.10    361.50  13%4 <
  -3  13   1   1003.20    854.90    247.20  13%4 o
   1  -5   2 119440.00 123675.00    808.50  13%4 o
  -3  13   2    474.33   1531.40    251.40  13%4 o
   3 -13   4    390.47    759.00    216.40  13%4 o
   3 -13   5   1334.50    949.20    212.60  13%4 o
   3 -13   6     51.48     32.60    195.30  13%4 <
   2 -10   6   3608.70   2444.80    241.40  13%4 o
   3 -13   7    354.40    210.40    171.30  13%4 <
   2 -10   7   6117.70   6393.20    270.10  13%4 o
   2 -10   8    265.30    -17.20    207.90  13%4 <
   1  -7   8   1202.10   1543.40    227.20  13%4 o
   1  -7   9    380.34    763.10    209.50  13%4 o
   1  -7  10    374.45    174.40    192.70  13%4 <
   0  -4  10   1352.70   1181.80    234.30  13%4 o
   0  -4  12     50.23     -5.90    178.50  13%4 <
  -2   4  12    551.61   1123.70    254.80  13%4 o
   0  -4  13     15.57     66.90    180.20  13%4 <
  -2   4  13    190.34    326.60    225.40  13%4 <
   2   0 -12    418.25   -133.10    232.60  13%4 <
   0   6  -9    738.74    848.70    221.20  13%4 o
  -1   9  -7    485.85    208.80    215.90  13%4 <
  -2  14  -7     72.45    210.90    148.00  13%4 <
  -3  15  -1    123.55    418.70    185.30  13%4 <
   4 -16   2    258.65    315.40    182.40  13%4 <
   2 -10   5   1979.40   2354.20    248.30  13%4 o
   1  -7   7   2044.80   1025.80    243.80  13%4 o
  -1  -1  13   2325.70    888.80    210.70  13%4 o
   0   8 -11    214.85     25.40    173.10  13%4 <
  -1  11  -9    328.60     83.20    164.70  13%4 <
   0   4  -6   3801.30   3496.50    332.80  13%4 o
  -2  14  -6    131.29     79.10    173.40  13%4 <
  -2  10  -1  10284.00   8279.50    322.30  13%4 o
   3 -13   3   1814.80   1737.30    218.90  13%4 o
   2 -10   4    417.79    409.10    265.90  13%4 <
   1  -7   6    759.05    846.10    279.40  13%4 o
   0  -4   9  11682.00  10122.00    306.50  13%4 o
  -1  -1  12    836.04    808.70    218.70  13%4 o
  -1   9  -6    295.11    228.90    221.60  13%4 <
   2 -12   9    466.00    162.70    179.90  13%4 <
   3  -3 -12   2365.60   1093.40    259.70  14%4 o
  -1  -1   9    880.41   1135.20    281.80  14%4 o
  -2   2  12   1341.00   1515.40    252.50  14%4 o
  -1  -3  13     28.03    -57.50    185.10  14%4 <
  -2   2  13     44.35     63.80    224.60  14%4 <
   2   2 -12    168.10    860.80    221.80  14%4 o
   1   7 -12     79.54     43.60    165.10  14%4 <
   2   0 -10   5513.80   7148.30    326.30  14%4 o
   1   5 -10    106.39    778.10    224.50  14%4 o
   0   8  -8     95.80    153.40    208.00  14%4 <
  -1  13  -7   1384.10   1987.20    207.10  14%4 o
   2 -10   1   4057.80   3016.50    318.20  14%4 o
   1  -7   3    909.78    886.90    338.60  14%4 <
  -1  -1   8    265.23   1227.70    311.90  14%4 o
   0  -6   9    480.89    623.50    223.40  14%4 <
  -1  -3  12     39.27    212.60    203.80  14%4 <
   3  -1 -13    126.86    367.70    217.60  14%4 <
   1   3  -8  13525.00  10719.50    351.90  14%4 o
   0   6  -6   2655.10   2701.00    277.40  14%4 o
  -2  14  -2    274.62    460.50    199.60  14%4 <
   3 -13  -1   3422.50   2372.10    261.00  14%4 o
   3 -15   2    190.48    337.30    190.00  14%4 <
   2 -12   4   1945.40   2833.20    233.70  14%4 o
   0  -4   5    760.87   1586.20    357.30  14%4 o
   1  -9   6    112.38    534.60    226.10  14%4 <
   1 -11  10     89.78   -129.80    156.00  14%4 <
   2   4 -13     91.69   -102.40    170.70  14%4 <
   1   7 -11     41.17     25.90    181.30  14%4 <
   0  10  -9     16.51     78.30    170.20  14%4 <
   4 -16  -3    918.89    499.10    206.70  14%4 <
  -2  12   0    464.95    526.70    243.60  14%4 <
  -2  10   2   1151.50   1648.10    343.30  14%4 o
  -3  15   4   2252.60    466.80    237.20  14%4 <
   2 -14   7     44.02   -238.40    174.80  14%4 <
   0  -6   8   1399.60    543.70    238.80  14%4 <
   1 -11   9    265.41    432.80    189.00  14%4 <
   2   2 -11    332.85    246.50    219.90  14%4 <
   0   8  -7    516.18   1608.10    226.70  14%4 o
  -1  13  -6    559.51   1051.10    197.10  14%4 o
  -1   7  -1  24364.00  23166.70    499.20  14%4 o
   3 -15   1     77.86    133.00    202.60  14%4 <
   2 -12   3   1416.40   1191.90    249.90  14%4 o
   1  -9   5    735.23    965.40    245.60  14%4 o
   2 -14   6    312.28    501.30    183.40  14%4 <
   1 -11   8    325.07     21.70    198.10  14%4 <
  -1  -3  10    131.46    152.60    233.00  14%4 <
   1   5  -9     59.38    153.40    224.10  14%4 <
   0  10  -8    278.62     64.00    204.70  14%4 <
   3 -13  -2   1414.10   2936.60    276.40  14%4 o
  -2  14  -1    684.72     40.80    198.90  14%4 <
   1  -7   2  48014.00  50224.40    558.00  14%4 o
   0  -6   7    682.26    865.60    256.90  14%4 o
   0  -8  10    513.55    639.20    192.20  14%4 o
   0  12  -9    401.69    775.00    165.40  14%4 o
  -2  16  -2    435.01    262.70    172.70  14%4 <
   2 -12   2    234.66   1075.10    240.60  14%4 o
   2 -14   5    550.77   1217.10    201.60  14%4 o
   1 -11   7   1766.40   2646.50    234.40  14%4 o
   2   4 -12    648.15    626.30    191.10  15%4 o
   3  -3 -11    874.02   1603.20    289.70  15%4 o
   2   2 -11    373.56    246.50    219.90  15%4 <
   1   7 -10    139.77    684.40    200.10  15%4 o
   1   5  -9     68.15    153.40    224.10  15%4 <
   0  12  -9    412.87    775.00    165.40  15%4 o
   0  10  -8    400.52     64.00    204.70  15%4 <
   1   3  -7    505.16    827.60    327.70  15%4 <
   0   8  -7    402.85   1608.10    226.70  15%4 o
  -1  13  -6    483.40   1051.10    197.10  15%4 o
   4 -16  -3   1141.90    499.10    206.70  15%4 <
   3 -13  -2   1833.80   2936.60    276.40  15%4 o
  -2  16  -2    258.56    262.70    172.70  15%4 <
   3 -13  -1   2685.70   2372.10    261.00  15%4 o
  -1   7  -1  19669.00  23166.70    499.20  15%4 o
  -2  14  -1    467.71     40.80    198.90  15%4 <
   2 -10   0   5609.40  11591.80    368.20  15%4 o
  -2  12   0    544.58    526.70    243.60  15%4 <
   3 -15   1    446.80    133.00    202.60  15%4 <
  -2  12   1   1027.10    866.50    254.50  15%4 o
   2 -12   2    631.25   1075.10    240.60  15%4 o
   1  -7   2  50296.00  50224.40    558.00  15%4 o
  -2  10   2    386.20   1648.10    343.30  15%4 o
   2 -12   3   2392.80   1191.90    249.90  15%4 o
  -3  15   3    485.77    267.50    221.60  15%4 <
   0  -4   4  49879.00  41046.10    549.50  15%4 o
  -3  15   4    356.78    466.80    237.20  15%4 <
   2 -14   5    659.70   1217.10    201.60  15%4 o
   1  -9   5   1147.60    965.40    245.60  15%4 o
  -3  13   5     80.71    680.10    303.10  15%4 <
   2 -14   6     72.31    501.30    183.40  15%4 <
   1 -11   7   2398.80   2646.50    234.40  15%4 o
   0  -6   7    244.69    865.60    256.90  15%4 o
  -1  -1   7   6513.80   8158.90    402.00  15%4 o
   1 -11   8    453.62     21.70    198.10  15%4 <
  -1  -3   9    826.51   1469.70    267.20  15%4 o
   0  -8  10    429.66    639.20    192.20  15%4 o
  -1  -3  10    562.80    152.60    233.00  15%4 <
  -2   2  10   1765.10    743.40    285.40  15%4 <
  -1  -5  12     28.81    275.10    190.60  15%4 <
  -3   5  13     33.41    134.60    239.40  15%4 <
   3  -1 -12    166.32    183.80    228.80  15%4 <
   1   9 -11     54.34    140.60    156.70  15%4 <
   0   8  -6   3321.80   2284.50    247.20  15%4 o
  -1   9  -2   9753.00   8366.00    344.50  15%4 o
   3 -15   0    305.83    268.00    209.60  15%4 <
   1  -9   4   4257.30   5780.80    287.70  15%4 o
   0  -6   6   2634.60   3743.10    304.30  15%4 o
   0  -8   9    276.98   -109.10    201.90  15%4 <
   2   2 -10   1003.00    513.30    248.80  15%4 <
   1   5  -8   8496.80   9090.70    329.60  15%4 o
   0  12  -8    346.25    611.90    188.80  15%4 o
   0  10  -7   4475.70   4648.50    251.30  15%4 o
  -2  14   0    577.22    718.00    218.50  15%4 o
   2 -14   4     86.66    679.30    202.50  15%4 o
   1 -11   6   2202.90   2106.20    234.00  15%4 o
   2   4 -11    741.14    816.80    215.80  15%4 o
   1   9 -10   1379.20    969.40    195.20  15%4 o
   1   7  -9    218.12   -112.50    206.90  15%4 <
   1 -13   8      9.78    -68.10    173.30  15%4 <
   0  -8   8    498.15    114.30    212.00  15%4 <
  -1  -3   8  15260.00  12836.40    372.90  15%4 o
   1   7  -7   2092.30   1894.30    243.90  16%4 o
   1   5  -6   1166.80    876.10    299.50  16%4 <
   3 -15  -3    662.34    636.80    220.50  16%4 <
  -1  15  -2     75.57    199.90    179.70  16%4 <
   2 -12  -1   2797.10   2793.10    279.80  16%4 o
  -1  13  -1    132.49    230.60    207.90  16%4 <
   2 -14   0     68.48    127.90    217.70  16%4 <
  -1   9   0    459.19    373.20    326.70  16%4 <
   1  -9   1  15012.00  18140.30    425.30  16%4 o
  -1   7   1   3005.30   5241.50    474.70  16%4 o
   2 -16   2    489.69    595.40    183.20  16%4 o
   0  -4   2  42949.00  44446.90    646.30  16%4 o
  -2  16   2    296.98    303.60    196.10  16%4 <
  -2  14   3    921.53    885.00    249.50  16%4 o
   1 -13   4   1430.70   1301.70    213.30  16%4 o
   1 -15   5     78.97    267.00    173.40  16%4 <
   0  -8   5   1381.10   1679.30    261.50  16%4 o
   0 -10   6   1233.50    721.70    227.70  16%4 o
  -1  -3   6   3809.30   8361.80    372.60  16%4 o
  -1  -5   7  28015.00  21536.10    399.20  16%4 o
   0 -12   8    326.88    108.10    177.80  16%4 <
  -1  -7   9    567.10    528.20    213.50  16%4 <
  -1  -9  10   1105.30   1219.30    182.70  16%4 o
  -2  -2  10   1244.10    329.70    235.60  16%4 <
  -2  -4  12    893.13    634.50    201.60  16%4 o
  -3   3  12   1459.80    523.30    255.80  16%4 <
   4  -2 -13    116.46    -81.70    224.80  16%4 <
   3   5 -13     85.11     63.80    177.90  16%4 <
   4  -4 -12    827.29    683.70    281.10  16%4 <
   3   3 -12   1010.10    220.70    204.50  16%4 <
   3   5 -12     77.90    203.70    193.20  16%4 <
   3  -1 -10    544.67    134.80    287.20  16%4 <
   2   6 -10    480.98    915.00    208.90  16%4 o
   2   8 -10     46.87    241.40    172.80  16%4 <
   2   4  -9   5764.20   2822.20    260.30  16%4 o
   2   2  -8  10088.00   7366.80    345.00  16%4 o
   1  11  -8    641.17    864.90    202.60  16%4 o
   1  13  -8    625.47    571.40    179.60  16%4 o
   1   9  -7    108.50    162.20    192.10  16%4 <
   1 -11   2   1081.00   1882.90    249.30  16%4 o
   0  -6   3  16037.00  21546.90    461.90  16%4 o
   0 -12   7    158.49    215.20    202.90  16%4 <
  -1  -7   8   5051.30   4184.90    261.40  16%4 o
  -2  -6  12    290.45    157.80    175.00  16%4 <
   2   6  -9   1141.60    769.50    218.60  16%4 o
   1   7  -6     79.32    292.30    236.60  16%4 <
  -1  15  -1    240.12     56.10    184.80  16%4 <
  -1  11   0   2885.10   3210.00    287.30  16%4 o
   2 -16   1     32.82    461.60    180.50  16%4 <
   1 -13   3    156.12    265.00    213.20  16%4 <
   0  -8   4    152.51    433.80    269.00  16%4 <
  -1  -9   9     44.70    411.80    199.50  16%4 <
   2  10 -10     81.10    316.30    167.70  16%4 <
   1  11  -7   3120.40   2686.20    208.10  16%4 o
   1 -15   4    309.96    410.40    172.00  16%4 <
   0 -10   5    151.40    469.70    233.60  16%4 <
  -1 -11  10     34.69    489.70    175.50  16%4 <
   4  -6 -11   1839.80   1321.60    344.50  17%4 o
   3  -3  -9  13513.00  10852.40    431.20  17%4 o
  -2   0   8    312.37   1482.10    354.70  17%4 o
   2   6  -9   1102.70    769.50    218.60  17%4 o
   1   7  -6     72.85    292.30    236.60  17%4 <
  -2  16   3    641.17    258.10    209.10  17%4 <
   0  -8   4    136.03    433.80    269.00  17%4 <
  -2  12   4   2126.10   4132.00    335.70  17%4 o
  -1  -9   9     36.19    411.80    199.50  17%4 <
  -2  -2   9    124.93    681.50    286.70  17%4 <
   3   3 -11    541.87    136.00    215.20  17%4 <
   2  10 -10     92.32    316.30    167.70  17%4 <
   1  11  -7   2739.30   2686.20    208.10  17%4 o
   2 -10  -3   7589.10   4181.70    384.40  17%4 o
   0   6  -2   4481.20   2571.60    402.60  17%4 o
   1 -15   4    282.65    410.40    172.00  17%4 <
   0 -10   5    154.72    469.70    233.60  17%4 <
  -1 -11  10     33.67    489.70    175.50  17%4 <
  -2  -4  10   1411.40   1546.70    240.50  17%4 o
  -3  -1  13     38.36    -88.90    192.60  17%4 <
   4  -2 -12    155.47    787.80    245.10  17%4 o
   3   7 -12     34.37    251.00    168.50  17%4 <
   2   8  -9    404.46    643.00    201.50  17%4 o
   2   4  -8   1384.70    649.30    286.20  17%4 <
   1  13  -7   1441.10   1615.10    199.30  17%4 o
   2 -12  -2   1245.10    644.20    267.30  17%4 <
  -1  13   0    368.30    436.20    226.90  17%4 <
  -1   9   1  28834.00  33080.20    518.50  17%4 o
  -1  -3   5   5198.30   5233.90    393.50  17%4 o
   0 -12   6    361.78   1093.70    211.50  17%4 o
  -1  -5   6   1134.50   1263.40    309.20  17%4 o
   0 -14   7     28.32    208.30    170.80  17%4 <
  -1  -7   7   1472.30   1646.60    246.60  17%4 o
   3   5 -11    723.05    901.10    218.00  17%4 o
   1   9  -6   4935.00   5248.00    265.80  17%4 o
   2 -14  -1   1753.30   1390.50    225.10  17%4 o
   2 -16   0    120.21    431.70    195.30  17%4 <
   1  -9   0    281.29   1185.80    343.90  17%4 o
   1 -11   1    277.53    357.90    258.50  17%4 <
  -2  14   4    128.87    739.20    258.10  17%4 <
  -1  -9   8    655.24    693.20    215.70  17%4 o
  -1 -11   9    743.56    628.80    194.10  17%4 o
   2  10  -9    555.74    875.80    197.70  17%4 o
   1  11  -6   2046.60   3431.00    236.40  17%4 o
  -1  15   0   1633.80   1504.20    201.00  17%4 o
   1 -13   2    113.44     16.90    197.40  17%4 <
   1 -15   3    221.60    176.90    186.40  17%4 <
  -3  -1  12    304.52    267.00    217.00  17%4 <
  -3  -3  13    126.52    171.60    187.60  17%4 <
   2  12  -9    290.68    366.30    179.60  17%4 <
   2   6  -8   6245.30   4799.30    273.10  17%4 o
   0  -8   3    266.08    851.00    282.00  17%4 o
   0 -10   4    975.71   1930.20    243.40  17%4 o
   0 -12   5    916.59   1822.90    227.80  17%4 o
   0 -14   6   1004.80   1408.90    197.90  17%4 o
  -2  -4   9   3378.90   2442.10    261.00  17%4 o
  -2  -6  10   1315.30   1302.20    211.80  17%4 o
   1  13  -6    667.66    988.50    197.00  17%4 o
   4   4 -13    551.15    507.00    187.10  18%4 <
   4   0 -12    398.09    993.40    228.70  18%4 o
   4  -4 -11   2137.90   1330.50    306.70  18%4 o
   3   3 -10    426.15   1248.50    247.80  18%4 o
   3  -1  -9  15700.00  13142.70    397.60  18%4 o
  -1  11   1    835.25   1139.20    280.10  18%4 o
  -1  -7   6     81.72    213.10    248.20  18%4 <
  -1  -9   7    144.63     73.40    215.70  18%4 <
  -1 -11   8    686.76    553.60    204.10  18%4 <
  -3   3  10   3284.00    399.30    323.10  18%4 <
   3   9 -11    566.36    296.60    181.30  18%4 <
   2   8  -8   1076.00    674.10    216.80  18%4 o
   0  10  -2   5104.60   5307.60    308.80  18%4 o
   2 -16  -1    660.77    443.80    204.20  18%4 <
  -1  13   1   1651.00   1447.60    249.10  18%4 o
   1 -15   2     45.35    286.20    184.70  18%4 <
  -1  -5   5   8437.10  13011.40    398.20  18%4 o
  -3  -3  12   1274.40    738.80    206.90  18%4 o
  -3  -5  13     38.31   -111.80    166.80  18%4 <
   3   5 -10   3648.00   2041.70    248.50  18%4 o
   2  10  -8    408.14    338.00    206.10  18%4 <
   2   4  -7    360.74    645.00    300.50  18%4 <
   2 -14  -2   1582.50   1925.40    243.90  18%4 o
   1 -13   1    668.52    466.80    210.50  18%4 <
  -1  15   1    312.24     53.60    204.30  18%4 <
   0 -12   4     87.23    534.40    225.10  18%4 <
   0 -14   5     23.88    670.50    184.30  18%4 o
  -2  -6   9   1386.20    856.60    217.80  18%4 o
  -2  -8  10     69.82    -32.50    175.80  18%4 <
   4   2 -12    672.99    651.40    208.60  18%4 o
   2  12  -8     92.85    231.30    188.20  18%4 <
   0  12  -2    157.37    -67.00    207.60  18%4 <
   0  14  -2    366.09    298.00    199.00  18%4 <
   1 -11   0   2947.40   3594.60    287.30  18%4 o
   0 -10   3   1125.00   1175.70    264.80  18%4 o
  -1 -11   7   3728.00   2624.30    234.50  18%4 o
  -1 -13   8    553.84    183.90    167.20  18%4 <
  -2  -4   8   2901.90   1427.30    298.10  18%4 o
   3   7 -10    929.97    907.50    200.80  18%4 o
   2   6  -7   2702.90   1525.80    258.80  18%4 o
   0  16  -2     82.92    256.50    172.10  18%4 <
  -1  -9   6   5335.10   5191.90    273.20  18%4 o
  -2 -10  10    156.25    206.60    184.70  18%4 <
  -3  -5  12    225.15    243.10    182.80  18%4 <
   4   4 -12    145.54    373.90    186.80  18%4 <
   3   9 -10   1525.20    952.90    198.30  18%4 o
   0 -14   4     99.17    786.10    205.60  18%4 o
  -1  -7   5   4720.50   7842.30    322.60  18%4 o
  -2  -8   9    216.91      3.50    208.20  18%4 <
   3  11 -10    651.08    -28.20    159.30  18%4 <
  -1 -13   7   2187.20   1634.40    191.10  18%4 o
   5  -5 -13    382.38   -307.90    249.50  19%4 <
   4   2 -12    512.47    651.40    208.60  19%4 o
   4   4 -12     69.33    373.90    186.80  19%4 <
   4   6 -12     83.75    107.30    176.00  19%4 <
   4   8 -12    193.46    199.90    163.30  19%4 <
   4  -2 -11    415.30    507.70    283.80  19%4 <
   3   7 -10   1057.00    907.50    200.80  19%4 o
   3   9 -10   1546.70    952.90    198.30  19%4 o
   3  11 -10    633.11    -28.20    159.30  19%4 <
   3   3  -9   8751.80   5795.10    308.30  19%4 o
   2   6  -7   2256.30   1525.80    258.80  19%4 o
   2   8  -7   1681.10   1013.20    232.30  19%4 o
   2  10  -7   1752.70   2327.40    227.80  19%4 o
   2  12  -7    666.42    857.70    195.10  19%4 o
   2  14  -7    338.92    103.60    170.20  19%4 <
   2 -12  -3   1027.70   1921.90    291.40  19%4 o
   2 -16  -2    523.54    357.30    205.40  19%4 <
   2 -14  -2   1949.30   1925.40    243.90  19%4 o
   0  12  -2    166.21    -67.00    207.60  19%4 <
   0  14  -2    414.14    298.00    199.00  19%4 <
   0  16  -2     60.99    256.50    172.10  19%4 <
   1  -9  -1  33058.00  34918.50    519.20  19%4 o
   0   6  -1  11912.00  19131.90    485.20  19%4 o
   0   8  -1   3223.60   5070.00    389.80  19%4 o
   0  10  -1   1919.40   2906.80    312.20  19%4 o
   1 -13   0    923.37    372.60    226.00  19%4 <
   1 -11   0   2251.80   3594.60    287.30  19%4 o
   1 -15   1    203.64     25.50    201.50  19%4 <
  -1  15   1    297.96     53.60    204.30  19%4 <
   0  -8   2  41059.00  39086.10    510.00  19%4 o
  -1  15   2    312.49    651.60    217.30  19%4 <
   0 -12   3   2218.70    644.40    235.80  19%4 <
   0 -10   3   1209.80   1175.70    264.80  19%4 o
   0 -14   4    102.38    786.10    205.60  19%4 o
  -1  -7   5   4789.80   7842.30    322.60  19%4 o
  -2  14   5    520.78    596.80    293.10  19%4 <
  -1 -11   6   2404.70   4009.70    252.80  19%4 o
  -1  -9   6   5165.30   5191.90    273.20  19%4 o
  -1 -13   7   2177.60   1634.40    191.10  19%4 o
  -1 -11   7   3493.60   2624.30    234.50  19%4 o
  -2  -2   7  15368.00  15980.90    427.40  19%4 o
  -2  -6   8   6421.00   3847.90    280.30  19%4 o
  -2  -4   8   2727.40   1427.30    298.10  19%4 o
  -2 -10   9    606.57    545.70    200.20  19%4 <
  -2  -8   9    274.84      3.50    208.20  19%4 <
  -2 -10  10    154.42    206.60    184.70  19%4 <
  -3  -1  10    732.22    660.60    261.20  19%4 <
  -3  -7  12    150.14    273.40    171.70  19%4 <
  -3  -5  12    222.97    243.10    182.80  19%4 <
  -4   2  13    194.48    266.40    226.00  19%4 <
  -4   4  13     27.35    650.30    236.80  19%4 <
   3   5  -9    349.48    584.90    228.30  19%4 <
   0  12  -1   2685.30   2216.90    244.10  19%4 o
   0  14  -1   2270.70    704.10    212.00  19%4 o
   0  16  -1    318.45    385.30    178.40  19%4 <
  -1  -9   5    807.46    556.00    244.30  19%4 <
  -2  -8   8    816.26    511.60    220.80  19%4 <
   5   3 -13    121.32    151.40    183.20  20%4 <
   5   5 -13     91.27     87.30    161.70  20%4 <
   5  -5 -12    296.57    753.50    272.60  20%4 <
   4  -2 -10    492.23   1058.90    298.60  20%4 o
   4   0 -10    401.87    381.60    270.90  20%4 <
   3   3  -8  32916.00  27137.40    441.10  20%4 o
   3   5  -8  11618.00  12001.70    335.80  20%4 o
   3   7  -8  10769.00   6216.60    281.20  20%4 o
   3   9  -8   2000.00   2613.70    240.10  20%4 o
   3  11  -8   1638.30   1594.20    212.00  20%4 o
   3  13  -8    244.29    558.10    163.30  20%4 o
   2 -16  -3    571.25     61.00    204.00  20%4 <
   1 -13  -1   1592.60   1647.90    248.90  20%4 o
   0  12   0   3596.40   4833.40    300.20  20%4 o
   0  14   0    886.52    911.80    235.20  20%4 o
   0  16   0    429.62   1005.00    199.70  20%4 o
   0  -8   1   1879.30   2456.60    368.60  20%4 o
   0 -14   2    118.83    439.10    185.30  20%4 <
  -1  -3   3  34771.00  36609.10    628.50  20%4 o
  -1  13   3   1692.20   2149.40    285.90  20%4 o
  -1  15   3    104.39    121.00    230.50  20%4 <
  -1  -9   4   4561.50   4063.60    305.20  20%4 o
  -1 -15   5     96.36    -63.70    174.90  20%4 <
  -1 -13   5    471.09    922.30    202.10  20%4 o
  -2  -4   6   2639.50   3626.40    336.30  20%4 o
  -2  -2   6   6743.00   9101.20    406.70  20%4 o
  -2 -10   7   2159.20   2345.60    234.70  20%4 o
  -2  -8   7   1374.30   1450.40    241.40  20%4 o
  -2 -12   8    223.08    417.50    189.50  20%4 <
  -3  -3   9   7312.50   6375.60    310.90  20%4 o
  -3  -1   9   8033.50   7614.70    339.30  20%4 o
  -3  -9  10    900.63   1262.00    193.90  20%4 o
  -3  -7  10    298.05     98.80    200.90  20%4 <
  -4  -2  12    267.54    339.70    222.20  20%4 <
  -4   2  12    289.59    462.10    247.40  20%4 <
  -4  -4  13     99.30    144.60    170.90  20%4 <
   5  -3 -12    280.88    150.50    245.80  20%4 <
   0  10   0   3760.30   9247.90    381.50  20%4 o
   0 -10   1    579.94   1451.40    305.40  20%4 o
  -1 -11   4   3662.00   5955.60    265.20  20%4 o
  -3  -5   9   1069.20    167.10    250.90  20%4 <
  -3 -11  10    661.77    759.30    180.40  20%4 o
  -4  -4  12    126.39   -224.80    198.30  20%4 <
   4   2 -10    215.08    226.20    234.60  20%4 <
   4   4 -10    378.76    723.20    234.00  20%4 o
   4   6 -10    427.81    -42.80    223.00  20%4 <
   4   8 -10    618.39    289.50    197.50  20%4 <
   4  10 -10    403.05    172.40    185.20  20%4 <
   1 -15  -1    277.43    230.40    203.10  20%4 <
   0 -16   2     46.58    324.40    161.90  20%4 <
  -2  -6   6    560.11   1802.10    267.00  20%4 o
  -2 -12   7    499.05    181.50    199.50  20%4 <
   1  15  -2    965.55   1180.30    203.70  20%4 o
  -1 -13   4   1080.20   1085.30    204.30  20%4 o
  -2 -14   7    212.13    307.50    174.30  20%4 <
  -3  -7   9    103.07    200.60    206.20  20%4 <
  -4  -6  12     28.36     20.30    175.40  20%4 <
  -2  -8   6    456.08    675.60    241.60  20%4 <
  -4  -8  12    113.33    309.00    148.50  20%4 <
   3  -1  -7    849.00   1604.70    392.40  21%4 o
   5   9 -11    182.20     49.10    176.80  21%4 <
   4   6  -9    184.97    269.40    232.70  21%4 <
   1 -15  -2    666.02    573.50    224.30  21%4 <
   1  15  -1    220.70     -7.40    190.10  21%4 <
  -1  13   4   2588.90   1631.20    298.00  21%4 o
  -2  -4   5   2266.90   1680.50    347.80  21%4 o
   5   7 -11    690.93     57.80    183.40  21%4 <
   4   4  -9   2400.90   1685.80    257.60  21%4 o
   3  13  -6   2972.80   2589.50    209.20  21%4 o
   0 -10   0   4443.90   6707.60    370.40  21%4 o
   0  10   1   1633.20   1998.10    340.20  21%4 o
  -1 -15   3    440.47     24.60    179.40  21%4 <
  -2  -8   5   1063.80    821.70    288.80  21%4 <
  -2  -6   5   2109.60   1179.90    301.60  21%4 o
  -3 -13   8    277.48    531.60    185.60  21%4 <
  -3 -11   8   1965.40   1666.40    220.40  21%4 o
   5   3 -11    129.34    286.70    217.60  21%4 <
   5   5 -11    153.38   -227.70    193.30  21%4 <
   4   2  -9   2202.60   2009.20    269.40  21%4 o
   3  11  -6   5993.80   4738.10    248.90  21%4 o
   1   5  -2   8120.60  12780.70    499.00  21%4 o
   1  13  -1   1975.50   1752.70    220.10  21%4 o
   0 -12   0   3704.50   4590.10    297.20  21%4 o
   0  16   2    359.86    295.90    195.70  21%4 <
  -2 -10   5    259.89    210.30    238.90  21%4 <
  -5  -5  13    145.89    216.90    179.60  21%4 <
  -5  -3  13    169.93    236.50    183.20  21%4 <
  -5  -1  13    222.69    181.30    201.70  21%4 <
  -5   3  13    299.02    778.20    229.70  21%4 o
   6   2 -13     67.31    -76.50    197.60  21%4 <
   6   4 -13     92.92    166.40    166.80  21%4 <
   5  -1 -11    293.02    194.00    260.70  21%4 <
   4  12  -8    121.12     61.90    165.30  21%4 <
   0 -14   0   1154.10   1288.30    237.80  21%4 o
  -2 -14   5     83.07    491.90    181.60  21%4 <
  -2 -12   5     23.75    113.00    207.10  21%4 <
  -4  -8  10    282.53    346.40    200.30  21%4 <
  -4  -6  10    472.04    268.30    210.20  21%4 <
  -4  -4  10   1803.10    595.50    237.20  21%4 <
  -4  -2  10    203.50    542.50    235.90  21%4 <
   5  11 -10   1678.70   1006.40    186.60  21%4 o
   4  10  -8    125.67    322.40    201.80  21%4 <
   3   9  -6    334.01    513.20    224.10  21%4 <
   1  11  -1    303.18    511.60    263.00  21%4 <
   0 -16   0    558.64    739.20    190.90  21%4 o
   0  14   2    398.26    602.00    242.70  21%4 <
  -4 -10  10    731.94    555.10    170.70  21%4 o
   5   9 -10    255.19    134.10    185.20  21%4 <
   3   7  -6    917.63   1106.80    268.00  21%4 o
  -1 -13   2   2252.70   1845.90    237.10  21%4 o
  -1 -11   2  19567.00  17301.90    364.30  21%4 o
  -1  -9   2  21268.00  23310.80    437.60  21%4 o
  -3 -13   7    534.93    367.70    185.70  21%4 <
  -3 -11   7    565.01   1246.00    212.60  21%4 o
  -3  -9   7   3217.20   1450.80    233.00  21%4 o
  -3  -7   7   2147.40   3407.60    258.70  21%4 o
  -3  -5   7   2557.30   4128.90    315.00  21%4 o
   4   8  -8     71.36     67.10    208.40  21%4 <
   4  14  -7    369.12    669.50    175.60  21%4 o
   6  -4 -13    232.85     -8.30    239.60  22%4 <
   6  -2 -13    104.51    365.00    222.80  22%4 <
   6   2 -13     62.44    -76.50    197.60  22%4 <
   6   8 -12    170.72    -49.00    166.80  22%4 <
   5  -5 -11    412.41    800.10    311.70  22%4 <
   5  -3 -11    358.81   -289.20    285.10  22%4 <
   5  -1 -11   1160.70    194.00    260.70  22%4 <
   5   9 -10    242.01    134.10    185.20  22%4 <
   5  11 -10   1696.30   1006.40    186.60  22%4 o
   4   8  -8    113.00     67.10    208.40  22%4 <
   4  10  -8    213.58    322.40    201.80  22%4 <
   4  14  -7    569.89    669.50    175.60  22%4 o
   3   7  -6   1135.30   1106.80    268.00  22%4 o
   3   9  -6    352.81    513.20    224.10  22%4 <
   1 -15  -2    366.05    573.50    224.30  22%4 <
   1  11  -1    516.28    511.60    263.00  22%4 <
   1  13  -1   1663.80   1752.70    220.10  22%4 o
   0 -16   0   1185.20    739.20    190.90  22%4 o
   0 -14   0   1282.90   1288.30    237.80  22%4 o
   0 -12   0   3082.30   4590.10    297.20  22%4 o
   1  15   0   1467.70   1570.20    216.30  22%4 o
   0  10   1    769.41   1998.10    340.20  22%4 o
  -1 -15   2    232.92    869.30    200.30  22%4 o
  -1 -13   2   1691.50   1845.90    237.10  22%4 o
  -1 -11   2  17005.00  17301.90    364.30  22%4 o
  -1  -9   2  19123.00  23310.80    437.60  22%4 o
  -1  -7   2  13368.00   9806.90    402.20  22%4 o
  -1  -5   2  14341.00  14092.80    503.20  22%4 o
   0  14   2    289.12    602.00    242.70  22%4 <
   0  16   2     55.85    295.90    195.70  22%4 <
  -1  13   4   2800.90   1631.20    298.00  22%4 o
  -2 -14   5     75.24    491.90    181.60  22%4 <
  -3 -13   7    290.49    367.70    185.70  22%4 <
  -3 -11   7    418.54   1246.00    212.60  22%4 o
  -3  -9   7   1504.90   1450.80    233.00  22%4 o
  -3  -7   7   4791.70   3407.60    258.70  22%4 o
  -3  -5   7   2398.50   4128.90    315.00  22%4 o
  -3  -3   7   3529.40   3804.00    334.20  22%4 o
  -3  -1   7   1422.90    775.20    364.20  22%4 <
  -4 -10  10    491.98    555.10    170.70  22%4 o
  -4   2  10    350.93    385.00    304.40  22%4 <
  -4   4  10   3125.90   1063.40    356.90  22%4 <
  -5  -7  12    148.94    262.00    169.40  22%4 <
  -5  -5  12    158.54     91.50    196.20  22%4 <
  -5   5  13    311.23   -280.20    252.20  22%4 <
   5   7 -10   1370.90    199.10    201.90  22%4 <
   4   6  -8   1077.50   1128.80    257.70  22%4 o
   3   5  -6   1286.70   1977.20    304.60  22%4 o
   2  16  -2    429.23    119.10    174.40  22%4 <
  -5  -3  12    322.74   -144.40    203.70  22%4 <
  -5  -1  12     61.31    295.70    221.30  22%4 <
   6   6 -12     87.58    287.60    177.50  22%4 <
   5   5 -10    712.50    298.50    231.10  22%4 <
   4  12  -7     36.44    190.20    187.90  22%4 <
  -2 -14   4   1564.50   2340.40    208.40  22%4 o
  -2 -12   4   1999.30   2230.10    227.60  22%4 o
  -2 -10   4   2528.60   1295.60    247.30  22%4 o
  -4 -12   9    104.40    229.40    161.70  22%4 <
  -4 -10   9    227.12    267.00    176.50  22%4 <
  -4  -8   9     88.02    239.20    205.90  22%4 <
  -4  -6   9    265.73    573.20    223.40  22%4 <
   6   4 -12   1080.60    668.80    209.10  22%4 o
  -4  -4   9   1619.80    959.30    266.60  22%4 o
   6   0 -12    401.22    319.30    224.20  23%4 <
   6   2 -12    383.77    666.80    218.70  23%4 o
   6   8 -11     28.87    117.00    177.00  23%4 <
   5   3 -10   6610.40   3573.90    267.90  23%4 o
   5   7  -9    734.51    425.90    211.00  23%4 <
   5   9  -9    181.26    307.40    192.40  23%4 <
   4   2  -8   9749.60   7747.10    363.70  23%4 o
   5  13  -8     21.67    245.40    169.70  23%4 <
   4   8  -7    102.19    109.10    217.00  23%4 <
   4  14  -6     53.65    244.60    168.40  23%4 <
   2  12  -2    173.33    195.70    213.90  23%4 <
   0 -16  -1    180.15    418.40    195.20  23%4 <
   0 -14  -1    690.47    463.40    232.20  23%4 <
   0 -12  -1   3062.90   2301.00    275.40  23%4 o
   0 -10  -1    997.08   1985.30    339.20  23%4 o
   1   7  -1   1421.10   3810.80    415.30  23%4 o
   2  16  -1    286.41     96.00    173.00  23%4 <
   1  11   0   2922.50   3221.80    286.40  23%4 o
  -1 -15   1    672.74    161.70    193.70  23%4 <
  -1 -13   1    832.21   1537.90    225.10  23%4 o
  -1 -11   1    497.83    257.60    252.40  23%4 <
   1  15   1    118.64    185.70    199.10  23%4 <
  -2 -16   3    355.80    380.10    172.80  23%4 <
  -2 -14   3    368.62    285.30    198.30  23%4 <
   0  14   3     88.37     69.80    233.80  23%4 <
  -2  -4   4   1906.80   1540.80    390.60  23%4 o
  -3 -11   6   3664.10   4346.80    255.60  23%4 o
  -3  -9   6    268.81    362.70    233.70  23%4 <
  -3  -7   6    867.54    847.80    279.70  23%4 o
  -3  -5   6    668.00   2149.20    292.20  23%4 o
  -4 -12   8     66.26    253.20    183.40  23%4 <
  -4 -10   8    113.56    814.60    206.20  23%4 o
  -4  -8   8     63.80    295.60    212.50  23%4 <
  -4  -2   9   1577.90   1472.90    295.60  23%4 o
  -5   3  12    509.66     61.20    254.70  23%4 <
   7   5 -13     18.68     75.40    163.20  23%4 <
   6   6 -11     12.40    -63.40    187.20  23%4 <
   4  12  -6   1083.30   1860.90    209.00  23%4 o
  -1  -9   1  20168.00  24543.10    456.20  23%4 o
  -2 -12   3    325.68    248.80    226.00  23%4 <
  -4  -6   8    621.19    952.50    260.30  23%4 o
  -5 -11  10   1346.60    817.00    189.90  23%4 o
  -6  -4  13    200.89    291.20    183.70  23%4 <
   5  11  -8    509.47    151.50    193.70  23%4 <
   4   6  -7   1141.10   1706.10    258.50  23%4 o
  -2 -10   3   3089.90   1243.10    271.30  23%4 o
  -3 -15   5    206.23    206.40    167.00  23%4 <
  -3 -13   5    101.66    -68.20    192.50  23%4 <
  -5  -9  10    364.68    218.10    172.30  23%4 <
   6  10 -10    300.15    388.30    166.30  23%4 <
   6   4 -10   2622.20    656.40    233.70  24%4 <
   6   6 -10   2636.80   1191.80    213.60  24%4 o
   7  11 -10    320.09    105.90    157.40  24%4 <
   6   8  -9    288.86    464.70    200.40  24%4 <
   6  10  -9    209.07     91.00    172.90  24%4 <
   5   5  -8  17713.00  12678.50    350.10  24%4 o
   5   7  -8    142.87    547.20    220.10  24%4 <
   6  12  -8    285.60    484.60    183.10  24%4 <
   4   2  -7  10396.00   9506.10    380.00  24%4 o
   5   9  -7   1185.80    900.50    217.40  24%4 o
   5  11  -7   2083.40   2076.10    220.30  24%4 o
   4   6  -6   1827.20   1784.80    283.50  24%4 o
   5  13  -6    205.85    232.00    180.20  24%4 <
   0 -14  -2    513.66    239.60    224.80  24%4 <
   0 -12  -2    387.10    371.90    264.40  24%4 <
   2   8  -2  30820.00  32985.90    477.90  24%4 o
   3  15  -2     91.57     11.10    185.40  24%4 <
   2  12  -1    812.65    279.20    222.10  24%4 <
  -1 -13   0    342.22    704.20    227.70  24%4 o
  -1 -11   0   2890.70   2609.60    283.70  24%4 o
   2  14   0    169.71   -142.30    214.50  24%4 <
   2  16   0    105.96    143.00    187.10  24%4 <
  -1  -5   1  65404.00  79833.20    730.80  24%4 o
  -2 -14   2    323.70    557.70    204.50  24%4 <
  -2 -12   2    329.03    -54.80    221.90  24%4 <
  -2 -10   2    542.19    561.00    276.00  24%4 <
   1  15   2    598.16    230.90    212.40  24%4 <
  -2  -6   3   3647.10   9545.70    405.80  24%4 o
   0  12   3   2216.10   1520.00    291.90  24%4 o
  -3 -13   4   1401.00    875.70    202.70  24%4 o
  -3 -11   4   2643.50   1444.40    229.30  24%4 o
  -3  -5   5  15248.00  15964.60    416.70  24%4 o
  -4 -14   6     34.87    -64.70    175.20  24%4 <
  -4 -12   6   1034.20   1553.30    214.90  24%4 o
  -4 -10   6    424.63    218.80    221.50  24%4 <
  -4  -6   7    826.87   1419.50    262.10  24%4 o
  -5 -13   8    301.88    273.80    178.70  24%4 <
  -5 -11   8    487.63    473.20    177.50  24%4 <
  -4   0   8  24331.00  23932.70    487.10  24%4 o
  -5  -7   9    296.83    544.90    215.40  24%4 <
  -5  -5   9   2237.40    717.40    236.70  24%4 o
  -5  -1  10    727.80    645.50    271.50  24%4 <
  -6  -2  12    681.08   1154.50    216.40  24%4 o
  -6   2  13    235.57    343.00    228.10  24%4 <
   7  -1 -13    170.31     56.40    216.60  24%4 <
   6  -6 -12     65.63   -253.80    285.80  24%4 <
   7   3 -12    194.77    254.10    203.20  24%4 <
   7   7 -11    435.63    300.80    187.20  24%4 <
   6   2 -11   2768.90    764.60    233.10  24%4 o
   5   3  -9    403.42    -21.70    263.60  24%4 <
   4   8  -6    306.74   1012.00    236.70  24%4 o
  -1 -15   0   1229.00   1460.30    202.60  24%4 o
  -2 -16   2    226.63     51.70    165.40  24%4 <
  -3 -15   4    236.49    393.30    171.20  24%4 <
  -3  -7   5    899.87     -4.10    290.80  24%4 <
  -4  -8   7    145.88    331.20    223.40  24%4 <
  -5  -9   9    314.95    414.10    199.20  24%4 <
  -5  -3  10   4110.20   1914.60    257.60  24%4 o
  -6  -4  12    485.77    -15.00    189.60  24%4 <
   7   5 -12    822.14    428.70    189.30  24%4 <
   7   9 -11     57.52    232.10    153.80  24%4 <
   7  -3 -13    576.74    198.70    223.50  25%4 <
   8   4 -13     23.12    444.60    179.80  25%4 <
   7   3 -12    195.14    254.10    203.20  25%4 <
   6  -2 -11   2672.50    882.50    281.20  25%4 o
   7   7 -11    362.35    300.80    187.20  25%4 <
   5  -5 -10   2501.70    510.80    355.20  25%4 <
   6   4 -10   2379.90    656.40    233.70  25%4 <
   7  11 -10    316.81    105.90    157.40  25%4 <
   6   8  -9    273.90    464.70    200.40  25%4 <
   5   5  -8  15925.00  12678.50    350.10  25%4 o
   6  12  -8    290.92    484.60    183.10  25%4 <
   4   2  -7   9354.10   9506.10    380.00  25%4 o
   5   9  -7   1096.30    900.50    217.40  25%4 o
   6  14  -7     58.14    -71.50    164.20  25%4 <
   4   6  -6   1720.80   1784.80    283.50  25%4 o
   5  13  -6    129.16    232.00    180.20  25%4 <
   0 -16  -3    154.90    593.10    206.80  25%4 <
   0 -10  -2   8057.70   7470.20    373.60  25%4 o
   3  13  -2    649.48   1307.70    219.60  25%4 o
  -1 -15  -1    209.17    306.30    216.70  25%4 <
   2  10  -1   2508.00   4083.70    319.60  25%4 o
  -1 -11   0   2560.70   2609.60    283.70  25%4 o
  -1  -9   0    506.91    999.30    333.80  25%4 <
   2  14   0    154.43   -142.30    214.50  25%4 <
  -2 -16   1    350.12    420.80    184.30  25%4 <
  -2 -14   1   1328.00    903.00    213.70  25%4 o
   1  11   1    764.88    822.50    292.50  25%4 <
   2  16   1     23.40    450.70    196.80  25%4 <
  -2 -10   2    535.66    561.00    276.00  25%4 <
  -2  -8   2  36064.00  38308.40    504.50  25%4 o
  -3 -15   3    169.85    185.30    171.50  25%4 <
  -2  -4   3   5838.60  10132.80    486.70  25%4 o
  -3 -11   4   2389.00   1444.40    229.30  25%4 o
  -3  -9   4    914.16   1111.10    256.10  25%4 o
   0  14   4     24.65    555.80    261.60  25%4 <
  -4 -14   5    618.90    505.10    191.70  25%4 <
  -4 -10   6    423.11    218.80    221.50  25%4 <
  -4  -8   6    244.28    911.30    242.60  25%4 o
  -5 -13   7    748.27    602.70    189.80  25%4 o
  -4  -4   7   2060.80   2843.00    297.50  25%4 o
  -5 -11   8    458.42    473.20    177.50  25%4 <
  -5  -9   8     88.53    -78.50    187.20  25%4 <
  -4   0   8  21854.00  23932.70    487.10  25%4 o
  -5  -5   9   2173.70    717.40    236.70  25%4 o
  -5  -3   9    952.84    508.80    266.00  25%4 <
  -6 -10  10    273.62    144.60    185.60  25%4 <
  -6  -8  10    217.02     74.00    196.50  25%4 <
  -5  -1  10    615.86    645.50    271.50  25%4 <
  -7  -5  13     49.86     47.90    181.50  25%4 <
  -6   4  13    160.75    488.90    247.50  25%4 <
   7   5 -11    291.93    340.90    208.00  25%4 <
   7   9 -10    781.33    607.30    192.40  25%4 o
   6  10  -8     77.67    113.50    195.00  25%4 <
   5  11  -6    494.79    479.00    205.20  25%4 <
  -3 -13   3    342.68    826.80    202.80  25%4 o
  -5  -7   8    652.75   1182.90    229.70  25%4 o
  -6 -12   9     66.15    260.30    175.70  25%4 <
  -7  -3  13    412.08   -138.30    187.70  25%4 <
   7  -5 -13    180.22   -205.40    251.70  26%4 <
   8   2 -13    301.29    275.40    186.50  26%4 <
   7  -1 -12    288.82    279.80    233.80  26%4 <
   8   6 -12     43.79    -19.60    173.00  26%4 <
   7   3 -11    893.89   1065.80    225.10  26%4 o
   8   8 -11    108.39    -59.10    175.60  26%4 <
   6   0 -10    226.04     63.80    265.10  26%4 <
   7   7 -10    607.04    259.10    194.40  26%4 <
   6   4  -9   6001.60   3929.40    281.60  26%4 o
   7  11  -9     78.22    -57.10    163.00  26%4 <
   6   8  -8    254.00     96.40    203.80  26%4 <
   7  13  -8     89.05     76.10    168.50  26%4 <
   5   5  -7   5683.60   2949.40    296.90  26%4 o
   6  12  -7    798.58    648.70    195.10  26%4 o
   5   9  -6    448.09    692.90    218.80  26%4 o
   6  14  -6     27.63    234.20    161.20  26%4 <
   3  11  -2    915.70    -21.90    238.10  26%4 <
   4  16  -2    481.07    378.60    176.40  26%4 <
  -1 -11  -1    582.74    338.30    281.50  26%4 <
   2   8  -1   6201.60   3050.10    369.90  26%4 o
   3  13  -1    481.20    918.70    227.50  26%4 o
  -2 -16   0    144.56    388.30    192.50  26%4 <
  -1  -7   0   2051.50   1266.60    409.50  26%4 o
  -2 -10   1   2270.10   4813.70    325.80  26%4 o
   1   9   1  22172.00  28867.60    500.40  26%4 o
   2  14   1    540.38   1438.70    217.90  26%4 o
  -3 -15   2    133.28    328.70    188.50  26%4 <
  -2  -6   2  32043.00  35117.00    518.40  26%4 o
  -3  -9   3  23741.00  19886.30    409.20  26%4 o
   1  15   3    104.24    214.70    221.00  26%4 <
  -4 -14   4    572.98    755.40    182.10  26%4 o
  -3  -5   4   1262.10    804.70    359.20  26%4 <
   0  12   4   1085.60   1652.30    325.90  26%4 o
  -4 -10   5   1160.70    854.90    226.30  26%4 o
  -5 -13   6    501.15    421.00    189.50  26%4 <
  -5  -9   7    955.59    870.30    219.30  26%4 o
  -6 -12   8    253.80     59.30    167.40  26%4 <
  -5  -5   8  12854.00  13339.20    358.10  26%4 o
  -4   2   8   9493.60   9858.70    441.50  26%4 o
  -6  -8   9    183.61     45.90    205.90  26%4 <
  -5  -1   9    247.66   -204.90    279.10  26%4 <
  -6  -4  10   1773.70   1250.50    240.60  26%4 o
  -7  -5  12   3033.60    754.50    210.00  26%4 o
  -6   2  12    264.11    506.80    250.60  26%4 <
  -7  -1  13    161.92    407.20    204.40  26%4 <
   8   4 -12    230.07    458.50    202.20  26%4 <
   7   9  -9    252.17    185.40    191.60  26%4 <
   6  10  -7   2750.10   2126.50    220.90  26%4 o
  -2 -14   0    167.36   -649.50    212.40  26%4 <
  -3 -13   2    449.06   1048.90    221.60  26%4 o
   2  16   2    206.55    470.20    201.80  26%4 <
  -4  -8   5   4489.60   2534.60    271.50  26%4 o
  -4  -4   6    232.46    407.50    322.90  26%4 <
  -7 -11  10    555.76    231.30    162.10  26%4 <
  -7  -3  12    340.11    463.70    204.70  26%4 <
  -4 -12   4    168.87    270.90    204.30  26%4 <
  -5 -11   6    495.86    581.80    212.60  26%4 <
  -5  -7   7   3112.80   1877.40    250.10  26%4 o
   9   5 -13    107.02    372.30    176.00  27%4 <
   7  -3 -12     91.60     69.70    248.10  27%4 <
   8   2 -12     10.06    112.60    201.20  27%4 <
   9   7 -12      4.78    -29.60    166.50  27%4 <
   8   6 -11    112.31    102.00    185.90  27%4 <
   5  -3  -9    830.38     91.00    346.70  27%4 <
   6   2  -9   1087.50   1077.10    276.00  27%4 o
   7   7  -9     98.04    -28.70    200.60  27%4 <
   8  12  -9    780.60     55.90    176.90  27%4 <
   6   6  -8    128.64    369.30    228.40  27%4 <
   7  11  -8    498.89    348.60    171.90  27%4 <
   2 -14  -7    606.68   1076.40    306.40  27%4 o
   5   3  -7   4712.60   4209.80    338.20  27%4 o
   6   8  -7    207.48    513.60    217.60  27%4 <
   7  13  -7     39.33     -6.90    158.30  27%4 <
   4   2  -6   6711.50   1803.40    362.40  27%4 o
   5   7  -6    337.23    466.50    237.60  27%4 <
   6  12  -6    101.12   -289.20    187.60  27%4 <
  -1 -13  -2    239.94    534.70    248.80  27%4 <
   2   4  -2   1706.80   3576.50    500.00  27%4 o
   3   9  -2   8842.40   9065.10    357.10  27%4 o
  -2 -16  -1     27.45   -169.20    188.60  27%4 <
  -1  -9  -1  20647.00  27361.60    493.00  27%4 o
   4  16  -1    144.07    949.20    179.90  27%4 o
  -2 -12   0    311.99    585.30    245.40  27%4 <
   2  10   0    419.55    178.40    316.70  27%4 <
  -3 -15   1    669.24    379.00    195.20  27%4 <
  -2  -8   1   5289.20   3998.50    374.80  27%4 o
   2  12   1   1000.10   1051.50    259.10  27%4 o
  -3 -11   2   1187.40    510.40    255.40  27%4 <
  -4 -14   3    442.60    428.40    184.10  27%4 <
  -3  -7   3   4678.70   3639.70    351.60  27%4 o
   1  13   3    429.84    221.70    266.40  27%4 <
  -4 -10   4    261.14    556.20    249.10  27%4 <
   1  15   4    438.41    313.80    235.80  27%4 <
  -5 -13   5     15.56    -16.00    182.20  27%4 <
  -4  -6   5   5103.80   5567.90    338.60  27%4 o
  -5  -9   6    438.60    424.50    228.10  27%4 <
  -6 -12   7    616.53    893.90    202.90  27%4 o
  -5  -5   7   6200.30   2923.60    283.60  27%4 o
  -6  -8   8    156.41    219.60    212.40  27%4 <
  -7 -11   9     81.93    131.20    188.10  27%4 <
  -6  -4   9   6043.60   4408.90    285.40  27%4 o
  -7  -9  10    754.34    687.90    192.70  27%4 o
  -7  -7  10    394.80     82.40    194.20  27%4 <
  -6  -2  10    360.39    270.80    235.10  27%4 <
  -8  -6  12    191.41    236.60    191.40  27%4 <
  -7  -1  12    234.01     77.50    220.90  27%4 <
  -6   4  12   1263.40    182.30    260.00  27%4 <
  -8  -4  13     20.95    118.40    180.40  27%4 <
   8   8 -10    167.33    219.90    188.10  27%4 <
   3  11  -1    402.57    546.80    241.50  27%4 <
   7   9  -8     18.44    298.80    197.90  27%4 <
  -5 -15   4     23.85     11.60    164.40  27%4 <
  -6 -14   6     36.20    169.80    169.00  27%4 <
  -7 -13   8     64.28    121.40    176.70  27%4 <
   8  -4 -13     20.43    -66.10    225.30  28%4 <
   7  -5 -12   1683.40   1061.80    277.50  28%4 o
   8   0 -12     34.15   -541.90    217.20  28%4 <
   9   7 -11    538.95     31.60    182.80  28%4 <
   8   6 -10    666.13    168.40    200.70  28%4 <
   7   5  -9    277.39     69.90    215.30  28%4 <
   6   6  -7     94.28    302.60    236.70  28%4 <
   8  14  -7     96.87     28.80    143.20  28%4 <
   7  13  -6    103.99    123.90    171.70  28%4 <
  -1 -15  -3     61.63    198.30    221.90  28%4 <
  -1 -11  -2    418.55     64.30    301.60  28%4 <
   5  15  -2     22.50    386.80    186.00  28%4 <
   4  14  -1    438.31    -82.70    199.00  28%4 <
  -2 -10   0    216.70    560.70    314.50  28%4 <
   4  16   0    175.41    516.70    188.50  28%4 <
  -4 -14   2   1747.90   1143.10    215.10  28%4 o
  -5 -13   4   1338.10    935.40    200.30  28%4 o
  -5  -9   5   1684.60   1488.80    261.30  28%4 o
  -4  -4   5    420.76    175.60    340.60  28%4 <
  -6 -12   6    311.64    129.40    177.40  28%4 <
  -6  -8   7    234.09    508.40    225.80  28%4 <
  -5  -3   7   5945.70   4571.50    333.40  28%4 o
  -7 -11   8    490.97     16.90    194.30  28%4 <
  -7  -7   9    157.95    405.70    206.30  28%4 <
  -6  -2   9   1819.30    931.30    261.20  28%4 o
  -8 -10  10    272.85     75.70    167.20  28%4 <
  -8  -4  12    174.17    250.20    187.80  28%4 <
   7   7  -8   1530.90   1085.40    219.90  28%4 o
   3   7  -2  15336.00  19033.20    458.90  28%4 o
  -3 -15   0    833.74    313.70    203.30  28%4 <
  -4 -10   3     34.93     12.40    255.90  28%4 <
  -3  -5   3   2251.10    167.70    375.90  28%4 <
  -7 -13   7      8.60    -87.80    178.20  28%4 <
  -8 -12   9    841.05    571.60    178.80  28%4 o
  -9  -5  13    195.73    195.10    164.50  28%4 <
   8   2 -11   1541.80    887.50    243.10  28%4 o
   9   9 -10    784.26    333.70    186.50  28%4 <
   8   8  -9    637.60    344.20    197.70  28%4 <
  -3 -11   1   1098.20      2.80    261.30  28%4 <
  -5 -15   3    129.76   -174.60    184.50  28%4 <
  -6 -14   5    481.45    132.10    175.60  28%4 <
   6   8  -6    181.34    286.70    226.00  28%4 <
  -6 -10   6    791.91    381.30    213.60  28%4 <
  -7  -9   8     12.05    250.10    202.00  28%4 <
  -6  -4   8    311.50     46.70    271.20  28%4 <
  -8  -8  10     83.62    418.50    189.90  28%4 <
  -9  -7  12      5.66    121.80    168.70  28%4 <
   7   9  -7   1515.40   1094.00    198.70  28%4 o
  -4 -16   1    340.77    110.30    185.20  28%4 <
  -1 -13  -3    316.29    669.50    266.10  29%4 <
   5  13  -2    672.36    915.90    210.40  29%4 o
   4  12  -1   1560.80    442.00    221.00  29%4 <
  -3 -13   0    824.33    359.30    230.40  29%4 <
   3  13   1    535.44    240.10    243.20  29%4 <
   2  12   2    358.87     25.10    272.00  29%4 <
   2  14   3     94.92   -205.90    252.20  29%4 <
   1  13   4   3399.60   2351.50    300.80  29%4 o
   1  15   5    145.40     93.70    248.30  29%4 <
   0  14   6   2599.80   3896.00    323.40  29%4 o
   6  16  -2     14.88    173.00    171.20  29%4 <
   5  15  -1    733.03    417.00    188.40  29%4 <
   4  14   0     76.05    231.60    211.20  29%4 <
   4  16   1    212.42    457.40    197.90  29%4 <
   3  15   2    278.34    348.10    209.10  29%4 <
  -7 -13   6    122.30    182.20    181.50  29%4 <
  -7  -7   8   1228.90    931.90    224.80  29%4 o
   9   7 -10     66.36    -93.10    188.40  29%4 <
   8   6  -9    216.88     16.60    204.80  29%4 <
   5  -3  -8    622.75    252.60    393.40  29%4 <
   7   5  -8    433.53    796.70    230.10  29%4 o
   6   4  -7    848.16     40.90    262.40  29%4 <
  -2 -14  -2    461.20     90.60    240.60  29%4 <
  -2  -8   0   4466.50   7569.10    422.30  29%4 o
  -4 -14   1    476.83    182.80    202.90  29%4 <
  -4  -8   3   1599.60   1970.40    319.70  29%4 o
  -6 -14   4    333.02    221.20    181.90  29%4 <
  -6  -8   6     62.09    -43.50    234.70  29%4 <
  -8   2  13    207.81     10.00    209.20  29%4 <
  10   2 -13     52.40    501.80    185.30  29%4 <
   7  -1 -10    319.23    236.10    277.70  29%4 <
  10  10 -10    743.95    306.60    177.40  29%4 <
   6  -2  -9   2817.70    488.30    323.40  29%4 <
  -8 -14   7    113.11    197.60    148.50  29%4 <
  -5  -1   7  10807.00   9592.20    396.70  29%4 o
  -8  -8   9    555.42    217.10    198.10  29%4 <
   9   9  -9    429.74     63.30    169.70  29%4 <
   8   8  -8     16.11    105.90    201.90  29%4 <
   7   7  -7     44.39    292.50    241.10  29%4 <
  -3 -15  -1    339.76    552.90    217.40  29%4 <
  -3  -9   1   7701.80   9713.90    383.00  29%4 o
  -5 -15   2     17.71    283.70    170.80  29%4 <
  -5  -9   4    389.73    309.70    248.80  29%4 <
  -7 -15   5     36.02   -123.50    162.20  29%4 <
  -7  -9   7   1967.40    880.20    221.40  29%4 o
  -7  -1  10    471.09     55.50    252.90  29%4 <
  -8   0  12     29.48    306.90    218.50  29%4 <
  10  12  -9   1892.70    781.00    164.50  29%4 o
   9  11  -8     21.17   -201.70    179.90  29%4 <
   6   6  -6     62.21    -27.90    253.70  29%4 <
  -6 -16   3    554.24    -21.60    173.40  29%4 <
  -6 -10   5     74.46    202.10    220.40  29%4 <
  -4  -2   5   5396.70   7764.40    433.80  29%4 o
  -8 -10   8    571.82    535.50    201.30  29%4 <
  -6  -2   8   5218.40   4383.70    319.80  29%4 o
  -9  -9  10    670.37    106.40    171.60  29%4 <
  -9  -1  13     26.23    218.70    202.70  29%4 <
  10   4 -12   1483.90    458.50    186.80  29%4 <
   8  10  -7   2001.00    980.40    209.10  29%4 o
   9  13  -7     38.13   -269.50    168.90  29%4 <
   7   9  -6   3440.50   2363.00    238.90  29%4 o
  -4 -10   2   2475.10   3118.00    289.00  29%4 o
  -7 -11   6    519.57    310.20    201.70  29%4 <
  -7  -3   9    306.95    409.10    257.00  29%4 <
  11   7 -12     23.69    291.00    165.40  29%4 <
   9   3 -11    449.44     47.80    204.70  29%4 <
   8  12  -6   1006.70    470.60    186.60  29%4 <
  -9 -11   9    169.51    102.10    167.40  29%4 <
  -9  -3  12    503.62    271.50    206.60  29%4 <
   9  -3 -13     34.52    542.50    231.40  30%4 <
   8   2 -10   1032.00    213.30    249.40  30%4 <
  -9  -3  12    452.58    271.50    206.60  30%4 <
   8  -4 -12    798.64      4.20    271.20  30%4 <
  10   6 -11   1152.10    172.80    190.90  30%4 <
  -3 -11   0    144.01   -692.70    274.30  30%4 <
  -6 -12   4     70.41    140.30    195.50  30%4 <
  -6  -4   7    642.39    200.00    296.20  30%4 <
  -8  -4  10   4474.10   1697.30    229.20  30%4 o
 -10  -4  13    389.82    378.00    184.80  30%4 <
  11   9 -11    451.06    378.90    177.40  30%4 <
   9   5 -10    108.32    587.90    218.60  30%4 <
   6   0  -8   9743.50   8584.90    379.60  30%4 o
   3   5  -2  17541.00  21124.10    527.70  30%4 o
  -4 -12   1   1143.00    238.80    242.80  30%4 <
  -4  -4   4   3517.50   1403.40    390.60  30%4 o
  -7 -13   5     11.92     59.00    179.20  30%4 <
  -9 -13   8     35.22    -59.30    152.60  30%4 <
  -7  -5   8    417.61    382.20    240.40  30%4 <
  10   8 -10    281.63     42.30    186.60  30%4 <
  11  11 -10     10.13   -116.80    168.90  30%4 <
   8   4  -9    201.78    291.70    244.00  30%4 <
   4   8  -2   7659.50  10480.70    405.40  30%4 o
   5  11  -2    496.34   1153.60    247.10  30%4 o
   6  14  -2    884.69   1160.80    211.40  30%4 o
   6  16  -1    127.91    470.50    177.20  30%4 <
  -5 -13   2    462.67    814.20    214.00  30%4 o
  -5  -5   5   1288.20   -292.20    335.60  30%4 <
  -8 -14   6    106.86    260.60    165.30  30%4 <
  -6  -6   6     45.86    676.10    285.50  30%4 <
  -8  -6   9    315.85   -172.30    212.60  30%4 <
  -9  -7  10     32.03     -1.60    192.30  30%4 <
 -10  -6  12      7.11   -160.90    175.10  30%4 <
   9   7  -9    180.58    445.10    202.10  30%4 <
  10  10  -9    768.84    205.30    190.00  30%4 <
   5  13  -1    486.55    143.60    215.30  30%4 <
   5  15   0    699.37    309.40    205.90  30%4 <
  -6 -14   3    946.09    618.40    189.60  30%4 o
  -7 -15   4      8.45    181.80    178.40  30%4 <
  -7  -7   7     16.97    -53.20    232.80  30%4 <
  11   3 -13     81.04    226.20    186.90  30%4 <
   7   3  -8   9497.00   6817.90    315.80  30%4 o
  10  12  -8     50.76     64.70    173.30  30%4 <
  -3 -13  -1   1958.20    928.80    246.40  30%4 o
   4  10  -1   6134.30   5901.80    312.60  30%4 o
   4  12   0    509.96   -100.70    250.00  30%4 <
   4  14   1   1064.30   1423.00    246.40  30%4 o
   4  16   2    112.34    549.80    203.20  30%4 <
  -8  -8   8     20.18     82.70    207.80  30%4 <
  -9  -9   9    346.26    545.60    194.00  30%4 <
   8   6  -8    937.32    663.20    224.50  30%4 <
   9   9  -8    357.46    570.70    200.20  30%4 <
  -4 -14   0    126.88   -510.20    215.80  30%4 <
  -5 -15   1   1068.80    489.60    194.30  30%4 <
  -6 -16   2    266.34    105.60    177.70  30%4 <
  -5  -7   4   7732.60  10020.00    361.10  30%4 o
  -6  -8   5    259.07    154.50    259.20  30%4 <
  -7  -9   6   1934.80   2417.60    244.50  30%4 o
 -10 -10  10    641.16    243.20    167.60  30%4 <
  -8 -10   7   1656.00    572.40    197.70  30%4 <
  11   3 -13     49.71    226.20    186.90  31%4 <
   8  -4 -12    758.42      4.20    271.20  31%4 <
   9  -1 -12    330.49   -152.00    228.80  31%4 <
  10   2 -12   1581.60    302.60    207.20  31%4 <
  11   5 -12    227.66     16.40    193.50  31%4 <
   7   3  -8  11715.00   6817.90    315.80  31%4 o
   8   6  -8   1629.10    663.20    224.50  31%4 <
   9   9  -8    528.01    570.70    200.20  31%4 <
  10  12  -8     38.19     64.70    173.30  31%4 <
   5  -1  -7  10619.00   8725.10    433.40  31%4 o
   6   2  -7   4608.00    759.90    330.00  31%4 <
   7   5  -7    658.28    311.00    270.20  31%4 <
   8   8  -7   3780.40   2143.00    236.10  31%4 o
   9  11  -7    469.63    257.70    193.70  31%4 <
   9  13  -6     43.83    274.20    175.60  31%4 <
  -3 -13  -1   1005.70    928.80    246.40  31%4 o
  -4 -14   0    125.57   -510.20    215.80  31%4 <
   2   6   0 143680.00 168781.00    943.50  31%4 o
   3   9   0    733.84    942.20    362.80  31%4 <
   4  12   0    518.45   -100.70    250.00  31%4 <
  -5 -15   1    959.81    489.60    194.30  31%4 <
   3  11   1   7279.80   7572.20    327.80  31%4 o
   4  14   1   2844.50   1423.00    246.40  31%4 o
  -6 -16   2    300.62    105.60    177.70  31%4 <
  -3  -5   2  22565.00  23289.10    521.30  31%4 o
   3  13   2   3311.10   3243.80    284.00  31%4 o
   4  16   2    131.20    549.80    203.20  31%4 <
  -4  -6   3  69223.00  77671.80    657.00  31%4 o
   3  15   3     36.37    685.30    245.80  31%4 <
  -5  -7   4   9956.10  10020.00    361.10  31%4 o
  -6  -8   5    415.95    154.50    259.20  31%4 <
  -7  -9   6   1980.50   2417.60    244.50  31%4 o
  -8 -10   7   2058.60    572.40    197.70  31%4 <
  -9 -11   8      8.05   -146.90    186.20  31%4 <
 -10 -12   9   1930.80    850.90    184.50  31%4 o
  -9  -9   9    393.96    545.60    194.00  31%4 <
 -10 -10  10    882.36    243.20    167.60  31%4 <
  -8   2  12     84.12    130.70    240.60  31%4 <
   8  10  -6    221.60    265.80    205.10  31%4 <
   2  14   4    187.63   1090.20    280.60  31%4 o
  -9  -1  12    348.97    164.00    217.10  31%4 <
 -10  -2  13    171.35     58.90    199.20  31%4 <
  10   4 -11   2398.10    925.20    221.60  31%4 o
  11   7 -11    229.54    196.20    182.20  31%4 <
   7   7  -6   1418.50    736.00    247.90  31%4 <
  -3 -15  -2    278.74     68.10    215.20  31%4 <
  -4 -16  -1     10.80    174.80    190.60  31%4 <
  -4  -8   2  10278.00  10554.60    389.80  31%4 o
  -5  -9   3    262.45    -55.50    264.70  31%4 <
   2  12   3   1045.50   2087.00    306.90  31%4 o
  -6 -10   4   3100.00   3058.50    258.00  31%4 o
  -7 -11   5    558.73    212.80    208.90  31%4 <
  -8 -12   6   1117.20    196.70    176.50  31%4 <
  -9 -13   7     27.26    213.20    161.70  31%4 <
  11   9 -10    121.98     -3.70    178.60  31%4 <
  -2 -14  -3    682.28    450.90    240.00  31%4 <
 -10  -4  12   1272.10    295.00    185.00  31%4 <
  -6 -12   3   1113.10    817.70    228.40  31%4 o
  -7 -13   4   1200.30    410.00    199.40  31%4 <
  -8 -14   5    103.79   -250.90    174.80  31%4 <
   8   4  -8   1132.20   1298.90    262.50  32%4 o
   9   7  -8     83.96    159.80    211.40  32%4 <
   9   9  -7   1379.40    933.00    213.70  32%4 o
   9  11  -6     94.32    417.40    191.40  32%4 <
   5   9  -2   5275.10   6198.70    326.60  32%4 o
   6  12  -2    109.85     -5.00    219.90  32%4 <
   5  11  -1   2550.60   1278.60    249.10  32%4 o
   6  14  -1     68.88    423.00    213.70  32%4 <
  -5 -15   0   1140.20    394.20    192.90  32%4 <
  -4 -12   0    119.47    694.30    247.40  32%4 <
  -3  -9   0    335.94    913.10    347.60  32%4 <
   5  13   0    420.68    896.50    229.70  32%4 o
   6  16   0     98.12     77.80    188.90  32%4 <
  -6 -16   1     66.62    371.00    183.00  32%4 <
  -5 -13   1    518.34    453.10    219.30  32%4 <
   5  15   1    317.66    208.80    218.10  32%4 <
  -8 -12   5    328.24    302.60    194.20  32%4 <
  -7  -9   5   3395.30   3199.00    262.90  32%4 o
  -6  -6   5   7560.20   8019.80    337.00  32%4 o
  -9 -13   6     79.29    161.00    178.00  32%4 <
  -8 -10   6    717.52    334.20    212.00  32%4 <
  -7  -7   6    986.22    490.30    276.30  32%4 <
  -6  -4   6   2735.80   4153.20    339.80  32%4 o
  -9 -11   7    293.94    403.90    198.90  32%4 <
  -6  -2   7   1537.10   1380.60    337.00  32%4 o
   0  14   7    137.27   -376.00    315.70  32%4 <
  -5   3   8   1612.30    838.50    417.90  32%4 <
  10  -2 -13    180.54   -226.70    211.30  32%4 <
  11   3 -12    111.42     63.40    200.10  32%4 <
  12   8 -11      5.01   -118.90    173.80  32%4 <
  12  10 -10    226.75   -106.00    171.30  32%4 <
   8   2  -9    230.39    -63.10    264.50  32%4 <
  12  12  -9    271.38    -82.30    147.10  32%4 <
  12   4 -13     79.56    102.20    177.30  32%4 <
   7  -3 -10    991.92    906.60    308.00  32%4 <
   8   0 -10    671.92    192.30    263.50  32%4 <
   9   3 -10     24.90    208.90    226.40  32%4 <
   9   5  -9     62.09    300.10    227.70  32%4 <
  10   8  -9    193.40    227.20    196.80  32%4 <
  10  10  -8     51.30   -236.00    189.50  32%4 <
  10  12  -7   1341.00    669.50    187.30  32%4 o
  10  14  -6    222.91    429.10    158.70  32%4 <
  -4 -10   1   2034.90   3403.40    315.60  32%4 o
  -6 -14   2    902.94   1212.20    211.60  32%4 o
  -7 -15   3    295.21    531.70    179.30  32%4 <
  -8  -8   7   2694.30   2026.10    242.90  32%4 o
  -7  -5   7    861.99     58.60    262.00  32%4 <
  -9  -9   8    272.00    160.60    203.00  32%4 <
  -8  -6   8   3127.10   1225.80    237.20  32%4 o
  -7  -3   8   7513.10   5754.60    316.50  32%4 o
  -6   0   8   8762.70  10107.70    383.40  32%4 o
 -10 -10   9    632.64    545.90    187.90  32%4 <
  -9  -7   9     24.70    334.00    205.40  32%4 <
 -11 -11  10     75.50    256.50    170.70  32%4 <
 -10  -8  10    177.32    -72.00    187.80  32%4 <
  12   6 -12     49.99   -319.50    167.20  32%4 <
 -10 -12   8     44.11   -163.40    160.00  32%4 <
   8  -6 -12    191.12     61.70    284.80  33%4 <
   9  -3 -12    400.47    190.20    256.40  33%4 <
   9  -1 -11   2120.40   1332.10    259.20  33%4 o
  10   2 -11   1870.40    963.40    243.10  33%4 o
  10   4 -10   1806.50   1219.20    233.20  33%4 o
  11   7 -10    174.75    212.40    190.70  33%4 <
  11   9  -9     94.16     67.90    184.40  33%4 <
  11  11  -8    137.94   -183.70    175.80  33%4 <
   7   3  -7  14884.00  11076.00    378.50  33%4 o
  11  13  -7     48.67    398.80    162.70  33%4 <
   8   8  -6   3407.50   2097.40    241.50  33%4 o
  -4 -16  -2    462.99    592.70    203.80  33%4 <
  -3 -13  -2    204.65    492.10    262.30  33%4 <
  -2 -10  -2   3930.80   1092.80    337.60  33%4 o
   4   6  -2  16107.00  20340.50    455.40  33%4 o
   4   8  -1  12009.00  13935.60    420.30  33%4 o
   4  10   0   4801.10   4442.40    313.60  33%4 o
   4  12   1    280.17    507.30    257.50  33%4 <
   4  14   2    105.21   -628.00    231.80  33%4 <
  -7 -13   3     49.03    145.10    191.60  33%4 <
  -6 -10   3    923.76    366.60    235.00  33%4 <
  -5  -7   3   2658.70   6450.80    373.80  33%4 o
  -8 -14   4    438.29   1268.90    203.10  33%4 o
  -4  -2   4  19274.00  21653.80    552.50  33%4 o
   3  15   4     84.00    392.70    237.20  33%4 <
 -11 -11   9     35.83   -208.80    162.00  33%4 <
 -10  -8   9    166.98    361.60    197.40  33%4 <
  -9  -5   9     10.11    -58.50    228.90  33%4 <
 -11  -9  10    127.80   -255.00    167.10  33%4 <
 -10  -6  10   1246.80    706.50    206.20  33%4 o
  -9  -3  10     63.78   -328.00    226.60  33%4 <
 -10  -2  12    583.10    330.00    220.80  33%4 <
  -9   3  13     48.10    121.20    219.20  33%4 <
  12   2 -13    176.26    405.20    198.20  33%4 <
  13   7 -12     28.19     80.70    166.20  33%4 <
  10   6  -9    152.23    212.90    206.00  33%4 <
   7   5  -6    389.28    687.40    288.30  33%4 <
   7  13  -2    715.14    402.70    210.00  33%4 <
   7  15  -1    686.54    815.60    194.40  33%4 o
  -7 -15   2     32.51     12.20    186.80  33%4 <
  -6 -12   2    676.78   -115.40    223.90  33%4 <
 -11 -13   8     39.52     99.20    149.40  33%4 <
 -10 -10   8     64.52    173.30    191.60  33%4 <
  -9  -7   8    145.32     45.50    213.00  33%4 <
  -8   0  10    796.27    764.70    269.40  33%4 <
  13   9 -11      7.76    209.50    151.70  33%4 <
  10   8  -8    777.21    701.50    210.30  33%4 o
  10  10  -7    436.10    128.10    200.00  33%4 <
  10  12  -6    251.06    -43.90    183.00  33%4 <
  -3 -15  -3     40.26    193.20    236.70  33%4 <
  -5  -9   2   6485.00   5636.80    333.50  33%4 o
 -10 -12   7   1407.80    918.60    192.70  33%4 o
  -9  -9   7   1682.00    731.50    213.80  33%4 o
  -8  -4   8   1739.90   1093.30    266.70  33%4 o
  -8  -2   9     89.45    -89.50    252.20  33%4 <
  -6 -14   1     58.38    168.50    214.40  33%4 <
   6  16   1     50.74    214.60    184.80  33%4 <
 -10 -14   6     70.49    136.00    169.60  33%4 <
  -9 -11   6    124.92     94.10    183.90  33%4 <
  10  -4 -13    611.04    281.70    231.60  34%4 <
  11   3 -11     25.57     -7.90    215.20  34%4 <
   8  -2 -10    720.79    320.50    300.80  34%4 <
   6  10  -2    372.13   1551.60    266.90  34%4 o
  -5 -13   0    883.66    820.20    234.80  34%4 o
   5  15   2   1326.10     98.40    234.00  34%4 <
  -8 -12   4    144.81    297.30    197.90  34%4 <
   2  14   5   1824.20   2436.20    301.20  34%4 o
  -7  -5   6    385.48    477.70    276.40  34%4 <
 -11  -9   9     61.64    107.20    189.70  34%4 <
 -11  -7  10     40.48    425.40    189.70  34%4 <
  -7   3  10   1178.90    930.30    316.40  34%4 <
 -11  -3  12     97.43   -166.10    197.00  34%4 <
 -11  -1  13     15.04    236.10    199.20  34%4 <
  11   5 -10    216.49    186.80    217.50  34%4 <
  -5 -15  -1    164.37    232.50    205.10  34%4 <
   8  16  -1    151.78    430.80    175.20  34%4 <
  -4 -10   0   4257.70   4718.60    317.80  34%4 o
  -8 -14   3    186.99    121.80    198.50  34%4 <
  -7  -7   5   2515.20   2799.50    284.30  34%4 o
 -11 -11   8    162.20    134.90    184.60  34%4 <
  13   3 -13     13.66   -170.30    180.60  34%4 <
  10  -2 -12    850.33    321.80    233.10  34%4 <
  11   7  -9    141.69     58.80    201.30  34%4 <
  11   9  -8    300.73    275.60    195.60  34%4 <
  11  11  -7    311.02    157.90    187.90  34%4 <
  11  13  -6     39.11     88.90    153.40  34%4 <
   8  14  -2    165.13    370.80    195.60  34%4 <
   5  13   1    580.09   1106.30    255.60  34%4 o
  -7  -9   4    706.65    442.80    248.00  34%4 <
 -11 -13   7     81.51     11.00    173.30  34%4 <
 -10  -6   9     84.16    241.00    212.70  34%4 <
 -10  -4  10    379.79    517.00    213.90  34%4 <
 -10   0  12    315.89    269.50    220.70  34%4 <
 -10   2  13     67.79    577.20    221.40  34%4 <
  13   5 -12    153.35     40.90    172.90  34%4 <
   8   2  -8     60.38    299.00    275.30  34%4 <
  -4 -12  -1   1794.50    778.90    264.40  34%4 <
  -7 -11   3   2511.40   1187.50    226.80  34%4 o
 -10 -10   7    675.23    517.20    205.70  34%4 <
 -10  -8   8    571.99    300.00    211.00  34%4 <
  13   7 -11    129.75    441.90    175.20  34%4 <
  13   9 -10    330.41    109.30    176.40  34%4 <
  13  11  -9    142.55    -84.40    169.60  34%4 <
   8   4  -7    432.48    624.90    281.60  34%4 <
   8   6  -6   2079.40   2068.40    287.20  34%4 o
   5  11   0   1003.20   1196.20    271.10  34%4 o
  -7 -13   2   1348.90    982.50    211.40  34%4 o
 -10 -12   6     80.32    443.60    187.10  34%4 <
 -13  -7  12     43.89    290.30    168.20  34%4 <
 -10 -14   5     57.77   -113.80    172.10  34%4 <
   9  -5 -12     76.01    -48.10    265.80  35%4 <
  -3  -9  -1   2845.40   4350.10    377.70  35%4 o
   7  13  -1    703.31   1456.70    220.90  35%4 o
   4  14   3   2724.00   1941.20    278.80  35%4 o
  -9   3  12   1979.10   1320.90    264.60  35%4 o
  12   4 -11   1242.60   1104.60    215.50  35%4 o
  12   6 -10    891.80    584.40    212.20  35%4 <
  12   8  -9    370.67     54.40    190.40  35%4 <
  12  10  -8    342.82   -262.30    182.90  35%4 <
   7  11  -2    818.08    961.20    242.20  35%4 o
   9  15  -2    760.36    512.60    189.40  35%4 <
  -6 -12   1    459.15    503.40    229.40  35%4 <
  -9 -13   4     96.79    373.70    189.60  35%4 <
  -9   5  13    742.58    540.50    243.40  35%4 <
  14   4 -13    104.88    -94.30    160.30  35%4 <
  14   6 -12      7.25    112.20    167.50  35%4 <
   9  -3 -11    724.35     77.50    270.20  35%4 <
  14   8 -11     33.80      0.70    167.60  35%4 <
  14  10 -10     23.25    436.10    166.90  35%4 <
   7  -1  -8   2433.00   1748.80    353.30  35%4 o
  -3 -11  -2   3313.50   4133.10    323.50  35%4 o
  -6 -14   0    759.00    238.00    218.70  35%4 <
   4  12   2    835.16   1515.80    292.60  35%4 o
   6  16   2    194.55    331.00    204.70  35%4 <
  -9 -15   3     33.95     43.80    170.90  35%4 <
  11  -3 -13     99.75   -115.80    228.50  35%4 <
  -8  -8   5    613.29    987.50    274.50  35%4 o
  -8  -6   6   1938.80   2015.50    278.50  35%4 o
  -8  -4   7    331.00    363.60    291.00  35%4 <
 -11  -9   8    379.65    124.30    198.40  35%4 <
  -8  -2   8    270.49    379.10    302.20  35%4 <
 -11  -7   9    267.58    214.70    206.70  35%4 <
 -11  -5  10    165.54   -578.70    207.70  35%4 <
   9  -1 -10     46.25     93.60    275.90  35%4 <
   7   3  -6   3937.90   4417.00    362.60  35%4 o
   6  14   1    114.98    431.90    237.80  35%4 <
  -8 -10   4   1531.60   1292.40    237.10  35%4 o
 -11 -13   6     27.47    160.50    175.60  35%4 <
 -11 -11   7    157.61   -113.70    176.70  35%4 <
 -11  -1  12     68.02     13.00    203.80  35%4 <
  11  -1 -12     28.80    376.60    230.20  35%4 <
   8  16   0    141.46    436.40    189.70  35%4 <
  -8 -14   2    594.80    322.40    202.20  35%4 <
  -5  -7   2  15540.00  13625.40    419.30  35%4 o
  -8 -12   3    489.13    295.80    203.50  35%4 <
  -5  -5   3  11723.00  11791.90    430.70  35%4 o
   9   5  -7    259.88    657.40    264.50  35%4 <
  13  13  -7    162.71    250.00    161.70  35%4 <
   9   7  -6    778.15    682.70    241.50  35%4 <
  11  11  -6    105.60    128.20    190.20  35%4 <
 -13 -11   9     82.06    278.70    170.90  35%4 <
 -13  -9  10    184.43    182.60    176.20  35%4 <
  11   9  -7    651.62    342.80    188.00  35%4 <
  13   3 -12    781.57    241.50    195.80  36%4 <
  -5 -13  -1   1509.80   1292.80    251.40  36%4 o
   8  14  -1    842.21    256.30    202.30  36%4 <
 -10 -12   5    233.33    135.60    204.70  36%4 <
 -10  -4   9    110.53    158.30    235.00  36%4 <
 -13  -3  13     23.25    295.10    181.80  36%4 <
  13   5 -11     73.08    -30.10    182.00  36%4 <
  13   7 -10     41.20    234.20    184.40  36%4 <
   4   8   0  20491.00  16103.40    466.30  36%4 o
 -10 -14   4     50.43    -71.00    178.60  36%4 <
   3  13   4    654.25    845.10    294.40  36%4 <
 -10  -2  10    408.98    -21.90    233.50  36%4 <
  -5 -15  -2    592.49     94.70    216.20  36%4 <
   8  12  -2    810.90     23.20    222.20  36%4 <
   6  10  -1   3969.60   3629.70    291.00  36%4 o
  -7 -11   2   3503.50   2786.60    262.70  36%4 o
  -7  -9   3   6142.90   6288.10    319.70  36%4 o
   5  15   3   1951.80   2241.90    255.10  36%4 o
  -7  -7   4   1922.00   1872.20    316.00  36%4 o
  -7  -5   5    481.36    696.30    324.10  36%4 <
   4   6  -1   7003.50  13792.60    496.80  36%4 o
  -7 -13   1     59.84    238.30    212.60  36%4 <
 -12 -14   6     58.27     48.20    162.70  36%4 <
  -7  -3   6   3747.20   5741.30    361.50  36%4 o
 -12 -12   7    216.79    117.60    179.10  36%4 <
  -7  -1   7  12471.00   7617.30    402.60  36%4 o
 -12 -10   8    288.70    -53.50    189.60  36%4 <
 -12  -8   9    268.20   -109.60    193.50  36%4 <
 -12  -6  10    296.26     13.40    195.10  36%4 <
 -10   2  12   1037.30    140.60    243.60  36%4 <
  12  12  -6    126.50    -14.10    179.60  36%4 <
   6   8  -2  11966.00  16478.70    406.30  36%4 o
  -7 -15   0    195.43    134.60    192.60  36%4 <
   7  15   1     29.45    406.00    215.60  36%4 <
 -12  -2  12    130.51    117.60    217.50  36%4 <
  14  10  -9    237.56   -496.10    174.00  36%4 <
  14  12  -8    238.89    135.50    150.20  36%4 <
  12  10  -7    123.53   -141.30    191.40  36%4 <
  -9 -13   3    359.00    -22.20    212.30  36%4 <
  -9 -11   4    803.52    251.50    218.80  36%4 <
  -9  -9   5    160.01    594.00    239.20  36%4 <
  -9  -7   6   1226.50    786.40    252.60  36%4 o
 -14 -10  10     37.16    138.80    170.50  36%4 <
  14   8 -10    260.04   -128.20    181.90  36%4 <
  12   8  -8    131.30     39.10    206.80  36%4 <
  10   8  -6   2504.50   1170.40    236.00  36%4 o
  -9 -15   2    214.66    780.20    179.20  36%4 o
  -9  -5   7    260.88    446.50    254.80  36%4 <
 -14  -6  12     14.69    166.10    169.30  36%4 <
  12  -2 -13    176.32    446.80    213.20  37%4 <
  14   2 -13    322.16   -172.30    193.70  37%4 <
  12   0 -12     84.08    245.00    223.60  37%4 <
  14   4 -12    121.46    142.60    178.40  37%4 <
  12   2 -11    119.80    187.80    223.40  37%4 <
  14   6 -11    106.53    213.40    199.00  37%4 <
  12   4 -10     78.19    130.80    227.00  37%4 <
  14   8 -10    581.19   -128.20    181.90  37%4 <
  12   6  -9    214.55    670.10    208.10  37%4 o
  14  10  -9    388.56   -496.10    174.00  37%4 <
  12   8  -8    102.07     39.10    206.80  37%4 <
  10   6  -7    255.89    152.20    243.40  37%4 <
  10   8  -6   2034.40   1170.40    236.00  37%4 o
  -4 -10  -1   8700.60   4530.50    356.60  37%4 o
   9  15  -1    612.56    298.50    189.60  37%4 <
  -4  -8   0  26974.00  31110.60    523.20  37%4 o
   7  13   0    396.09   1332.70    237.00  37%4 o
 -11 -15   4    303.24     85.20    184.60  37%4 <
 -11 -13   5     26.21    364.80    183.30  37%4 <
 -11 -11   6    147.59     27.70    197.70  37%4 <
   2  14   6     99.90    568.80    291.70  37%4 <
 -11  -9   7    291.80    423.10    208.30  37%4 <
  -9  -5   7    145.69    446.50    254.80  37%4 <
  -9  -3   8   3019.30   1472.40    280.90  37%4 o
  -9  -1   9    187.58    363.90    267.40  37%4 <
 -14  -6  12     11.57    166.10    169.30  37%4 <
 -12  -2  12     71.01    117.60    217.50  37%4 <
 -10   2  12   1230.70    140.60    243.60  37%4 <
 -14  -4  13    196.97    -84.80    162.00  37%4 <
 -10   4  13    663.65    269.50    230.10  37%4 <
  10   0 -10   1888.00    457.70    262.40  37%4 <
  10   2  -9    618.85    951.80    268.30  37%4 o
  10   4  -8   1711.50   2075.90    257.60  37%4 o
   8   2  -7  25098.00  21826.80    456.60  37%4 o
   8   4  -6   2873.90   2632.10    332.60  37%4 o
  -4 -12  -2   4559.50   1847.10    297.80  37%4 o
   9  13  -2     42.74   -358.10    206.50  37%4 <
  -4  -6   1   7233.60  10009.50    457.50  37%4 o
   5  11   1   1983.20    246.90    294.70  37%4 <
 -11  -7   8    420.65    210.90    214.30  37%4 <
 -11  -5   9    390.29    337.20    230.20  37%4 <
  13  13  -6     85.80   -220.90    167.90  37%4 <
  -4 -14  -3   1267.70    899.00    257.20  37%4 o
  -6 -10   1   8044.50   9192.10    350.10  37%4 o
 -13 -13   7    212.21      1.90    153.10  37%4 <
 -13 -11   8     52.83     25.40    177.60  37%4 <
 -13  -9   9    113.18    -32.70    188.00  37%4 <
 -11  -3  10    801.19     87.50    229.60  37%4 <
  15  11  -9    566.32    174.00    170.40  37%4 <
  13  11  -7    125.69    313.10    185.20  37%4 <
  -6 -14  -1    369.06    743.30    226.80  37%4 o
   7  11  -1    778.81    441.80    241.80  37%4 <
  -6 -12   0    508.13    784.40    255.40  37%4 o
  -6  -8   2  12323.00  14356.80    399.70  37%4 o
 -13  -7  10     31.77     18.70    185.60  37%4 <
  15   9 -10    632.74    214.30    177.30  37%4 <
  -8 -14   1    189.32    454.30    211.00  37%4 <
   8  16   1    143.64   -130.50    190.60  37%4 <
  -8 -12   2    773.26    111.90    227.90  37%4 <
  -8 -10   3    232.91    542.20    260.20  37%4 <
   8  14   0    647.74    145.70    206.70  38%4 <
   6  14   2    342.80    133.20    239.70  38%4 <
  -9   5  12   1831.30   1295.80    290.20  38%4 o
  11  -3 -12    149.76      2.90    250.00  38%4 <
  11  -1 -11    157.79     12.10    243.90  38%4 <
  16   8 -11      6.86     27.60    163.30  38%4 <
  11   3  -9    566.48    -96.10    242.00  38%4 <
  14  10  -8    206.27    215.90    183.10  38%4 <
   9   5  -6   5003.70   5550.40    323.00  38%4 o
   5   7  -1  25805.00  21034.80    470.90  38%4 o
   4  12   3   3469.00   3689.40    320.40  38%4 o
 -10  -2   9    807.70   3224.20    299.60  38%4 o
 -12  -4  10    364.30    530.60    232.60  38%4 <
  16   6 -12     13.21     16.30    163.20  38%4 <
   8  12  -1   1129.40   1110.00    230.30  38%4 o
   6  12   1   3420.10   5190.00    298.30  38%4 o
  -8   0   8   5645.90   8947.60    415.10  38%4 o
 -14  -4  12     72.02    -51.40    198.20  38%4 <
  14   8  -9    312.52   -276.20    185.70  38%4 <
   9   3  -7    101.74   -461.20    284.20  38%4 <
  12  10  -6    533.20   -149.60    200.30  38%4 <
  -7 -15  -1     17.46    223.80    210.00  38%4 <
  -7 -13   0    665.02    539.10    236.70  38%4 <
  -9 -15   1    347.49    304.30    195.20  38%4 <
  -9 -13   2     72.20    226.20    209.00  38%4 <
 -11 -15   3     29.42    259.30    185.70  38%4 <
 -11 -13   4    270.08    296.90    201.10  38%4 <
 -10   0  10    987.13    932.80    281.50  38%4 o
  14   6 -10     35.29    102.80    187.90  38%4 <
  12   8  -7    205.99   -264.80    207.50  38%4 <
  15  13  -7    133.84    359.50    159.70  38%4 <
  11  15  -2     97.29   -155.30    183.20  38%4 <
   9  15   0    231.48    336.30    204.60  38%4 <
  -7 -11   1    329.93    647.80    242.00  38%4 <
  -7  -9   2    503.72   -178.40    286.20  38%4 <
  -9 -11   3    126.03    156.90    215.00  38%4 <
  -9  -9   4   1203.40   1102.00    272.00  38%4 o
 -11 -11   5     52.72    432.80    203.10  38%4 <
 -13 -13   6     57.33    256.50    178.50  38%4 <
 -13 -11   7     65.76    285.20    189.60  38%4 <
 -14  -2  13    351.34    116.50    188.00  38%4 <
  14   2 -12     86.38   -202.30    193.30  38%4 <
  14   4 -11   1209.10    189.40    190.30  38%4 <
   8  10  -2   3452.90   1907.30    267.40  38%4 o
  -9  -7   5   7537.20   9546.20    352.00  38%4 o
 -11  -9   6    636.08    469.00    227.80  38%4 <
 -13  -9   8    319.97    298.20    200.40  38%4 <
 -15 -11   9    430.01    289.60    161.30  38%4 <
 -15  -9  10    541.95    501.90    181.00  38%4 <
 -12   0  12     65.20    413.80    221.00  38%4 <
  12   6  -8   1256.20    601.80    214.40  38%4 <
  15  11  -8     63.08    433.00    154.80  38%4 <
 -11  -7   7   4777.90   4784.00    270.90  38%4 o
 -13  -7   9   1932.40   1192.30    215.20  38%4 o
  14   2 -12     92.06   -202.30    193.30  39%4 <
  11  -1 -11    168.58     12.10    243.90  39%4 <
  14   4 -11   1299.70    189.40    190.30  39%4 <
   9  -3 -10    301.31    167.30    285.50  39%4 <
  14   6 -10     34.72    102.80    187.90  39%4 <
   9  -1  -9    330.20    427.00    298.60  39%4 <
  14   8  -9    338.33   -276.20    185.70  39%4 <
  12   6  -8   1390.50    601.80    214.40  39%4 <
  15  11  -8     69.00    433.00    154.80  39%4 <
   9   3  -7    119.69   -461.20    284.20  39%4 <
  12   8  -7    219.33   -264.80    207.50  39%4 <
  15  13  -7    134.99    359.50    159.70  39%4 <
  12  10  -6    555.21   -149.60    200.30  39%4 <
  -5 -15  -3   1751.90   1998.90    254.00  39%4 o
  -5 -13  -2   2397.20   3093.60    284.80  39%4 o
   8  10  -2   3669.30   1907.30    267.40  39%4 o
  11  15  -2    112.98   -155.30    183.20  39%4 <
  -7 -15  -1     21.44    223.80    210.00  39%4 <
  -5 -11  -1   1847.80    180.90    280.70  39%4 <
   8  12  -1   1250.00   1110.00    230.30  39%4 o
  -7 -13   0    730.30    539.10    236.70  39%4 <
  -5  -9   0   1336.20   1281.90    326.00  39%4 o
   9  15   0    245.37    336.30    204.60  39%4 <
  -9 -15   1    389.82    304.30    195.20  39%4 <
  -7 -11   1    370.13    647.80    242.00  39%4 <
   3   7   1  42520.00  37961.10    597.30  39%4 o
   6  12   1   3843.50   5190.00    298.30  39%4 o
  -9 -13   2     93.05    226.20    209.00  39%4 <
  -7  -9   2    556.08   -178.40    286.20  39%4 <
   7  15   2     22.83    197.60    207.00  39%4 <
 -11 -15   3     33.03    259.30    185.70  39%4 <
  -9 -11   3    134.97    156.90    215.00  39%4 <
  -7  -7   3  39249.00  42791.70    513.00  39%4 o
   4  12   3   3805.60   3689.40    320.40  39%4 o
 -11 -13   4    289.14    296.90    201.10  39%4 <
  -9  -9   4   1394.80   1102.00    272.00  39%4 o
 -11 -11   5     53.84    432.80    203.10  39%4 <
  -9  -7   5   8345.60   9546.20    352.00  39%4 o
 -13 -13   6     61.57    256.50    178.50  39%4 <
 -11  -9   6    683.41    469.00    227.80  39%4 <
 -13 -11   7     81.66    285.20    189.60  39%4 <
 -11  -7   7   5245.90   4784.00    270.90  39%4 o
 -13  -9   8    339.10    298.20    200.40  39%4 <
  -8   0   8   6098.70   8947.60    415.10  39%4 o
 -15 -11   9    480.41    289.60    161.30  39%4 <
 -13  -7   9   2054.00   1192.30    215.20  39%4 o
 -15  -9  10    591.49    501.90    181.00  39%4 <
 -10   0  10   1074.70    932.80    281.50  39%4 o
 -14  -4  12     76.16    -51.40    198.20  39%4 <
 -12   0  12     71.70    413.80    221.00  39%4 <
 -14  -2  13    372.83    116.50    188.00  39%4 <
  12   4  -9     63.81    -72.30    228.40  39%4 <
  15   9  -9    532.29    280.90    181.60  39%4 <
  13  11  -6     58.09    433.50    186.30  39%4 <
  -9  -5   6   6423.40   5742.90    334.90  39%4 o
 -11  -5   8   1527.00    560.60    239.80  39%4 <
 -13  -5  10    792.33    967.10    229.00  39%4 o
  -9 -15   0    562.77    487.70    208.70  40%4 <
   8  12   0    141.59    509.80    245.50  40%4 <
  -9 -13   1    458.11    130.10    222.40  40%4 <
  -6  -8   1  17351.00  24526.90    451.70  40%4 o
   8  14   1   2065.00   1337.20    253.90  40%4 o
   9  15   1    185.10    301.20    208.10  40%4 <
 -11 -15   2     57.57    109.90    191.60  40%4 <
  -9 -11   2   7656.00   6474.90    295.60  40%4 o
   5  11   2   3194.70   1717.40    305.90  40%4 o
 -11 -13   3    154.95     15.10    196.20  40%4 <
   6  14   3    117.41    396.20    267.90  40%4 <
 -11 -11   4   1337.70    610.40    216.80  40%4 <
  -8  -6   4   6751.80   6812.00    372.30  40%4 o
 -14 -14   5    134.00   -227.10    171.50  40%4 <
 -11  -9   5   3123.30   2720.70    256.60  40%4 o
  -8  -4   5   8301.10   5910.50    378.10  40%4 o
 -13 -11   6     75.69    -45.50    196.60  40%4 <
 -13  -9   7    407.02    -87.90    207.00  40%4 <
 -10  -4   7    897.88   1227.10    270.10  40%4 o
 -16 -12   8     85.94   -165.90    167.40  40%4 <
 -13  -7   8    126.85      4.60    211.40  40%4 <
 -15  -9   9    544.58     98.30    186.10  40%4 <
 -12  -4   9    105.70    202.20    231.70  40%4 <
 -15  -7  10    532.47    138.60    188.10  40%4 <
 -12  -2  10    288.93   -116.40    229.50  40%4 <
 -14  -2  12    139.43    337.90    201.50  40%4 <
 -11   3  12    154.84    191.20    256.20  40%4 <
  13  -3 -13      9.20     89.40    213.50  40%4 <
  16   2 -13     22.45    172.40    176.90  40%4 <
  13  -1 -12    163.42     50.90    220.90  40%4 <
  16   4 -12    137.18     43.10    185.50  40%4 <
  17   5 -12     88.54   -124.00    177.70  40%4 <
  10  -4 -11   2528.10    595.80    284.90  40%4 <
  17   7 -11     16.84     70.80    170.80  40%4 <
  10  -2 -10    387.11    368.80    274.50  40%4 <
  14   4 -10      5.39     16.80    211.90  40%4 <
  17   9 -10     37.79    151.80    169.70  40%4 <
  14   6  -9     50.04    196.80    198.60  40%4 <
  11   3  -8    549.92   -308.80    260.00  40%4 <
  14   8  -8     66.57    143.30    181.20  40%4 <
  15   9  -8     13.85     96.90    172.40  40%4 <
  11   5  -7    150.10     43.20    242.90  40%4 <
  15  11  -7     36.00    -14.10    179.40  40%4 <
   8   2  -6    516.98     -1.10    355.90  40%4 <
  12   8  -6    294.79    299.50    219.10  40%4 <
  -4 -12  -3   4741.60   3012.20    319.20  40%4 o
  -7 -15  -2    284.61    297.60    225.60  40%4 <
  10  12  -2   2154.10   2038.30    235.90  40%4 o
  11  13  -2    235.76   -126.60    209.20  40%4 <
   7   9  -1   2716.40   3293.40    326.20  40%4 o
  11  15  -1    170.45    474.70    188.90  40%4 <
 -14 -12   6    174.49    -27.40    186.40  40%4 <
 -10  -2   8    327.16    134.40    283.80  40%4 <
 -16 -10   9     56.45    171.60    177.10  40%4 <
  16  12  -7     35.06   -144.40    154.90  40%4 <
 -11  -7   6    393.32    409.30    252.90  40%4 <
   0  -2 -13      2.67     29.60     25.20   1%5 <
  -5   9 -10     15.52     14.90     21.40   1%5 <
  -3   5  -9     58.62     65.50     28.90   1%5 <
  -5   9  -9    113.04    127.70     22.20   1%5 o
  -3   5  -8     39.67     32.40     29.80   1%5 <
  -3   5  -7    452.84    481.00     34.30   1%5 o
  -6  12  -6    176.26     77.70     26.30   1%5 <
  -7  15  -2      6.13     78.90     22.90   1%5 o
   6 -12  -1    179.12    115.30     27.80   1%5 o
  -7  15  -1     13.10     13.30     21.30   1%5 <
   6 -12   0     35.91     98.00     30.00   1%5 o
  -5  11   0    142.74     48.60     33.00   1%5 <
   4  -8   1     24.58    110.30     45.50   1%5 <
  -6  14   2    180.27    314.60     30.90   1%5 o
   7 -13   3    109.06    264.90     26.80   1%5 o
  -6  14   3    321.57    323.10     29.80   1%5 o
   7 -13   4      8.20     46.00     27.60   1%5 <
   5  -9   4   1540.00   1049.20     35.70   1%5 o
   5  -9   5    160.39    259.80     33.40   1%5 o
   3  -5   5   1313.10    993.10     46.60   1%5 o
   1  -1   5   2573.70   3499.20     72.40   1%5 o
   8 -14   6     37.73    101.20     19.90   1%5 o
   6 -10   7    415.17    500.00     28.60   1%5 o
  -5  13   7    582.93    442.10     39.50   1%5 o
   6 -10   8    530.56    456.00     29.10   1%5 o
   4  -6   8     21.86     58.70     28.00   1%5 <
   2  -2   8   1300.30   1572.00     44.00   1%5 o
   0   2   8   1360.80    530.90     50.40   1%5 o
  -6  12  -7      7.92     25.30     24.70   1%5 <
   3  -3  12     15.95    123.30     27.20   1%5 o
  -3   5 -10     71.48     88.70     27.90   1%5 o
  -5  11  -1    348.44    203.40     34.90   1%5 o
   6 -12   1    581.00    562.20     35.60   1%5 o
   2  -2   9    831.31    940.30     40.40   1%5 o
   1   1  12     19.80     56.60     31.70   1%5 <
   4  -6   9    152.22     64.20     29.00   1%5 <
  -6  12  -8      8.52     52.90     23.50   1%5 <
  -3   5 -11    134.73    113.90     26.40   1%5 o
   7 -13   5    240.37    320.90     29.00   1%5 o
  -6  14   1     16.79     90.90     29.40   1%5 o
   6 -10   9     39.58     51.40     24.90   1%5 <
  -3   5 -12      4.80     41.20     24.10   1%5 <
   4  -8   2   1231.70   1276.60     48.00   1%5 o
   3  -5   6    562.77    284.90     42.50   1%5 o
   5  -9   6      8.61     71.40     30.30   1%5 <
   8 -16   1     15.84     78.40     23.70   1%5 o
  -5  11  -2    152.03    308.70     34.30   1%5 o
   6 -12   2      9.34    111.80     31.60   1%5 o
  -4   8  -6    301.87    140.20     31.30   1%5 o
   3  -3  13    187.01    201.90     27.30   1%5 o
   7 -13   6     39.60     57.60     25.30   1%5 <
   4  -6  10    108.84     88.40     27.10   1%5 o
  -4   8  -7    473.83    420.70     31.30   1%5 o
   5  -9   7    206.42    208.40     29.60   1%5 o
  -4   8  -8     99.05     80.20     27.60   1%5 <
   7 -13   7     11.61     89.60     24.00   1%5 o
   1  -3 -13     48.67     70.30     31.70   2%5 <
  -2   4 -13     40.75     78.90     24.60   2%5 o
   1  -3 -12     42.67    146.10     36.00   2%5 o
  -2   4 -12     73.79     47.70     26.10   2%5 <
  -2   4 -11     31.48      7.90     27.50   2%5 <
  -2   4 -10     22.44     73.50     29.50   2%5 <
  -2   4  -9    602.56    509.20     34.80   2%5 o
  -5  11  -9      5.67     72.00     23.10   2%5 o
  -2   4  -8    517.10    426.50     37.50   2%5 o
  -5  11  -8     56.05     47.00     25.40   2%5 <
  -2   4  -7    181.12    258.10     40.70   2%5 o
  -5  11  -7    166.35     18.60     27.20   2%5 <
  -2   4  -6   1693.80   1490.80     48.90   2%5 o
  -5  11  -6     52.00     45.80     28.00   2%5 <
   7 -15  -2      6.43     32.30     28.30   2%5 <
   5 -11  -2    127.98     31.40     38.40   2%5 <
  -3   7  -2    791.10   1074.70     52.30   2%5 o
  -6  14  -2     59.72    164.80     28.40   2%5 o
   7 -15  -1    175.84    267.20     29.90   2%5 o
   5 -11  -1    416.08    307.00     38.20   2%5 o
  -3   7  -1   7990.80   7172.40     74.50   2%5 o
   7 -15   0     74.08     71.40     26.80   2%5 <
   5 -11   0    101.75    162.30     36.10   2%5 o
   7 -15   1      9.19     68.80     26.50   2%5 <
  -4  10   2    830.12    822.20     48.60   2%5 o
   2  -4   3    380.93    654.00     61.70   2%5 o
  -4  10   3    258.06    293.10     48.40   2%5 o
   6 -12   4    714.31    865.00     35.10   2%5 o
   4  -8   4     66.13    128.40     36.30   2%5 o
   2  -4   4    143.97     77.80     53.00   2%5 <
  -5  13   4    582.04    615.30     39.20   2%5 o
   6 -12   5   1341.10   1754.90     40.00   2%5 o
   4  -8   5    158.48    110.80     34.60   2%5 o
  -5  13   5     15.66    169.40     38.60   2%5 o
   6 -12   6    151.58     74.80     28.00   2%5 <
   1  -1   7   1893.60   1563.00     53.60   2%5 o
   3  -5   8     35.18     25.10     33.10   2%5 <
   5  -9   9    123.22    126.40     26.10   2%5 o
   3  -5   9    103.20     27.00     29.90   2%5 <
   0   2  10    212.52    237.60     39.80   2%5 o
   2  -2  12      8.06     29.30     27.90   2%5 <
  -6  14  -6     78.40     92.40     22.50   2%5 o
   1  -1   8    283.00    327.20     43.10   2%5 o
   5 -11   1    329.45    284.00     35.00   2%5 o
   7 -15   2      4.76     35.10     25.70   2%5 <
   4  -8   6    244.91    232.10     32.40   2%5 o
   6 -12   7      5.48     61.60     25.30   2%5 <
   2  -2  13     53.05     -0.90     27.30   2%5 <
   3  -5  10     79.38     95.30     28.00   2%5 o
   5 -11   2    228.21    406.10     35.80   2%5 o
   7 -15   3    141.47    134.00     25.40   2%5 o
   2  -4   5   3664.00   3502.60     59.40   2%5 o
   4  -8   7    430.62    414.10     32.50   2%5 o
   6 -12   8     21.72     73.30     23.80   2%5 o
   1  -1   9     52.96    169.20     37.20   2%5 o
   0   2  12    115.92    150.40     33.40   2%5 o
  -3   7  -6    507.90    246.60     34.90   2%5 o
   5 -11   3     92.33    163.50     33.20   2%5 o
   7 -15   4      7.91    -14.90     22.90   2%5 <
  -3   7 -12      2.91     51.10     22.20   2%5 <
  -3   7 -11      6.79     41.00     24.10   2%5 <
  -3   7 -10     13.83     61.90     25.60   2%5 <
  -3   7  -9    114.91    166.80     28.50   2%5 o
  -3   7  -8    140.53    101.90     29.10   2%5 o
  -3   7  -7    117.07     28.70     30.80   2%5 <
   4  -8   8    126.05    146.00     28.40   2%5 o
   3  -5  12      6.75    -13.00     24.40   2%5 <
  -1   3 -13     14.54     17.30     25.60   3%5 <
   0   0 -12     19.18     70.30     30.60   3%5 <
  -1   3 -12     15.51     54.30     27.00   3%5 <
  -3   7 -12      7.90     51.10     22.20   3%5 <
  -3   7 -11      6.92     41.00     24.10   3%5 <
   0   0 -10     43.20    121.90     35.70   3%5 o
  -3   7 -10     77.90     61.90     25.60   3%5 <
  -4  10 -10     17.99    -20.50     22.80   3%5 <
  -3   7  -9     58.09    166.80     28.50   3%5 o
  -4  10  -9     46.53     20.50     24.80   3%5 <
   0   0  -8    561.53    408.50     47.40   3%5 o
  -3   7  -8    170.84    101.90     29.10   3%5 o
  -4  10  -8     64.71     42.00     26.30   3%5 <
   6 -14  -7     82.53    179.40     38.20   3%5 o
  -3   7  -7     63.21     28.70     30.80   3%5 <
  -4  10  -7    622.21    380.10     30.50   3%5 o
  -5  13  -7     27.59     43.90     23.10   3%5 <
  -3   7  -6    368.14    246.60     34.90   3%5 o
  -4  10  -6    462.77    311.20     31.10   3%5 o
  -5  13  -6     91.55    133.00     25.60   3%5 o
   6 -14  -3    301.94    418.00     34.40   3%5 o
   6 -14  -2    168.59    298.60     32.20   3%5 o
  -4  10  -2    866.70    525.80     37.90   3%5 o
  -5  13  -2    401.89    437.20     31.80   3%5 o
  -6  16  -2     39.83    132.20     23.80   3%5 o
   6 -14  -1     12.53     77.70     29.90   3%5 <
  -4  10  -1   1989.80   1879.30     47.00   3%5 o
  -5  13  -1    206.59    238.70     31.00   3%5 o
  -6  16  -1     35.78     90.20     24.40   3%5 o
   6 -14   0    143.00    101.30     29.20   3%5 o
  -5  13   0    242.56    114.40     31.20   3%5 o
  -6  16   0     75.90     89.10     25.50   3%5 o
   6 -14   1     67.86    154.80     28.90   3%5 o
   3  -7   1   8413.60   7375.40     74.90   3%5 o
  -5  13   1     26.35     80.50     31.50   3%5 <
  -6  16   1     34.69    159.30     26.80   3%5 o
   6 -14   2    107.53    157.70     28.80   3%5 o
   3  -7   2    889.81    812.60     52.50   3%5 o
  -5  13   2    141.74    227.80     33.80   3%5 o
  -6  16   2     11.94     42.40     26.60   3%5 <
   5 -11   3    110.53    163.50     33.20   3%5 o
   3  -7   3    904.19    937.90     48.00   3%5 o
  -6  16   3    258.32     59.80     28.00   3%5 <
   5 -11   4    845.88   1240.80     38.10   3%5 o
   3  -7   4    402.99     76.30     40.40   3%5 <
   5 -11   5     18.37     70.10     30.30   3%5 <
   5 -11   6     54.08    155.20     29.60   3%5 o
   2  -4   6   1286.50   1509.10     50.10   3%5 o
   5 -11   7    153.71     58.60     27.40   3%5 <
   2  -4   7    256.95    358.90     41.60   3%5 o
   5 -11   8     69.19     48.10     25.80   3%5 <
   4  -8   8    155.23    146.00     28.40   3%5 o
   2  -4   8    343.04    462.20     38.40   3%5 o
   4  -8   9    121.84     23.40     26.20   3%5 <
   2  -4   9    611.43    506.90     34.80   3%5 o
   1  -1   9     47.69    169.20     37.20   3%5 o
   4  -8  10     13.75     51.50     24.40   3%5 <
   1  -1  10     91.14    199.90     33.70   3%5 o
   3  -5  12      5.77    -13.00     24.40   3%5 <
   1  -1  12     48.26     86.40     29.40   3%5 <
   0   2  12    141.52    150.40     33.40   3%5 o
   0   2  13     23.33     63.30     30.60   3%5 <
  -1   3 -11     31.75    126.70     29.40   3%5 o
   6 -14   3     28.70     45.70     27.50   3%5 <
   3  -7   5    803.52   1182.60     43.70   3%5 o
   5 -11   9      2.72     28.90     23.00   3%5 <
   6 -14   4    124.16    199.30     27.10   3%5 o
   6 -14   5    119.85    163.70     25.50   3%5 o
   1  -1 -13    123.92    125.10     30.20   4%5 o
   1  -1 -12    295.77    168.20     32.40   4%5 o
  -1   5 -12     15.99     75.10     24.90   4%5 o
   2  -4 -11    116.92    194.80     40.30   4%5 o
   1  -1 -11     16.31     59.20     35.00   4%5 <
  -1   5 -11     31.08     20.10     26.60   4%5 <
  -2   8 -11     17.61      7.80     23.60   4%5 <
   2  -4 -10    350.75    422.40     46.40   4%5 o
   1  -1 -10    206.80    179.90     37.80   4%5 o
  -1   5 -10     57.63     89.70     28.70   4%5 o
  -2   8 -10     55.46     56.90     25.10   4%5 <
  -1   5  -9     20.99    107.90     30.80   4%5 o
  -2   8  -9     59.07     71.40     26.80   4%5 <
  -3  11  -9     21.83     47.60     23.80   4%5 <
  -3  11  -8    869.58    648.20     30.40   4%5 o
  -3  11  -7    448.35    448.10     30.10   4%5 o
  -4  14  -6     16.43     55.90     23.30   4%5 <
   5 -13  -3     45.18     69.00     34.50   4%5 <
   5 -13  -2    188.96    210.70     33.80   4%5 o
  -2   6  -2   3641.00   3233.40     69.60   4%5 o
  -3   9  -2   3560.10   4276.50     58.70   4%5 o
  -4  12  -2    341.40    383.30     34.00   4%5 o
   5 -13  -1     15.33     48.70     32.10   4%5 <
  -2   6  -1  32150.00  27722.50    122.20   4%5 o
  -3   9  -1   2995.60   1909.20     52.20   4%5 o
  -4  12  -1   1068.20    642.50     36.70   4%5 o
  -5  15  -1     52.85    146.90     27.90   4%5 o
   6 -16   0     32.07     32.50     25.10   4%5 <
   5 -13   0    163.22    184.10     32.10   4%5 o
  -2   6   0  16416.00  16154.10    106.10   4%5 o
  -3   9   0    338.59    694.80     49.90   4%5 o
  -4  12   0    751.00    828.90     39.60   4%5 o
  -5  15   0     62.72     72.20     28.60   4%5 <
   6 -16   1     47.46     81.30     24.60   4%5 o
   5 -13   1    125.82    165.40     31.20   4%5 o
  -4  12   1    907.01   1043.60     41.70   4%5 o
  -5  15   1    143.69    182.20     29.70   4%5 o
   6 -16   2     21.01    133.50     24.20   4%5 o
   5 -13   2    237.61    392.10     31.70   4%5 o
  -3   9   2   4889.00   4914.30     70.30   4%5 o
  -4  12   2   1009.90    836.40     41.80   4%5 o
  -5  15   2     84.35    137.30     31.00   4%5 o
   5 -13   3     72.78    111.80     28.90   4%5 o
   2  -6   3   5996.70   8289.90     77.40   4%5 o
   1  -3   3  14666.00  15224.30    106.80   4%5 o
  -4  12   3    319.99    675.80     42.40   4%5 o
  -5  15   3     28.22    104.90     30.70   4%5 o
   5 -13   4    114.15     61.00     27.10   4%5 <
   2  -6   4   1975.40   2732.20     58.00   4%5 o
   1  -3   4   2185.80    791.80     68.00   4%5 o
  -4  12   4    395.51    588.70     43.70   4%5 o
   5 -13   5     94.60     61.30     27.00   4%5 <
   3  -9   5    172.91    665.50     37.30   4%5 o
   2  -6   5    974.36   1440.90     50.00   4%5 o
   1  -3   5   1308.10   1724.10     60.30   4%5 o
  -4  12   5    184.74    266.00     45.20   4%5 o
   5 -13   6    252.63    155.40     26.70   4%5 o
   3  -9   6    246.36    322.80     33.60   4%5 o
   2  -6   6    747.57    576.20     43.10   4%5 o
   1  -3   6   1705.80   1460.00     54.90   4%5 o
   5 -13   7     45.67     70.80     23.80   4%5 <
   3  -9   7     33.29    118.50     30.90   4%5 o
   2  -6   7   2425.90   1553.60     44.40   4%5 o
   1  -3   7   2860.20   2809.70     54.80   4%5 o
   3  -9   8    285.22    235.20     30.10   4%5 o
   2  -6   8    205.55    247.70     33.70   4%5 o
   1  -3   8    296.85    342.20     41.20   4%5 o
   3  -9   9    121.42    155.40     27.80   4%5 o
   2  -6   9    132.94    308.10     32.10   4%5 o
   1  -3   9     91.54    219.50     36.30   4%5 o
   3  -9  10     22.57     38.40     25.00   4%5 <
   2  -6  10     28.28    106.20     29.00   4%5 o
   1  -3  10     65.09    105.40     32.20   4%5 o
  -1   3  10     65.71     84.80     43.90   4%5 <
   2  -6  12      2.62    101.90     24.00   4%5 o
   1  -3  12     12.52     84.80     27.80   4%5 o
  -1   3  12     96.19    190.40     36.40   4%5 o
  -2   6  12     78.99    235.80     40.90   4%5 o
   1  -3  13     10.90     85.40     26.20   4%5 o
  -1   3  13     49.93     34.10     32.00   4%5 <
   3  -5 -13      6.97     67.40     33.90   5%5 <
   2  -2 -13     10.46     58.30     30.40   5%5 <
   1   1 -13    151.33    168.60     28.50   5%5 o
   0   4 -13      2.85     52.70     24.30   5%5 <
   5 -13  -7    473.80    257.70     45.30   5%5 o
  -1   5  -7   1726.40   1687.50     45.40   5%5 o
  -2   8  -6    129.29    193.70     32.10   5%5 o
  -4  14  -2     77.11     49.20     27.20   5%5 <
   3  -9  -1   1804.60   2015.00     58.00   5%5 o
   3  -9   0    184.54    292.70     49.00   5%5 o
   4 -12   2    172.49    284.30     33.90   5%5 o
   4 -12   3   1119.60   1572.80     40.40   5%5 o
   0   2  -7   4580.60   3892.70     60.50   5%5 o
   4 -12   1    415.71    440.20     35.50   5%5 o
  -4  14  -1    232.61    328.00     29.60   5%5 o
   5 -15   5     57.37    176.00     24.80   5%5 o
  -1   7 -12      6.09     31.10     23.10   5%5 <
   5 -15   4     31.76     93.40     25.10   5%5 o
   4 -12   0     52.95    118.70     34.40   5%5 o
   5 -15   3    174.58    315.60     28.40   5%5 o
[truncated: 572,596 more chars]
