# Supplementary material for: Accurate structure models and absolute configuration determination using dynamical effects in continuous-rotation 3D electron diffraction data
Source: Nat Chem. 2023 Apr 20;15(6):848–55. doi: 10.1038/s41557-023-01186-1 (PMC10239730; doi:10.1038/s41557-023-01186-1)
Supplement: Supplementary file 2 — An archive with the CIF files of all refinements (kinematical and dynamical) of compounds analysed in detail in the Article. [file 41557_2023_1186_MOESM2_ESM.zip › mordenite.cif]

#=======================================================================
data_global
#=======================================================================
_audit_creation_method                   'Jana2006 Version : 20/10/2020'

_publ_section_references
;
Palatinus L. & Chapuis G. (2007). J. Appl. Cryst. 40, 786-790.

Palatinus, L., Jacob, D., Cuvillier, P., Klementova, M., Sinkler, W. & Marks,
L. D. (2013). Acta Cryst. A. 69, 171-188.

Petricek, V., Dusek, M. & Palatinus L. (2014). Z. Kristallogr. 229(5), 345-352.

Palatinus, L., Brazda, P., Jelinek, M., Hrda, J., Steciuk, G. & Klementova, M.
(2019). Acta Cryst. B. 75, 512-522.
;
#=======================================================================
data_mordenite_dynamical
#=======================================================================
_computing_data_collection               'INSTAMATIC'
_computing_cell_refinement               'PETS2'
_computing_data_reduction                'PETS2'
_computing_structure_solution            'superflip'
_computing_structure_refinement          'Jana2006/Dyngo'
_computing_molecular_graphics            'VESTA 3'
#=======================================================================

# 5. CHEMICAL DATA

_chemical_name_common                    'mordenite
_chemical_formula_sum                    'Si1 O2'
_chemical_formula_weight                 60.1
_chemical_absolute_configuration         .

#=======================================================================

# 6. CRYSTAL DATA

_symmetry_cell_setting                   orthorhombic
_symmetry_space_group_name_H-M           'C m c m'
_symmetry_space_group_name_Hall          '-C -2x;-2yc;-2zc'
_symmetry_Int_Tables_number              63

loop_
 _space_group_symop_id
 _space_group_symop_operation_xyz
 1   x,y,z
 2   -x,-y,z+1/2
 3   -x,y,-z+1/2
 4   x,-y,-z
 5   -x,-y,-z
 6   x,y,-z+1/2
 7   x,-y,z+1/2
 8   -x,y,z
 9   x+1/2,y+1/2,z
 10  -x+1/2,-y+1/2,z+1/2
 11  -x+1/2,y+1/2,-z+1/2
 12  x+1/2,-y+1/2,-z
 13  -x+1/2,-y+1/2,-z
 14  x+1/2,y+1/2,-z+1/2
 15  x+1/2,-y+1/2,z+1/2
 16  -x+1/2,y+1/2,z

_cell_length_a                           18.481(4)
_cell_length_b                           20.182(4)
_cell_length_c                           7.6423(16)
_cell_angle_alpha                        90
_cell_angle_beta                         90
_cell_angle_gamma                        90
_cell_volume                             2850.4(10)

_cell_formula_units_Z                    48

_cell_measurement_reflns_used            ?
_cell_measurement_theta_min              ?
_cell_measurement_theta_max              ?
_cell_measurement_temperature            293
_cell_special_details
; ?
;

_exptl_crystal_density_diffrn            1.6801
_exptl_crystal_density_meas              ?
_exptl_crystal_density_method            ?
_exptl_crystal_F_000                     1440

_exptl_absorpt_coefficient_mu            0
_exptl_crystal_description               ?
_exptl_crystal_size_max                  ?
_exptl_crystal_size_mid                  ?
_exptl_crystal_size_min                  ?
_exptl_crystal_size_rad                  ?
_exptl_crystal_colour                    ?
_exptl_absorpt_correction_type           ?
_exptl_absorpt_process_details           ?
_exptl_absorpt_correction_T_min          ?
_exptl_absorpt_correction_T_max          ?

#=======================================================================

# 7. EXPERIMENTAL DATA

_exptl_special_details                   ?
_diffrn_ambient_temperature              293
_diffrn_radiation_type                   'electrons 200 keV'
_diffrn_radiation_source                 'Lab6 cathode'
_diffrn_radiation_wavelength             0.0251
_diffrn_measurement_device               'TEM JEOL JEM-2100-LaB6'
_diffrn_detector                         'ASI Timepix'
_diffrn_measurement_method               'continuous-rotation 3D ED'
_diffrn_measurement_specimen_support     'holey carbon grid'

_diffrn_reflns_number                    61347
_diffrn_reflns_theta_min                 0.05
_diffrn_reflns_theta_max                 1.01
_diffrn_reflns_theta_full                0.95
_diffrn_measured_fraction_theta_max      0.93
_diffrn_measured_fraction_theta_full     0.96
_diffrn_reflns_av_R_equivalents          ?
_diffrn_reflns_av_unetI/netI             0.0139
_diffrn_reflns_limit_h_min               -25
_diffrn_reflns_limit_h_max               25
_diffrn_reflns_limit_k_min               -28
_diffrn_reflns_limit_k_max               28
_diffrn_reflns_limit_l_min               -10
_diffrn_reflns_limit_l_max               10
_diffrn_reflns_reduction_process         ?

_diffrn_radiation_probe                  electron

#=======================================================================

# 8. REFINEMENT DATA

_refine_special_details
;
Calculated intensities based on dynamical theory of electron diffraction.
Number of individual data sets in refinement:  1
Block  Thickness     Nobs    Nall    Robs    Rall   wRall
   1      416.68     3000    7581  0.0956  0.1640  0.1100
Thickness given in Angstrom.

Refinement statistics relevant for the non-linear least-squares minimisation of wR(all):
Number of reflections in refinement (obs/all):   3000 / 7581
Number of reflections present more than once:    2543
Number of reflections unique in point group 1:   5038
Robs:   0.0956
Rall:   0.1640
wRall:  0.1100

Post-refinement analysis of symmetrically-equivalent reflections:
Number of unique reflections (obs/all): 970 / 1676
MRobs:  0.0889
MRall:  0.1240
MwRall: 0.1051
;

_reflns_number_total                     7581
_reflns_number_gt                        3002
_reflns_threshold_expression             'I>3\s(I)'

_refine_ls_structure_factor_coef         F
_refine_ls_R_factor_gt                   0.0956
_refine_ls_wR_factor_gt                  0.1060
_refine_ls_R_factor_all                  0.1640
_refine_ls_wR_factor_ref                 0.1100
_refine_ls_goodness_of_fit_ref           2.69
_refine_ls_goodness_of_fit_gt            4.15
_refine_ls_number_reflns                 7581
_refine_ls_number_parameters             177
_refine_ls_number_restraints             0
_refine_ls_number_constraints            0
_refine_ls_weighting_scheme              sigma
_refine_ls_weighting_details             'w=1/(\s^2^(F)+0.0001F^2^)'
_refine_ls_hydrogen_treatment            ?
_refine_ls_shift/su_max                  0.0382
_refine_ls_shift/su_mean                 0.0084
_refine_diff_density_max                 0.17
_refine_diff_density_min                 -0.10
_refine_ls_extinction_method             'none'
_refine_ls_extinction_coef               ?
_refine_ls_extinction_expression         ?

loop_
 _atom_type_symbol
 _atom_type_scat_source
 O   International_Tables_Vol_C
 Si  International_Tables_Vol_C

#=======================================================================

# 9. ATOMIC COORDINATES AND DISPLACEMENT PARAMETERS

loop_
 _atom_site_label
 _atom_site_type_symbol
 _atom_site_fract_x
 _atom_site_fract_y
 _atom_site_fract_z
 _atom_site_adp_type
 _atom_site_U_iso_or_equiv
 _atom_site_site_symmetry_multiplicity
 _atom_site_occupancy
 _atom_site_calc_flag
 _atom_site_refinement_flags
 _atom_site_disorder_assembly
 _atom_site_disorder_group
  Si1 Si 0.19371(10) 0.42626(9) 0.5426(2) Uani 0.0369(7) 16 1 d . . .
  Si2 Si 0.19650(9) 0.18919(10) 0.54384(18) Uani 0.0361(6) 16 1 d . . .
  Si3 Si 0.08460(12) 0.37963(13) 0.25 Uani 0.0328(9) 8 1 d . . .
  Si4 Si 0.08473(12) 0.22122(11) 0.25 Uani 0.0305(9) 8 1 d . . .
  O1 O 0.1243(2) 0.4086(2) 0.4251(4) Uani 0.0846(17) 16 1 d . . .
  O2 O 0.12364(16) 0.1933(2) 0.4263(3) Uani 0.0665(13) 16 1 d . . .
  O3 O 0.2616(2) 0.3785(2) 0.4960(4) Uani 0.0849(18) 16 1 d . . .
  O4 O 0.0899(2) 0.2999(3) 0.25 Uani 0.093(2) 8 1 d . . .
  O5 O 0.1730(2) 0.1911(3) 0.75 Uani 0.076(2) 8 1 d . . .
  O6 O 0.1712(3) 0.4184(3) 0.75 Uani 0.074(2) 8 1 d . . .
  O7 O 0.2205(3) 0.5 0.5 Uani 0.065(2) 8 1 d . . .
  O8 O 0.25 0.25 0.5 Uani 0.088(2) 8 1 d . . .
  O9 O 0 0.4024(4) 0.25 Uani 0.069(3) 4 1 d . . .
  O10 O 0 0.1990(4) 0.25 Uani 0.058(2) 4 1 d . . .

loop_
 _atom_site_aniso_label
 _atom_site_aniso_type_symbol
 _atom_site_aniso_U_11
 _atom_site_aniso_U_22
 _atom_site_aniso_U_33
 _atom_site_aniso_U_12
 _atom_site_aniso_U_13
 _atom_site_aniso_U_23
 Si1 Si 0.0472(12) 0.0300(12) 0.0336(10) 0.0014(9) -0.0058(9) -0.0049(9)
 Si2 Si 0.0346(9) 0.0408(13) 0.0330(9) 0.0069(10) -0.0071(8) 0.0014(10)
 Si3 Si 0.0243(14) 0.0358(19) 0.0382(16) -0.0077(11) 0 0
 Si4 Si 0.0190(13) 0.0337(17) 0.0389(15) -0.0042(10) 0 0
 O1 O 0.076(3) 0.115(4) 0.063(2) -0.016(2) -0.0199(18) -0.008(2)
 O2 O 0.0438(18) 0.100(3) 0.0560(18) -0.005(2) -0.0149(13) 0.008(2)
 O3 O 0.099(4) 0.063(3) 0.092(3) 0.032(2) 0.005(2) -0.0112(18)
 O4 O 0.057(3) 0.060(4) 0.161(5) -0.012(3) 0 0
 O5 O 0.080(3) 0.120(5) 0.029(2) 0.010(4) 0 0
 O6 O 0.099(4) 0.081(4) 0.043(3) -0.013(3) 0 0
 O7 O 0.062(3) 0.034(3) 0.100(4) 0 0 0.003(2)
 O8 O 0.078(4) 0.075(4) 0.112(5) -0.025(3) -0.029(3) 0.033(3)
 O9 O 0.044(4) 0.072(5) 0.093(5) 0 0 0
 O10 O 0.025(3) 0.072(4) 0.075(4) 0 0 0

#=======================================================================

# 10. MOLECULAR GEOMETRY

loop_
 _geom_bond_atom_site_label_1
 _geom_bond_atom_site_label_2
 _geom_bond_site_symmetry_1
 _geom_bond_site_symmetry_2
 _geom_bond_distance
 _geom_bond_publ_flag
  Si1 O1 . . 1.606(4) ?
  Si1 O3 . . 1.623(5) ?
  Si1 O6 . . 1.646(2) ?
  Si1 O7 . . 1.602(2) ?
  Si2 O2 . . 1.621(3) ?
  Si2 O3 . 13_556 1.599(5) ?
  Si2 O5 . . 1.635(2) ?
  Si2 O8 . . 1.6112(19) ?
  Si3 O1 . . 1.635(4) ?
  Si3 O1 . 6_555 1.635(4) ?
  Si3 O4 . . 1.613(7) ?
  Si3 O9 . . 1.629(3) ?
  Si4 O2 . . 1.628(3) ?
  Si4 O2 . 6_555 1.628(3) ?
  Si4 O4 . . 1.590(7) ?
  Si4 O10 . . 1.629(3) ?

loop_
 _geom_angle_atom_site_label_1
 _geom_angle_atom_site_label_2
 _geom_angle_atom_site_label_3
 _geom_angle_site_symmetry_1
 _geom_angle_site_symmetry_2
 _geom_angle_site_symmetry_3
 _geom_angle
 _geom_angle_publ_flag
  O1 Si1 O3 . . . 111.3(2) ?
  O1 Si1 O6 . . . 108.4(2) ?
  O1 Si1 O7 . . . 109.8(2) ?
  O3 Si1 O6 . . . 110.4(2) ?
  O3 Si1 O7 . . . 105.6(2) ?
  O6 Si1 O7 . . . 111.3(2) ?
  O2 Si2 O3 . . 13_556 109.9(2) ?
  O2 Si2 O5 . . . 108.2(2) ?
  O2 Si2 O8 . . . 110.85(17) ?
  O3 Si2 O5 13_556 . . 109.4(3) ?
  O3 Si2 O8 13_556 . . 108.31(18) ?
  O5 Si2 O8 . . . 110.2(2) ?
  O1 Si3 O1 . . 6_555 109.9(2) ?
  O1 Si3 O4 . . . 109.2(2) ?
  O1 Si3 O9 . . . 109.3(2) ?
  O1 Si3 O4 6_555 . . 109.2(2) ?
  O1 Si3 O9 6_555 . . 109.3(2) ?
  O4 Si3 O9 . . . 109.8(3) ?
  O2 Si4 O2 . . 6_555 111.7(2) ?
  O2 Si4 O4 . . . 108.63(19) ?
  O2 Si4 O10 . . . 109.22(19) ?
  O2 Si4 O4 6_555 . . 108.63(19) ?
  O2 Si4 O10 6_555 . . 109.22(19) ?
  O4 Si4 O10 . . . 109.4(3) ?

#=======================================================================

# 11. STRUCTURE-FACTOR LIST

loop_
 _reflns_scale_group_code
 _reflns_scale_meas_intensity
    8  1002.837
    9  1039.287
   10  1036.889
   11  1051.286
   14  1041.832
   15   976.355
   16  1065.571
   17  1045.584
   20  1085.363
   21  1094.772
   22  1100.770
   23  1107.120
   24  1115.575
   27  1044.040
   28  1076.955
   29  1095.408
   30  1073.291
   33  1159.030
   34  1183.288
   35  1184.021
   36  1162.174
   39  1176.243
   40  1229.516
   41  1226.522
   42  1098.242
   43  1171.449
   46  1215.900
   47  1203.951
   48  1170.065
   49  1214.314
   52  1129.022
   53  1130.426
   54  1215.137
   55  1213.949
   58  1178.183
   59  1200.138
   60  1115.962
   61  1115.693
   62  1157.404
   65  1210.315
   66  1134.418
   67  1202.021
   68  1188.493
   71  1174.502
   72  1106.799
   73  1161.335
   74  1180.098
   77  1163.204
   78  1101.672
   79  1157.949
   80  1151.915
   81  1074.416
   84  1070.564
   85  1110.898
   86  1093.374
   87  1064.463
   90  1080.741
   91  1110.315
   92  1064.344
   93  1015.973
   96  1033.120
   97  1011.627
   98  1037.932
   99   989.893
  100  1038.523
  103   996.635
  104   940.341
  105   991.774
  106  1020.375
  109   926.425
  110   921.135
  111   867.767
  112   860.432
  115   848.930
  116   826.611
  117   967.700
  118   920.944
  119   769.238
  122   794.718
  123   743.157
  124   755.116
  125   703.437

loop_
 _refln_index_h
 _refln_index_k
 _refln_index_l
 _refln_intensity_calc
 _refln_intensity_meas
 _refln_intensity_sigma
 _refln_scale_group_code
 _refln_observed_status
  -7  -5   6      2.57      7.70     11.70      8 <
  -3  -3   6    110.42    137.30     13.90      8 o
   1  -1   6     94.74    126.90     14.20      8 o
   5   1   6     13.71     14.00     12.60      8 <
   9   3   6     33.67     43.20     10.10      8 o
  14   6   6     12.62     11.40      7.70      8 <
 -11  -7   7      7.96      5.60      8.10      8 <
  -7  -5   7      8.40     13.20      8.90      8 <
  -3  -3   7     21.13     27.20     10.40      8 <
   1  -1   7    129.97    137.70     12.40      8 o
   5   1   7     20.27     21.70      9.40      8 <
   9   3   7      0.66    -10.40      7.40      8 <
  13   5   7      1.54      0.60      5.70      8 <
  -8  -6   8      0.37     -0.40      7.30      8 <
  -4  -4   8      0.33     -0.90      7.70      8 <
   0  -2   8      6.70      9.70      7.60      8 <
   4   0   8      1.27      6.80      7.10      8 <
   8   2   8      3.44      8.70      6.30      8 <
   9   3   8      1.59      0.80      6.10      8 <
  -8  -6   9      0.85      8.10      6.80      8 <
  -4  -4   9     12.82      9.70      7.00      8 <
   0  -2   9      0.74     10.70      6.80      8 <
   8   2   9      3.77     -0.40      5.50      8 <
 -10  -2  -9      0.45      3.20      4.40      8 <
  -2   2  -9      1.97      2.00      5.70      8 <
   2   4  -9     64.20     54.60      7.70      8 o
   6   6  -9     29.92     15.00      6.60      8 <
 -11  -3  -8      2.55      8.80      5.40      8 <
  -7  -1  -8      1.63      9.40      5.80      8 <
  -3   1  -8      4.13      4.90      6.00      8 <
   1   3  -8      1.35      4.20      6.40      8 <
   5   5  -8     16.59     20.90      7.20      8 <
   9   7  -8      0.20      1.10      7.20      8 <
 -15  -5  -7      2.24      3.60      5.60      8 <
 -12  -4  -7    115.46     91.80      8.60      8 o
  -8  -2  -7     34.29     31.50      8.30      8 o
   0   2  -7     23.68      9.10      9.70      8 <
   4   4  -7      8.32      4.90      9.20      8 <
   9   7  -7      4.12      9.80      7.40      8 <
  13   9  -7     53.86     30.90      8.70      8 o
 -16  -6  -6      1.88      1.00      5.80      8 <
 -12  -4  -6      0.92      5.00      8.00      8 <
  -8  -2  -6     18.77     13.00     11.10      8 <
  -4   0  -6   1120.10   1379.80     24.60      8 o
   0   2  -6    346.98    353.30     16.40      8 o
   4   4  -6     23.95     25.10     12.70      8 <
   8   6  -6      8.50      8.40      9.80      8 <
  12   8  -6      6.60      8.40      8.60      8 <
  16  10  -6     12.64      9.60      9.00      8 <
 -17  -7  -5     78.70     59.40      7.90      8 o
 -13  -5  -5     22.96     16.60      8.50      8 <
  -9  -3  -5     95.12    122.30     15.60      8 o
  -5  -1  -5   3943.40   4171.60     38.20      8 o
  -1   1  -5    623.16    629.30     18.70      8 o
   3   3  -5    226.21    247.10     16.20      8 o
   7   5  -5     25.80     34.90     15.90      8 <
 -17  -7  -4     48.83     27.70      8.10      8 o
  15   9  -4      0.51     -6.10     11.30      8 <
 -18  -8  -3      4.17      5.90      8.40      8 <
 -14  -6  -3    236.56    254.80     17.40      8 o
 -10  -4  -3   2125.30   1999.60     29.60      8 o
   6   4  -3    238.27    254.80     22.10      8 o
  10   6  -3    877.21    879.30     25.10      8 o
  -3  -1  -2   4139.10   3550.80     46.80      8 o
 -19  -9  -1     41.87     18.70     11.70      8 <
  -9  -5   2    219.07    465.10     26.00      8 o
  -5  -3   2   4179.10   4577.60     48.20      8 o
  -1  -1   2    230.83    278.20     38.40      8 o
   3   1   2   3448.40   3522.00     44.80      8 o
   7   3   2   7143.00   6278.20     49.80      8 o
  20  10   2      5.21      1.00      9.70      8 <
 -17  -9   3    143.87    153.30     13.70      8 o
  11   5   3      5.45     20.90     16.70      8 <
  15   7   3    106.16    105.50     13.60      8 o
 -10  -6   4      2.81     17.10     16.20      8 <
  -6  -4   4      4.86     11.00     16.50      8 <
  -2  -2   4    251.88    260.20     19.20      8 o
   2   0   4   2448.70   2421.30     31.80      8 o
   6   2   4    226.60    283.50     17.20      8 o
  10   4   4     36.53     57.80     14.90      8 o
  19   9   4      7.00      3.90      7.00      8 <
 -18 -10   5      2.57     24.20      7.80      8 o
 -14  -8   5      1.17     13.90      8.10      8 <
  10   4   5    321.32    253.20     16.10      8 o
  14   6   5     24.13     25.50      8.80      8 <
  18   8   5     20.99     15.40      8.10      8 <
 -11  -7   6     37.25     33.80      8.60      8 o
   5   5  -9      1.37      5.70      6.10      9 <
 -12  -4  -8      1.85     -3.60      5.70      9 <
  -8  -2  -8      2.72      3.80      5.80      9 <
  -4   0  -8      2.04     -0.90      6.50      9 <
   0   2  -8      4.63     -6.70      6.60      9 <
   4   4  -8      0.94      2.70      7.00      9 <
   8   6  -8      0.14      6.20      7.40      9 <
  12   8  -7     14.97      7.50      8.00      9 <
 -17  -7  -6      9.69     16.00      6.20      9 <
 -13  -5  -6     12.00      6.30      6.90      9 <
  -9  -3  -6      3.36      8.80      9.80      9 <
  -5  -1  -6     10.93     16.60     12.00      9 <
  -1   1  -6    103.07    115.50     13.60      9 o
   3   3  -6     49.84     63.70     13.30      9 o
   7   5  -6      5.79      7.40     11.00      9 <
  11   7  -6     37.58     27.80      9.10      9 o
  15   9  -5     47.89     34.40      9.90      9 o
 -18  -8  -4      2.10      3.70      7.10      9 <
 -14  -6  -4      4.82      7.40      9.60      9 <
 -10  -4  -4     50.15     43.50     15.10      9 <
   2   2  -4    136.51    116.70     17.80      9 o
   6   4  -4      1.82     -6.70     14.80      9 <
  10   6  -4      4.22     17.10     16.70      9 <
  19  11  -4     14.33     -0.30     10.40      9 <
  14   8  -3     21.59     -2.30     16.20      9 <
 -19  -9  -2      3.47     14.20      9.40      9 <
 -15  -7  -2     17.66     39.30     14.90      9 <
 -11  -5  -2    168.73    166.50     17.50      9 o
   5   3  -2   3493.40   3729.40     45.70      9 o
  21  11   1     14.48     57.50     11.60      9 o
  16   8   2    191.50    180.70     14.40      9 o
 -13  -7   3    461.51    442.00     21.90      9 o
  -9  -5   3      8.07     47.70     18.70      9 <
  -5  -3   3   1667.80   1600.10     30.70      9 o
   3   1   3    329.35     45.70     22.00      9 <
   7   3   3     83.56     72.90     18.80      9 o
  20  10   3      0.39     -1.20      7.90      9 <
 -17  -9   4      3.23     -4.70      9.10      9 <
  11   5   4   1728.80   1856.40     28.00      9 o
  15   7   4      5.16     -3.70      9.40      9 <
  -6  -4   5   1525.60   1166.50     24.70      9 o
  -2  -2   5     44.47     38.50     14.60      9 <
  15   7   5     20.12     24.00      8.80      9 <
  19   9   5      4.73      1.50      6.90      9 <
 -14  -8   6     25.88     33.30      7.50      9 o
 -10  -6   6     10.44     20.70      9.30      9 <
  -6  -4   6      3.47     -1.70     12.60      9 <
   6   2   6     15.30     44.70     12.70      9 o
  10   4   6      1.68     14.90      9.20      9 <
  10   4   7    122.71    161.80     10.60      9 o
  14   6   7     22.76     26.80      7.50      9 o
  -7  -5   8      5.80      6.30      7.50      9 <
  -3  -3   8     10.49     14.20      7.40      9 <
   1  -1   8      0.27     -8.40      7.50      9 <
  -7  -5   9      0.19      2.40      6.60      9 <
  -3  -3   9      6.52      6.80      7.50      9 <
   1  -1   9      1.53      5.30      7.00      9 <
   5   1   9     60.82     39.60      7.50      9 o
   9   3   9      0.22      3.00      4.90      9 <
  12   8  -8      0.80      5.70      6.60      9 <
 -14  -6  -5     14.73     15.50      7.40      9 <
 -10  -4  -5    265.81    250.70     15.10      9 o
  -6  -2  -5    178.81    215.90     15.30      9 o
  -1  -1   3   3280.20   3676.70     39.90      9 o
   7   3   4    233.00    299.60     16.60      9 o
  11   5   5      2.26     15.80     11.60      9 <
  -2  -2   6      8.13      1.10     13.10      9 <
   2   0   6    248.96    182.20     14.90      9 o
  15   7   6      1.49     10.20      7.20      9 <
 -10  -6   7     75.13     58.50      8.80      9 o
   6   2   7      7.10      3.80      9.10      9 <
  10   4   8      0.36      4.80      6.20      9 <
  -8  -2  -9      0.36     -2.00      5.00      9 <
 -13  -5  -7      2.40      5.50      6.60      9 <
  -9  -3  -7      1.35      5.00      7.00      9 <
  -5  -1  -7     15.31     19.10      8.50      9 <
  -1   1  -7    146.83    143.30     11.70      9 o
   2   2  -5     63.23     87.60     13.80      9 o
  -6  -4   7     29.15     23.40      8.80      9 <
   0   2  -9      0.39      8.50      5.60      9 <
   4   4  -9      4.32      1.80      6.10      9 <
   8   6  -9      1.89      2.10      6.00      9 <
   3   3  -7     15.18     10.60      8.60      9 <
   7   5  -7      8.16      6.60      7.60      9 <
  -2  -2   7      7.72     17.80      9.60      9 <
 -10  -6   8      0.35      1.20      6.90      9 <
  -2  -2   8      2.04      8.20      7.50      9 <
   2   0   8     31.59     38.70      8.40      9 o
   6   2   8      5.00     -3.80      6.70      9 <
   6   2   9      2.06      9.50      6.10      9 <
  -8  -2  -9      0.81     -2.00      5.00     10 <
   0   2  -9      0.55      8.50      5.60     10 <
   4   4  -9      4.03      1.80      6.10     10 <
   8   6  -9      1.73      2.10      6.00     10 <
  -9  -3  -8      3.88      5.80      5.70     10 <
  -5  -1  -8      4.22     -5.20      5.80     10 <
  12   8  -8      0.82      5.70      6.60     10 <
 -13  -5  -7      2.49      5.50      6.60     10 <
  -9  -3  -7      1.01      5.00      7.00     10 <
  -5  -1  -7     18.10     19.10      8.50     10 <
  -1   1  -7    140.43    143.30     11.70     10 o
   3   3  -7     16.81     10.60      8.60     10 <
   7   5  -7      8.38      6.60      7.60     10 <
  11   7  -7      2.26     -5.50      7.30     10 <
  11   7  -6     42.11     27.80      9.10     10 o
  15   9  -6      0.49     -0.70      8.40     10 <
 -18  -8  -5     20.76     26.30      7.30     10 o
 -14  -6  -5     15.50     15.50      7.40     10 <
 -10  -4  -5    266.66    250.70     15.10     10 o
  -6  -2  -5    176.40    215.90     15.30     10 o
   2   2  -5     71.65     87.60     13.80     10 o
   6   4  -5   1505.30   1512.30     25.50     10 o
  10   6  -5     28.53     39.30     13.10     10 <
 -18  -8  -4      1.55      3.70      7.10     10 <
  10   6  -4      2.94     17.10     16.70     10 <
  14   8  -4     27.59     32.70     11.80     10 <
 -15  -7  -3     71.91     53.30     11.60     10 o
 -11  -5  -3     23.15     44.70     15.50     10 <
  -7  -3  -3     77.80     77.50     17.70     10 o
  -3  -1  -3    169.59     69.00     21.50     10 o
   1   1  -3   3011.50   3532.70     40.00     10 o
   5   3  -3   1452.70   1428.20     30.30     10 o
  18  10  -3      8.89     13.00     12.60     10 <
 -19  -9  -2      2.37     14.20      9.40     10 <
 -15  -7  -2     15.21     39.30     14.90     10 <
   9   5  -2    225.05    363.60     26.20     10 o
   8   4   1  13721.00  11587.70     66.50     10 o
  21  11   1     27.44     57.50     11.60     10 o
  12   6   2     34.48     80.20     20.50     10 o
  -9  -5   3      8.61     47.70     18.70     10 <
  -5  -3   3   1630.40   1600.10     30.70     10 o
  -1  -1   3   3304.30   3676.70     39.90     10 o
   3   1   3    325.94     45.70     22.00     10 <
  16   8   3     28.30      7.10     10.10     10 <
 -17  -9   4      3.65     -4.70      9.10     10 <
 -13  -7   4    136.13    145.40     14.20     10 o
  -9  -5   4    145.06    192.90     17.00     10 o
  -5  -3   4   2176.80   2413.50     31.70     10 o
  -1  -1   4    501.89    489.00     22.30     10 o
   3   1   4    182.09    179.10     17.00     10 o
   7   3   4    214.87    299.60     16.60     10 o
  16   8   4     11.11     37.50      8.30     10 o
 -17  -9   5     76.26    112.40     10.20     10 o
 -13  -7   5     38.32     34.40      9.60     10 o
   7   3   5     50.91     79.90     14.50     10 o
  11   5   5      1.55     15.80     11.60     10 <
  15   7   5     18.13     24.00      8.80     10 <
  11   5   6     37.83     35.10      8.60     10 o
  15   7   6      1.19     10.20      7.20     10 <
 -10  -6   7     78.26     58.50      8.80     10 o
  -6  -4   7     27.51     23.40      8.80     10 <
  -2  -2   7      6.83     17.80      9.60     10 <
   6   2   7      7.62      3.80      9.10     10 <
 -10  -6   8      0.37      1.20      6.90     10 <
  -6  -4   8      0.54     -3.40      7.40     10 <
  -2  -2   8      1.78      8.20      7.50     10 <
   2   0   8     27.03     38.70      8.40     10 o
   6   2   8      5.70     -3.80      6.70     10 <
  10   4   8      0.33      4.80      6.20     10 <
  -6  -4   9     30.83     42.20      8.10     10 o
  -2  -2   9      2.12      2.80      7.40     10 <
   6   2   9      1.61      9.50      6.10     10 <
 -13  -5  -8     55.99     71.40      7.40     10 o
  -1   1  -8      0.24     -5.50      6.20     10 <
   3   3  -8      9.59     13.70      6.90     10 <
   7   5  -8      3.19      4.30      7.00     10 <
 -14  -6  -6     10.19      0.70      6.20     10 <
 -10  -4  -6      1.76     -4.40      8.90     10 <
  -6  -2  -6     15.91      8.40     11.40     10 <
  -2   0  -6    226.24    218.60     14.60     10 o
   2   2  -6      2.00     10.80     12.60     10 <
   3   1   5   1782.80   1441.00     25.20     10 o
   7   3   6    114.06    105.10     13.00     10 o
  11   5   7      1.57      3.40      6.50     10 <
  11   5   8     19.37     33.60      6.90     10 o
  -9  -3  -9      0.75      0.90      4.70     10 <
  -5  -1  -9     47.89     43.20      6.40     10 o
  -1   1  -9      1.18      5.70      5.30     10 <
  -9  -3  -9      0.62      0.90      4.70     11 <
  -8  -2  -9      1.90     -2.00      5.00     11 <
  -5  -1  -9     47.31     43.20      6.40     11 o
  -1   1  -9      1.22      5.70      5.30     11 <
   0   2  -9      0.55      8.50      5.60     11 <
   4   4  -9      5.17      1.80      6.10     11 <
   8   6  -9      1.70      2.10      6.00     11 <
 -13  -5  -8     59.96     71.40      7.40     11 o
  -9  -3  -8      2.92      5.80      5.70     11 <
  -5  -1  -8      4.76     -5.20      5.80     11 <
  -1   1  -8      0.53     -5.50      6.20     11 <
   3   3  -8     11.68     13.70      6.90     11 <
   7   5  -8      5.31      4.30      7.00     11 <
  11   7  -8      8.54      6.10      7.40     11 <
  12   8  -8      0.79      5.70      6.60     11 <
 -13  -5  -7      1.81      5.50      6.60     11 <
  -9  -3  -7      0.75      5.00      7.00     11 <
  -5  -1  -7     19.03     19.10      8.50     11 <
  -1   1  -7    136.35    143.30     11.70     11 o
   3   3  -7     19.12     10.60      8.60     11 <
   7   5  -7      7.47      6.60      7.60     11 <
  11   7  -7      4.55     -5.50      7.30     11 <
 -14  -6  -6      6.78      0.70      6.20     11 <
 -10  -4  -6      1.87     -4.40      8.90     11 <
  -6  -2  -6     16.42      8.40     11.40     11 <
  -2   0  -6    193.73    218.60     14.60     11 o
   2   2  -6      3.37     10.80     12.60     11 <
   6   4  -6      3.90      1.30     12.20     11 <
  15   9  -6      1.08     -0.70      8.40     11 <
 -18  -8  -5     16.68     26.30      7.30     11 o
 -14  -6  -5     18.65     15.50      7.40     11 <
 -10  -4  -5    292.29    250.70     15.10     11 o
  -6  -2  -5    181.27    215.90     15.30     11 o
   2   2  -5     64.47     87.60     13.80     11 o
   6   4  -5   1518.80   1512.30     25.50     11 o
  10   6  -5     33.86     39.30     13.10     11 <
 -18  -8  -4      1.85      3.70      7.10     11 <
  14   8  -4     28.19     32.70     11.80     11 <
 -11  -5  -3     11.64     44.70     15.50     11 <
  -7  -3  -3     78.62     77.50     17.70     11 o
  -3  -1  -3    154.37     69.00     21.50     11 o
   1   1  -3   3298.40   3532.70     40.00     11 o
   5   3  -3   1637.50   1428.20     30.30     11 o
  18  10  -3     14.08     13.00     12.60     11 <
 -19  -9  -2      0.39     14.20      9.40     11 <
 -15  -7  -2     15.60     39.30     14.90     11 <
   9   5  -2    150.54    363.60     26.20     11 o
  12   6   2     38.86     80.20     20.50     11 o
  16   8   2    258.35    180.70     14.40     11 o
  -5  -3   3   1626.40   1600.10     30.70     11 o
  -1  -1   3   3593.70   3676.70     39.90     11 o
  16   8   3     34.53      7.10     10.10     11 <
  20  10   3      0.50     -1.20      7.90     11 <
 -13  -7   4    127.43    145.40     14.20     11 o
  -9  -5   4    132.46    192.90     17.00     11 o
  -5  -3   4   2543.00   2413.50     31.70     11 o
  -1  -1   4    543.95    489.00     22.30     11 o
   3   1   4    192.18    179.10     17.00     11 o
   7   3   4    247.32    299.60     16.60     11 o
  11   5   4   1723.30   1856.40     28.00     11 o
 -17  -9   5     79.08    112.40     10.20     11 o
 -13  -7   5     32.92     34.40      9.60     11 o
  -9  -5   5      9.92     28.10     15.90     11 <
  -5  -3   5    199.86    171.60     16.80     11 o
  -1  -1   5    410.43    368.00     17.20     11 o
   3   1   5   1510.80   1441.00     25.20     11 o
   7   3   5     43.49     79.90     14.50     11 o
  11   5   5      1.57     15.80     11.60     11 <
  15   7   5     14.53     24.00      8.80     11 <
 -13  -7   6     19.18     23.40      8.20     11 <
   7   3   6     98.06    105.10     13.00     11 o
  11   5   6      9.75     35.10      8.60     11 o
  15   7   6      0.91     10.20      7.20     11 <
 -10  -6   7     84.47     58.50      8.80     11 o
  -6  -4   7     29.47     23.40      8.80     11 <
  -2  -2   7      5.59     17.80      9.60     11 <
   6   2   7     23.99      3.80      9.10     11 <
  11   5   7      0.88      3.40      6.50     11 <
 -10  -6   8      0.32      1.20      6.90     11 <
  -6  -4   8      0.90     -3.40      7.40     11 <
  -2  -2   8      3.31      8.20      7.50     11 <
   2   0   8     32.78     38.70      8.40     11 o
   6   2   8      6.31     -3.80      6.70     11 <
  10   4   8      1.06      4.80      6.20     11 <
  11   5   8     10.76     33.60      6.90     11 o
  -6  -4   9     28.85     42.20      8.10     11 o
  -2  -2   9      2.21      2.80      7.40     11 <
   6   2   9      1.93      9.50      6.10     11 <
  -7  -3  -9      0.54     -3.30      5.50     14 <
  -3  -1  -9     69.62     81.50      8.20     14 o
   1   1  -9      1.10      7.90      6.10     14 <
   5   3  -9      4.41     -7.90      6.80     14 <
   6   4  -9     31.98     36.40      7.20     14 o
 -11  -5  -8     15.41     29.60      6.50     14 o
  -7  -3  -8      1.28     10.60      6.30     14 <
  -3  -1  -8      3.62     -5.00      6.50     14 <
   1   1  -8      0.85      1.30      6.70     14 <
   5   3  -8      5.93      8.30      8.00     14 <
   9   5  -8     25.59     39.40      7.90     14 o
  10   6  -8      0.94      1.80      6.80     14 <
 -11  -5  -7      2.65     -4.80      6.20     14 <
  -7  -3  -7      5.52     -0.10      7.40     14 <
  -3  -1  -7     44.65     57.10      9.80     14 o
   1   1  -7    123.29    135.40     11.50     14 o
   5   3  -7     39.33     10.90      9.40     14 <
   9   5  -7      0.14      5.50      8.70     14 <
  14   8  -7      0.73      0.40      7.40     14 <
 -15  -7  -6      1.83     -0.40      5.50     14 <
   1   1  -6     75.97    106.80     13.60     14 o
   5   3  -6      4.71     28.00     12.40     14 <
   9   5  -6     28.59     47.70     11.00     14 o
   5   3  -5    171.73    216.80     15.40     14 o
   9   5  -5      0.43      0.90     15.10     14 <
  13   7  -5     36.49     23.70     10.40     14 <
  18  10  -5      0.39      4.40      9.60     14 <
 -12  -6  -4     76.39     85.90     14.80     14 o
  -8  -4  -4      4.09      9.80     13.70     14 <
  -4  -2  -4     62.99     69.60     17.40     14 o
   9   5  -4    249.40    255.10     18.10     14 o
  13   7  -4    139.94    121.70     14.30     14 o
 -16  -8  -3     29.95      5.30      9.40     14 <
 -12  -6  -3    405.79    404.90     20.10     14 o
  -8  -4  -3   5094.50   4508.80     40.50     14 o
  -4  -2  -3     35.54    122.70     22.90     14 o
  13   7  -3    364.73    348.20     22.70     14 o
 -16  -8  -2    248.97    228.30     14.40     14 o
 -12  -6  -2     71.14    107.30     20.10     14 o
  -8  -4  -2     47.45     33.30     22.00     14 <
  -4  -2  -2   1029.10    991.30     32.50     14 o
 -16  -8  -1     13.19     20.30     15.80     14 <
 -12  -6  -1   1333.30   1364.30     30.70     14 o
  -4  -2  -1   2296.70   2315.30     51.40     14 o
  17   9   1     69.28     79.10     15.20     14 o
 -16  -8   2    455.47    532.70     20.90     14 o
   0   0   2  38920.00  31845.90    102.00     14 o
   4   2   2   1066.60   1184.80     34.10     14 o
  17   9   2      8.31     10.10     10.50     14 <
 -20 -10   3      2.61     -7.00     11.10     14 <
 -16  -8   3     53.81     19.80     12.00     14 <
 -12  -6   3    593.45    763.30     25.10     14 o
  -4  -2   3     37.21    139.70     24.60     14 o
   4   2   3     33.76     67.60     21.00     14 o
  17   9   3     78.21     70.50     10.40     14 o
 -16  -8   4    156.37    137.60     11.30     14 o
 -12  -6   4    112.42    143.20     16.30     14 o
  -8  -4   4      5.01     13.20     15.50     14 <
  -4  -2   4     79.07    137.90     18.90     14 o
   0   0   4  16046.00  16510.20     73.90     14 o
   4   2   4     73.85     78.20     16.50     14 o
  13   7   4    111.91     81.60     13.20     14 o
  17   9   4      0.96     -3.10      7.40     14 <
 -16  -8   5      1.80     -3.70      7.70     14 <
 -12  -6   5    335.02    278.90     13.60     14 o
  -8  -4   5   2322.80   2252.30     31.00     14 o
  -4  -2   5    104.29    107.80     16.00     14 o
   4   2   5     41.13     53.70     13.60     14 o
   8   4   5   2491.90   2428.40     30.60     14 o
  13   7   5     38.41     27.70     10.10     14 <
  17   9   5     51.11     73.40      8.20     14 o
 -16  -8   6     39.18     46.50      7.90     14 o
 -12  -6   6     14.67     27.80      9.20     14 o
  -8  -4   6      2.05      2.40     11.70     14 <
  -4  -2   6     51.33     56.50     14.40     14 o
   0   0   6   3909.70   4409.10     39.10     14 o
   4   2   6     88.68     99.00     13.30     14 o
   8   4   6      0.35     -5.20     10.10     14 <
  13   7   6     26.16     19.90      8.90     14 <
 -12  -6   7     11.31     21.40      8.30     14 <
  -8  -4   7    201.53    276.10     13.00     14 o
  -4  -2   7     11.36     22.80     10.30     14 <
   4   2   7     11.28     12.60      9.80     14 <
   8   4   7    297.35    337.80     13.20     14 o
   9   5   7      0.09     -1.70      8.00     14 <
  13   7   7     53.90     42.60      7.80     14 o
  -8  -4   8      0.67     -2.30      7.40     14 <
  -4  -2   8      2.60     11.40      8.20     14 <
   0   0   8     40.16    164.10     11.20     14 o
   4   2   8      7.14      8.80      7.70     14 <
   9   5   8     23.89     34.90      7.10     14 o
  -8  -4   9      7.95     63.60      8.40     14 o
  -4  -2   9      0.87      6.70      7.20     14 <
   4   2   9      0.22     -1.70      6.70     14 <
   5   3   9      5.66      0.40      6.60     14 <
   9   5   9      0.04     -8.50      5.60     14 <
   9   5   4    144.09    192.80     15.80     15 o
  13   7   4     96.26     81.60     13.20     15 o
  -8  -4   5   1996.20   2252.30     31.00     15 o
   5   3   5    118.62    172.50     15.20     15 o
   9   5   5      0.37     10.20     14.50     15 <
  13   7   5     27.41     27.70     10.10     15 <
  18  10   5      0.11      3.30      7.00     15 <
   1   1   6     63.40     88.30     14.50     15 o
   5   3   6      3.11     16.20     12.60     15 <
   9   5   6     22.58     36.20     10.10     15 o
  13   7   6     22.53     19.90      8.90     15 <
 -11  -5   7      4.89     11.40      7.70     15 <
  -7  -3   7      7.54     10.90      8.70     15 <
  -3  -1   7     44.65     52.70     10.60     15 o
   1   1   7    104.30    113.90     12.00     15 o
   5   3   7     34.30     27.20      9.10     15 <
   9   5   7      0.09     -1.70      8.00     15 <
  14   8   7      1.33      1.80      6.30     15 <
 -11  -5   8     13.67     35.10      8.00     15 o
  -7  -3   8      1.89      5.30      7.60     15 <
  -3  -1   8      4.51      4.70      7.80     15 <
   1   1   8      1.11     -4.30      8.10     15 <
   5   3   8      6.79      5.80      7.90     15 <
   9   5   8     21.55     34.90      7.10     15 o
  10   6   8      0.41      1.40      5.80     15 <
  -7  -3   9      0.65     -8.80      6.90     15 <
  -3  -1   9     69.71     77.40      8.80     15 o
   1   1   9      1.03      1.70      7.20     15 <
   5   3   9      3.94      0.40      6.60     15 <
   6   4   9     34.29     41.10      7.40     15 o
  -8  -4  -9     12.52     33.60      6.30     15 o
  -4  -2  -9      0.23      7.30      5.30     15 <
   4   2  -9      0.16      6.20      6.20     15 <
   5   3  -9      4.56     -7.90      6.80     15 <
   9   5  -9      0.08     -0.30      6.20     15 <
 -12  -6  -8      1.39      7.90      5.90     15 <
  -8  -4  -8      0.17     -1.90      5.80     15 <
  -4  -2  -8      3.10     15.30      6.30     15 <
   0   0  -8     35.03    121.70      9.80     15 o
   4   2  -8      7.09     13.10      7.40     15 <
   5   3  -8      5.38      8.30      8.00     15 <
   9   5  -8     22.03     39.40      7.90     15 o
 -12  -6  -7      9.51     28.30      7.70     15 o
  -8  -4  -7    194.41    191.10     11.10     15 o
  -4  -2  -7      8.31     18.00      9.00     15 <
   4   2  -7      8.50     17.20      9.40     15 <
   9   5  -7      0.11      5.50      8.70     15 <
  13   7  -7     36.91     39.40      9.00     15 o
 -16  -8  -6     29.32     30.90      7.30     15 o
 -12  -6  -6     15.74     13.70      8.00     15 <
  -8  -4  -6      0.50    -15.30     10.10     15 <
  -4  -2  -6     48.02     41.30     13.20     15 o
   0   0  -6   3341.00   3622.30     36.00     15 o
   4   2  -6     78.80    100.40     14.20     15 o
  13   7  -6     29.52     24.40      8.90     15 <
  17   9  -6      1.80      7.10      8.10     15 <
 -16  -8  -5      0.59      9.00      6.80     15 <
 -12  -6  -5    202.32    184.70     12.10     15 o
  -8  -4  -5   1764.70   1569.30     27.20     15 o
  -4  -2  -5     63.57     72.30     14.80     15 o
   4   2  -5     25.81     46.90     14.70     15 o
  13   7  -5     32.50     23.70     10.40     15 <
  17   9  -5     73.89     71.10     11.40     15 o
 -16  -8  -4     44.64     87.00      9.40     15 o
 -12  -6  -4     67.64     85.90     14.80     15 o
  -8  -4  -4      3.80      9.80     13.70     15 <
  -4  -2  -4     55.93     69.60     17.40     15 o
   0   0  -4  14146.00  14204.20     68.60     15 o
   4   2  -4     56.76     92.70     17.70     15 o
  13   7  -4    123.72    121.70     14.30     15 o
  17   9  -4      0.71     -5.90     10.60     15 <
 -20 -10  -3      1.04      0.70      7.70     15 <
 -16  -8  -3     25.43      5.30      9.40     15 <
 -12  -6  -3    363.27    404.90     20.10     15 o
  -8  -4  -3   4438.40   4508.80     40.50     15 o
  -4  -2  -3     31.56    122.70     22.90     15 o
   4   2  -3     38.31     77.50     23.40     15 o
  17   9  -3     75.29    106.80     15.00     15 o
 -20 -10  -2      3.17     17.00      9.30     15 <
 -16  -8  -2    197.46    228.30     14.40     15 o
   0   0  -2  33861.00  26444.90     94.80     15 o
 -20 -10  -1      5.15      8.60     10.70     15 <
 -16  -8  -1     11.63     20.30     15.80     15 <
 -12  -6   2     89.13    204.60     25.70     15 o
  -8  -4   2     70.09     52.40     25.90     15 <
  -4  -2   2    966.96   1075.30     35.50     15 o
   0   0   2  33601.00  31845.90    102.00     15 o
  13   7   2     24.03     64.30     18.90     15 o
 -16  -8   3     45.70     19.80     12.00     15 <
 -12  -6   3    542.35    763.30     25.10     15 o
  -8  -4   3   5480.30   5394.00     44.40     15 o
  -4  -2   3     32.75    139.70     24.60     15 o
  13   7   3    225.67    223.00     17.40     15 o
 -12  -6   4     95.43    143.20     16.30     15 o
  -8  -4   4      4.49     13.20     15.50     15 <
  -4  -2   4     65.12    137.90     18.90     15 o
   1   1  -9      0.94      7.90      6.10     15 <
   5   3   4   2240.40   2173.80     29.90     16 o
   9   5   4    174.00    192.80     15.80     16 o
  18  10   4      1.18      6.80      7.20     16 <
  -3  -1   5   1393.20   1542.20     26.00     16 o
   1   1   5    442.74    415.80     16.80     16 o
   5   3   5    137.83    172.50     15.20     16 o
   9   5   5      0.39     10.20     14.50     16 <
  14   8   5      1.74      2.70      8.50     16 <
  18  10   5      0.11      3.30      7.00     16 <
 -15  -7   6      0.90     -2.80      6.70     16 <
 -11  -5   6     16.32     42.20      9.70     16 o
  -7  -3   6     96.57    104.30     13.20     16 o
  -3  -1   6     15.45     55.10     13.00     16 o
   1   1   6     75.94     88.30     14.50     16 o
   5   3   6      2.88     16.20     12.60     16 <
  10   6   6     12.07      9.90      8.60     16 <
  14   8   6     15.14      8.80      7.30     16 <
 -11  -5   7      5.13     11.40      7.70     16 <
  -7  -3   7      9.86     10.90      8.70     16 <
  -3  -1   7     47.21     52.70     10.60     16 o
   1   1   7    127.48    113.90     12.00     16 o
   5   3   7     40.70     27.20      9.10     16 <
   6   4   7     10.49     13.50      8.20     16 <
  10   6   7     49.67     50.70      7.40     16 o
  14   8   7      1.45      1.80      6.30     16 <
 -11  -5   8     17.38     35.10      8.00     16 o
  -7  -3   8      1.74      5.30      7.60     16 <
  -3  -1   8      4.97      4.70      7.80     16 <
   1   1   8      1.19     -4.30      8.10     16 <
   2   2   8     16.11     10.10      7.80     16 <
   6   4   8      1.43     10.70      6.10     16 <
  10   6   8      0.53      1.40      5.80     16 <
  -7  -3   9      0.70     -8.80      6.90     16 <
  -6  -2   9      1.94      9.00      6.80     16 <
   2   2   9      3.58      1.60      7.00     16 <
   6   4   9     39.37     41.10      7.40     16 o
  -8  -4  -9     11.47     33.60      6.30     16 o
  -4  -2  -9      0.32      7.30      5.30     16 <
   4   2  -9      0.20      6.20      6.20     16 <
   8   4  -9    129.04     86.50      8.50     16 o
 -12  -6  -8      1.55      7.90      5.90     16 <
  -8  -4  -8      0.28     -1.90      5.80     16 <
  -4  -2  -8      3.43     15.30      6.30     16 <
   0   0  -8     42.04    121.70      9.80     16 o
   4   2  -8      8.24     13.10      7.40     16 <
   8   4  -8      0.14      2.90      7.10     16 <
  12   6  -8      6.53      7.30      7.00     16 <
 -12  -6  -7      9.78     28.30      7.70     16 o
  -8  -4  -7    204.73    191.10     11.10     16 o
  -4  -2  -7     10.02     18.00      9.00     16 <
   4   2  -7     10.48     17.20      9.40     16 <
   8   4  -7    350.17    326.80     13.50     16 o
 -16  -8  -6     32.57     30.90      7.30     16 o
  -4  -2  -6     52.74     41.30     13.20     16 o
   0   0  -6   3963.80   3622.30     36.00     16 o
   4   2  -6     94.25    100.40     14.20     16 o
   8   4  -6      0.16     -2.20     10.80     16 <
  17   9  -6      2.57      7.10      8.10     16 <
 -16  -8  -5      0.88      9.00      6.80     16 <
   4   2  -5     32.02     46.90     14.70     16 o
   8   4  -5   2549.80   2766.50     33.40     16 o
  17   9  -5     90.05     71.10     11.40     16 o
   4   2  -4     71.29     92.70     17.70     16 o
   8   4  -4      7.16      8.90     15.20     16 <
  17   9  -4      0.79     -5.90     10.60     16 <
 -20 -10  -3      1.06      0.70      7.70     16 <
   4   2  -3     47.43     77.50     23.40     16 o
  17   9  -3     89.86    106.80     15.00     16 o
 -20 -10  -2      3.68     17.00      9.30     16 <
   4   2  -2   1324.60   1480.00     38.40     16 o
  17   9  -2      4.40     17.80     19.00     16 <
 -20 -10  -1      5.53      8.60     10.70     16 <
  -4  -2   1   3347.00   3049.40     60.10     16 o
  13   7   1    216.04    187.10     25.70     16 o
  -8  -4   2     76.54     52.40     25.90     16 <
  13   7   2     26.32     64.30     18.90     16 o
   9   5   3      8.92     25.30     15.90     16 <
  13   7   3    267.74    223.00     17.40     16 o
  18  10   3      3.03     -1.00      8.50     16 <
  -9  -5  -9      0.11      1.80      4.80     17 <
  -5  -3  -9      4.92      7.80      5.40     17 <
  -1  -1  -9      1.47     -5.90      5.80     17 <
   3   1  -9     69.99     69.10      8.40     17 o
   7   3  -9      2.46     -2.50      6.50     17 <
   8   4  -9     99.98     86.50      8.50     17 o
  -9  -5  -8     17.27     43.10      6.50     17 o
  -5  -3  -8      4.63      0.50      6.10     17 <
  -1  -1  -8      1.81     -0.30      6.30     17 <
   3   1  -8      5.57      1.90      7.30     17 <
   7   3  -8      4.52     11.70      7.40     17 <
   8   4  -8      0.31      2.90      7.10     17 <
  12   6  -8      3.44      7.30      7.00     17 <
 -13  -7  -7     49.38     41.50      8.20     17 o
  -9  -5  -7      0.32      3.20      6.90     17 <
  -5  -3  -7     27.37     28.90      8.70     17 o
  -1  -1  -7    131.15    108.00     11.30     17 o
   3   1  -7     45.25     50.20     10.20     17 o
   8   4  -7    306.50    326.80     13.50     17 o
  12   6  -7     11.85      2.70      7.90     17 <
 -13  -7  -6     25.48     32.30      7.00     17 o
  -9  -5  -6     28.43     56.90      9.90     17 o
  -5  -3  -6      3.72     22.30     12.20     17 <
  -1  -1  -6     73.16     57.00     13.80     17 o
   3   1  -6     10.98     18.90     12.90     17 <
   8   4  -6      0.58     -2.20     10.80     17 <
  12   6  -6      7.86      8.80      8.50     17 <
  16   8  -6     33.51     21.60      9.40     17 <
 -13  -7  -5     12.62     11.20      7.80     17 <
  -9  -5  -5      0.68     -3.60     13.60     17 <
  -5  -3  -5    158.19    191.20     15.60     17 o
  -1  -1  -5    376.34    283.80     15.70     17 o
   8   4  -5   2929.70   2766.50     33.40     17 o
  12   6  -5     78.26     81.90     12.50     17 o
   8   4  -4      8.82      8.90     15.20     17 <
  12   6  -4     86.70     84.80     16.20     17 o
 -20 -10  -3      1.98      0.70      7.70     17 <
   8   4  -3   5666.30   5745.20     45.60     17 o
 -20 -10  -2      2.69     17.00      9.30     17 <
   8   4  -2    120.55     67.60     25.70     17 <
 -20 -10  -1     14.11      8.60     10.70     17 <
  13   7   2     33.01     64.30     18.90     17 o
   5   3   3   1240.20   1244.00     28.30     17 o
   9   5   3     23.27     25.30     15.90     17 <
  18  10   3      5.88     -1.00      8.50     17 <
 -19  -9   4      3.67      6.90      9.60     17 <
 -15  -7   4      4.77     30.40      9.50     17 o
 -11  -5   4   1963.70   2160.20     31.30     17 o
  -7  -3   4    374.84    287.40     17.80     17 o
  -3  -1   4    182.58    153.00     17.50     17 o
   1   1   4    462.68    434.00     21.60     17 o
   5   3   4   1993.60   2173.80     29.90     17 o
   9   5   4    223.85    192.80     15.80     17 o
  18  10   4      4.01      6.80      7.20     17 <
 -15  -7   5     28.31     48.20      8.40     17 o
 -11  -5   5     12.28     23.40     12.40     17 <
  -7  -3   5     53.10     58.00     15.10     17 o
  -3  -1   5   1542.90   1542.20     26.00     17 o
   1   1   5    391.34    415.80     16.80     17 o
   5   3   5    172.09    172.50     15.20     17 o
  14   8   5      1.44      2.70      8.50     17 <
  18  10   5      0.39      3.30      7.00     17 <
 -11  -5   6     70.73     42.20      9.70     17 o
  -7  -3   6    145.88    104.30     13.20     17 o
  -3  -1   6     38.15     55.10     13.00     17 o
   6   4   6      7.58      7.90     12.10     17 <
  10   6   6     10.58      9.90      8.60     17 <
  14   8   6     19.49      8.80      7.30     17 <
 -14  -6   7     31.67     34.90      8.60     17 o
 -10  -4   7    189.83    155.30     10.90     17 o
  -6  -2   7     34.68     12.80      9.10     17 <
   2   2   7      6.41     13.70      9.80     17 <
   6   4   7     10.37     13.50      8.20     17 <
  10   6   7     43.76     50.70      7.40     17 o
 -10  -4   8      1.49     -0.30      7.20     17 <
  -6  -2   8      5.95      2.50      7.50     17 <
  -2   0   8     29.34     25.90      8.40     17 o
   2   2   8     10.80     10.10      7.80     17 <
   6   4   8      1.13     10.70      6.10     17 <
  10   6   8      0.86      1.40      5.80     17 <
  11   7   8     10.33     21.40      6.40     17 o
  -6  -2   9      4.25      9.00      6.80     17 <
   2   2   9      2.76      1.60      7.00     17 <
   3   3   9      6.72      5.20      6.90     17 <
   6   4   9     29.26     41.10      7.40     17 o
   7   5   9      0.82      5.90      5.40     17 <
  -7  -5  -9      0.35     -1.00      4.50     20 <
  -3  -3  -9      5.64      5.40      5.40     20 <
   1  -1  -9      2.81     -0.50      5.40     20 <
   5   1  -9     52.61     38.50      7.50     20 o
 -11  -7  -8     11.37      6.10      6.00     20 <
  -7  -5  -8      2.83      6.50      5.40     20 <
  -3  -3  -8      8.97     10.20      5.70     20 <
   1  -1  -8      1.11      0.30      6.00     20 <
  10   4  -8      0.37     -4.40      7.20     20 <
 -11  -7  -7      7.96      0.60      7.10     20 <
  -7  -5  -7      6.80     12.20      6.80     20 <
  -3  -3  -7     15.70      7.10      8.20     20 <
   6   2  -7      5.98     -1.20      8.40     20 <
  10   4  -7    249.71    181.60     11.70     20 o
  14   6  -7     26.29     21.90      8.70     20 <
 -14  -8  -6     25.37     22.50      6.50     20 o
 -10  -6  -6      6.70     18.10      8.40     20 <
  -6  -4  -6      2.93      8.20     10.70     20 <
  -2  -2  -6      2.92      8.20     11.30     20 <
   2   0  -6    168.68    227.30     15.10     20 o
   6   2  -6     51.26      2.90     12.30     20 <
  10   4  -6      3.37      0.30      9.70     20 <
  15   7  -6      1.41      4.00      8.20     20 <
 -18 -10  -5      2.17      2.30      6.40     20 <
 -14  -8  -5      1.42      5.70      6.30     20 <
 -10  -6  -5     19.58     38.80     11.20     20 o
  -6  -4  -5   1322.50   1390.50     24.40     20 o
  -2  -2  -5     64.44     61.70     14.00     20 o
  11   5  -5      7.11     -1.60     12.10     20 <
  15   7  -5     31.73     42.50      9.50     20 o
 -10  -6  -4      2.79     14.40     14.40     20 <
   7   3  -4    280.49    340.20     17.90     20 o
  11   5  -4   2050.00   1928.90     30.40     20 o
 -17  -9  -3    166.13    112.30     10.10     20 o
   3   1  -3    204.94     91.80     22.70     20 o
   7   3  -3    127.37     75.70     19.60     20 o
  16   8  -3     33.99     -9.60     13.80     20 <
 -17  -9  -2      2.00      2.70     10.60     20 <
 -13  -7  -2     35.45     46.20     19.30     20 <
  -9  -5  -2    133.58    214.40     19.50     20 o
  -5  -3  -2   2785.60   3688.20     42.60     20 o
   9   5   1     29.16     48.90     26.10     20 <
   1   1   2    386.09    331.50     34.00     20 o
   5   3   2   2816.50   3708.60     42.40     20 o
  14   8   2     42.74     85.90     16.70     20 o
  10   6   3    789.32    796.60     21.60     20 o
  19  11   3      0.58     -3.50      7.70     20 <
 -18  -8   4     13.96     13.70      8.40     20 <
  -2   0   4   2750.00   1897.10     29.10     20 o
   2   2   4    153.65    183.20     17.80     20 o
   6   4   4      1.07      4.50     13.50     20 <
  15   9   4      0.50      6.00      7.70     20 <
 -14  -6   5     12.20     23.40      8.60     20 <
 -10  -4   5    351.16    308.20     17.10     20 o
  -6  -2   5    119.54    153.60     15.20     20 o
   7   5   5     16.64     16.80     14.60     20 <
  11   7   5    154.73    135.30     12.10     20 o
 -13  -5   6     11.22     27.00      8.70     20 o
  -9  -3   6     32.19     30.30     10.80     20 <
  -5  -1   6     12.17     20.30     13.20     20 <
  -1   1   6     89.09     89.70     13.90     20 o
   3   3   6     58.12     66.00     13.00     20 o
   7   5   6      3.03      0.70     10.30     20 <
  12   8   6     10.08      4.30      8.00     20 <
 -13  -5   7      5.05     11.40      7.10     20 <
  -9  -3   7      0.43      5.30      8.00     20 <
  -5  -1   7     28.73     27.80      9.40     20 <
  -1   1   7    139.66    139.20     11.80     20 o
   4   4   7     16.66     11.30      8.90     20 <
   8   6   7      7.58     19.80      7.10     20 <
  12   8   7     10.84     13.00      6.10     20 <
 -12  -4   8      2.47     -1.10      7.00     20 <
  -8  -2   8      4.99     -0.50      7.20     20 <
  -4   0   8      0.90      4.30      7.40     20 <
   0   2   8      8.93     11.80      7.80     20 <
   4   4   8      0.69     16.00      6.60     20 <
   8   6   8      0.18      4.60      5.80     20 <
   9   7   8      0.14      1.00      5.60     20 <
  -8  -2   9      4.24     -0.20      6.50     20 <
   1   3   9      1.30     -1.20      6.90     20 <
   5   5   9      2.46     -6.20      5.90     20 <
   9   3  -9      0.09     -3.00      5.70     20 <
   5   1  -8      3.69      1.50      6.70     20 <
  -7  -1   9     10.01     10.80      6.80     20 <
  -3   1   9     59.40     61.70      8.20     20 o
  -8  -6  -9      1.84     -1.30      4.60     21 <
  -4  -4  -9      4.01      3.00      5.40     21 <
   0  -2  -9      1.05     -5.50      5.60     21 <
  -8  -6  -8      0.13      0.60      5.60     21 <
  -4  -4  -8      0.88      1.10      5.60     21 <
   9   3  -8      4.91     10.80      7.00     21 <
  13   5  -8     99.89     99.50      9.50     21 o
   1  -1  -7    124.89    107.90     11.10     21 o
   5   1  -7     21.00     28.00      9.20     21 o
  14   6  -7     20.05     21.90      8.70     21 <
 -15  -9  -6      0.25      0.30      5.90     21 <
 -11  -7  -6     28.72     15.60      8.30     21 <
  -7  -5  -6      2.83      7.50     10.20     21 <
  -3  -3  -6     57.36     63.20     13.00     21 o
  10   4  -6      1.52      0.30      9.70     21 <
  14   6  -6     24.85     29.70      8.10     21 o
 -15  -9  -5     50.41     47.90      7.20     21 o
 -11  -7  -5    137.70    151.70     11.60     21 o
   6   2  -5    140.41    158.50     16.00     21 o
  10   4  -5    257.34    305.60     17.00     21 o
  19   9  -5     19.85     17.60      9.40     21 <
  -2  -2  -4    215.70    175.60     17.40     21 o
   2   0  -4   2815.70   2615.90     33.00     21 o
  15   7  -4     10.44     -0.20     10.80     21 <
 -18 -10  -3     13.94     11.20      7.90     21 <
 -14  -8  -3     14.11     -6.40     11.80     21 <
 -10  -6  -3    793.92    735.00     21.30     21 o
  -6  -4  -3    250.24    271.90     19.40     21 o
   7   3  -3    124.50     75.70     19.60     21 o
  -1  -1  -2    371.51    227.00     36.10     21 o
   3   1  -2   4076.90   4261.60     46.60     21 o
  -3  -1   2   4265.90   4148.20     46.30     21 o
  10   6   2     57.89     99.70     18.30     21 o
  19  11   2     16.05      7.50      9.80     21 <
   2   2   3    455.45    363.90     23.70     21 o
   6   4   3    126.95    172.80     19.10     21 o
  15   9   3    194.10    174.20     12.30     21 o
 -18  -8   4      5.59     13.70      8.40     21 <
 -14  -6   4      4.21      5.00     10.70     21 <
 -10  -4   4     43.87     77.50     15.30     21 o
  -6  -2   4    298.07    329.60     18.00     21 o
   7   5   4    246.16    232.40     15.80     21 o
  11   7   4     43.50     23.70     14.80     21 <
  16  10   4     27.78      7.60      7.40     21 <
 -17  -7   5     90.21     96.10      9.50     21 o
  -1   1   5    408.51    348.30     16.70     21 o
   3   3   5    217.94    205.30     15.40     21 o
  12   8   5     16.89     13.90      9.40     21 <
 -13  -5   6     15.50     27.00      8.70     21 o
   4   4   6     31.39     46.30     12.60     21 o
   8   6   6      3.86     14.20      9.30     21 <
  13   9   6      0.98      0.80      7.30     21 <
 -12  -4   7     30.46     43.50      8.50     21 o
  -8  -2   7     25.43     31.50      9.20     21 o
   0   2   7     15.19      0.50     10.30     21 <
   9   7   7      1.62      4.80      6.80     21 <
  13   9   7     56.58     39.80      6.90     21 o
   1   3   8      3.97      2.60      8.00     21 <
   5   5   8     18.88      8.40      6.90     21 <
  10   8   8     26.13     44.00      6.60     21 o
  -7  -1   9      6.83     10.80      6.80     21 <
   6   6   9     14.73     12.00      6.10     21 <
   0  -2  -8      7.12      0.90      6.40     21 <
 -12  -8  -7     10.20     17.60      7.00     21 <
  -8  -6  -7      4.87     26.50      6.70     21 o
   9   3  -7      3.02     10.80      7.80     21 <
   1  -1  -6     75.73    101.60     13.30     21 o
  -7  -5  -5     22.60     13.40     14.00     21 <
 -13  -5   5     14.40     13.00      8.90     21 <
  -9  -3   5     36.87     39.60     15.10     21 <
  -5  -1   5   4640.80   4949.80     41.20     21 o
   8   6   5    143.42    216.40     15.80     21 o
   5   5   7     17.29      3.00      8.70     21 <
 -11  -3   8      9.85      6.40      7.00     21 <
  -7  -1   8      2.88     11.20      7.50     21 <
  -3   1   8      2.70      5.30      7.60     21 <
   2   4   9     49.72     60.10      8.00     21 o
   8   2  -9      0.19      0.60      5.80     21 <
   4   0  -8      1.82      0.00      6.60     21 <
  -4  -4  -7     16.55      5.20      8.20     21 <
   5   1  -6     19.95     53.60     12.50     21 o
  -3  -3  -5    227.46    240.90     15.10     21 o
   0   2   6    265.95    286.60     15.60     21 o
   6   6   8      4.81      0.30      6.30     21 <
  -2   2   9     13.73      8.30      7.00     21 <
  -5  -5  -9      2.91     -0.20      4.90     21 <
 -10  -2   9      1.50      2.70      5.70     21 <
   7   7   9      8.46      5.80      5.20     21 <
  -5  -5  -9      2.82     -0.20      4.90     22 <
  -1  -3  -9      1.63      5.20      5.40     22 <
   8   2  -9      0.23      0.60      5.80     22 <
  -9  -7  -8      1.18     -0.20      5.00     22 <
  -8  -6  -8      0.11      0.60      5.60     22 <
  -4  -4  -8      0.76      1.10      5.60     22 <
   0  -2  -8      9.82      0.90      6.40     22 <
   4   0  -8      2.27      0.00      6.60     22 <
   8   2  -8      4.85     -5.50      7.10     22 <
  13   5  -8    102.82     99.50      9.50     22 o
 -12  -8  -7     11.17     17.60      7.00     22 <
  -8  -6  -7      3.99     26.50      6.70     22 o
  -4  -4  -7     16.37      5.20      8.20     22 <
   0  -2  -7     15.25      9.10      8.90     22 <
   5   1  -7     19.75     28.00      9.20     22 o
   9   3  -7      2.70     10.80      7.80     22 <
  13   5  -7      0.83      4.20      7.50     22 <
 -16 -10  -6     11.31     18.70      6.10     22 o
 -12  -8  -6      5.21      0.00      6.50     22 <
  -8  -6  -6      4.89      3.00      9.50     22 <
   1  -1  -6     80.32    101.60     13.30     22 o
   5   1  -6     19.91     53.60     12.50     22 o
   9   3  -6     44.11     31.90     10.00     22 o
  14   6  -6     22.41     29.70      8.10     22 o
 -15  -9  -5     50.64     47.90      7.20     22 o
 -11  -7  -5    141.39    151.70     11.60     22 o
  -7  -5  -5     21.32     13.40     14.00     22 <
  -3  -3  -5    226.68    240.90     15.10     22 o
   1  -1  -5    384.08    342.30     16.40     22 o
  10   4  -5    298.39    305.60     17.00     22 o
  19   9  -5     23.00     17.60      9.40     22 <
   2   0  -4   2781.30   2615.90     33.00     22 o
   6   2  -4    317.57    383.80     18.00     22 o
  15   7  -4      9.18     -0.20     10.80     22 <
 -18 -10  -3     14.29     11.20      7.90     22 <
 -14  -8  -3     11.71     -6.40     11.80     22 <
 -10  -6  -3    823.81    735.00     21.30     22 o
  -6  -4  -3    247.67    271.90     19.40     22 o
  -2  -2  -3    508.72    386.60     23.90     22 o
  11   5  -3     39.98     27.40     18.60     22 <
   3   1  -2   4139.60   4261.60     46.60     22 o
 -21 -11  -1     20.49     26.40     10.80     22 <
 -17  -9  -1     61.40     88.40     13.70     22 o
 -13  -7  -1    156.55    190.70     24.90     22 o
  -9  -5  -1     30.66     11.30     25.40     22 <
   5   3   1    173.59    225.40     36.90     22 o
  -7  -3   2  10104.00   9637.60     59.90     22 o
  -3  -1   2   4267.30   4148.20     46.30     22 o
  10   6   2     49.98     99.70     18.30     22 o
  19  11   2     15.95      7.50      9.80     22 <
   2   2   3    445.85    363.90     23.70     22 o
  11   7   3     26.58     55.60     16.20     22 o
  15   9   3    185.79    174.20     12.30     22 o
  20  12   3     97.16     62.90      9.10     22 o
 -18  -8   4      5.02     13.70      8.40     22 <
 -14  -6   4      2.72      5.00     10.70     22 <
 -10  -4   4     42.79     77.50     15.30     22 o
   3   3   4    767.28    839.80     21.80     22 o
   7   5   4    233.19    232.40     15.80     22 o
  16  10   4     24.26      7.60      7.40     22 <
 -17  -7   5     90.08     96.10      9.50     22 o
 -13  -5   5     14.28     13.00      8.90     22 <
  -9  -3   5     37.52     39.60     15.10     22 <
  -5  -1   5   4737.60   4949.80     41.20     22 o
  -1   1   5    420.16    348.30     16.70     22 o
   8   6   5    148.21    216.40     15.80     22 o
  12   8   5     17.64     13.90      9.40     22 <
  17  11   5      3.43     -6.90      7.40     22 <
  -8  -2   6     17.68     22.30     11.20     22 <
  -4   0   6   1333.30   1493.80     25.10     22 o
   0   2   6    275.89    286.60     15.60     22 o
   4   4   6     31.38     46.30     12.60     22 o
   9   7   6      1.00      0.50      8.10     22 <
  13   9   6      0.80      0.80      7.30     22 <
 -12  -4   7     28.04     43.50      8.50     22 o
  -8  -2   7     26.23     31.50      9.20     22 o
   1   3   7      3.84     -0.70      9.50     22 <
   5   5   7     18.15      3.00      8.70     22 <
   9   7   7      1.17      4.80      6.80     22 <
  10   8   7      0.10      6.10      5.80     22 <
 -11  -3   8      8.16      6.40      7.00     22 <
  -7  -1   8      3.27     11.20      7.50     22 <
  -3   1   8      3.15      5.30      7.60     22 <
   2   4   8      0.40      7.20      7.30     22 <
   6   6   8      4.95      0.30      6.30     22 <
  10   8   8     22.92     44.00      6.60     22 o
 -10  -2   9      1.45      2.70      5.70     22 <
  -2   2   9     12.41      8.30      7.00     22 <
   2   4   9     51.47     60.10      8.00     22 o
   7   7   9      8.20      5.80      5.20     22 <
   3  -1  -9     65.75     70.40      7.60     22 o
  -5  -5  -8     23.23     16.60      6.20     22 <
  -3   1   7     63.13     76.70     10.80     22 o
   3   5   9      2.76     -6.40      6.10     22 <
  10   6   2     48.36     99.70     18.30     23 o
   2   2   3    423.55    363.90     23.70     23 o
  11   7   3     37.59     55.60     16.20     23 o
  20  12   3     89.46     62.90      9.10     23 o
   3   3   4    834.24    839.80     21.80     23 o
   7   5   4    206.60    232.40     15.80     23 o
  12   8   4     86.23     75.90     12.80     23 o
  16  10   4     16.67      7.60      7.40     23 <
 -17  -7   5     89.33     96.10      9.50     23 o
 -13  -5   5     14.28     13.00      8.90     23 <
  -9  -3   5     38.43     39.60     15.10     23 <
  -5  -1   5   4801.90   4949.80     41.20     23 o
   4   4   5    210.82    284.00     15.80     23 o
   8   6   5    150.94    216.40     15.80     23 o
  13   9   5    114.39     64.30      9.50     23 o
  17  11   5      3.06     -6.90      7.40     23 <
 -16  -6   6      3.28      5.20      6.30     23 <
 -12  -4   6      1.30      7.50      8.10     23 <
  -8  -2   6     17.16     22.30     11.20     23 <
  -4   0   6   1261.90   1493.80     25.10     23 o
   0   2   6    276.90    286.60     15.60     23 o
   5   5   6     23.02     20.10     11.60     23 <
   9   7   6      1.81      0.50      8.10     23 <
  13   9   6      0.57      0.80      7.30     23 <
 -11  -3   7      1.32      3.30      7.60     23 <
  -7  -1   7    246.14    158.40     11.00     23 o
  -3   1   7     73.28     76.70     10.80     23 o
   1   3   7      3.47     -0.70      9.50     23 <
   5   5   7     19.61      3.00      8.70     23 <
  10   8   7      0.16      6.10      5.80     23 <
 -11  -3   8      5.73      6.40      7.00     23 <
  -7  -1   8      3.58     11.20      7.50     23 <
  -6   0   8     62.31     37.20      7.60     23 o
  -2   2   8      5.69      6.90      7.60     23 <
   2   4   8      0.29      7.20      7.30     23 <
   6   6   8      4.85      0.30      6.30     23 <
 -10  -2   9      1.01      2.70      5.70     23 <
  -1   3   9      3.72     -3.80      7.30     23 <
   3   5   9      2.55     -6.40      6.10     23 <
   7   7   9      7.76      5.80      5.20     23 <
   3  -1  -9     65.94     70.40      7.60     23 o
   7   1  -9      1.86     15.60      6.40     23 <
  -9  -7  -8      0.95     -0.20      5.00     23 <
  -5  -5  -8     23.70     16.60      6.20     23 <
  -1  -3  -8      3.57      9.70      6.30     23 <
   8   2  -8      5.73     -5.50      7.10     23 <
  12   4  -8      3.51     -3.60      7.30     23 <
  13   5  -7      0.83      4.20      7.50     23 <
 -16 -10  -6     14.70     18.70      6.10     23 o
 -12  -8  -6      6.08      0.00      6.50     23 <
  -8  -6  -6      5.72      3.00      9.50     23 <
  -4  -4  -6     25.16     35.50     12.40     23 <
   9   3  -6     45.57     31.90     10.00     23 o
  14   6  -6     18.09     29.70      8.10     23 o
   1  -1  -5    374.67    342.30     16.40     23 o
  10   4  -5    365.93    305.60     17.00     23 o
  14   6  -5     35.09     15.60      9.60     23 <
  19   9  -5     29.40     17.60      9.40     23 <
 -19 -11  -4      5.89      0.30      6.90     23 <
 -15  -9  -4      0.35     -6.50      7.30     23 <
 -11  -7  -4     46.73     46.30     13.70     23 o
  -7  -5  -4    291.69    252.90     15.70     23 o
   6   2  -4    321.26    383.80     18.00     23 o
  15   7  -4      6.75     -0.20     10.80     23 <
 -18 -10  -3     11.45     11.20      7.90     23 <
 -10  -6  -3    807.38    735.00     21.30     23 o
  -6  -4  -3    240.54    271.90     19.40     23 o
  -2  -2  -3    494.67    386.60     23.90     23 o
  11   5  -3     38.12     27.40     18.60     23 <
   3   1  -2   4187.30   4261.60     46.60     23 o
 -21 -11  -1     16.22     26.40     10.80     23 <
 -17  -9  -1     41.06     88.40     13.70     23 o
 -13  -7  -1    148.54    190.70     24.90     23 o
  -9  -5  -1     33.90     11.30     25.40     23 <
   5   3   1    140.05    225.40     36.90     23 o
  14   8   1      1.92      5.40     22.70     23 <
  -7  -3   2  10197.00   9637.60     59.90     23 o
  -5  -5  -9      2.59     -0.20      4.90     23 <
  -1  -3  -9      1.86      5.20      5.40     23 <
   8   2  -9      0.19      0.60      5.80     23 <
   0  -2  -8     13.60      0.90      6.40     23 <
   4   0  -8      2.65      0.00      6.60     23 <
  13   5  -8    102.95     99.50      9.50     23 o
 -12  -8  -7     12.50     17.60      7.00     23 <
  -8  -6  -7      3.72     26.50      6.70     23 o
  -4  -4  -7     15.93      5.20      8.20     23 <
   0  -2  -7     15.61      9.10      8.90     23 <
   9   3  -7      1.52     10.80      7.80     23 <
   5   1  -6     20.18     53.60     12.50     23 o
 -11  -7  -5    147.48    151.70     11.60     23 o
  -7  -5  -5     19.90     13.40     14.00     23 <
  -3  -3  -5    217.53    240.90     15.10     23 o
  -2   2   9     10.98      8.30      7.00     23 <
  11   7   2    695.01    727.50     23.60     24 o
  20  12   2      1.64     -6.60      9.00     24 <
 -10  -4   3   3078.10   2933.60     34.30     24 o
  -6  -2   3    462.88    360.30     23.70     24 o
   3   3   3    374.78    374.50     23.40     24 o
   7   5   3     55.99     38.90     17.10     24 <
  12   8   3     26.78     47.00     15.80     24 <
  -9  -3   4    205.75    172.50     17.30     24 o
  -5  -1   4     68.14     65.00     16.00     24 o
   4   4   4    103.10     68.10     15.20     24 o
   8   6   4     10.82     -8.70     13.70     24 <
  13   9   4      2.42     14.20      9.90     24 <
  -8  -2   5     16.10     41.30     14.20     24 <
   0   2   5    155.98    106.60     13.40     24 o
   5   5   5     62.99     85.30     13.20     24 o
   9   7   5      6.52     -3.40     12.70     24 <
  14  10   5      1.97      3.40      8.00     24 <
  -7  -1   6      4.53     16.00     11.60     24 <
  -3   1   6     10.94     45.10     13.30     24 o
   1   3   6     36.53     44.70     12.90     24 o
   6   6   6      2.40      7.50     10.50     24 <
  10   8   6     14.17     14.30      8.00     24 <
  15  11   6      0.60      0.20      6.40     24 <
 -10  -2   7      4.24      8.20      8.00     24 <
  -2   2   7      9.17     18.00      9.80     24 <
   2   4   7     68.60     55.40     10.20     24 o
   7   7   7      2.09      1.00      7.20     24 <
  11   9   7     11.61      6.00      5.80     24 <
 -10  -2   8      1.37      0.90      6.60     24 <
  -9  -1   8      0.45     -6.10      6.60     24 <
  -5   1   8      2.04      8.00      7.30     24 <
  -1   3   8      9.45      4.40      7.40     24 <
   3   5   8     37.74     38.00      7.60     24 o
   8   8   8     10.11     10.60      5.70     24 <
  -9  -1   9      3.29      0.80      6.10     24 <
  -4   2   9      0.88      9.10      6.50     24 <
   0   4   9     66.58     84.40      8.90     24 o
   4   6   9      2.69      5.90      5.80     24 <
   5   7   9      0.54     -0.90      5.50     24 <
  -7  -7  -9     11.33     10.60      5.00     24 <
  -3  -5  -9      2.50      4.80      5.20     24 <
   1  -3  -9      7.33      4.30      5.60     24 <
   2  -2  -9      2.20     14.80      5.90     24 <
  10   2  -9      1.27      1.50      5.80     24 <
 -11  -9  -8      0.05     -5.10      5.40     24 <
 -10  -8  -8     27.21     42.70      6.50     24 o
  -6  -6  -8      3.37      5.20      5.90     24 <
  -2  -4  -8      0.54     -4.70      5.80     24 <
   2  -2  -8      3.58      9.00      6.70     24 <
   7   1  -8      6.16     22.10      7.10     24 o
  11   3  -8     18.11     27.40      7.20     24 o
 -10  -8  -7      0.24     -9.40      5.60     24 <
  -6  -6  -7     42.77     30.00      7.30     24 o
  -1  -3  -7      2.83      1.40      8.70     24 <
   3  -1  -7     76.37     87.20     10.40     24 o
   7   1  -7    175.52    145.80     11.00     24 o
  12   4  -7     65.04     77.90      9.20     24 o
 -13  -9  -6      0.37      1.70      6.00     24 <
  -9  -7  -6      2.66      8.50      8.80     24 <
  -5  -5  -6     30.63     27.10     11.20     24 <
  -1  -3  -6     45.29     69.00     12.60     24 o
   4   0  -6   1528.20   1439.60     24.90     24 o
   8   2  -6     26.71     19.50     10.80     24 <
  13   5  -6     80.27     62.60      9.40     24 o
  -8  -6  -5    195.28    204.30     15.80     24 o
  -4  -4  -5    202.51    242.50     15.90     24 o
   0  -2  -5    147.39    169.70     14.00     24 o
   9   3  -5     21.21     55.70     15.40     24 o
  18   8  -5     23.58     27.50     10.00     24 <
 -16 -10  -4      5.96      0.00      7.20     24 <
 -12  -8  -4    126.04     97.40     12.10     24 o
   1  -1  -4    444.03    472.80     21.40     24 o
  10   4  -4      3.76     22.80     16.80     24 <
  19   9  -4      8.75      0.80     10.70     24 <
 -19 -11  -3      0.57      6.20      7.70     24 <
 -15  -9  -3    173.51    204.90     12.60     24 o
 -11  -7  -3      3.29     13.90     15.60     24 <
  -7  -5  -3     76.49     53.40     16.20     24 o
   6   2  -3    460.83    657.10     25.40     24 o
  20  10  -3      2.23     -4.70     13.10     24 <
  -6  -4  -2     11.72     83.50     25.00     24 o
   7   3  -2   9203.30   9041.40     59.00     24 o
  21  11  -2     16.09     54.50     18.90     24 <
 -11  -5   2    153.40    226.50     22.70     24 o
   3   5   7     13.46     23.50      9.10     24 <
  12  10   7      0.73      0.90      5.80     24 <
   4   6   8      0.45      4.80      6.50     24 <
   0  -4  -9     57.53     53.60      7.30     27 o
   4  -2  -9      0.68      0.20      6.20     27 <
  -8  -8  -8      3.70      2.30      5.60     27 <
  -4  -6  -8      1.14      1.30      5.50     27 <
   1  -3  -8      8.63      9.90      6.70     27 <
   5  -1  -8      2.33     19.20      7.30     27 <
   9   1  -8      0.85     -7.60      7.10     27 <
 -11  -9  -7      8.09     -3.20      6.60     27 <
  -7  -7  -7      0.26     -1.30      7.20     27 <
  -3  -5  -7     10.15      8.70      8.10     27 <
  10   2  -7      6.33     13.40      8.50     27 <
  15   5  -7      2.31      4.90      8.10     27 <
 -14 -10  -6      6.91      6.60      6.00     27 <
 -10  -8  -6     15.15      3.90      8.20     27 <
  -6  -6  -6      1.52      6.80     11.00     27 <
  -2  -4  -6     10.65     33.60     12.90     27 <
   7   1  -6      1.05     18.40     12.50     27 <
  11   3  -6     21.62     59.70     10.40     27 o
  16   6  -6      2.92      2.30      8.60     27 <
  -5  -5  -5     55.82     58.00     13.30     27 o
  -1  -3  -5     60.77     87.20     14.50     27 o
   8   2  -5      6.47     29.00     15.20     27 <
  12   4  -5    406.46    399.60     16.30     27 o
  17   7  -5     38.89     46.60     10.20     27 o
  -4  -4  -4     63.09     37.90     14.90     27 <
   0  -2  -4    904.96    856.70     24.40     27 o
   9   3  -4    124.52    230.60     18.30     27 o
  18   8  -4      4.82     26.10     10.90     27 <
  -3  -3  -3    267.72    283.80     23.20     27 o
   1  -1  -3   4814.80   5164.10     47.10     27 o
  10   4  -3   2767.00   2414.50     32.40     27 o
   2   0  -2  97602.00  87090.50    162.70     27 o
  11   5  -2    108.74    241.50     24.90     27 o
  10   6   1    550.18    520.20     25.90     27 o
  -2   0   2 100170.00  81781.40    158.40     27 o
  16  10   2     20.89     32.60     10.60     27 o
  -5  -1   3   2496.10   2072.80     34.10     27 o
  -1   1   3   5239.60   4075.40     42.60     27 o
   8   6   3    876.87    827.80     22.10     27 o
  17  11   3     62.76     34.10      8.50     27 o
  -8  -2   4    104.77    126.10     16.30     27 o
  -4   0   4   5150.70   7583.10     50.20     27 o
   9   7   4     27.84     47.30     15.40     27 o
  14  10   4     14.17     13.30      8.50     27 <
 -11  -3   5    108.89     74.50     14.40     27 o
  -7  -1   5    139.53    309.10     17.10     27 o
  -3   1   5    968.83   1042.10     22.80     27 o
   6   6   5    280.14    368.50     18.00     27 o
  15  11   5     13.93      7.30      7.70     27 <
 -14  -4   6     10.19      9.70      8.60     27 <
 -10  -2   6     55.85     60.80     11.10     27 o
  -6   0   6    177.93    335.40     16.70     27 o
  -2   2   6    167.54    197.30     14.40     27 o
   3   5   6    273.45    436.10     17.40     27 o
   7   7   6     29.99     23.20      9.90     27 <
  12  10   6      5.09     12.60      8.10     27 <
 -13  -3   7      4.57     15.10      8.30     27 <
  -9  -1   7     19.94     24.90      9.50     27 <
  -5   1   7     40.84    101.80     11.30     27 o
   4   6   7     37.17     65.00      9.90     27 o
   8   8   7      1.06     15.60      6.80     27 <
 -12  -2   8      9.73     10.90      7.50     27 <
  -8   0   8      5.53     26.80      7.50     27 o
   1   5   8     95.41     96.90      9.20     27 o
   5   7   8     11.20      9.40      6.60     27 <
  10  10   8      3.77     19.80      6.10     27 o
  -2   4   9     40.83     93.30      9.20     27 o
   2   6   9     17.15     21.90      7.60     27 <
  -5  -7  -9      0.13      1.30      5.00     27 <
   1  -3  -7     10.91     15.50      9.80     27 <
   2  -2  -6    142.36    193.00     15.00     27 o
   5   5   4    226.57    312.10     16.70     27 o
   0   4   7    742.19    788.60     18.80     27 o
   9   9   7     11.27     51.50      7.10     27 o
  -3   3   8     22.38     45.90      8.50     27 o
  -6   2   9      3.79      2.90      6.90     27 <
  -1  -5  -9      1.95      6.80      5.70     27 <
   0  -4  -8      1.21     -3.00      6.60     27 <
   3  -1  -5   1148.50   1510.60     25.10     27 o
   6   8   8      5.31     23.70      6.50     27 o
   3   7   9     12.10      8.30      6.50     27 <
  -5  -7  -9      0.19      1.30      5.00     28 <
  -1  -5  -9      1.80      6.80      5.70     28 <
   3  -3  -9     11.10     -4.40      6.20     28 <
   4  -2  -9      0.70      0.20      6.20     28 <
  -9  -9  -8      1.01      0.60      5.10     28 <
  -8  -8  -8      4.75      2.30      5.60     28 <
  -4  -6  -8      0.91      1.30      5.50     28 <
   0  -4  -8      0.61     -3.00      6.60     28 <
   4  -2  -8     11.34     29.80      7.50     28 o
   9   1  -8      0.54     -7.60      7.10     28 <
  13   3  -8      6.70     18.30      7.60     28 <
 -12 -10  -7      1.59     -9.00      6.20     28 <
  -8  -8  -7      9.45     13.00      6.20     28 <
  -3  -5  -7     11.91      8.70      8.10     28 <
   1  -3  -7      6.91     15.50      9.80     28 <
   5  -1  -7     95.96    130.30     11.30     28 o
  10   2  -7      7.14     13.40      8.50     28 <
  15   5  -7      2.26      4.90      8.10     28 <
 -15 -11  -6      0.58      0.00      5.70     28 <
 -11  -9  -6      1.97      6.60      6.50     28 <
  -7  -7  -6    129.97     78.80     10.70     28 o
  -2  -4  -6      9.35     33.60     12.90     28 <
   2  -2  -6    123.03    193.00     15.00     28 o
  11   3  -6     29.81     59.70     10.40     28 o
  16   6  -6      4.93      2.30      8.60     28 <
 -14 -10  -5      1.04     -5.60      6.50     28 <
 -10  -8  -5     19.07     24.00      9.80     28 <
  -1  -3  -5    101.84     87.20     14.50     28 o
   3  -1  -5   1361.60   1510.60     25.10     28 o
  12   4  -5    408.67    399.60     16.30     28 o
  17   7  -5     38.60     46.60     10.20     28 o
 -17 -11  -4      5.24      4.50      7.10     28 <
 -13  -9  -4      2.95      9.80      9.30     28 <
  -9  -7  -4     85.23    136.20     15.20     28 o
   0  -2  -4   1060.00    856.70     24.40     28 o
   4   0  -4   5659.20   6793.60     47.90     28 o
   9   3  -4    103.97    230.60     18.30     28 o
  18   8  -4     26.04     26.10     10.90     28 <
 -20 -12  -3     72.12     53.10      8.70     28 o
 -16 -10  -3      4.84      3.20      7.90     28 <
 -12  -8  -3     31.67     14.40     15.30     28 <
   1  -1  -3   3848.20   5164.10     47.10     28 o
  10   4  -3   2820.90   2414.50     32.40     28 o
 -19 -11  -2     15.90     10.50      8.40     28 <
 -15  -9  -2      1.25      6.50     11.00     28 <
 -11  -7  -2    731.23    850.10     23.10     28 o
   2   0  -2 107090.00  87090.50    162.70     28 o
  11   5  -2     76.45    241.50     24.90     28 o
 -18 -10  -1      3.08     -6.40     10.70     28 <
 -14  -8  -1     31.53     41.90     21.10     28 <
  15   9   1     89.20     57.70     17.70     28 o
  -2   0   2 107580.00  81781.40    158.40     28 o
   7   5   2    181.83    192.90     22.90     28 o
  -5  -1   3   2252.10   2072.80     34.10     28 o
   8   6   3    953.15    827.80     22.10     28 o
  13   9   3    108.36     68.40     13.30     28 o
  -8  -2   4     94.80    126.10     16.30     28 o
  -4   0   4   5785.00   7583.10     50.20     28 o
   5   5   4    161.23    312.10     16.70     28 o
  14  10   4     28.57     13.30      8.50     28 <
 -15  -5   5      1.12      7.80      7.80     28 <
 -11  -3   5     86.18     74.50     14.40     28 o
  -7  -1   5    200.67    309.10     17.10     28 o
   2   4   5   2927.80   2727.80     31.90     28 o
   6   6   5    332.84    368.50     18.00     28 o
  11   9   5    187.38    170.60     11.90     28 o
  16  12   5     19.76     10.40      7.00     28 <
 -14  -4   6     10.35      9.70      8.60     28 <
 -10  -2   6     40.21     60.80     11.10     28 o
  -6   0   6    201.66    335.40     16.70     28 o
  -1   3   6    102.95    103.90     13.50     28 o
   3   5   6    423.66    436.10     17.40     28 o
   8   8   6     25.02     62.40      9.50     28 o
  12  10   6      8.98     12.60      8.10     28 <
 -13  -3   7     10.90     15.10      8.30     28 <
  -9  -1   7     19.98     24.90      9.50     28 <
  -4   2   7      2.96     12.50      9.20     28 <
   0   4   7    707.83    788.60     18.80     28 o
   5   7   7     74.62     76.20      9.80     28 o
   9   9   7     38.57     51.50      7.10     28 o
 -12  -2   8     10.97     10.90      7.50     28 <
 -11  -1   8      0.31      3.60      7.00     28 <
  -7   1   8      4.06      3.70      7.10     28 <
  -3   3   8     19.64     45.90      8.50     28 o
   1   5   8     94.64     96.90      9.20     28 o
   2   6   8      0.57     -1.30      7.60     28 <
   6   8   8     12.78     23.70      6.50     28 o
  10  10   8     13.95     19.80      6.10     28 o
  -6   2   9      2.65      2.90      6.90     28 <
  -2   4   9     22.56     93.30      9.20     28 o
  -1   5   9      0.25      4.90      7.30     28 <
   3   7   9     14.50      8.30      6.50     28 <
  -6  -8  -9      1.28      3.80      4.70     28 <
  -6  -8  -9      0.90      3.80      4.70     29 <
  -2  -6  -9     17.43     20.60      5.60     29 o
  -1  -5  -9      1.73      6.80      5.70     29 <
   3  -3  -9     10.69     -4.40      6.20     29 <
   7  -1  -9      4.77     11.50      6.60     29 <
  -9  -9  -8      0.84      0.60      5.10     29 <
  -5  -7  -8      5.06     13.20      6.30     29 <
  -1  -5  -8    103.42    100.40      7.90     29 o
   0  -4  -8      0.68     -3.00      6.60     29 <
   4  -2  -8     12.82     29.80      7.50     29 o
   8   0  -8      5.64     17.90      7.70     29 <
   9   1  -8      0.66     -7.60      7.10     29 <
  13   3  -8      7.03     18.30      7.60     29 <
 -12 -10  -7      1.67     -9.00      6.20     29 <
  -8  -8  -7      8.40     13.00      6.20     29 <
  -4  -6  -7     54.27     86.30      9.50     29 o
   1  -3  -7      7.95     15.50      9.80     29 <
   5  -1  -7    100.22    130.30     11.30     29 o
   9   1  -7      9.19     31.80      8.50     29 o
  10   2  -7      6.46     13.40      8.50     29 <
  14   4  -7     15.76     31.20      8.10     29 o
 -15 -11  -6      0.77      0.00      5.70     29 <
 -11  -9  -6      1.86      6.60      6.50     29 <
  -7  -7  -6    101.72     78.80     10.70     29 o
  -3  -5  -6    231.83    367.90     16.00     29 o
   2  -2  -6    125.87    193.00     15.00     29 o
   6   0  -6    164.63    289.20     15.70     29 o
  11   3  -6     31.25     59.70     10.40     29 o
  15   5  -6     12.63     14.80      8.10     29 <
 -14 -10  -5      2.08     -5.60      6.50     29 <
 -10  -8  -5     17.53     24.00      9.80     29 <
  -6  -6  -5    367.76    435.40     17.70     29 o
   3  -1  -5   1393.50   1510.60     25.10     29 o
   7   1  -5    337.27    377.10     17.20     29 o
  12   4  -5    454.08    399.60     16.30     29 o
 -17 -11  -4     10.72      4.50      7.10     29 <
 -13  -9  -4      3.13      9.80      9.30     29 <
  -9  -7  -4     38.98    136.20     15.20     29 o
  -5  -5  -4    442.55    474.80     17.90     29 o
   4   0  -4   5885.00   6793.60     47.90     29 o
  13   5  -4     10.22     43.10     14.50     29 <
  18   8  -4     21.63     26.10     10.90     29 <
 -20 -12  -3     93.93     53.10      8.70     29 o
 -16 -10  -3      5.33      3.20      7.90     29 <
 -12  -8  -3     31.58     14.40     15.30     29 <
  -8  -6  -3    858.38    869.20     21.10     29 o
   5   1  -3   1531.90   1541.50     30.40     29 o
  19   9  -3     13.54     51.70     13.50     29 o
 -19 -11  -2     14.97     10.50      8.40     29 <
 -15  -9  -2      1.06      6.50     11.00     29 <
 -11  -7  -2    929.94    850.10     23.10     29 o
   2   0  -2 110890.00  87090.50    162.70     29 o
  11   5  -2     68.94    241.50     24.90     29 o
 -18 -10  -1      2.34     -6.40     10.70     29 <
 -14  -8  -1     50.40     41.90     21.10     29 <
  15   9   1     59.66     57.70     17.70     29 o
   7   5   2    154.10    192.90     22.90     29 o
  -9  -3   3    111.26    108.70     18.00     29 o
  -5  -1   3   2416.00   2072.80     34.10     29 o
   4   4   3   5642.70   5557.30     45.50     29 o
  13   9   3    103.92     68.40     13.30     29 o
  18  12   3      5.49     14.70      7.40     29 <
 -16  -6   4      8.02     -5.60      9.40     29 <
 -12  -4   4     59.12     62.30     15.90     29 o
  -8  -2   4    103.87    126.10     16.30     29 o
   1   3   4     88.28    215.40     18.60     29 o
   5   5   4    180.30    312.10     16.70     29 o
  10   8   4    328.31    345.10     17.10     29 o
 -19  -7   5      9.87      6.50      7.90     29 <
 -15  -5   5      1.22      7.80      7.80     29 <
 -11  -3   5     85.58     74.50     14.40     29 o
  -2   2   5     59.81     81.70     14.30     29 o
   2   4   5   2878.90   2727.80     31.90     29 o
   7   7   5    241.44    211.00     15.60     29 o
  11   9   5    212.48    170.60     11.90     29 o
  16  12   5     23.62     10.40      7.00     29 <
 -14  -4   6     11.22      9.70      8.60     29 <
  -5   1   6     36.16     42.00     13.00     29 o
  -1   3   6     99.09    103.90     13.50     29 o
   4   6   6     22.42     29.30     12.30     29 <
   8   8   6     23.46     62.40      9.50     29 o
  13  11   6      4.01      6.10      6.80     29 <
 -12  -2   7      9.17      1.10      7.60     29 <
  -4   2   7      2.68     12.50      9.20     29 <
   0   4   7    739.99    788.60     18.80     29 o
   1   5   7      3.88      5.90      9.30     29 <
   5   7   7     75.47     76.20      9.80     29 o
   9   9   7     30.49     51.50      7.10     29 o
  10  10   7      6.73      0.90      5.90     29 <
 -11  -1   8      0.32      3.60      7.00     29 <
  -7   1   8      3.54      3.70      7.10     29 <
  -3   3   8     20.39     45.90      8.50     29 o
  -2   4   8      0.98     11.60      7.40     29 <
   2   6   8      0.81     -1.30      7.60     29 <
   6   8   8     12.85     23.70      6.50     29 o
   7   9   8      1.09     -7.50      5.60     29 <
  -6   2   9      2.62      2.90      6.90     29 <
  -5   3   9      2.86      1.50      6.70     29 <
  -1   5   9      0.30      4.90      7.30     29 <
   3   7   9     13.55      8.30      6.50     29 <
   4   8   9      3.92     -0.10      5.70     29 <
  -6  -8  -9      0.60      3.80      4.70     30 <
  -3  -7  -9      9.62     11.20      5.20     30 <
  -2  -6  -9     16.14     20.60      5.60     30 o
   2  -4  -9     22.27     45.40      6.80     30 o
   6  -2  -9      1.59      3.70      5.80     30 <
   7  -1  -9      4.77     11.50      6.60     30 <
 -10 -10  -8      1.63      5.10      5.20     30 <
  -6  -8  -8      5.22     18.80      5.80     30 o
  -5  -7  -8      4.25     13.20      6.30     30 <
  -1  -5  -8    102.15    100.40      7.90     30 o
   3  -3  -8     16.94     36.50      7.00     30 o
   7  -1  -8      3.27      4.10      6.20     30 <
   8   0  -8      5.62     17.90      7.70     30 <
  12   2  -8      9.83      3.60      7.60     30 <
  -9  -9  -7      5.10     15.30      6.10     30 <
  -4  -6  -7     53.77     86.30      9.50     30 o
   0  -4  -7    693.09    604.20     16.50     30 o
   4  -2  -7      3.11     13.60      8.50     30 <
   9   1  -7     10.31     31.80      8.50     30 o
  13   3  -7     27.46     11.10      7.60     30 <
 -12 -10  -6     15.46     15.70      5.90     30 <
  -3  -5  -6    210.47    367.90     16.00     30 o
   1  -3  -6     93.37     66.30     13.10     30 o
   6   0  -6    157.31    289.20     15.70     30 o
  10   2  -6     54.03     19.60      9.70     30 <
  15   5  -6     13.64     14.80      8.10     30 <
 -15 -11  -5      2.43     10.40      5.90     30 <
  -6  -6  -5    363.72    435.40     17.70     30 o
  -2  -4  -5   2377.00   2135.60     28.60     30 o
   2  -2  -5     55.37     63.10     13.40     30 o
   7   1  -5    318.55    377.10     17.20     30 o
  16   6  -5     14.38     13.70      9.40     30 <
  -5  -5  -4    462.15    474.80     17.90     30 o
  -1  -3  -4    131.20    214.50     17.90     30 o
   8   2  -4     32.58     48.60     15.20     30 o
  13   5  -4      7.27     43.10     14.50     30 <
  -8  -6  -3    797.75    869.20     21.10     30 o
  -4  -4  -3   5884.40   4842.20     42.60     30 o
   5   1  -3   1526.40   1541.50     30.40     30 o
  14   6  -3    246.88    279.70     20.70     30 o
  19   9  -3     11.73     51.70     13.50     30 o
 -11  -7  -2    953.62    850.10     23.10     30 o
  -7  -5  -2    248.21    223.60     22.10     30 o
 -14  -8  -1     53.70     41.90     21.10     30 <
 -21 -11   0     25.91     -3.10     14.70     30 <
  15   9   1     50.83     57.70     17.70     30 o
  20  12   1     11.35      3.00     10.60     30 <
  -6  -2   2   1475.50   1526.20     36.90     30 o
  12   8   2   1008.50   1122.60     25.60     30 o
 -13  -5   3      3.69     20.60     19.30     30 <
  -9  -3   3    105.20    108.70     18.00     30 o
   4   4   3   5419.10   5557.30     45.50     30 o
   9   7   3    134.93    139.80     16.20     30 o
  18  12   3      4.87     14.70      7.40     30 <
 -20  -8   4     76.20     68.50     11.40     30 o
 -16  -6   4      6.76     -5.60      9.40     30 <
 -12  -4   4     54.69     62.30     15.90     30 o
  -3   1   4    175.84    157.40     16.80     30 o
   1   3   4     95.77    215.40     18.60     30 o
   6   6   4     35.05     67.30     13.20     30 o
  10   8   4    296.18    345.10     17.10     30 o
  15  11   4      2.72     20.00      6.80     30 <
  -2   2   5     56.18     81.70     14.30     30 o
   3   5   5     57.42     56.80     13.20     30 o
   7   7   5    222.00    211.00     15.60     30 o
  12  10   5      1.23      4.40      7.90     30 <
 -17  -5   6      2.12      4.00      6.60     30 <
 -13  -3   6     13.38     12.00      8.20     30 <
  -9  -1   6      0.53      3.60     10.20     30 <
  -5   1   6     33.74     42.00     13.00     30 o
   0   4   6     32.62     48.80     13.00     30 o
   4   6   6     19.62     29.30     12.30     30 <
   9   9   6      1.85     10.40      7.00     30 <
  13  11   6      3.75      6.10      6.80     30 <
  14  12   6      3.08     -3.30      6.20     30 <
 -12  -2   7      7.83      1.10      7.60     30 <
  -7   1   7    196.20    162.00     10.80     30 o
  -3   3   7     15.09      7.20      9.30     30 <
   1   5   7      2.83      5.90      9.30     30 <
   6   8   7     23.65     10.70      7.50     30 <
  10  10   7      6.73      0.90      5.90     30 <
  11  11   7      4.43      2.70      5.60     30 <
 -10   0   8     13.70     13.50      7.50     30 <
  -6   2   8      6.49      1.30      6.80     30 <
  -2   4   8      0.67     11.60      7.40     30 <
   3   7   8      1.02     -0.10      6.50     30 <
   7   9   8      0.84     -7.50      5.60     30 <
   8  10   8      0.79     -2.90      4.90     30 <
  -9   1   9      0.57      8.70      6.00     30 <
  -5   3   9      2.25      1.50      6.70     30 <
  -4   4   9      6.85      9.50      6.60     30 <
   0   6   9      0.40     -1.80      6.30     30 <
   4   8   9      3.23     -0.10      5.70     30 <
   5   9   9     14.31      9.10      5.20     30 <
  -1  -7  -9     18.21      9.10      5.10     33 <
   3  -5  -9      4.02      2.00      5.80     33 <
   8  -2  -9      0.45      0.30      5.80     33 <
  -9 -11  -8      0.28     -1.90      5.30     33 <
  -8 -10  -8      0.31     -1.40      4.80     33 <
  -4  -8  -8      7.94     13.60      5.60     33 <
   0  -6  -8      2.66     -4.20      5.90     33 <
   5  -3  -8      0.85      5.10      6.00     33 <
   9  -1  -8      0.13     -5.00      7.10     33 <
  14   2  -8      0.61     -3.70      7.00     33 <
 -11 -11  -7      3.61     11.40      6.30     33 <
  -7  -9  -7     29.80     53.10      7.20     33 o
  -3  -7  -7     29.18     26.60      8.30     33 o
   2  -4  -7     67.63     73.20      9.90     33 o
   6  -2  -7      1.25      2.30      8.40     33 <
  11   1  -7     80.23     57.10      8.90     33 o
  16   4  -7     30.36     28.00      8.00     33 o
 -14 -12  -6      5.39      5.30      5.80     33 <
 -10 -10  -6      2.15     12.20      7.70     33 <
  -1  -5  -6    856.63    891.60     20.90     33 o
   8   0  -6     61.85     76.10     12.20     33 o
  13   3  -6     18.95     17.80      9.00     33 <
  18   6  -6      0.84      3.50      7.90     33 <
 -17 -13  -5      7.03     -3.10      6.20     33 <
 -13 -11  -5      0.88      6.70      6.30     33 <
  -8  -8  -5    127.17    140.40     13.80     33 o
  -4  -6  -5    227.27    207.80     14.80     33 o
   5  -1  -5   4792.90   4584.40     40.70     33 o
  10   2  -5     36.64     54.60     14.80     33 o
  19   7  -5     21.78     -0.80      9.10     33 <
 -15 -11  -4     19.21     22.50      7.30     33 o
 -11  -9  -4      0.81      3.30     11.30     33 <
  -7  -7  -4    141.30    103.00     14.50     33 o
   2  -2  -4    171.16    182.90     17.80     33 o
   7   1  -4    256.35    158.70     17.10     33 o
  16   6  -4      4.68     -6.90     10.60     33 <
 -18 -12  -3      3.54     11.30      7.50     33 <
 -14 -10  -3      0.90      9.10      9.70     33 <
  -5  -5  -3    203.83    144.70     18.70     33 o
  18   8  -3      4.54     19.00     13.40     33 <
 -12  -8  -2   1324.80   1678.50     28.60     33 o
  -8  -6  -2    200.74    214.60     19.40     33 o
   1  -1  -2    395.60    278.20     34.30     33 o
  20  10  -2     21.68     30.90     17.80     33 <
 -19 -11  -1     27.40     36.10     11.00     33 o
  16  10   1      2.77      2.60     13.60     33 <
 -14  -6   2    449.01    502.30     29.00     33 o
  -1   1   2    435.10    229.10     34.30     33 o
  13   9   2      4.71     15.00     16.00     33 <
  18  12   2    150.50    100.90     11.10     33 o
  -8  -2   3    204.41    198.90     19.60     33 o
   1   3   3    215.01    132.40     21.80     33 o
  10   8   3     26.72     11.00     14.70     33 <
  15  11   3     17.41     13.10      8.40     33 <
 -19  -7   4      9.92     15.10      9.00     33 <
 -15  -5   4     65.30     58.10     10.40     33 o
  -6   0   4    814.45    894.90     21.80     33 o
  -2   2   4    161.88    140.10     17.10     33 o
   3   5   4    247.25    248.40     16.40     33 o
  12  10   4     19.04     40.20     10.10     33 o
  17  13   4     22.41     33.60      7.00     33 o
 -13  -3   5     25.01      7.90      9.80     33 <
  -9  -1   5    388.83    369.90     18.00     33 o
   0   4   5   1247.30   1087.90     22.30     33 o
   5   7   5     72.72     54.90     14.10     33 o
   9   9   5    166.74    145.10     12.40     33 o
  14  12   5      0.78      3.70      7.10     33 <
 -16  -4   6      0.29     -6.80      6.10     33 <
 -11  -1   6      6.11     15.50      9.20     33 <
  -7   1   6      1.16      3.20     11.90     33 <
   2   6   6      3.13     15.90     12.50     33 <
   7   9   6      5.48     -3.40      8.70     33 <
  11  11   6      6.70     15.00      7.00     33 <
  12  12   6     12.17     16.80      7.10     33 <
 -14  -2   7      0.74      2.50      8.00     33 <
  -5   3   7     26.62     23.90      9.10     33 <
  -1   5   7      3.63     -2.80      9.10     33 <
   4   8   7      3.57     -1.70      7.60     33 <
   9  11   7      1.23     -6.80      5.70     33 <
 -12   0   8    134.83    191.80     11.10     33 o
  -8   2   8      3.04      1.00      6.90     33 <
  -3   5   8     34.09     33.70      8.30     33 o
   1   7   8     18.68     15.20      7.40     33 <
   6  10   8      0.25      6.70      5.10     33 <
 -10   2   9      0.79     -3.40      6.20     33 <
  -6   4   9     40.88     38.60      7.40     33 o
  -1   7   9     11.46     15.20      7.40     33 <
   3   9   9     43.36     49.50      6.90     33 o
  -6  -8  -6     56.34     59.90     10.50     33 o
   3  -3  -6     54.75     70.20     13.00     33 o
  -4   2   5     22.71     30.90     14.40     33 <
  -9   1   7     32.51     37.70      8.70     33 o
   4  10   9      0.05     -3.70      5.30     33 <
  -2  -8  -9      0.93      6.40      5.30     33 <
   7  -3  -9      0.41      0.10      6.20     33 <
  -2   4   6      1.64      3.90     13.10     33 <
   0   6   7     90.33     97.60     10.20     33 o
  -7   3   8      4.32     13.80      7.10     33 <
   2   8   8     20.46     22.40      6.90     33 o
  -5   5   9      3.72      4.30      6.80     33 <
  -2  -8  -9      0.91      6.40      5.30     34 <
   2  -6  -9     14.21      6.10      5.80     34 <
   3  -5  -9      3.27      2.00      5.80     34 <
   7  -3  -9      0.34      0.10      6.20     34 <
  -9 -11  -8      0.19     -1.90      5.30     34 <
  -5  -9  -8      2.58      4.00      5.10     34 <
   0  -6  -8      2.36     -4.20      5.90     34 <
   4  -4  -8      1.71      3.70      6.00     34 <
   9  -1  -8      0.12     -5.00      7.10     34 <
  13   1  -8      9.12      9.00      7.30     34 <
 -12 -12  -7     45.24     57.20      7.20     34 o
  -8 -10  -7      3.88      0.90      5.60     34 <
  -3  -7  -7     29.34     26.60      8.30     34 o
   1  -5  -7      2.33      4.50      8.30     34 <
   6  -2  -7      1.42      2.30      8.40     34 <
  15   3  -7      4.92     12.40      7.70     34 <
 -10 -10  -6      2.57     12.20      7.70     34 <
  -6  -8  -6     61.01     59.90     10.50     34 o
  -2  -6  -6      2.30     -0.90     12.90     34 <
   3  -3  -6     60.59     70.20     13.00     34 o
  12   2  -6     12.96     11.90      8.70     34 <
  17   5  -6      5.29     12.30      8.40     34 <
 -17 -13  -5      7.34     -3.10      6.20     34 <
 -13 -11  -5      3.33      6.70      6.30     34 <
  -9  -9  -5    195.67    196.60     12.50     34 o
  -4  -6  -5    235.69    207.80     14.80     34 o
   0  -4  -5   1227.30   1286.50     23.10     34 o
   5  -1  -5   4907.40   4584.40     40.70     34 o
   9   1  -5    385.01    469.80     18.20     34 o
  14   4  -5     52.49     43.60     10.10     34 o
  19   7  -5     14.39     -0.80      9.10     34 <
 -11  -9  -4      3.61      3.30     11.30     34 <
  -7  -7  -4    150.49    103.00     14.50     34 o
  -3  -5  -4    252.22    237.70     16.80     34 o
   2  -2  -4    163.13    182.90     17.80     34 o
  11   3  -4     16.89     43.20     17.00     34 <
  16   6  -4      3.36     -6.90     10.60     34 <
 -18 -12  -3      1.93     11.30      7.50     34 <
 -14 -10  -3      2.18      9.10      9.70     34 <
  -1  -3  -3    218.50    108.30     22.90     34 o
   8   2  -3    247.49    119.60     20.00     34 o
  13   5  -3      9.93     -3.10     19.40     34 <
  -8  -6  -2    208.64    214.60     19.40     34 o
   1  -1  -2    442.43    278.20     34.30     34 o
  10   4  -2     12.18     34.60     22.50     34 <
 -19 -11  -1     34.76     36.10     11.00     34 o
  16  10   1      3.13      2.60     13.60     34 <
 -18  -8   2   1092.00   1281.70     25.50     34 o
  13   9   2      2.14     15.00     16.00     34 <
  18  12   2    149.99    100.90     11.10     34 o
 -12  -4   3    122.10    171.00     18.60     34 o
   1   3   3    219.27    132.40     21.80     34 o
   6   6   3    573.53    451.70     20.30     34 o
  15  11   3     22.10     13.10      8.40     34 <
 -10  -2   4     72.08     96.50     15.90     34 o
  -6   0   4    857.05    894.90     21.80     34 o
   3   5   4    261.52    248.40     16.40     34 o
   8   8   4   1001.10   1033.60     22.80     34 o
 -17  -5   5      0.34     -5.50      7.70     34 <
 -13  -3   5     22.79      7.90      9.80     34 <
  -4   2   5     19.73     30.90     14.40     34 <
   5   7   5     61.01     54.90     14.10     34 o
  10  10   5      1.73     -3.00      9.80     34 <
  15  13   5      5.37      7.60      7.00     34 <
 -15  -3   6      4.91     17.00      7.30     34 <
 -11  -1   6      5.90     15.50      9.20     34 <
  -2   4   6      1.68      3.90     13.10     34 <
   3   7   6      3.37     11.60     11.80     34 <
   7   9   6      5.71     -3.40      8.70     34 <
  12  12   6     13.77     16.80      7.10     34 <
 -13  -1   7      0.66      0.50      7.50     34 <
  -9   1   7     30.95     37.70      8.70     34 o
  -5   3   7     27.42     23.90      9.10     34 <
   0   6   7     83.55     97.60     10.20     34 o
   5   9   7    167.93    187.40     10.90     34 o
   9  11   7      1.22     -6.80      5.70     34 <
  10  12   7     39.70     34.20      6.40     34 o
 -11   1   8      0.53      0.00      7.00     34 <
  -7   3   8      4.31     13.80      7.10     34 <
  -3   5   8     35.32     33.70      8.30     34 o
   2   8   8     22.39     22.40      6.90     34 o
   7  11   8      6.55      1.30      5.20     34 <
  -9   3   9      0.18      4.50      6.30     34 <
  -5   5   9      4.18      4.30      6.80     34 <
  -1   7   9     11.99     15.20      7.40     34 <
   0   8   9     12.30     28.20      7.00     34 o
   4  10   9      0.10     -3.70      5.30     34 <
  -1  -7  -8     18.78     17.10      5.90     34 <
   7  -1  -6      1.22     10.60     11.80     34 <
  -6   2   6     23.33     41.30     12.30     34 o
  -4   4   7     18.49      7.20      8.60     34 <
  -2   6   8      2.27      3.40      6.80     34 <
   8  -2  -8      3.24      2.50      6.20     34 <
  -2  -8  -9      0.78      6.40      5.30     35 <
   2  -6  -9     15.55      6.10      5.80     35 <
   7  -3  -9      0.30      0.10      6.20     35 <
  -9 -11  -8      0.19     -1.90      5.30     35 <
  -5  -9  -8      2.40      4.00      5.10     35 <
  -1  -7  -8     20.26     17.10      5.90     35 <
   0  -6  -8      2.21     -4.20      5.90     35 <
   4  -4  -8      1.35      3.70      6.00     35 <
   8  -2  -8      2.86      2.50      6.20     35 <
   9  -1  -8      0.12     -5.00      7.10     35 <
  13   1  -8      9.64      9.00      7.30     35 <
 -12 -12  -7     41.32     57.20      7.20     35 o
  -8 -10  -7      3.79      0.90      5.60     35 <
  -3  -7  -7     27.86     26.60      8.30     35 o
   1  -5  -7      1.91      4.50      8.30     35 <
   6  -2  -7      1.38      2.30      8.40     35 <
  15   3  -7      5.05     12.40      7.70     35 <
 -10 -10  -6      1.94     12.20      7.70     35 <
  -6  -8  -6     64.75     59.90     10.50     35 o
  -2  -6  -6      3.16     -0.90     12.90     35 <
   3  -3  -6     65.25     70.20     13.00     35 o
   7  -1  -6      1.02     10.60     11.80     35 <
  12   2  -6     13.84     11.90      8.70     35 <
  17   5  -6     10.52     12.30      8.40     35 <
 -17 -13  -5      7.72     -3.10      6.20     35 <
 -13 -11  -5      6.11      6.70      6.30     35 <
  -9  -9  -5    195.53    196.60     12.50     35 o
  -4  -6  -5    232.12    207.80     14.80     35 o
   0  -4  -5   1251.30   1286.50     23.10     35 o
   9   1  -5    397.97    469.80     18.20     35 o
  14   4  -5     46.33     43.60     10.10     35 o
  19   7  -5      9.67     -0.80      9.10     35 <
 -11  -9  -4      6.26      3.30     11.30     35 <
  -7  -7  -4    140.92    103.00     14.50     35 o
  -3  -5  -4    257.49    237.70     16.80     35 o
   2  -2  -4    162.84    182.90     17.80     35 o
   6   0  -4    811.05    713.50     21.60     35 o
  11   3  -4     19.35     43.20     17.00     35 <
  16   6  -4     10.40     -6.90     10.60     35 <
 -18 -12  -3      5.88     11.30      7.50     35 <
 -14 -10  -3      1.64      9.10      9.70     35 <
  -1  -3  -3    229.70    108.30     22.90     35 o
   8   2  -3    225.94    119.60     20.00     35 o
  13   5  -3      8.10     -3.10     19.40     35 <
  -8  -6  -2    233.55    214.60     19.40     35 o
  10   4  -2      6.00     34.60     22.50     35 <
 -19 -11  -1     36.57     36.10     11.00     35 o
  16  10   1      3.17      2.60     13.60     35 <
 -18  -8   2   1170.70   1281.70     25.50     35 o
   4   4   2     62.85    169.90     27.20     35 o
  13   9   2      1.36     15.00     16.00     35 <
  18  12   2    145.01    100.90     11.10     35 o
 -12  -4   3     94.32    171.00     18.60     35 o
   1   3   3    218.90    132.40     21.80     35 o
   6   6   3    542.96    451.70     20.30     35 o
  15  11   3     20.92     13.10      8.40     35 <
 -10  -2   4     72.50     96.50     15.90     35 o
  -6   0   4    856.31    894.90     21.80     35 o
   3   5   4    278.66    248.40     16.40     35 o
   8   8   4   1014.90   1033.60     22.80     35 o
  13  11   4     58.42     45.00      9.20     35 o
 -17  -5   5      0.75     -5.50      7.70     35 <
  -4   2   5     19.99     30.90     14.40     35 <
   1   5   5     29.59     26.20     12.90     35 <
   5   7   5     56.98     54.90     14.10     35 o
  10  10   5      1.66     -3.00      9.80     35 <
  15  13   5      5.92      7.60      7.00     35 <
 -15  -3   6      4.31     17.00      7.30     35 <
 -11  -1   6      6.30     15.50      9.20     35 <
  -6   2   6     19.63     41.30     12.30     35 o
  -2   4   6      2.32      3.90     13.10     35 <
   3   7   6      4.49     11.60     11.80     35 <
   7   9   6      5.28     -3.40      8.70     35 <
  12  12   6     13.82     16.80      7.10     35 <
 -13  -1   7      1.46      0.50      7.50     35 <
  -9   1   7     32.83     37.70      8.70     35 o
  -4   4   7     17.42      7.20      8.60     35 <
   0   6   7     81.90     97.60     10.20     35 o
   5   9   7    169.80    187.40     10.90     35 o
   9  11   7      1.00     -6.80      5.70     35 <
  10  12   7     39.96     34.20      6.40     35 o
 -11   1   8      0.62      0.00      7.00     35 <
  -7   3   8      4.34     13.80      7.10     35 <
  -2   6   8      2.86      3.40      6.80     35 <
   2   8   8     20.85     22.40      6.90     35 o
   7  11   8      6.23      1.30      5.20     35 <
  -9   3   9      0.14      4.50      6.30     35 <
  -5   5   9      4.19      4.30      6.80     35 <
  -4   6   9      0.12     -1.30      6.20     35 <
  -1   7   9     12.57     15.20      7.40     35 <
   0   8   9     11.98     28.20      7.00     35 o
   4  10   9      0.09     -3.70      5.30     35 <
  -4 -10  -9      0.18      0.90      4.50     36 <
   1  -7  -9     11.63     14.80      5.30     36 <
  10  -2  -9      0.54     -0.50      5.90     36 <
  -6 -10  -8      0.18      0.20      4.90     36 <
  -2  -8  -8     19.29     10.30      5.80     36 <
   3  -5  -8     37.06     28.30      6.70     36 o
   7  -3  -8      4.59      3.60      6.10     36 <
  12   0  -8    141.16    127.10     10.60     36 o
  -9 -11  -7      0.98    -14.70      5.50     36 <
   0  -6  -7     88.69     72.30      8.80     36 o
   9  -1  -7     33.72     30.20      8.50     36 o
  14   2  -7      0.99      8.90      7.50     36 <
 -12 -12  -6     10.24     13.60      6.10     36 <
  -7  -9  -6      7.15     -2.10      8.00     36 <
  -3  -7  -6      9.15     29.30     11.70     36 <
   2  -4  -6      1.68      1.80     12.20     36 <
  11   1  -6     11.81     20.90      9.10     36 <
  16   4  -6      0.25     -6.20      7.60     36 <
 -14 -12  -5      0.69      3.90      6.20     36 <
 -10 -10  -5      3.76      2.40      8.20     36 <
  -5  -7  -5     67.41     41.20     13.10     36 o
  -1  -5  -5     21.17     21.10     12.50     36 <
   4  -2  -5     12.78     18.90     13.40     36 <
  13   3  -5     19.39     14.90      9.90     36 <
  18   6  -5     10.10     11.90      9.30     36 <
 -12 -10  -4     25.04     47.30      9.90     36 o
  -8  -8  -4    928.85    973.00     22.20     36 o
   1  -3  -4     52.59     54.40     16.20     36 o
   6   0  -4    822.92    713.50     21.60     36 o
  15   5  -4     65.45     71.50     12.00     36 o
  20   8  -4     54.64     42.40     11.20     36 o
 -19 -13  -3      5.26     10.40      8.10     36 <
  -6  -6  -3    601.31    479.80     19.50     36 o
   3  -1  -3    239.96     37.20     22.70     36 <
 -17 -11  -2     55.90     58.20     10.00     36 o
 -13  -9  -2      7.39     12.30     17.80     36 <
  -4  -4  -2     64.86    188.90     27.70     36 o
   5   1  -2   4096.00   4929.50     48.30     36 o
 -11  -7  -1    998.21    875.80     27.50     36 o
 -18  -8   2   1300.30   1281.70     25.50     36 o
  -5  -1   2   3899.80   4187.60     46.70     36 o
   9   7   2     18.79     10.40     17.40     36 <
  14  10   2      9.79     17.00     13.80     36 <
  19  13   2    147.58    103.50     10.50     36 o
 -16  -6   3    168.79    113.40     13.50     36 o
  -3   1   3    245.59     42.30     22.90     36 <
   2   4   3   1038.50   1162.20     27.10     36 o
  16  12   3    142.02     96.30      9.50     36 o
 -18  -6   4     41.67     43.70      9.00     36 o
 -14  -4   4     30.28     -3.30     11.10     36 <
  -5   1   4     64.50     89.40     15.00     36 o
   4   6   4      2.10     -0.70     13.70     36 <
   9   9   4      1.05      5.10     13.50     36 <
  14  12   4     10.42      9.30      6.90     36 <
 -16  -4   5     82.29     32.00      7.90     36 o
 -12  -2   5     82.96     39.40     11.70     36 o
  -3   3   5    248.80    245.70     16.10     36 o
   6   8   5      7.17     23.80     14.20     36 <
  11  11   5    102.35     68.10      9.80     36 o
 -14  -2   6      3.56     13.50      7.80     36 <
 -10   0   6    128.56    133.20     11.60     36 o
  -1   5   6    793.56    735.20     20.20     36 o
   4   8   6      3.35      6.40     10.90     36 <
   9  11   6      0.75     -0.10      6.70     36 <
  13  13   6     49.50     36.50      7.00     36 o
  -8   2   7      5.17      0.50      7.50     36 <
  -3   5   7     12.40     16.00      8.40     36 <
   1   7   7      7.52      5.90      8.10     36 <
   6  10   7      1.82     -0.80      6.60     36 <
 -10   2   8      1.67      5.40      7.00     36 <
  -6   4   8      1.54      4.50      6.60     36 <
  -1   7   8     22.43     16.90      7.30     36 <
   4  10   8      1.68      4.90      5.60     36 <
   8  12   8      5.12      8.20      5.70     36 <
  -8   4   9     34.05     17.60      6.60     36 <
  -3   7   9      7.15     21.50      6.60     36 o
   1   9   9     12.44     18.60      6.80     36 <
   5  -5  -9      2.44     -2.30      5.30     36 <
  -5  -9  -7    163.02    196.70     10.20     36 o
   6  -2  -6     13.27     34.10     12.00     36 <
  -5   3   6     15.58     13.40     12.50     36 <
  -7 -11  -8      6.79      5.90      4.90     36 <
   2  -6  -8      0.95      3.10      5.90     36 <
   4  -4  -7     19.55     16.60      7.90     36 <
   2   6   5    427.64    448.30     16.50     36 o
   2   8   7      9.53     17.50      7.80     36 <
  -5   5   8     13.49     16.60      6.80     36 <
   2  10   9      1.19     -5.70      5.40     36 <
   0  -8  -9     12.27      6.50      5.80     36 <
  -7   5   9      2.44     -3.60      6.10     36 <
  -1   9   9      8.62      6.10      6.80     39 <
   0  10   9      1.66      3.10      6.20     39 <
  -2 -10  -9      0.80     -3.00      5.20     39 <
   2  -8  -9      0.31     -2.20      5.10     39 <
   3  -7  -9      7.78      9.50      5.40     39 <
   7  -5  -9      2.03     -1.50      5.70     39 <
  -8 -12  -8      5.59      5.80      5.30     39 <
  -5 -11  -8      0.48      4.80      4.90     39 <
  -4 -10  -8      2.07     10.70      5.20     39 <
   0  -8  -8    113.85    122.30      8.50     39 o
   4  -6  -8      1.10     -1.60      6.00     39 <
   5  -5  -8     12.13     18.70      6.20     39 o
   9  -3  -8     25.11      3.80      7.10     39 <
  14   0  -8     13.76      6.90      7.00     39 <
 -11 -13  -7      8.97     -1.20      5.70     39 <
  -7 -11  -7      5.40     -2.30      5.50     39 <
  -6 -10  -7      1.46      4.40      6.50     39 <
  -2  -8  -7      5.13     20.10      7.20     39 <
   2  -6  -7      6.04     11.00      7.70     39 <
   7  -3  -7      1.14     12.40      7.60     39 <
  11  -1  -7     71.57     50.90      8.00     39 o
  16   2  -7      0.85     -1.10      7.20     39 <
 -13 -13  -6     31.10     41.30      6.90     39 o
  -9 -11  -6      1.60     -5.20      8.10     39 <
  -5  -9  -6      1.44    -13.80      9.10     39 <
  -4  -8  -6     11.24     20.30     10.10     39 <
   0  -6  -6     81.89     87.90     13.80     39 o
   4  -4  -6     35.09     42.90     12.00     39 o
   9  -1  -6      2.24     -2.10      9.80     39 <
  14   2  -6      6.53     14.20      8.10     39 <
 -15 -13  -5      8.67      4.20      5.90     39 <
 -11 -11  -5     54.03     42.70      8.70     39 o
  -7  -9  -5    527.24    558.60     19.00     39 o
  -2  -6  -5    422.46    388.90     16.80     39 o
   2  -4  -5   2842.60   2854.70     32.30     39 o
   7  -1  -5    341.65    278.60     16.80     39 o
  16   4  -5     45.23     25.80      9.20     39 <
 -13 -11  -4     63.91     31.80      8.30     39 o
  -9  -9  -4      0.58      1.90     13.60     39 <
   0  -4  -4    175.86    109.20     17.20     39 o
   9   1  -4      4.57     14.40     13.90     39 <
  14   4  -4      4.28     -0.50     11.60     39 <
  19   7  -4      2.18      8.30     10.10     39 <
 -11  -9  -3    623.85    434.60     19.90     39 o
  -7  -7  -3      8.94     27.60     14.90     39 <
   2  -2  -3    379.92    338.00     23.20     39 o
  -9  -7  -2     22.02     29.90     17.80     39 <
   0  -2  -2   5434.00   4079.10     45.80     39 o
  14   6  -2    482.61    733.20     30.10     39 o
   7   5   1     14.76     37.20     31.70     39 <
 -13  -5   2  11269.00  13362.50     68.90     39 o
   5   5   2    996.49   1587.00     32.90     39 o
 -15  -5   3     16.92     52.10     13.90     39 o
  -2   2   3    315.15    264.60     24.70     39 o
  12  10   3      1.87     16.60     13.50     39 <
  17  13   3     32.41     19.10      8.20     39 <
 -21  -7   4      5.79     26.20      9.10     39 <
 -17  -5   4    133.79    113.00     10.20     39 o
 -13  -3   4     13.38     24.20     13.50     39 <
  -4   2   4     62.18    103.20     16.10     39 o
   5   7   4    378.36    261.90     17.10     39 o
  10  10   4    236.21    205.10     15.80     39 o
  15  13   4      8.48     20.90      7.40     39 <
 -19  -5   5      1.49     -3.30      7.20     39 <
 -15  -3   5     18.07    -10.00      7.50     39 <
  -6   2   5    155.21    154.00     15.20     39 o
   3   7   5    210.45    192.00     14.60     39 o
   8  10   5     20.27     18.00     11.60     39 <
  13  13   5      9.24     13.80      8.40     39 <
 -17  -3   6     19.34     16.20      6.30     39 <
 -12   0   6     56.65     56.30      9.30     39 o
  -8   2   6      6.50     12.40     10.70     39 <
  -4   4   6     27.19     10.20     13.00     39 <
  -3   5   6    249.24    485.10     17.30     39 o
   1   7   6     61.41     52.10     12.90     39 o
   6  10   6     15.78     27.30      8.70     39 o
  10  12   6     18.15     13.40      7.30     39 <
  11  13   6      3.02     -1.50      6.90     39 <
 -10   2   7      2.26     -6.10      8.00     39 <
  -6   4   7      3.86     23.70      8.50     39 <
  -5   5   7     10.96      2.10      8.10     39 <
  -1   7   7      9.02      8.10      8.60     39 <
   4  10   7      0.63     -4.30      7.30     39 <
   8  12   7     23.98     19.00      6.10     39 o
   9  13   7      0.45     -3.80      5.50     39 <
 -12   2   8     11.73     17.70      7.60     39 <
  -8   4   8      0.43     -0.70      7.10     39 <
  -7   5   8      1.04      8.90      6.70     39 <
  -3   7   8      3.08      4.30      6.70     39 <
   1   9   8      0.18     -7.90      6.70     39 <
   2  10   8      1.72      2.20      6.30     39 <
   6  12   8      7.52      5.80      5.30     39 <
   7  13   8      8.75     22.00      5.80     39 o
  -9   5   9      0.03     -5.50      6.20     39 <
  -5   7   9      1.96     -5.20      6.40     39 <
  -4   8   9      2.34      1.00      6.30     40 <
   0  10   9      2.17      3.10      6.20     40 <
   1  11   9      2.39      4.40      5.80     40 <
  -2 -10  -9      1.53     -3.00      5.20     40 <
   2  -8  -9      0.36     -2.20      5.10     40 <
   6  -6  -9     18.22     18.20      5.70     40 o
   7  -5  -9      3.53     -1.50      5.70     40 <
  -5 -11  -8      0.35      4.80      4.90     40 <
  -1  -9  -8      0.25      5.00      5.20     40 <
   0  -8  -8    140.22    122.30      8.50     40 o
   4  -6  -8      0.99     -1.60      6.00     40 <
   9  -3  -8      9.85      3.80      7.10     40 <
  13  -1  -8     11.24      8.70      6.80     40 <
  14   0  -8     15.04      6.90      7.00     40 <
 -11 -13  -7     10.07     -1.20      5.70     40 <
  -7 -11  -7      4.15     -2.30      5.50     40 <
  -3  -9  -7     66.48     77.70      7.50     40 o
   2  -6  -7     10.77     11.00      7.70     40 <
   6  -4  -7      4.92     15.10      7.50     40 <
   7  -3  -7      1.73     12.40      7.60     40 <
  11  -1  -7     53.78     50.90      8.00     40 o
  16   2  -7      1.66     -1.10      7.20     40 <
  -9 -11  -6      1.30     -5.20      8.10     40 <
  -5  -9  -6      2.14    -13.80      9.10     40 <
  -1  -7  -6     62.07     46.30     12.60     40 o
   0  -6  -6     84.92     87.90     13.80     40 o
   4  -4  -6     30.15     42.90     12.00     40 o
   9  -1  -6      3.87     -2.10      9.80     40 <
  14   2  -6      7.77     14.20      8.10     40 <
 -16 -14  -5      3.40      0.60      6.40     40 <
 -12 -12  -5      2.17      4.80      6.60     40 <
  -7  -9  -5    573.79    558.60     19.00     40 o
  -3  -7  -5    250.84    264.90     15.10     40 o
   2  -4  -5   3054.50   2854.70     32.30     40 o
  11   1  -5      4.96     15.80     12.40     40 <
  16   4  -5     34.60     25.80      9.20     40 <
 -14 -12  -4     10.01      3.80      7.10     40 <
  -5  -7  -4    457.99    400.30     17.40     40 o
   4  -2  -4     54.84     84.40     15.30     40 o
   9   1  -4      2.72     14.40     13.90     40 <
  14   4  -4      7.50     -0.50     11.60     40 <
  19   7  -4      4.19      8.30     10.10     40 <
 -16 -12  -3    104.07    100.60      9.80     40 o
  -7  -7  -3      8.46     27.60     14.90     40 <
   2  -2  -3    435.59    338.00     23.20     40 o
 -18 -12  -2    156.15    121.00     11.50     40 o
  -5  -5  -2   1346.00   1760.20     33.60     40 o
   9   3  -2   4129.80   3775.60     39.80     40 o
  14   6  -2    681.87    733.20     30.10     40 o
 -20 -12  -1     10.15     14.90     10.70     40 <
  -7  -5  -1     25.67    117.60     32.80     40 o
  17  11   1     99.08    119.50     14.10     40 o
 -13  -5   2  12129.00  13362.50     68.90     40 o
   5   5   2   1205.80   1587.00     32.90     40 o
  10   8   2   5263.50   4841.70     42.60     40 o
  15  11   2    430.82    711.20     18.60     40 o
 -15  -5   3     14.93     52.10     13.90     40 o
   3   5   3    131.81     88.80     20.10     40 o
   8   8   3     82.00     89.20     15.60     40 o
  13  11   3    356.96    280.80     14.30     40 o
  18  14   3     16.80      8.20      7.70     40 <
 -21  -7   4     20.15     26.20      9.10     40 <
 -17  -5   4     27.32    113.00     10.20     40 o
  -8   0   4   2467.70   1982.00     27.70     40 o
  -4   2   4     81.23    103.20     16.10     40 o
   1   5   4   1646.60   1549.10     25.30     40 o
   6   8   4   2302.50   2152.80     29.10     40 o
  16  14   4      1.70     15.60      6.90     40 <
 -19  -5   5      1.56     -3.30      7.20     40 <
  -6   2   5    151.50    154.00     15.20     40 o
  -1   5   5     14.57     11.40     12.20     40 <
   4   8   5     13.20     15.20     13.30     40 <
   8  10   5     16.48     18.00     11.60     40 <
  13  13   5     15.56     13.80      8.40     40 <
 -12   0   6     48.51     56.30      9.30     40 o
  -8   2   6      7.44     12.40     10.70     40 <
  -3   5   6    415.09    485.10     17.30     40 o
   1   7   6     41.16     52.10     12.90     40 o
   2   8   6     80.99    226.10     13.70     40 o
   6  10   6     15.22     27.30      8.70     40 o
  11  13   6      2.65     -1.50      6.90     40 <
 -10   2   7      4.66     -6.10      8.00     40 <
  -9   3   7      3.88      5.80      7.20     40 <
  -5   5   7     11.39      2.10      8.10     40 <
  -1   7   7      5.35      8.10      8.60     40 <
   0   8   7      0.79      7.80      7.90     40 <
   4  10   7      0.72     -4.30      7.30     40 <
   9  13   7      0.17     -3.80      5.50     40 <
 -12   2   8     23.10     17.70      7.60     40 <
 -11   3   8      1.60      8.20      6.50     40 <
  -7   5   8      0.84      8.90      6.70     40 <
  -3   7   8      2.17      4.30      6.70     40 <
  -2   8   8     18.37     16.90      7.00     40 <
   2  10   8      2.53      2.20      6.30     40 <
   3  11   8      3.71      0.50      5.50     40 <
   7  13   8     11.54     22.00      5.80     40 o
  -9   5   9      0.03     -5.50      6.20     40 <
  -5   7   9      1.39     -5.20      6.40     40 <
   1  -9  -9     10.31     15.70      5.70     41 <
   2  -8  -9      0.34     -2.20      5.10     41 <
   6  -6  -9     18.30     18.20      5.70     41 o
   7  -5  -9      3.51     -1.50      5.70     41 <
  -5 -11  -8      0.44      4.80      4.90     41 <
  -1  -9  -8      0.21      5.00      5.20     41 <
   4  -6  -8      1.16     -1.60      6.00     41 <
   8  -4  -8      0.10      9.20      6.20     41 <
   9  -3  -8      9.41      3.80      7.10     41 <
  13  -1  -8     11.72      8.70      6.80     41 <
  14   0  -8     14.83      6.90      7.00     41 <
  -8 -12  -7     20.40     22.50      5.80     41 o
  -7 -11  -7      4.05     -2.30      5.50     41 <
  -3  -9  -7     67.22     77.70      7.50     41 o
   1  -7  -7      5.48      9.60      7.00     41 <
   2  -6  -7     10.86     11.00      7.70     41 <
   6  -4  -7      4.87     15.10      7.50     41 <
  11  -1  -7     54.01     50.90      8.00     41 o
  16   2  -7      1.66     -1.10      7.20     41 <
 -10 -12  -6     15.34     15.90      7.50     41 <
  -5  -9  -6      2.05    -13.80      9.10     41 <
  -1  -7  -6     61.36     46.30     12.60     41 o
   4  -4  -6     29.24     42.90     12.00     41 o
   9  -1  -6      4.01     -2.10      9.80     41 <
  13   1  -6      8.76     13.20      7.60     41 <
  18   4  -6      0.94      7.90      7.50     41 <
 -16 -14  -5      3.41      0.60      6.40     41 <
 -12 -12  -5      2.25      4.80      6.60     41 <
  -7  -9  -5    568.83    558.60     19.00     41 o
  -3  -7  -5    247.77    264.90     15.10     41 o
   2  -4  -5   3025.00   2854.70     32.30     41 o
   6  -2  -5    164.90    175.60     15.10     41 o
  11   1  -5      4.95     15.80     12.40     41 <
  16   4  -5     34.37     25.80      9.20     41 <
 -14 -12  -4      9.41      3.80      7.10     41 <
  -5  -7  -4    456.56    400.30     17.40     41 o
   4  -2  -4     54.96     84.40     15.30     41 o
   9   1  -4      2.73     14.40     13.90     41 <
 -16 -12  -3    103.63    100.60      9.80     41 o
  -7  -7  -3      8.45     27.60     14.90     41 <
  -3  -5  -3    118.02     78.70     20.00     41 o
   2  -2  -3    429.42    338.00     23.20     41 o
 -18 -12  -2    153.66    121.00     11.50     41 o
  -5  -5  -2   1343.50   1760.20     33.60     41 o
   9   3  -2   4131.70   3775.60     39.80     41 o
  14   6  -2    687.55    733.20     30.10     41 o
  19   9  -2     31.73     54.70     17.80     41 o
 -20 -12  -1     10.25     14.90     10.70     41 <
  -7  -5  -1     24.90    117.60     32.80     41 o
 -13  -5   2  12227.00  13362.50     68.90     41 o
  -4   0   2  22874.00  22401.90     85.10     41 o
   5   5   2   1172.20   1587.00     32.90     41 o
  10   8   2   5272.70   4841.70     42.60     41 o
  15  11   2    428.36    711.20     18.60     41 o
 -15  -5   3     14.77     52.10     13.90     41 o
   3   5   3    130.66     88.80     20.10     41 o
   8   8   3     82.89     89.20     15.60     41 o
  13  11   3    356.89    280.80     14.30     41 o
  18  14   3     16.39      8.20      7.70     41 <
 -21  -7   4     20.12     26.20      9.10     41 <
 -17  -5   4     26.02    113.00     10.20     41 o
  -8   0   4   2445.60   1982.00     27.70     41 o
   1   5   4   1643.50   1549.10     25.30     41 o
   6   8   4   2289.10   2152.80     29.10     41 o
  11  11   4     57.33     74.20     11.60     41 o
  16  14   4      1.89     15.60      6.90     41 <
 -19  -5   5      1.50     -3.30      7.20     41 <
  -1   5   5     14.17     11.40     12.20     41 <
   4   8   5     13.43     15.20     13.30     41 <
   9  11   5     17.11     25.90      9.80     41 <
  14  14   5      1.03     -5.80      7.00     41 <
 -16  -2   6     12.56     30.40      7.10     41 o
 -12   0   6     47.51     56.30      9.30     41 o
  -7   3   6    228.98    184.40     13.20     41 o
  -3   5   6    413.46    485.10     17.30     41 o
   2   8   6     80.91    226.10     13.70     41 o
   6  10   6     15.26     27.30      8.70     41 o
   7  11   6      3.72     15.40      7.60     41 <
  11  13   6      2.62     -1.50      6.90     41 <
  12  14   6      4.99     11.60      5.90     41 <
  -9   3   7      3.78      5.80      7.20     41 <
  -5   5   7     11.25      2.10      8.10     41 <
   0   8   7      0.73      7.80      7.90     41 <
   4  10   7      0.65     -4.30      7.30     41 <
   5  11   7     47.51     25.20      7.20     41 o
   9  13   7      0.15     -3.80      5.50     41 <
  10  14   7      1.53     -1.30      5.70     41 <
 -11   3   8      1.67      8.20      6.50     41 <
  -7   5   8      0.85      8.90      6.70     41 <
  -6   6   8      5.06     13.30      6.80     41 <
  -2   8   8     18.35     16.90      7.00     41 <
   2  10   8      2.67      2.20      6.30     41 <
   3  11   8      3.62      0.50      5.50     41 <
   7  13   8     11.34     22.00      5.80     41 o
  -9   5   9      0.03     -5.50      6.20     41 <
  -8   6   9      5.08      2.60      6.10     41 <
  -4   8   9      2.37      1.00      6.30     41 <
   0  10   9      2.14      3.10      6.20     41 <
   1  11   9      2.39      4.40      5.80     41 <
   0 -10  -9      1.26      6.50      4.80     42 <
   5  -7  -9      0.40      4.70      5.00     42 <
   9  -5  -9      0.07     -3.80      5.20     42 <
  -7 -13  -8     12.22     22.90      5.50     42 o
  -6 -12  -8      6.51      9.00      5.00     42 <
  -2 -10  -8      1.69      4.90      5.00     42 <
   3  -7  -8      2.10     -3.90      5.20     42 <
   7  -5  -8      6.00     22.10      6.00     42 o
  12  -2  -8     11.92     18.70      6.50     42 <
  -9 -13  -7      0.46      3.50      6.20     42 <
  -4 -10  -7      1.38     19.10      6.50     42 <
   0  -8  -7      0.19      4.10      6.60     42 <
   5  -5  -7      9.90     14.40      7.40     42 <
  10  -2  -7      4.42      6.30      7.40     42 <
  15   1  -7     76.13     57.40      9.00     42 o
 -11 -13  -6      1.85      5.80      5.40     42 <
  -6 -10  -6     18.00     27.50      7.90     42 o
  -2  -8  -6    220.59    209.40     13.50     42 o
   3  -5  -6    366.93    378.60     16.00     42 o
   8  -2  -6      9.77     13.60     10.20     42 <
  12   0  -6     33.03     33.50      8.80     42 o
  17   3  -6      9.12      7.30      7.50     42 <
 -13 -13  -5     12.07     22.00      6.30     42 o
  -8 -10  -5     16.49     13.60     11.30     42 <
  -4  -8  -5      1.94     13.30     13.20     42 <
   1  -5  -5     12.46     -3.40     12.10     42 <
  15   3  -5      0.54     -1.20      8.90     42 <
  20   6  -5     28.08     17.20      9.10     42 <
 -10 -10  -4    175.34    230.50     14.80     42 o
  -6  -8  -4   1774.50   1881.80     28.40     42 o
  -1  -5  -4   1367.60   1306.50     24.50     42 o
   8   0  -4   1834.50   1569.80     26.10     42 o
  13   3  -4    125.75    161.20     15.40     42 o
  18   6  -4     13.47     17.60     10.10     42 <
 -12 -10  -3      3.90     -6.00     13.10     42 <
  -8  -8  -3     84.27    103.20     15.80     42 o
  11   3  -3     45.76     41.10     17.10     42 <
  21   9  -3    183.80    195.40     15.00     42 o
 -14 -10  -2     21.78     26.00     13.50     42 <
   4   0  -2  18509.00  17336.30     76.60     42 o
 -16 -10  -1      3.94      6.80     13.10     42 <
 -17  -7   2    121.77    103.80     14.70     42 o
   1   3   2   4397.60   5230.50     47.60     42 o
 -10  -2   3    195.65    260.60     18.10     42 o
  -1   3   3    204.87    128.00     21.80     42 o
   4   6   3    671.40    753.80     22.20     42 o
 -16  -4   4      4.16     -6.60      8.20     42 <
 -12  -2   4    360.03    318.40     18.10     42 o
  -3   3   4    799.91    551.50     20.00     42 o
   2   6   4     13.04     30.10     13.80     42 <
   7   9   4      4.91     12.70     13.80     42 <
  12  12   4     98.69     68.30     10.90     42 o
  17  15   4      4.83     17.80      7.20     42 <
 -18  -4   5    116.51    108.60      9.60     42 o
  -9   1   5    298.06    408.10     17.70     42 o
  -5   3   5    136.71    188.30     14.90     42 o
   0   6   5    370.34    317.90     15.30     42 o
   5   9   5   1013.30   1101.70     23.30     42 o
  10  12   5    265.96    321.90     14.10     42 o
  15  15   5      6.24     -0.50      6.40     42 <
 -15  -1   6      1.49      0.40      7.10     42 <
 -11   1   6      5.25      1.90      9.00     42 <
  -2   6   6      5.07     21.10     12.50     42 <
   3   9   6      4.26     -1.00      9.80     42 <
   8  12   6      9.66      1.50      6.50     42 <
 -13   1   7      8.52      8.00      7.20     42 <
  -8   4   7     76.87     84.30      9.20     42 o
  -4   6   7     11.51     13.50      8.20     42 <
   1   9   7     17.43     30.60      7.60     42 o
   6  12   7     24.96     13.60      6.20     42 <
 -10   4   8      1.05     -2.00      6.90     42 <
  -5   7   8      6.15      7.90      6.80     42 <
  -1   9   8      0.31     12.10      6.50     42 <
   4  12   8      0.85      1.80      4.90     42 <
  -7   7   9      3.89     16.00      6.30     42 <
  -3   9   9     40.93     59.20      7.60     42 o
  -2  10   9      0.75      4.80      6.10     42 <
   4  -8  -9      1.98      1.60      5.00     42 <
   2  -8  -8     14.25     23.50      5.70     42 o
   5  -3  -5    121.47    180.60     14.90     42 o
   3  -3  -4    784.49    716.00     20.70     42 o
   1  -3  -3    199.93    127.10     21.10     42 o
  -6   4   6      7.93     -0.70     11.30     42 <
   0  10   8      1.16      1.00      6.80     42 <
   5  13   8      0.63      3.80      5.10     42 <
   9  -3  -7      2.96     -0.10      7.10     42 <
   7  -3  -6     72.54     67.10     11.50     42 o
 -12   2   7     11.74     21.20      6.70     42 o
  -3   7   7     28.51     25.90      7.80     42 o
  -1 -11  -9      1.92      3.80      5.00     43 <
   3  -9  -9     47.17     57.20      7.00     43 o
   4  -8  -9      1.99      1.60      5.00     43 <
   8  -6  -9      1.00     -1.40      5.00     43 <
   9  -5  -9      0.15     -3.80      5.20     43 <
  -7 -13  -8     11.22     22.90      5.50     43 o
  -3 -11  -8     12.33      3.80      5.10     43 <
   1  -9  -8      0.43      3.60      5.30     43 <
   2  -8  -8     17.56     23.50      5.70     43 o
   6  -6  -8      5.27      1.60      5.50     43 <
   7  -5  -8     12.13     22.10      6.00     43 o
  11  -3  -8      3.32      0.90      6.50     43 <
 -10 -14  -7      8.67      7.50      5.30     43 <
  -9 -13  -7      0.42      3.50      6.20     43 <
  -5 -11  -7     28.56     36.70      6.60     43 o
  -1  -9  -7     21.58     24.10      7.10     43 o
   0  -8  -7      0.75      4.10      6.60     43 <
   4  -6  -7     15.69     27.20      7.30     43 o
   9  -3  -7      3.63     -0.10      7.10     43 <
 -12 -14  -6      7.00      3.70      5.80     43 <
 -11 -13  -6      4.50      5.80      5.40     43 <
  -7 -11  -6     12.55     17.80      7.20     43 <
  -3  -9  -6      4.19     -3.50      9.50     43 <
  -2  -8  -6     93.62    209.40     13.50     43 o
   2  -6  -6     10.43     12.60     11.30     43 <
   7  -3  -6     71.80     67.10     11.50     43 o
  12   0  -6     47.51     33.50      8.80     43 o
  17   3  -6      8.23      7.30      7.50     43 <
 -13 -13  -5     14.86     22.00      6.30     43 o
  -9 -11  -5     13.46     20.10      8.30     43 <
  -4  -8  -5      4.53     13.30     13.20     43 <
   0  -6  -5    427.50    414.90     16.10     43 o
   5  -3  -5    155.63    180.60     14.90     43 o
  15   3  -5      2.26     -1.20      8.90     43 <
  20   6  -5     28.42     17.20      9.10     43 <
 -15 -13  -4     13.95     16.30      6.90     43 <
 -11 -11  -4     20.18     33.00      9.90     43 o
  -6  -8  -4   1949.10   1881.80     28.40     43 o
  -2  -6  -4     13.44     15.00     13.20     43 <
   3  -3  -4    759.34    716.00     20.70     43 o
   8   0  -4   2053.20   1569.80     26.10     43 o
  18   6  -4     20.59     17.60     10.10     43 <
 -17 -13  -3     32.28     20.60      8.20     43 <
  -8  -8  -3     95.51    103.20     15.80     43 o
   1  -3  -3    213.62    127.10     21.10     43 o
  21   9  -3    212.94    195.40     15.00     43 o
 -10  -8  -2   4947.20   5626.00     45.10     43 o
  -1  -3  -2   5031.10   5571.80     48.20     43 o
  18  12   1    174.56     92.00     13.60     43 o
 -17  -7   2    118.87    103.80     14.70     43 o
   1   3   2   4891.00   5230.50     47.60     43 o
   6   6   2     50.85     22.40     21.90     43 <
  11   9   2     53.81     11.10     18.90     43 <
  16  12   2     11.12      3.70     10.00     43 <
 -10  -2   3    213.34    260.60     18.10     43 o
   4   6   3    803.15    753.80     22.20     43 o
   9   9   3     15.09     27.10     15.70     43 <
  14  12   3     21.64     13.00      9.00     43 <
 -16  -4   4      5.73     -6.60      8.20     43 <
  -7   1   4    206.22    222.50     15.40     43 o
   2   6   4     11.79     30.10     13.80     43 <
   7   9   4      3.86     12.70     13.80     43 <
  12  12   4     96.97     68.30     10.90     43 o
  17  15   4      7.74     17.80      7.20     43 <
 -18  -4   5    122.52    108.60      9.60     43 o
 -13  -1   5    406.41    340.40     14.30     43 o
  -9   1   5    306.95    408.10     17.70     43 o
  -4   4   5    276.34    300.60     15.70     43 o
   1   7   5    276.95    274.80     15.10     43 o
   5   9   5   1158.70   1101.70     23.30     43 o
  10  12   5    302.58    321.90     14.10     43 o
  11  13   5     32.77     29.40      8.30     43 o
  15  15   5      2.50     -0.50      6.40     43 <
 -15  -1   6      1.86      0.40      7.10     43 <
 -10   2   6     44.96     40.10      9.40     43 o
  -6   4   6      5.88     -0.70     11.30     43 <
  -1   7   6     51.89     41.00     12.00     43 o
   4  10   6     73.34     73.20     10.10     43 o
   8  12   6      9.48      1.50      6.50     43 <
   9  13   6     10.05     14.70      6.30     43 <
 -12   2   7     18.81     21.20      6.70     43 o
  -8   4   7     75.60     84.30      9.20     43 o
  -7   5   7      6.71     12.00      7.40     43 <
  -3   7   7     22.69     25.90      7.80     43 o
   2  10   7      3.75      6.50      6.80     43 <
   7  13   7      8.39      8.60      5.50     43 <
 -13   3   8     19.74     13.70      7.20     43 <
  -9   5   8     12.30     25.00      7.40     43 o
  -5   7   8      5.80      7.90      6.80     43 <
  -4   8   8      0.28     -0.30      6.40     43 <
   0  10   8      2.24      1.00      6.80     43 <
   1  11   8      3.11      4.50      6.00     43 <
   5  13   8      0.66      3.80      5.10     43 <
   6  14   8      1.36      4.30      5.00     43 <
  -6   8   9      0.33      5.60      6.20     43 <
  -2  10   9      1.38      4.80      6.10     43 <
  -1  11   9      5.02     13.50      5.90     43 <
  11  15   6      7.73     10.50      5.90     46 <
 -14   2   7      0.34     -2.70      6.90     46 <
 -10   4   7    195.64    168.00     11.00     46 o
  -9   5   7      0.85    -10.40      7.30     46 <
  -5   7   7     71.86     63.40      8.50     46 o
   0  10   7     12.96      9.70      7.00     46 <
   5  13   7      2.45     13.90      5.60     46 <
 -11   5   8      6.27     18.40      7.00     46 <
 -10   6   8      0.81      4.10      6.50     46 <
  -6   8   8     21.27     25.50      6.90     46 o
  -2  10   8      3.13      2.40      6.40     46 <
  -1  11   8      4.34      6.70      6.30     46 <
   3  13   8     18.63     14.00      5.80     46 <
   4  14   8      0.65      3.50      4.80     46 <
   1 -11  -9      6.53      0.50      5.20     46 <
   5  -9  -9     12.33      9.10      5.10     46 <
  -6 -14  -8      0.81      6.40      4.50     46 <
  -1 -11  -8      2.17      0.90      5.10     46 <
   3  -9  -8      1.66      6.40      5.20     46 <
   4  -8  -8      0.33      8.90      5.50     46 <
   8  -6  -8      0.83      1.00      6.20     46 <
  13  -3  -8      6.22     21.60      6.70     46 o
  -8 -14  -7      1.06     -2.70      5.40     46 <
  -7 -13  -7      8.61     15.90      5.50     46 <
  -3 -11  -7     20.83      8.70      6.20     46 <
   2  -8  -7     13.84     16.60      6.40     46 <
   7  -5  -7     14.51      6.90      7.60     46 <
  11  -3  -7      5.75     13.00      7.40     46 <
  -9 -13  -6     11.09     19.00      7.20     46 <
  -5 -11  -6      5.43     10.10      7.30     46 <
   0  -8  -6    274.76    349.00     14.90     46 o
   5  -5  -6     35.81     21.50     11.80     46 <
  10  -2  -6     53.97     41.40      9.60     46 o
  14   0  -6      9.51     16.80      8.10     46 <
  15   1  -6      6.44      8.30      7.50     46 <
 -15 -15  -5      0.84     -3.30      5.60     46 <
 -11 -13  -5     28.11     26.40      6.70     46 o
  -6 -10  -5     29.09     24.70     13.00     46 <
  -2  -8  -5     74.27     84.90     13.30     46 o
   3  -5  -5    104.89    119.70     13.30     46 o
   8  -2  -5     35.33     43.10     14.30     46 o
  13   1  -5    413.43    317.30     14.70     46 o
  18   4  -5     48.05     81.30     10.50     46 o
 -17 -15  -4     13.10     11.50      6.90     46 <
 -12 -12  -4    132.33     82.00      9.30     46 o
  -8 -10  -4    154.86    112.70     13.70     46 o
  -3  -7  -4     94.89     91.70     13.90     46 o
   6  -2  -4    261.42    292.70     16.70     46 o
  11   1  -4    204.33    211.90     17.50     46 o
  16   4  -4      7.45     -0.10     10.90     46 <
 -18 -14  -3      3.15     11.10      7.30     46 <
 -14 -12  -3     18.72      8.60      8.30     46 <
  -5  -7  -3   1308.60   1144.90     23.80     46 o
   0  -4  -3    755.63   1295.20     28.00     46 o
  20   8  -3     25.91     16.80     12.70     46 <
 -11  -9  -2     43.79      0.90     17.90     46 <
   3  -1  -2   3748.60   3942.90     44.40     46 o
   8   2  -2   1681.40   1380.90     32.30     46 o
  13   5  -2  12949.00  13969.40     70.20     46 o
 -12  -4   2     38.42     50.30     20.70     46 <
  -3   1   2   4019.20   4083.40     45.00     46 o
   2   4   2    510.62    688.90     28.10     46 o
   7   7   2    618.89    776.10     24.20     46 o
  12  10   2   2673.10   2860.00     35.00     46 o
  17  13   2    120.96     71.60     10.90     46 o
 -18  -6   3    202.27    162.00     12.00     46 o
  -9  -1   3     43.74     63.00     16.70     46 o
  -4   2   3     86.41    123.50     21.20     46 o
  16  14   3     33.40     52.20      8.40     46 o
 -19  -5   4      3.06     15.30      8.60     46 <
 -15  -3   4     10.85     31.00      9.80     46 o
 -10   0   4   1560.20   1607.10     26.20     46 o
  -1   5   4   1603.40   1443.00     24.30     46 o
   4   8   4     37.75    106.10     13.20     46 o
   9  11   4     14.26     37.70     12.50     46 o
  14  14   4      2.87      3.10      6.40     46 <
 -16  -2   5      3.98      5.00      6.70     46 <
  -7   3   5     48.78     75.50     13.70     46 o
  -2   6   5    429.31    440.50     16.80     46 o
   7  11   5     54.36     39.90     10.80     46 o
   8  12   5    347.55    198.70     12.60     46 o
  13  15   5      1.60     12.90      6.70     46 <
 -17  -1   6      0.47      9.90      6.30     46 <
 -13   1   6     16.45      6.60      7.50     46 <
  -8   4   6      1.51      4.50      9.80     46 <
  -4   6   6     36.42     50.60     11.70     46 o
   1   9   6      4.42     22.70     10.10     46 <
   6  12   6     58.59     46.90      8.40     46 o
   6  -6  -7     22.53      9.10      7.40     46 <
   9  -3  -6     23.82      3.20      9.50     46 <
   1  -5  -4   1565.20   1326.50     24.20     46 o
   3   9   5   1132.20   1122.60     22.40     46 o
  -2 -12  -8      0.09     -1.90      4.60     46 <
   1  -9  -7     13.10      4.80      6.20     46 <
  -3   7   6      5.86     23.30     11.50     46 <
 -14   2   7      0.75     -2.70      6.90     47 <
  -9   5   7      0.25    -10.40      7.30     47 <
  -5   7   7     69.27     63.40      8.50     47 o
  -4   8   7      5.10      4.80      7.80     47 <
   0  10   7     13.44      9.70      7.00     47 <
   1  11   7     21.15     14.30      7.20     47 <
   5  13   7      3.33     13.90      5.60     47 <
   6  14   7     23.07     20.40      6.20     47 o
 -11   5   8     10.33     18.40      7.00     47 <
 -10   6   8      1.85      4.10      6.50     47 <
  -6   8   8     15.35     25.50      6.90     47 o
  -5   9   8      3.58      5.50      6.20     47 <
  -1  11   8      4.62      6.70      6.30     47 <
   0  12   8     21.74      9.60      6.10     47 <
   4  14   8      1.04      3.50      4.80     47 <
   4 -10  -9      0.52      2.40      4.60     47 <
   5  -9  -9     10.89      9.10      5.10     47 <
  -6 -14  -8      0.70      6.40      4.50     47 <
  -2 -12  -8      0.17     -1.90      4.60     47 <
   3  -9  -8      1.36      6.40      5.20     47 <
   7  -7  -8     16.09      3.60      6.10     47 <
   8  -6  -8      2.38      1.00      6.20     47 <
  12  -4  -8      2.97      5.30      6.60     47 <
  13  -3  -8     19.46     21.60      6.70     47 o
  -8 -14  -7      1.11     -2.70      5.40     47 <
  -4 -12  -7     13.25     -4.80      6.40     47 <
  -3 -11  -7     20.63      8.70      6.20     47 <
   1  -9  -7     12.12      4.80      6.20     47 <
   6  -6  -7     28.10      9.10      7.40     47 <
  11  -3  -7     13.15     13.00      7.40     47 <
 -10 -14  -6      1.39     10.10      6.30     47 <
  -5 -11  -6      5.96     10.10      7.30     47 <
  -1  -9  -6      3.82     11.70      9.60     47 <
   0  -8  -6    246.98    349.00     14.90     47 o
   4  -6  -6     40.58     45.50     11.00     47 o
   9  -3  -6     13.55      3.20      9.50     47 <
  14   0  -6     11.76     16.80      8.10     47 <
 -11 -13  -5     29.38     26.40      6.70     47 o
  -7 -11  -5     34.24     15.10     10.80     47 <
  -2  -8  -5     77.01     84.90     13.30     47 o
   3  -5  -5    141.82    119.70     13.30     47 o
   8  -2  -5     25.31     43.10     14.30     47 o
  13   1  -5    501.86    317.30     14.70     47 o
  18   4  -5     69.93     81.30     10.50     47 o
 -17 -15  -4     19.85     11.50      6.90     47 <
 -13 -13  -4     77.68     27.60      7.50     47 o
  -8 -10  -4    135.05    112.70     13.70     47 o
   1  -5  -4   1424.70   1326.50     24.20     47 o
   6  -2  -4    349.09    292.70     16.70     47 o
  11   1  -4    165.33    211.90     17.50     47 o
  16   4  -4      7.19     -0.10     10.90     47 <
 -14 -12  -3     16.24      8.60      8.30     47 <
  -5  -7  -3   1275.10   1144.90     23.80     47 o
  20   8  -3     30.12     16.80     12.70     47 <
 -11  -9  -2     64.48      0.90     17.90     47 <
  -2  -4  -2    460.98    482.70     28.20     47 o
   3  -1  -2   4064.60   3942.90     44.40     47 o
   8   2  -2    616.68   1380.90     32.30     47 o
  13   5  -2  13952.00  13969.40     70.20     47 o
 -17 -11  -1     61.06     57.30     12.10     47 o
  -8  -6  -1    640.24    743.20     29.70     47 o
  19  13   1     23.14     25.50     11.00     47 <
 -21  -9   2     11.32     11.90     12.90     47 <
 -12  -4   2     33.60     50.30     20.70     47 <
   2   4   2    757.06    688.90     28.10     47 o
   7   7   2    590.17    776.10     24.20     47 o
  12  10   2   3216.20   2860.00     35.00     47 o
 -18  -6   3    195.19    162.00     12.00     47 o
  -9  -1   3     45.09     63.00     16.70     47 o
  -4   2   3     92.36    123.50     21.20     47 o
   1   5   3     47.98     40.90     20.10     47 <
   6   8   3    134.74     95.10     16.20     47 o
  11  11   3    316.42    274.90     16.50     47 o
  16  14   3     33.89     52.20      8.40     47 o
 -19  -5   4      2.11     15.30      8.60     47 <
 -10   0   4   1500.20   1607.10     26.20     47 o
  -1   5   4   1409.60   1443.00     24.30     47 o
   4   8   4     59.16    106.10     13.20     47 o
   9  11   4     32.33     37.70     12.50     47 o
  15  15   4      0.84      1.30      6.40     47 <
 -16  -2   5      4.84      5.00      6.70     47 <
 -11   1   5     39.13     47.40     12.60     47 o
  -7   3   5     44.73     75.50     13.70     47 o
  -2   6   5    382.20    440.50     16.80     47 o
   3   9   5   1223.50   1122.60     22.40     47 o
   8  12   5    166.17    198.70     12.60     47 o
  13  15   5      3.71     12.90      6.70     47 <
 -17  -1   6      0.13      9.90      6.30     47 <
 -13   1   6     13.49      6.60      7.50     47 <
  -8   4   6      2.19      4.50      9.80     47 <
  -3   7   6      7.01     23.30     11.50     47 <
   2  10   6     27.55     31.20      9.80     47 o
   7  13   6     99.54     95.40      8.30     47 o
   8  14   6      0.88      7.40      5.80     48 <
 -13   3   7     10.74     -0.50      7.00     48 <
  -8   6   7     15.73     29.80      7.40     48 o
  -4   8   7      3.75      4.80      7.80     48 <
  -3   9   7     52.67     60.10      8.40     48 o
   1  11   7     14.12     14.30      7.20     48 <
   2  12   7     95.27     83.50      8.20     48 o
   6  14   7     19.36     20.40      6.20     48 o
   7  15   7      5.60      1.20      4.90     48 <
 -10   6   8      0.93      4.10      6.50     48 <
  -9   7   8      1.58      8.30      6.40     48 <
  -5   9   8      2.98      5.50      6.20     48 <
  -4  10   8     16.52     21.10      6.80     48 o
   0  12   8     19.28      9.60      6.10     48 <
   1  13   8     31.50     22.20      5.80     48 o
   4 -10  -9      0.31      2.40      4.60     48 <
  -3 -13  -8     12.87      9.60      5.00     48 <
   1 -11  -8      3.37      0.40      4.90     48 <
   2 -10  -8      2.80      5.20      4.90     48 <
   6  -8  -8     12.07     24.40      5.90     48 o
   7  -7  -8     15.63      3.60      6.10     48 <
  11  -5  -8     10.98     17.10      7.10     48 <
  12  -4  -8      3.22      5.30      6.60     48 <
  -9 -15  -7      0.16      4.80      5.20     48 <
  -5 -13  -7      3.74     -1.50      5.60     48 <
  -4 -12  -7     13.29     -4.80      6.40     48 <
   0 -10  -7      9.98     12.60      5.70     48 <
   5  -7  -7     54.58     66.60      7.80     48 o
  10  -4  -7    210.72    142.30     10.40     48 o
  15  -1  -7     27.32     35.10      8.50     48 o
 -11 -15  -6      9.47     11.40      5.20     48 <
 -10 -14  -6      1.60     10.10      6.30     48 <
  -6 -12  -6     62.67     60.40      8.30     48 o
  -1  -9  -6      3.29     11.70      9.60     48 <
   3  -7  -6      5.59     -0.20     10.90     48 <
   4  -6  -6     36.00     45.50     11.00     48 o
   8  -4  -6      1.21    -21.50      9.50     48 <
   9  -3  -6     15.82      3.20      9.50     48 <
  13  -1  -6      8.98     -4.00      7.80     48 <
  14   0  -6      8.65     16.80      8.10     48 <
 -12 -14  -5     30.65     29.80      6.70     48 o
  -7 -11  -5     34.64     15.10     10.80     48 <
  -3  -9  -5    872.44    984.20     21.70     48 o
   2  -6  -5    365.43    366.00     16.20     48 o
   7  -3  -5     64.90     67.10     14.10     48 o
  17   3  -5      1.69      2.70      8.60     48 <
 -13 -13  -4     75.07     27.60      7.50     48 o
  -9 -11  -4     24.90     55.20     11.80     48 o
  -4  -8  -4     60.27     60.40     13.20     48 o
   1  -5  -4   1427.80   1326.50     24.20     48 o
  21   7  -4      2.63     -3.00      9.90     48 <
 -10 -10  -3      9.38     17.00     14.80     48 <
  -1  -5  -3     36.41     55.10     20.20     48 <
   4  -2  -3     71.01    133.10     21.90     48 o
   9   1  -3     79.19     94.00     18.20     48 o
  14   4  -3    155.79    310.50     20.30     48 o
 -16 -12  -2     24.15     17.40      9.50     48 <
  -7  -7  -2   1297.30   1451.90     27.80     48 o
  -2  -4  -2    408.66    482.70     28.20     48 o
  18   8  -2    412.21    960.20     25.60     48 o
 -17 -11  -1     57.47     57.30     12.10     48 o
  14  10   1      8.32     25.00     17.40     48 <
  19  13   1     15.11     25.50     11.00     48 <
  18  14   2      8.71     24.40      8.90     48 <
 -13  -3   3    140.92     53.00     17.10     48 o
  -4   2   3     87.10    123.50     21.20     48 o
   1   5   3     55.37     40.90     20.10     48 <
   6   8   3    127.49     95.10     16.20     48 o
  11  11   3    306.36    274.90     16.50     48 o
  17  15   3      8.41     15.20      7.40     48 <
 -14  -2   4      3.95     24.60     11.60     48 <
  -5   3   4   2094.10   1584.20     26.00     48 o
   0   6   4    513.17    455.50     17.90     48 o
   5   9   4     45.14     69.00     14.00     48 o
  10  12   4      8.72      7.50     10.70     48 <
  15  15   4      0.62      1.30      6.40     48 <
 -15  -1   5     23.90     21.50      8.10     48 <
 -11   1   5     38.44     47.40     12.60     48 o
  -6   4   5   1114.50   1058.60     22.10     48 o
  -1   7   5    148.51    176.30     14.30     48 o
   4  10   5     22.72     32.60     14.20     48 <
   9  13   5      0.58      4.90      9.00     48 <
 -16   0   6     15.98     22.10      7.60     48 <
 -12   2   6     11.31      4.00      8.20     48 <
  -7   5   6     22.89     58.60     10.40     48 o
  -2   8   6    160.38    186.10     13.20     48 o
   2  10   6     17.45     31.20      9.80     48 o
   3  11   6     36.07     43.40      9.40     48 o
   7  13   6     99.61     95.40      8.30     48 o
  -4 -14  -8      2.56      4.10      4.60     49 <
   1 -11  -8      4.15      0.40      4.90     49 <
   5  -9  -8      4.43     12.40      5.60     49 <
   6  -8  -8     14.08     24.40      5.90     49 o
  10  -6  -8      0.32      5.90      6.30     49 <
  11  -5  -8     12.65     17.10      7.10     49 <
  -6 -14  -7     20.41     19.10      5.80     49 o
  -5 -13  -7      4.09     -1.50      5.60     49 <
  -1 -11  -7     17.62      9.30      6.00     49 <
   4  -8  -7      5.41     -0.80      6.60     49 <
   9  -5  -7      0.41     -0.60      7.30     49 <
  14  -2  -7      0.62     -3.90      6.70     49 <
 -11 -15  -6     10.31     11.40      5.20     49 <
  -7 -13  -6    100.18     96.80      8.70     49 o
  -2 -10  -6     15.32     13.70      9.00     49 <
   3  -7  -6      6.82     -0.20     10.90     49 <
   8  -4  -6      1.50    -21.50      9.50     49 <
  12  -2  -6     11.05     18.90      8.10     49 <
  13  -1  -6      9.84     -4.00      7.80     49 <
  18   2  -6     14.95     19.80      7.80     49 <
 -13 -15  -5      2.90      2.40      5.80     49 <
  -8 -12  -5    356.36    311.40     13.50     49 o
  -3  -9  -5    940.87    984.20     21.70     49 o
   1  -7  -5    162.92    212.40     13.90     49 o
   6  -4  -5   1114.30   1058.60     21.70     49 o
  11  -1  -5    119.24    215.80     14.90     49 o
  16   2  -5     14.67     24.20      9.00     49 <
 -14 -14  -4      1.31     -0.20      6.40     49 <
  -9 -11  -4     25.99     55.20     11.80     49 o
  -5  -9  -4      5.64      2.20     12.90     49 <
   0  -6  -4    511.90    466.90     17.70     49 o
   5  -3  -4   2594.80   2350.80     29.80     49 o
  10   0  -4   1165.80   1392.20     25.20     49 o
  15   3  -4     60.99    125.60     13.00     49 o
 -15 -13  -3      0.99      4.40      7.50     49 <
  -6  -8  -3    159.86    246.40     16.60     49 o
  -1  -5  -3     42.90     55.10     20.20     49 <
  14   4  -3    158.42    310.50     20.30     49 o
  19   7  -3     98.32    111.40     14.40     49 o
 -16 -12  -2     25.87     17.40      9.50     49 <
 -12 -10  -2   1874.00   1613.30     28.90     49 o
  -7  -7  -2   1410.70   1451.90     27.80     49 o
 -13  -9  -1    283.13    262.10     21.70     49 o
   9   7   1    204.68    564.80     25.30     49 o
  14  10   1     12.66     25.00     17.40     49 <
  -7  -1   2    112.38    240.90     27.40     49 o
   8   8   2   1802.80   2436.40     32.70     49 o
  13  11   2    210.90    318.30     17.00     49 o
 -17  -5   3     11.54     10.80     11.10     49 <
  -3   3   3    380.20    356.00     22.40     49 o
   7   9   3   2730.30   1760.20     27.80     49 o
  12  12   3    163.40    189.40     13.20     49 o
  17  15   3     10.99     15.20      7.40     49 <
 -18  -4   4      1.83      7.40      8.10     49 <
 -14  -2   4      4.36     24.60     11.60     49 <
  -9   1   4      1.85     -1.50     13.10     49 <
  -4   4   4     93.88     86.50     14.10     49 o
   6  10   4    128.53    184.00     15.30     49 o
  11  13   4     85.39     84.70     10.20     49 o
  16  16   4      8.96     30.60      6.60     49 o
 -19  -3   5      9.15     16.30      7.20     49 <
 -15  -1   5     26.98     21.50      8.10     49 <
 -10   2   5      8.70     18.60     12.20     49 <
  -5   5   5     77.99     66.60     13.60     49 o
   4  10   5     27.58     32.60     14.20     49 <
   5  11   5     33.57     72.40     12.10     49 o
  10  14   5     31.77     31.70      8.10     49 o
 -16   0   6     16.63     22.10      7.60     49 <
 -11   3   6      5.20     11.40      8.00     49 <
  -6   6   6      5.45      8.90      9.90     49 <
  -2   8   6    164.26    186.10     13.20     49 o
  -1   9   6     18.92     12.80     10.30     49 <
   3  11   6     39.30     43.40      9.40     49 o
   4  12   6      4.84     12.80      8.10     49 <
   9  15   6     16.03      8.60      5.50     49 <
 -12   4   7     24.23     37.00      7.50     49 o
  -7   7   7      2.03      9.20      7.00     49 <
  -3   9   7     55.23     60.10      8.40     49 o
  -2  10   7      2.51     -3.70      7.20     49 <
   2  12   7     94.85     83.50      8.20     49 o
   3  13   7      0.82      0.30      5.80     49 <
   7  15   7      6.37      1.20      4.90     49 <
 -13   5   8     90.36     95.00      8.20     49 o
  -8   8   8      7.05     12.60      6.40     49 <
  -4  10   8     17.73     21.10      6.80     49 o
  -3  11   8      0.50     -1.00      6.50     49 <
   1  13   8     31.25     22.20      5.80     49 o
   2  14   8      0.82      5.60      5.00     49 <
   0 -12  -8     22.25      4.70      5.10     49 <
   2  -8  -6    159.00    160.00     12.50     49 o
   7  -5  -6     50.15     37.70     10.60     49 o
  -4 -10  -5      4.52     -7.10     12.80     49 <
   1   7   4     73.03    202.40     14.90     49 o
   0   8   5     89.45    113.90     13.00     49 o
 -12   6   8      4.03      8.40      6.80     49 <
  -2 -14  -8      0.57     -3.90      4.90     52 <
  -1 -13  -8     22.85     20.00      5.40     52 o
   3 -11  -8      0.85      2.60      5.10     52 <
   4 -10  -8     23.70      7.70      5.60     52 <
   8  -8  -8     18.60     13.30      6.60     52 <
  13  -5  -8     71.11     66.90      8.60     52 o
  -8 -16  -7      4.74     -0.10      5.00     52 <
  -7 -15  -7      2.09     -1.30      5.10     52 <
  -3 -13  -7      1.00      3.30      5.60     52 <
   2 -10  -7      1.79      6.00      6.50     52 <
   7  -7  -7      1.66      5.00      7.10     52 <
  12  -4  -7     41.08     43.70      8.20     52 o
  17  -1  -7     54.44     40.70      8.30     52 o
  -9 -15  -6      1.52     11.40      6.60     52 <
  -8 -14  -6      0.67      8.10      7.30     52 <
  -4 -12  -6      4.45      4.20      7.30     52 <
   1  -9  -6     15.21     -1.50      9.80     52 <
   6  -6  -6      1.98      4.70     10.40     52 <
  11  -3  -6      8.16      4.30      8.30     52 <
  16   0  -6      7.76      6.00      7.80     52 <
 -14 -16  -5     10.48      4.50      6.20     52 <
 -10 -14  -5     70.42     39.50      7.20     52 o
  -5 -11  -5     28.80     42.20     12.20     52 o
   0  -8  -5     84.13    122.90     13.50     52 o
   5  -5  -5     35.24     46.30     13.60     52 o
  10  -2  -5     28.37     37.70     13.60     52 <
  15   1  -5     38.42     43.10      9.70     52 o
 -15 -15  -4     32.61     25.10      6.90     52 o
 -11 -13  -4     86.36    114.90      9.50     52 o
  -6 -10  -4     55.81     85.40     14.50     52 o
  -1  -7  -4    144.15    224.90     16.00     52 o
   4  -4  -4    110.49     92.90     15.00     52 o
   9  -1  -4     24.91      8.30     14.60     52 <
  14   2  -4      5.61     -5.10     12.50     52 <
 -16 -14  -3     32.81     70.90      8.30     52 o
  -7  -9  -3    856.62   1214.20     23.60     52 o
  -2  -6  -3    675.98   1000.60     25.20     52 o
   3  -3  -3    690.01    520.20     24.00     52 o
  13   3  -3     56.04     23.30     18.40     52 <
 -17 -13  -2    281.05    206.80     11.50     52 o
  -8  -8  -2   5600.50   5418.40     42.80     52 o
  -3  -5  -2   9556.20  10281.50     60.90     52 o
   2  -2  -2   4564.10   3982.20     45.30     52 o
   7   1  -2   1697.10   1353.70     33.00     52 o
  12   4  -2     37.30     67.60     23.50     52 <
 -18 -12  -1    204.91    152.60     12.50     52 o
  -4  -4  -1   2088.30   2675.10     42.00     52 o
  14  12   2     24.63      6.40     10.00     52 <
 -21  -7   3     13.90      8.60     10.60     52 <
 -12  -2   3    438.06    383.50     19.90     52 o
  -7   1   3   8338.10   7963.50     51.70     52 o
   8  10   3     22.63     22.40     13.50     52 <
  13  13   3     16.52     -8.60      8.40     52 <
 -13  -1   4      6.89    -12.40     14.00     52 <
  -8   2   4     20.05     92.40     14.90     52 o
  -3   5   4    220.04    237.40     16.40     52 o
   2   8   4     50.22     82.30     13.60     52 o
   7  11   4     23.75     30.40     14.40     52 <
  12  14   4      0.43      2.30      8.30     52 <
  13  15   4      0.56     -9.80      6.00     52 <
 -18  -2   5     27.17     11.70      6.90     52 <
 -13   1   5    470.80    374.30     14.80     52 o
  -9   3   5     38.84     43.20     14.60     52 <
  -4   6   5    207.11    157.00     14.30     52 o
   1   9   5     76.27     95.70     14.00     52 o
   6  12   5     12.52     21.50     10.20     52 <
  11  15   5      0.81     10.00      7.50     52 <
  12  16   5      1.29      5.20      6.60     52 <
 -14   2   6      8.17     21.40      8.10     52 <
 -10   4   6      2.48      9.80      8.40     52 <
  -9   5   6     26.56     60.20     10.20     52 o
  -5   7   6     64.76     62.30     11.60     52 o
  -4   8   6      5.70     25.90     10.30     52 <
   0  10   6    224.18    157.40     12.70     52 o
   1  11   6     10.46      4.30      8.70     52 <
   5  13   6     28.19     30.60      7.80     52 o
   6  14   6      3.15      8.20      6.50     52 <
 -15   3   7      4.09      6.90      7.20     52 <
 -10   6   7     28.02     40.60      8.00     52 o
  -5   9   7    150.65    144.60     10.30     52 o
  -1  11   7     10.47     30.40      7.50     52 o
   0  12   7     50.33     71.90      8.50     52 o
   5  15   7      2.41      4.70      5.60     52 <
 -11   7   8     14.63     15.40      7.00     52 <
 -10   8   8     13.19     34.50      7.00     52 o
  -6  10   8      2.41     10.40      6.80     52 <
  -5  11   8      1.34     11.40      6.30     52 <
  -1  13   8     18.77     16.00      7.00     52 <
   0  14   8      0.71     -0.20      5.20     52 <
  -3 -15  -8      2.64      4.50      4.10     53 <
   1 -13  -8     20.16     10.30      4.90     53 <
   2 -12  -8      1.43      5.00      4.80     53 <
   6 -10  -8      2.21     -0.60      5.40     53 <
   7  -9  -8      1.24      3.50      5.40     53 <
  11  -7  -8     18.04     16.80      6.10     53 <
  12  -6  -8      3.56      2.10      6.00     53 <
  -8 -16  -7      7.14     -0.10      5.00     53 <
  -4 -14  -7     32.08     28.40      6.00     53 o
   1 -11  -7     15.16     18.80      5.80     53 o
   5  -9  -7    180.69    141.10      9.50     53 o
   6  -8  -7     12.44     14.90      6.80     53 <
  11  -5  -7      3.96      3.60      6.60     53 <
  16  -2  -7      0.64     -8.30      7.00     53 <
 -10 -16  -6      1.89     11.60      5.30     53 <
  -9 -15  -6      2.74     11.40      6.60     53 <
  -5 -13  -6     21.70     39.60      6.90     53 o
   0 -10  -6    219.21    220.90     11.60     53 o
   5  -7  -6     33.10     36.60     10.10     53 o
  10  -4  -6     10.91      1.10      8.10     53 <
  15  -1  -6      0.25     -1.80      7.40     53 <
 -10 -14  -5     58.85     39.50      7.20     53 o
  -6 -12  -5     32.36     27.70      9.10     53 o
  -1  -9  -5     49.56     44.90     11.90     53 o
   4  -6  -5    243.07    227.50     14.60     53 o
   9  -3  -5     52.07     64.10     13.90     53 o
  20   4  -5     75.50     82.10     10.60     53 o
 -16 -16  -4      0.99      4.40      5.70     53 <
 -11 -13  -4    112.35    114.90      9.50     53 o
  -7 -11  -4     12.00     11.10     12.00     53 <
  -2  -8  -4     24.61     24.00     11.40     53 <
   3  -5  -4    231.28    257.90     15.00     53 o
   8  -2  -4     56.53    110.50     14.50     53 o
  13   1  -4     29.71     42.40     14.70     53 <
  19   5  -4     16.07      6.50     10.60     53 <
 -12 -12  -3    260.14    306.20     13.30     53 o
  -3  -7  -3    181.60    193.30     16.80     53 o
   2  -4  -3   2988.60   2553.10     33.50     53 o
   7  -1  -3   8316.70   6558.10     48.30     53 o
  18   6  -3    181.76    173.10     14.90     53 o
 -13 -11  -2    147.91    199.60     15.50     53 o
  -8  -8  -2   5302.60   5418.40     42.80     53 o
 -18 -12  -1    182.53    152.60     12.50     53 o
  -9  -7  -1     78.27    201.90     23.10     53 o
  15  11   1      5.60      7.90     13.20     53 <
 -20  -8   2    153.63    239.80     16.20     53 o
 -11  -3   2     32.66    170.70     21.30     53 o
  -6   0   2   1415.40   2441.20     40.10     53 o
   4   6   2    350.45    239.30     22.80     53 o
   9   9   2      3.18     -6.20     14.70     53 <
 -16  -4   3    129.53    238.20     15.40     53 o
  -7   1   3   8516.80   7963.50     51.70     53 o
  -2   4   3   2498.80   2704.90     34.00     53 o
   3   7   3    242.23    309.50     18.00     53 o
   8  10   3     35.75     22.40     13.50     53 <
  14  14   3      0.87      8.10      6.70     53 <
 -21  -5   4      9.77     30.60      9.00     53 o
 -17  -3   4     17.74     59.70      9.20     53 o
 -12   0   4   1174.70   1243.10     25.10     53 o
  -7   3   4    184.61    194.10     15.70     53 o
  -2   6   4     41.44     45.00     13.10     53 o
   3   9   4     24.08     23.10     11.40     53 <
   8  12   4     14.76     22.20     10.70     53 <
  13  15   4      0.93     -9.80      6.00     53 <
 -17  -1   5      8.98     44.70      7.80     53 o
 -13   1   5    396.88    374.30     14.80     53 o
  -8   4   5   2264.30   2334.90     29.80     53 o
  -3   7   5    572.63    574.90     17.60     53 o
   2  10   5     72.19     85.40     13.00     53 o
   7  13   5     25.74     23.40      8.40     53 <
   8  14   5    217.97    132.90     10.80     53 o
  12  16   5      1.92      5.20      6.60     53 <
 -13   3   6     44.61     46.80      8.50     53 o
  -9   5   6     20.13     60.20     10.20     53 o
  -8   6   6      2.68     12.80      8.90     53 <
  -4   8   6      5.14     25.90     10.30     53 <
  -3   9   6      7.03      6.50      9.40     53 <
   1  11   6     10.89      4.30      8.70     53 <
   2  12   6     22.07     20.80      7.30     53 <
   7  15   6      6.42      2.80      5.50     53 <
 -14   4   7     23.13     47.50      8.00     53 o
 -13   5   7      2.01     -4.70      6.90     53 <
  -9   7   7     14.84     35.40      7.30     53 o
  -8   8   7      1.53     -3.00      6.80     53 <
  -4  10   7      1.65      9.10      6.70     53 <
   1  13   7      6.24     10.50      5.70     53 <
   2  14   7     24.24      7.00      5.70     53 <
   6  16   7      2.44     -2.20      4.80     53 <
 -10   8   8     12.69     34.50      7.00     53 o
  -9   9   8      0.57      2.00      6.10     53 <
  -5  11   8      0.87     11.40      6.30     53 <
  -4  12   8      0.96      4.10      5.60     53 <
   0  14   8      0.41     -0.20      5.20     53 <
   1  15   8      1.61      4.10      4.80     53 <
 -11   1   4    251.22    209.00     16.80     54 o
  -6   4   4     39.35     66.60     13.20     54 o
  -1   7   4    199.56    201.70     14.20     54 o
   4  10   4     36.86     36.90     11.70     54 o
   9  13   4     15.27     -0.10      9.50     54 <
  15  17   4      1.31     15.30      5.90     54 <
 -12   2   5     43.98     33.40     11.90     54 <
  -7   5   5     21.78     16.70     14.00     54 <
  -2   8   5     57.39     49.90     12.30     54 o
  -1   9   5     31.11     61.00     12.30     54 o
   4  12   5      6.14      1.60     10.60     54 <
   9  15   5      3.60      1.40      7.30     54 <
 -17   1   6      1.46      6.70      7.80     54 <
 -16   2   6      3.67      4.60      7.40     54 <
 -12   4   6      3.09      2.60      8.30     54 <
  -7   7   6     31.70     22.70      9.50     54 <
  -2  10   6      4.81     -0.20      8.30     54 <
   3  13   6     26.19     26.20      6.70     54 o
   4  14   6      0.45     -6.70      6.40     54 <
   9  17   6      0.35     -4.70      5.20     54 <
 -12   6   7     19.42     16.10      7.50     54 <
  -7   9   7     44.89     55.00      7.80     54 o
  -2  12   7     96.41     79.40      8.00     54 o
   3  15   7      3.08      7.50      4.50     54 <
   4  16   7      1.45      1.60      4.80     54 <
 -12   8   8      1.99      6.50      6.20     54 <
  -7  11   8      6.26      3.90      6.30     54 <
  -2  14   8      1.08     -1.40      5.30     54 <
  10  -8  -8     14.87     22.30      7.10     54 o
  -5 -15  -7      3.71     -0.40      4.70     54 <
  15  -3  -7      5.42      6.80      7.60     54 <
  -6 -14  -6      4.12      5.60      5.30     54 <
  -1 -11  -6     11.12      4.40      7.80     54 <
   4  -8  -6      7.22     21.70      9.30     54 <
   9  -5  -6     28.27     60.80      9.90     54 o
  14  -2  -6     20.84     20.70      8.60     54 <
  19   1  -6      0.81      4.20      7.70     54 <
  -7 -13  -5     32.27     26.40      8.90     54 <
  -2 -10  -5     93.43     83.80     11.90     54 o
   3  -7  -5    633.44    607.90     17.90     54 o
   8  -4  -5   2631.20   2256.30     30.30     54 o
  13  -1  -5    433.72    389.60     15.70     54 o
  19   3  -5      6.60     -3.60      8.60     54 <
 -12 -14  -4      1.93      6.70      6.40     54 <
  18   4  -4      5.94      5.50     10.00     54 <
 -13 -13  -3     13.06     18.50      8.70     54 <
  -8 -10  -3     35.75     12.00     13.30     54 <
  12   2  -3    500.29    490.00     21.40     54 o
 -18 -14  -2      8.05      4.80      8.30     54 <
  -9  -9  -2     12.04     13.00     15.50     54 <
  -4  -6  -2    810.96    825.40     27.00     54 o
   1  -3  -2   4626.10   4943.30     46.10     54 o
   6   0  -2   1460.20   2612.80     40.00     54 o
  17   7  -2     97.15     78.30     19.10     54 o
 -14 -10  -1      6.07     -1.30     16.70     54 <
  10   8   1     38.79     42.70     21.80     54 <
 -20  -8   2    149.16    239.80     16.20     54 o
  -6   0   2   2148.30   2441.20     40.10     54 o
  -1   3   2   4573.90   4198.70     44.10     54 o
  10  10   2     99.35    159.60     16.70     54 o
  15  13   2    140.57     76.70     10.40     54 o
 -11  -1   3   3892.10   3580.00     37.10     54 o
  -6   2   3    790.03    490.20     22.60     54 o
   4   8   3    497.48    397.30     19.10     54 o
  15  15   3      2.20     -3.30      6.60     54 <
 -21  -5   4     16.39     30.60      9.00     54 o
 -16  -2   4    213.57    260.40     12.60     54 o
   3  11   5     67.30     54.30     11.80     54 o
   8  16   6      3.49      4.60      4.70     54 <
  -8  10   8      1.73      0.10      6.00     54 <
  -3  13   8      8.32     12.80      5.90     54 <
   0 -14  -8      0.53      2.60      4.00     54 <
   5 -11  -8      3.77      2.50      4.70     54 <
   4 -10  -7      1.82     -0.60      6.30     54 <
   9  -7  -7     21.78     23.40      7.40     54 o
 -12 -16  -5      2.29     -6.60      5.70     54 <
  -8 -12  -4     23.77     43.20     10.70     54 o
  -3  -9  -4     31.25     32.60     11.90     54 <
   2  -6  -4     34.67     36.10     13.60     54 <
   7  -3  -4    396.07    461.00     17.20     54 o
  -1   5   3    105.45    179.70     19.50     54 o
  -6 -16  -7      5.53      4.10      4.70     54 <
  -1 -13  -7      8.14      4.80      4.80     54 <
  14  -4  -7     23.21     42.30      7.80     54 o
   3  -9  -6      8.33     -2.80      9.10     54 <
   8  -6  -6      2.90      3.60      9.10     54 <
  -1 -15  -8      1.30      1.60      4.60     54 <
   4 -12  -8      1.22      1.30      5.10     54 <
   9  -9  -8      0.92     -1.10      5.50     54 <
  -7 -15  -6      7.31      3.70      6.00     54 <
  -2 -12  -6     20.05      6.10      7.20     54 <
 -11   1   4    244.98    209.00     16.80     55 o
  -6   4   4     38.03     66.60     13.20     55 o
  -1   7   4    202.31    201.70     14.20     55 o
   4  10   4     35.94     36.90     11.70     55 o
   9  13   4     13.93     -0.10      9.50     55 <
  10  14   4     33.12      9.20      8.70     55 <
  15  17   4      1.38     15.30      5.90     55 <
 -11   3   5    194.42    146.50     13.20     55 o
  -7   5   5     20.70     16.70     14.00     55 <
  -6   6   5    314.61    321.90     16.10     55 o
  -1   9   5     30.85     61.00     12.30     55 o
   4  12   5      6.33      1.60     10.60     55 <
   9  15   5      3.25      1.40      7.30     55 <
  10  16   5     15.51      8.60      6.60     55 <
 -16   2   6      4.39      4.60      7.40     55 <
 -12   4   6      3.27      2.60      8.30     55 <
 -11   5   6     39.19     43.30      8.60     55 o
  -7   7   6     27.80     22.70      9.50     55 <
  -6   8   6     50.89     58.30     10.20     55 o
  -2  10   6      4.55     -0.20      8.30     55 <
  -1  11   6      5.25      4.70      8.70     55 <
   3  13   6     24.80     26.20      6.70     55 o
   4  14   6      0.46     -6.70      6.40     55 <
   9  17   6      0.34     -4.70      5.20     55 <
 -12   6   7     18.57     16.10      7.50     55 <
 -11   7   7     10.10      2.90      7.20     55 <
  -7   9   7     43.73     55.00      7.80     55 o
  -6  10   7      1.02     -1.10      7.20     55 <
  -2  12   7     96.07     79.40      8.00     55 o
  -1  13   7      5.28     -3.90      6.60     55 <
   3  15   7      3.03      7.50      4.50     55 <
   4  16   7      1.37      1.60      4.80     55 <
 -12   8   8      2.14      6.50      6.20     55 <
 -11   9   8      1.15      6.40      6.50     55 <
  -7  11   8      6.40      3.90      6.30     55 <
  -6  12   8      4.22     -3.20      6.70     55 <
  -2  14   8      0.96     -1.40      5.30     55 <
  -1  15   8      0.67      4.30      5.40     55 <
  -1 -15  -8      1.37      1.60      4.60     55 <
   4 -12  -8      1.22      1.30      5.10     55 <
   9  -9  -8      0.93     -1.10      5.50     55 <
  10  -8  -8     14.22     22.30      7.10     55 o
  -6 -16  -7      5.60      4.10      4.70     55 <
  -2 -14  -7     36.37     21.10      6.20     55 o
  -1 -13  -7      8.16      4.80      4.80     55 <
   3 -11  -7      8.34      7.00      6.40     55 <
   4 -10  -7      1.73     -0.60      6.30     55 <
   8  -8  -7      3.00     -0.30      6.60     55 <
   9  -7  -7     19.71     23.40      7.40     55 o
  14  -4  -7     22.54     42.30      7.80     55 o
  -7 -15  -6      7.14      3.70      6.00     55 <
  -2 -12  -6     19.69      6.10      7.20     55 <
   3  -9  -6      7.99     -2.80      9.10     55 <
   8  -6  -6      3.19      3.60      9.10     55 <
  13  -3  -6     44.04     37.00      7.80     55 o
  14  -2  -6     20.17     20.70      8.60     55 <
  19   1  -6      0.76      4.20      7.70     55 <
 -12 -16  -5      2.33     -6.60      5.70     55 <
  -8 -14  -5    287.34    244.20     12.50     55 o
  -7 -13  -5     35.38     26.40      8.90     55 <
  -3 -11  -5     25.02     15.70     12.50     55 <
   2  -8  -5     55.86     68.70     13.50     55 o
   7  -5  -5     10.82     16.80     14.60     55 <
   8  -4  -5   2563.20   2256.30     30.30     55 o
  13  -1  -5    417.88    389.60     15.70     55 o
  18   2  -5     15.51     19.20      9.00     55 <
 -13 -15  -4      3.77     16.90      6.70     55 <
  -8 -12  -4     24.88     43.20     10.70     55 o
  -3  -9  -4     31.18     32.60     11.90     55 <
   2  -6  -4     31.06     36.10     13.60     55 <
   7  -3  -4    425.95    461.00     17.20     55 o
  12   0  -4   1371.70   1275.50     25.70     55 o
  18   4  -4      6.21      5.50     10.00     55 <
 -13 -13  -3     14.00     18.50      8.70     55 <
  -4  -8  -3    455.41    371.90     18.90     55 o
   1  -5  -3    102.56    132.60     20.20     55 o
  12   2  -3    461.38    490.00     21.40     55 o
 -18 -14  -2      7.04      4.80      8.30     55 <
 -14 -12  -2     22.52     16.50     10.30     55 <
  -9  -9  -2     14.24     13.00     15.50     55 <
  -4  -6  -2    850.82    825.40     27.00     55 o
   1  -3  -2   4444.20   4943.30     46.10     55 o
   6   0  -2   1467.80   2612.80     40.00     55 o
  17   7  -2    109.64     78.30     19.10     55 o
 -14 -10  -1      6.67     -1.30     16.70     55 <
  16  12   1     18.70     16.60     12.30     55 <
 -20  -8   2    131.08    239.80     16.20     55 o
  10  10   2     99.42    159.60     16.70     55 o
  16  14   2      5.72     -5.40      7.70     55 <
 -20  -6   3     14.24     28.20     10.50     55 <
 -11  -1   3   3780.50   3580.00     37.10     55 o
  -6   2   3    800.56    490.20     22.60     55 o
  -1   5   3    106.63    179.70     19.50     55 o
   4   8   3    493.92    397.30     19.10     55 o
  10  12   3    118.61    113.10     14.00     55 o
  15  15   3      1.67     -3.30      6.60     55 <
 -16  -2   4    207.45    260.40     12.60     55 o
   0 -14  -8      0.43      2.60      4.00     55 <
   5 -11  -8      4.00      2.50      4.70     55 <
  -2 -10  -5     95.70     83.80     11.90     55 o
   1 -15  -8      5.99      0.30      4.80     58 <
   2 -14  -8      0.42     -4.70      5.30     58 <
   6 -12  -8      4.12      3.40      4.90     58 <
   7 -11  -8      5.25     -1.00      5.40     58 <
  11  -9  -8      0.15      5.40      5.30     58 <
  12  -8  -8      3.20     -2.00      6.30     58 <
  -4 -16  -7      1.21      3.40      5.30     58 <
   1 -13  -7      7.68      2.70      5.90     58 <
   6 -10  -7      0.74     -2.30      6.30     58 <
  11  -7  -7      5.07     -5.10      6.50     58 <
  12  -6  -7      4.98     14.60      7.00     58 <
  16  -4  -7     14.41      3.60      6.70     58 <
  -9 -17  -6      0.34      2.20      6.30     58 <
  -4 -14  -6      0.44     -7.40      6.70     58 <
   0 -12  -6     36.66     27.60      7.70     58 o
   1 -11  -6     17.04      2.90      8.40     58 <
   6  -8  -6     45.71     41.40      9.80     58 o
  11  -5  -6     61.88     35.20      8.60     58 o
  16  -2  -6     17.44     13.70      7.40     58 <
  17  -1  -6      0.72     -8.40      7.40     58 <
  -9 -15  -5      1.60     17.40      6.40     58 <
  -5 -13  -5     44.99     19.70      9.30     58 <
  -4 -12  -5      3.63     11.10     11.40     58 <
   0 -10  -5     49.62     69.80     12.50     58 o
   1  -9  -5     98.59     76.00     13.60     58 o
   5  -7  -5     29.13     48.60     12.30     58 o
   6  -6  -5    320.26    341.40     16.50     58 o
  11  -3  -5     82.61     62.50     12.70     58 o
 -14 -16  -4      2.66     -2.50      6.50     58 <
  -9 -13  -4      6.34      3.80      9.30     58 <
  -5 -11  -4    124.90    106.10     15.30     58 o
   0  -8  -4    205.94    204.80     14.80     58 o
   5  -5  -4    260.17    301.00     15.80     58 o
  11  -1  -4    203.75    207.70     17.10     58 o
  16   2  -4     61.55     72.40     11.50     58 o
 -14 -14  -3      0.50      9.90      7.20     58 <
 -10 -12  -3    112.29    117.90     15.20     58 o
  -5  -9  -3   2923.40   2841.90     33.40     58 o
   0  -6  -3    810.04    855.50     24.60     58 o
   5  -3  -3   1603.60   1374.20     27.70     58 o
  16   4  -3     51.72     47.80     14.30     58 o
 -19 -15  -2      8.76     11.50      7.70     58 <
 -10 -10  -2    321.69    422.80     20.50     58 o
  -5  -7  -2    470.32    514.50     24.90     58 o
   0  -4  -2    896.16    853.90     30.10     58 o
   5  -1  -2   2850.60   3883.90     43.80     58 o
  16   6  -2    149.43    140.70     20.10     58 o
 -19 -13  -1     10.06     29.90     10.00     58 <
  -5  -5  -1   3387.20   2788.40     43.30     58 o
   0  -2  -1  13451.00  12088.50     81.80     58 o
  -5  -1   1  85061.00  78148.70    158.40     58 o
   0   2   1  10585.00  11070.10     79.30     58 o
 -10  -2   2   1192.40   2222.00     33.50     58 o
  -5   1   2   2695.10   3665.40     42.70     58 o
   0   4   2    731.29    658.70     30.00     58 o
  11  11   2    257.05    270.10     19.40     58 o
  17  15   2     32.44     33.70      8.40     58 o
 -19  -5   3      4.93     -0.30     10.10     58 <
  -5   3   3   1826.40   1504.40     29.10     58 o
   0   6   3    677.57    525.10     23.10     58 o
   6  10   3     18.47     31.30     15.30     58 <
  11  13   3     52.87     22.80     11.00     58 <
 -19  -3   4      4.84      4.80      8.00     58 <
 -10   2   4    160.13    193.10     15.60     58 o
  -5   5   4    431.61    306.10     16.80     58 o
   0   8   4     36.71    104.50     14.50     58 o
   1   9   4     27.86     27.80     11.50     58 <
   6  12   4    284.25    288.70     17.30     58 o
  11  15   4      7.13      9.00      8.50     58 <
  12  16   4      3.22      4.80      8.00     58 <
 -19  -1   5      4.66     11.70      6.60     58 <
 -14   2   5      7.34      3.70      8.90     58 <
 -10   4   5    153.52    142.70     14.90     58 o
  -9   5   5      0.75      7.10     12.80     58 <
  -5   7   5     77.05     58.90     13.90     58 o
  -4   8   5     18.40     24.40     11.80     58 <
   0  10   5     81.62     59.90     13.80     58 o
   1  11   5    444.63    309.80     16.60     58 o
   6  14   5     10.27      9.40      8.60     58 <
  11  17   5     60.55     56.10      8.00     58 o
 -14   4   6      1.35      1.70      7.50     58 <
 -10   6   6     28.61     18.80      8.70     58 <
  -9   7   6      8.09     -3.00      8.50     58 <
  -5   9   6     14.33     21.00      9.60     58 <
  -4  10   6     49.41     67.90     10.00     58 o
   1  13   6     13.76      1.10      8.10     58 <
   6  16   6      3.35      2.20      5.90     58 <
   7  17   6      7.29      2.10      5.50     58 <
 -14   6   7     12.38     14.50      7.20     58 <
  -9   9   7     22.11     14.40      7.40     58 <
  -4  12   7     11.88     12.90      7.60     58 <
  -3  13   7      0.78     -5.90      6.60     58 <
   1  15   7      3.20     -1.10      5.80     58 <
   2  16   7      6.49     -1.10      5.30     58 <
  -9  11   8      2.26     -1.40      6.30     58 <
  -8  12   8      3.14      7.30      6.00     58 <
  -4  14   8      2.23      4.70      6.20     58 <
  -3  15   8      2.57      7.30      5.80     58 <
   1 -15  -8      5.82      0.30      4.80     59 <
   5 -13  -8      1.62     -1.70      5.00     59 <
   6 -12  -8      4.30      3.40      4.90     59 <
  10 -10  -8      1.65      7.80      5.50     59 <
  11  -9  -8      0.20      5.40      5.30     59 <
  -5 -17  -7     53.29     35.80      6.20     59 o
   0 -14  -7      2.99      6.70      4.80     59 <
   5 -11  -7     30.40     15.70      6.30     59 <
   6 -10  -7      0.87     -2.30      6.30     59 <
  10  -8  -7      0.49     -4.50      6.20     59 <
  11  -7  -7      4.00     -5.10      6.50     59 <
  15  -5  -7      0.87     -1.10      6.60     59 <
  16  -4  -7     12.41      3.60      6.70     59 <
  -5 -15  -6      1.52      6.30      5.70     59 <
   0 -12  -6     32.70     27.60      7.70     59 o
   5  -9  -6      2.70      9.70      7.90     59 <
  10  -6  -6     16.26     19.30      8.20     59 <
  11  -5  -6     62.30     35.20      8.60     59 o
  15  -3  -6     16.70     14.30      7.30     59 <
  16  -2  -6     15.55     13.70      7.40     59 <
 -10 -16  -5     29.48     15.80      6.10     59 <
  -5 -13  -5     46.36     19.70      9.30     59 <
   0 -10  -5     80.08     69.80     12.50     59 o
   5  -7  -5     30.08     48.60     12.30     59 o
  10  -4  -5    259.49    202.50     14.70     59 o
 -15 -17  -4      0.71      2.90      6.70     59 <
 -10 -14  -4     32.15     34.70      8.40     59 o
  -5 -11  -4    129.71    106.10     15.30     59 o
   0  -8  -4    111.66    204.80     14.80     59 o
   5  -5  -4    292.29    301.00     15.80     59 o
  10  -2  -4    183.87    156.10     15.20     59 o
  16   2  -4     59.18     72.40     11.50     59 o
 -15 -15  -3      3.07     10.80      7.80     59 <
 -10 -12  -3     57.38    117.90     15.20     59 o
  -5  -9  -3   2995.30   2841.90     33.40     59 o
   0  -6  -3    774.62    855.50     24.60     59 o
   5  -3  -3   1568.30   1374.20     27.70     59 o
  16   4  -3     32.65     47.80     14.30     59 o
 -15 -13  -2    109.00     76.50     10.30     59 o
 -10 -10  -2    435.24    422.80     20.50     59 o
  -5  -7  -2    439.99    514.50     24.90     59 o
   0  -4  -2    760.32    853.90     30.10     59 o
   5  -1  -2   3311.40   3883.90     43.80     59 o
  16   6  -2    158.21    140.70     20.10     59 o
 -15 -11  -1     10.29     17.50     12.70     59 <
 -10  -8  -1    165.66    190.70     21.10     59 o
  11   9   1    486.85    401.20     22.20     59 o
  17  13   1     76.40     51.70     10.80     59 o
   6   8   2    618.49    583.20     22.70     59 o
  11  11   2    295.97    270.10     19.40     59 o
  17  15   2     33.95     33.70      8.40     59 o
 -19  -5   3      4.00     -0.30     10.10     59 <
   1   7   3    239.78    254.20     18.60     59 o
   6  10   3      9.24     31.30     15.30     59 <
  12  14   3     97.91     70.10      9.70     59 o
 -19  -3   4      4.20      4.80      8.00     59 <
 -14   0   4      4.51     37.70     11.50     59 o
  -9   3   4     54.83    133.40     14.50     59 o
  -4   6   4      7.00     39.50     12.70     59 o
   1   9   4     26.60     27.80     11.50     59 <
   6  12   4    257.17    288.70     17.30     59 o
   7  13   4     44.16     39.60     12.00     59 o
  12  16   4      3.69      4.80      8.00     59 <
  13  17   4      1.33      0.10      6.60     59 <
 -19  -1   5      3.63     11.70      6.60     59 <
 -14   2   5      7.10      3.70      8.90     59 <
  -9   5   5      1.20      7.10     12.80     59 <
  -4   8   5     16.23     24.40     11.80     59 <
   1  11   5    399.49    309.80     16.60     59 o
   2  12   5    203.22    222.50     14.10     59 o
   7  15   5      6.45     -2.40      7.40     59 <
 -14   4   6      1.08      1.70      7.50     59 <
 -13   5   6      9.58     17.00      7.70     59 <
  -9   7   6     10.22     -3.00      8.50     59 <
  -8   8   6     23.65     62.10      9.60     59 o
  -4  10   6     48.09     67.90     10.00     59 o
  -3  11   6      6.05      9.10      8.30     59 <
   2  14   6      2.30     11.90      6.80     59 <
   7  17   6      5.60      2.10      5.50     59 <
   8  18   6      7.28     -2.10      5.20     59 <
 -13   7   7     58.92     43.30      7.60     59 o
  -8  10   7      6.88      5.40      6.70     59 <
  -3  13   7      0.67     -5.90      6.60     59 <
  -2  14   7     24.28     12.40      6.80     59 <
   2  16   7      5.77     -1.10      5.30     59 <
   3  17   7     29.34     15.60      5.50     59 <
  -8  12   8      3.24      7.30      6.00     59 <
  -7  13   8     12.83     12.00      6.20     59 <
  -3  15   8      3.44      7.30      5.80     59 <
   3 -15  -8      2.35      7.20      4.80     60 <
   4 -14  -8      1.60      4.60      4.70     60 <
   9 -11  -8      0.95      3.70      4.80     60 <
  10 -10  -8      1.63      7.80      5.50     60 <
  -2 -16  -7     12.82      9.00      5.10     60 <
  -1 -15  -7      0.81     -4.00      5.00     60 <
   3 -13  -7      0.73     -4.30      5.30     60 <
   4 -12  -7     10.33      3.50      6.10     60 <
   9  -9  -7      5.58      5.40      6.30     60 <
  14  -6  -7     23.69     25.30      7.40     60 o
  15  -5  -7      0.93     -1.10      6.60     60 <
  -6 -16  -6      9.23      5.20      5.60     60 <
  -2 -14  -6      0.35      5.70      6.20     60 <
  -1 -13  -6     15.76     11.90      7.00     60 <
   4 -10  -6     39.75     38.50      8.90     60 o
   9  -7  -6      0.94      2.80      7.40     60 <
  14  -4  -6      1.74      4.70      7.10     60 <
  15  -3  -6     13.29     14.30      7.30     60 <
 -11 -17  -5     55.94     30.80      6.80     60 o
  -6 -14  -5     10.45     24.60      8.60     60 <
  -1 -11  -5    245.30    191.10     15.30     60 o
   4  -8  -5     10.76     10.70     12.10     60 <
   9  -5  -5      1.84     23.90     13.20     60 <
  15  -1  -5     28.11     43.20      9.30     60 o
  20   2  -5      2.52      2.20      8.50     60 <
 -15 -17  -4      0.67      2.90      6.70     60 <
 -11 -15  -4      2.24      1.70      6.50     60 <
  -6 -12  -4    253.44    234.80     16.10     60 o
  -1  -9  -4     11.25     45.30     11.90     60 o
   4  -6  -4     16.40     20.90     12.50     60 <
   9  -3  -4    482.00    564.70     18.80     60 o
  15   1  -4      3.48      5.10     11.40     60 <
  21   5  -4     13.34     11.80      9.60     60 <
 -15 -15  -3      2.63     10.80      7.80     60 <
 -11 -13  -3     28.85     11.50      9.80     60 <
  -6 -10  -3     36.14     47.70     13.60     60 o
  -1  -7  -3    386.34    273.40     19.00     60 o
   4  -4  -3   5765.10   5671.40     45.60     60 o
  15   3  -3     21.82     53.80     16.20     60 o
  21   7  -3     33.09     14.90     11.60     60 <
 -15 -13  -2     94.34     76.50     10.30     60 o
  10   2  -2    750.35   2174.60     33.10     60 o
 -15 -11  -1      4.34     17.50     12.70     60 <
  17  13   1     58.89     51.70     10.80     60 o
 -19  -7   2    169.53    164.40     15.50     60 o
   1   5   2    694.51    807.70     27.60     60 o
   6   8   2    519.25    583.20     22.70     60 o
  12  12   2     32.24     56.60     14.10     60 o
  18  16   2     41.44     27.20      8.70     60 o
 -14  -2   3     23.49     14.70     17.00     60 <
  -9   1   3    383.79    335.80     19.00     60 o
  -4   4   3   5850.70   4455.20     41.60     60 o
   1   7   3    235.97    254.20     18.60     60 o
   7  11   3    132.15    105.70     14.70     60 o
  12  14   3     84.63     70.10      9.70     60 o
  13  15   3      2.91     13.40      6.80     60 <
 -18  -2   4     41.92     38.00      8.50     60 o
 -13   1   4      4.31     -1.80     13.60     60 <
  -8   4   4      6.46     18.20     12.50     60 <
  -3   7   4     92.61     74.10     13.10     60 o
   2  10   4     37.43     75.20     12.80     60 o
   7  13   4     38.87     39.60     12.00     60 o
   8  14   4     18.05     24.40      9.60     60 <
  13  17   4      0.70      0.10      6.60     60 <
  14  18   4     13.77     11.60      6.10     60 <
 -13   3   5     35.99     22.50      9.60     60 <
  -8   6   5    103.08    116.40     14.40     60 o
  -3   9   5    735.46    626.10     19.30     60 o
   2  12   5    182.96    222.50     14.10     60 o
   3  13   5      1.36     -7.10      9.60     60 <
   8  16   5     15.72     17.00      7.10     60 <
   9  17   5      2.83     13.50      6.80     60 <
 -17   3   6     13.70     11.00      7.10     60 <
 -13   5   6      8.57     17.00      7.70     60 <
 -12   6   6      1.50      3.00      7.70     60 <
  -8   8   6     20.96     62.10      9.60     60 o
  -7   9   6      3.15      9.40      8.10     60 <
  -2  12   6     20.35      4.50      7.50     60 <
   3  15   6      4.55      5.40      6.50     60 <
   4  16   6     11.32      8.70      6.10     60 <
   8  18   6      5.51     -2.10      5.20     60 <
 -12   8   7      8.82      9.20      6.70     60 <
 -11   9   7      3.31      2.80      6.50     60 <
  -7  11   7      1.90      6.70      6.60     60 <
  -6  12   7     29.98     23.90      7.10     60 o
  -2  14   7     20.53     12.40      6.80     60 <
  -1  15   7      0.60     -4.50      6.00     60 <
   4  18   7      0.21     -3.50      4.80     60 <
  -7  13   8     11.26     12.00      6.20     60 <
  -6  14   8      0.29      4.20      5.60     60 <
   8 -12  -8      3.68      9.60      5.30     60 <
   3 -15  -8      2.55      7.20      4.80     61 <
   4 -14  -8      1.45      4.60      4.70     61 <
   8 -12  -8      3.76      9.60      5.30     61 <
   9 -11  -8      1.14      3.70      4.80     61 <
  -2 -16  -7     11.70      9.00      5.10     61 <
  -1 -15  -7      0.91     -4.00      5.00     61 <
   3 -13  -7      0.70     -4.30      5.30     61 <
   4 -12  -7     10.35      3.50      6.10     61 <
   8 -10  -7      5.41     -0.40      5.80     61 <
   9  -9  -7      5.68      5.40      6.30     61 <
  14  -6  -7     24.18     25.30      7.40     61 o
  15  -5  -7      0.73     -1.10      6.60     61 <
  -7 -17  -6      5.68      2.00      6.10     61 <
  -6 -16  -6     10.76      5.20      5.60     61 <
  -2 -14  -6      0.32      5.70      6.20     61 <
  -1 -13  -6     14.25     11.90      7.00     61 <
   3 -11  -6      4.73     18.20      7.70     61 <
   4 -10  -6     39.10     38.50      8.90     61 o
   9  -7  -6      0.78      2.80      7.40     61 <
  14  -4  -6      1.89      4.70      7.10     61 <
  15  -3  -6     14.81     14.30      7.30     61 <
 -11 -17  -5     54.70     30.80      6.80     61 o
  -7 -15  -5      9.73     27.00      8.70     61 o
  -6 -14  -5     12.14     24.60      8.60     61 <
  -2 -12  -5    302.94    296.70     15.40     61 o
  -1 -11  -5    266.74    191.10     15.30     61 o
   4  -8  -5      9.67     10.70     12.10     61 <
   9  -5  -5      1.89     23.90     13.20     61 <
  14  -2  -5      9.77     21.50      9.30     61 <
  15  -1  -5     29.41     43.20      9.30     61 o
  20   2  -5      2.68      2.20      8.50     61 <
 -11 -15  -4      1.87      1.70      6.50     61 <
  -6 -12  -4    247.99    234.80     16.10     61 o
  -1  -9  -4     13.34     45.30     11.90     61 o
   4  -6  -4     18.06     20.90     12.50     61 <
   9  -3  -4    503.37    564.70     18.80     61 o
  15   1  -4      3.61      5.10     11.40     61 <
  21   5  -4     12.76     11.80      9.60     61 <
 -16 -16  -3      7.99      1.80      6.70     61 <
 -11 -13  -3     27.60     11.50      9.80     61 <
  -6 -10  -3     31.98     47.70     13.60     61 o
  -1  -7  -3    375.72    273.40     19.00     61 o
   4  -4  -3   5766.60   5671.40     45.60     61 o
  15   3  -3     21.05     53.80     16.20     61 o
  21   7  -3     33.26     14.90     11.60     61 <
 -11 -11  -2    106.32    150.80     18.40     61 o
  -6  -8  -2    926.57    830.30     23.50     61 o
  -1  -5  -2    643.94    810.70     28.20     61 o
  10   2  -2    735.53   2174.60     33.10     61 o
 -20 -14  -1      3.34      6.50      9.40     61 <
 -15 -11  -1      6.01     17.50     12.70     61 <
   6   6   1   3817.30   3806.80     44.80     61 o
 -19  -7   2    168.05    164.40     15.50     61 o
   1   5   2    668.69    807.70     27.60     61 o
  12  12   2     32.11     56.60     14.10     61 o
  18  16   2     42.30     27.20      8.70     61 o
 -14  -2   3     24.28     14.70     17.00     61 <
  -9   1   3    316.14    335.80     19.00     61 o
  -4   4   3   5848.00   4455.20     41.60     61 o
   2   8   3    110.86    121.80     15.80     61 o
   7  11   3    139.69    105.70     14.70     61 o
  13  15   3      2.57     13.40      6.80     61 <
 -18  -2   4     42.87     38.00      8.50     61 o
 -13   1   4      4.73     -1.80     13.60     61 <
  -8   4   4      5.77     18.20     12.50     61 <
  -3   7   4     93.36     74.10     13.10     61 o
   2  10   4     43.01     75.20     12.80     61 o
   8  14   4     17.70     24.40      9.60     61 <
  13  17   4      1.15      0.10      6.60     61 <
  14  18   4     12.91     11.60      6.10     61 <
 -13   3   5     29.15     22.50      9.60     61 <
  -8   6   5    104.65    116.40     14.40     61 o
  -3   9   5    727.82    626.10     19.30     61 o
  -2  10   5     38.86     49.60     12.80     61 o
   3  13   5      1.17     -7.10      9.60     61 <
   8  16   5     17.42     17.00      7.10     61 <
   9  17   5      3.37     13.50      6.80     61 <
 -17   3   6     13.17     11.00      7.10     61 <
 -12   6   6      1.54      3.00      7.70     61 <
  -7   9   6      3.34      9.40      8.10     61 <
  -2  12   6     20.83      4.50      7.50     61 <
  -1  13   6      1.36      6.90      7.30     61 <
   3  15   6      2.93      5.40      6.50     61 <
   4  16   6     11.54      8.70      6.10     61 <
 -12   8   7      8.53      9.20      6.70     61 <
 -11   9   7      3.16      2.80      6.50     61 <
  -7  11   7      2.17      6.70      6.60     61 <
  -6  12   7     30.03     23.90      7.10     61 o
  -2  14   7     20.59     12.40      6.80     61 <
  -1  15   7      0.52     -4.50      6.00     61 <
   0  16   7      7.46     11.00      5.80     61 <
   4  18   7      0.25     -3.50      4.80     61 <
  -6  14   8      0.37      4.20      5.60     61 <
 -16   4   6      2.14      0.50      7.40     62 <
 -11   7   6     31.86     11.00      8.10     62 <
   0  14   6      0.77      1.50      6.60     62 <
   6  18   6     26.97     22.10      6.10     62 o
 -15   7   7     16.38     16.00      7.40     62 <
 -10  10   7      2.82      5.30      6.70     62 <
  -4  14   7     22.94     28.70      7.10     62 o
   1  17   7      1.66     -7.40      5.20     62 <
   3 -15  -8      2.36      7.20      4.80     62 <
   7 -13  -8     11.84     14.40      5.60     62 <
   8 -12  -8      4.12      9.60      5.30     62 <
  -3 -17  -7     29.55     19.90      5.60     62 o
  -2 -16  -7     14.14      9.00      5.10     62 <
   2 -14  -7     24.42     18.70      5.70     62 o
   3 -13  -7      0.82     -4.30      5.30     62 <
   7 -11  -7      6.85      9.70      6.10     62 <
   8 -10  -7      6.21     -0.40      5.80     62 <
  12  -8  -7     13.48     21.40      7.20     62 <
  13  -7  -7     32.90     42.30      7.90     62 o
  -8 -18  -6      1.54     -7.30      5.20     62 <
  -7 -17  -6      6.40      2.00      6.10     62 <
  -3 -15  -6      5.14      4.10      6.30     62 <
  -2 -14  -6      0.43      5.70      6.20     62 <
   2 -12  -6     21.81     14.20      7.10     62 <
   3 -11  -6      3.59     18.20      7.70     62 <
   7  -9  -6      3.64      9.50      8.10     62 <
   8  -8  -6     79.33    130.80     10.00     62 o
  13  -5  -6     26.59     34.50      8.40     62 o
  14  -4  -6      1.86      4.70      7.10     62 <
  19  -1  -6      2.10     -6.60      7.20     62 <
  -7 -15  -5     10.31     27.00      8.70     62 o
  -3 -13  -5      3.85     -8.90     10.10     62 <
  -2 -12  -5    308.74    296.70     15.40     62 o
   3  -9  -5    794.41    880.70     20.50     62 o
   8  -6  -5    109.42    179.30     16.00     62 o
  13  -3  -5     14.00      4.30      9.30     62 <
  14  -2  -5     10.03     21.50      9.30     62 <
  19   1  -5     10.39      6.70      8.50     62 <
  20   2  -5      2.77      2.20      8.50     62 <
 -12 -16  -4      2.38      4.20      6.00     62 <
  -7 -13  -4     11.38      9.00     10.90     62 <
  -2 -10  -4      9.73     48.80     12.10     62 o
   3  -7  -4    100.80     74.80     13.30     62 o
   9  -3  -4    513.98    564.70     18.80     62 o
  14   0  -4     12.73     18.70     12.50     62 <
  20   4  -4      2.22     -2.40      9.80     62 <
 -16 -16  -3      8.71      1.80      6.70     62 <
 -11 -13  -3     31.42     11.50      9.80     62 <
  -7 -11  -3    178.72    144.80     14.70     62 o
   4  -4  -3   6222.30   5671.40     45.60     62 o
   9  -1  -3    121.57    129.90     18.10     62 o
  15   3  -3     23.78     53.80     16.20     62 o
  21   7  -3     34.87     14.90     11.60     62 <
 -16 -14  -2     14.07     12.00      7.80     62 <
 -11 -11  -2    109.83    150.80     18.40     62 o
  -6  -8  -2   1024.60    830.30     23.50     62 o
  -1  -5  -2    630.74    810.70     28.20     62 o
   4  -2  -2    989.91   1215.20     32.60     62 o
 -20 -14  -1      4.11      6.50      9.40     62 <
   6   6   1   4150.50   3806.80     44.80     62 o
  12  10   1      2.32     12.60     22.10     62 <
  18  14   1    197.30    163.70     13.50     62 o
 -14  -4   2     81.29    118.20     22.90     62 o
  -9  -1   2     67.46    117.40     21.90     62 o
  -4   2   2   1022.50   1189.40     32.90     62 o
   7   9   2      9.12     20.00     15.50     62 <
  13  13   2     39.57     46.10     10.50     62 o
 -18  -4   3    515.82    498.60     16.00     62 o
 -13  -1   3    272.24    252.60     18.30     62 o
  -8   2   3    179.29    172.90     17.80     62 o
  -3   5   3     94.21    108.40     20.00     62 o
   2   8   3    117.94    121.80     15.80     62 o
   8  12   3    155.94    200.00     16.20     62 o
  13  15   3      3.52     13.40      6.80     62 <
  14  16   3     11.67     12.70      6.70     62 <
 -13   1   4      4.88     -1.80     13.60     62 <
  -8   4   4      6.69     18.20     12.50     62 <
  -2   8   4     10.98     15.70     12.50     62 <
   3  11   4     11.42     20.80     12.70     62 <
   8  14   4     18.60     24.40      9.60     62 <
   9  15   4      0.51      0.90      8.20     62 <
  14  18   4     14.36     11.60      6.10     62 <
 -17   1   5      3.49     -9.30      6.80     62 <
 -12   4   5     54.75     52.60     11.20     62 o
  -7   7   5    187.79    137.30     15.00     62 o
  -2  10   5     40.78     49.60     12.80     62 o
  -1  11   5    262.45    245.90     16.30     62 o
   4  14   5      0.61     -9.40      8.10     62 <
   9  17   5      3.31     13.50      6.80     62 <
  10  18   5      0.25      1.60      6.00     62 <
  -6  10   6      4.04      3.70      8.30     62 <
  -1  13   6      1.46      6.90      7.30     62 <
   4  16   6     12.56      8.70      6.10     62 <
   5  17   6      8.32     12.70      5.20     62 <
 -11   9   7      3.47      2.80      6.50     62 <
  -6  12   7     30.78     23.90      7.10     62 o
  -5  13   7      4.36     -3.90      6.20     62 <
   0  16   7      8.02     11.00      5.80     62 <
  -2 -18  -7      0.46      3.00      4.40     65 <
  -1 -17  -7      2.11      5.60      4.60     65 <
   3 -15  -7      3.66      6.70      5.10     65 <
   4 -14  -7     24.26     27.90      5.90     65 o
   9 -11  -7      2.35     -7.30      5.10     65 <
  10 -10  -7      1.80     -4.90      5.90     65 <
  14  -8  -7      0.52      2.10      6.00     65 <
  15  -7  -7     18.57     15.20      6.50     65 <
  -6 -18  -6     22.65     19.40      5.90     65 o
  -5 -17  -6      3.94      3.80      5.20     65 <
  -1 -15  -6      1.91     -2.20      5.90     65 <
   0 -14  -6      1.17     -0.90      5.70     65 <
   4 -12  -6      5.04    -10.30      6.40     65 <
   5 -11  -6     10.05     12.70      7.20     65 <
  10  -8  -6     15.25      4.80      7.40     65 <
  11  -7  -6     31.63     31.60      7.90     65 o
  15  -5  -6      0.97     -4.90      6.10     65 <
  16  -4  -6      0.64      1.10      6.50     65 <
 -10 -18  -5      1.00     -4.00      5.70     65 <
  -5 -15  -5     18.04     23.20      7.40     65 o
   0 -12  -5   1068.90   1085.30     21.90     65 o
   5  -9  -5   1412.20   1378.70     24.10     65 o
   6  -8  -5      6.42     23.40     13.40     65 <
  11  -5  -5      5.39      2.60      9.90     65 <
  17  -1  -5      2.93      6.30      7.30     65 <
 -14 -18  -4     12.10      7.80      6.20     65 <
  -9 -15  -4      3.42     12.40      7.20     65 <
  -4 -12  -4     66.60     75.30     14.20     65 o
   1  -9  -4     17.84     21.40     10.70     65 <
   6  -6  -4     23.07     42.30     12.20     65 o
   7  -5  -4    253.01    241.00     15.20     65 o
  12  -2  -4    341.44    293.20     16.50     65 o
  18   2  -4     91.99     55.30     10.00     65 o
 -13 -15  -3      4.83     -5.30      7.00     65 <
  -8 -12  -3    172.24    206.20     15.70     65 o
  -3  -9  -3    102.62    119.00     14.80     65 o
   2  -6  -3    576.37    486.00     20.00     65 o
   8  -2  -3    166.37    168.60     17.00     65 o
  13   1  -3    439.32    308.60     18.80     65 o
 -17 -15  -2     16.65     22.60      8.60     65 <
 -12 -12  -2     58.21     50.00     13.60     65 o
  -2  -6  -2    973.98   1104.70     28.80     65 o
   3  -3  -2  12894.00  13215.90     66.10     65 o
   9   1  -2     37.96     54.40     21.40     65 <
   7   7   1    998.58    915.80     30.20     65 o
  13  11   1    230.91    233.90     19.30     65 o
  19  15   1      0.52      4.70      8.90     65 <
 -18  -6   2     35.57     53.90     13.60     65 o
  -8   0   2    733.73    729.60     26.20     65 o
  -3   3   2  12858.00  12849.30     65.10     65 o
   8  10   2     32.69     61.20     15.50     65 o
  14  14   2      6.35      9.80      9.20     65 <
  15  15   2     22.27     23.20      8.50     65 <
 -22  -6   3     26.76     37.50     10.80     65 o
 -17  -3   3      2.16      5.80     10.40     65 <
  -7   3   3    112.48     95.40     16.40     65 o
  -2   6   3    562.31    457.70     20.20     65 o
   4  10   3     21.05     25.80     13.50     65 <
  10  14   3     15.43     28.50     10.80     65 <
 -21  -3   4      6.70      2.40      7.50     65 <
 -16   0   4     19.39     33.50      9.10     65 o
 -11   3   4     15.40     30.90     13.50     65 <
  -6   6   4     24.99     58.30     13.40     65 o
  -5   7   4    386.36    358.80     15.60     65 o
   0  10   4    616.85    792.90     18.90     65 o
   5  13   4   1359.70   1413.90     25.20     65 o
   6  14   4      1.23      3.60     10.60     65 <
  11  17   4      2.43      0.50      7.10     65 <
  12  18   4      8.53     -3.70      7.10     65 <
 -19   1   5     10.66      2.30      6.10     65 <
 -15   3   5      3.32      3.70      7.70     65 <
 -14   4   5     48.87     20.30      8.10     65 <
 -10   6   5     12.06     -1.20     11.40     65 <
  -9   7   5      3.12     15.80     10.10     65 <
  -4  10   5      0.81     16.70     11.80     65 <
   1  13   5     23.62     11.40     10.90     65 <
   2  14   5     74.51     93.00     10.40     65 o
   7  17   5     93.28     79.50      7.90     65 o
   8  18   5      0.17     -6.80      6.20     65 <
 -14   6   6      4.50      2.50      7.00     65 <
 -13   7   6     11.90      8.80      7.30     65 <
  -8  10   6      6.40     24.20      7.10     65 o
  -3  13   6     51.60     57.30      8.30     65 o
  -2  14   6      0.08     -5.60      6.60     65 <
   3  17   6      3.94      2.30      5.60     65 <
   4  18   6      2.12     -1.60      5.10     65 <
 -12  10   7      0.27      3.80      5.80     65 <
 -11  11   7      2.89     -0.50      6.00     65 <
  -7  13   7      7.14     11.90      6.40     65 <
  -6  14   7     21.04     16.60      6.60     65 <
  -2  16   7      5.52     11.10      6.00     65 <
  -1  17   7      3.01      7.30      5.00     65 <
   0  18   7     10.26      6.00      4.90     65 <
  -2 -18  -7      0.38      3.00      4.40     66 <
   2 -16  -7      4.72      7.50      4.80     66 <
   3 -15  -7      4.09      6.70      5.10     66 <
   7 -13  -7      6.51      5.60      5.70     66 <
   8 -12  -7      8.97     12.10      5.40     66 <
  13  -9  -7     48.57     22.50      7.00     66 o
  14  -8  -7      0.68      2.10      6.00     66 <
  -7 -19  -6      3.51      0.40      5.40     66 <
  -3 -17  -6      3.23      8.10      5.30     66 <
  -2 -16  -6      7.18     11.10      5.70     66 <
   3 -13  -6     45.47     35.00      7.10     66 o
   4 -12  -6      4.10    -10.30      6.40     66 <
   8 -10  -6      4.71      5.90      7.30     66 <
   9  -9  -6      0.19      0.60      6.40     66 <
  14  -6  -6      5.44     -6.00      6.50     66 <
  15  -5  -6      1.00     -4.90      6.10     66 <
  -7 -17  -5     94.39     81.50      9.30     66 o
  -6 -16  -5     23.68     17.90      8.50     66 <
  -1 -13  -5     23.99      8.90     10.20     66 <
   4 -10  -5      1.13     -3.30     12.20     66 <
   5  -9  -5   1266.20   1378.70     24.10     66 o
  10  -6  -5      6.68      5.90     10.10     66 <
  16  -2  -5      1.99     -7.70      7.60     66 <
 -10 -16  -4     59.74     94.40      9.10     66 o
  -5 -13  -4   1197.80    918.90     22.50     66 o
   0 -10  -4    574.23    655.30     18.50     66 o
   5  -7  -4    340.40    328.90     16.00     66 o
   6  -6  -4     19.10     42.30     12.20     66 o
  11  -3  -4      4.83     -9.00     13.60     66 <
  17   1  -4     19.68     11.00      9.30     66 <
 -14 -16  -3     10.99      6.20      7.10     66 <
  -9 -13  -3     13.77      6.20     12.20     66 <
  -4 -10  -3     11.10     -8.70     14.40     66 <
   1  -7  -3    227.63    223.60     18.20     66 o
   7  -3  -3    124.62     73.60     15.90     66 o
  13   1  -3    381.80    308.60     18.80     66 o
  19   5  -3     10.27    -13.80     12.00     66 <
 -18 -16  -2     36.27     28.10      8.80     66 o
 -13 -13  -2     38.73     55.30     11.00     66 o
  -8 -10  -2     11.27     50.10     15.20     66 o
  -3  -7  -2    128.00    144.60     23.00     66 o
 -17 -13  -1     54.30     53.30     11.30     66 o
 -12 -10  -1     19.18     50.60     21.20     66 <
  18  12   0    104.34     75.90     17.00     66 o
 -18  -6   2     36.83     53.90     13.60     66 o
 -13  -3   2    527.71    571.40     24.40     66 o
  -8   0   2    538.20    729.60     26.20     66 o
   3   7   2    148.71    167.40     22.80     66 o
   9  11   2     36.64     35.00     16.50     66 <
  15  15   2     15.32     23.20      8.50     66 <
  16  16   2     27.35     34.10      8.40     66 o
  -6   4   3    171.62    159.40     17.00     66 o
  -1   7   3    213.82    207.70     17.40     66 o
   5  11   3    293.86    231.60     15.90     66 o
  11  15   3      2.81      9.10      8.50     66 <
 -20  -2   4      3.98     -1.00      8.00     66 <
 -15   1   4      2.13     -1.50      8.60     66 <
 -10   4   4      2.59     20.30     12.50     66 <
  -5   7   4    343.32    358.80     15.60     66 o
  -4   8   4     50.94     70.20     12.80     66 o
   1  11   4     35.87     20.10     12.20     66 <
   7  15   4     60.17     71.30     10.90     66 o
 -19   1   5      7.86      2.30      6.10     66 <
 -18   2   5     12.77     11.40      6.80     66 <
 -14   4   5     48.79     20.30      8.10     66 <
 -13   5   5     12.06     20.50      8.20     66 <
  -9   7   5      2.77     15.80     10.10     66 <
  -8   8   5    117.38    114.70     13.20     66 o
  -3  11   5     48.13     57.10     12.10     66 o
  -2  12   5    197.66    232.20     15.00     66 o
   2  14   5     60.88     93.00     10.40     66 o
   3  15   5      0.81      3.30      7.60     66 <
   8  18   5      0.08     -6.80      6.20     66 <
   9  19   5      0.31      8.50      6.20     66 <
 -17   5   6      1.22      3.40      6.80     66 <
 -12   8   6      6.58     15.70      6.80     66 <
 -11   9   6      1.10      0.70      6.90     66 <
  -7  11   6      0.59      1.70      7.10     66 <
  -6  12   6     55.70     33.60      8.20     66 o
  -1  15   6      1.50     -4.00      6.30     66 <
   0  16   6     20.92     13.30      6.20     66 <
   4  18   6      1.69     -1.60      5.10     66 <
   5  19   6      0.06     -4.50      4.60     66 <
 -11  11   7      2.13     -0.50      6.00     66 <
 -10  12   7     24.22     17.30      6.60     66 <
  -9  13   7      0.19      4.50      6.50     66 <
  -5  15   7      1.95     -3.20      5.70     66 <
  -4  16   7      1.80      6.10      6.20     66 <
   0  18   7      8.73      6.00      4.90     66 <
   0 -18  -7     12.59      4.10      4.40     67 <
   1 -17  -7      3.16      2.50      4.90     67 <
   5 -15  -7      2.64      8.00      5.20     67 <
   6 -14  -7     20.29     17.20      5.70     67 o
   7 -13  -7      8.08      5.60      5.70     67 <
  11 -11  -7      2.26      3.10      5.80     67 <
  12 -10  -7      0.09      7.10      6.30     67 <
  -4 -18  -6      1.26      0.60      4.80     67 <
  -3 -17  -6      4.63      8.10      5.30     67 <
   1 -15  -6      0.94     -2.00      5.30     67 <
   2 -14  -6      0.10     -1.40      6.10     67 <
   7 -11  -6      0.20     10.30      6.70     67 <
   8 -10  -6      5.64      5.90      7.30     67 <
  12  -8  -6      6.55     11.50      7.30     67 <
  13  -7  -6     15.62     19.10      7.30     67 <
  14  -6  -6      5.33     -6.00      6.50     67 <
  -8 -18  -5      0.73     13.10      7.00     67 <
  -7 -17  -5    123.24     81.50      9.30     67 o
  -2 -14  -5     57.02     83.10     10.30     67 o
   3 -11  -5     56.37     58.10     12.20     67 o
   8  -8  -5    124.22    143.50     13.40     67 o
   9  -7  -5      3.41     -1.60     10.90     67 <
  14  -4  -5     62.84     15.10      8.80     67 <
  15  -3  -5      2.59      3.90      7.30     67 <
 -11 -17  -4      2.33     -3.90      5.90     67 <
  -6 -14  -4      0.46     -5.80     10.70     67 <
  -1 -11  -4     31.85     52.40     12.60     67 o
   4  -8  -4     63.98     53.60     12.70     67 o
   5  -7  -4    385.83    328.90     16.00     67 o
  10  -4  -4      3.13     -0.50     13.90     67 <
  16   0  -4     18.81     27.10      9.90     67 <
 -15 -17  -3     46.48     49.20      8.30     67 o
 -10 -14  -3      7.73     -3.70      9.20     67 <
  -5 -11  -3    321.52    273.00     16.00     67 o
   1  -7  -3    247.67    223.60     18.20     67 o
   6  -4  -3    210.74    221.00     18.20     67 o
  18   4  -3    401.74    322.50     15.30     67 o
 -18 -16  -2     42.22     28.10      8.80     67 o
  -3  -7  -2    160.85    144.60     23.00     67 o
   2  -4  -2    543.96    574.20     28.40     67 o
   8   0  -2    574.03    570.90     25.20     67 o
  14   4  -2     72.73     74.50     24.30     67 o
  20   8  -2     70.95     92.60     17.50     67 o
 -17 -13  -1     66.33     53.30     11.30     67 o
 -12 -10  -1     37.04     50.60     21.20     67 <
  -7  -7  -1   1175.90   1055.90     31.40     67 o
  18  12   0     84.49     75.90     17.00     67 o
  14  12   1     77.85    110.00     15.10     67 o
  -2   4   2    558.88    627.50     27.70     67 o
   4   8   2   2724.00   3072.90     36.20     67 o
  10  12   2   1036.60    985.70     24.60     67 o
  16  16   2     31.04     34.10      8.40     67 o
 -21  -5   3      5.72      7.70      9.20     67 <
 -16  -2   3    135.64    164.90     13.60     67 o
 -11   1   3   3652.90   3537.60     36.20     67 o
  -6   4   3    205.61    159.40     17.00     67 o
   0   8   3    272.08    270.50     17.50     67 o
   6  12   3    239.30    243.90     16.70     67 o
  12  16   3      8.44     11.70      7.00     67 <
 -19  -1   4      0.34      0.90      7.60     67 <
 -14   2   4      7.97     27.50     11.20     67 <
  -9   5   4    196.29    258.20     15.40     67 o
  -4   8   4     76.21     70.20     12.80     67 o
  -3   9   4     26.88     30.30     11.90     67 <
   2  12   4    160.14    189.20     14.70     67 o
   8  16   4     26.43     15.80      8.80     67 <
   9  17   4      3.29     -2.80      7.40     67 <
 -18   2   5     15.68     11.40      6.80     67 <
 -17   3   5      1.24      0.00      7.60     67 <
 -13   5   5     16.28     20.50      8.20     67 <
 -12   6   5     96.50    101.20     10.30     67 o
  -7   9   5    481.50    524.00     17.50     67 o
  -2  12   5    202.70    232.20     15.00     67 o
  -1  13   5     35.85     18.30     11.00     67 <
   4  16   5      3.75      3.90      7.80     67 <
   5  17   5    122.20    145.70      9.70     67 o
 -16   6   6      4.53      4.20      6.80     67 <
 -15   7   6      3.99      2.40      7.00     67 <
 -11   9   6      1.04      0.70      6.90     67 <
 -10  10   6      2.36      5.70      6.60     67 <
  -6  12   6     59.91     33.60      8.20     67 o
  -5  13   6      7.53     19.30      7.90     67 <
  -4  14   6      0.89      6.60      7.10     67 <
   0  16   6     25.00     13.30      6.20     67 <
   1  17   6      0.42      0.60      5.80     67 <
 -14  10   7      0.45     -5.00      6.20     67 <
 -13  11   7     20.93     21.30      6.70     67 o
  -9  13   7      0.38      4.50      6.50     67 <
  -8  14   7      0.93      0.30      5.80     67 <
  -4  16   7      1.38      6.10      6.20     67 <
  -3  17   7     39.56     32.80      6.80     67 o
  -2  18   7      0.52     -0.40      4.60     67 <
   0 -18  -7     12.87      4.10      4.40     68 <
   4 -16  -7      1.11     -1.70      5.40     68 <
   5 -15  -7      2.75      8.00      5.20     68 <
   6 -14  -7     20.23     17.20      5.70     68 o
  10 -12  -7     28.91     20.00      6.90     68 <
  11 -11  -7      2.28      3.10      5.80     68 <
  -5 -19  -6      0.37     -1.00      5.20     68 <
  -4 -18  -6      1.65      0.60      4.80     68 <
   1 -15  -6      1.00     -2.00      5.30     68 <
   2 -14  -6      0.12     -1.40      6.10     68 <
   6 -12  -6     60.33     47.30      8.30     68 o
   7 -11  -6      0.19     10.30      6.70     68 <
  12  -8  -6      7.28     11.50      7.30     68 <
  13  -7  -6     15.30     19.10      7.30     68 <
  18  -4  -6      0.56     -1.10      7.00     68 <
  -8 -18  -5      0.64     13.10      7.00     68 <
  -3 -15  -5      0.86     -4.40      7.10     68 <
  -2 -14  -5     52.00     83.10     10.30     68 o
   2 -12  -5    208.43    224.00     14.90     68 o
   3 -11  -5     59.58     58.10     12.20     68 o
   8  -8  -5    122.91    143.50     13.40     68 o
  14  -4  -5     61.22     15.10      8.80     68 <
 -12 -18  -4     12.27     -0.10      6.80     68 <
 -11 -17  -4      2.02     -3.90      5.90     68 <
  -7 -15  -4     62.94     61.60      9.80     68 o
  -6 -14  -4      0.32     -5.80     10.70     68 <
  -2 -12  -4    169.49    121.00     15.30     68 o
  -1 -11  -4     30.05     52.40     12.60     68 o
   4  -8  -4     65.93     53.60     12.70     68 o
  10  -4  -4      3.13     -0.50     13.90     68 <
  16   0  -4     16.76     27.10      9.90     68 <
 -15 -17  -3     44.38     49.20      8.30     68 o
 -10 -14  -3      8.30     -3.70      9.20     68 <
  -5 -11  -3    311.91    273.00     16.00     68 o
   0  -8  -3    270.68    300.40     18.00     68 o
   6  -4  -3    197.55    221.00     18.20     68 o
  18   4  -3    396.60    322.50     15.30     68 o
 -14 -14  -2      5.91      2.20      9.10     68 <
  -9 -11  -2     82.27     40.40     16.80     68 <
   2  -4  -2    542.32    574.20     28.40     68 o
  20   8  -2     67.06     92.60     17.50     68 o
 -17 -13  -1     66.82     53.30     11.30     68 o
 -12 -10  -1     39.42     50.60     21.20     68 <
  -7  -7  -1   1113.00   1055.90     31.40     68 o
  18  12   0     85.47     75.90     17.00     68 o
   2   4   1  28523.00  26950.30     96.50     68 o
   8   8   1    939.13    884.30     27.80     68 o
  14  12   1     89.08    110.00     15.10     68 o
  -7   1   2     85.82     40.60     24.20     68 <
  -2   4   2    539.02    627.50     27.70     68 o
   4   8   2   2679.30   3072.90     36.20     68 o
  10  12   2   1008.80    985.70     24.60     68 o
  16  16   2     28.64     34.10      8.40     68 o
  17  17   2      5.65     -9.20      7.60     68 <
  -5   5   3    188.34    117.30     17.80     68 o
   0   8   3    261.88    270.50     17.50     68 o
   1   9   3     67.74    103.50     15.90     68 o
   6  12   3    232.43    243.90     16.70     68 o
   7  13   3     36.47     28.30     15.50     68 <
  12  16   3      6.87     11.70      7.00     68 <
  13  17   3    109.52     88.60      9.10     68 o
 -19  -1   4      0.46      0.90      7.60     68 <
 -14   2   4      7.71     27.50     11.20     68 <
  -9   5   4    194.00    258.20     15.40     68 o
  -8   6   4     12.39     -1.60     13.80     68 <
  -3   9   4     28.24     30.30     11.90     68 <
   2  12   4    149.83    189.20     14.70     68 o
   3  13   4    350.68    297.20     16.80     68 o
   8  16   4     24.74     15.80      8.80     68 <
   9  17   4      3.21     -2.80      7.40     68 <
 -17   3   5      1.33      0.00      7.60     68 <
 -12   6   5     91.21    101.20     10.30     68 o
 -11   7   5    124.19     72.80     11.40     68 o
  -7   9   5    459.03    524.00     17.50     68 o
  -6  10   5     26.68      9.50     12.20     68 <
  -1  13   5     26.41     18.30     11.00     68 <
   0  14   5    280.69    218.60     13.50     68 o
   5  17   5    113.34    145.70      9.70     68 o
   6  18   5     19.02      7.00      6.50     68 <
 -15   7   6      3.58      2.40      7.00     68 <
 -14   8   6     28.34     12.40      7.60     68 <
 -10  10   6      2.43      5.70      6.60     68 <
  -9  11   6      3.79      6.80      7.50     68 <
  -5  13   6      6.66     19.30      7.90     68 <
  -4  14   6      0.78      6.60      7.10     68 <
  -3  15   6      6.26     -4.30      7.10     68 <
   1  17   6      0.37      0.60      5.80     68 <
   2  18   6     12.50     13.80      5.90     68 <
 -13  11   7     19.32     21.30      6.70     68 o
 -12  12   7     40.49     35.50      7.70     68 o
  -8  14   7      0.98      0.30      5.80     68 <
  -7  15   7      1.57      3.30      6.20     68 <
  -3  17   7     37.54     32.80      6.80     68 o
  -2  18   7      0.51     -0.40      4.60     68 <
   9   9   1   1443.00   1852.10     31.40     71 o
  15  13   1     42.79      7.40     11.90     71 <
  -6   2   2   1264.80   1318.00     31.90     71 o
   6  10   2     65.14     55.10     15.20     71 o
  12  14   2     47.33     69.30     10.50     71 o
  -9   3   3     88.21     68.50     15.80     71 o
  -4   6   3    537.73    535.60     21.10     71 o
  -3   7   3    188.91    163.50     17.10     71 o
   2  10   3     15.91     19.10     13.50     71 <
   3  11   3    302.50    254.40     15.80     71 o
   8  14   3     42.01     24.40     12.30     71 <
   9  15   3      1.05      0.50      9.40     71 <
 -17   1   4     13.82     23.60      7.90     71 <
 -12   4   4     49.00     33.60     14.00     71 <
  -7   7   4     98.33     98.20     14.50     71 o
  -6   8   4   1944.50   1968.40     27.50     71 o
  -1  11   4     35.75     46.10     12.60     71 o
   0  12   4     66.61     72.60     13.10     71 o
   5  15   4     18.41     38.30      9.20     71 o
   6  16   4      8.00     22.40      8.90     71 <
 -19   3   5      4.31      6.10      7.60     71 <
 -15   5   5      0.64      9.20      6.90     71 <
 -14   6   5     40.59     37.10      8.90     71 o
 -10   8   5     40.23     21.10     10.60     71 <
  -9   9   5     86.86    120.10     11.60     71 o
  -4  12   5      1.40      9.20     10.30     71 <
  -3  13   5      4.30     16.80      9.80     71 <
   2  16   5     18.92     12.80      7.90     71 <
   3  17   5    122.68    135.70      9.70     71 o
   8  20   5     17.71     16.00      6.10     71 <
 -17   7   6      9.79     19.70      7.30     71 <
 -12  10   6      4.36      9.80      6.60     71 <
 -11  11   6      7.77     -0.40      7.20     71 <
  -7  13   6     93.94    102.80      9.60     71 o
  -6  14   6      2.98      4.40      6.70     71 <
  -5  15   6     13.94     22.40      7.10     71 o
  -1  17   6      1.48      5.30      6.10     71 <
   0  18   6      1.92      2.90      5.00     71 <
   1  19   6      2.10     -3.80      5.10     71 <
 -10  14   7      2.44      5.40      6.50     71 <
  -9  15   7      0.24     -2.00      5.80     71 <
  -8  16   7      5.18     12.60      6.00     71 <
  -4  18   7      0.23     -1.00      5.60     71 <
   2 -18  -7      0.19     -2.80      4.60     71 <
   6 -16  -7      2.02      5.40      5.00     71 <
   7 -15  -7      0.63      4.70      5.00     71 <
  12 -12  -7     45.41     44.60      7.60     71 o
  13 -11  -7     24.14     22.80      6.60     71 o
  -3 -19  -6      1.02      4.00      4.90     71 <
  -2 -18  -6      5.68     11.40      5.20     71 <
   3 -15  -6      6.56      3.10      5.20     71 <
   4 -14  -6      0.72     -3.80      6.30     71 <
   8 -12  -6      4.66     10.30      6.50     71 <
   9 -11  -6      0.92      3.20      6.40     71 <
  14  -8  -6     22.85      5.70      7.30     71 <
  15  -7  -6      1.47      7.20      6.50     71 <
  -6 -18  -5     14.97     11.00      7.20     71 <
  -5 -17  -5    111.42    127.10      9.20     71 o
  -1 -15  -5      0.78     -4.90      7.80     71 <
   0 -14  -5    291.90    232.70     12.90     71 o
   5 -11  -5     15.26     29.30     10.50     71 <
   6 -10  -5     22.13     23.30     11.70     71 <
  11  -7  -5    129.48    109.10     11.00     71 o
  12  -6  -5    116.75     94.20     10.30     71 o
  17  -3  -5      2.78     -1.20      7.90     71 <
  18  -2  -5     11.79     -3.70      7.00     71 <
  -9 -17  -4      1.62      2.00      5.70     71 <
  -4 -14  -4     18.99     13.70     12.10     71 <
  -3 -13  -4    319.99    324.60     16.60     71 o
   2 -10  -4      4.90     -4.10     11.10     71 <
   7  -7  -4     93.36     88.60     14.00     71 o
   8  -6  -4      9.49      1.70     12.20     71 <
  13  -3  -4      5.61     -7.00     12.60     71 <
  14  -2  -4      4.78      8.10     11.10     71 <
  20   2  -4      2.29      1.40      9.30     71 <
 -12 -16  -3     15.26     19.80      7.10     71 <
  -7 -13  -3     40.20     63.60     13.90     71 o
  -2 -10  -3     11.51     17.50     13.40     71 <
  -1  -9  -3     98.31     90.50     15.00     71 o
   4  -6  -3    506.00    560.70     20.60     71 o
  10  -2  -3    157.72    135.90     16.80     71 o
  16   2  -3     22.19     13.60     13.30     71 <
 -15 -15  -2     78.73     78.90      9.90     71 o
 -10 -12  -2    646.00    737.70     22.40     71 o
  -5  -9  -2    244.33    196.30     18.10     71 o
   1  -5  -2    334.74    340.00     24.40     71 o
 -18 -14  -1    154.15    144.90     12.30     71 o
 -13 -11  -1    284.31    284.70     20.30     71 o
  -8  -8  -1   1098.30   1057.80     28.50     71 o
 -16 -10   0    221.12    143.50     20.50     71 o
  -3   1   1  14314.00  12588.90     76.30     71 o
   8 -14  -7      0.62      0.80      5.50     71 <
   3   5   1    587.17    371.30     34.40     72 o
  16  14   1    107.59    120.30     12.50     72 o
 -16  -4   2     45.20     -0.50     17.30     72 <
 -11  -1   2    101.33    104.00     19.00     72 o
   0   6   2     35.27    102.10     24.00     72 o
   6  10   2     57.71     55.10     15.20     72 o
   7  11   2     55.25     79.00     15.20     72 o
  13  15   2      6.10      6.00      8.30     72 <
 -19  -3   3      4.93     13.10      9.20     72 <
 -13   1   3    278.14    259.60     17.00     72 o
  -8   4   3   4391.00   4193.30     38.90     72 o
  -2   8   3     99.18    112.70     15.50     72 o
   4  12   3    538.31    585.30     19.30     72 o
  10  16   3     12.12     11.10      9.10     72 <
  11  17   3     30.62     30.80      7.50     72 o
 -21  -1   4      0.37     -3.00      7.40     72 <
 -16   2   4      2.31     -2.20      7.80     72 <
 -11   5   4   1214.70   1324.10     25.20     72 o
 -10   6   4      3.83      2.40     13.30     72 <
  -5   9   4      5.21      6.40     12.00     72 <
   1  13   4     18.61     42.20     12.70     72 o
   2  14   4      4.70     24.00     12.10     72 <
   7  17   4      6.14      1.60      8.30     72 <
   8  18   4      3.21      0.30      6.90     72 <
 -18   4   5     65.10     69.40      8.90     72 o
 -13   7   5      4.89     10.80      8.00     72 <
  -8  10   5     14.77      4.50     10.10     72 <
  -7  11   5     35.00     29.90      9.50     72 o
  -2  14   5     75.78     55.10     10.10     72 o
  -1  15   5      2.44      6.10      7.90     72 <
   4  18   5      2.22      6.70      6.20     72 <
   5  19   5     10.97      3.10      5.00     72 <
   6  20   5      8.23      8.20      5.10     72 <
 -16   8   6     27.40     26.60      7.60     72 o
 -15   9   6      0.52     -4.80      6.30     72 <
 -10  12   6     16.41     10.90      6.70     72 <
  -9  13   6      3.44      7.10      7.00     72 <
  -5  15   6     12.35     22.40      7.10     72 o
  -4  16   6      5.12      6.70      6.60     72 <
   1  19   6      1.68     -3.80      5.10     72 <
   2  20   6      1.06     -2.50      4.50     72 <
   4 -18  -7      0.18     -0.80      4.20     72 <
   5 -17  -7     50.16     14.10      5.90     72 <
   9 -15  -7      0.13      3.40      4.70     72 <
  10 -14  -7      2.64      4.70      4.90     72 <
  11 -13  -7      8.18     -1.00      5.50     72 <
  -4 -20  -6      1.37      2.00      4.70     72 <
   0 -18  -6      4.34     15.00      5.00     72 <
   1 -17  -6      2.32      4.60      4.70     72 <
   2 -16  -6      9.39      3.30      5.50     72 <
   6 -14  -6      3.77      2.50      5.90     72 <
   7 -13  -6     84.20     69.80      7.80     72 o
  12 -10  -6      3.37      7.00      6.30     72 <
  13  -9  -6      1.04     -1.00      6.60     72 <
  18  -6  -6      0.28     -4.20      6.40     72 <
  -8 -20  -5     13.48     16.00      6.00     72 <
  -7 -19  -5     28.38     29.40      7.20     72 o
  -3 -17  -5    148.73    155.00      9.60     72 o
  -2 -16  -5     23.82     16.10      7.20     72 <
   3 -13  -5      4.52     13.90      8.70     72 <
   4 -12  -5      1.26     11.10      9.60     72 <
   9  -9  -5     55.70    127.80     11.40     72 o
  10  -8  -5     25.94      1.30      9.70     72 <
  15  -5  -5      3.11     -3.00      7.00     72 <
  16  -4  -5     25.96      4.60      8.20     72 <
 -11 -19  -4      6.86      0.30      5.60     72 <
 -10 -18  -4      1.33      4.00      6.20     72 <
  -5 -15  -4     12.12     24.30     10.10     72 <
   0 -12  -4     72.28     85.20     12.80     72 o
   1 -11  -4     33.23     21.40     12.30     72 <
   6  -8  -4   1720.90   1775.60     26.40     72 o
  12  -4  -4     59.81     33.80     14.00     72 <
  18   0  -4    135.06     77.70     10.40     72 o
  19   1  -4      1.03      0.60      8.60     72 <
 -13 -17  -3    103.91     76.80      8.70     72 o
  -8 -14  -3     16.04     12.90     12.20     72 <
  -3 -11  -3    301.11    292.80     16.00     72 o
   3  -7  -3    150.83    157.50     16.30     72 o
   9  -3  -3     76.93     55.60     16.20     72 o
  15   1  -3     24.29     85.40     15.60     72 o
  22   6  -3     34.42     55.70     11.70     72 o
 -16 -16  -2     54.58     54.80      8.70     72 o
 -11 -13  -2    139.69    133.40     14.10     72 o
   0  -6  -2     28.42    105.00     24.30     72 o
   6  -2  -2   1077.00    979.20     30.80     72 o
  12   2  -2    836.34    929.60     26.00     72 o
  -3  -5  -1    573.51    468.60     34.40     72 o
  -4  10   4     52.24     56.30     11.90     72 o
 -12   8   5     16.39     15.50      8.10     72 <
 -14  10   6      0.96      6.30      6.20     72 <
  -3  17   6      2.80      5.80      5.70     72 <
   4 -18  -7      0.24     -0.80      4.20     73 <
   8 -16  -7      5.59      2.60      4.60     73 <
   9 -15  -7      0.20      3.40      4.70     73 <
  10 -14  -7      2.11      4.70      4.90     73 <
  -1 -19  -6      0.85      7.10      4.60     73 <
   0 -18  -6      3.59     15.00      5.00     73 <
   1 -17  -6      2.32      4.60      4.70     73 <
   5 -15  -6     14.45     19.80      5.90     73 o
   6 -14  -6      4.37      2.50      5.90     73 <
  11 -11  -6      5.91      3.60      6.00     73 <
  12 -10  -6      3.57      7.00      6.30     73 <
  17  -7  -6      8.35     12.20      6.90     73 <
  18  -6  -6      0.34     -4.20      6.40     73 <
  -8 -20  -5     15.11     16.00      6.00     73 <
  -3 -17  -5    160.95    155.00      9.60     73 o
  -2 -16  -5     25.75     16.10      7.20     73 <
   2 -14  -5     82.57     78.50      9.50     73 o
   3 -13  -5      4.67     13.90      8.70     73 <
   8 -10  -5     21.78     22.80      9.30     73 <
   9  -9  -5     71.28    127.80     11.40     73 o
  14  -6  -5     36.04     37.40      7.80     73 o
  15  -5  -5      2.25     -3.00      7.00     73 <
 -11 -19  -4      7.61      0.30      5.60     73 <
  -6 -16  -4      6.67     10.60      8.10     73 <
  -1 -13  -4     51.99     58.60     12.30     73 o
   0 -12  -4     75.02     85.20     12.80     73 o
   5  -9  -4      6.48     -7.40     11.20     73 <
   6  -8  -4   1886.10   1775.60     26.40     73 o
  11  -5  -4   1351.20   1690.70     26.70     73 o
  12  -4  -4     63.14     33.80     14.00     73 <
  18   0  -4    144.00     77.70     10.40     73 o
 -14 -18  -3      0.73     -1.00      6.20     73 <
  -9 -15  -3      0.79     -1.20      8.10     73 <
  -8 -14  -3     18.92     12.90     12.20     73 <
  -3 -11  -3    330.44    292.80     16.00     73 o
   2  -8  -3    123.57    134.10     15.10     73 o
   3  -7  -3    145.97    157.50     16.30     73 o
   8  -4  -3   4978.30   4544.50     39.70     73 o
   9  -3  -3     85.68     55.60     16.20     73 o
  15   1  -3     36.01     85.40     15.60     73 o
  22   6  -3     34.72     55.70     11.70     73 o
 -16 -16  -2     53.10     54.80      8.70     73 o
 -11 -13  -2    135.69    133.40     14.10     73 o
  -6 -10  -2     61.76     34.70     13.90     73 <
   0  -6  -2     34.92    105.00     24.30     73 o
  12   2  -2    932.43    929.60     26.00     73 o
 -19 -15  -1      1.42     -3.90      9.50     73 <
 -14 -12  -1     23.52     23.70     12.80     73 <
  -3  -5  -1    659.45    468.60     34.40     73 o
  10  10   1      2.03     -6.90     18.40     73 <
  17  15   1      1.45      4.20      9.40     73 <
 -16  -4   2     46.85     -0.50     17.30     73 <
 -11  -1   2     99.53    104.00     19.00     73 o
  -5   3   2   2569.80   3266.80     38.10     73 o
   1   7   2   2112.90   2203.40     31.60     73 o
   7  11   2     75.22     79.00     15.20     73 o
  14  16   2      1.39     -0.30      7.40     73 <
 -18  -2   3     17.03     17.30      9.10     73 <
 -13   1   3    290.42    259.60     17.00     73 o
  -8   4   3   4844.90   4193.30     38.90     73 o
  -7   5   3     75.95     38.10     14.60     73 <
  -2   8   3    121.95    112.70     15.50     73 o
  -1   9   3     72.30     75.40     14.30     73 o
   4  12   3    541.70    585.30     19.30     73 o
   5  13   3    245.02    255.40     16.10     73 o
  11  17   3     26.09     30.80      7.50     73 o
  12  18   3      1.23      0.40      5.80     73 <
 -21  -1   4      0.21     -3.00      7.40     73 <
 -16   2   4      1.63     -2.20      7.80     73 <
 -15   3   4      4.63     -3.70      9.00     73 <
 -10   6   4      3.47      2.40     13.30     73 <
  -4  10   4     53.69     56.30     11.90     73 o
   2  14   4      3.94     24.00     12.10     73 <
   3  15   4     49.95     56.20      9.90     73 o
   8  18   4      6.04      0.30      6.90     73 <
   9  19   4      0.75     -5.80      6.00     73 <
  10  20   4      6.45      1.70      6.00     73 <
 -18   4   5     76.67     69.40      8.90     73 o
 -17   5   5      1.24      0.20      7.00     73 <
 -13   7   5      5.87     10.80      8.00     73 <
 -12   8   5     14.42     15.50      8.10     73 <
  -7  11   5     44.44     29.90      9.50     73 o
  -6  12   5      8.59     10.10      9.00     73 <
  -1  15   5      2.92      6.10      7.90     73 <
   0  16   5     72.48     54.80      8.30     73 o
   1  17   5     53.21     48.80      7.70     73 o
   5  19   5      8.54      3.10      5.00     73 <
   6  20   5      8.01      8.20      5.10     73 <
 -15   9   6      0.49     -4.80      6.30     73 <
 -14  10   6      0.74      6.30      6.20     73 <
  -9  13   6      3.31      7.10      7.00     73 <
  -8  14   6      0.78      0.10      6.20     73 <
  -3  17   6      4.08      5.80      5.70     73 <
  -2  18   6     11.59      9.30      5.80     73 <
  -1  19   6      2.04      2.40      5.30     73 <
   8 -16  -7      6.39      2.60      4.60     74 <
  -2 -20  -6      0.31     -5.10      4.50     74 <
  -1 -19  -6      1.58      7.10      4.60     74 <
   3 -17  -6      4.34     -2.70      5.10     74 <
   4 -16  -6      5.31      4.00      5.50     74 <
   5 -15  -6     16.07     19.80      5.90     74 o
   9 -13  -6      5.13      5.70      5.90     74 <
  10 -12  -6     10.76     17.40      6.60     74 <
  11 -11  -6      6.53      3.60      6.00     74 <
  16  -8  -6     32.71     26.10      7.40     74 o
  17  -7  -6      9.41     12.20      6.90     74 <
  18  -6  -6      2.34     -4.20      6.40     74 <
  -5 -19  -5      9.19     -4.20      5.50     74 <
  -4 -18  -5      3.96      3.90      5.40     74 <
   1 -15  -5      3.06      8.80      7.60     74 <
   2 -14  -5     68.99     78.50      9.50     74 o
   7 -11  -5     12.13     11.20      9.50     74 <
   8 -10  -5     25.18     22.80      9.30     74 <
  13  -7  -5      3.93     10.00      8.00     74 <
  14  -6  -5     33.03     37.40      7.80     74 o
  20  -2  -5      1.00     -2.30      7.30     74 <
  -7 -17  -4     10.48     -8.60      6.40     74 <
  -2 -14  -4      4.78     29.70     11.90     74 <
  -1 -13  -4     34.22     58.60     12.30     74 o
   4 -10  -4     52.14     55.10     11.90     74 o
   5  -9  -4      1.01     -7.40     11.20     74 <
  10  -6  -4      4.12     28.80     14.60     74 <
  11  -5  -4   1417.80   1690.70     26.70     74 o
  17  -1  -4     17.43     20.80      9.00     74 <
  18   0  -4    171.75     77.70     10.40     74 o
 -10 -16  -3     30.29     26.60      8.00     74 o
  -9 -15  -3      0.58     -1.20      8.10     74 <
  -4 -12  -3    566.98    587.60     18.90     74 o
   1  -9  -3     81.84     43.20     14.10     74 o
   2  -8  -3    136.47    134.10     15.10     74 o
   8  -4  -3   5105.60   4544.50     39.70     74 o
  15   1  -3     57.87     85.40     15.60     74 o
  22   6  -3     29.00     55.70     11.70     74 o
 -17 -17  -2      1.08      1.20      7.70     74 <
 -12 -14  -2     51.81     47.10     10.50     74 o
  -7 -11  -2     66.87     90.80     14.80     74 o
  -1  -7  -2   2214.30   2090.10     32.50     74 o
   5  -3  -2   2679.80   3102.90     38.10     74 o
  12   2  -2    950.51    929.60     26.00     74 o
  19   7  -2    253.67    138.40     17.20     74 o
  -9  -9  -1   1852.80   1846.30     30.70     74 o
 -17 -11   0      7.78     40.20     15.90     74 <
   4   6   1   1671.30   1554.20     35.30     74 o
  11  11   1    721.80    738.80     24.10     74 o
  18  16   1      1.70      2.50      8.70     74 <
 -16  -4   2     52.78     -0.50     17.30     74 <
  -5   3   2   2733.20   3266.80     38.10     74 o
   1   7   2   2192.10   2203.40     31.60     74 o
   2   8   2     57.55     26.00     20.20     74 <
   8  12   2    423.12    364.30     19.20     74 o
  15  17   2      1.36      0.10      6.90     74 <
  16  18   2     14.78     12.50      6.90     74 <
 -18  -2   3     15.63     17.30      9.10     74 <
 -13   1   3    333.46    259.60     17.00     74 o
  -7   5   3     73.21     38.10     14.60     74 <
  -1   9   3     85.38     75.40     14.30     74 o
   0  10   3     22.36     15.10     13.60     74 <
   5  13   3    245.81    255.40     16.10     74 o
   6  14   3    338.68    319.10     17.50     74 o
  12  18   3      2.36      0.40      5.80     74 <
  13  19   3      9.80      5.50      6.40     74 <
 -20   0   4     19.00     26.10      7.50     74 o
 -15   3   4      2.85     -3.70      9.00     74 <
 -14   4   4     12.12      5.10     10.20     74 <
  -9   7   4     42.55     26.30     13.10     74 <
  -3  11   4      4.05     -4.90     12.40     74 <
  -2  12   4    202.91    126.30     14.20     74 o
   3  15   4     42.89     56.20      9.90     74 o
   4  16   4     63.88     59.90      9.70     74 o
  10  20   4      6.68      1.70      6.00     74 <
 -17   5   5      1.36      0.20      7.00     74 <
 -16   6   5      3.90      2.30      7.10     74 <
 -12   8   5     16.15     15.50      8.10     74 <
 -11   9   5    209.82    163.50     11.50     74 o
 -10  10   5      2.27      2.10      8.70     74 <
  -6  12   5      9.78     10.10      9.00     74 <
  -5  13   5     15.95     24.20      9.40     74 <
  -4  14   5      0.58      4.20      8.20     74 <
   1  17   5     55.39     48.80      7.70     74 o
   2  18   5     12.86     -1.10      6.00     74 <
   3  19   5      0.98      1.50      5.60     74 <
 -14  10   6      0.31      6.30      6.20     74 <
 -13  11   6      3.14      8.40      6.30     74 <
 -12  12   6     12.41      7.80      7.00     74 <
  -8  14   6      0.48      0.10      6.20     74 <
  -7  15   6      2.67      2.40      6.70     74 <
  -6  16   6      5.51     -1.40      6.40     74 <
  -2  18   6     12.91      9.30      5.80     74 <
  -1  19   6      2.32      2.40      5.30     74 <
   0  20   6      7.45      8.50      5.00     74 <
   0 -20  -6      7.61      2.80      4.90     77 <
   1 -19  -6      2.09      2.40      4.80     77 <
   5 -17  -6      4.32      5.00      5.50     77 <
   6 -16  -6      7.46      3.20      5.50     77 <
   7 -15  -6      6.03      4.10      5.70     77 <
  12 -12  -6     10.96     11.00      6.50     77 <
  13 -11  -6      2.61     -8.50      6.20     77 <
  -2 -18  -5     11.82     -0.50      5.80     77 <
  -1 -17  -5     51.56     35.80      6.90     77 o
   3 -15  -5      0.21     -3.80      7.00     77 <
   4 -14  -5      1.74     -3.40      7.20     77 <
   5 -13  -5     14.67     15.10      8.20     77 <
   9 -11  -5      6.13      1.10      9.00     77 <
  10 -10  -5      1.66    -11.20      8.40     77 <
  11  -9  -5    215.17    161.80     11.40     77 o
  16  -6  -5      2.66     -1.00      7.20     77 <
  17  -5  -5      1.02     -7.60      7.70     77 <
 -10 -20  -4      4.40     -3.10      5.60     77 <
  -9 -19  -4      5.48     -3.70      5.50     77 <
  -4 -16  -4     73.37     76.30     10.00     77 o
  -3 -15  -4     51.22     36.50     10.90     77 o
   1 -13  -4     28.49     28.30     12.60     77 <
   2 -12  -4    197.16    183.60     14.20     77 o
   7  -9  -4      1.56      4.40     13.20     77 <
   8  -8  -4    811.07    749.00     19.90     77 o
  14  -4  -4      7.75      1.60     10.30     77 <
  15  -3  -4      4.83     -2.20      9.60     77 <
  21   1  -4      0.40      2.80      8.60     77 <
 -12 -18  -3      0.86     -7.70      6.30     77 <
 -11 -17  -3     25.43     30.70      7.50     77 o
  -6 -14  -3    321.24    356.70     16.70     77 o
   0 -10  -3     26.76     36.50     12.80     77 <
   6  -6  -3    455.78    365.30     17.60     77 o
  12  -2  -3    149.38    181.10     16.40     77 o
  19   3  -3      0.72    -12.30     10.90     77 <
 -13 -15  -2     29.66     13.00      8.30     77 <
  -8 -12  -2    390.63    418.60     19.10     77 o
  -2  -8  -2     77.20     36.20     20.70     77 <
   4  -4  -2     40.31    102.40     24.80     77 o
  10   0  -2     86.31     66.40     18.70     77 o
  17   5  -2     14.81     63.00     17.00     77 o
 -15 -13  -1     50.72     28.20     10.30     77 <
 -10 -10  -1      4.30    -19.50     17.70     77 <
  -4  -6  -1   1794.00   1805.00     37.40     77 o
   2  -2  -1   3588.40   3899.20     57.80     77 o
  11  11   1    733.52    738.80     24.10     77 o
 -20  -6   2     16.59      9.40     11.30     77 <
 -15  -3   2    280.16    312.10     22.20     77 o
  -9   1   2     58.54     59.50     19.30     77 o
  -3   5   2  10190.00  10820.90     60.40     77 o
   3   9   2      1.83      4.90     16.60     77 <
  10  14   2     34.16     43.30     12.90     77 o
 -22  -4   3      3.71      4.80      9.60     77 <
 -11   3   3     56.31     17.80     14.60     77 <
  -5   7   3   1067.10   1025.30     22.50     77 o
   1  11   3    198.64    206.60     15.00     77 o
   2  12   3    951.34    925.50     21.70     77 o
   8  16   3     42.33     49.20      9.90     77 o
   9  17   3      2.67      3.10      7.90     77 <
 -18   2   4     47.97     29.10      7.50     77 o
 -17   3   4      4.46      0.50      7.90     77 <
 -12   6   4    100.92     80.10     12.90     77 o
  -7   9   4      1.96     16.90     12.80     77 <
  -6  10   4     10.00     44.10     13.10     77 o
  -1  13   4     20.03     17.60     12.80     77 <
   0  14   4     54.53     51.90     12.20     77 o
   1  15   4     31.89     24.40     11.80     77 <
   6  18   4     66.91     64.50      8.40     77 o
   7  19   4      0.83      2.20      6.60     77 <
   8  20   4     15.88     24.10      7.00     77 o
 -19   5   5      1.46     11.50      7.40     77 <
 -18   6   5      1.81      1.80      7.60     77 <
 -14   8   5      1.00     12.90      7.40     77 <
 -13   9   5     40.67     54.30      8.90     77 o
  -8  12   5    250.18    224.40     12.50     77 o
  -7  13   5     15.96     13.40      9.20     77 <
  -2  16   5     22.84     14.30      7.80     77 <
  -1  17   5     29.71     19.50      7.40     77 <
   0  18   5      3.89      0.70      6.30     77 <
   4  20   5      1.31     -4.20      5.00     77 <
   5  21   5     13.61     19.80      5.70     77 o
 -15  11   6      3.70      0.10      6.20     77 <
 -14  12   6      6.73      1.40      7.00     77 <
 -10  14   6      1.60      6.00      6.60     77 <
  -9  15   6      4.71      2.00      6.10     77 <
  -8  16   6      0.71      6.30      6.80     77 <
  -4  18   6      0.62      8.40      5.90     77 <
  -3  19   6      4.95     13.30      5.60     77 <
  -2  20   6      0.92      5.50      5.00     77 <
 -15 -17  -2      0.34      1.30      6.90     78 <
  -9 -13  -2    666.09    909.50     23.70     78 o
  -4 -10  -2     64.40     65.80     14.90     78 o
  -3  -9  -2      3.19     34.30     17.90     78 <
   3  -5  -2   8893.50   7562.90     52.60     78 o
   9  -1  -2     62.31     73.70     20.70     78 o
  17   5  -2     22.50     63.00     17.00     78 o
 -16 -14  -1    114.84    118.70     11.60     78 o
 -11 -11  -1    640.13    762.60     25.20     78 o
  -5  -7  -1     31.09     29.10     27.00     78 <
   8   2  -1     38.41     46.60     38.70     78 <
  -1   3   1    968.29   1248.50     47.70     78 o
   6   8   1     27.69     46.80     23.20     78 <
  13  13   1     53.20     53.20     13.30     78 o
 -20  -6   2     10.27      9.40     11.30     78 <
 -14  -2   2    165.93    247.20     20.90     78 o
  -2   6   2    739.40    927.60     28.50     78 o
   4  10   2     34.37     45.50     15.40     78 <
   5  11   2      2.30      8.40     14.00     78 <
  12  16   2     19.94     17.30      8.60     78 <
  13  17   2      0.99     -3.60      6.90     78 <
 -21  -3   3      0.19    -13.40      9.30     78 <
 -15   1   3     62.31     85.50     14.20     78 o
 -10   4   3   1979.70   1598.00     26.90     78 o
  -9   5   3      1.80     19.00     14.80     78 <
  -3   9   3     37.23     48.50     14.40     78 o
   3  13   3     53.29     42.20     14.70     78 <
   4  14   3    774.93    910.70     22.80     78 o
  11  19   3     15.77     15.90      7.60     78 <
  12  20   3      3.24      3.60      6.90     78 <
 -17   3   4      3.73      0.50      7.90     78 <
 -16   4   4      6.92     -1.00      8.70     78 <
 -11   7   4     30.78     21.20     13.30     78 <
 -10   8   4    247.37    290.20     16.10     78 o
  -4  12   4     45.81     60.60     14.10     78 o
  -3  13   4    287.60    294.80     15.60     78 o
   2  16   4    188.79    131.80     11.60     78 o
   3  17   4      0.44     -4.20      7.80     78 <
   4  18   4     14.25      0.10      6.90     78 <
 -18   6   5      3.06      1.80      7.60     78 <
 -17   7   5     36.86     36.80      8.20     78 o
 -16   8   5      0.53      4.70      7.00     78 <
 -12  10   5      4.49      4.90      8.00     78 <
 -11  11   5     57.29     45.00      8.90     78 o
 -10  12   5    149.35    149.00     10.60     78 o
  -5  15   5      0.27      3.20      7.70     78 <
  -4  16   5      0.66     15.60      7.70     78 <
  -3  17   5    149.72    132.20     10.00     78 o
   2  20   5      9.21      6.50      5.70     78 <
   3  21   5      5.99      2.90      5.30     78 <
   4  22   5      2.67      0.80      5.00     78 <
 -12  14   6      2.90      1.40      6.30     78 <
 -11  15   6      4.64      2.80      6.60     78 <
 -10  16   6      0.32      6.30      6.40     78 <
  -6  18   6     23.47     20.60      6.80     78 o
  -5  19   6      0.13      7.90      5.70     78 <
  -4  20   6      3.09     11.70      5.40     78 <
   3 -19  -6      4.40      8.30      4.70     78 <
   4 -18  -6      0.73      1.30      5.00     78 <
   9 -15  -6      4.80      3.70      5.80     78 <
  10 -14  -6      0.90      0.40      5.90     78 <
  16 -10  -6     14.28      0.90      6.80     78 <
  17  -9  -6      1.13      3.30      6.40     78 <
  -5 -21  -5      8.65     14.50      6.00     78 <
  -4 -20  -5      3.47      0.70      5.20     78 <
   1 -17  -5     25.93     26.20      6.70     78 o
   2 -16  -5     22.68      8.50      6.80     78 <
   8 -12  -5    214.96    173.00     11.80     78 o
  14  -8  -5      0.53     -2.70      7.40     78 <
  15  -7  -5     21.42     15.30      7.60     78 <
  -7 -19  -4      0.36      0.40      6.30     78 <
  -6 -18  -4     96.54     94.30     10.00     78 o
   0 -14  -4     48.03     46.20     12.30     78 o
   6 -10  -4     10.14     12.20     11.90     78 <
  12  -6  -4     81.82     73.20     13.10     78 o
  13  -5  -4      1.43      1.10     11.20     78 <
  19  -1  -4      0.86     -2.40      8.60     78 <
  20   0  -4     14.30     13.60      9.20     78 <
 -13 -19  -3     13.54      9.00      6.80     78 <
  -8 -16  -3     30.56     43.30      8.80     78 o
  -2 -12  -3    825.23    914.80     21.50     78 o
   4  -8  -3    426.40    432.30     19.10     78 o
  11  -3  -3     53.99     27.50     15.20     78 <
  18   2  -3     14.91      8.00     11.20     78 <
  19   3  -3      0.62    -12.30     10.90     78 <
  -5  11   4      8.60     19.30     12.80     78 <
   1  19   5      4.72      5.80      5.70     78 <
 -13  13   6     31.97     40.20      7.40     78 o
  15 -11  -6      0.35      2.50      6.10     78 <
   7 -13  -5     11.46     11.70      8.10     78 <
  -1 -15  -4     21.14     23.00     10.90     78 <
   2 -20  -6      0.62     -0.80      4.60     78 <
   8 -16  -6      4.99      2.40      5.20     78 <
   0 -18  -5      6.60      4.80      5.80     78 <
  13  -9  -5    124.68     93.50      9.00     78 o
   5 -11  -4     11.19     18.00     12.30     78 <
 -16 -18  -2     15.26     16.70      7.50     79 <
 -15 -17  -2      0.47      1.30      6.90     79 <
 -10 -14  -2     44.69     62.90     12.50     79 o
  -4 -10  -2     72.35     65.80     14.90     79 o
   2  -6  -2    837.58    959.50     28.00     79 o
   9  -1  -2     70.47     73.70     20.70     79 o
  17   5  -2     20.25     63.00     17.00     79 o
 -17 -15  -1      0.29      6.90      9.10     79 <
 -11 -11  -1    680.81    762.60     25.20     79 o
  -5  -7  -1     34.39     29.10     27.00     79 <
   1  -3  -1   1085.70   1186.20     47.30     79 o
  -1   3   1   1085.90   1248.50     47.70     79 o
   6   8   1     29.05     46.80     23.20     79 <
  14  14   1      2.57     14.50     10.30     79 <
 -20  -6   2      6.99      9.40     11.30     79 <
 -14  -2   2    202.19    247.20     20.90     79 o
  -8   2   2    997.44    852.00     26.00     79 o
  -2   6   2    814.91    927.60     28.50     79 o
   5  11   2      2.27      8.40     14.00     79 <
   6  12   2    319.11    318.80     17.20     79 o
  13  17   2      1.54     -3.60      6.90     79 <
  14  18   2      0.27      3.40      6.60     79 <
 -21  -3   3      0.38    -13.40      9.30     79 <
 -15   1   3     72.81     85.50     14.20     79 o
  -9   5   3      2.56     19.00     14.80     79 <
  -3   9   3     42.25     48.50     14.40     79 o
  -2  10   3     17.27     18.30     13.00     79 <
   4  14   3    839.88    910.70     22.80     79 o
   5  15   3      5.73      7.10     12.10     79 <
  12  20   3      3.32      3.60      6.90     79 <
 -16   4   4      6.34     -1.00      8.70     79 <
 -15   5   4     23.24     42.00      9.60     79 o
 -10   8   4    278.59    290.20     16.10     79 o
  -9   9   4      3.22     10.20     12.40     79 <
  -4  12   4     50.07     60.60     14.10     79 o
  -3  13   4    314.51    294.80     15.60     79 o
  -2  14   4      3.85     -0.20     11.30     79 <
   3  17   4      0.28     -4.20      7.80     79 <
   4  18   4     15.62      0.10      6.90     79 <
   5  19   4      2.98      4.30      5.60     79 <
 -17   7   5     40.41     36.80      8.20     79 o
 -16   8   5      0.55      4.70      7.00     79 <
 -15   9   5     25.25     30.30      7.40     79 o
 -11  11   5     63.96     45.00      8.90     79 o
 -10  12   5    160.10    149.00     10.60     79 o
  -9  13   5      1.00      3.20      7.90     79 <
  -4  16   5      0.47     15.60      7.70     79 <
  -3  17   5    159.89    132.20     10.00     79 o
  -2  18   5      7.36      8.70      6.70     79 <
   3  21   5      6.09      2.90      5.30     79 <
   4  22   5      1.92      0.80      5.00     79 <
 -12  14   6      3.04      1.40      6.30     79 <
 -11  15   6      5.56      2.80      6.60     79 <
 -10  16   6      0.40      6.30      6.40     79 <
  -9  17   6      1.55     -0.10      6.10     79 <
  -5  19   6      0.14      7.90      5.70     79 <
  -4  20   6      3.10     11.70      5.40     79 <
   2 -20  -6      1.04     -0.80      4.60     79 <
   3 -19  -6      4.92      8.30      4.70     79 <
   7 -17  -6      3.37      0.60      5.60     79 <
   8 -16  -6      4.72      2.40      5.20     79 <
   9 -15  -6      5.45      3.70      5.80     79 <
  14 -12  -6     11.72     10.80      6.30     79 <
  15 -11  -6      0.41      2.50      6.10     79 <
  16 -10  -6     15.42      0.90      6.80     79 <
  -5 -21  -5     10.79     14.50      6.00     79 <
  -1 -19  -5      4.26     -1.30      5.50     79 <
   0 -18  -5      6.41      4.80      5.80     79 <
   1 -17  -5     30.44     26.20      6.70     79 o
   6 -14  -5      8.03      3.90      6.80     79 <
   7 -13  -5     13.60     11.70      8.10     79 <
  12 -10  -5      0.48      4.60      7.40     79 <
  13  -9  -5    139.67     93.50      9.00     79 o
  14  -8  -5      0.56     -2.70      7.40     79 <
  20  -4  -5     52.22     55.80      8.60     79 o
  -8 -20  -4     14.10     21.90      5.70     79 o
  -7 -19  -4      0.67      0.40      6.30     79 <
  -2 -16  -4    219.73    188.60     11.90     79 o
  -1 -15  -4     31.18     23.00     10.90     79 <
   4 -12  -4     50.10     81.60     14.10     79 o
   5 -11  -4     11.97     18.00     12.30     79 <
   6 -10  -4     10.41     12.20     11.90     79 <
  11  -7  -4     15.68      5.60     12.90     79 <
  12  -6  -4     89.77     73.20     13.10     79 o
  19  -1  -4      0.91     -2.40      8.60     79 <
  20   0  -4     15.51     13.60      9.20     79 <
  -9 -17  -3      1.14     -1.70      6.40     79 <
  -8 -16  -3     38.68     43.30      8.80     79 o
  -3 -13  -3     63.86     73.10     14.10     79 o
  -2 -12  -3    884.21    914.80     21.50     79 o
   3  -9  -3     47.79     44.90     13.80     79 o
   4  -8  -3    474.58    432.30     19.10     79 o
  10  -4  -3   2169.10   1938.10     28.30     79 o
  11  -3  -3     56.49     27.50     15.20     79 <
  18   2  -3     16.15      8.00     11.20     79 <
 -15 -17  -2      0.39      1.30      6.90     80 <
 -10 -14  -2     43.09     62.90     12.50     80 o
  -4 -10  -2     84.23     65.80     14.90     80 o
   2  -6  -2    886.82    959.50     28.00     80 o
   9  -1  -2     53.52     73.70     20.70     80 o
  16   4  -2     56.62     35.10     18.90     80 <
 -16 -14  -1    124.32    118.70     11.60     80 o
 -11 -11  -1    715.35    762.60     25.20     80 o
  -5  -7  -1     41.92     29.10     27.00     80 <
   1  -3  -1    973.43   1186.20     47.30     80 o
  14  10   0    536.87    448.70     26.60     80 o
  -7  -1   1   1310.80   1934.10     45.10     80 o
  -1   3   1    950.68   1248.50     47.70     80 o
   6   8   1     27.36     46.80     23.20     80 <
  13  13   1     60.26     53.20     13.30     80 o
  14  14   1      1.48     14.50     10.30     80 <
 -19  -5   2     42.21     29.50     11.60     80 <
 -14  -2   2    221.83    247.20     20.90     80 o
  -8   2   2    998.83    852.00     26.00     80 o
  -2   6   2    874.68    927.60     28.50     80 o
  -1   7   2   1932.80   1944.30     31.90     80 o
   5  11   2      2.33      8.40     14.00     80 <
   6  12   2    349.96    318.80     17.20     80 o
  12  16   2     25.87     17.30      8.60     80 <
  13  17   2      2.08     -3.60      6.90     80 <
  14  18   2      0.20      3.40      6.60     80 <
 -20  -2   3     17.74     11.70      8.60     80 <
 -14   2   3      6.54     20.70     13.70     80 <
  -9   5   3      5.64     19.00     14.80     80 <
  -8   6   3    868.43    848.20     21.60     80 o
  -2  10   3     17.77     18.30     13.00     80 <
   4  14   3    793.07    910.70     22.80     80 o
   5  15   3      6.76      7.10     12.10     80 <
   6  16   3      2.38     -3.60     10.20     80 <
  12  20   3      4.53      3.60      6.90     80 <
 -20   2   4      5.10     -4.80      6.70     80 <
 -15   5   4     30.00     42.00      9.60     80 o
 -14   6   4      3.85      6.00      9.40     80 <
  -9   9   4      2.74     10.20     12.40     80 <
  -8  10   4    129.49     97.40     12.80     80 o
  -3  13   4    276.64    294.80     15.60     80 o
  -2  14   4      3.65     -0.20     11.30     80 <
   4  18   4      9.34      0.10      6.90     80 <
   5  19   4      2.75      4.30      5.60     80 <
   6  20   4     20.11     10.30      6.20     80 <
 -16   8   5      0.61      4.70      7.00     80 <
 -15   9   5     25.58     30.30      7.40     80 o
 -14  10   5      3.41      0.20      7.20     80 <
 -10  12   5    158.67    149.00     10.60     80 o
  -9  13   5      0.90      3.20      7.90     80 <
  -8  14   5    200.38    176.40     11.40     80 o
  -4  16   5      2.67     15.60      7.70     80 <
  -3  17   5    145.73    132.20     10.00     80 o
  -2  18   5      7.37      8.70      6.70     80 <
  -1  19   5      7.95      5.00      6.00     80 <
   3  21   5     10.31      2.90      5.30     80 <
   4  22   5      1.57      0.80      5.00     80 <
 -14  14   6      0.67     -2.40      6.10     80 <
 -11  15   6      4.08      2.80      6.60     80 <
 -10  16   6      1.51      6.30      6.40     80 <
  -9  17   6      1.78     -0.10      6.10     80 <
  -8  18   6      1.36      1.70      5.90     80 <
  -4  20   6      2.51     11.70      5.40     80 <
   2 -20  -6      0.99     -0.80      4.60     80 <
   6 -18  -6     23.42     10.30      5.30     80 <
   7 -17  -6      2.96      0.60      5.60     80 <
   8 -16  -6      5.24      2.40      5.20     80 <
   9 -15  -6      3.83      3.70      5.80     80 <
  13 -13  -6     34.94     26.80      7.00     80 o
  14 -12  -6      8.91     10.80      6.30     80 <
  15 -11  -6      0.52      2.50      6.10     80 <
  -5 -21  -5     11.24     14.50      6.00     80 <
  -1 -19  -5      5.73     -1.30      5.50     80 <
   0 -18  -5      3.62      4.80      5.80     80 <
   1 -17  -5     26.35     26.20      6.70     80 o
   5 -15  -5      0.75      5.20      6.90     80 <
   6 -14  -5      9.04      3.90      6.80     80 <
   7 -13  -5     14.18     11.70      8.10     80 <
  12 -10  -5      0.81      4.60      7.40     80 <
  13  -9  -5    123.31     93.50      9.00     80 o
  19  -5  -5      3.23      0.50      7.40     80 <
  20  -4  -5     70.12     55.80      8.60     80 o
  -8 -20  -4     12.07     21.90      5.70     80 o
  -7 -19  -4      0.58      0.40      6.30     80 <
  -2 -16  -4    236.76    188.60     11.90     80 o
  -1 -15  -4     25.13     23.00     10.90     80 <
   4 -12  -4     50.67     81.60     14.10     80 o
   5 -11  -4     15.71     18.00     12.30     80 <
  10  -8  -4    311.41    250.70     15.30     80 o
  11  -7  -4     21.18      5.60     12.90     80 <
  12  -6  -4     90.22     73.20     13.10     80 o
  18  -2  -4     35.16     32.50      9.10     80 o
  19  -1  -4      2.37     -2.40      8.60     80 <
  -9 -17  -3      1.87     -1.70      6.40     80 <
  -8 -16  -3     27.95     43.30      8.80     80 o
  -3 -13  -3     67.46     73.10     14.10     80 o
   3  -9  -3     38.79     44.90     13.80     80 o
   4  -8  -3    459.18    432.30     19.10     80 o
   9  -5  -3      4.54     13.40     14.20     80 <
  10  -4  -3   2150.80   1938.10     28.30     80 o
  17   1  -3    595.77    488.80     18.20     80 o
   4 -20  -6      3.46     -2.00      4.80     81 <
   5 -19  -6      0.12      1.30      4.60     81 <
  10 -16  -6      0.49     -1.40      5.30     81 <
  11 -15  -6      6.94     -0.80      5.60     81 <
  12 -14  -6      2.78     -1.50      5.60     81 <
  -4 -22  -5      2.00      5.80      5.30     81 <
  -3 -21  -5      6.72      7.80      5.30     81 <
  -2 -20  -5     13.94      6.20      5.20     81 <
   3 -17  -5    135.53    116.90      9.00     81 o
   4 -16  -5      3.88     10.60      6.50     81 <
   9 -13  -5      1.00      0.20      7.30     81 <
  10 -12  -5    139.01    101.10     10.20     81 o
  16  -8  -5      0.26      8.00      7.00     81 <
  17  -7  -5     33.83     26.30      7.80     81 o
  18  -6  -5      6.39      3.90      7.50     81 <
  -9 -21  -4      6.31      6.90      5.70     81 <
  -5 -19  -4      4.63      7.30      7.60     81 <
  -4 -18  -4     10.87      1.30      7.10     81 <
  -3 -17  -4      1.22     -8.20      7.60     81 <
   2 -14  -4      3.30     -5.10     11.30     81 <
   3 -13  -4    251.71    191.80     14.30     81 o
   9  -9  -4      1.03     23.70     12.50     81 <
  15  -5  -4     28.47     41.40      9.40     81 o
  16  -4  -4      2.20     -8.70      8.60     81 <
  17  -3  -4      0.37     -2.90      8.10     81 <
 -11 -19  -3     11.10     -8.00      6.30     81 <
 -10 -18  -3     12.11     13.90      6.60     81 <
  -5 -15  -3      3.17     -7.30     12.70     81 <
  -4 -14  -3    708.65    784.40     21.50     81 o
   1 -11  -3    205.73    252.40     15.10     81 o
   2 -10  -3     16.06     22.20     13.20     81 <
   8  -6  -3    775.88    858.70     21.30     81 o
  15  -1  -3     67.64     84.80     15.00     81 o
 -11 -15  -2      7.88     13.50      9.10     81 <
  -6 -12  -2    248.66    356.90     17.60     81 o
  -5 -11  -2      5.27      7.70     13.30     81 <
   1  -7  -2   1697.30   1582.70     30.00     81 o
   7  -3  -2   5730.10   5874.50     46.40     81 o
   8  -2  -2    863.72    571.60     24.90     81 o
  15   3  -2    263.15    230.90     22.60     81 o
 -17 -15  -1      2.80      6.90      9.10     81 <
 -12 -12  -1    262.58    344.10     19.70     81 o
  -6  -8  -1     17.26     55.90     22.80     81 <
 -18 -12   0     91.27     96.70     14.40     81 o
  15  11   0    127.86    187.40     19.50     81 o
   0   4   1   1499.80   1891.10     44.30     81 o
   7   9   1   1066.70   1005.50     25.70     81 o
  15  15   1      0.88     13.10      8.90     81 <
 -13  -1   2    589.24    719.60     25.20     81 o
  -7   3   2   5168.00   4148.60     40.90     81 o
   0   8   2   1822.60   2151.20     32.20     81 o
   7  13   2   3020.30   3010.70     34.80     81 o
   8  14   2     74.39     55.40     15.50     81 o
  15  19   2      0.99      1.70      6.70     81 <
 -19  -1   3     23.75     16.20      8.40     81 <
 -13   3   3     49.23     21.70     14.80     81 <
  -7   7   3      6.78      8.10     13.30     81 <
   0  12   3      9.61     19.10     12.90     81 <
   1  13   3    208.09    257.30     15.90     81 o
   7  17   3     28.50     41.50      9.70     81 o
   8  18   3      3.58      3.40      8.10     81 <
   9  19   3      1.39      0.50      7.40     81 <
 -19   3   4     55.58     71.80      7.70     81 o
 -18   4   4      1.55      2.60      7.70     81 <
 -13   7   4     96.62     88.20     11.60     81 o
  -7  11   4     28.94     33.40     12.30     81 <
  -6  12   4    279.05    280.50     16.00     81 o
   0  16   4    202.81    176.90     12.10     81 o
   1  17   4      8.91      4.30      8.50     81 <
   7  21   4      1.52      6.10      5.80     81 <
 -18   8   5     11.86     14.30      7.50     81 <
 -13  11   5      4.12      2.70      6.90     81 <
 -12  12   5      0.85      4.50      7.20     81 <
  -7  15   5      1.90      6.60      7.80     81 <
  -6  16   5     26.44     25.30      7.80     81 o
   0  20   5      7.80      4.70      5.40     81 <
   1  21   5      1.49      3.30      4.80     81 <
   2  22   5     35.22     28.10      5.80     81 o
 -13  15   6      3.63      4.00      6.20     81 <
 -12  16   6      1.84      0.30      5.80     81 <
  -7  19   6      1.22      7.20      6.00     81 <
   2 -18  -5      9.01     -3.50      5.80     81 <
   1 -15  -4     28.82     32.90     11.20     81 <
   8 -10  -4     62.94     73.00     12.70     81 o
  -6   8   3    102.14    131.30     15.70     81 o
 -12   8   4     72.38     88.20     11.20     81 o
   2  18   4     18.75      6.10      7.50     81 <
  -5  17   5    144.01    132.10     10.40     81 o
 -11  17   6      1.98      6.90      6.10     81 <
   9 -17  -6      1.12      1.70      4.70     81 <
   8 -14  -5    162.37    173.40     11.00     81 o
 -11  13   5     28.28     20.50      7.40     81 <
   7 -19  -6      1.39      5.30      5.10     84 <
  11 -17  -6      2.00     -1.20      5.40     84 <
  12 -16  -6      8.37     -2.00      5.40     84 <
  13 -15  -6      3.51      3.00      5.70     84 <
  14 -14  -6      0.23     -3.80      5.70     84 <
  -2 -22  -5     35.19     25.90      6.00     84 o
  -1 -21  -5      1.80      6.40      5.40     84 <
   0 -20  -5     10.51     11.10      5.10     84 <
   4 -18  -5      3.49      0.70      5.80     84 <
   5 -17  -5    140.36     90.00      8.40     84 o
   6 -16  -5     18.33     20.80      6.90     84 o
  11 -13  -5     23.71      7.60      7.20     84 <
  12 -12  -5     10.52      9.90      7.20     84 <
  13 -11  -5      1.17     -4.40      7.00     84 <
  14 -10  -5      1.14     -5.50      6.80     84 <
  19  -7  -5      5.21      9.20      7.40     84 <
  20  -6  -5     12.20     12.50      7.40     84 <
  -7 -21  -4      2.79      9.40      6.20     84 <
  -3 -19  -4      1.48     -9.60      5.80     84 <
  -2 -18  -4     15.88     23.00      7.30     84 o
  -1 -17  -4     10.49      9.40      8.00     84 <
   4 -14  -4     15.64     19.00     11.30     84 <
   5 -13  -4    936.13    834.70     21.20     84 o
   6 -12  -4    259.67    261.60     15.20     84 o
  12  -8  -4     51.68     50.40     11.00     84 o
  13  -7  -4     82.98     68.90     11.10     84 o
  14  -6  -4      2.27     -1.30      8.50     84 <
  21  -1  -4      0.85     12.40      8.20     84 <
  -9 -19  -3      3.46      4.20      6.50     84 <
  -8 -18  -3      6.30      3.00      6.70     84 <
  -7 -17  -3     30.64     67.10      8.90     84 o
  -2 -14  -3    131.59    152.30     14.80     84 o
  -1 -13  -3    208.38    203.60     15.50     84 o
   5  -9  -3   2766.60   2463.10     31.60     84 o
   6  -8  -3     89.68    143.80     16.20     84 o
  13  -3  -3     51.75     19.80     15.50     84 <
  14  -2  -3      3.52     23.50     15.50     84 <
  22   4  -3      2.74    -20.90     10.30     84 <
 -14 -18  -2      0.59     11.10      7.00     84 <
  -8 -14  -2     82.65     54.80     15.70     84 o
  -2 -10  -2   1397.60   1468.10     26.10     84 o
  -1  -9  -2      3.97     -2.90     18.00     84 <
   6  -4  -2     20.64     53.70     22.50     84 <
  14   2  -2    182.64    172.20     21.30     84 o
 -14 -14  -1      9.10     13.30     10.20     84 <
  -8 -10  -1     15.46     31.90     17.20     84 <
  -1  -5  -1     44.53     91.30     34.50     84 <
  17  13   0    267.01    421.40     17.70     84 o
   1   5   1     49.17     19.10     34.40     84 <
   9  11   1    133.21    111.00     17.90     84 o
  10  12   1    278.63    296.30     21.30     84 o
 -18  -4   2     22.63     20.80     11.90     84 <
 -12   0   2  11211.00  12202.50     63.50     84 o
  -5   5   2    847.76    936.10     27.20     84 o
   2  10   2   1213.20   1150.70     24.40     84 o
   3  11   2     19.93     24.10     14.80     84 <
  11  17   2     21.35     21.00      8.00     84 <
  12  18   2      2.67      3.20      6.70     84 <
  13  19   2      0.73     -3.60      6.60     84 <
 -17   1   3    690.72    630.80     18.00     84 o
 -11   5   3      3.25     -5.60     14.30     84 <
 -10   6   3    531.88    580.80     19.10     84 o
  -4  10   3      3.07    -12.50     13.70     84 <
  -3  11   3    236.15    221.30     15.00     84 o
   3  15   3      7.05      6.70     12.40     84 <
   4  16   3     12.49     -1.60     11.10     84 <
   5  17   3    239.60    235.90     13.40     84 o
   6  18   3      4.86      3.10      8.90     84 <
 -17   5   4     26.33     35.80      8.70     84 o
 -16   6   4      3.92      2.30      8.30     84 <
 -11   9   4      0.38     -2.30     10.80     84 <
 -10  10   4    168.29    223.80     13.90     84 o
  -9  11   4      8.92     21.70     11.90     84 <
  -3  15   4     48.40     49.60     10.70     84 o
  -2  16   4    163.41    131.20     11.60     84 o
  -1  17   4      4.62      7.40      8.30     84 <
   0  18   4      1.46     -2.90      7.60     84 <
   5  21   4      4.06      1.50      5.30     84 <
   6  22   4      0.22      7.10      5.60     84 <
 -16  10   5      2.42      6.20      6.70     84 <
 -15  11   5      3.91      5.60      6.80     84 <
 -14  12   5      2.97      8.70      6.80     84 <
  -9  15   5      2.46      3.90      7.10     84 <
  -8  16   5      8.19     12.50      7.00     84 <
  -7  17   5     96.98     56.60      8.20     84 o
  -6  18   5      9.12      1.00      6.90     84 <
  -2  20   5      7.35      0.00      5.90     84 <
  -1  21   5      1.54     -0.80      5.00     84 <
   0  22   5     22.56     24.80      5.60     84 o
  11 -17  -6      2.42     -1.20      5.40     85 <
  -2 -22  -5     23.69     25.90      6.00     85 o
   2 -20  -5     10.48     -1.50      5.20     85 <
   3 -19  -5      8.46      2.10      5.70     85 <
   4 -18  -5      3.77      0.70      5.80     85 <
   9 -15  -5      2.91     -1.80      5.80     85 <
  10 -14  -5     48.26     17.80      7.10     85 <
  11 -13  -5     28.86      7.60      7.20     85 <
  12 -12  -5      5.78      9.90      7.20     85 <
  17  -9  -5     59.21     59.10      8.80     85 o
  18  -8  -5     11.02     10.30      7.30     85 <
  19  -7  -5      5.63      9.20      7.40     85 <
  -4 -20  -4     10.27     -2.40      5.50     85 <
  -3 -19  -4      0.67     -9.60      5.80     85 <
  -2 -18  -4     34.74     23.00      7.30     85 o
   3 -15  -4     55.30     32.70      9.90     85 o
   4 -14  -4     21.17     19.00     11.30     85 <
  10 -10  -4    195.58    215.70     13.40     85 o
  11  -9  -4      3.53     16.40     10.90     85 <
  12  -8  -4     87.09     50.40     11.00     85 o
  18  -4  -4      0.43      3.50      7.90     85 <
  19  -3  -4     15.81     13.80      8.10     85 <
  20  -2  -4      2.56      4.80      8.00     85 <
  -9 -19  -3      1.04      4.20      6.50     85 <
  -8 -18  -3      6.29      3.00      6.70     85 <
  -3 -15  -3     11.84     31.90     13.10     85 <
  -2 -14  -3    171.35    152.30     14.80     85 o
   4 -10  -3      7.33     15.90     13.60     85 <
   5  -9  -3   2970.10   2463.10     31.60     85 o
  11  -5  -3      3.53     -6.60     14.00     85 <
  12  -4  -3     40.36     52.00     14.80     85 o
  20   2  -3     14.87      6.30     10.70     85 <
  21   3  -3      1.01      1.70     10.50     85 <
 -15 -19  -2      0.46     -5.40      7.20     85 <
 -14 -18  -2      1.46     11.10      7.00     85 <
  -9 -15  -2      0.72      6.80     11.60     85 <
  -8 -14  -2     78.37     54.80     15.70     85 o
  -2 -10  -2   1522.10   1468.10     26.10     85 o
   5  -5  -2    936.34   1316.70     28.30     85 o
  13   1  -2    683.56    737.90     25.00     85 o
  22   8  -2     62.71    163.70     16.80     85 o
 -14 -14  -1      2.49     13.30     10.20     85 <
  -8 -10  -1     21.08     31.90     17.20     85 <
  -1  -5  -1     45.25     91.30     34.50     85 <
 -19 -13   0     28.42     44.50     12.60     85 o
  17  13   0    292.29    421.40     17.70     85 o
   9  11   1    105.24    111.00     17.90     85 o
  10  12   1    340.46    296.30     21.30     85 o
 -17  -3   2    100.16    111.20     14.50     85 o
 -11   1   2     74.85     73.80     18.80     85 o
  -4   6   2     42.74     42.10     20.20     85 <
   3  11   2     21.75     24.10     14.80     85 <
   4  12   2    226.25    230.60     15.40     85 o
  11  17   2     19.09     21.00      8.00     85 <
  12  18   2      1.15      3.20      6.70     85 <
  13  19   2      0.94     -3.60      6.60     85 <
  14  20   2     16.89     12.40      7.10     85 <
 -22  -2   3      7.80     30.40      9.10     85 o
 -16   2   3      7.07    -11.80     10.60     85 <
 -10   6   3    550.56    580.80     19.10     85 o
  -9   7   3      1.23     -1.30     13.10     85 <
  -3  11   3    260.54    221.30     15.00     85 o
  -2  12   3    804.31    815.10     20.60     85 o
  -1  13   3    209.39    217.90     14.60     85 o
   5  17   3    303.49    235.90     13.40     85 o
   6  18   3      7.39      3.10      8.90     85 <
   7  19   3     31.28     41.30      8.40     85 o
 -20   4   4      0.61    -15.50      6.10     85 <
 -15   7   4     27.55     24.60      9.10     85 <
 -14   8   4      5.69      6.00      8.30     85 <
  -9  11   4      8.09     21.70     11.90     85 <
  -8  12   4     12.97     21.20     11.60     85 <
  -7  13   4     15.52     45.50     11.10     85 o
  -1  17   4      7.57      7.40      8.30     85 <
   0  18   4      1.70     -2.90      7.60     85 <
   1  19   4      1.13      6.70      6.30     85 <
   2  20   4      2.21      2.20      5.70     85 <
 -18  10   5      0.18     -3.90      6.50     85 <
 -14  12   5      0.67      8.70      6.80     85 <
 -13  13   5     10.14     15.20      7.20     85 <
 -12  14   5     18.24     25.70      7.30     85 o
 -11  15   5      0.12      2.40      6.70     85 <
  -7  17   5     67.03     56.60      8.20     85 o
  -6  18   5     12.81      1.00      6.90     85 <
  -5  19   5      8.60     15.20      6.50     85 <
  -4  20   5      0.13     -2.90      5.60     85 <
  -3  21   5      4.06     -1.20      5.60     85 <
  19   1  -3     30.02     18.10     10.30     86 <
 -15 -19  -2      0.50     -5.40      7.20     86 <
 -10 -16  -2     96.94     64.70      9.60     86 o
  -9 -15  -2      1.08      6.80     11.60     86 <
  -4 -12  -2    278.03    182.20     15.00     86 o
  -3 -11  -2     22.10     72.70     14.60     86 o
   4  -6  -2     31.31     22.70     20.20     86 <
  12   0  -2  12160.00  11880.20     63.30     86 o
  21   7  -2     60.17     30.60     15.10     86 <
  22   8  -2     94.12    163.70     16.80     86 o
 -15 -15  -1     12.18      0.50      8.60     86 <
  -9 -11  -1    115.55    136.60     17.40     86 o
  -2  -6  -1   5747.30   5697.90     50.10     86 o
  18  14   0      6.49     13.80     12.10     86 <
 -12  -4   1     67.47    137.60     29.30     86 o
   2   6   1   6918.50   7142.50     54.40     86 o
  11  13   1    280.83    189.90     18.40     86 o
  12  14   1    284.09    254.90     15.60     86 o
 -17  -3   2     88.16    111.20     14.50     86 o
 -10   2   2    514.07   1169.70     25.90     86 o
  -3   7   2    183.35    306.70     22.60     86 o
   5  13   2    207.89    135.20     15.60     86 o
   6  14   2    102.45     81.80     16.30     86 o
  14  20   2     15.02     12.40      7.10     86 <
 -21  -1   3    109.64    130.80     11.40     86 o
 -15   3   3      7.03     18.20     12.30     86 <
 -14   4   3    142.76    170.30     15.90     86 o
  -8   8   3     46.49     76.00     14.00     86 o
  -7   9   3    920.84    642.20     19.60     86 o
   0  14   3    206.07    224.90     15.30     86 o
   1  15   3     29.62     21.70     13.10     86 <
   8  20   3     36.12     27.00      7.70     86 o
   9  21   3      0.98      3.20      7.00     86 <
 -20   4   4      0.66    -15.50      6.10     86 <
 -19   5   4      4.84      8.60      7.90     86 <
 -18   6   4      7.82     -0.80      7.90     86 <
 -13   9   4      1.26      0.50      8.40     86 <
 -12  10   4     20.19     24.20      9.60     86 <
 -11  11   4      1.46      5.80      8.90     86 <
  -5  15   4     14.02     24.80      9.90     86 <
  -4  16   4     53.86     46.00      9.20     86 o
   3  21   4      7.45     10.00      5.60     86 <
   4  22   4      0.15     -2.10      5.20     86 <
   5  23   4      4.31      4.20      5.70     86 <
 -17  11   5      0.64      1.90      6.70     86 <
 -16  12   5      9.28      6.60      6.60     86 <
 -15  13   5      5.47      0.90      6.10     86 <
 -10  16   5     11.00      6.50      6.90     86 <
  -9  17   5      9.56      1.20      6.80     86 <
  -8  18   5      0.12     -1.20      6.20     86 <
  -2  22   5     18.04     14.70      5.70     86 <
   0 -22  -5     45.92     22.20      5.80     86 o
   1 -21  -5      1.17     -4.20      5.00     86 <
   2 -20  -5     11.35     -1.50      5.20     86 <
   6 -18  -5     13.02      8.00      5.80     86 <
   7 -17  -5     62.49     46.50      7.50     86 o
   8 -16  -5      7.76      9.20      6.20     86 <
   9 -15  -5      3.00     -1.80      5.80     86 <
  14 -12  -5      6.78     14.00      6.90     86 <
  15 -11  -5      1.24     11.50      6.90     86 <
  16 -10  -5      1.36     -3.30      6.50     86 <
  17  -9  -5     64.36     59.10      8.80     86 o
  -6 -22  -4      0.52     -2.80      6.00     86 <
  -5 -21  -4      3.36      2.80      6.60     86 <
  -4 -20  -4      9.71     -2.40      5.50     86 <
   0 -18  -4      6.46      8.70      7.20     86 <
   1 -17  -4      6.97      1.50      8.00     86 <
   2 -16  -4    201.78    167.70     11.50     86 o
   8 -12  -4     15.42     28.40     10.70     86 <
   9 -11  -4      6.03     -6.80     11.10     86 <
  10 -10  -4    178.52    215.70     13.40     86 o
  15  -7  -4      5.85     -0.90      8.50     86 <
  16  -6  -4      6.64      2.80      8.10     86 <
  17  -5  -4     68.02     40.80      9.10     86 o
  18  -4  -4      0.36      3.50      7.90     86 <
 -11 -21  -3     15.82     10.60      6.10     86 <
 -10 -20  -3     20.74     25.50      7.00     86 o
  -5 -17  -3    209.00    147.50     12.50     86 o
  -4 -16  -3     16.09     12.30     11.00     86 <
   2 -12  -3    772.83    726.40     19.90     86 o
   3 -11  -3    268.48    245.30     15.00     86 o
   9  -7  -3      2.65     -2.90     13.70     86 <
  10  -6  -3    689.04    741.70     20.40     86 o
  11  -5  -3      4.04     -6.60     14.00     86 <
   4  12   2    219.53    230.60     15.40     86 o
  -9   7   3      1.05     -1.30     13.10     86 <
  -1  13   3    195.77    217.90     14.60     86 o
   7  19   3     30.03     41.30      8.40     86 o
  -6  14   4      5.52     16.90     10.00     86 <
   2  20   4      2.11      2.20      5.70     86 <
 -18  10   5      0.12     -3.90      6.50     86 <
 -11  15   5      0.08      2.40      6.70     86 <
  -4  20   5      0.07     -2.90      5.60     86 <
  -3  21   5      4.08     -1.20      5.60     86 <
   7 -13  -4      5.42     32.10     10.20     86 o
  19   1  -3     25.90     18.10     10.30     87 <
 -10 -16  -2     82.93     64.70      9.60     87 o
  -4 -12  -2    242.65    182.20     15.00     87 o
  -3 -11  -2     20.19     72.70     14.60     87 o
   3  -7  -2    162.09    244.30     21.50     87 o
   4  -6  -2     28.25     22.70     20.20     87 <
  11  -1  -2    101.75     46.80     19.40     87 <
  12   0  -2  11473.00  11880.20     63.30     87 o
  21   7  -2     58.70     30.60     15.10     87 <
 -15 -15  -1     11.52      0.50      8.60     87 <
  -9 -11  -1    110.78    136.60     17.40     87 o
  -2  -6  -1   5443.20   5697.90     50.10     87 o
  18  14   0      5.83     13.80     12.10     87 <
 -12  -4   1     61.41    137.60     29.30     87 o
  -5   1   1  53563.00  45157.60    122.20     87 o
   2   6   1   6471.80   7142.50     54.40     87 o
   3   7   1    335.44    296.40     28.80     87 o
  11  13   1    285.10    189.90     18.40     87 o
  12  14   1    248.87    254.90     15.60     87 o
 -16  -2   2    453.90    385.50     19.70     87 o
 -10   2   2    484.80   1169.70     25.90     87 o
  -3   7   2    169.56    306.70     22.60     87 o
  -2   8   2     37.49     74.30     19.40     87 o
   5  13   2    192.79    135.20     15.60     87 o
   6  14   2     92.93     81.80     16.30     87 o
   7  15   2      9.80     31.80     14.30     87 <
 -21  -1   3    102.07    130.80     11.40     87 o
 -15   3   3      6.22     18.20     12.30     87 <
 -14   4   3    135.31    170.30     15.90     87 o
  -8   8   3     45.74     76.00     14.00     87 o
  -7   9   3    880.89    642.20     19.60     87 o
   0  14   3    199.25    224.90     15.30     87 o
   1  15   3     26.32     21.70     13.10     87 <
   2  16   3     23.14     35.40     11.90     87 <
   8  20   3     34.13     27.00      7.70     87 o
   9  21   3      0.85      3.20      7.00     87 <
 -19   5   4      4.00      8.60      7.90     87 <
 -18   6   4      7.39     -0.80      7.90     87 <
 -13   9   4      1.28      0.50      8.40     87 <
 -12  10   4     17.98     24.20      9.60     87 <
 -11  11   4      1.42      5.80      8.90     87 <
  -5  15   4     13.97     24.80      9.90     87 <
  -4  16   4     50.68     46.00      9.20     87 o
  -3  17   4      1.11     -6.50      7.80     87 <
   3  21   4      7.57     10.00      5.60     87 <
   4  22   4      0.14     -2.10      5.20     87 <
   5  23   4      3.91      4.20      5.70     87 <
 -17  11   5      0.62      1.90      6.70     87 <
 -16  12   5      8.88      6.60      6.60     87 <
 -15  13   5      4.96      0.90      6.10     87 <
 -10  16   5     10.60      6.50      6.90     87 <
  -9  17   5      8.73      1.20      6.80     87 <
  -8  18   5      0.11     -1.20      6.20     87 <
  -7  19   5     24.62     14.10      6.90     87 <
  -2  22   5     18.02     14.70      5.70     87 <
   0 -22  -5     42.58     22.20      5.80     87 o
   5 -19  -5      8.74     -1.40      5.00     87 <
   6 -18  -5     12.39      8.00      5.80     87 <
   7 -17  -5     59.97     46.50      7.50     87 o
  13 -13  -5     12.30      8.50      6.60     87 <
  14 -12  -5      5.48     14.00      6.90     87 <
  15 -11  -5      1.40     11.50      6.90     87 <
  -6 -22  -4      0.42     -2.80      6.00     87 <
   0 -18  -4      6.30      8.70      7.20     87 <
   1 -17  -4      6.68      1.50      8.00     87 <
   7 -13  -4      5.79     32.10     10.20     87 o
   8 -12  -4     14.49     28.40     10.70     87 <
  15  -7  -4      5.24     -0.90      8.50     87 <
  16  -6  -4      5.54      2.80      8.10     87 <
  17  -5  -4     68.91     40.80      9.10     87 o
 -11 -21  -3     13.75     10.60      6.10     87 <
 -10 -20  -3     19.58     25.50      7.00     87 o
  -6 -18  -3      7.58     -4.30      7.10     87 <
  -5 -17  -3    204.28    147.50     12.50     87 o
   1 -13  -3    195.68    179.00     14.70     87 o
   2 -12  -3    731.61    726.40     19.90     87 o
   9  -7  -3      2.61     -2.90     13.70     87 <
  10  -6  -3    725.73    741.70     20.40     87 o
   1 -21  -5      1.19     -4.20      5.00     87 <
   8 -16  -5      7.32      9.20      6.20     87 <
  16 -10  -5      1.38     -3.30      6.50     87 <
  -5 -21  -4      3.46      2.80      6.60     87 <
   2 -16  -4    191.81    167.70     11.50     87 o
   9 -11  -4      5.30     -6.80     11.10     87 <
  -4 -16  -3     16.19     12.30     11.00     87 <
   3 -11  -3    250.07    245.30     15.00     87 o
  -1  13   3    182.54    217.90     14.60     87 o
  -6  14   4      4.86     16.90     10.00     87 <
   2  20   4      1.96      2.20      5.70     87 <
 -11  15   5      0.05      2.40      6.70     87 <
  -3  21   5      3.65     -1.20      5.60     87 <
   4 -22  -5      0.90     -5.30      4.40     90 <
   5 -21  -5     15.51      6.20      4.80     90 <
   6 -20  -5      8.88     -1.10      5.20     90 <
  12 -16  -5      3.81     -2.10      6.00     90 <
  13 -15  -5      2.85      3.00      5.70     90 <
  14 -14  -5      0.66      6.90      6.30     90 <
  15 -13  -5      2.40      1.00      6.20     90 <
  -1 -21  -4      2.59      2.00      5.50     90 <
   0 -20  -4     33.03      9.20      6.00     90 <
   1 -19  -4      2.25     -2.10      6.10     90 <
   7 -15  -4     65.80     63.40      8.70     90 o
   8 -14  -4     11.90     17.90      8.40     90 <
   9 -13  -4     13.00      9.10      9.20     90 <
  16  -8  -4     12.59     20.70      8.00     90 <
  17  -7  -4     41.06     26.70      8.30     90 o
  18  -6  -4     12.83     15.20      8.10     90 <
  19  -5  -4      1.32      4.10      8.20     90 <
  20  -4  -4      0.52      4.90      7.20     90 <
 -10 -22  -3     25.90      6.40      6.10     90 <
  -5 -19  -3     67.37     78.40      9.40     90 o
  -4 -18  -3     11.51     12.60      9.10     90 <
   3 -13  -3     49.82     73.30     13.70     90 o
   4 -12  -3    373.10    339.50     16.10     90 o
  11  -7  -3      1.39      7.50     13.20     90 <
  12  -6  -3    428.69    359.20     17.30     90 o
  13  -5  -3     11.94     17.20     14.80     90 <
  14  -4  -3     85.79    147.40     15.80     90 o
  -9 -17  -2      0.48      0.70      7.70     90 <
  -8 -16  -2     27.89     18.50     10.50     90 <
  -1 -11  -2    167.15    156.50     15.90     90 o
   0 -10  -2     73.79     59.40     16.00     90 o
   7  -5  -2      7.07     52.20     18.40     90 <
   8  -4  -2     71.03     17.20     19.30     90 <
   9  -3  -2   2112.80   1946.10     29.80     90 o
  19   5  -2     29.00     46.60     14.60     90 o
  20   6  -2      9.50     11.80     14.20     90 <
 -12 -14  -1    254.20    276.50     15.60     90 o
  -5  -9  -1   2444.20   2304.70     33.70     90 o
   4  -2  -1   1176.60   1177.80     42.50     90 o
  -3   3   1   1525.00   1411.10     43.50     90 o
   6  10   1    134.31     80.70     17.80     90 o
   7  11   1    242.15    247.10     18.30     90 o
   8  12   1    589.34    720.90     22.00     90 o
 -21  -5   2      1.57      2.60     10.10     90 <
 -15  -1   2     89.11    129.80     19.10     90 o
 -14   0   2    432.56    543.50     21.40     90 o
  -7   5   2     15.93     28.90     18.70     90 <
  -6   6   2     18.85     -4.30     17.60     90 <
   2  12   2     26.48     12.60     14.60     90 <
   3  13   2   1617.30   1657.20     26.50     90 o
   4  14   2     44.33     56.80     14.00     90 o
   5  15   2    712.81    850.40     21.50     90 o
 -18   2   3      9.91      1.60      8.40     90 <
 -17   3   3      3.72      3.50      8.70     90 <
 -16   4   3     29.24     14.50     10.30     90 <
 -10   8   3     21.88      9.60     13.30     90 <
  -9   9   3      0.87      1.30     12.20     90 <
  -8  10   3     24.39      9.10     12.40     90 <
  -1  15   3      3.83     -7.10     11.80     90 <
   0  16   3     38.16     31.30     12.50     90 <
   1  17   3      3.13     17.10     10.30     90 <
   2  18   3      1.99     -5.20      8.70     90 <
 -20   6   4      0.12     -0.10      7.70     90 <
 -19   7   4      2.00     12.40      7.70     90 <
 -18   8   4      2.51     12.80      7.40     90 <
 -13  11   4     29.19      5.50      8.30     90 <
 -12  12   4     67.46     33.80      8.70     90 o
 -11  13   4     14.44     13.80      8.50     90 <
  -4  18   4     10.61      6.40      7.50     90 <
  -3  19   4      0.32     -1.20      6.80     90 <
  -2  20   4      1.07     10.30      6.50     90 <
  -1  21   4      3.93      2.50      5.90     90 <
 -16  14   5      1.71     -3.10      6.60     90 <
 -15  15   5      0.82      0.40      6.30     90 <
 -14  16   5      1.18     -9.10      6.00     90 <
 -13  17   5     26.71     18.20      6.80     90 <
  -7  21   5      0.90     -2.00      6.00     90 <
  11 -17  -5     43.40     19.20      6.90     90 <
  -2 -22  -4      1.29      2.20      5.10     90 <
   6 -16  -4      8.59      8.80      7.60     90 <
  -6 -20  -3      7.82      0.50      6.10     90 <
   2 -14  -3    156.97    144.70     14.20     90 o
  -2 -12  -2     25.81     33.00     13.50     90 <
 -10  14   4     18.70      1.00      7.90     90 <
   0  22   4      2.49     -2.00      5.30     90 <
 -12  18   5      4.78      4.80      6.50     90 <
  10 -18  -5      0.20      2.70      5.30     90 <
   3  19   3     35.90     23.00      7.60     90 o
  -9  15   4      1.58     -2.50      7.90     90 <
   1  23   4      7.04      1.60      4.90     90 <
 -11  19   5      5.34      3.60      6.10     90 <
   4 -22  -5      0.87     -5.30      4.40     91 <
   8 -20  -5     11.89     14.50      5.50     91 <
   9 -19  -5      1.62     -1.70      4.90     91 <
  10 -18  -5      0.21      2.70      5.30     91 <
  11 -17  -5     47.79     19.20      6.90     91 <
  12 -16  -5      0.70     -2.10      6.00     91 <
  17 -13  -5      7.11     13.10      6.30     91 <
  -3 -23  -4      0.34     -2.00      4.70     91 <
  -2 -22  -4      0.58      2.20      5.10     91 <
  -1 -21  -4      1.86      2.00      5.50     91 <
   4 -18  -4      8.59     -0.70      6.50     91 <
   5 -17  -4     13.35     11.90      6.90     91 <
   6 -16  -4      8.16      8.80      7.60     91 <
   7 -15  -4     55.88     63.40      8.70     91 o
  13 -11  -4     35.55      7.60      8.00     91 <
  14 -10  -4     16.10      1.30      7.50     91 <
  15  -9  -4      0.20      3.40      7.60     91 <
  16  -8  -4     19.09     20.70      8.00     91 <
  -7 -21  -3     10.86     13.10      5.70     91 <
  -6 -20  -3      8.31      0.50      6.10     91 <
  -5 -19  -3     68.83     78.40      9.40     91 o
   0 -16  -3     38.17     31.90     12.20     91 <
   1 -15  -3      0.65      8.70     11.20     91 <
   2 -14  -3    150.01    144.70     14.20     91 o
   3 -13  -3     54.54     73.30     13.70     91 o
   9  -9  -3      0.74     -0.90     12.10     91 <
  10  -8  -3     16.93     17.10     12.40     91 <
  11  -7  -3      2.07      7.50     13.20     91 <
  19  -1  -3     21.17     27.40      9.20     91 <
  21   1  -3    194.35    156.30     12.80     91 o
  22   2  -3     38.03     16.20     10.10     91 <
 -10 -18  -2     90.69     94.60      9.10     91 o
  -9 -17  -2      2.60      0.70      7.70     91 <
  -8 -16  -2     36.80     18.50     10.50     91 <
  -3 -13  -2   1667.30   1674.30     26.50     91 o
  -2 -12  -2     20.21     33.00     13.50     91 <
  -1 -11  -2    193.55    156.50     15.90     91 o
   6  -6  -2     15.32    -15.90     17.60     91 <
   7  -5  -2     22.20     52.20     18.40     91 <
  16   2  -2    335.34    313.10     20.10     91 o
  17   3  -2    106.05    111.50     15.70     91 o
 -12 -14  -1    288.37    276.50     15.60     91 o
  -5  -9  -1   2635.50   2304.70     33.70     91 o
   3  -3  -1   1513.10   1489.50     43.20     91 o
 -15 -11   0    127.19    170.40     18.20     91 o
  -3   3   1   1489.40   1411.10     43.50     91 o
   6  10   1     74.14     80.70     17.80     91 o
   7  11   1    266.78    247.10     18.30     91 o
   8  12   1    746.08    720.90     22.00     91 o
 -20  -4   2      3.10      4.90      9.60     91 <
 -13   1   2    578.39    641.70     22.20     91 o
  -6   6   2     12.84     -4.30     17.60     91 <
  -5   7   2    133.91    115.80     18.70     91 o
  -4   8   2   1876.90   2160.20     30.60     91 o
   3  13   2   1726.00   1657.20     26.50     91 o
   4  14   2     40.29     56.80     14.00     91 o
   5  15   2    699.96    850.40     21.50     91 o
   6  16   2     72.58     70.60     12.60     91 o
   7  17   2      2.98     23.50     10.00     91 <
 -21   1   3    110.77    115.50     10.70     91 o
 -16   4   3     10.96     14.50     10.30     91 <
 -15   5   3     16.44     -0.30     11.60     91 <
 -14   6   3     92.39    108.70     13.40     91 o
  -8  10   3     29.50      9.10     12.40     91 <
  -7  11   3    117.12     82.30     13.10     91 o
  -6  12   3    165.77    175.60     14.10     91 o
   1  17   3      8.37     17.10     10.30     91 <
   2  18   3      6.07     -5.20      8.70     91 <
   3  19   3     10.28     23.00      7.60     91 o
   4  20   3      6.32      0.30      6.30     91 <
   5  21   3      4.29      1.20      5.90     91 <
   6  22   3     20.91     21.20      6.80     91 o
 -18   8   4      1.18     12.80      7.40     91 <
 -17   9   4      3.90      3.20      7.10     91 <
 -16  10   4     15.02      9.00      7.00     91 <
 -15  11   4     15.96     17.60      7.30     91 <
 -11  13   4     15.44     13.80      8.50     91 <
 -10  14   4     17.79      1.00      7.90     91 <
  -9  15   4      1.63     -2.50      7.90     91 <
  -8  16   4     18.34     15.00      7.60     91 <
  -7  17   4      2.20      5.30      7.60     91 <
  -2  20   4      0.62     10.30      6.50     91 <
  -1  21   4      9.54      2.50      5.90     91 <
   0  22   4      1.85     -2.00      5.30     91 <
   1  23   4      2.78      1.60      4.90     91 <
 -12  18   5      4.51      4.80      6.50     91 <
 -11  19   5      4.89      3.60      6.10     91 <
   7 -21  -5      1.41      2.30      4.90     91 <
  16 -14  -5      1.37     -1.80      6.00     91 <
  12 -12  -4     75.87     42.10      8.80     91 o
  -5  13   3    166.92    187.60     15.50     91 o
  -6  18   4     64.21     84.20      8.90     91 o
   7 -21  -5      1.28      2.30      4.90     92 <
   8 -20  -5     11.63     14.50      5.50     92 <
   9 -19  -5      1.57     -1.70      4.90     92 <
  10 -18  -5      0.19      2.70      5.30     92 <
  14 -16  -5      2.11      0.30      5.70     92 <
  15 -15  -5      0.72     -3.70      6.20     92 <
  16 -14  -5      1.28     -1.80      6.00     92 <
  17 -13  -5      6.66     13.10      6.30     92 <
  -3 -23  -4      0.23     -2.00      4.70     92 <
  -2 -22  -4      0.67      2.20      5.10     92 <
   2 -20  -4      1.32      8.50      5.90     92 <
   3 -19  -4      0.63      7.10      6.00     92 <
   4 -18  -4      7.93     -0.70      6.50     92 <
   5 -17  -4     11.68     11.90      6.90     92 <
   6 -16  -4      7.28      8.80      7.60     92 <
  10 -14  -4     20.91      2.30      7.80     92 <
  11 -13  -4     10.68     14.70      8.20     92 <
  12 -12  -4     69.46     42.10      8.80     92 o
  13 -11  -4     33.54      7.60      8.00     92 <
  14 -10  -4     15.14      1.30      7.50     92 <
  21  -5  -4     10.38    -12.90      6.80     92 <
  -8 -22  -3     27.31     20.50      6.90     92 <
  -7 -21  -3      9.68     13.10      5.70     92 <
  -6 -20  -3      7.70      0.50      6.10     92 <
  -1 -17  -3     33.35     29.90     10.20     92 <
   0 -16  -3     33.43     31.90     12.20     92 <
   1 -15  -3      0.60      8.70     11.20     92 <
   2 -14  -3    138.87    144.70     14.20     92 o
   7 -11  -3    112.03     41.50     13.00     92 o
   8 -10  -3     23.58      5.00     12.70     92 <
   9  -9  -3      0.81     -0.90     12.10     92 <
  10  -8  -3     15.11     17.10     12.40     92 <
  18  -2  -3     14.59      9.90      9.90     92 <
  19  -1  -3     19.10     27.40      9.20     92 <
  21   1  -3    177.89    156.30     12.80     92 o
 -11 -19  -2      0.28     -0.60      6.70     92 <
 -10 -18  -2     86.19     94.60      9.10     92 o
  -9 -17  -2      2.21      0.70      7.70     92 <
  -4 -14  -2     37.62      6.90     13.90     92 <
  -3 -13  -2   1567.10   1674.30     26.50     92 o
  -2 -12  -2     17.72     33.00     13.50     92 <
   5  -7  -2     60.25     85.60     19.10     92 o
   6  -6  -2     15.23    -15.90     17.60     92 <
  15   1  -2     88.48     80.60     19.60     92 o
  16   2  -2    305.76    313.10     20.10     92 o
  17   3  -2     94.61    111.50     15.70     92 o
 -13 -15  -1      5.35      3.30      9.50     92 <
 -12 -14  -1    264.73    276.50     15.60     92 o
  -6 -10  -1     98.87     49.90     18.80     92 <
  -5  -9  -1   2379.60   2304.70     33.70     92 o
   2  -4  -1  20355.00  15813.00     77.20     92 o
   3  -3  -1   1395.60   1489.50     43.20     92 o
 -15 -11   0    120.31    170.40     18.20     92 o
  10   8   0  14553.00  15226.90     73.80     92 o
  -2   4   1  20352.00  19330.90     83.00     92 o
   7  11   1    253.81    247.10     18.30     92 o
   8  12   1    694.79    720.90     22.00     92 o
   9  13   1      3.04    -12.40     17.70     92 <
 -20  -4   2      2.94      4.90      9.60     92 <
 -19  -3   2     47.94     22.40     11.20     92 <
 -13   1   2    511.03    641.70     22.20     92 o
 -12   2   2    589.74    605.70     20.40     92 o
  -5   7   2    112.21    115.80     18.70     92 o
  -4   8   2   1754.60   2160.20     30.60     92 o
  -3   9   2      8.05     19.30     16.90     92 <
   5  15   2    640.65    850.40     21.50     92 o
   6  16   2     49.97     70.60     12.60     92 o
   7  17   2      3.27     23.50     10.00     92 <
   8  18   2     77.18     70.50     10.40     92 o
   9  19   2      5.80     -1.60      8.50     92 <
 -21   1   3    104.96    115.50     10.70     92 o
 -20   2   3      6.00      7.90      7.60     92 <
 -15   5   3     15.12     -0.30     11.60     92 <
 -14   6   3     82.24    108.70     13.40     92 o
 -13   7   3    168.65    147.10     14.30     92 o
  -7  11   3    103.02     82.30     13.10     92 o
  -6  12   3    150.60    175.60     14.10     92 o
  -5  13   3    152.91    187.60     15.50     92 o
  -4  14   3    846.99    773.40     20.70     92 o
   3  19   3      9.72     23.00      7.60     92 o
   4  20   3      5.10      0.30      6.30     92 <
   5  21   3      3.22      1.20      5.90     92 <
   6  22   3     17.30     21.20      6.80     92 o
   7  23   3      1.61      4.10      6.20     92 <
 -17   9   4      3.70      3.20      7.10     92 <
 -16  10   4     14.18      9.00      7.00     92 <
 -15  11   4     14.81     17.60      7.30     92 <
 -14  12   4     10.25     15.50      7.30     92 <
 -13  13   4     30.60     21.60      7.70     92 <
  -9  15   4      1.50     -2.50      7.90     92 <
  -8  16   4     17.02     15.00      7.60     92 <
  -7  17   4      1.70      5.30      7.60     92 <
  -6  18   4     59.25     84.20      8.90     92 o
  -5  19   4      5.83      2.10      7.00     92 <
  -4  20   4     35.64      9.00      6.80     92 <
   1  23   4      2.64      1.60      4.90     92 <
  11 -19  -5      4.88     -2.80      5.00     93 <
  12 -18  -5      4.74      1.50      5.20     93 <
  13 -17  -5     24.14     11.10      5.90     93 <
  14 -16  -5      1.91      0.30      5.70     93 <
  15 -15  -5      0.78     -3.70      6.20     93 <
  -1 -23  -4      2.81      9.90      5.20     93 <
   0 -22  -4      2.34     -0.80      5.30     93 <
   1 -21  -4      7.36      2.30      5.60     93 <
   2 -20  -4      1.03      8.50      5.90     93 <
   3 -19  -4      0.57      7.10      6.00     93 <
   8 -16  -4     10.90      5.30      6.70     93 <
   9 -15  -4      1.73    -11.80      7.50     93 <
  10 -14  -4     20.25      2.30      7.80     93 <
  11 -13  -4      9.32     14.70      8.20     93 <
  17  -9  -4      1.45      3.80      7.20     93 <
  18  -8  -4      0.52     -2.80      7.30     93 <
  19  -7  -4      2.66     18.00      7.70     93 <
  20  -6  -4      0.96     -0.90      7.40     93 <
  21  -5  -4     12.26    -12.90      6.80     93 <
  -8 -22  -3     26.43     20.50      6.90     93 <
  -3 -19  -3      8.84     13.50      8.10     93 <
  -2 -18  -3      1.38     10.90      8.50     93 <
  -1 -17  -3     26.06     29.90     10.20     93 <
   5 -13  -3    144.45    176.00     15.20     93 o
   6 -12  -3    165.44    140.20     14.30     93 o
   7 -11  -3     96.83     41.50     13.00     93 o
   8 -10  -3     21.76      5.00     12.70     93 <
  15  -5  -3     12.92     13.90     11.30     93 <
  16  -4  -3      9.57     25.10     10.50     93 <
  17  -3  -3     13.77     -3.60     10.30     93 <
  18  -2  -3     22.86      9.90      9.90     93 <
  19  -1  -3     15.85     27.40      9.20     93 <
 -13 -21  -2     88.98     88.60      9.10     93 o
 -12 -20  -2      6.84     -4.30      7.10     93 <
 -11 -19  -2      0.22     -0.60      6.70     93 <
  -5 -15  -2    685.26    846.40     21.50     93 o
  -4 -14  -2     41.88      6.90     13.90     93 <
   3  -9  -2      7.72     -3.60     16.70     93 <
   4  -8  -2   1601.40   1549.40     27.80     93 o
   5  -7  -2     65.66     85.60     19.10     93 o
  14   0  -2    399.49    497.50     21.50     93 o
  15   1  -2     82.01     80.60     19.60     93 o
 -14 -16  -1      3.75      5.00      8.30     93 <
  -7 -11  -1    208.68    234.60     18.00     93 o
  -6 -10  -1     86.56     49.90     18.80     93 <
   1  -5  -1     43.41     65.80     34.20     93 <
   2  -4  -1  18899.00  15813.00     77.20     93 o
 -16 -12   0    259.75    282.60     16.60     93 o
  11   9   0    114.19     31.90     26.20     93 <
 -10  -2   1    642.12    733.30     31.90     93 o
  -2   4   1  18371.00  19330.90     83.00     93 o
  -1   5   1     54.35     66.40     34.60     93 <
   9  13   1      2.96    -12.40     17.70     93 <
  10  14   1     86.54    109.40     16.00     93 o
  11  15   1      5.66     -1.10     11.00     93 <
  12  16   1      7.33     -2.30      9.20     93 <
  13  17   1     11.10      9.60      8.20     93 <
 -19  -3   2     36.97     22.40     11.20     93 <
 -18  -2   2      3.31      2.70     11.10     93 <
 -12   2   2    494.67    605.70     20.40     93 o
 -11   3   2     17.32     22.00     14.80     93 <
  -3   9   2      7.53     19.30     16.90     93 <
  -2  10   2   1043.60   1084.20     23.80     93 o
  -1  11   2    186.98    156.80     16.60     93 o
   8  18   2     64.20     70.50     10.40     93 o
   9  19   2      4.22     -1.60      8.50     93 <
  10  20   2      3.81      9.80      8.00     93 <
  11  21   2     48.70     43.90      8.10     93 o
  12  22   2      0.16     -1.90      6.70     93 <
 -20   2   3      6.73      7.90      7.60     93 <
 -19   3   3      0.83     -6.00      7.30     93 <
 -13   7   3    147.46    147.10     14.30     93 o
 -12   8   3     13.03      5.10     12.90     93 <
 -11   9   3    351.63    277.90     16.20     93 o
  -4  14   3    763.44    773.40     20.70     93 o
  -3  15   3     11.64      5.90     12.70     93 <
  -2  16   3     47.01     47.70     12.40     93 o
  -1  17   3      4.51      2.90     10.50     93 <
   0  18   3     38.81     31.80      9.80     93 o
   7  23   3      1.87      4.10      6.20     93 <
 -19   9   4      2.74      2.50      7.30     93 <
 -18  10   4      5.34     15.00      7.10     93 <
 -14  12   4      7.25     15.50      7.30     93 <
 -13  13   4     31.59     21.60      7.70     93 <
 -12  14   4      0.20     -3.00      7.30     93 <
 -11  15   4     10.96      4.30      7.40     93 <
 -10  16   4      2.89      7.80      7.00     93 <
  -5  19   4      4.17      2.10      7.00     93 <
  -4  20   4     32.57      9.00      6.80     93 <
  -3  21   4     10.99      8.10      6.60     93 <
  -2  22   4      4.92     10.60      5.30     93 <
  -1  23   4      5.58      4.50      5.10     93 <
   0  24   4      1.66      6.80      4.90     93 <
   7 -17  -4      1.30      4.70      6.60     93 <
 -10  10   3      5.38     13.50     12.50     93 <
   1  19   3     15.10     27.40      8.40     93 o
  -9  17   4      1.68      1.00      6.70     93 <
  -1  19   3     52.68     17.80      8.40     96 <
   0  20   3     23.51     14.00      7.50     96 <
   1  21   3      1.93     -0.20      6.20     96 <
   2  22   3     18.06     29.10      6.20     96 o
 -19  11   4      1.74     -1.90      6.70     96 <
 -15  13   4      3.25      3.40      6.80     96 <
 -14  14   4      1.12     11.50      6.80     96 <
 -13  15   4      1.58      1.50      6.70     96 <
 -12  16   4      1.33     -3.70      6.60     96 <
 -11  17   4      0.65     -4.50      6.50     96 <
 -10  18   4      0.74      1.20      6.50     96 <
  -9  19   4      0.56     -0.50      6.40     96 <
  -8  20   4     13.34     11.50      7.10     96 <
  -7  21   4      2.62      0.30      6.70     96 <
  -4  22   4      0.16      0.30      5.90     96 <
  -3  23   4      0.74      0.10      5.20     96 <
   0 -24  -4      1.93     -1.30      4.90     96 <
   1 -23  -4      7.32      5.20      4.80     96 <
   2 -22  -4      6.81     -0.10      5.00     96 <
   3 -21  -4     13.63      4.90      5.30     96 <
   7 -19  -4      0.30     -7.50      5.80     96 <
   8 -18  -4      0.96      0.60      5.80     96 <
   9 -17  -4      1.04      4.90      5.80     96 <
  10 -16  -4      4.29      1.10      5.70     96 <
  11 -15  -4      9.08     -1.10      6.60     96 <
  12 -14  -4      4.08      3.70      7.00     96 <
  13 -13  -4     23.29     22.80      7.50     96 o
  14 -12  -4      9.14      9.10      7.00     96 <
  21  -7  -4      0.65     -2.10      7.20     96 <
  -7 -23  -3      1.86     -0.50      5.40     96 <
  -3 -21  -3      8.01      6.70      6.20     96 <
  -2 -20  -3     17.91      1.30      6.60     96 <
  -1 -19  -3     16.34     15.50      8.00     96 <
   0 -18  -3     38.41     28.00      9.20     96 o
   1 -17  -3      8.54      7.00      9.60     96 <
   7 -13  -3     20.83     31.70     12.80     96 <
   8 -12  -3     98.19    112.00     13.70     96 o
   9 -11  -3      9.24     24.80     11.90     96 <
  10 -10  -3      6.84      2.70     12.40     96 <
  11  -9  -3    358.78    261.00     15.70     96 o
  12  -8  -3     11.04     18.80     12.90     96 <
 -11 -21  -2     23.40     70.00      8.10     96 o
 -10 -20  -2     15.57      7.70      6.90     96 <
  -9 -19  -2      7.44      8.30      7.20     96 <
  -8 -18  -2     93.19     72.10      9.00     96 o
  -2 -14  -2     35.42     23.00     13.60     96 <
  -1 -13  -2   1410.00    964.50     23.00     96 o
   0 -12  -2   1393.80   1619.90     26.70     96 o
   9  -5  -2     61.76     78.60     16.00     96 o
  10  -4  -2      8.13     25.30     16.10     96 <
  11  -3  -2     18.60     42.20     15.10     96 <
  12  -2  -2    454.84    502.30     20.20     96 o
 -11 -15  -1     19.64     34.80     11.50     96 o
 -10 -14  -1     99.65    135.10     16.30     96 o
  -2  -8  -1    118.79     35.60     25.20     96 <
  -1  -7  -1   2021.90   1897.90     38.00     96 o
   0  -6  -1  10095.00  11159.10     63.70     96 o
  12   4  -1     55.95    277.70     31.80     96 o
 -18 -14   0      7.13     18.10     11.50     96 <
 -10  -8   0  14326.00  16242.30     76.00     96 o
  16  14   0     34.42     29.30     12.00     96 <
  17  15   0     99.67     93.70     13.00     96 o
  18  16   0    111.67    106.50     11.90     96 o
  -9  -1   1   5623.00   5571.30     51.10     96 o
   1   7   1   2167.90   2406.20     38.50     96 o
   2   8   1    108.88     51.80     25.00     96 <
   3   9   1   2419.50   2185.30     34.80     96 o
   4  10   1     28.58     29.20     18.80     96 <
 -17  -1   2     13.07      5.20     12.50     96 <
 -16   0   2   1421.60   1235.50     25.30     96 o
  -9   5   2    127.64    211.70     16.50     96 o
  -8   6   2    108.65    125.20     16.50     96 o
  -7   7   2    521.04    422.80     19.90     96 o
  -6   8   2    395.39    508.30     20.50     96 o
   4  16   2    289.91    378.60     17.90     96 o
   5  17   2     17.61      3.10     12.00     96 <
   6  18   2     18.94      9.10     10.20     96 <
   7  19   2      8.28     -3.90      9.10     96 <
   8  20   2      0.57     -5.30      8.40     96 <
   9  21   2      1.48      0.00      8.00     96 <
  10  22   2      0.83     -1.60      7.10     96 <
 -17   5   3      1.36      1.90      9.10     96 <
 -16   6   3     21.64     39.90     10.00     96 o
 -15   7   3     46.05     23.50     10.70     96 <
 -14   8   3      6.41     -0.40     10.50     96 <
 -13   9   3     47.26     27.70     11.30     96 <
  -7  13   3     22.60     38.10     12.90     96 <
  -6  14   3    232.14    238.80     14.90     96 o
  -5  15   3      9.71      7.00     11.40     96 <
  -4  16   3     12.77     -8.70     10.40     96 <
  -3  17   3     62.23     35.20      9.90     96 o
  -2  18   3      2.32    -10.30      8.20     96 <
   3 -23  -4      0.79     -5.00      4.60     97 <
   4 -22  -4      0.06      2.80      4.60     97 <
   5 -21  -4      8.28      0.60      5.20     97 <
   6 -20  -4     17.31     18.10      5.70     97 o
   7 -19  -4      0.37     -7.50      5.80     97 <
   8 -18  -4      1.10      0.60      5.80     97 <
  13 -15  -4      0.62     -1.00      6.00     97 <
  14 -14  -4      0.74      8.60      6.20     97 <
  15 -13  -4      8.16     -3.00      6.70     97 <
  16 -12  -4     10.56     12.40      6.70     97 <
  17 -11  -4      0.46      1.90      6.70     97 <
  18 -10  -4      0.33      0.70      6.90     97 <
  19  -9  -4      4.03     -1.10      7.10     97 <
  20  -8  -4     26.89     21.10      7.90     97 <
  21  -7  -4      0.41     -2.10      7.20     97 <
  -5 -23  -3      0.45      1.60      6.20     97 <
  -4 -22  -3      3.96     16.90      7.10     97 <
  -3 -21  -3      7.25      6.70      6.20     97 <
  -2 -20  -3     16.42      1.30      6.60     97 <
   3 -17  -3     62.46     41.80      9.70     97 o
   4 -16  -3      3.55     18.10      9.50     97 <
   5 -15  -3      3.33      6.00     11.00     97 <
   6 -14  -3    188.36    260.20     15.20     97 o
   7 -13  -3     24.65     31.70     12.80     97 <
   8 -12  -3    123.07    112.00     13.70     97 o
  16  -6  -3     62.63     31.80     10.00     97 o
  17  -5  -3      1.72      6.90      9.10     97 <
  18  -4  -3    179.87    170.00     11.80     97 o
  19  -3  -3      1.51      6.60      8.80     97 <
  20  -2  -3     13.84      5.60      9.10     97 <
  21  -1  -3    145.70    122.20     11.70     97 o
 -12 -22  -2      0.64     -1.10      6.00     97 <
 -11 -21  -2     80.37     70.00      8.10     97 o
 -10 -20  -2      7.36      7.70      6.90     97 <
  -5 -17  -2     13.88      9.30     10.00     97 <
  -4 -16  -2    388.35    422.60     17.80     97 o
  -3 -15  -2     10.97     11.60     14.00     97 <
  -2 -14  -2     28.68     23.00     13.60     97 <
   5  -9  -2    101.93    115.10     15.60     97 o
   6  -8  -2    524.12    527.00     19.50     97 o
   7  -7  -2    499.31    652.10     20.90     97 o
   8  -6  -2     93.31    116.10     16.40     97 o
 -11 -15  -1     17.46     34.80     11.50     97 o
 -10 -14  -1     79.62    135.10     16.30     97 o
  -3  -9  -1   2236.00   2429.10     34.10     97 o
  -2  -8  -1    128.15     35.60     25.20     97 <
  10   2  -1    760.11    767.30     33.00     97 o
  15  13   0    440.31    331.50     17.70     97 o
  16  14   0     29.62     29.30     12.00     97 <
  17  15   0    119.94     93.70     13.00     97 o
  18  16   0    107.13    106.50     11.90     97 o
   3   9   1   2134.50   2185.30     34.80     97 o
   4  10   1     17.24     29.20     18.80     97 <
   5  11   1    503.99    432.10     20.20     97 o
   6  12   1    124.52    122.70     16.00     97 o
 -23  -5   2    237.74    185.60     14.10     97 o
 -22  -4   2      0.94    -12.90     10.20     97 <
 -15   1   2     62.29     87.70     17.40     97 o
 -14   2   2    162.64    148.30     17.10     97 o
 -13   3   2    284.57    408.10     19.30     97 o
  -6   8   2    783.71    508.30     20.50     97 o
  -5   9   2    126.43    135.30     16.20     97 o
  -4  10   2     21.46     49.30     14.30     97 o
  -3  11   2     10.32     26.00     12.80     97 <
  -2  12   2     22.70     19.90     13.20     97 <
   8  20   2      1.32     -5.30      8.40     97 <
   9  21   2      1.21      0.00      8.00     97 <
  10  22   2      0.97     -1.60      7.10     97 <
 -21   3   3      1.42     -1.50      6.90     97 <
 -20   4   3    135.04    147.40      9.90     97 o
 -19   5   3      2.85      4.90      7.90     97 <
 -18   6   3     78.76     60.30      9.60     97 o
 -13   9   3     35.64     27.70     11.30     97 <
 -12  10   3      3.52    -20.20     11.30     97 <
 -11  11   3    104.64    132.20     12.90     97 o
 -10  12   3     64.38     52.80     11.40     97 o
  -9  13   3      3.52      3.30     10.60     97 <
  -8  14   3     19.86     39.30     10.90     97 o
  -2  18   3      1.79    -10.30      8.20     97 <
  -1  19   3     43.39     17.80      8.40     97 <
   0  20   3     23.80     14.00      7.50     97 <
   1  21   3      2.25     -0.20      6.20     97 <
   2  22   3     19.10     29.10      6.20     97 o
   3  23   3      2.21      5.10      5.70     97 <
   4  24   3      5.84      7.40      5.90     97 <
 -19  11   4      1.84     -1.90      6.70     97 <
 -18  12   4      6.55      0.90      7.10     97 <
 -17  13   4      6.43     16.90      7.10     97 <
 -16  14   4      1.48      8.70      6.30     97 <
 -15  15   4      0.45      4.10      6.20     97 <
 -14  16   4      0.13      4.10      6.30     97 <
 -13  17   4      1.93      6.80      6.50     97 <
 -10  18   4      0.57      1.20      6.50     97 <
  -9  19   4      0.46     -0.50      6.40     97 <
  -8  20   4     15.62     11.50      7.10     97 <
  -7  21   4      2.28      0.30      6.70     97 <
  -6  22   4      0.68     -3.30      6.00     97 <
  -5  23   4      4.92     -0.80      5.30     97 <
   3 -23  -4      1.07     -5.00      4.60     98 <
   4 -22  -4      0.15      2.80      4.60     98 <
   5 -21  -4      8.23      0.60      5.20     98 <
   8 -20  -4     17.92      8.20      5.90     98 <
   9 -19  -4      0.65     -5.50      5.30     98 <
  10 -18  -4      0.94     -3.20      5.30     98 <
  11 -17  -4      1.17     -3.40      5.70     98 <
  12 -16  -4      1.25     -2.00      6.00     98 <
  13 -15  -4      0.86     -1.00      6.00     98 <
  14 -14  -4      0.60      8.60      6.20     98 <
  15 -13  -4      5.84     -3.00      6.70     98 <
  16 -12  -4     11.01     12.40      6.70     98 <
  -5 -23  -3      0.53      1.60      6.20     98 <
  -4 -22  -3      3.54     16.90      7.10     98 <
   0 -20  -3     18.12     15.90      6.80     98 <
   1 -19  -3     55.54     34.00      7.60     98 o
   2 -18  -3      2.58     -1.80      8.10     98 <
   3 -17  -3     61.84     41.80      9.70     98 o
   4 -16  -3      5.08     18.10      9.50     98 <
   5 -15  -3      4.39      6.00     11.00     98 <
  11 -11  -3    156.41     95.40     12.70     98 o
  12 -10  -3      1.24    -14.60     11.20     98 <
  13  -9  -3     41.75     -3.40     10.90     98 <
  14  -8  -3     14.18     16.50     10.40     98 <
  15  -7  -3     43.37     42.20     10.20     98 o
  16  -6  -3     74.82     31.80     10.00     98 o
  17  -5  -3      1.41      6.90      9.10     98 <
  18  -4  -3    192.80    170.00     11.80     98 o
  19  -3  -3      1.89      6.60      8.80     98 <
 -12 -22  -2      0.90     -1.10      6.00     98 <
  -7 -19  -2      5.36      7.30      7.20     98 <
  -6 -18  -2     19.10     29.70      8.10     98 o
  -5 -17  -2     15.89      9.30     10.00     98 <
  -4 -16  -2    392.57    422.60     17.80     98 o
   3 -11  -2     12.10      0.70     13.50     98 <
   4 -10  -2     27.77     35.70     13.60     98 <
   5  -9  -2     99.72    115.10     15.60     98 o
   6  -8  -2    399.94    527.00     19.50     98 o
  20   4  -2      2.73    -12.60     12.20     98 <
  21   5  -2      4.80      5.80     12.40     98 <
  22   6  -2      5.09     -8.80     13.20     98 <
 -13 -17  -1      2.52     20.80      8.10     98 <
 -12 -16  -1      1.14      5.50      9.00     98 <
  -4 -10  -1     16.87     -5.20     18.20     98 <
  -3  -9  -1   2404.20   2429.10     34.10     98 o
   9   1  -1   6148.90   5684.50     51.10     98 o
 -18 -14   0      4.40     18.10     11.50     98 <
  -7   1   1    924.31   1103.40     36.20     98 o
   5  11   1    523.96    432.10     20.20     98 o
   6  12   1    133.40    122.70     16.00     98 o
   7  13   1    232.33    288.00     18.70     98 o
   8  14   1    702.20    669.50     21.90     98 o
   9  15   1     39.92      9.90     13.90     98 <
  10  16   1      3.18      8.10     10.40     98 <
  11  17   1    110.92     49.60      9.60     98 o
  12  18   1      8.94      8.00      7.80     98 <
  13  19   1     24.25      5.00      7.00     98 <
  14  20   1      2.59      5.10      6.80     98 <
 -22  -4   2      0.58    -12.90     10.20     98 <
 -21  -3   2     18.67     21.50      9.60     98 <
 -14   2   2    153.25    148.30     17.10     98 o
 -13   3   2    319.78    408.10     19.30     98 o
 -12   4   2     15.39     18.90     15.20     98 <
  -3  11   2      8.19     26.00     12.80     98 <
  -2  12   2     24.59     19.90     13.20     98 <
  -1  13   2   1265.70   1364.90     24.40     98 o
   0  14   2      3.34      3.70     12.30     98 <
   1  15   2     25.25     41.70     13.30     98 o
   2  16   2    739.81    702.40     20.30     98 o
   3  17   2     13.32     -6.90     12.00     98 <
   4  18   2     17.17     12.00     10.30     98 <
 -20   4   3    130.07    147.40      9.90     98 o
 -19   5   3      3.34      4.90      7.90     98 <
 -18   6   3     85.12     60.30      9.60     98 o
 -17   7   3      0.83     -1.60      8.60     98 <
 -16   8   3     16.25      8.90      8.90     98 <
 -10  12   3     64.95     52.80     11.40     98 o
  -9  13   3      3.99      3.30     10.60     98 <
  -8  14   3     21.91     39.30     10.90     98 o
  -7  15   3      7.73     12.20     10.00     98 <
  -6  16   3      1.85     -1.40      9.60     98 <
  -5  17   3    227.61    201.80     11.90     98 o
  -4  18   3      5.46     -2.50      7.80     98 <
  -3  19   3     11.62      4.60      7.60     98 <
  -2  20   3     10.84     -7.50      7.30     98 <
  -1  21   3      3.10     -2.30      6.10     98 <
 -16  14   4      1.61      8.70      6.30     98 <
 -15  15   4      0.56      4.10      6.20     98 <
 -14  16   4      0.16      4.10      6.30     98 <
 -13  17   4      1.77      6.80      6.50     98 <
 -12  18   4      4.47      5.20      6.10     98 <
 -11  19   4      3.31      4.30      6.50     98 <
 -10  20   4      3.94      8.40      6.30     98 <
  -9  21   4      5.88      0.90      6.20     98 <
  -8  22   4      0.22     -6.40      5.90     98 <
   5 -23  -4      5.38      3.80      4.70     99 <
   6 -22  -4      0.63     -2.20      4.90     99 <
   7 -21  -4      2.18      0.00      5.30     99 <
   8 -20  -4     12.01      8.20      5.90     99 <
   9 -19  -4      1.05     -5.50      5.30     99 <
  10 -18  -4      0.75     -3.20      5.30     99 <
  11 -17  -4      0.73     -3.40      5.70     99 <
  12 -16  -4      1.46     -2.00      6.00     99 <
  18 -12  -4     13.82      5.90      7.10     99 <
  19 -11  -4      1.40      7.00      6.90     99 <
  -4 -24  -3      4.08     10.10      6.00     99 <
  -3 -23  -3      1.46     -1.30      5.70     99 <
  -2 -22  -3     26.97     31.10      5.70     99 o
  -1 -21  -3      4.70     -3.40      6.00     99 <
   0 -20  -3     19.36     15.90      6.80     99 <
   1 -19  -3     48.03     34.00      7.60     99 o
   2 -18  -3      1.81     -1.80      8.10     99 <
   8 -14  -3     22.11     38.10     11.10     99 o
   9 -13  -3      4.94    -18.80     10.80     99 <
  10 -12  -3     55.50     27.40     11.30     99 <
  11 -11  -3    116.55     95.40     12.70     99 o
  12 -10  -3      0.49    -14.60     11.20     99 <
  13  -9  -3     34.89     -3.40     10.90     99 <
  14  -8  -3      6.24     16.50     10.40     99 <
  15  -7  -3     24.38     42.20     10.20     99 o
  16  -6  -3     63.12     31.80     10.00     99 o
 -10 -22  -2      0.25     -7.00      6.20     99 <
  -9 -21  -2      8.20     16.80      6.90     99 <
  -8 -20  -2      1.08      5.70      6.60     99 <
  -7 -19  -2      9.04      7.30      7.20     99 <
  -6 -18  -2     18.64     29.70      8.10     99 o
   0 -14  -2      8.48      8.60     13.60     99 <
   1 -13  -2   1241.60   1210.30     23.40     99 o
   2 -12  -2     23.77     22.40     13.60     99 <
   3 -11  -2     15.44      0.70     13.50     99 <
   4 -10  -2     17.01     35.70     13.60     99 <
 -15 -19  -1      3.44      4.20      7.60     99 <
 -14 -18  -1      0.44      1.20      7.30     99 <
  -6 -12  -1     93.01     87.70     16.20     99 o
  -5 -11  -1    485.88    436.70     20.20     99 o
  -4 -10  -1     27.29     -5.20     18.20     99 <
   9   1  -1   5282.20   5684.50     51.10     99 o
  -7   1   1    792.25   1103.40     36.20     99 o
  -6   2   1   2674.70   2277.00     40.20     99 o
  11  17   1     55.36     49.60      9.60     99 o
  12  18   1      8.37      8.00      7.80     99 <
  13  19   1     21.34      5.00      7.00     99 <
  14  20   1      3.92      5.10      6.80     99 <
 -22  -4   2      1.13    -12.90     10.20     99 <
 -21  -3   2     13.40     21.50      9.60     99 <
 -13   3   2    309.57    408.10     19.30     99 o
 -12   4   2     19.31     18.90     15.20     99 <
 -11   5   2     45.38     37.40     14.30     99 <
 -10   6   2     53.68     29.40     15.10     99 <
   0  14   2      1.60      3.70     12.30     99 <
   1  15   2     18.81     41.70     13.30     99 o
   2  16   2    665.82    702.40     20.30     99 o
   3  17   2     14.39     -6.90     12.00     99 <
   4  18   2     29.11     12.00     10.30     99 <
   5  19   2      4.82      5.10      8.80     99 <
   6  20   2     72.25     50.40      9.20     99 o
   7  21   2      6.30     -4.60      7.30     99 <
   8  22   2      4.08     -2.80      6.90     99 <
   9  23   2     11.77      8.70      6.50     99 <
 -18   6   3     81.73     60.30      9.60     99 o
 -17   7   3      1.06     -1.60      8.60     99 <
 -16   8   3     15.12      8.90      8.90     99 <
 -15   9   3     84.78     84.00     10.60     99 o
 -14  10   3      7.78     -0.30      9.80     99 <
 -13  11   3    147.27    108.80     11.50     99 o
  -7  15   3      7.02     12.20     10.00     99 <
  -6  16   3      0.64     -1.40      9.60     99 <
  -5  17   3    221.31    201.80     11.90     99 o
  -4  18   3      6.66     -2.50      7.80     99 <
  -3  19   3     11.89      4.60      7.60     99 <
  -2  20   3      8.98     -7.50      7.30     99 <
  -1  21   3      4.57     -2.30      6.10     99 <
   0  22   3     14.13     17.20      6.10     99 <
   1  23   3      5.36      5.00      5.60     99 <
   2  24   3      0.74     -4.00      5.20     99 <
 -17  15   4     10.27      8.80      7.00     99 <
 -16  16   4      0.71      9.90      6.10     99 <
 -15  17   4      1.38      5.70      6.20     99 <
 -12  18   4      2.38      5.20      6.10     99 <
 -11  19   4      5.87      4.30      6.50     99 <
 -10  20   4      2.78      8.40      6.30     99 <
  -9  21   4      3.92      0.90      6.20     99 <
  -8  22   4      0.09     -6.40      5.90     99 <
   5 -23  -4      6.91      3.80      4.70    100 <
   9 -21  -4      5.56     -1.20      5.30    100 <
  10 -20  -4      3.06      3.90      5.10    100 <
  11 -19  -4      7.79      3.40      5.10    100 <
  12 -18  -4      5.39     -7.30      5.50    100 <
  13 -17  -4      3.14      7.60      6.00    100 <
  14 -16  -4      1.01      8.40      6.00    100 <
  15 -15  -4      0.41      7.80      6.50    100 <
  16 -14  -4      4.12      4.30      6.50    100 <
  17 -13  -4     24.14     18.80      7.20    100 <
  18 -12  -4     14.14      5.90      7.10    100 <
  19 -11  -4      1.06      7.00      6.90    100 <
  -4 -24  -3      4.98     10.10      6.00    100 <
  -3 -23  -3      1.23     -1.30      5.70    100 <
   1 -21  -3      3.43      1.60      6.00    100 <
   2 -20  -3      9.35      0.90      6.20    100 <
   3 -19  -3     14.62      9.80      6.90    100 <
   4 -18  -3      4.67     22.60      7.30    100 o
   5 -17  -3    240.49    221.70     12.00    100 o
   6 -16  -3      1.20      0.70      8.70    100 <
   7 -15  -3      8.97     14.80      9.60    100 <
   8 -14  -3     33.72     38.10     11.10    100 o
  18  -6  -3     89.33     47.80      9.40    100 o
  19  -5  -3     20.08      1.80      8.40    100 <
  20  -4  -3    100.98     87.50     10.40    100 o
  21  -3  -3      7.18     15.60      8.60    100 <
  22  -2  -3      3.01      5.10      8.90    100 <
 -10 -22  -2      0.56     -7.00      6.20    100 <
  -9 -21  -2     26.56     16.80      6.90    100 <
  -4 -18  -2     31.38     37.30     10.40    100 o
  -3 -17  -2      8.11     -2.30     12.30    100 <
  -2 -16  -2    796.37    789.20     20.60    100 o
  -1 -15  -2     31.90     50.30     13.70    100 o
   0 -14  -2      9.39      8.60     13.60    100 <
  10  -6  -2     46.89     50.60     13.70    100 o
  11  -5  -2     61.40     73.20     14.00    100 o
  12  -4  -2     31.22     28.80     15.00    100 <
  13  -3  -2    312.31    267.50     18.90    100 o
  14  -2  -2    117.74    120.90     17.70    100 o
  15  -1  -2    114.00     95.90     17.80    100 o
  16   0  -2   1377.30   1322.50     26.60    100 o
  17   1  -2     50.77     12.30     15.00    100 <
  18   2  -2     10.78      2.70     12.90    100 <
  19   3  -2     50.41     51.00     13.20    100 o
 -15 -19  -1      3.13      4.20      7.60    100 <
  -9 -15  -1     22.06     10.70     13.50    100 <
  -8 -14  -1    720.78    713.50     21.90    100 o
  -7 -13  -1    263.57    318.30     19.40    100 o
  -6 -12  -1     98.11     87.70     16.20    100 o
   4  -4  -1    441.30    663.00     32.00    100 o
   5  -3  -1     47.62    143.40     30.60    100 o
   6  -2  -1   3030.60   3142.40     43.30    100 o
   7  -1  -1    970.52    949.20     35.60    100 o
 -12 -10   0    522.53    400.90     27.70    100 o
  -5   3   1     69.02    102.20     31.30    100 o
  -4   4   1    439.78    687.80     33.10    100 o
  -3   5   1    475.77    383.10     30.30    100 o
 -20  -2   2     18.99     12.10      9.50    100 <
 -19  -1   2      6.90      5.10      9.70    100 <
 -18   0   2     33.42     55.00     11.50    100 o
 -10   6   2     59.13     29.40     15.10    100 <
  -9   7   2     13.65     -9.80     14.70    100 <
  -8   8   2   3030.80   3039.00     33.10    100 o
  -7   9   2      8.82     25.10     13.50    100 <
  -6  10   2     27.13     17.80     12.90    100 <
  -5  11   2      7.31     18.30     13.20    100 <
  -4  12   2    179.53    169.00     14.70    100 o
  -3  13   2   1443.40   1427.50     25.00    100 o
 -21   5   3      0.81      4.00      6.20    100 <
 -20   6   3     10.47      1.90      8.20    100 <
 -19   7   3     17.14     13.20      7.50    100 <
 -13  11   3    161.83    108.80     11.50    100 o
 -12  12   3    139.76    121.40     11.60    100 o
 -11  13   3     17.33      6.80      9.70    100 <
 -10  14   3     24.31     30.90      9.30    100 o
  -9  15   3      3.55     11.20      8.80    100 <
  -8  16   3     22.62     40.60      8.50    100 o
  -7  17   3     47.18     46.30      8.70    100 o
  -6  18   3      6.88      4.70      7.70    100 <
  -5  19   3     34.33     36.50      8.60    100 o
  -4  20   3      1.99      9.60      7.20    100 <
  -3  21   3      2.46     -1.70      6.50    100 <
  -2  22   3      8.57     17.80      6.40    100 <
  -1  23   3      4.14      6.60      5.80    100 <
   0  24   3     30.30     18.10      5.90    100 o
 -16  16   4      0.79      9.90      6.10    100 <
 -15  17   4      1.75      5.70      6.20    100 <
 -14  18   4      5.09     10.50      6.20    100 <
 -13  19   4      0.21     -1.60      6.30    100 <
 -12  20   4      5.22     10.60      6.10    100 <
   8 -22  -4      0.15     -9.00      4.70    100 <
 -14 -20  -1      2.15     -0.80      7.70    103 <
 -13 -19  -1     24.29     11.10      7.70    103 <
 -12 -18  -1     23.34     10.30      8.10    103 <
  -4 -12  -1     81.80     84.10     15.90    103 o
  -3 -11  -1     18.81      3.40     17.00    103 <
  -2 -10  -1     60.28     74.80     20.30    103 o
  -1  -9  -1     77.23     77.30     22.10    103 o
   0  -8  -1    618.06    540.20     27.70    103 o
 -14 -12   0     79.40    176.40     17.40    103 o
  15  15   0     61.79    103.50     12.40    103 o
  16  16   0     22.39     28.40     10.50    103 <
  17  17   0     28.34      8.80      9.30    103 <
 -13  -3   1      9.18     41.50     24.80    103 <
 -23  -3   2     34.17     47.50     10.80    103 o
 -22  -2   2     83.54     66.90     10.60    103 o
 -21  -1   2      1.65    -17.80      8.30    103 <
 -20   0   2    104.57     87.70      9.80    103 o
 -12   6   2     26.20     73.90     15.30    103 o
 -11   7   2    638.99    543.20     18.90    103 o
 -10   8   2   2090.10   2486.80     30.60    103 o
  -9   9   2     49.53     44.10     13.00    103 o
  -8  10   2     12.02     21.90     11.70    103 <
  -7  11   2     43.64     76.70     12.90    103 o
  -6  12   2    187.94    236.50     15.00    103 o
  -5  13   2     98.02     98.90     13.30    103 o
  -4  14   2     23.92     35.60     12.40    103 <
  -3  15   2     26.23     39.90     12.30    103 o
  -2  16   2    538.65    506.10     17.90    103 o
  -1  17   2    142.85     86.00     13.40    103 o
   0  18   2    127.82     88.10     12.10    103 o
   1  19   2     35.04     67.70     10.10    103 o
   2  20   2     11.52     42.20      8.30    103 o
   3  21   2     36.21     29.30      7.30    103 o
   4  22   2     12.26     15.40      6.20    103 <
   5  23   2      2.01      0.90      6.40    103 <
   6  24   2      1.98      3.50      6.20    103 <
 -20   8   3      4.23      6.80      7.60    103 <
 -19   9   3      4.07     12.50      7.30    103 <
 -18  10   3      3.69      3.80      6.60    103 <
 -17  11   3     39.45     23.00      7.20    103 o
 -16  12   3     48.91     33.70      8.30    103 o
 -15  13   3      3.34     -2.80      7.30    103 <
 -14  14   3      1.41     -3.70      6.90    103 <
 -13  15   3      1.07      1.60      7.10    103 <
 -12  16   3      6.36      7.60      6.70    103 <
 -11  17   3     12.56     14.30      6.90    103 <
 -10  18   3      7.18      1.50      6.70    103 <
  -9  19   3      1.41      1.40      7.00    103 <
  -7  19   3     24.58     15.90      8.00    103 <
  -8  20   3     18.32     15.30      7.30    103 <
  -6  20   3      7.18      4.10      7.30    103 <
  -5  21   3      2.45      2.00      6.50    103 <
  -4  22   3      4.45     11.20      6.50    103 <
  -3  23   3      1.95     -1.20      5.50    103 <
  -2  24   3      0.45     -3.50      5.10    103 <
   0 -24  -3     33.00     22.00      5.80    103 o
   1 -23  -3      3.65      2.80      5.50    103 <
   2 -22  -3      9.47     13.70      6.20    103 <
   3 -21  -3      1.73      4.90      5.80    103 <
   4 -20  -3      0.80     -0.90      6.30    103 <
   5 -19  -3     35.15     29.50      8.00    103 o
   6 -18  -3      6.54     -2.30      7.40    103 <
  11 -15  -3      3.05      7.50      7.50    103 <
  12 -14  -3     35.22     25.00      7.90    103 o
  13 -13  -3      9.45     -3.40      7.70    103 <
  14 -12  -3     14.14     14.60      7.90    103 <
  15 -11  -3      5.57     -0.50      7.80    103 <
  16 -10  -3      2.49     -6.40      7.80    103 <
  17  -9  -3     26.43     24.30      8.40    103 <
  18  -8  -3      6.55      4.80      7.40    103 <
  19  -7  -3     10.19      8.50      7.70    103 <
  20  -6  -3     15.77      7.60      7.60    103 <
  21  -5  -3      5.55      9.40      7.90    103 <
  22  -4  -3      3.01      5.10      7.70    103 <
  -9 -23  -2      4.71     12.30      6.50    103 <
  -5 -21  -2     84.06     54.00      8.30    103 o
  -4 -20  -2     40.26     30.00      8.60    103 o
  -3 -19  -2      6.33     15.50      9.10    103 <
  -2 -18  -2      5.84     22.30      9.70    103 <
  -1 -17  -2      6.46      3.10     12.00    103 <
   0 -16  -2   1024.90    931.10     21.70    103 o
   1 -15  -2     46.67     62.60     13.90    103 o
   2 -14  -2     59.81     45.70     13.10    103 o
  11  -7  -2    427.71    385.20     18.00    104 o
  12  -6  -2    197.72    183.70     16.80    104 o
  13  -5  -2   2907.80   2370.30     32.30    104 o
  14  -4  -2    576.10    383.30     20.60    104 o
  15  -3  -2    106.71    115.80     17.00    104 o
  16  -2  -2    261.63    406.60     18.40    104 o
  17  -1  -2    167.03    155.90     14.50    104 o
  18   0  -2     83.13     88.90     13.30    104 o
  19   1  -2     32.59     22.00     12.00    104 <
  20   2  -2     12.20     60.90     12.50    104 o
  21   3  -2     24.00     44.60     12.40    104 o
  22   4  -2     15.70      7.60     12.40    104 <
 -14 -20  -1      1.89     -0.80      7.70    104 <
  -8 -16  -1      2.74     10.50     12.80    104 <
  -7 -15  -1      8.08     -8.30     15.50    104 <
  -6 -14  -1    287.94    321.20     18.60    104 o
  -5 -13  -1    170.27    152.60     16.70    104 o
  -4 -12  -1     72.23     84.10     15.90    104 o
  -3 -11  -1     15.93      3.40     17.00    104 <
 -16 -14   0     32.76      5.80     11.40    104 <
 -15 -13   0    400.35    326.10     16.80    104 o
  10  10   0   2564.40   2863.30     37.80    104 o
  11  11   0    184.37    463.70     25.60    104 o
  12  12   0   1007.60   1046.20     27.80    104 o
  13  13   0    404.48    461.60     20.50    104 o
  14  14   0     32.19     24.60     13.20    104 <
  15  15   0     55.89    103.50     12.40    104 o
  16  16   0     20.07     28.40     10.50    104 <
  17  17   0     24.96      8.80      9.30    104 <
 -12  -2   1    566.56    578.30     26.80    104 o
 -11  -1   1    924.82    728.50     27.30    104 o
  11  21   1      9.94      1.10      6.90    104 <
  12  22   1      1.62     -1.50      6.80    104 <
 -21  -1   2      1.21    -17.80      8.30    104 <
 -20   0   2     94.36     87.70      9.80    104 o
 -19   1   2      4.77     -9.50      8.40    104 <
 -18   2   2      7.67     22.00      9.40    104 <
 -17   3   2     25.18     62.30     11.20    104 o
 -16   4   2     50.37     16.70     12.50    104 <
  -6  12   2    166.21    236.50     15.00    104 o
  -5  13   2     85.40     98.90     13.30    104 o
  -4  14   2     21.55     35.60     12.40    104 <
  -3  15   2     23.36     39.90     12.30    104 o
  -2  16   2    477.74    506.10     17.90    104 o
  -1  17   2    126.33     86.00     13.40    104 o
   0  18   2    113.19     88.10     12.10    104 o
   1  19   2     31.59     67.70     10.10    104 o
   2  20   2     10.43     42.20      8.30    104 o
   3  21   2     32.41     29.30      7.30    104 o
   4  22   2     10.68     15.40      6.20    104 <
   5  23   2      1.66      0.90      6.40    104 <
   6  24   2      1.80      3.50      6.20    104 <
 -16  12   3     43.34     33.70      8.30    104 o
 -15  13   3      2.86     -2.80      7.30    104 <
 -14  14   3      1.29     -3.70      6.90    104 <
 -13  15   3      0.97      1.60      7.10    104 <
 -12  16   3      5.60      7.60      6.70    104 <
 -11  17   3     11.06     14.30      6.90    104 <
 -10  18   3      6.20      1.50      6.70    104 <
  -9  19   3      1.27      1.40      7.00    104 <
  -8  20   3     16.26     15.30      7.30    104 <
  -7  21   3     11.27      5.70      7.00    104 <
  -6  22   3      5.57      2.30      6.50    104 <
  -5  23   3      1.23      0.70      6.00    104 <
  -4  24   3      2.46      7.30      5.70    104 <
   2 -24  -3      1.12      4.70      5.20    104 <
   3 -23  -3      1.47      4.50      5.00    104 <
   4 -22  -3      8.74      1.30      5.60    104 <
   5 -21  -3      1.46      1.50      5.30    104 <
   6 -20  -3      4.84      5.50      5.50    104 <
   7 -19  -3     21.10     10.00      6.40    104 <
   8 -18  -3      8.14      5.70      6.20    104 <
   9 -17  -3      0.99     14.40      6.50    104 <
  10 -16  -3     10.18      8.80      7.00    104 <
  11 -15  -3      2.69      7.50      7.50    104 <
  12 -14  -3     31.39     25.00      7.90    104 o
  13 -13  -3      8.52     -3.40      7.70    104 <
  14 -12  -3     12.85     14.60      7.90    104 <
  15 -11  -3      5.12     -0.50      7.80    104 <
  16 -10  -3      2.37     -6.40      7.80    104 <
  17  -9  -3     23.63     24.30      8.40    104 <
  18  -8  -3      5.89      4.80      7.40    104 <
  19  -7  -3      9.09      8.50      7.70    104 <
  20  -6  -3     13.96      7.60      7.60    104 <
  21  -5  -3      4.92      9.40      7.90    104 <
  22  -4  -3      2.71      5.10      7.70    104 <
  -7 -23  -2     13.10     22.30      6.40    104 o
  -6 -22  -2      2.43      6.70      5.90    104 <
  -5 -21  -2     78.93     54.00      8.30    104 o
  -4 -20  -2     34.51     30.00      8.60    104 o
  -3 -19  -2      5.67     15.50      9.10    104 <
   4 -14  -2     34.69     27.50     12.80    104 <
   5 -13  -2     84.95     85.40     13.70    104 o
   6 -12  -2    172.44    163.90     14.70    104 o
   7 -11  -2     53.01     87.40     14.40    104 o
   8 -10  -2     11.22     39.70     13.70    104 <
   9  -9  -2    130.68     99.50     14.90    104 o
  10  -8  -2   1433.40   1657.70     27.30    104 o
 -20  10   3      1.98      1.20      7.20    104 <
 -19  11   3      1.05      4.30      7.10    104 <
   2 -24  -3      1.21      4.70      5.20    105 <
   3 -23  -3      1.61      4.50      5.00    105 <
   4 -22  -3     10.70      1.30      5.60    105 <
   5 -21  -3      0.74      1.50      5.30    105 <
   6 -20  -3      5.45      5.50      5.50    105 <
   7 -19  -3     13.91     10.00      6.40    105 <
  -7 -23  -2     20.66     22.30      6.40    105 o
  -2 -20  -2     27.86     11.60      8.30    105 <
  -1 -19  -2     15.19     46.90      9.40    105 o
   0 -18  -2    109.04     98.30     11.80    105 o
   1 -17  -2     50.53     33.60     12.60    105 <
   2 -16  -2    601.19    494.70     18.10    105 o
   3 -15  -2     31.38     35.00     13.10    105 <
   4 -14  -2     38.63     27.50     12.80    105 <
   5 -13  -2     95.27     85.40     13.70    105 o
   6 -12  -2    195.54    163.90     14.70    105 o
   7 -11  -2     58.53     87.40     14.40    105 o
   8 -10  -2     16.84     39.70     13.70    105 <
   9  -9  -2    141.34     99.50     14.90    105 o
  10  -8  -2   1751.00   1657.70     27.30    105 o
  20   2  -2     35.36     60.90     12.50    105 o
  21   3  -2     25.26     44.60     12.40    105 o
  22   4  -2     12.51      7.60     12.40    105 <
  23   5  -2    121.76    142.70     14.60    105 o
 -11 -19  -1     20.08     -1.50      7.50    105 <
 -10 -18  -1      3.10      4.20      8.10    105 <
  -9 -17  -1     11.29     23.10     10.30    105 <
  -8 -16  -1      2.45     10.50     12.80    105 <
  -7 -15  -1     11.60     -8.30     15.50    105 <
  -6 -14  -1    339.75    321.20     18.60    105 o
 -17 -15   0    114.94     87.70     12.10    105 o
 -16 -14   0     39.00      5.80     11.40    105 <
 -15 -13   0    396.16    326.10     16.80    105 o
   8   8   0   4383.40   5298.30     49.50    105 o
   9   9   0   1748.20    919.30     30.00    105 o
  10  10   0   2833.80   2863.30     37.80    105 o
  11  11   0    199.81    463.70     25.60    105 o
  12  12   0   1123.60   1046.20     27.80    105 o
  13  13   0    413.06    461.60     20.50    105 o
  14  14   0     29.24     24.60     13.20    105 <
 -11  -1   1    920.14    728.50     27.30    105 o
  -9   1   1   3372.60   3001.50     40.30    105 o
  -8   2   1    412.06    613.70     30.40    105 o
  -7   3   1    708.55    723.90     30.10    105 o
   4  14   1    398.41    369.30     17.40    105 o
   5  15   1    112.02     85.10     15.50    105 o
   6  16   1     16.89     56.00     15.00    105 o
   7  17   1    115.24     71.60     13.20    105 o
   8  18   1     26.14     18.30     10.80    105 <
   9  19   1     38.72     42.20      9.70    105 o
  10  20   1      2.68      5.10      7.40    105 <
  11  21   1     11.00      1.10      6.90    105 <
  12  22   1      1.39     -1.50      6.80    105 <
 -18   2   2      6.93     22.00      9.40    105 <
 -17   3   2     29.75     62.30     11.20    105 o
 -16   4   2     51.57     16.70     12.50    105 <
 -15   5   2    425.23    430.90     18.20    105 o
 -14   6   2    106.11    129.30     15.50    105 o
 -13   7   2     78.24     61.70     15.00    105 o
   1  21   2     38.06      9.40      7.70    105 <
   2  22   2     11.52     -3.60      6.50    105 <
   3  23   2     17.11      2.20      6.20    105 <
   4  24   2     10.93     25.10      6.60    105 o
 -20  10   3      1.62      1.20      7.20    105 <
 -19  11   3      1.04      4.30      7.10    105 <
 -18  12   3      1.72     10.70      7.20    105 <
 -17  13   3     10.53      7.40      7.20    105 <
 -16  14   3     27.48     17.50      7.50    105 <
  16 -12  -3     38.23     26.20      7.90    105 o
  17 -11  -3     14.38      9.70      7.70    105 <
  18 -10  -3      4.73      1.30      7.40    105 <
  19  -9  -3     25.79      8.80      7.40    105 <
  20  -8  -3      7.64      5.90      7.70    105 <
  21  -7  -3      7.75      7.60      7.60    105 <
  22  -6  -3     28.95     -0.70      7.30    105 <
  -3 -21  -2     44.13     60.60      8.50    105 o
  -6   4   1   1678.80   2089.80     35.50    105 o
 -12   8   2    358.75    503.30     18.10    105 o
 -11   9   2     61.55    123.10     14.50    105 o
 -10  10   2     43.74    223.30     15.70    105 o
  -2  18   2     98.46    150.90     12.40    105 o
  -1  19   2     58.13     78.90     10.80    105 o
   0  20   2      2.08     15.00      8.20    105 <
 -15  15   3      2.68      3.00      6.70    105 <
 -14  16   3     18.50     14.20      7.10    105 <
 -13  17   3     25.01     32.80      7.70    105 o
 -12  18   3      9.55      9.10      6.90    105 <
 -11  19   3      8.84     13.00      7.00    105 <
 -10  20   3     10.85      8.90      6.90    105 <
  -9  21   3      3.72      5.50      6.90    105 <
  -8  22   3     22.02     17.10      7.10    105 <
  -7  23   3      5.81      6.70      6.60    105 <
  -6  24   3      2.50      6.20      5.80    105 <
  10 -18  -3      6.36      6.70      6.30    105 <
  11 -17  -3     13.79     12.30      6.90    105 <
  12 -16  -3      8.27      0.20      6.80    105 <
  13 -15  -3      2.64      0.90      7.10    105 <
  14 -14  -3      5.42     -1.40      7.10    105 <
  15 -13  -3      3.67      1.20      7.10    105 <
  -9  11   2    111.46    208.50     15.00    105 o
  -8  12   2    439.12    548.10     18.30    105 o
  -7  13   2   1130.30   1042.60     22.20    105 o
  -6  14   2    212.27    260.90     15.60    105 o
  -5  15   2    382.72    375.90     16.70    105 o
  -4  16   2    490.63    588.60     18.30    105 o
  -3  17   2     35.25     88.70     12.30    105 o
   4 -24  -3      4.52      5.80      4.90    106 <
   5 -23  -3      1.86      0.70      4.90    106 <
   6 -22  -3      4.90      8.20      5.30    106 <
   7 -21  -3     12.76      8.30      5.90    106 <
   8 -20  -3     21.92     11.70      6.00    106 <
   9 -19  -3      1.61      0.50      5.80    106 <
  10 -18  -3      6.94      6.70      6.30    106 <
  11 -17  -3     16.09     12.30      6.90    106 <
  12 -16  -3     10.77      0.20      6.80    106 <
  13 -15  -3      3.64      0.90      7.10    106 <
  14 -14  -3      6.15     -1.40      7.10    106 <
  15 -13  -3      3.71      1.20      7.10    106 <
  16 -12  -3     47.00     26.20      7.90    106 o
  17 -11  -3     15.46      9.70      7.70    106 <
  18 -10  -3      4.85      1.30      7.40    106 <
  19  -9  -3     27.16      8.80      7.40    106 <
  20  -8  -3      8.56      5.90      7.70    106 <
  21  -7  -3      6.89      7.60      7.60    106 <
  22  -6  -3     28.08     -0.70      7.30    106 <
  -6 -24  -2     10.58     -6.00      5.60    106 <
  -5 -23  -2      5.16      3.50      6.50    106 <
  -4 -22  -2      2.25     -0.80      7.40    106 <
  -3 -21  -2     52.75     60.60      8.50    106 o
  -2 -20  -2     28.83     11.60      8.30    106 <
  -1 -19  -2     18.18     46.90      9.40    106 o
   0 -18  -2    113.04     98.30     11.80    106 o
   1 -17  -2     55.83     33.60     12.60    106 <
   2 -16  -2    628.24    494.70     18.10    106 o
   3 -15  -2     34.01     35.00     13.10    106 <
 -13 -21  -1      5.82     -9.00      6.90    106 <
 -12 -20  -1      4.39      9.70      7.10    106 <
 -11 -19  -1     17.50     -1.50      7.50    106 <
 -10 -18  -1      3.68      4.20      8.10    106 <
  -9 -17  -1     13.78     23.10     10.30    106 <
  -8 -16  -1      2.76     10.50     12.80    106 <
 -18 -16   0    154.04    110.40     11.30    106 o
 -17 -15   0    121.92     87.70     12.10    106 o
 -16 -14   0     37.12      5.80     11.40    106 <
   6   6   0   3473.10   5573.40     56.10    106 o
   7   7   0   1945.50   3388.50     45.90    106 o
   8   8   0   4802.40   5298.30     49.50    106 o
   9   9   0   1894.20    919.30     30.00    106 o
  10  10   0   2938.30   2863.30     37.80    106 o
  -9   1   1   3391.90   3001.50     40.30    106 o
  -8   2   1    517.20    613.70     30.40    106 o
  -7   3   1    760.83    723.90     30.10    106 o
  -6   4   1   1706.10   2089.80     35.50    106 o
  -5   5   1    245.42    570.30     28.40    106 o
  -4   6   1    482.63    505.90     27.00    106 o
  -3   7   1   1020.60    860.90     28.40    106 o
  -2   8   1    908.97    734.30     26.50    106 o
  -1   9   1    139.06    198.20     20.90    106 o
   0  10   1    676.64    604.00     23.50    106 o
   1  11   1    960.29    733.70     22.90    106 o
   2  12   1    172.31    195.70     17.90    106 o
   3  13   1    345.03    155.70     16.80    106 o
   4  14   1    435.91    369.30     17.40    106 o
   5  15   1     94.57     85.10     15.50    106 o
   6  16   1     24.52     56.00     15.00    106 o
   7  17   1    127.67     71.60     13.20    106 o
   8  18   1     26.85     18.30     10.80    106 <
   9  19   1     43.31     42.20      9.70    106 o
  10  20   1      2.83      5.10      7.40    106 <
  11  21   1     12.08      1.10      6.90    106 <
 -23  -1   2      6.46      4.50      8.60    106 <
 -15   5   2    440.11    430.90     18.20    106 o
 -14   6   2    102.27    129.30     15.50    106 o
 -13   7   2    103.82     61.70     15.00    106 o
 -12   8   2    358.65    503.30     18.10    106 o
 -11   9   2     62.78    123.10     14.50    106 o
 -10  10   2     77.95    223.30     15.70    106 o
  -9  11   2    122.01    208.50     15.00    106 o
  -8  12   2    486.76    548.10     18.30    106 o
  -7  13   2   1311.70   1042.60     22.20    106 o
  -6  14   2    219.06    260.90     15.60    106 o
  -5  15   2    422.88    375.90     16.70    106 o
  -4  16   2    534.78    588.60     18.30    106 o
  -3  17   2     36.21     88.70     12.30    106 o
  -2  18   2     99.08    150.90     12.40    106 o
  -1  19   2     57.93     78.90     10.80    106 o
   0  20   2      1.92     15.00      8.20    106 <
   1  21   2     45.28      9.40      7.70    106 <
   2  22   2     11.03     -3.60      6.50    106 <
   3  23   2     20.85      2.20      6.20    106 <
   4  24   2     13.49     25.10      6.60    106 o
 -19  11   3      1.18      4.30      7.10    106 <
 -18  12   3      1.88     10.70      7.20    106 <
 -19  13   3      4.62      6.40      7.20    106 <
 -17  13   3      9.03      7.40      7.20    106 <
 -16  14   3     23.51     17.50      7.50    106 <
 -15  15   3      3.68      3.00      6.70    106 <
 -14  16   3     19.32     14.20      7.10    106 <
 -13  17   3     26.26     32.80      7.70    106 o
 -12  18   3      8.89      9.10      6.90    106 <
 -11  19   3      6.89     13.00      7.00    106 <
 -10  20   3     11.34      8.90      6.90    106 <
  -9  21   3      4.36      5.50      6.90    106 <
  -8  22   3     25.29     17.10      7.10    106 <
  -7  23   3      6.05      6.70      6.60    106 <
  -6  24   3      3.51      6.20      5.80    106 <
  10 -22  -3     12.03      2.40      5.30    109 <
  11 -21  -3      7.18      2.90      5.20    109 <
  12 -20  -3      1.82      3.50      5.50    109 <
  13 -19  -3      0.70      2.40      5.70    109 <
  14 -18  -3      2.76     -2.20      5.80    109 <
  15 -17  -3     21.51     26.50      6.80    109 o
  16 -16  -3      7.76      1.90      6.80    109 <
  17 -15  -3      0.83     -0.70      6.70    109 <
  18 -14  -3      2.87      8.80      7.10    109 <
  21  -9  -3     32.06     21.20      8.50    109 <
  -3 -25  -2      3.39     -5.30      6.10    109 <
  -2 -24  -2      3.43      1.50      5.80    109 <
  -1 -23  -2     12.56      6.30      5.70    109 <
   0 -22  -2      1.67      4.00      6.20    109 <
   1 -21  -2      7.08      4.20      7.00    109 <
   2 -20  -2     20.64     10.00      7.60    109 <
   3 -19  -2     11.74     13.00      8.10    109 <
   4 -18  -2     12.26      7.00      9.40    109 <
   5 -17  -2     11.60     21.50      9.90    109 <
   6 -16  -2      4.47     17.60     10.90    109 <
   7 -15  -2     16.17     23.20     11.80    109 <
   8 -14  -2     70.78     39.20     12.50    109 o
  18  -2  -2      9.54      7.80     11.40    109 <
  19  -1  -2     11.04     18.30     11.00    109 <
  20   0  -2     75.83     74.10     11.80    109 o
  21   1  -2      6.53      0.00     10.80    109 <
  22   2  -2     69.09     62.60     11.60    109 o
 -12 -22  -1      1.03     -8.70      6.00    109 <
 -11 -21  -1      2.94     20.50      6.70    109 o
 -10 -20  -1      3.76      3.10      7.00    109 <
  -9 -19  -1      8.19     14.90      8.00    109 <
  -8 -18  -1     17.70     24.90      9.50    109 <
  12   2  -1    550.51    629.10     27.10    109 o
  13   3  -1     73.39     39.50     26.90    109 <
 -13 -13   0    367.19    428.70     21.70    109 o
 -12 -12   0   1128.10   1037.80     28.50    109 o
 -11 -11   0    203.83    285.70     25.40    109 o
 -10 -10   0   2767.50   3449.20     40.30    109 o
  -9  -9   0   1673.60    688.40     29.20    109 o
  -8  -8   0   4410.70   6081.60     52.70    109 o
  12  14   0      3.94     14.20     15.40    109 <
  13  15   0      9.34     31.20     12.00    109 <
  14  16   0     13.69     18.40     10.60    109 <
  15  17   0     24.16     15.50      9.80    109 <
  -2  10   1    220.66    171.80     20.20    109 o
  -1  11   1   1636.30   1443.40     27.20    109 o
   0  12   1   1892.30   2110.90     30.80    109 o
   1  13   1    239.47    139.60     16.00    109 o
   2  14   1     14.35     20.00     13.20    109 <
   3  15   1     17.25     24.30     13.30    109 <
   4  16   1     13.79     38.00     13.80    109 <
   5  17   1     50.06     63.30     13.70    109 o
   7  21   1      7.84     11.70      8.10    109 <
   8  22   1     10.70     16.20      7.90    109 <
   9  23   1      0.28     14.30      6.80    109 <
 -13   9   2    228.80    210.20     15.10    109 o
 -12  10   2    568.40    435.60     17.90    109 o
  -6  18   2     30.02     39.30      9.30    109 o
  -5  19   2      2.34      6.20      8.20    109 <
  -4  20   2     17.54     13.70      7.70    109 <
  -3  21   2     41.67     33.00      7.50    109 o
  -2  22   2      3.11      5.50      6.20    109 <
  -1  23   2      1.33     -6.30      5.90    109 <
   0  24   2      2.03     -2.40      5.10    109 <
   1  25   2      4.28      5.30      5.20    109 <
  19 -13  -3      8.47      3.60      6.80    109 <
  20 -12  -3     32.24     25.10      7.60    109 o
   9 -13  -2    271.36    415.70     16.70    109 o
  10 -12  -2    340.27    363.40     16.80    109 o
  11 -11  -2    187.82     90.80     14.10    109 o
 -10  14   2     18.10      4.60     11.30    109 <
  -9  15   2      7.76      7.60     10.60    109 <
  -8  16   2     10.03     20.10      9.80    109 <
  -7  17   2     12.70      9.40      9.40    109 <
   3  15   1      9.10     24.30     13.30    110 <
   6  20   1      7.74     -3.40      9.10    110 <
   7  21   1      7.99     11.70      8.10    110 <
   8  22   1     13.10     16.20      7.90    110 <
   9  23   1      1.43     14.30      6.80    110 <
 -12  12   2     24.60     18.80     11.30    110 <
 -11  13   2     39.91     65.00     11.70    110 o
 -10  14   2     17.14      4.60     11.30    110 <
  -9  15   2      6.27      7.60     10.60    110 <
  -8  16   2     11.55     20.10      9.80    110 <
  -7  17   2      8.66      9.40      9.40    110 <
  -6  18   2     21.46     39.30      9.30    110 o
  -5  19   2      0.83      6.20      8.20    110 <
  -4  20   2     19.19     13.70      7.70    110 <
  -3  21   2     46.11     33.00      7.50    110 o
  -2  22   2      3.05      5.50      6.20    110 <
  -1  23   2      2.16     -6.30      5.90    110 <
  -2  24   2      0.42      1.90      5.50    110 <
  -1  25   2      7.77      6.50      5.40    110 <
  12 -20  -3      2.91      3.50      5.50    110 <
  13 -19  -3      1.23      2.40      5.70    110 <
  14 -18  -3      1.48     -2.20      5.80    110 <
  15 -17  -3     21.59     26.50      6.80    110 o
  16 -16  -3      3.86      1.90      6.80    110 <
  17 -15  -3      0.96     -0.70      6.70    110 <
  18 -14  -3      5.14      8.80      7.10    110 <
  19 -13  -3     11.76      3.60      6.80    110 <
  20 -12  -3     37.75     25.10      7.60    110 o
  -3 -25  -2      0.51     -5.30      6.10    110 <
  -2 -24  -2      6.73      1.50      5.80    110 <
  -1 -23  -2      9.79      6.30      5.70    110 <
   0 -22  -2      0.82      4.00      6.20    110 <
   1 -21  -2      5.11      4.20      7.00    110 <
   2 -20  -2     12.70     10.00      7.60    110 <
   3 -19  -2      7.64     13.00      8.10    110 <
   4 -18  -2     16.46      7.00      9.40    110 <
   5 -17  -2     13.69     21.50      9.90    110 <
   6 -16  -2      9.28     17.60     10.90    110 <
   7 -15  -2     10.87     23.20     11.80    110 <
   8 -14  -2     56.07     39.20     12.50    110 o
   9 -13  -2    285.14    415.70     16.70    110 o
  10 -12  -2    353.64    363.40     16.80    110 o
  11 -11  -2    143.24     90.80     14.10    110 o
  12 -10  -2    911.23    963.90     22.10    110 o
  17  -3  -2     26.11     31.80     12.70    110 <
  18  -2  -2      7.81      7.80     11.40    110 <
  19  -1  -2      2.85     18.30     11.00    110 <
  20   0  -2     90.87     74.10     11.80    110 o
  21   1  -2      1.78      0.00     10.80    110 <
  11   1  -1    841.54    633.50     27.20    110 o
  12   2  -1    621.90    629.10     27.10    110 o
 -17 -17   0     26.36      8.60      9.60    110 <
 -16 -16   0     17.76     24.10     10.60    110 <
 -15 -15   0     65.63     65.20     11.80    110 o
 -14 -14   0     32.45     31.40     12.90    110 <
 -13 -13   0    378.61    428.70     21.70    110 o
 -12 -12   0   1107.10   1037.80     28.50    110 o
 -11 -11   0    186.74    285.70     25.40    110 o
  11  13   0     90.00    162.30     20.60    110 o
  12  14   0      8.35     14.20     15.40    110 <
  13  15   0     11.96     31.20     12.00    110 <
  -3   9   1   1443.30   1422.40     28.80    110 o
  -2  10   1    170.58    171.80     20.20    110 o
  -1  11   1   1524.70   1443.40     27.20    110 o
   0  12   1   2067.80   2110.90     30.80    110 o
   1  13   1    160.84    139.60     16.00    110 o
  10 -22  -3      9.03      2.40      5.30    110 <
  11 -21  -3      3.95      2.90      5.20    110 <
  21  -9  -3     30.03     21.20      8.50    110 <
 -12 -22  -1      1.91     -8.70      6.00    110 <
   2  14   1     13.01     20.00     13.20    110 <
   0  24   2      1.56     -2.40      5.10    110 <
   1  25   2      5.07      5.30      5.20    110 <
   1  15   1      3.66      6.00     14.50    111 <
   2  16   1      1.98     17.30     14.30    111 <
   3  17   1     56.33     47.00     14.80    111 o
   4  20   1      0.98      7.90      9.50    111 <
   5  21   1     10.15     23.90      9.10    111 <
   6  22   1     11.66      9.30      7.80    111 <
   7  23   1      1.98      9.90      7.70    111 <
   8  24   1      2.99     -0.40      6.20    111 <
 -18   8   2    132.70    152.00     11.00    111 o
 -17   9   2      6.41     19.00      8.00    111 <
 -16  10   2      5.02     11.50      7.90    111 <
 -15  11   2     23.28     15.70      8.20    111 <
 -14  12   2      6.44     -1.20      8.40    111 <
 -13  13   2     14.11     30.50      9.00    111 o
 -12  14   2     19.62     24.80      9.40    111 <
 -11  15   2      2.74      9.10      8.70    111 <
 -10  16   2     37.76     39.70      8.60    111 o
  -9  17   2      1.40      3.90      7.80    111 <
  -8  18   2     30.45     35.60      8.80    111 o
  -7  19   2      1.98     -2.90      7.60    111 <
  -6  20   2     49.35     37.20      8.90    111 o
  -5  21   2     54.48     34.90      7.80    111 o
  -6  22   2      0.72     -3.20      6.60    111 <
  -5  23   2      2.93      5.00      6.60    111 <
  -4  24   2      4.91      0.10      6.10    111 <
  -3  25   2      1.40      7.20      5.20    111 <
  -1 -25  -2      7.26      5.20      5.80    111 <
   0 -24  -2      5.36      7.30      5.60    111 <
   1 -23  -2      5.17      5.80      5.80    111 <
   2 -22  -2      6.33      7.20      6.10    111 <
   3 -21  -2     34.47     44.80      7.00    111 o
   4 -20  -2     15.70     11.80      7.10    111 <
   5 -19  -2      2.26     10.50      6.90    111 <
   6 -18  -2     25.07     22.20      8.00    111 <
   7 -17  -2      9.29      2.20      8.20    111 <
   8 -16  -2     12.97      2.00      9.40    111 <
   9 -15  -2      7.32      7.90      9.50    111 <
  10 -14  -2     14.83     18.20     11.10    111 <
  11 -13  -2     56.57     54.20     11.10    111 o
  12 -12  -2     22.34     34.20     10.60    111 o
  13 -11  -2      4.91     -9.70      9.60    111 <
  14 -10  -2      9.12     11.10      9.50    111 <
  16  -6  -2     41.23     20.20     11.80    111 <
  17  -5  -2      3.78     25.10     10.50    111 <
  18  -4  -2      6.29      9.10      9.50    111 <
  19  -3  -2     11.60     11.60      9.50    111 <
  20  -2  -2     16.61     20.60      8.90    111 <
  23   3  -2     24.37      8.00     10.70    111 <
 -11 -23  -1      1.06      0.00      6.30    111 <
 -10 -22  -1      5.48      3.30      7.00    111 <
   2 -10  -1    194.64    192.50     20.10    111 o
   3  -9  -1   1291.30   1189.70     28.20    111 o
   4  -8  -1     33.18     64.30     21.30    111 o
   5  -7  -1     25.94    100.40     22.70    111 o
   6  -6  -1   1748.80   1915.40     31.90    111 o
   7  -5  -1     11.15     68.90     21.60    111 o
   8  -4  -1   5124.60   5070.20     44.70    111 o
  14   4  -1    770.06   1076.70     36.40    111 o
   8  10   0     56.93     34.90     22.60    111 <
   9  11   0    116.28    145.20     21.80    111 o
  13  17   0     31.42     15.80     10.20    111 <
  14  18   0     32.22     42.90      9.70    111 o
  15  19   0     17.94      6.00      8.50    111 <
 -14  -2   1    111.87    202.50     24.50    111 o
 -13  -1   1   1391.10   1392.80     28.90    111 o
 -11   1   1    553.28    580.10     23.60    111 o
 -10   2   1    190.93    253.40     22.20    111 o
  -9   3   1    255.95    243.90     23.00    111 o
  -8   4   1   4851.90   3963.10     41.90    111 o
  -7   5   1     97.00    142.50     24.50    111 o
  -2  12   1      7.86     29.00     15.30    111 <
  -1  13   1    143.60    132.00     15.60    111 o
   0  14   1    514.09    655.20     20.30    111 o
  -8  20   2      1.09      0.90      7.00    111 <
  -7  21   2      5.27      5.70      6.60    111 <
   1 -25  -2      8.32      4.60      5.50    112 <
   2 -24  -2      0.77      5.10      5.70    112 <
   3 -23  -2      1.38      2.80      5.90    112 <
   2 -22  -2      2.81      7.20      6.10    112 <
   3 -21  -2     35.88     44.80      7.00    112 o
   4 -20  -2     16.71     11.80      7.10    112 <
   5 -19  -2      1.07     10.50      6.90    112 <
   6 -18  -2     20.48     22.20      8.00    112 <
   7 -17  -2      5.83      2.20      8.20    112 <
   8 -16  -2     13.91      2.00      9.40    112 <
   9 -15  -2      5.13      7.90      9.50    112 <
  10 -14  -2     14.69     18.20     11.10    112 <
  11 -13  -2     56.01     54.20     11.10    112 o
  12 -12  -2     23.61     34.20     10.60    112 o
  13 -11  -2      3.91     -9.70      9.60    112 <
  14 -10  -2     10.17     11.10      9.50    112 <
  15  -9  -2      1.65      6.30      9.00    112 <
  17  -5  -2      4.36     25.10     10.50    112 <
  18  -4  -2      7.42      9.10      9.50    112 <
  19  -3  -2     15.67     11.60      9.50    112 <
  20  -2  -2     10.86     20.60      8.90    112 <
  21  -1  -2      1.46     -5.50      9.40    112 <
  23   3  -2     22.58      8.00     10.70    112 <
  -9 -23  -1      0.43      4.40      6.70    112 <
  -8 -22  -1      7.59     11.30      7.30    112 <
  -7 -21  -1      6.92      7.70      7.00    112 <
  -6 -20  -1      8.70     13.70      8.00    112 <
  -5 -19  -1     46.68     28.90      9.70    112 <
  -4 -18  -1      2.80     -1.80     11.50    112 <
  -3 -17  -1     74.86     55.60     14.20    112 o
  -2 -16  -1      3.60     26.20     14.70    112 <
  -1 -15  -1      6.15      9.80     14.40    112 <
   5  -7  -1     26.66    100.40     22.70    112 o
   6  -6  -1   1746.60   1915.40     31.90    112 o
   7  -5  -1     38.66     68.90     21.60    112 o
   8  -4  -1   4688.00   5070.20     44.70    112 o
  14   4  -1   1177.60   1076.70     36.40    112 o
   7   9   0    369.52    358.00     28.20    112 o
   8  10   0     43.29     34.90     22.60    112 <
  11  15   0     36.40     61.10     14.70    112 o
  12  16   0    118.17    198.30     14.10    112 o
  13  17   0     33.28     15.80     10.20    112 <
 -14  -2   1    109.37    202.50     24.50    112 o
 -13  -1   1   1374.10   1392.80     28.90    112 o
 -11   1   1    563.64    580.10     23.60    112 o
 -10   2   1    190.08    253.40     22.20    112 o
  -9   3   1    186.46    243.90     23.00    112 o
  -8   4   1   4918.40   3963.10     41.90    112 o
  -4  10   1      9.59     -9.00     17.40    112 <
  -3  11   1      8.52     -1.80     15.60    112 <
  -2  12   1     15.96     29.00     15.30    112 <
  -1  13   1    153.44    132.00     15.60    112 o
   0  14   1    544.15    655.20     20.30    112 o
   1  15   1      7.28      6.00     14.50    112 <
   2  18   1      4.17     -1.40     12.30    112 <
   3  19   1      6.07     12.00     10.40    112 <
   4  20   1      1.78      7.90      9.50    112 <
   5  21   1     16.55     23.90      9.10    112 <
   6  22   1      2.29      9.30      7.80    112 <
   6  24   1     16.15     30.20      7.90    112 o
 -21   5   2      1.35      3.90      6.10    112 <
 -20   6   2      4.50     20.30      7.40    112 <
 -19   7   2     59.72     30.00      8.40    112 o
 -18   8   2    167.70    152.00     11.00    112 o
 -17   9   2      5.94     19.00      8.00    112 <
 -16  10   2      6.02     11.50      7.90    112 <
 -15  11   2     22.99     15.70      8.20    112 <
 -14  12   2      8.76     -1.20      8.40    112 <
 -13  13   2     10.40     30.50      9.00    112 o
 -12  14   2     17.66     24.80      9.40    112 <
 -11  15   2      0.98      9.10      8.70    112 <
 -10  16   2     41.70     39.70      8.60    112 o
  -9  17   2      1.81      3.90      7.80    112 <
  -8  18   2     43.97     35.60      8.80    112 o
  -9  19   2      2.26      4.50      7.40    112 <
  -8  20   2      1.32      0.90      7.00    112 <
  -7  21   2      5.41      5.70      6.60    112 <
  -6  22   2      1.08     -3.20      6.60    112 <
  -5  23   2      2.41      5.00      6.60    112 <
  -4  24   2      3.78      0.10      6.10    112 <
  -3  25   2      1.72      7.20      5.20    112 <
   4 -22  -2      2.15      4.40      5.60    112 <
   5 -21  -2     58.43     41.20      7.20    112 o
   6 -20  -2     54.86     46.40      7.70    112 o
 -11  17   2     10.49     -4.70      7.80    112 <
 -10  18   2     38.84     53.20      7.90    112 o
  -5  25   2     30.34     34.30      6.40    112 o
  -6  24   2      5.34      2.70      5.70    112 <
   3 -25  -2      1.23     -8.10      5.20    115 <
   5 -25  -2     30.76     29.00      6.20    115 o
   4 -24  -2      6.09     -4.50      5.50    115 <
   6 -24  -2      4.47      0.20      5.40    115 <
   5 -23  -2      5.16      6.20      5.20    115 <
   7 -23  -2      9.62     20.40      5.60    115 o
   6 -22  -2      0.80      0.20      5.00    115 <
   8 -22  -2      1.54     -1.30      5.70    115 <
   7 -21  -2      3.74      3.40      5.60    115 <
   8 -20  -2      1.21     -4.90      5.90    115 <
   9 -19  -2      2.49     -5.30      6.40    115 <
  10 -18  -2     41.86     37.50      7.60    115 o
  11 -17  -2     10.98     -7.70      7.20    115 <
  12 -16  -2     27.83     24.50      7.70    115 o
  13 -15  -2      5.57     -1.20      6.90    115 <
  14 -14  -2      3.89     -1.60      7.70    115 <
  15 -13  -2     47.25      5.80      8.30    115 <
  14 -12  -2      7.98     13.20      8.70    115 <
  15 -11  -2     32.97     23.00      9.10    115 <
  16 -10  -2      5.37      1.40      8.60    115 <
  17  -9  -2      2.35     14.30      8.00    115 <
  18  -8  -2    158.74    154.90     11.60    115 o
  19  -7  -2     55.08     26.40      9.10    115 <
  20  -4  -2      1.73      0.70      8.90    115 <
  21  -3  -2      3.59      3.60      9.30    115 <
  22  -2  -2     38.59     28.70     10.40    115 <
  23  -1  -2      8.37     17.40      9.90    115 <
  -8 -24  -1      0.72      4.70      6.20    115 <
  -7 -23  -1      2.39     -8.60      6.70    115 <
  -6 -22  -1      8.43      4.10      6.60    115 <
  -5 -21  -1     17.20     10.30      7.30    115 <
  -4 -20  -1      1.13      4.50      8.40    115 <
  -3 -19  -1      2.97     11.40     10.20    115 <
  -2 -18  -1      4.65     13.20     11.90    115 <
  -1 -17  -1     43.18     30.90     13.00    115 <
   0 -16  -1     37.16     23.40     14.10    115 <
   1 -15  -1      2.13     15.30     13.50    115 <
   2 -14  -1     14.45     31.90     13.30    115 <
   5  -9  -1   1170.10   1085.20     25.30    115 o
   6  -8  -1     22.29    -10.00     18.90    115 <
   7  -7  -1    471.84    465.20     21.20    115 o
   8  -6  -1    195.71    245.90     21.10    115 o
  13   1  -1   1579.10   1497.80     30.70    115 o
 -16 -18   0    121.42     91.70     10.50    115 o
 -15 -17   0     40.31     26.00      9.20    115 <
 -14 -16   0      8.21     17.00      9.80    115 <
 -13 -15   0     10.54      9.70     11.50    115 <
 -12 -14   0      9.19     -0.90     15.20    115 <
 -11 -13   0     89.47    182.00     21.70    115 o
 -10 -12   0      3.89     30.90     20.70    115 <
  -9 -11   0    127.42    244.00     22.60    115 o
  -8 -10   0     15.84     85.90     22.30    115 o
   5   7   0   5799.10   5852.40     55.00    115 o
   9  13   0    210.43    451.10     23.50    115 o
  10  14   0    157.42    166.20     18.80    115 o
  12  18   0    115.34     83.90     10.40    115 o
  13  19   0      6.28     15.10      8.40    115 <
 -12   2   1    209.58    167.70     19.20    115 o
 -11   3   1    267.08    255.50     19.20    115 o
 -10   4   1     17.77     43.90     18.30    115 <
  -9   5   1      9.02      5.40     17.80    115 <
  -8   6   1    217.60    228.90     20.70    115 o
  -6  10   1     46.79     55.30     15.30    115 o
  -5  11   1    262.34    261.90     16.70    115 o
  -4  12   1     29.14     39.30     14.80    115 <
  -3  13   1      5.48     14.90     14.20    115 <
  -2  14   1     58.21     30.40     13.80    115 <
  -2  16   1      8.06     16.00     13.30    115 <
  -1  17   1     32.87     -4.90     12.20    115 <
   0  18   1      1.54    -10.00     11.50    115 <
   1  19   1     20.94     32.60      9.90    115 o
   2  20   1      2.06     -1.40      8.60    115 <
   1  21   1      2.83      9.80      7.50    115 <
   2  22   1     11.74      9.40      6.40    115 <
   3  23   1      0.74     -1.10      6.00    115 <
   4  24   1      5.91      5.20      6.40    115 <
   5  25   1      6.14      0.20      6.00    115 <
 -21   7   2     16.30      9.00      7.70    115 <
 -20   8   2      3.12      6.00      7.60    115 <
 -21   9   2      0.62      4.80      6.90    115 <
 -20  10   2      0.39     -1.50      6.60    115 <
 -19  11   2      3.97     -7.80      7.20    115 <
 -18  12   2     36.19     21.90      7.50    115 <
 -17  13   2     42.07     28.80      7.70    115 o
 -16  14   2      2.10     -0.60      6.50    115 <
 -17  15   2      6.20      7.10      7.00    115 <
 -15  15   2      5.30      4.50      6.90    115 <
 -16  16   2     11.77     10.10      6.70    115 <
 -14  16   2      0.23      2.60      6.80    115 <
 -15  17   2      0.37      0.00      6.60    115 <
 -13  17   2      0.30     -6.50      6.80    115 <
 -14  18   2      0.27      3.80      5.90    115 <
 -12  18   2      0.52      0.80      6.80    115 <
 -13  19   2      1.11     -3.60      6.10    115 <
 -12  20   2      3.86      1.00      6.50    115 <
 -11  21   2     28.82     15.40      7.10    115 <
 -12  22   2      0.24      2.20      6.40    115 <
 -10  22   2      0.51      0.60      6.30    115 <
  -9  23   2      2.71      4.70      5.90    115 <
  -8  24   2      7.02     11.80      5.70    115 <
   5 -25  -2     29.54     29.00      6.20    116 o
   6 -24  -2      4.51      0.20      5.40    116 <
   7 -23  -2      9.31     20.40      5.60    116 o
   8 -22  -2      1.44     -1.30      5.70    116 <
   9 -21  -2      1.68     10.40      5.80    116 <
  10 -20  -2      1.59     -1.60      5.90    116 <
  11 -19  -2      1.19     -7.50      6.50    116 <
  12 -18  -2      1.05     -2.50      6.10    116 <
  13 -17  -2      1.49      9.60      6.60    116 <
  12 -16  -2     22.90     24.50      7.70    116 o
  14 -16  -2      2.27     -1.40      6.80    116 <
  13 -15  -2      5.60     -1.20      6.90    116 <
  14 -14  -2      3.64     -1.60      7.70    116 <
  15 -13  -2     46.12      5.80      8.30    116 <
  16 -12  -2      5.98     11.10      8.10    116 <
  17 -11  -2     12.56     15.70      8.60    116 <
  18 -10  -2      0.43      1.50      8.50    116 <
  18  -8  -2    150.35    154.90     11.60    116 o
  19  -7  -2     50.66     26.40      9.10    116 <
  20  -6  -2      2.43     -9.70      8.50    116 <
  21  -5  -2      1.79      5.20      9.00    116 <
  22  -4  -2      0.50      5.50      9.20    116 <
  23  -1  -2      7.33     17.40      9.90    116 <
  -6 -24  -1     32.42     38.20      7.20    116 o
  -5 -23  -1      3.84      4.80      6.20    116 <
  -4 -22  -1      0.95      2.00      7.40    116 <
  -3 -21  -1      1.35      8.70      7.90    116 <
  -2 -20  -1      2.19     -1.10      9.00    116 <
  -1 -19  -1      9.67     19.80      9.80    116 <
  -2 -18  -1      4.54     13.20     11.90    116 <
  -1 -17  -1     43.23     30.90     13.00    116 <
   0 -16  -1     35.56     23.40     14.10    116 <
   1 -15  -1      1.97     15.30     13.50    116 <
   2 -14  -1     16.38     31.90     13.30    116 <
   3 -13  -1     10.71      8.30     14.00    116 <
   4 -12  -1     34.18     33.80     15.00    116 <
   5 -11  -1    274.67    237.80     17.10    116 o
   6 -10  -1     73.98     47.30     15.90    116 <
   8  -6  -1    193.88    245.90     21.10    116 o
   9  -5  -1     16.68      3.40     18.80    116 <
  10  -4  -1     15.74     36.30     19.70    116 <
  13   1  -1   1489.40   1497.80     30.70    116 o
  14   2  -1     66.64     61.30     24.40    116 <
  -9 -11   0    136.74    244.00     22.60    116 o
  -8 -10   0     23.89     85.90     22.30    116 o
  -7  -9   0    381.90    500.50     29.40    116 o
  -6  -8   0  24673.00  22582.50     88.20    116 o
   5   7   0   5253.10   5852.40     55.00    116 o
   8  12   0    273.31    197.30     20.80    116 o
   9  13   0    186.77    451.10     23.50    116 o
  10  16   0    105.71     76.10     13.70    116 o
  11  17   0     41.73      4.70     10.90    116 <
  12  18   0    110.36     83.90     10.40    116 o
  13  21   0     94.44     91.40      9.20    116 o
 -15  -1   1     21.95     37.60     20.90    116 <
 -13   1   1   1188.70   1086.10     25.90    116 o
 -12   2   1    200.05    167.70     19.20    116 o
 -11   3   1    263.43    255.50     19.20    116 o
  -9   7   1     21.11     -9.50     17.00    116 <
  -8   8   1    312.58    326.10     19.30    116 o
  -7   9   1    591.97    536.60     20.50    116 o
  -6  10   1     38.92     55.30     15.30    116 o
  -5  11   1    235.59    261.90     16.70    116 o
  -5  13   1     87.64     34.20     14.40    116 <
  -4  14   1     49.83     74.10     13.30    116 o
  -3  15   1      5.37      8.70     12.70    116 <
  -2  16   1      9.17     16.00     13.30    116 <
  -1  17   1     28.73     -4.90     12.20    116 <
  -2  18   1     18.58      3.20     11.30    116 <
  -1  19   1     23.28     26.20      9.70    116 <
   0  20   1      1.44      2.60      8.40    116 <
   1  21   1      2.55      9.80      7.50    116 <
   2  22   1     10.81      9.40      6.40    116 <
   1  23   1      1.25     -1.90      6.00    116 <
   3  23   1      0.80     -1.10      6.00    116 <
   2  24   1     10.40      0.50      5.30    116 <
   3  25   1      4.62      2.20      5.30    116 <
 -21   9   2      0.65      4.80      6.90    116 <
 -20  10   2      0.35     -1.50      6.60    116 <
 -19  11   2      3.85     -7.80      7.20    116 <
 -20  12   2      1.02      2.80      6.70    116 <
 -18  12   2     32.81     21.90      7.50    116 <
 -19  13   2     51.81     10.80      7.40    116 <
 -18  14   2      1.95     -8.80      6.70    116 <
 -17  15   2      5.88      7.10      7.00    116 <
 -16  16   2     11.21     10.10      6.70    116 <
 -17  17   2      1.13    -11.70      6.10    116 <
 -15  17   2      0.34      0.00      6.60    116 <
 -16  18   2      4.83      1.90      6.50    116 <
 -14  18   2      0.25      3.80      5.90    116 <
 -15  19   2      0.43      2.20      6.20    116 <
 -13  19   2      0.80     -3.60      6.10    116 <
 -14  20   2      7.39      4.30      6.40    116 <
 -13  21   2     40.34      6.20      6.90    116 <
 -12  22   2      0.28      2.20      6.40    116 <
   8 -24  -2      5.76      9.60      5.10    116 <
   8 -24  -2      8.97      9.60      5.10    117 <
   9 -23  -2      4.48      3.50      5.40    117 <
  10 -22  -2      0.37      0.60      5.20    117 <
  11 -21  -2     30.84     12.70      6.20    117 <
  12 -20  -2      4.48      8.70      6.40    117 <
  13 -19  -2      4.96     -6.20      6.60    117 <
  14 -16  -2      1.10     -1.40      6.80    117 <
  15 -15  -2      4.67      9.60      7.20    117 <
  16 -14  -2      2.78     -5.30      7.60    117 <
  17 -13  -2     66.93     27.60      8.80    117 o
  18 -12  -2     35.46     28.40      8.20    117 o
  19 -11  -2     20.30     15.80      8.30    117 <
  18 -10  -2      0.65      1.50      8.50    117 <
  19  -9  -2      0.32      6.70      8.60    117 <
  20  -8  -2     19.91     21.40      8.90    117 <
  21  -7  -2     40.93     13.90      8.90    117 <
  22  -6  -2      1.62      6.40      8.10    117 <
  22  -4  -2      0.30      5.50      9.20    117 <
  23  -3  -2      4.26      9.10      9.50    117 <
  -5 -25  -1      2.98      0.60      5.70    117 <
  -4 -24  -1      8.66     10.90      7.90    117 <
  -3 -23  -1      1.65     18.30      7.60    117 <
  -2 -22  -1     12.53      5.10      7.50    117 <
   0 -18  -1      2.08     -2.70     11.90    117 <
   1 -17  -1     34.51     16.10     12.80    117 <
   2 -16  -1     10.40     35.70     13.50    117 <
   3 -15  -1      8.22    -13.80     12.70    117 <
   4 -14  -1     69.07    107.60     14.90    117 o
   6 -10  -1     68.40     47.30     15.90    117 <
   7  -9  -1    717.85    385.30     20.10    117 o
   8  -8  -1    430.83    306.00     19.60    117 o
   9  -7  -1     41.21     49.20     17.60    117 <
  10  -4  -1     29.66     36.30     19.70    117 <
  11  -3  -1    257.15    213.60     21.00    117 o
  12  -2  -1    249.90    150.80     20.50    117 o
  14   2  -1    117.56     61.30     24.40    117 <
 -14 -18   0     59.01     37.70      9.20    117 o
 -13 -17   0     33.36      0.50      9.20    117 <
 -12 -16   0    121.64    104.60     11.70    117 o
 -11 -15   0     60.24     68.50     13.90    117 o
 -10 -14   0    265.18    164.30     19.60    117 o
  -9 -13   0    356.78   1031.90     26.10    117 o
  -4  -6   0    795.78    482.10     43.60    117 o
   6  10   0   2616.30   3928.20     40.60    117 o
   8  14   0    261.45    226.60     19.80    117 o
   9  15   0     67.81    115.40     16.80    117 o
  10  18   0     35.90     41.60      9.70    117 o
  11  19   0     16.43     21.70      8.20    117 <
  11  21   0    141.72     67.20      8.70    117 o
  12  22   0      6.70      4.40      6.50    117 <
 -17  -3   1     10.57     -8.70     17.10    117 <
 -16  -2   1     75.15     34.70     20.60    117 <
 -15  -1   1     40.30     37.60     20.90    117 <
 -12   4   1     34.21     51.10     16.70    117 o
 -11   5   1      3.76      6.50     16.80    117 <
 -10   6   1    255.98    110.20     17.50    117 o
  -9   7   1     35.90     -9.50     17.00    117 <
  -8  10   1     11.13    -10.40     14.30    117 <
  -7  11   1    104.59     70.90     15.50    117 o
  -6  12   1     55.31     34.20     14.50    117 <
  -5  13   1    124.65     34.20     14.40    117 <
  -4  16   1     13.16     40.60     12.80    117 o
  -3  17   1     88.09     25.60     11.80    117 <
  -2  18   1     18.38      3.20     11.30    117 <
  -2  20   1      1.63     11.30      8.80    117 <
  -1  21   1      0.33     -6.30      7.90    117 <
   0  22   1      9.97     -2.50      6.90    117 <
   0  24   1      5.80     -3.60      5.80    117 <
   1  25   1      0.30     -0.30      5.20    117 <
 -19  15   2      5.76     -0.60      6.60    117 <
 -18  16   2     12.56     -5.10      6.60    117 <
 -17  17   2      0.37    -11.70      6.10    117 <
  14 -18  -2      0.48      3.20      6.20    117 <
  15 -17  -2      1.66     -1.80      6.90    117 <
  -1 -21  -1      2.70     12.00      7.40    117 <
   5 -13  -1    134.96    108.90     14.90    117 o
  -9   9   1    458.39    371.60     18.90    117 o
  -5  15   1      6.02      9.30     12.60    117 <
  -3  19   1     43.50     37.40      9.90    117 o
  -1  23   1      0.32     -5.80      6.20    117 <
  12 -22  -2      0.16      8.90      5.40    117 <
  16 -16  -2     29.79     16.90      7.50    117 <
   0 -20  -1      2.15      2.30      7.90    117 <
   1 -19  -1     25.67      3.30      9.90    117 <
   6 -12  -1     41.92     65.10     14.90    117 o
  -6  14   1    417.76    308.60     15.90    117 o
  -4  18   1     23.34     24.10     11.00    117 <
   0  26   1     14.38      4.70      5.40    117 <
  -2  22   1     10.51     -1.40      6.40    117 <
 -14 -20   0     11.29      8.50      7.50    118 <
 -13 -19   0     40.05     11.50      8.20    118 <
 -11 -15   0     52.40     68.50     13.90    118 o
 -10 -14   0    239.34    164.30     19.60    118 o
  -9 -13   0    359.68   1031.90     26.10    118 o
  -8 -12   0    479.08    463.20     21.60    118 o
  -7 -11   0     73.43     56.90     20.70    118 <
  -4  -6   0    795.92    482.10     43.60    118 o
   3   5   0  89898.00  78641.40    159.30    118 o
   5   9   0    235.59    255.50     29.10    118 o
   6  10   0   2307.90   3928.20     40.60    118 o
   7  13   0    116.23    147.00     19.20    118 o
   8  14   0    233.94    226.60     19.80    118 o
   9  17   0    231.52    151.40     13.20    118 o
  10  18   0     33.96     41.60      9.70    118 o
  10  20   0     60.09     38.30      8.30    118 o
  11  21   0    127.67     67.20      8.70    118 o
  12  22   0      5.93      4.40      6.50    118 <
  11  23   0      1.40     13.20      6.70    118 <
 -18  -4   1      9.23    -15.60     14.00    118 <
 -17  -3   1     12.43     -8.70     17.10    118 <
 -16  -2   1     65.38     34.70     20.60    118 <
 -14   2   1    143.19     49.00     17.80    118 <
 -13   3   1      9.93     -3.20     16.10    118 <
 -12   4   1     21.89     51.10     16.70    118 o
 -11   5   1      4.48      6.50     16.80    118 <
 -11   7   1    277.66    166.60     16.80    118 o
 -10   8   1     89.03     11.90     15.10    118 <
  -9   9   1    398.90    371.60     18.90    118 o
  -8  10   1     10.13    -10.40     14.30    118 <
  -7  11   1     84.53     70.90     15.50    118 o
  -8  12   1    277.22    157.40     15.30    118 o
  -7  13   1    128.75     85.70     14.20    118 o
  -6  14   1    426.77    308.60     15.90    118 o
  -5  15   1      5.55      9.30     12.60    118 <
  -6  16   1     47.63     25.30     12.40    118 <
  -4  16   1     10.61     40.60     12.80    118 o
  -5  17   1     74.34     33.90     12.40    118 <
  -4  18   1     23.17     24.10     11.00    118 <
  -3  19   1     38.53     37.40      9.90    118 o
  -4  20   1      5.61    -12.00      8.30    118 <
  -2  20   1      1.36     11.30      8.80    118 <
  -3  21   1      2.93      0.40      7.80    118 <
  -2  22   1      9.03     -1.40      6.40    118 <
  -1  23   1      0.29     -5.80      6.20    118 <
  -2  24   1      3.33      4.00      5.90    118 <
   0  24   1      5.57     -3.60      5.80    118 <
  -1  25   1      1.44     -1.40      4.90    118 <
   0  26   1     14.21      4.70      5.40    118 <
  12 -22  -2      0.16      8.90      5.40    118 <
  13 -21  -2     57.67     31.60      7.00    118 o
  12 -20  -2      3.83      8.70      6.40    118 <
  14 -20  -2      7.50      5.80      6.00    118 <
  13 -19  -2      4.35     -6.20      6.60    118 <
  15 -19  -2      0.43     -9.70      6.40    118 <
  14 -18  -2      0.43      3.20      6.20    118 <
  16 -18  -2     21.28     12.10      6.50    118 <
  15 -17  -2      1.39     -1.80      6.90    118 <
  16 -16  -2     26.41     16.90      7.50    118 <
  17 -15  -2     11.30      7.20      7.70    118 <
  18 -14  -2      1.42     10.10      7.30    118 <
  17 -13  -2     62.07     27.60      8.80    118 o
  19 -13  -2     21.49     33.50      8.00    118 o
  18 -12  -2     31.06     28.40      8.20    118 o
  19 -11  -2     17.72     15.80      8.30    118 <
  20 -10  -2      9.78      6.20      8.20    118 <
  21  -9  -2      2.65     -0.40      7.80    118 <
  20  -8  -2     17.30     21.40      8.90    118 <
  21  -7  -2     37.47     13.90      8.90    118 <
  22  -6  -2      1.50      6.40      8.10    118 <
  23  -5  -2     90.84     49.50     10.00    118 o
  23  -3  -2      5.10      9.10      9.50    118 <
  -5 -25  -1      3.06      0.60      5.70    118 <
  -3 -25  -1     10.95     19.20      6.40    118 o
  -4 -24  -1      7.75     10.90      7.90    118 <
  -2 -24  -1      2.09      0.70      6.30    118 <
  -3 -23  -1      1.28     18.30      7.60    118 <
  -1 -23  -1      1.78     -9.70      6.20    118 <
  -2 -22  -1     10.10      5.10      7.50    118 <
  -1 -21  -1      2.68     12.00      7.40    118 <
   0 -20  -1      1.53      2.30      7.90    118 <
   1 -19  -1     24.45      3.30      9.90    118 <
   2 -18  -1     19.03     22.50     10.50    118 <
   3 -17  -1     41.90     34.70     12.70    118 <
   4 -16  -1     23.22     26.00     13.10    118 <
   3 -15  -1      6.78    -13.80     12.70    118 <
   4 -14  -1     64.24    107.60     14.90    118 o
   5 -13  -1    121.71    108.90     14.90    118 o
   6 -12  -1     42.50     65.10     14.90    118 o
   7 -11  -1    150.65     95.00     15.40    118 o
   8  -8  -1    399.13    306.00     19.60    118 o
   9  -7  -1     33.46     49.20     17.60    118 <
  10  -6  -1    129.17    138.00     17.50    118 o
  12  -2  -1    221.93    150.80     20.50    118 o
  13  -1  -1    971.15    963.40     26.90    118 o
  15   3  -1     27.49     64.90     27.70    118 <
 -14 -20   0      7.61      8.50      7.50    119 <
 -13 -19   0     27.44     11.50      8.20    119 <
 -12 -18   0     52.75     73.50      9.70    119 o
 -11 -17   0     37.65      9.40     10.40    119 <
 -10 -16   0    101.28     89.30     13.60    119 o
  -8 -12   0    329.75    463.20     21.60    119 o
  -7 -11   0     53.37     56.90     20.70    119 <
  -6 -10   0   1677.70   1895.90     33.60    119 o
  -3  -5   0  64146.00  71488.00    152.80    119 o
   4   8   0   5031.70   4159.20     46.70    119 o
   5   9   0    160.35    255.50     29.10    119 o
   6  12   0   1566.80   1442.30     29.60    119 o
   7  13   0     84.33    147.00     19.20    119 o
   7  15   0    443.45    513.60     22.20    119 o
   8  16   0    113.21    100.00     15.60    119 o
   9  17   0    158.08    151.40     13.20    119 o
   9  19   0     14.42      8.60      9.50    119 <
  10  20   0     41.52     38.30      8.30    119 o
  10  22   0      7.22      4.70      7.20    119 <
  11  23   0      1.18     13.20      6.70    119 <
 -19  -5   1      1.73      1.70     12.20    119 <
 -18  -4   1     10.43    -15.60     14.00    119 <
 -17  -3   1      7.01     -8.70     17.10    119 <
 -15   1   1     98.36     54.70     19.10    119 <
 -14   2   1    116.62     49.00     17.80    119 <
 -13   3   1      7.50     -3.20     16.10    119 <
 -13   5   1      1.74      5.00     15.30    119 <
 -12   6   1    186.43     68.40     15.30    119 o
 -11   7   1    153.10    166.60     16.80    119 o
 -10   8   1     54.74     11.90     15.10    119 <
 -10  10   1      1.96     -7.20     13.50    119 <
  -9  11   1     56.16     21.60     13.80    119 <
  -8  12   1    189.58    157.40     15.30    119 o
  -7  13   1     87.83     85.70     14.20    119 o
  -8  14   1    294.45     68.80     14.40    119 o
  -7  15   1      1.55     -1.60     12.50    119 <
  -6  16   1     34.00     25.30     12.40    119 <
  -7  17   1     25.38      5.30     10.10    119 <
  -5  17   1     42.92     33.90     12.40    119 <
  -6  18   1     30.68     -4.80      9.90    119 <
  -5  19   1     15.38     -4.30      9.20    119 <
  -4  20   1      3.22    -12.00      8.30    119 <
  -5  21   1     13.23     -5.00      8.10    119 <
  -3  21   1      2.17      0.40      7.80    119 <
  -4  22   1      1.42      0.60      6.40    119 <
  -3  23   1      1.73     -1.30      5.80    119 <
  -4  24   1      3.83      0.40      5.50    119 <
  -2  24   1      2.19      4.00      5.90    119 <
  -3  25   1      1.87     -2.00      5.40    119 <
  -1  25   1      0.74     -1.40      4.90    119 <
  -2  26   1      2.46     -7.20      5.00    119 <
  13 -21  -2     40.93     31.60      7.00    119 o
  14 -20  -2      4.99      5.80      6.00    119 <
  15 -19  -2      0.34     -9.70      6.40    119 <
  16 -18  -2     14.68     12.10      6.50    119 <
  17 -17  -2      0.80      0.50      6.50    119 <
  18 -16  -2     12.36      9.40      7.00    119 <
  17 -15  -2      8.75      7.20      7.70    119 <
  19 -15  -2      5.15     -1.30      7.00    119 <
  18 -14  -2      1.09     10.10      7.30    119 <
  19 -13  -2     14.81     33.50      8.00    119 o
  20 -12  -2      1.04     -4.40      7.40    119 <
  21 -11  -2      0.80      5.50      7.20    119 <
  20 -10  -2      9.14      6.20      8.20    119 <
  21  -9  -2      1.65     -0.40      7.80    119 <
  22  -8  -2      2.75     15.30      8.20    119 <
  23  -5  -2     66.46     49.50     10.00    119 o
  -2 -26  -1      4.98     -7.60      6.20    119 <
  -3 -25  -1      7.53     19.20      6.40    119 o
  -1 -25  -1      0.81     -5.20      6.00    119 <
  -2 -24  -1      1.33      0.70      6.30    119 <
   0 -24  -1      2.22     -2.20      6.20    119 <
  -1 -23  -1      1.35     -9.70      6.20    119 <
   0 -22  -1     16.14     14.20      7.30    119 <
   1 -21  -1      0.89      3.50      7.80    119 <
   2 -20  -1      2.83     11.90      8.80    119 <
   3 -19  -1     31.42     54.60     10.40    119 o
   2 -18  -1     13.04     22.50     10.50    119 <
   4 -18  -1     31.84     24.80     10.80    119 <
   3 -17  -1     29.02     34.70     12.70    119 <
   4 -16  -1     17.00     26.00     13.10    119 <
   5 -15  -1      3.37      9.00     12.60    119 <
   6 -14  -1    266.87    186.60     15.50    119 o
   7 -13  -1     97.99    112.10     15.20    119 o
   6 -12  -1     23.49     65.10     14.90    119 o
   7 -11  -1    119.71     95.00     15.40    119 o
   8 -10  -1      7.93      1.70     14.30    119 <
   9  -9  -1    447.60    362.00     18.70    119 o
  10  -6  -1     78.78    138.00     17.50    119 o
  11  -5  -1      3.61      5.40     16.70    119 <
  12  -4  -1     19.12     30.40     16.80    119 <
  13  -1  -1    693.99    963.40     26.90    119 o
  15   3  -1     21.03     64.90     27.70    119 <
  20  14  -1     10.73     22.70     13.80    119 <
   0 -26  -1      8.14     11.70      5.80    122 <
   2 -26  -1      5.86      4.40      5.30    122 <
   1 -25  -1      0.26     -1.80      5.40    122 <
   3 -25  -1      5.68     -2.30      5.10    122 <
   2 -24  -1      4.51      3.90      5.60    122 <
   4 -24  -1      2.96      2.70      5.70    122 <
   3 -23  -1      3.42      2.90      6.20    122 <
   4 -22  -1      5.04      0.80      6.60    122 <
   3 -21  -1      2.80     -0.30      7.30    122 <
   5 -21  -1      7.38      4.10      6.80    122 <
   4 -20  -1      1.00     18.00      7.70    122 <
   6 -20  -1      3.47     10.00      7.30    122 <
   5 -19  -1     17.17     21.30      8.90    122 <
   6 -18  -1     15.18     -5.30      9.60    122 <
   7 -17  -1     15.51      4.70     10.10    122 <
   8 -16  -1      2.26     10.00     10.20    122 <
   7 -15  -1      1.93      5.60     11.10    122 <
   8 -14  -1    316.30    298.70     15.80    122 o
   9 -13  -1      1.34     26.00     12.90    122 <
  10 -12  -1     97.15    100.20     14.10    122 o
   9 -11  -1     63.41     55.80     13.30    122 o
  10 -10  -1      2.18      9.30     13.20    122 <
  11  -9  -1     96.44     92.90     15.20    122 o
  12  -8  -1     63.31     26.80     14.10    122 <
  12  -6  -1    218.63    260.00     17.30    122 o
  13  -5  -1      5.91      0.40     15.80    122 <
  13  -3  -1      2.97     -1.00     17.20    122 <
  14  -2  -1     22.82     24.10     18.00    122 <
  15   1  -1     32.94     56.00     23.40    122 <
 -12 -22   0      5.32      1.20      7.10    122 <
 -13 -21   0    114.43     82.80      9.50    122 o
 -11 -21   0     58.47     31.20      8.40    122 o
 -12 -20   0     32.58      7.80      8.00    122 <
 -11 -19   0     10.23      7.70      8.60    122 <
 -10 -18   0     26.21     25.80     10.70    122 <
  -9 -17   0    312.32    242.20     14.60    122 o
  -8 -16   0    240.96    119.00     16.50    122 o
  -8 -14   0    181.80    293.00     20.90    122 o
  -7 -13   0    189.75    299.20     21.40    122 o
  -6 -12   0   1864.60   1854.40     32.10    122 o
  -4  -8   0   5659.60   4493.60     49.40    122 o
   3   7   0   2860.40   3140.30     49.20    122 o
   4  10   0   1151.80   1417.40     31.60    122 o
   5  11   0    260.57    268.60     23.90    122 o
   5  13   0   5840.80   6965.00     50.60    122 o
   6  14   0      7.86     -4.90     18.40    122 <
   6  16   0    256.56    219.00     18.20    122 o
   7  17   0     15.21     -4.20     14.60    122 <
   6  18   0    368.80    288.80     16.90    122 o
   7  19   0      3.16     -2.70     11.50    122 <
   8  20   0     74.68     63.00     10.80    122 o
   7  21   0     31.57     37.80     10.00    122 o
   8  22   0      1.10      0.00      8.70    122 <
   9  23   0      7.60     10.00      7.40    122 <
   8  24   0     12.60     -0.20      7.20    122 <
 -22  -8   1      7.35     15.00     10.70    122 <
 -20  -4   1     11.80      1.70      9.60    122 <
 -19  -3   1      6.80     18.40     10.80    122 <
 -18  -2   1     39.60     29.50     13.00    122 <
 -17   1   1    106.91     82.10     14.40    122 o
 -16   2   1     20.90     31.50     15.70    122 <
 -15   3   1     18.28     34.00     17.30    122 <
 -16   4   1     18.04     23.60     13.60    122 <
 -15   5   1      2.75      6.70     15.40    122 <
 -14   6   1    145.86    167.30     16.30    122 o
 -13   7   1     17.14     29.00     14.90    122 <
 -14   8   1      4.35      7.00     13.10    122 <
 -13   9   1     21.52     37.90     13.50    122 <
 -12  10   1      1.69     -6.50     13.50    122 <
 -13  11   1     83.72     59.00     12.80    122 o
 -11  11   1    194.76    218.20     15.40    122 o
 -12  12   1    100.93     92.60     13.50    122 o
 -11  13   1     84.12     66.10     13.70    122 o
 -12  14   1     89.09     97.20     11.70    122 o
 -10  14   1     44.52     53.60     12.10    122 o
 -11  15   1      0.82      6.60      9.60    122 <
  -9  15   1      4.11      9.80     11.00    122 <
 -10  16   1      3.18      5.40      9.90    122 <
 -11  17   1     21.29     10.50      8.70    122 <
  -9  17   1      2.63     18.20      9.40    122 <
 -10  18   1      2.73      4.00      7.70    122 <
  -8  18   1      6.27      9.00      8.30    122 <
  -9  19   1      3.91     12.10      8.20    122 <
 -10  20   1      0.99      8.10      7.20    122 <
  -8  20   1      2.43      3.20      7.50    122 <
  -9  21   1      1.18     -4.50      6.90    122 <
  -7  21   1      2.37      7.30      7.00    122 <
  -8  22   1      3.01      7.80      7.10    122 <
  -9  23   1      0.29     -0.80      6.60    122 <
  -7  23   1      0.54      2.50      6.50    122 <
  -8  24   1      4.68      2.30      6.50    122 <
  -6  24   1     26.74      6.90      6.40    122 <
  -5  25   1      3.86      3.60      5.40    122 <
   5 -25  -1      3.02      5.00      5.60    123 <
   6 -24  -1     19.26     16.00      6.10    123 <
   5 -23  -1      7.28     -5.40      6.00    123 <
   6 -22  -1      1.06     -1.40      6.30    123 <
   7 -21  -1      2.65     12.20      6.20    123 <
   8 -20  -1      1.37     -3.80      6.80    123 <
   7 -19  -1     47.27     32.90      8.70    123 o
   8 -18  -1      9.80      4.30      8.70    123 <
   9 -17  -1      3.63     -1.70      8.60    123 <
   9 -15  -1      4.82     -5.30     11.20    123 <
  10 -14  -1     39.63     -4.20     12.00    123 <
  11 -13  -1     77.28     72.50     13.10    123 o
  11 -11  -1    209.67    166.00     15.90    123 o
  12 -10  -1      9.71     22.20     13.80    123 <
  13  -9  -1     13.49     42.20     14.30    123 <
  12  -8  -1     47.17     26.80     14.10    123 <
  13  -7  -1     33.91     43.00     15.60    123 <
  14  -6  -1    116.55    147.60     17.50    123 o
  14  -4  -1    199.18    203.80     18.00    123 o
  15  -3  -1     13.12     22.60     17.70    123 <
  15  -1  -1     51.49     51.80     19.40    123 <
  16   2  -1     30.45     61.80     20.70    123 <
  17   5  -1      3.24     38.40     18.40    123 <
  19  15  -1      3.21     -2.70     10.10    123 <
 -11 -23   0      3.09      4.50      6.80    123 <
 -10 -22   0      2.51      4.20      7.40    123 <
  -9 -21   0    133.72     69.70      8.60    123 o
  -8 -20   0     67.25     72.40      9.70    123 o
  -9 -19   0      8.92     14.60      9.70    123 <
  -8 -18   0     31.54    134.30     13.90    123 o
  -7 -17   0     15.35     15.70     14.50    123 <
  -6 -16   0    263.40    231.60     17.60    123 o
  -7 -15   0    498.03    513.70     21.80    123 o
  -6 -14   0      7.26     12.20     18.10    123 <
  -5 -13   0   5301.00   6609.30     50.20    123 o
  -4 -10   0    984.77   1241.20     31.80    123 o
  -3  -9   0     29.66     52.60     28.30    123 <
  -2  -6   0    481.13    579.80     45.60    123 o
   1   3   0  19306.00  13953.30    100.60    123 o
   2   6   0    470.45    655.60     46.60    123 o
   3   9   0     16.95     40.30     29.40    123 <
   3  11   0    124.39    143.30     22.60    123 o
   4  12   0    110.25     17.60     21.30    123 <
   4  14   0     12.42     27.70     18.10    123 <
   4  16   0    140.61    144.80     16.40    123 o
   5  17   0     13.09     -3.90     15.40    123 <
   5  19   0     14.33     -1.90     11.50    123 <
   6  20   0     17.07     11.20     10.20    123 <
   5  21   0     27.76     40.90      9.40    123 o
   6  22   0      3.67      8.70      8.30    123 <
   5  23   0     16.82     46.90      8.60    123 o
   6  24   0     10.29      4.50      7.20    123 <
 -22  -8   1     18.28     15.00     10.70    123 <
 -20  -4   1     17.47      1.70      9.60    123 <
 -19  -3   1      2.72     18.40     10.80    123 <
 -19  -1   1     52.47     31.00      9.50    123 o
 -17   1   1     95.20     82.10     14.40    123 o
 -18   2   1     11.42      1.20     10.00    123 <
 -17   3   1      4.83     15.10     11.70    123 <
 -16   4   1     10.88     23.60     13.60    123 <
 -17   5   1      4.12      1.40     11.10    123 <
 -16   6   1      1.56     15.60     11.80    123 <
 -15   7   1      2.26      4.80     13.00    123 <
 -16   8   1      3.12     -1.90     10.20    123 <
 -14   8   1      1.31      7.00     13.10    123 <
 -15   9   1      5.03     15.20     11.20    123 <
 -14  10   1      3.84     -1.10     11.40    123 <
 -15  11   1      0.70      0.50      9.30    123 <
 -13  11   1     55.10     59.00     12.80    123 o
 -14  12   1      4.22      4.30      9.20    123 <
 -13  13   1      9.79      5.40     10.40    123 <
 -12  14   1     92.49     97.20     11.70    123 o
 -13  15   1      0.62      2.70      7.90    123 <
 -12  16   1      1.18     -8.00      8.40    123 <
 -13  17   1      0.49     -0.10      7.40    123 <
 -11  17   1     10.95     10.50      8.70    123 <
 -12  18   1      5.21      4.00      7.20    123 <
 -11  19   1     17.89      9.80      7.50    123 <
 -12  20   1      0.30      5.10      6.60    123 <
 -11  21   1      1.21     -0.60      6.70    123 <
 -10  22   1      1.21     -1.40      6.80    123 <
 -11  23   1      1.43      4.70      5.90    123 <
   7 -23  -1      0.46      3.20      5.90    123 <
   9 -19  -1      5.88      0.10      7.30    123 <
  10 -16  -1      4.61     -0.70      9.20    123 <
  12 -12  -1     95.35    110.90     13.60    123 o
   3  13   0   2764.10   2956.10     35.60    123 o
   4  18   0    210.70    360.10     16.40    123 o
   5  25   0      2.93      8.10      6.10    123 <
 -14  14   1      2.63      0.30      8.10    123 <
 -13  19   1      6.69      8.60      6.60    123 <
 -12  22   1      0.42      4.90      6.00    123 <
   8 -22  -1      2.75      3.40      6.00    123 <
  10 -18  -1      0.95    -10.40      7.20    123 <
  11 -15  -1      4.59     -9.60      9.20    123 <
 -16  10   1      1.01     -3.70      8.70    123 <
 -15  13   1      7.42      8.80      7.80    123 <
 -14  16   1      0.78      0.60      6.90    123 <
 -14  18   1      2.64      0.70      6.40    123 <
 -13  21   1      1.71      0.70      6.00    123 <
 -14  20   1      1.00      5.50      6.10    123 <
   5 -25  -1      4.42      5.00      5.60    124 <
   6 -24  -1     29.75     16.00      6.10    124 <
   8 -24  -1      2.47      4.20      5.50    124 <
   7 -23  -1      0.61      3.20      5.90    124 <
   8 -22  -1      7.98      3.40      6.00    124 <
   7 -21  -1      7.11     12.20      6.20    124 <
   9 -21  -1      0.34      3.70      6.00    124 <
   8 -20  -1      2.44     -3.80      6.80    124 <
   9 -19  -1      4.81      0.10      7.30    124 <
  10 -18  -1      2.19    -10.40      7.20    124 <
   9 -17  -1     23.02     -1.70      8.60    124 <
  10 -16  -1      4.97     -0.70      9.20    124 <
  11 -15  -1      5.18     -9.60      9.20    124 <
  10 -14  -1     26.74     -4.20     12.00    124 <
  12 -14  -1     70.23     91.60     11.90    124 o
  11 -13  -1     78.68     72.50     13.10    124 o
  12 -12  -1     92.92    110.90     13.60    124 o
  13 -11  -1     75.59     61.70     13.20    124 o
  12 -10  -1     15.96     22.20     13.80    124 <
  13  -9  -1     20.83     42.20     14.30    124 <
  14  -8  -1      4.48     27.20     13.70    124 <
  13  -7  -1     36.50     43.00     15.60    124 <
  14  -6  -1    144.80    147.60     17.50    124 o
  14  -4  -1    192.01    203.80     18.00    124 o
  15  -3  -1     16.84     22.60     17.70    124 <
  15  -1  -1     46.80     51.80     19.40    124 <
  16   2  -1     37.65     61.80     20.70    124 <
  -9 -23   0      5.16     13.00      7.10    124 <
 -10 -22   0      2.75      4.20      7.40    124 <
  -8 -22   0      0.78      1.70      7.00    124 <
  -9 -21   0    147.36     69.70      8.60    124 o
  -8 -20   0     73.61     72.40      9.70    124 o
  -7 -19   0      4.16     -0.10     10.10    124 <
  -6 -18   0    398.68    558.40     18.10    124 o
  -7 -17   0     16.29     15.70     14.50    124 <
  -6 -16   0    274.98    231.60     17.60    124 o
  -5 -15   0     21.05     59.50     16.30    124 o
  -5 -13   0   5463.00   6609.30     50.20    124 o
  -4 -12   0    119.05     87.20     21.30    124 o
  -3  -9   0     31.95     52.60     28.30    124 <
  -2  -6   0    506.63    579.80     45.60    124 o
   2   8   0   3471.60   4840.80     48.50    124 o
   2  10   0   6676.20   4243.00     42.40    124 o
   3  11   0    129.25    143.30     22.60    124 o
   3  13   0   2917.90   2956.10     35.60    124 o
   4  14   0     12.37     27.70     18.10    124 <
   3  15   0    274.69    380.10     18.60    124 o
   4  16   0    130.50    144.80     16.40    124 o
   3  17   0     44.70     42.30     14.70    124 <
   4  18   0    224.96    360.10     16.40    124 o
   5  19   0     15.51     -1.90     11.50    124 <
   4  20   0     44.97     56.40     10.60    124 o
   5  21   0     27.78     40.90      9.40    124 o
   4  22   0      3.76      1.30      8.00    124 <
   5  23   0     17.49     46.90      8.60    124 o
   4  24   0      5.28      3.70      6.10    124 <
   6  24   0     10.24      4.50      7.20    124 <
   5  25   0      2.96      8.10      6.10    124 <
 -21  -7   1      2.84     10.50     10.90    124 <
 -20  -4   1     11.82      1.70      9.60    124 <
 -19  -3   1      2.84     18.40     10.80    124 <
 -19  -1   1     44.65     31.00      9.50    124 o
 -18   2   1     20.84      1.20     10.00    124 <
 -17   3   1      5.30     15.10     11.70    124 <
 -18   4   1      9.50     -7.70      8.60    124 <
 -16   4   1      6.77     23.60     13.60    124 <
 -17   5   1      0.71      1.40     11.10    124 <
 -16   6   1      1.00     15.60     11.80    124 <
 -17   7   1     20.93      5.10      9.70    124 <
 -15   7   1      3.94      4.80     13.00    124 <
 -16   8   1      2.58     -1.90     10.20    124 <
 -15   9   1      4.63     15.20     11.20    124 <
 -16  10   1      0.39     -3.70      8.70    124 <
 -14  10   1      4.04     -1.10     11.40    124 <
 -15  11   1      1.05      0.50      9.30    124 <
 -16  12   1      5.49      2.90      7.50    124 <
[truncated: 89,677 more chars]
