# Supplementary material for: Accurate structure models and absolute configuration determination using dynamical effects in continuous-rotation 3D electron diffraction data
Source: Nat Chem. 2023 Apr 20;15(6):848–55. doi: 10.1038/s41557-023-01186-1 (PMC10239730; doi:10.1038/s41557-023-01186-1)
Supplement: Supplementary file 2 — An archive with the CIF files of all refinements (kinematical and dynamical) of compounds analysed in detail in the Article. [file 41557_2023_1186_MOESM2_ESM.zip › natrolite.cif]

#=======================================================================
data_global
#=======================================================================
_audit_creation_method                   'Jana2006 Version : 07/05/2021'

_publ_section_references
;
Palatinus L. & Chapuis G. (2007). J. Appl. Cryst. 40, 786-790.

Palatinus, L., Jacob, D., Cuvillier, P., Klementova, M., Sinkler, W. & Marks,
L. D. (2013). Acta Cryst. A. 69, 171-188.

Petricek, V., Dusek, M. & Palatinus L. (2014). Z. Kristallogr. 229(5), 345-352.

Palatinus, L., Brazda, P., Jelinek, M., Hrda, J., Steciuk, G. & Klementova, M.
(2019). Acta Cryst. B. 75, 512-522.
;
#=======================================================================
data_natrolite_dynamical
#=======================================================================
_computing_data_collection               'self-written scripts, OLYMPUS iTEM'
_computing_cell_refinement               'PETS2'
_computing_data_reduction                'PETS2'
_computing_structure_solution            'superflip'
_computing_structure_refinement          'Jana2006/Dyngo'
_computing_molecular_graphics            'VESTA 3'
#=======================================================================

# 5. CHEMICAL DATA

_chemical_name_common                    'natrolite'
_chemical_formula_sum                    'Al2 H4 Na2 O12 Si3'
_chemical_formula_weight                 380.2

#=======================================================================

# 6. CRYSTAL DATA

_symmetry_cell_setting                   orthorhombic
_symmetry_space_group_name_H-M           'F d d 2'
_symmetry_space_group_name_Hall          'F -2xuvw;-2yuvw;2z'
_symmetry_Int_Tables_number              43

loop_
 _space_group_symop_id
 _space_group_symop_operation_xyz
 1   x,y,z
 2   -x,-y,z
 3   x+1/4,-y+1/4,z+1/4
 4   -x+1/4,y+1/4,z+1/4
 5   x,y+1/2,z+1/2
 6   -x,-y+1/2,z+1/2
 7   x+1/4,-y+3/4,z+3/4
 8   -x+1/4,y+3/4,z+3/4
 9   x+1/2,y,z+1/2
 10  -x+1/2,-y,z+1/2
 11  x+3/4,-y+1/4,z+3/4
 12  -x+3/4,y+1/4,z+3/4
 13  x+1/2,y+1/2,z
 14  -x+1/2,-y+1/2,z
 15  x+3/4,-y+3/4,z+1/4
 16  -x+3/4,y+3/4,z+1/4

_cell_length_a                           18.2682
_cell_length_b                           18.6357
_cell_length_c                           6.6142
_cell_angle_alpha                        90
_cell_angle_beta                         90
_cell_angle_gamma                        90
_cell_volume                             2251.743

_cell_formula_units_Z                    8
_exptl_crystal_density_diffrn            2.2431
_exptl_crystal_F_000                     1520

#=======================================================================

# 7. EXPERIMENTAL DATA

_diffrn_ambient_temperature              293
_diffrn_radiation_type                   'electrons 200 keV'
_diffrn_radiation_source                 'Lab6 cathode'
_diffrn_radiation_wavelength             0.0251
_diffrn_measurement_device               'TEM FEI Tecnai G2 20'
_diffrn_detector                         'Olympus SIS Veleta'
_diffrn_measurement_method               'continuous-rotation 3D ED'
_diffrn_measurement_specimen_support     'holey carbon grid'

_diffrn_reflns_number                    47456
_diffrn_reflns_theta_min                 0.12
_diffrn_reflns_theta_max                 1.15
_diffrn_reflns_theta_full                1.15
_diffrn_measured_fraction_theta_max      0.99
_diffrn_measured_fraction_theta_full     0.99
_diffrn_reflns_av_R_equivalents          ?
_diffrn_reflns_av_unetI/netI             0.027
_diffrn_reflns_limit_h_min               -29
_diffrn_reflns_limit_h_max               29
_diffrn_reflns_limit_k_min               -29
_diffrn_reflns_limit_k_max               29
_diffrn_reflns_limit_l_min               -10
_diffrn_reflns_limit_l_max               10
_diffrn_reflns_reduction_process         ?

_diffrn_radiation_probe                  electron

#=======================================================================

# 8. REFINEMENT DATA.

_refine_special_details
;
Calculated intensities based on dynamical theory of electron diffraction.
Number of individual data sets in refinement:  1
Block  Thickness     Nobs    Nall    Robs    Rall   wRall
   1      363.21     2478    5175  0.0847  0.1731  0.0829
Thickness given in Angstrom.

Refinement statistics relevant for the non-linear least-squares minimisation of wR(all):
Number of reflections in refinement (obs/all):   2478 / 5175
Number of reflections present more than once:    1713
Number of reflections unique in point group 1:   3462
Robs:   0.0847
Rall:   0.1731
wRall:  0.0829

Post-refinement analysis of symmetrically-equivalent reflections:
Number of unique reflections (obs/all): 1221 / 1928
MRobs:  0.0712
MRall:  0.1193
MwRall: 0.0717
;

_reflns_number_total                     5175
_reflns_number_gt                        2478
_reflns_threshold_expression             'I>3\s(I)'

_refine_ls_structure_factor_coef         F
_refine_ls_R_factor_gt                   0.0847
_refine_ls_wR_factor_gt                  0.0775
_refine_ls_R_factor_all                  0.1731
_refine_ls_wR_factor_ref                 0.0829
_refine_ls_goodness_of_fit_ref           2.08
_refine_ls_goodness_of_fit_gt            2.83
_refine_ls_number_reflns                 5175
_refine_ls_number_parameters             253
_refine_ls_number_restraints             3
_refine_ls_number_constraints            3
_refine_ls_weighting_scheme              sigma
_refine_ls_weighting_details             'w=1/(\s^2^(F)+0.0001F^2^)'
_refine_ls_hydrogen_treatment            'refall'
_refine_ls_shift/su_max                  0.0068
_refine_ls_shift/su_mean                 0.0009
_refine_diff_density_max                 0.07
_refine_diff_density_min                 -0.08
_refine_ls_extinction_method             'none'

loop_
 _atom_type_symbol
 _atom_type_scat_source
 Al  International_Tables_Vol_C
 H   International_Tables_Vol_C
 Na  International_Tables_Vol_C
 O   International_Tables_Vol_C
 Si  International_Tables_Vol_C

loop_
 _restr_distance_atom_site_label_1
 _restr_distance_site_symmetry_1
 _restr_distance_atom_site_label_2
 _restr_distance_site_symmetry_2
 _restr_distance_target
 _restr_distance_target_weight_param
O6 . H1 . 0.9584 0.0001
O6 . H2 . 0.9584 0.0001

loop_
 _restr_angle_atom_site_label_1
 _restr_angle_site_symmetry_1
 _restr_angle_atom_site_label_2
 _restr_angle_site_symmetry_2
 _restr_angle_atom_site_label_3
 _restr_angle_site_symmetry_3
 _restr_angle_target
 _restr_angle_target_weight_param
H1 . O6 . H2 . 104.45 0.01

#=======================================================================

# 9. ATOMIC COORDINATES AND DISPLACEMENT PARAMETERS

loop_
 _atom_site_label
 _atom_site_type_symbol
 _atom_site_fract_x
 _atom_site_fract_y
 _atom_site_fract_z
 _atom_site_adp_type
 _atom_site_U_iso_or_equiv
 _atom_site_site_symmetry_multiplicity
 _atom_site_occupancy
 _atom_site_calc_flag
 _atom_site_refinement_flags
 _atom_site_disorder_assembly
 _atom_site_disorder_group
  Si1 Si 0 0 0 Uani 0.0144(8) 8 1 d . . .
  Si2 Si 0.09680(8) 0.03864(10) -0.3694(4) Uani 0.0132(5) 16 1 d . . .
  Al1 Al -0.03709(8) 0.09389(11) 0.3873(4) Uani 0.0112(6) 16 1 d . . .
  Na1 Na -0.22073(11) 0.03113(15) 0.3837(5) Uani 0.0268(8) 16 1 d . . .
  O1 O 0.06959(13) 0.02263(18) -0.1389(5) Uani 0.0232(8) 16 1 d . . .
  O2 O -0.02218(13) 0.06854(17) 0.1330(5) Uani 0.0248(9) 16 1 d . . .
  O3 O -0.06978(11) 0.18252(15) 0.3914(5) Uani 0.0164(8) 16 1 d . . .
  O4 O -0.09940(13) 0.03478(17) 0.4995(5) Uani 0.0201(9) 16 1 d . . .
  O5 O 0.04374(12) 0.09762(19) 0.5277(5) Uani 0.0206(9) 16 1 d . . .
  O6 O -0.30640(15) 0.0616(2) 0.6387(6) Uani 0.0389(11) 16 1 d . . .
  H1 H -0.3531(5) 0.0645(9) 0.573(2) Uiso 0.0467 16 1 d . . .
  H2 H -0.3050(8) 0.1029(7) 0.725(3) Uiso 0.0467 16 1 d . . .

loop_
 _atom_site_aniso_label
 _atom_site_aniso_type_symbol
 _atom_site_aniso_U_11
 _atom_site_aniso_U_22
 _atom_site_aniso_U_33
 _atom_site_aniso_U_12
 _atom_site_aniso_U_13
 _atom_site_aniso_U_23
 Si1 Si 0.0175(11) 0.0174(19) 0.0083(9) -0.0016(11) 0 0
 Si2 Si 0.0127(8) 0.0139(13) 0.0130(6) 0.0002(6) 0.0014(7) 0.0015(9)
 Al1 Al 0.0099(7) 0.0135(14) 0.0101(7) -0.0004(7) -0.0035(7) -0.0015(10)
 Na1 Na 0.0236(10) 0.0272(19) 0.0296(10) 0.0001(10) -0.0048(11) 0.0084(15)
 O1 O 0.0187(11) 0.032(2) 0.0185(11) -0.0018(11) 0.0013(10) 0.0012(15)
 O2 O 0.0320(13) 0.021(2) 0.0211(11) 0.0007(12) 0.0045(12) -0.0031(16)
 O3 O 0.0110(9) 0.0182(18) 0.0199(10) 0.0009(10) 0.0007(11) 0.0010(15)
 O4 O 0.0205(12) 0.018(2) 0.0215(11) -0.0047(11) 0.0019(10) 0.0078(14)
 O5 O 0.0139(12) 0.027(2) 0.0213(11) 0.0006(11) -0.0025(10) -0.0059(14)
 O6 O 0.0356(16) 0.048(3) 0.0327(14) -0.0050(13) -0.0004(16) -0.016(2)

#=======================================================================

# 10. MOLECULAR GEOMETRY

loop_
 _geom_bond_atom_site_label_1
 _geom_bond_atom_site_label_2
 _geom_bond_site_symmetry_1
 _geom_bond_site_symmetry_2
 _geom_bond_distance
 _geom_bond_publ_flag
  Si1 O1 . . 1.624(3) ?
  Si1 O1 . 2_555 1.624(3) ?
  Si1 O2 . . 1.603(3) ?
  Si1 O2 . 2_555 1.603(3) ?
  Si2 Al1 . 1_554 3.104(3) ?
  Si2 Al1 . 3_554 3.049(2) ?
  Si2 Na1 . 2_554 3.080(3) ?
  Si2 Na1 . 3_554 3.578(3) ?
  Si2 O1 . . 1.631(4) ?
  Si2 O3 . 3_554 1.617(3) ?
  Si2 O4 . 2_554 1.621(4) ?
  Si2 O5 . 1_554 1.616(4) ?
  Al1 Na1 . . 3.553(3) ?
  Al1 Na1 . 3_555 3.090(4) ?
  Al1 Na1 . 12_454 3.874(4) ?
  Al1 O2 . . 1.768(4) ?
  Al1 O3 . . 1.757(3) ?
  Al1 O4 . . 1.749(4) ?
  Al1 O5 . . 1.746(3) ?
  Na1 Na1 . 10_454 3.664(4) ?
  Na1 Na1 . 10_455 3.664(4) ?
  Na1 O3 . 11_454 2.510(4) ?
  Na1 O3 . 16_445 2.613(4) ?
  Na1 O4 . . 2.346(3) ?
  Na1 O5 . 11_454 2.380(4) ?
  Na1 O6 . . 2.370(4) ?
  Na1 O6 . 10_454 2.420(5) ?

loop_
 _geom_angle_atom_site_label_1
 _geom_angle_atom_site_label_2
 _geom_angle_atom_site_label_3
 _geom_angle_site_symmetry_1
 _geom_angle_site_symmetry_2
 _geom_angle_site_symmetry_3
 _geom_angle
 _geom_angle_publ_flag
  O1 Si1 O1 . . 2_555 111.10(15) ?
  O1 Si1 O2 . . . 107.54(15) ?
  O1 Si1 O2 . . 2_555 108.63(14) ?
  O1 Si1 O2 2_555 . . 108.63(14) ?
  O1 Si1 O2 2_555 . 2_555 107.54(15) ?
  O2 Si1 O2 . . 2_555 113.44(17) ?
  Al1 Si2 Al1 1_554 . 3_554 108.52(8) ?
  Al1 Si2 Na1 1_554 . 2_554 116.38(10) ?
  Al1 Si2 Na1 1_554 . 3_554 54.54(6) ?
  Al1 Si2 O1 1_554 . . 107.77(12) ?
  Al1 Si2 O3 1_554 . 3_554 130.92(15) ?
  Al1 Si2 O4 1_554 . 2_554 91.47(14) ?
  Al1 Si2 O5 1_554 . 1_554 23.53(12) ?
  Al1 Si2 Na1 3_554 . 2_554 78.43(7) ?
  Al1 Si2 Na1 3_554 . 3_554 64.26(6) ?
  Al1 Si2 O1 3_554 . . 109.26(15) ?
  Al1 Si2 O3 3_554 . 3_554 26.52(11) ?
  Al1 Si2 O4 3_554 . 2_554 126.41(14) ?
  Al1 Si2 O5 3_554 . 1_554 86.28(13) ?
  Na1 Si2 Na1 2_554 . 3_554 130.75(9) ?
  Na1 Si2 O1 2_554 . . 129.99(15) ?
  Na1 Si2 O3 2_554 . 3_554 58.06(13) ?
  Na1 Si2 O4 2_554 . 2_554 48.56(11) ?
  Na1 Si2 O5 2_554 . 1_554 120.31(17) ?
  Na1 Si2 O1 3_554 . . 93.52(14) ?
  Na1 Si2 O3 3_554 . 3_554 90.73(13) ?
  Na1 Si2 O4 3_554 . 2_554 143.67(16) ?
  Na1 Si2 O5 3_554 . 1_554 32.55(13) ?
  O1 Si2 O3 . . 3_554 107.88(19) ?
  O1 Si2 O4 . . 2_554 110.8(2) ?
  O1 Si2 O5 . . 1_554 109.60(18) ?
  O3 Si2 O4 3_554 . 2_554 106.04(17) ?
  O3 Si2 O5 3_554 . 1_554 110.96(18) ?
  O4 Si2 O5 2_554 . 1_554 111.5(2) ?
  Si2 Al1 Si2 1_556 . 11_455 142.56(10) ?
  Si2 Al1 Na1 1_556 . . 129.68(9) ?
  Si2 Al1 Na1 1_556 . 3_555 70.58(7) ?
  Si2 Al1 Na1 1_556 . 12_454 119.62(7) ?
  Si2 Al1 O2 1_556 . . 106.45(12) ?
  Si2 Al1 O3 1_556 . . 124.89(13) ?
  Si2 Al1 O4 1_556 . . 94.81(13) ?
  Si2 Al1 O5 1_556 . . 21.69(12) ?
  Si2 Al1 Na1 11_455 . . 65.12(6) ?
  Si2 Al1 Na1 11_455 . 3_555 74.89(8) ?
  Si2 Al1 Na1 11_455 . 12_454 51.14(6) ?
  Si2 Al1 O2 11_455 . . 106.57(14) ?
  Si2 Al1 O3 11_455 . . 24.27(8) ?
  Si2 Al1 O4 11_455 . . 90.32(12) ?
  Si2 Al1 O5 11_455 . . 124.58(16) ?
  Na1 Al1 Na1 . . 3_555 128.47(9) ?
  Na1 Al1 Na1 . . 12_454 109.17(7) ?
  Na1 Al1 O2 . . . 92.93(12) ?
  Na1 Al1 O3 . . . 89.35(10) ?
  Na1 Al1 O4 . . . 35.03(11) ?
  Na1 Al1 O5 . . . 144.63(16) ?
  Na1 Al1 Na1 3_555 . 12_454 62.29(8) ?
  Na1 Al1 O2 3_555 . . 129.98(14) ?
  Na1 Al1 O3 3_555 . . 54.31(11) ?
  Na1 Al1 O4 3_555 . . 120.41(17) ?
  Na1 Al1 O5 3_555 . . 50.03(13) ?
  Na1 Al1 O2 12_454 . . 79.81(14) ?
  Na1 Al1 O3 12_454 . . 34.13(11) ?
  Na1 Al1 O4 12_454 . . 140.79(12) ?
  Na1 Al1 O5 12_454 . . 99.40(14) ?
  O2 Al1 O3 . . . 108.55(19) ?
  O2 Al1 O4 . . . 109.61(18) ?
  O2 Al1 O5 . . . 112.73(16) ?
  O3 Al1 O4 . . . 111.37(15) ?
  O3 Al1 O5 . . . 104.01(18) ?
  O4 Al1 O5 . . . 110.48(19) ?
  Si2 Na1 Si2 2_556 . 11_455 98.38(8) ?
  Si2 Na1 Al1 2_556 . . 56.03(6) ?
  Si2 Na1 Al1 2_556 . 11_454 152.41(10) ?
  Si2 Na1 Al1 2_556 . 16_445 50.43(6) ?
  Si2 Na1 Na1 2_556 . 10_454 124.03(10) ?
  Si2 Na1 Na1 2_556 . 10_455 66.56(8) ?
  Si2 Na1 O3 2_556 . 11_454 169.25(14) ?
  Si2 Na1 O3 2_556 . 16_445 31.68(6) ?
  Si2 Na1 O4 2_556 . . 31.19(9) ?
  Si2 Na1 O5 2_556 . 11_454 118.38(11) ?
  Si2 Na1 O6 2_556 . . 102.07(14) ?
  Si2 Na1 O6 2_556 . 10_454 84.43(12) ?
  Si2 Na1 Al1 11_455 . . 50.62(5) ?
  Si2 Na1 Al1 11_455 . 11_454 54.89(7) ?
  Si2 Na1 Al1 11_455 . 16_445 146.63(9) ?
  Si2 Na1 Na1 11_455 . 10_454 113.13(10) ?
  Si2 Na1 Na1 11_455 . 10_455 113.76(10) ?
  Si2 Na1 O3 11_455 . 11_454 89.52(11) ?
  Si2 Na1 O3 11_455 . 16_445 124.48(11) ?
  Si2 Na1 O4 11_455 . . 69.45(10) ?
  Si2 Na1 O5 11_455 . 11_454 21.42(8) ?
  Si2 Na1 O6 11_455 . . 90.38(14) ?
  Si2 Na1 O6 11_455 . 10_454 126.59(14) ?
  Al1 Na1 Al1 . . 11_454 97.23(8) ?
  Al1 Na1 Al1 . . 16_445 104.99(7) ?
  Al1 Na1 Na1 . . 10_454 112.70(9) ?
  Al1 Na1 Na1 . . 10_455 111.95(9) ?
  Al1 Na1 O3 . . 11_454 126.60(12) ?
  Al1 Na1 O3 . . 16_445 87.69(8) ?
  Al1 Na1 O4 . . . 25.34(9) ?
  Al1 Na1 O5 . . 11_454 65.47(8) ?
  Al1 Na1 O6 . . . 122.66(14) ?
  Al1 Na1 O6 . . 10_454 92.65(10) ?
  Al1 Na1 Al1 11_454 . 16_445 157.16(8) ?
  Al1 Na1 Na1 11_454 . 10_454 69.41(8) ?
  Al1 Na1 Na1 11_454 . 10_455 126.87(9) ?
  Al1 Na1 O3 11_454 . 11_454 34.64(8) ?
  Al1 Na1 O3 11_454 . 16_445 170.05(13) ?
  Al1 Na1 O4 11_454 . . 121.40(13) ?
  Al1 Na1 O5 11_454 . 11_454 34.20(8) ?
  Al1 Na1 O6 11_454 . . 86.31(13) ?
  Al1 Na1 O6 11_454 . 10_454 105.41(15) ?
  Al1 Na1 Na1 16_445 . 10_454 96.68(9) ?
  Al1 Na1 Na1 16_445 . 10_455 48.30(7) ?
  Al1 Na1 O3 16_445 . 11_454 123.09(11) ?
  Al1 Na1 O3 16_445 . 16_445 22.16(7) ?
  Al1 Na1 O4 16_445 . . 81.36(11) ?
  Al1 Na1 O5 16_445 . 11_454 168.04(12) ?
  Al1 Na1 O6 16_445 . . 86.10(13) ?
  Al1 Na1 O6 16_445 . 10_454 68.84(12) ?
  Na1 Na1 Na1 10_454 . 10_455 128.98(9) ?
  Na1 Na1 O3 10_454 . 11_454 45.48(9) ?
  Na1 Na1 O3 10_454 . 16_445 116.65(12) ?
  Na1 Na1 O4 10_454 . . 125.43(13) ?
  Na1 Na1 O5 10_454 . 11_454 93.86(13) ?
  Na1 Na1 O6 10_454 . . 121.70(12) ?
  Na1 Na1 O6 10_454 . 10_454 39.61(10) ?
  Na1 Na1 O3 10_455 . 11_454 116.82(10) ?
  Na1 Na1 O3 10_455 . 16_445 43.23(8) ?
  Na1 Na1 O4 10_455 . . 89.43(12) ?
  Na1 Na1 O5 10_455 . 11_454 126.78(14) ?
  Na1 Na1 O6 10_455 . . 40.61(12) ?
  Na1 Na1 O6 10_455 . 10_454 115.96(15) ?
  O3 Na1 O3 11_454 . 16_445 144.12(13) ?
  O3 Na1 O4 11_454 . . 151.85(16) ?
  O3 Na1 O5 11_454 . 11_454 68.65(12) ?
  O3 Na1 O6 11_454 . . 85.05(13) ?
  O3 Na1 O6 11_454 . 10_454 85.01(14) ?
  O3 Na1 O4 16_445 . . 62.60(11) ?
  O3 Na1 O5 16_445 . 11_454 145.90(15) ?
  O3 Na1 O6 16_445 . . 83.76(15) ?
  O3 Na1 O6 16_445 . 10_454 82.90(15) ?
  O4 Na1 O5 . . 11_454 87.93(13) ?
  O4 Na1 O6 . . . 112.60(17) ?
  O4 Na1 O6 . . 10_454 92.63(13) ?
  O5 Na1 O6 11_454 . . 93.17(16) ?
  O5 Na1 O6 11_454 . 10_454 117.27(17) ?
  O6 Na1 O6 . . 10_454 141.52(17) ?
  Si1 O1 Si2 . . . 144.57(19) ?
  Si1 O2 Al1 . . . 140.7(2) ?
  Si2 O3 Al1 11_455 . . 129.21(17) ?
  Si2 O3 Na1 11_455 . 3_555 128.13(19) ?
  Si2 O3 Na1 11_455 . 12_454 90.26(15) ?
  Al1 O3 Na1 . . 3_555 91.05(13) ?
  Al1 O3 Na1 . . 12_454 123.71(16) ?
  Na1 O3 Na1 3_555 . 12_454 91.29(12) ?
  Si2 O4 Al1 2_556 . . 137.70(18) ?
  Si2 O4 Na1 2_556 . . 100.26(16) ?
  Al1 O4 Na1 . . . 119.63(19) ?
  Si2 O5 Al1 1_556 . . 134.8(2) ?
  Si2 O5 Na1 1_556 . 3_555 126.02(19) ?
  Al1 O5 Na1 . . 3_555 95.77(16) ?
  Na1 O6 Na1 . . 10_455 99.78(16) ?

#=======================================================================

# 11. STRUCTURE-FACTOR LIST

loop_
 _reflns_scale_group_code
 _reflns_scale_meas_intensity
    1   847.329
    2   882.928
    3   878.164
    4   982.021
    9   644.421
   10   613.713
   11   796.619
   12   909.164
   13   908.331
   14   847.155
   15   817.794
   16   802.596
   17   854.905
   18   867.456
   19   868.984
   20   892.181
   21   893.920
   22   963.115
   23   963.754
   24   933.373
   25   908.223
   26   928.307
   27   917.208
   28   948.821
   29   913.734
   30   945.659
   31   967.908
   32  1018.401
   33  1065.768
   34  1069.782
   35   988.210
   36  1006.993
   37  1006.695
   38   987.513
   39   985.510
   40  1016.156
   41  1010.891
   42   999.904
   43   989.084
   44   985.311
   45  1008.730
   46   974.131
   47   963.234
   48   960.077
   49   998.928
   50   971.315
   51   983.435
   52   943.201
   53   965.594
   54   966.312
   55   984.051
   56   987.091
   57   971.796
   58   978.714
   59   966.752
   60   946.998
   61   982.818
   62  1040.180
   63  1011.365
   64   987.140
   65  1073.508
   66  1117.621
   67   982.593
   68   964.022
   69   994.565
   70   968.881
   71  1015.124
   72  1028.937
   73  1006.814
   74   949.764
   75  1022.879
   76   991.006
   77   987.334
   78   982.798
   79   970.069
   80   957.782
   81   974.313
   82  1003.370
   83   998.999
   84   843.622
   85   912.727
   86   965.315
   87   954.299
   88   960.687
   89   916.921
   90   923.940
   91   900.410
   92   916.327
   93   860.204
   94   910.977
   95   861.948
   96   909.340
   97   886.094
   98   877.032
   99   883.784
  100   893.226
  101   884.106
  102   902.393
  103   863.998
  104   865.058
  105   813.048
  106   857.223
  107   831.822
  108   841.367
  109   812.026
  110   823.021
  111   798.227
  112   803.137
  113   809.698
  114   752.407
  115   763.574
  116   815.189
  117   704.684
  118   746.109
  119   730.613
  120   769.344
  121   790.452
  122   734.761
  123   724.032
  124   705.363
  125   691.892
  126   678.782
  127   677.516
  128   697.050
  129   672.555
  130   676.735
  131   637.520
  132   645.558
  133   690.052
  134   613.767
  135   611.026
  136   622.200
  137   570.196
  138   574.318
  139   581.067
  140   599.754
  141   513.375
  142   603.807
  143   632.683
  144   578.525
  145   556.953
  146   573.433
  147   574.623
  148   522.900
  149   526.568
  150   514.939
  151   536.699
  152   502.192
  153   505.168
  154   494.307
  155   421.242
  156   478.144
  157   497.125
  158   449.836
  159   448.565
  160   409.367
  161   466.068
  162   456.286
  163   427.434
  164   386.908
  165   362.600

loop_
 _refln_index_h
 _refln_index_k
 _refln_index_l
 _refln_intensity_calc
 _refln_intensity_meas
 _refln_intensity_sigma
 _refln_scale_group_code
 _refln_observed_status
  10  10  -8   151.68   163.40    31.50      1 o
  12  10  -8    33.21    57.20    30.50      1 <
  13   9  -7   165.04   155.50    28.60      1 o
  15   9  -7    47.25    71.00    30.70      1 <
  17   9  -7    65.87    56.10    30.90      1 <
 -20   6  -6   203.49   300.20    40.00      1 o
 -18   6  -6   294.99   291.60    43.20      1 o
  16   8  -6   146.03   138.70    28.10      1 o
  18   8  -6    74.63    90.80    30.70      1 <
  17   7  -5   314.32   282.40    29.40      1 o
  19   7  -5   152.00    42.20    30.90      1 <
  21   7  -5    15.49   -30.80    30.40      1 <
  20   6  -4   169.58   145.30    28.70      1 o
  22   6  -4    31.49   -35.10    30.50      1 <
  21   5  -3    19.85     8.50    27.60      1 <
  23   5  -3    65.82    12.90    30.80      1 <
  22   4  -2    35.59    69.90    27.10      1 <
  24   4  -2   105.89    88.90    27.60      1 o
  26   4  -2     2.55   -20.80    30.20      1 <
  25   3  -1   116.24   120.90    27.80      1 o
  27   3  -1    71.01    32.60    30.20      1 <
  26   2   0    27.64    60.50    27.10      1 <
  27   1   1    13.05    50.30    27.20      1 <
   5  -9   9    30.67    54.80    42.70      1 <
  17   9  -7    70.08    56.10    30.90      2 <
 -20   6  -6   188.94   300.20    40.00      2 o
  18   8  -6    41.93    90.80    30.70      2 <
  20   8  -6    52.79    13.20    27.30      2 <
 -15   5  -5  1167.20  1111.30    48.90      2 o
  21   7  -5    35.78   -30.80    30.40      2 <
  22   6  -4    32.85   -35.10    30.50      2 <
  24   6  -4     6.72   -17.90    27.10      2 <
  25   5  -3    20.61    79.10    30.10      2 <
  26   4  -2     3.90   -20.80    30.20      2 <
  27   3  -1    82.22    32.60    30.20      2 <
   4  -8   8    59.10   146.20    43.30      2 o
   3  -9   9   205.36   154.80    41.90      2 o
  17   9  -7    66.50    56.10    30.90      3 <
  18   8  -6    81.67    90.80    30.70      3 <
  20   8  -6    31.93    13.20    27.30      3 <
 -23   5  -5    65.20   119.90    39.10      3 o
 -21   5  -5    73.56    93.90    39.30      3 <
 -19   5  -5    96.96   103.30    42.00      3 <
 -17   5  -5   899.09   886.60    45.40      3 o
  21   7  -5    10.93   -30.80    30.40      3 <
  22   6  -4    33.46   -35.10    30.50      3 <
  24   6  -4     4.28   -17.90    27.10      3 <
  25   5  -3    21.46    79.10    30.10      3 <
  26   4  -2     2.99   -20.80    30.20      3 <
  27   3  -1    81.38    32.60    30.20      3 <
   4  -8   8    61.35   146.20    43.30      3 o
   3  -9   9   225.04   154.80    41.90      3 o
  20   8  -6    39.46    13.20    27.30      4 <
 -23   5  -5    74.99   119.90    39.10      4 o
 -21   5  -5    73.43    93.90    39.30      4 <
 -19   5  -5   131.90   103.30    42.00      4 <
 -14   4  -4   192.30   215.90    45.90      4 o
  24   6  -4     6.86   -17.90    27.10      4 <
  25   5  -3    18.14    79.10    30.10      4 <
   4  -8   8    94.27   146.20    43.30      4 o
   3  -9   9   267.75   154.80    41.90      4 o
  15   3  -3   846.15   935.60    36.30      9 o
  17   3  -3   655.76   511.80    33.80      9 o
  16   2  -2   744.99   823.00    36.30      9 o
  18   2  -2   378.25   406.30    33.20      9 o
  19   1  -1   411.11   288.10    32.60      9 o
   7   9  -9   121.21    87.60    36.40     10 <
   4   8  -8    28.36   236.30    37.10     10 o
   6   8  -8   207.43   118.40    37.50     10 o
   8   8  -8   247.65   379.20    35.70     10 o
  10   8  -8   132.17    47.20    34.10     10 <
  12   8  -8    13.62    97.50    34.10     10 <
  14   8  -8    16.51    30.20    30.90     10 <
   3   7  -7  1132.50   625.80    42.20     10 o
  25  -1   1    59.72    86.60    31.00     10 <
  27  -1   1    27.77   111.80    30.90     10 o
  22  -2   2    20.46    67.10    34.50     10 <
  24  -2   2   186.45   148.50    34.00     10 o
  26  -2   2   200.40    75.00    33.70     10 <
  15  -3   3   403.48   873.30    47.90     10 o
  17  -3   3   296.41   438.90    41.20     10 o
  19  -3   3   156.95   252.80    37.60     10 o
  21  -3   3   325.43   123.60    37.10     10 o
   1   9  -9   232.18   336.90    42.50     11 o
   3   9  -9    86.52   130.10    40.00     11 o
   5   9  -9    29.62    55.50    36.70     11 <
   7   9  -9   107.40    87.60    36.40     11 <
   0   8  -8   311.78   366.30    43.30     11 o
   2   8  -8    58.34   127.80    39.50     11 o
   4   8  -8    25.67   236.30    37.10     11 o
   6   8  -8   215.43   118.40    37.50     11 o
   8   8  -8   250.78   379.20    35.70     11 o
  -1   7  -7   494.06   500.70    48.40     11 o
   1   7  -7   550.80   373.20    43.40     11 o
   3   7  -7   976.79   625.80    42.20     11 o
  -2   6  -6   525.14   906.70    55.00     11 o
  27  -1   1    24.82   111.80    30.90     11 o
  24  -2   2   156.67   148.50    34.00     11 o
  26  -2   2   156.53    75.00    33.70     11 <
  19  -3   3   113.17   252.80    37.60     11 o
  21  -3   3   241.53   123.60    37.10     11 o
  23  -3   3    64.88   122.00    36.30     11 o
  25  -3   3    23.05    44.20    33.70     11 <
  16  -4   4    77.92   211.60    46.40     11 o
  18  -4   4   402.62   351.40    44.90     11 o
  20  -4   4    40.38   112.30    39.10     11 <
  22  -4   4   576.20   494.20    40.90     11 o
  24  -4   4    35.67   119.80    38.70     11 o
  -3   9  -9   115.92    51.80    48.90     12 <
  -4   8  -8    93.55   215.70    55.10     12 o
 -27   3  -1    79.69    46.90    33.30     12 <
 -26   2   0    92.37    87.90    30.20     12 <
 -27   1   1    32.57   -66.40    30.20     12 <
 -25   1   1   103.60   108.60    31.20     12 o
 -26   0   2   169.07   112.90    31.10     12 o
 -25  -1   3    19.61    56.00    29.90     12 <
 -23  -1   3   154.66   137.20    28.40     12 o
 -24  -2   4    68.83    21.30    30.30     12 <
 -22  -2   4    15.10    -3.50    27.20     12 <
 -23  -3   5   127.99   160.80    27.60     12 o
 -21  -3   5   109.86    83.30    27.90     12 <
  18  -6   6   827.50   784.30    55.70     12 o
  20  -6   6   368.03   331.50    48.30     12 o
 -20  -4   6   124.46    55.60    30.90     12 <
 -18  -4   6   108.58    85.80    30.60     12 <
 -17  -5   7   130.31   214.00    28.10     12 o
 -14  -6   8   262.68   284.40    31.60     12 o
 -17  -5   7   129.83   214.00    28.10     13 o
 -15  -5   7   152.24    74.10    31.30     13 <
 -14  -6   8   264.15   284.40    31.60     13 o
  -3   9  -9   110.41    51.80    48.90     13 <
  -4   8  -8    92.67   215.70    55.10     13 o
 -27   3  -1    79.53    46.90    33.30     13 <
 -26   2   0    92.67    87.90    30.20     13 <
 -27   1   1    32.45   -66.40    30.20     13 <
 -25   1   1   103.35   108.60    31.20     13 o
 -26   0   2   169.55   112.90    31.10     13 o
 -25  -1   3    20.14    56.00    29.90     13 <
 -23  -1   3   156.06   137.20    28.40     13 o
 -24  -2   4    69.99    21.30    30.30     13 <
 -22  -2   4    15.03    -3.50    27.20     13 <
 -23  -3   5   125.14   160.80    27.60     13 o
 -21  -3   5   109.79    83.30    27.90     13 <
 -19  -3   5    74.84    84.50    30.90     13 <
  18  -6   6   823.31   784.30    55.70     13 o
 -20  -4   6   125.62    55.60    30.90     13 <
 -18  -4   6   109.38    85.80    30.60     13 <
  17  -7   7   110.91    76.10    65.00     14 <
 -15  -5   7    77.41    74.10    31.30     14 <
 -13  -5   7   472.82   459.10    32.70     14 o
 -12  -6   8   102.51   139.80    33.20     14 o
 -10  -6   8    36.96    34.50    33.50     14 <
  -9  -7   9    12.12    35.10    33.10     14 <
  -7  -7   9   118.68    -4.30    33.80     14 <
  -5   9  -9    52.29   154.80    54.90     14 <
 -25   5  -3    20.75    43.90    35.40     14 <
 -26   4  -2    42.56    27.00    30.10     14 <
 -24   4  -2    82.85    41.70    33.40     14 <
 -25   3  -1    74.99    51.30    30.50     14 <
 -23   3  -1    40.76    33.10    32.90     14 <
 -24   2   0    34.89    70.80    26.90     14 <
 -22   2   0   401.31   399.80    36.00     14 o
 -23   1   1   222.53   214.10    28.80     14 o
 -21   1   1    96.65    22.10    30.90     14 <
 -22   0   2   284.52   273.40    29.10     14 o
 -21  -1   3    28.33    73.80    27.30     14 <
 -19  -1   3    86.69   190.30    31.80     14 o
 -20  -2   4    29.27    34.00    27.50     14 <
 -18  -2   4    87.92    36.10    31.10     14 <
 -19  -3   5    58.79    84.50    30.90     14 <
 -17  -3   5    83.61    32.80    31.00     14 <
 -16  -4   6   130.08    98.50    28.40     14 o
 -14  -4   6   416.24   399.40    33.00     14 o
 -13  -5   7   470.74   459.10    32.70     15 o
 -11  -5   7    31.15    28.30    30.60     15 <
 -10  -6   8    32.73    34.50    33.50     15 <
  -8  -6   8    14.36   -17.80    32.90     15 <
  -7  -7   9   168.66    -4.30    33.80     15 <
 -24   6  -4     9.16    -0.80    35.60     15 <
 -25   5  -3     8.02    43.90    35.40     15 <
 -24   4  -2    86.83    41.70    33.40     15 <
 -23   3  -1    36.31    33.10    32.90     15 <
 -22   2   0   422.77   399.80    36.00     15 o
 -21   1   1    74.85    22.10    30.90     15 <
 -19  -1   3   122.11   190.30    31.80     15 o
 -17  -1   3    12.62   -99.10    31.10     15 <
 -18  -2   4    88.60    36.10    31.10     15 <
 -16  -2   4    60.45    48.00    30.50     15 <
 -17  -3   5    45.39    32.80    31.00     15 <
 -15  -3   5   153.99   130.70    31.30     15 o
 -14  -4   6   375.60   399.40    33.00     15 o
 -12  -4   6   231.32   239.70    31.60     15 o
  -7   9  -9    85.99    84.60    62.30     16 <
  17   5  -7    65.58    26.30    31.20     16 <
  18   4  -6     8.13    42.90    30.40     16 <
  20   4  -6    66.08   113.70    27.40     16 o
  19   3  -5    99.18   119.20    30.80     16 o
  21   3  -5   135.89    82.40    27.90     16 <
  23   3  -5    53.39     1.60    27.40     16 <
  22   2  -4    38.78    97.40    27.50     16 o
  24   2  -4    40.70    51.70    27.20     16 <
 -24   6  -4     9.65    -0.80    35.60     16 <
  23   1  -3   124.76   135.50    30.90     16 o
  25   1  -3    35.48    -3.70    27.00     16 <
 -23   5  -3    58.68    58.80    35.90     16 <
  26   0  -2   206.94   247.00    28.60     16 o
 -22   4  -2   124.52    96.50    33.40     16 <
  27  -1  -1    28.66   -50.90    30.20     16 <
 -21   3  -1   199.47   138.10    33.70     16 o
 -20   2   0    45.28    96.70    30.40     16 o
 -19   1   1   103.21    83.80    30.70     16 <
 -18   0   2   451.40   399.20    32.90     16 o
 -17  -1   3    17.06   -99.10    31.10     16 <
 -15  -1   3   205.14   193.30    31.70     16 o
 -16  -2   4    57.17    48.00    30.50     16 <
 -14  -2   4   118.28    99.10    31.30     16 o
 -13  -3   5   432.80   460.60    30.30     16 o
 -12  -4   6   228.12   239.70    31.60     16 o
 -10  -4   6   161.54   124.20    30.90     16 o
  -9  -5   7   209.73   218.50    34.40     16 o
  -8  -6   8    12.26   -17.80    32.90     16 <
  -6  -6   8    71.71    50.70    36.00     16 <
  -5  -7   9    50.03   -38.10    36.20     16 <
  -7   9  -9    86.01    84.60    62.30     17 <
  14   6  -8   204.12   233.50    32.10     17 o
  15   5  -7   209.19   239.00    31.80     17 o
  17   5  -7    54.60    26.30    31.20     17 <
  16   4  -6    44.53    80.00    27.50     17 <
  18   4  -6    11.58    42.90    30.40     17 <
  20   4  -6    40.45   113.70    27.40     17 o
  17   3  -5    89.92   158.20    27.80     17 o
  19   3  -5   136.43   119.20    30.80     17 o
  21   3  -5   111.66    82.40    27.90     17 <
  18   2  -4   153.53   164.50    28.20     17 o
  20   2  -4    11.32   -10.30    30.40     17 <
  22   2  -4    57.22    97.40    27.50     17 o
 -22   6  -4    16.98    30.50    38.90     17 <
  19   1  -3   113.82   120.90    31.80     17 o
  21   1  -3    10.28   -54.10    27.10     17 <
  23   1  -3   142.88   135.50    30.90     17 o
 -21   5  -3    68.72    82.70    36.40     17 <
  22   0  -2   311.44   339.80    29.60     17 o
 -20   4  -2   772.50   722.70    37.10     17 o
  23  -1  -1   133.47   157.80    31.40     17 o
  25  -1  -1   116.01   186.40    31.40     17 o
  27  -1  -1    30.52   -50.90    30.20     17 <
 -19   3  -1    99.55   124.00    34.20     17 o
  24  -2   0    69.81   133.90    30.70     17 o
  26  -2   0    19.42    51.90    27.10     17 <
 -18   2   0   202.81   190.00    34.40     17 o
  27  -3   1   156.46   114.60    30.80     17 o
 -17   1   1   693.63   698.10    34.60     17 o
 -15  -1   3   242.97   193.30    31.70     17 o
 -14  -2   4   122.96    99.10    31.30     17 o
 -12  -2   4   429.04   362.20    33.30     17 o
 -11  -3   5   184.58   139.40    31.10     17 o
 -10  -4   6   179.36   124.20    30.90     17 o
  -7  -5   7    27.41    78.90    33.20     17 <
  -6  -6   8    72.66    50.70    36.00     17 <
  -3  -7   9    19.43    10.50    37.90     17 <
  10   6  -8   159.03   103.90    34.30     18 o
  12   6  -8    82.81    82.90    34.20     18 <
  11   5  -7    23.88   -50.00    30.70     18 <
  13   5  -7   240.02   201.50    32.20     18 o
  12   4  -6   314.25   331.40    32.30     18 o
  14   4  -6   413.15   382.70    30.50     18 o
  13   3  -5   289.66   362.10    32.30     18 o
  15   3  -5   511.83   378.00    29.90     18 o
 -21   7  -5    10.56   220.50    46.00     18 o
  14   2  -4   199.02   144.00    31.60     18 o
  16   2  -4    81.95    88.70    27.90     18 o
  17   1  -3    52.75    19.20    27.70     18 <
  19   1  -3   154.93   120.90    31.80     18 o
  18   0  -2   525.12   483.60    33.40     18 o
  19  -1  -1   118.39    99.60    31.20     18 o
  21  -1  -1    76.07    91.10    30.80     18 <
 -19   3  -1   109.03   124.00    34.20     18 o
  22  -2   0   288.50   342.60    32.30     18 o
  24  -2   0    98.52   133.90    30.70     18 o
  23  -3   1   113.58    98.60    30.80     18 o
  25  -3   1   196.97   189.60    32.10     18 o
  27  -3   1   131.70   114.60    30.80     18 o
 -15   1   1  4704.40  4789.50    54.50     18 o
  26  -4   2    17.58    51.40    30.10     18 <
 -14   0   2  3236.50  3311.00    48.60     18 o
 -13  -1   3   610.35   648.70    31.80     18 o
 -12  -2   4   427.21   362.20    33.30     18 o
  -9  -3   5  1801.80  1720.20    40.70     18 o
  -8  -4   6   614.37   689.40    37.10     18 o
  -5  -5   7    69.81   181.30    36.50     18 o
  -4  -6   8   127.03   127.00    36.90     18 o
  -1  -7   9   166.48    99.60    41.20     18 <
   9   7  -9    62.75    79.40    34.00     19 <
   8   6  -8    14.73    35.40    34.00     19 <
  10   6  -8   169.27   103.90    34.30     19 o
   9   5  -7   215.61   162.90    34.70     19 o
  11   5  -7    23.31   -50.00    30.70     19 <
  10   4  -6   205.11   194.90    31.90     19 o
  12   4  -6   305.68   331.40    32.30     19 o
  11   3  -5   142.15   140.20    31.80     19 o
  13   3  -5   277.94   362.10    32.30     19 o
 -21   7  -5    13.29   220.50    46.00     19 o
  14   2  -4   216.07   144.00    31.60     19 o
 -20   6  -4   260.15   207.10    42.00     19 o
  15   1  -3   190.93   155.80    31.80     19 o
 -19   5  -3   144.55   157.60    40.10     19 o
  18   0  -2   483.17   483.60    33.40     19 o
 -18   4  -2   526.84   439.20    36.70     19 o
  17  -1  -1   599.00   593.80    34.00     19 o
  19  -1  -1   126.55    99.60    31.20     19 o
 -17   3  -1   195.72   109.20    34.60     19 o
  20  -2   0    74.17   143.50    33.60     19 o
 -16   2   0    68.03   141.40    35.60     19 o
  21  -3   1   300.96   225.70    35.30     19 o
  23  -3   1   119.71    98.60    30.80     19 o
 -15   1   1  4696.50  4789.50    54.50     19 o
 -27   3   1    86.73    45.20    30.40     19 <
  24  -4   2   119.76   100.90    33.80     19 <
  26  -4   2    19.92    51.40    30.10     19 <
 -26   2   2    18.59     0.50    30.10     19 <
 -11  -1   3  1501.80  1471.20    40.50     19 o
 -25   1   3    40.11     6.30    30.00     19 <
 -10  -2   4   112.04   201.10    35.40     19 o
 -24   0   4   120.53   122.70    28.00     19 o
  -9  -3   5  1733.30  1720.20    40.70     19 o
 -23  -1   5    64.84    41.60    27.30     19 <
  -6  -4   6   115.08    88.70    36.80     19 <
 -20  -2   6   129.57   171.20    27.80     19 o
  -5  -5   7    47.79   181.30    36.50     19 o
 -19  -3   7     7.95    34.10    29.40     19 <
  -2  -6   8   196.94   212.60    39.60     19 o
   7   7  -9    74.89    42.60    33.80     20 <
   6   6  -8   106.00   128.30    34.30     20 o
   8   6  -8    27.18    35.40    34.00     20 <
   7   5  -7    39.24    19.10    34.60     20 <
   9   5  -7   235.62   162.90    34.70     20 o
   8   4  -6   785.49   674.40    37.30     20 o
  10   4  -6   207.95   194.90    31.90     20 o
  11   3  -5   158.92   140.20    31.80     20 o
  12   2  -4   488.15   505.20    34.10     20 o
  13   1  -3   488.07   544.40    34.50     20 o
  14   0  -2  4300.10  4373.30    52.50     20 o
  15  -1  -1  4248.00  4366.00    52.60     20 o
  17  -1  -1   539.32   593.80    34.00     20 o
  18  -2   0   173.54   122.10    34.60     20 o
  19  -3   1   224.23   264.20    35.10     20 o
  21  -3   1   330.96   225.70    35.30     20 o
 -13   1   1   787.84   757.10    37.40     20 o
 -27   3   1   105.15    45.20    30.40     20 <
  22  -4   2   179.19   172.40    33.90     20 o
 -26   2   2    16.52     0.50    30.10     20 <
 -24   2   2    11.98    34.80    30.30     20 <
  25  -5   3    22.95    26.20    35.80     20 <
 -11  -1   3  1545.60  1471.20    40.50     20 o
 -23   1   3   360.26   322.00    32.70     20 o
  -7  -3   5   540.89   490.50    37.10     20 o
 -21  -1   5     5.40    50.00    27.30     20 <
 -20  -2   6   144.09   171.20    27.80     20 o
 -18  -2   6    77.04   180.10    30.90     20 o
  -3  -5   7   669.71   712.60    39.50     20 o
 -17  -3   7     7.76    32.50    30.00     20 <
   5   7  -9    14.23   -10.20    36.50     21 <
   6   6  -8   117.13   128.30    34.30     21 o
   7   5  -7    40.75    19.10    34.60     21 <
   8   4  -6   813.87   674.40    37.30     21 o
 -20   8  -6    40.88   117.00    50.60     21 <
   9   3  -5   782.66   906.90    38.20     21 o
  10   2  -4   443.75   416.50    37.50     21 o
  11   1  -3  1212.90  1326.70    39.20     21 o
  14   0  -2  4285.60  4373.30    52.50     21 o
 -16   4  -2  2201.00  1776.40    47.50     21 o
  15  -1  -1  4364.00  4366.00    52.60     21 o
 -15   3  -1  1154.00  1190.80    40.90     21 o
  16  -2   0   363.44   499.00    36.60     21 o
 -14   2   0   483.35   570.10    37.30     21 o
 -26   4   0    34.59    47.40    33.10     21 <
  19  -3   1   223.45   264.20    35.10     21 o
 -13   1   1   790.04   757.10    37.40     21 o
 -25   3   1   234.43   228.10    31.50     21 o
  20  -4   2   615.84   754.60    37.50     21 o
  22  -4   2   177.16   172.40    33.90     21 o
 -24   2   2    14.47    34.80    30.30     21 <
  23  -5   3    72.69   149.00    36.40     21 o
 -23   1   3   348.78   322.00    32.70     21 o
  -8  -2   4  6539.20  6046.80    60.50     21 o
 -20   0   4   493.62   565.30    33.60     21 o
 -19  -1   5    30.46    84.20    27.20     21 o
  -4  -4   6   500.61   772.60    40.50     21 o
 -18  -2   6    80.61   180.10    30.90     21 o
 -17  -3   7     7.56    32.50    30.00     21 <
 -15  -3   7    85.05    44.10    31.00     21 <
 -14  -4   8    33.04    46.30    29.80     21 <
   3   7  -9     7.19    45.10    39.00     22 <
   4   6  -8   201.51   103.00    37.00     22 <
  19   3  -7    18.09     5.90    26.70     22 <
   5   5  -7    35.38    84.70    36.50     22 <
  20   2  -6   159.40   199.20    28.20     22 o
   6   4  -6    82.04   103.80    37.40     22 <
  23   1  -5    44.53    12.50    30.20     22 <
   7   3  -5   466.37   428.80    35.70     22 o
  24   0  -4   122.56   179.30    30.90     22 o
   8   2  -4  6126.80  5980.90    60.60     22 o
  25  -1  -3    33.22    63.80    27.10     22 <
  26  -2  -2    38.96    24.90    27.10     22 <
 -26   6  -2   104.00    11.50    30.30     22 <
  13  -1  -1   878.51  1406.30    42.00     22 o
 -25   5  -1   132.64    71.80    30.30     22 <
  14  -2   0   450.32   432.60    37.10     22 o
 -24   4   0   280.67   191.80    31.20     22 o
  17  -3   1    24.00    45.70    33.90     22 <
 -11   1   1  4158.60  4348.10    54.80     22 o
 -23   3   1   147.29   150.50    31.30     22 o
  18  -4   2   464.18   260.80    37.50     22 o
 -10   0   2 14941.00 12648.00    81.10     22 o
 -22   2   2    72.72    52.20    27.60     22 <
  21  -5   3     6.42    16.60    38.60     22 <
 -21   1   3    28.32    31.40    30.40     22 <
  22  -6   4   108.95   124.30    38.50     22 o
  -5  -3   5  2304.20  2530.40    49.00     22 o
 -17  -1   5    23.97     6.40    30.60     22 <
 -16  -2   6    57.37    41.80    27.70     22 <
  -1  -5   7   530.17   882.30    45.20     22 o
 -13  -3   7   116.39   146.80    31.10     22 o
 -12  -4   8   336.26   262.80    31.70     22 o
   3  -7   9    29.33     2.60    45.00     22 <
  -9  -5   9    11.41    46.40    33.00     22 <
   4   6  -8   206.78   103.00    37.00     23 <
  19   3  -7    19.11     5.90    26.70     23 <
   5   5  -7    32.90    84.70    36.50     23 <
  20   2  -6   172.75   199.20    28.20     23 o
   6   4  -6    60.97   103.80    37.40     23 <
  21   1  -5     9.46   -16.60    27.30     23 <
  23   1  -5    50.15    12.50    30.20     23 <
   7   3  -5   505.40   428.80    35.70     23 o
  24   0  -4   124.57   179.30    30.90     23 o
   8   2  -4  6292.10  5980.90    60.60     23 o
  25  -1  -3    29.40    63.80    27.10     23 <
   9   1  -3  2085.60  2198.50    46.00     23 o
  26  -2  -2    30.60    24.90    27.10     23 <
 -26   6  -2    75.99    11.50    30.30     23 <
  27  -3  -1    87.01   119.30    30.30     23 o
 -25   5  -1   115.19    71.80    30.30     23 <
  14  -2   0   267.97   432.60    37.10     23 o
 -12   2   0   140.73   211.60    39.10     23 o
 -24   4   0   304.38   191.80    31.20     23 o
 -11   1   1  4299.00  4348.10    54.80     23 o
 -23   3   1   172.25   150.50    31.30     23 o
  18  -4   2   410.97   260.80    37.50     23 o
 -20   2   2   853.63   774.50    35.30     23 o
 -19   1   3   156.77   200.90    31.60     23 o
  22  -6   4   121.82   124.30    38.50     23 o
  -6  -2   4  2012.20  2052.50    48.10     23 o
 -17  -1   5    32.97     6.40    30.60     23 <
 -14  -2   6    98.34    78.20    31.10     23 <
  -1  -5   7   689.44   882.30    45.20     23 o
 -13  -3   7   102.18   146.80    31.10     23 o
 -12  -4   8   324.66   262.80    31.70     23 o
  -9  -5   9    12.55    46.40    33.00     23 <
   3   7  -9     7.99    45.10    39.00     23 <
   2   6  -8   195.40   272.80    39.70     24 o
  17   3  -7    21.17    50.20    27.20     24 <
   3   5  -7   462.15   495.80    41.20     24 o
  18   2  -6    21.29    27.90    27.20     24 <
   4   4  -6  1579.10  1515.60    44.00     24 o
  19   1  -5    41.10    59.40    30.60     24 <
  20   0  -4   710.41   754.40    34.70     24 o
  21  -1  -3    79.54    40.10    28.00     24 <
  23  -1  -3    73.46   132.00    27.80     24 o
 -15   5  -3    96.56   279.80    42.90     24 o
 -25   7  -3   166.03    55.20    36.30     24 <
  24  -2  -2    66.35    70.90    27.40     24 <
  10   0  -2 10143.00 10855.00    75.80     24 o
 -14   4  -2  3454.20  3457.00    55.40     24 o
 -24   6  -2   103.15    72.00    35.90     24 <
  25  -3  -1   317.42   352.70    32.10     24 o
  27  -3  -1   100.82   119.30    30.30     24 o
  11  -1  -1  4440.70  4297.80    55.10     24 o
 -13   3  -1  2397.30  2449.80    49.00     24 o
 -23   5  -1   341.79   328.50    35.20     24 o
 -22   4   0   212.28   202.70    34.10     24 o
  15  -3   1  2932.70  2702.40    49.90     24 o
 -21   3   1   225.80   222.70    32.00     24 o
 -20   2   2   810.26   774.50    35.30     24 o
  19  -5   3   364.32   402.20    40.70     24 o
  -7  -1   3  1971.50  1812.10    45.40     24 o
 -16   0   4   456.83   422.70    33.50     24 o
 -15  -1   5   149.89   163.30    32.10     24 o
  -2  -4   6  1464.70  1560.80    46.90     24 o
 -14  -2   6    63.96    78.20    31.10     24 <
 -11  -3   7    61.29   134.80    30.90     24 o
 -10  -4   8   364.08   432.10    35.50     24 o
  -7  -5   9    82.75    58.10    32.90     24 <
   1   7  -9   167.67   145.40    40.00     24 o
  14   4  -8    26.75    88.60    30.60     25 <
  15   3  -7    38.62    71.70    30.90     25 <
  16   2  -6    43.71    97.50    30.90     25 o
   4   4  -6  1424.30  1515.60    44.00     25 o
 -18   8  -6   343.65   433.60    57.00     25 o
  17   1  -5    33.55    67.30    30.80     25 <
   5   3  -5  3763.30  3873.40    52.40     25 o
 -17   7  -5  1320.90   856.10    52.70     25 o
  20   0  -4   703.28   754.40    34.70     25 o
   6   2  -4  1332.40  1230.50    44.10     25 o
 -16   6  -4   520.28   330.00    47.50     25 o
  21  -1  -3    68.90    40.10    28.00     25 <
 -15   5  -3   118.41   279.80    42.90     25 o
 -25   7  -3   129.25    55.20    36.30     25 <
  22  -2  -2    44.26    38.50    30.70     25 <
 -24   6  -2    84.94    72.00    35.90     25 <
  23  -3  -1   113.67    53.50    31.30     25 <
  25  -3  -1   266.15   352.70    32.10     25 o
 -23   5  -1   356.11   328.50    35.20     25 o
  26  -4   0    57.83    52.30    33.50     25 <
  12  -2   0   111.73   236.50    36.70     25 o
  16  -4   2  1737.30  1771.50    45.30     25 o
 -18   2   2   554.95   481.00    33.70     25 o
 -17   1   3     5.80    14.80    27.70     25 <
  20  -6   4   674.73   782.80    44.70     25 o
 -16   0   4   443.25   422.70    33.50     25 o
  -3  -3   5   920.26   982.10    44.20     25 o
 -13  -1   5   350.08   229.80    32.40     25 o
 -23   1   5    66.38    21.30    30.50     25 <
 -12  -2   6   477.89   371.40    33.10     25 o
   1  -5   7   601.77   766.30    46.40     25 o
 -11  -3   7    87.42   134.80    30.90     25 o
  -8  -4   8   141.12   128.70    33.70     25 o
  -7  -5   9    84.50    58.10    32.90     25 <
   1   7  -9    99.76   145.40    40.00     25 o
  12   4  -8   135.64   114.20    31.40     26 o
  13   3  -7   197.09   199.30    31.70     26 o
  15   3  -7    29.37    71.70    30.90     26 <
  16   2  -6    79.91    97.50    30.90     26 o
  17   1  -5    51.37    67.30    30.80     26 <
   6   2  -4  1187.90  1230.50    44.10     26 o
  19  -1  -3   153.01   148.40    28.40     26 o
   7   1  -3  1576.30  1562.90    43.70     26 o
  20  -2  -2   527.59   637.30    34.60     26 o
  22  -2  -2    36.42    38.50    30.70     26 <
  23  -3  -1   142.65    53.50    31.30     26 <
 -21   5  -1   196.50   210.70    31.50     26 o
  24  -4   0    74.39   102.90    31.00     26 o
  26  -4   0    33.89    52.30    33.50     26 <
  12  -2   0   190.41   236.50    36.70     26 o
 -20   4   0    12.49    49.30    30.00     26 <
  -9   1   1  2310.30  2092.50    46.90     26 o
 -19   3   1    19.16    62.30    30.50     26 <
 -18   2   2   475.27   481.00    33.70     26 o
  17  -5   3   135.26   117.40    39.50     26 <
 -17   1   3     6.85    14.80    27.70     26 <
 -25   3   3    15.40    25.60    26.80     26 <
 -24   2   4    32.79    -4.90    27.20     26 <
 -13  -1   5   341.64   229.80    32.40     26 o
 -23   1   5    69.76    21.30    30.50     26 <
 -12  -2   6   516.61   371.40    33.10     26 o
   1  -5   7   329.83   766.30    46.40     26 o
  -9  -3   7   125.10   206.10    31.10     26 o
 -19  -1   7     7.38     3.40    26.80     26 <
  -8  -4   8   179.09   128.70    33.70     26 o
   9   5  -9    21.49   134.80    33.60     27 o
  -1   7  -9   321.54   284.50    45.40     27 o
  13   3  -7   195.80   199.30    31.70     27 o
   1   5  -7   546.64   542.50    43.80     27 o
  14   2  -6    39.53   103.70    30.70     27 o
  15   1  -5    60.15   115.30    31.10     27 o
  16   0  -4   422.69   392.10    30.00     27 o
  17  -1  -3    46.26   -37.40    31.00     27 <
 -23   7  -3    78.75   160.50    36.60     27 o
  20  -2  -2   521.15   637.30    34.60     27 o
 -22   6  -2    40.04    59.00    33.50     27 <
  21  -3  -1   192.26   117.60    31.50     27 o
   9  -1  -1  2496.30  2332.30    48.20     27 o
 -21   5  -1   184.27   210.70    31.50     27 o
  22  -4   0   192.42   173.90    31.60     27 o
 -10   2   0 17097.00 16629.40    90.60     27 o
  25  -5   1   212.97   235.10    31.90     27 o
  26  -6   2    49.90   106.40    33.50     27 o
  14  -4   2  3391.60  3772.30    56.10     27 o
 -16   2   2    27.02    56.60    31.30     27 <
 -26   4   2     5.04     9.40    30.00     27 <
 -15   1   3   301.97   349.00    29.40     27 o
  18  -6   4   369.00   546.40    45.30     27 o
  -4  -2   4  9007.30  8432.30    70.20     27 o
 -22   2   4     9.02     4.80    30.60     27 <
 -21   1   5    10.37    -1.30    27.50     27 <
 -10  -2   6    79.83   133.40    33.80     27 o
  -9  -3   7   131.63   206.10    31.10     27 o
 -17  -1   7    48.72    63.60    30.50     27 <
  -6  -4   8    47.19    11.90    36.10     27 <
 -16  -2   8     8.02    43.70    26.60     27 <
  -5  -5   9    43.59    12.60    35.60     27 <
   9   5  -9    23.47   134.80    33.60     28 o
  -1   7  -9   349.25   284.50    45.40     28 o
  10   4  -8   445.54   418.00    35.70     28 o
  11   3  -7   149.50   179.50    34.40     28 o
   1   5  -7   577.25   542.50    43.80     28 o
  12   2  -6   496.72   486.40    33.60     28 o
   2   4  -6  1826.00  1804.30    47.50     28 o
   3   3  -5   978.87   935.80    44.30     28 o
  16   0  -4   474.83   392.10    30.00     28 o
  17  -1  -3    44.40   -37.40    31.00     28 <
  18  -2  -2   599.46   645.80    31.40     28 o
  21  -3  -1   200.01   117.60    31.50     28 o
   9  -1  -1  2535.10  2332.30    48.20     28 o
 -11   3  -1  2306.70  2633.70    52.10     28 o
  22  -4   0   216.37   173.90    31.60     28 o
  23  -5   1   300.84   325.30    34.90     28 o
 -17   3   1    51.39    55.40    33.80     28 <
  26  -6   2    54.20   106.40    33.50     28 o
  14  -4   2  3691.20  3772.30    56.10     28 o
 -16   2   2    31.47    56.60    31.30     28 <
 -24   4   2   181.61   107.20    28.10     28 o
  -5  -1   3  9861.90  9665.20    74.60     28 o
 -15   1   3   290.98   349.00    29.40     28 o
 -23   3   3   227.51   171.30    29.10     28 o
  18  -6   4   424.54   546.40    45.30     28 o
 -22   2   4     9.34     4.80    30.60     28 <
 -11  -1   5  1239.50  1218.50    39.90     28 o
 -21   1   5     8.56    -1.30    27.50     28 <
 -10  -2   6    77.53   133.40    33.80     28 o
 -18   0   6   142.84   146.30    28.00     28 o
 -17  -1   7    54.43    63.60    30.50     28 <
   4  -6   8   244.94   322.20    52.30     28 o
  -6  -4   8    50.97    11.90    36.10     28 <
 -16  -2   8     8.49    43.70    26.60     28 <
   7   5  -9    20.94    56.00    33.60     29 <
   8   4  -8    70.04    30.30    34.40     29 <
  23  -1  -5    73.34    53.60    27.10     29 <
  13   1  -5   238.31   284.40    32.10     29 o
  24  -2  -4    41.85    32.10    30.40     29 <
   4   2  -4  6699.40  6729.80    65.50     29 o
  15  -1  -3   165.74   437.10    33.70     29 o
   5   1  -3  9005.80  8880.10    71.60     29 o
 -13   5  -3  5986.10  6866.10    70.40     29 o
 -21   7  -3    16.08    65.10    36.70     29 <
 -20   6  -2   356.96   510.70    38.60     29 o
  19  -3  -1    51.92    64.90    30.50     29 <
 -19   5  -1   232.13   174.40    34.20     29 o
  20  -4   0    11.07    50.70    31.00     29 <
 -18   4   0   207.80   226.60    32.00     29 o
 -26   6   0    68.60    -6.60    30.30     29 <
 -25   5   1    97.49    40.50    30.60     29 <
  24  -6   2   229.94   189.70    34.60     29 o
  -6   0   2  7889.20  6398.90    65.60     29 o
  15  -5   3   198.78   747.10    46.90     29 o
 -13   1   3  1015.60   935.00    36.40     29 o
 -21   3   3   370.29   364.10    30.10     29 o
 -12   0   4   229.73   198.70    32.40     29 o
 -20   2   4    53.90    62.10    30.70     29 <
  19  -7   5   246.42   447.60    46.40     29 o
  -1  -3   5  2159.50  2221.90    51.30     29 o
 -19   1   5     9.11    22.80    27.30     29 <
  -8  -2   6    20.18   118.40    34.00     29 o
  -7  -3   7    78.54   110.00    33.60     29 o
 -15  -1   7   463.35   511.80    33.60     29 o
 -14  -2   8    91.95    60.50    30.10     29 <
  -3  -5   9   470.34   437.40    40.20     29 o
   7   5  -9    26.47    56.00    33.60     30 <
  -3   7  -9   110.84   144.20    48.60     30 <
   8   4  -8    82.23    30.30    34.40     30 <
  19   1  -7    10.04    67.30    27.00     30 <
   9   3  -7    33.08   -36.40    34.00     30 <
  10   2  -6    53.89   121.80    31.80     30 o
  21  -1  -5     3.48    28.50    30.20     30 <
  11   1  -5   534.69   474.80    34.10     30 o
  24  -2  -4    38.95    32.10    30.40     30 <
 -22   8  -4    52.26    -1.90    41.30     30 <
  25  -3  -3     7.72    25.70    26.90     30 <
  15  -1  -3   459.19   437.10    33.70     30 o
 -13   5  -3  5849.40  6866.10    70.40     30 o
 -21   7  -3    31.20    65.10    36.70     30 <
  26  -4  -2     8.88    -6.20    30.10     30 <
  16  -2  -2   143.27   256.40    32.20     30 o
   6   0  -2  8684.10  6784.60    67.10     30 o
 -20   6  -2   227.30   510.70    38.60     30 o
  17  -3  -1    38.38    90.80    31.20     30 <
  20  -4   0    14.24    50.70    31.00     30 <
  21  -5   1    80.74   224.00    34.30     30 o
  11  -3   1  3693.60  3859.70    57.10     30 o
 -23   5   1   263.11   219.00    32.30     30 o
  24  -6   2   172.87   189.70    34.60     30 o
 -14   2   2   280.41   327.30    33.30     30 o
 -22   4   2    71.00    96.40    30.90     30 o
  25  -7   3    78.82    94.60    34.00     30 <
  15  -5   3   613.30   747.10    46.90     30 o
 -13   1   3   856.46   935.00    36.40     30 o
 -21   3   3   408.94   364.10    30.10     30 o
 -20   2   4    76.70    62.10    30.70     30 <
  19  -7   5   352.82   447.60    46.40     30 o
  -9  -1   5   172.36   319.20    33.20     30 o
 -17   1   5    12.61    13.50    30.60     30 <
  -8  -2   6    43.52   118.40    34.00     30 o
 -15  -1   7   483.72   511.80    33.60     30 o
  -4  -4   8    40.77    74.70    36.10     30 <
 -12  -2   8     4.68    23.80    29.90     30 <
 -11  -3   9    49.87    17.40    32.90     30 <
   5   5  -9    75.62    65.80    33.90     31 <
  -3   7  -9    76.58   144.20    48.60     31 <
  16   2  -8     5.94    36.20    27.20     31 <
   6   4  -8    42.89    64.40    34.10     31 <
  -2   6  -8   316.67   110.50    46.60     31 <
  17   1  -7    56.40    67.30    30.60     31 <
  -1   5  -7  1013.40   902.90    50.10     31 o
  18   0  -6    60.34    92.80    31.10     31 <
  19  -1  -5    29.74   -14.10    27.10     31 <
  22  -2  -4     8.08    69.00    27.20     31 <
  12   0  -4   346.67   302.90    32.40     31 o
  23  -3  -3   260.91   262.30    28.90     31 o
  13  -1  -3   408.64   605.50    34.80     31 o
  24  -4  -2    99.58    76.60    31.10     31 <
   7  -1  -1 17685.00 18454.00    98.30     31 o
 -25   7  -1    84.11    69.20    33.50     31 <
  18  -4   0   302.23   265.50    32.50     31 o
 -16   4   0    20.89    10.50    31.10     31 <
 -24   6   0    78.83    37.60    30.60     31 <
 -15   3   1  1401.30  1477.60    42.50     31 o
  22  -6   2   222.28   209.50    34.10     31 o
  12  -4   2  8132.60  7444.70    70.20     31 o
 -19   3   3   122.46    99.40    27.50     31 o
  16  -6   4   566.34   663.70    48.10     31 o
  -2  -2   4  3360.90  3528.40    57.40     31 o
 -18   2   4   113.77   115.60    31.30     31 o
 -17   1   5    19.17    13.50    30.60     31 <
  20  -8   6    35.61   -29.50    49.20     31 <
  -5  -3   7   821.34   714.10    40.20     31 o
 -13  -1   7   124.90    53.30    30.70     31 <
 -12  -2   8     7.95    23.80    29.90     31 <
  -1  -5   9    79.91    63.50    38.50     31 <
  -9  -3   9    44.69    33.90    33.20     31 <
   6   4  -8    48.56    64.40    34.10     32 <
  15   1  -7   414.05   415.70    33.20     32 o
   7   3  -7    38.84   108.40    34.10     32 o
   8   2  -6    47.19   141.50    34.40     32 o
  19  -1  -5    37.29   -14.10    27.10     32 <
  20  -2  -4    19.31    68.40    30.40     32 <
  21  -3  -3   522.96   439.10    33.70     32 o
  24  -4  -2   121.10    76.60    31.10     32 <
  14  -2  -2   386.46   338.80    33.90     32 o
 -18   6  -2   500.11   483.80    38.80     32 o
  25  -5  -1   197.86   192.40    31.00     32 o
 -17   5  -1  1127.80  1079.10    39.70     32 o
  26  -6   0    36.62    88.00    30.50     32 <
  -8   2   0  5508.40  5843.90    66.60     32 o
  19  -5   1   140.46   114.10    34.40     32 o
 -21   5   1   208.49    71.20    31.70     32 <
 -20   4   2   804.06   658.90    35.00     32 o
  23  -7   3   239.20   232.40    36.70     32 o
 -11   1   3  2042.40  2183.30    42.70     32 o
 -19   3   3   144.47    99.40    27.50     32 o
 -25   5   3     2.15   -10.10    27.00     32 <
 -24   4   4    28.53    49.00    30.50     32 <
 -15   1   5   107.87   140.20    28.30     32 o
 -23   3   5    86.56    43.40    27.50     32 <
  -6  -2   6   584.05   393.20    38.80     32 o
 -14   0   6   164.42   187.10    31.70     32 o
 -19   1   7    25.49   -36.70    27.10     32 <
 -10  -2   8   448.47   491.40    35.60     32 o
  -1  -5   9    66.75    63.50    38.50     32 <
  -9  -3   9    46.09    33.90    33.20     32 <
   5   5  -9    74.81    65.80    33.90     32 <
  14   2  -8    79.98    60.80    30.80     32 <
  15   1  -7   402.27   415.70    33.20     33 o
  17  -1  -5    17.62    17.10    30.90     33 <
   9   1  -5   326.60   337.00    35.70     33 o
  18  -2  -4   134.75   154.40    28.60     33 o
   2   2  -4  1569.80  1883.70    51.70     33 o
 -20   8  -4    20.11    48.80    41.30     33 <
  21  -3  -3   637.03   439.10    33.70     33 o
 -19   7  -3  1546.10  1282.70    44.80     33 o
  22  -4  -2   111.92   114.90    31.40     33 o
 -18   6  -2   489.93   483.80    38.80     33 o
  23  -5  -1   422.79   369.90    30.10     33 o
  15  -3  -1  1521.10  1531.70    41.80     33 o
 -23   7  -1     9.09     8.60    33.10     33 <
  26  -6   0    37.35    88.00    30.50     33 <
   8  -2   0  7305.90  7846.80    71.20     33 o
 -22   6   0   104.59    72.90    30.80     33 <
 -21   5   1   269.26    71.20    31.70     33 <
  20  -6   2   394.80   305.20    38.00     33 o
 -12   2   2  1177.00  1164.30    38.10     33 o
 -26   6   2    11.16    -1.70    30.30     33 <
  -3  -1   3  5024.90  4838.20    64.40     33 o
 -25   5   3     3.56   -10.10    27.00     33 <
 -16   2   4    65.77    36.90    31.00     33 <
 -24   4   4    34.87    49.00    30.50     33 <
  -7  -1   5   718.57   854.80    38.90     33 o
 -15   1   5    68.33   140.20    28.30     33 o
 -20   2   6   165.83   141.00    30.90     33 o
 -11  -1   7   496.87   443.50    32.90     33 o
 -19   1   7    28.44   -36.70    27.10     33 <
  -2  -4   8    22.75   100.30    38.80     33 <
 -10  -2   8   492.12   491.40    35.60     33 o
  17  -1  -5    18.86    17.10    30.90     34 <
 -21   9  -5    89.32   -16.00    44.30     34 <
  18  -2  -4   170.93   154.40    28.60     34 o
 -20   8  -4    31.16    48.80    41.30     34 <
  11  -1  -3  1934.60  2003.70    42.10     34 o
 -19   7  -3  1452.50  1282.70    44.80     34 o
  22  -4  -2   118.68   114.90    31.40     34 o
 -24   8  -2   501.86   512.00    35.50     34 o
  23  -5  -1   423.37   369.90    30.10     34 o
  -9   3  -1  1059.90  1280.60    49.90     34 o
 -23   7  -1    11.03     8.60    33.10     34 <
  16  -4   0    63.02    -2.40    34.60     34 <
   8  -2   0  7737.40  7846.80    71.20     34 o
 -22   6   0   132.01    72.90    30.80     34 <
 -13   3   1  2301.20  2184.30    43.80     34 o
  20  -6   2   365.27   305.20    38.00     34 o
 -12   2   2  1146.80  1164.30    38.10     34 o
 -26   6   2     8.35    -1.70    30.30     34 <
  13  -5   3  6625.20  6769.00    70.60     34 o
 -17   3   3   520.96   462.70    33.50     34 o
 -16   2   4    45.17    36.90    31.00     34 <
  17  -7   5  1399.70  1410.30    55.00     34 o
  -7  -1   5   776.71   854.80    38.90     34 o
 -21   3   5   211.62   200.80    28.60     34 o
 -20   2   6   165.31   141.00    30.90     34 o
 -11  -1   7   494.79   443.50    32.90     34 o
 -16   0   8   161.11   175.20    30.60     34 o
  -7  -3   9    37.87   111.50    35.40     34 o
  11   3  -9    77.73    91.50    30.70     34 <
   3   5  -9   541.99   493.90    39.20     34 o
  12   2  -8    17.66   -18.60    30.50     34 <
  11   3  -9    74.96    91.50    30.70     35 <
   3   5  -9   430.92   493.90    39.20     35 o
  12   2  -8    20.35   -18.60    30.50     35 <
   4   4  -8    79.41    88.70    34.60     35 <
  13   1  -7    88.26    48.90    28.00     35 <
   5   3  -7   835.12   942.10    40.90     35 o
  14   0  -6   140.05   198.60    32.50     35 o
  18  -2  -4   145.11   154.40    28.60     35 o
  19  -3  -3    83.14    49.30    31.10     35 <
  11  -1  -3  1837.60  2003.70    42.10     35 o
  20  -4  -2   759.63   762.90    35.30     35 o
  12  -2  -2  1139.70  1180.60    38.80     35 o
 -24   8  -2   439.96   512.00    35.50     35 o
  23  -5  -1   311.10   369.90    30.10     35 o
  24  -6   0    11.67    47.20    30.50     35 <
  16  -4   0    11.11    -2.40    34.60     35 <
  17  -5   1   787.41   837.20    38.30     35 o
 -13   3   1  2359.20  2184.30    43.80     35 o
 -18   4   2   362.73   305.10    32.20     35 o
  21  -7   3    30.35    59.80    36.00     35 <
 -17   3   3   462.60   462.70    33.50     35 o
 -23   5   3   189.61   114.40    28.00     35 o
  -8   0   4  4062.70  3672.90    50.30     35 o
 -22   4   4   339.27   256.60    29.30     35 o
  -7  -1   5   670.81   854.80    38.90     35 o
 -21   3   5   166.36   200.80    28.60     35 o
  -3  -3   7   369.21   236.80    40.50     35 o
 -17   1   7    26.19    27.70    27.00     35 <
 -16   0   8   187.60   175.20    30.60     35 o
  -7  -3   9    24.20   111.50    35.40     35 o
   9   3  -9    22.26   -26.60    33.70     36 <
  -5   7  -9   106.84    69.90    54.90     36 <
  10   2  -8   467.93   450.00    36.60     36 o
  19  -1  -7    26.56    35.90    30.00     36 <
   6   2  -6   765.79   775.50    38.40     36 o
  23  -3  -5    87.54    81.10    27.60     36 <
  15  -1  -5   110.79   105.10    31.10     36 o
   7   1  -5   942.54  1023.90    41.50     36 o
  24  -4  -4    49.61    21.00    27.30     36 <
  16  -2  -4    24.02    36.60    30.90     36 <
  25  -5  -3     9.21     7.50    30.30     36 <
  20  -4  -2   713.10   762.90    35.30     36 o
  21  -5  -1   147.71    94.70    33.80     36 <
  13  -3  -1  2435.80  2362.50    45.10     36 o
 -15   5  -1   542.68   486.40    37.20     36 o
 -20   6   0   246.08   230.80    34.30     36 o
 -26   8   0     9.77    42.20    30.40     36 <
  25  -7   1    20.15    94.90    30.20     36 o
   9  -3   1   964.13  1062.20    49.60     36 o
 -19   5   1   213.69   137.70    31.40     36 o
 -25   7   1    46.86    50.80    30.10     36 <
  18  -6   2   381.06   423.90    37.70     36 o
 -24   6   2   161.69   134.90    31.00     36 o
  -9   1   3  1855.40  1703.80    41.50     36 o
  22  -8   4    39.42    91.10    38.20     36 <
 -14   2   4   316.91   314.60    32.40     36 o
 -13   1   5   179.87   225.20    32.30     36 o
 -19   3   5   109.79    95.80    31.10     36 o
  -4  -2   6   469.62   666.40    40.40     36 o
 -18   2   6    50.30    37.20    30.50     36 <
  -9  -1   7   110.77    67.70    30.80     36 <
  -8  -2   8   239.58   195.70    31.00     36 o
   9   3  -9    27.57   -26.60    33.70     37 <
  -5   7  -9   123.55    69.90    54.90     37 <
  10   2  -8   469.04   450.00    36.60     37 o
  -4   6  -8   201.15   358.30    53.60     37 o
  19  -1  -7    26.16    35.90    30.00     37 <
  11   1  -7   228.60   279.90    31.90     37 o
  20  -2  -6   111.49    91.40    28.00     37 o
   7   1  -5   888.03  1023.90    41.50     37 o
  24  -4  -4    51.17    21.00    27.30     37 <
  16  -2  -4    31.49    36.60    30.90     37 <
   8   0  -4  4672.50  4880.20    56.20     37 o
  25  -5  -3    10.73     7.50    30.30     37 <
  17  -3  -3   447.75   477.90    30.30     37 o
 -16   6  -2  1065.20   833.40    43.60     37 o
  21  -5  -1   152.39    94.70    33.80     37 <
  13  -3  -1  2403.50  2362.50    45.10     37 o
 -15   5  -1   585.94   486.40    37.20     37 o
 -21   7  -1   389.67   354.90    35.10     37 o
  22  -6   0    20.76    80.70    33.30     37 <
 -20   6   0   270.56   230.80    34.30     37 o
 -26   8   0     9.37    42.20    30.40     37 <
 -25   7   1    44.02    50.80    30.10     37 <
  18  -6   2   421.96   423.90    37.70     37 o
  -9   1   3  1805.40  1703.80    41.50     37 o
  22  -8   4    32.70    91.10    38.20     37 <
  14  -6   4  1992.20  1933.60    57.40     37 o
 -14   2   4   292.35   314.60    32.40     37 o
 -20   4   4    51.46    36.80    27.30     37 <
 -19   3   5   107.33    95.80    31.10     37 o
  18  -8   6   365.03   492.50    54.30     37 o
  -4  -2   6   561.55   666.40    40.40     37 o
  -9  -1   7   118.52    67.70    30.80     37 <
 -15   1   7   286.66   311.80    32.10     37 o
  -5  -3   9   109.89   215.10    37.30     37 o
   1   5  -9    29.36   157.70    41.20     38 o
  16   0  -8   157.12   106.50    31.10     38 o
  -4   6  -8   485.83   358.30    53.60     38 o
  11   1  -7   214.64   279.90    31.90     38 o
  -3   5  -7   872.59  1137.40    57.00     38 o
  20  -2  -6   106.64    91.40    28.00     38 o
  21  -3  -5   153.74   133.00    31.20     38 o
  13  -1  -5   400.38   339.80    32.60     38 o
  22  -4  -4   293.16   303.00    29.50     38 o
   8   0  -4  4228.80  4880.20    56.20     38 o
 -12   6  -4  5574.40  6092.90    75.40     38 o
 -18   8  -4  2491.20  2060.30    52.20     38 o
   9  -1  -3  2015.70  2137.10    45.10     38 o
 -17   7  -3  1828.10  1839.00    49.40     38 o
 -23   9  -3    33.46    48.40    35.70     38 <
  26  -6  -2    12.46    34.80    29.90     38 <
  18  -4  -2   263.10   204.30    31.50     38 o
 -22   8  -2    55.37    17.60    33.30     38 <
  19  -5  -1   178.96   228.90    32.00     38 o
  14  -4   0  2515.60  2408.70    48.90     38 o
  23  -7   1    76.81   101.50    33.50     38 o
 -10   2   2  1353.80  1400.20    42.70     38 o
 -16   4   2  2088.40  1832.40    41.40     38 o
 -22   6   2   271.58   248.20    28.80     38 o
  19  -7   3   710.70   860.50    42.60     38 o
 -15   3   3   147.41   181.90    31.70     38 o
 -21   5   3    58.78   125.30    30.50     38 o
  -5  -1   5  1685.90  1712.60    45.70     38 o
 -10   0   6  3688.70  3252.60    47.30     38 o
 -16   2   6   199.02   188.90    28.80     38 o
   5  -5   7   202.26   125.80    58.70     38 <
 -15   1   7   268.33   311.80    32.10     38 o
   0  -4   8   727.34   792.20    44.90     38 o
  -5  -3   9   210.54   215.10    37.30     38 o
 -11  -1   9    48.02    38.20    33.00     38 <
   7   3  -9     8.09    49.20    33.10     39 <
   8   2  -8   186.82   227.40    35.00     39 o
  17  -1  -7    72.23    33.10    30.50     39 <
   3   3  -7   112.03   173.20    40.00     39 o
  18  -2  -6    19.29    36.50    27.10     39 <
  19  -3  -5   101.05   131.80    31.00     39 o
  13  -1  -5   395.73   339.80    32.60     39 o
  14  -2  -4   103.84   108.10    31.90     39 o
 -12   6  -4  5350.30  6092.90    75.40     39 o
 -18   8  -4  1700.50  2060.30    52.20     39 o
  23  -5  -3    37.44    81.10    30.60     39 <
  24  -6  -2    89.50    90.00    27.90     39 o
  10  -2  -2  1450.40  1354.40    42.40     39 o
  19  -5  -1   500.37   228.90    32.00     39 o
 -24   8   0   172.82   133.30    31.50     39 o
  15  -5   1   831.20   643.80    37.00     39 o
 -11   3   1  1874.40  2135.90    46.10     39 o
 -17   5   1   819.38   819.90    38.30     39 o
 -23   7   1   148.70    80.10    31.00     39 <
  24  -8   2   539.48   638.90    36.30     39 o
  10  -4   2 13470.00 11721.10    83.70     39 o
 -16   4   2  1789.00  1832.40    41.40     39 o
 -22   6   2   230.10   248.20    28.80     39 o
  19  -7   3   892.63   860.50    42.60     39 o
 -18   4   4    64.38    79.30    30.80     39 <
 -24   6   4    19.05    16.20    26.90     39 <
 -11   1   5   645.11   624.90    35.10     39 o
 -17   3   5    89.05    63.50    27.70     39 <
 -23   5   5    20.44    53.40    27.00     39 <
  -1  -3   7   450.91   449.80    43.00     39 o
 -19   3   7     2.23    54.90    30.20     39 <
  -6  -2   8    92.64    74.50    36.60     39 <
 -12   0   8    66.80    40.80    30.40     39 <
  15  -1  -7   262.34   336.70    32.80     40 o
   9   1  -7    39.08    17.50    34.10     40 <
  10   0  -6  2660.50  2573.90    44.80     40 o
   4   2  -6   501.92   504.60    42.20     40 o
  19  -3  -5   101.96   131.80    31.00     40 o
   5   1  -5  3257.50  2911.30    50.40     40 o
 -19   9  -5   775.03   741.20    49.20     40 o
  20  -4  -4    43.98    67.20    27.60     40 <
  21  -5  -3    10.87   -44.90    30.50     40 <
  15  -3  -3    95.21   125.70    32.00     40 o
  16  -4  -2   461.82   689.90    35.40     40 o
  25  -7  -1    70.46    23.80    27.20     40 <
  11  -3  -1  2613.40  2886.80    46.60     40 o
 -19   7  -1    54.97    61.00    34.30     40 <
 -25   9  -1    84.18    49.20    30.40     40 <
  20  -6   0   245.68   237.60    31.50     40 o
 -12   4   0  8469.60  8582.70    69.50     40 o
 -18   6   0  1076.00  1074.40    39.10     40 o
 -24   8   0   171.46   133.30    31.50     40 o
  21  -7   1   219.12   168.00    31.60     40 o
 -19   5   3   248.83   192.90    32.00     40 o
 -25   7   3    61.10    -8.60    27.30     40 <
  20  -8   4    89.33    22.60    40.90     40 <
 -12   2   4   478.16   355.90    33.00     40 o
 -18   4   4    65.19    79.30    30.80     40 <
 -14   2   6    70.43    10.70    30.60     40 <
 -20   4   6   141.95   140.80    30.90     40 o
  -7  -1   7    94.07   113.40    33.80     40 o
 -13   1   7    98.04    69.50    30.50     40 <
 -19   3   7     2.17    54.90    30.20     40 <
   3  -5   9   623.81   660.10    47.50     40 o
  -3  -3   9     2.70    24.90    37.80     40 <
  -9  -1   9     8.11    12.60    32.80     40 <
  16  -2  -6    33.87    42.40    30.80     41 <
  10   0  -6  2664.00  2573.90    44.80     41 o
  11  -1  -5   875.90   784.40    35.60     41 o
   5   1  -5  3022.40  2911.30    50.40     41 o
  21  -5  -3    10.82   -44.90    30.50     41 <
  22  -6  -2   119.75   167.60    31.20     41 o
  16  -4  -2   462.81   689.90    35.40     41 o
 -20   8  -2   271.59   229.90    34.30     41 o
  11  -3  -1  2823.00  2886.80    46.60     41 o
 -19   7  -1    59.62    61.00    34.30     41 <
  26  -8   0     8.05   -23.30    30.20     41 <
  -6   2   0  9034.90  8559.00    79.40     41 o
 -12   4   0  8155.90  8582.70    69.50     41 o
  21  -7   1   255.67   168.00    31.60     41 o
  16  -6   2   830.03   828.80    41.00     41 o
 -20   6   2   298.45   291.40    29.40     41 o
 -13   3   3  2143.10  2255.20    43.40     41 o
 -19   5   3   243.94   192.90    32.00     41 o
 -21   5   5    10.05   -55.70    27.30     41 <
  -2  -2   6  1217.80  1172.80    44.70     41 o
 -14   2   6    71.20    10.70    30.60     41 <
 -20   4   6   138.90   140.80    30.90     41 o
 -16   2   8    16.45    18.10    29.90     41 <
  -3  -3   9     3.05    24.90    37.80     41 <
  -9  -1   9     3.55    12.60    32.80     41 <
  15  -1  -7   262.71   336.70    32.80     41 o
  23  -5  -5    19.53    22.40    27.20     42 <
  17  -3  -5   127.90   125.50    28.40     42 o
  18  -4  -4    58.58    57.60    30.80     42 <
  12  -2  -4   358.86   362.40    29.90     42 o
 -22  10  -4   111.10   161.80    39.10     42 o
 -21   9  -3    55.43    62.30    36.50     42 <
  22  -6  -2   104.57   167.60    31.20     42 o
  23  -7  -1    66.29    67.70    31.10     42 <
  17  -5  -1   841.99   825.80    35.40     42 o
 -13   5  -1  3888.90  4049.60    55.00     42 o
  18  -6   0  1153.30  1150.50    37.70     42 o
  12  -4   0  8816.10  8840.70    69.90     42 o
 -22   8   0     2.48    50.80    30.30     42 <
 -21   7   1   159.10   152.70    31.10     42 o
  22  -8   2   202.08   116.00    34.20     42 o
 -14   4   2  2590.80  2425.50    44.30     42 o
  -7   1   3  1814.90  1748.10    44.60     42 o
 -23   7   3   124.85   125.20    27.60     42 o
 -16   4   4    16.55   -28.00    31.20     42 <
 -22   6   4    33.04    35.30    27.00     42 <
  21  -9   5    42.47    86.00    43.30     42 <
  -9   1   5   212.96   270.50    32.60     42 o
 -15   3   5   173.32    65.40    30.90     42 <
  -2  -2   6  1099.90  1172.80    44.70     42 o
 -17   3   7     7.25   -17.90    26.80     42 <
  -4  -2   8   200.80   212.30    36.70     42 o
  11   1  -9    75.46    24.70    30.90     42 <
   5   3  -9   375.52   466.30    38.70     42 o
  12   0  -8    83.21    43.10    30.80     42 <
   6   2  -8    64.40    65.90    34.30     42 <
  20  -4  -6   103.86    63.00    27.60     43 <
  14  -2  -6    54.45    33.10    30.70     43 <
  24  -6  -4    34.09    61.70    27.20     43 <
  25  -7  -3    49.59    23.20    30.20     43 <
  19  -5  -3    65.13    87.30    28.00     43 o
  13  -3  -3  2170.70  2346.40    43.60     43 o
   7  -1  -3  1657.50  1707.20    43.60     43 o
 -15   7  -3  1280.20  1282.00    48.90     43 o
  20  -6  -2   197.73   129.00    28.70     43 o
 -24  10  -2   103.76     4.80    36.20     43 <
 -23   9  -1   196.72   187.00    34.10     43 o
  24  -8   0   182.90   254.50    34.40     43 o
  18  -6   0  1154.60  1150.50    37.70     43 o
 -16   6   0   160.13   129.20    34.50     43 o
  19  -7   1   223.06   238.10    34.40     43 o
 -15   5   1   310.29   375.50    36.50     43 o
 -25   9   1    40.52    29.70    30.30     43 <
  -8   2   2  3146.50  2801.80    50.80     43 o
 -24   8   2   313.57   235.70    29.20     43 o
  23  -9   3   119.00    51.20    36.30     43 <
 -17   5   3   113.46    45.80    31.00     43 <
 -16   4   4    18.87   -28.00    31.20     43 <
  -9   1   5   153.72   270.50    32.60     43 o
 -19   5   5    44.69    30.80    30.70     43 <
  16  -8   6   275.64   218.40    61.40     43 o
 -18   4   6    43.69    32.40    27.00     43 <
 -11   1   7   411.13   316.00    33.00     43 o
   2  -4   8   122.71    99.50    43.70     43 <
  -4  -2   8   246.32   212.30    36.70     43 o
 -14   2   8    58.29    62.80    30.30     43 <
  -7  -1   9   214.42   301.10    34.30     43 o
   5   3  -9   372.65   466.30    38.70     43 o
  -1   5  -9    54.64    22.00    44.00     43 <
  12   0  -8    50.89    43.10    30.80     43 <
   6   2  -8    27.83    65.90    34.30     43 <
   0   4  -8   586.49   671.70    44.30     43 o
  19  -3  -7     3.00     9.00    26.70     43 <
  13  -1  -7    80.09    91.30    30.70     43 <
   7   1  -7   206.00   231.60    31.70     43 o
   0   4  -8   640.97   671.70    44.30     44 o
   7   1  -7   202.60   231.60    31.70     44 o
   1   3  -7   469.93   460.50    43.50     44 o
  20  -4  -6   100.30    63.00    27.60     44 <
  14  -2  -6    57.08    33.10    30.70     44 <
  21  -5  -5    12.55    25.40    30.20     44 <
  15  -3  -5   178.23    58.40    31.40     44 <
 -16   8  -4   108.37   141.60    48.40     44 <
  25  -7  -3    50.22    23.20    30.20     44 <
  20  -6  -2   198.32   129.00    28.70     44 o
  14  -4  -2  2408.80  2660.50    48.00     44 o
   8  -2  -2  3121.70  3293.30    51.10     44 o
  21  -7  -1   191.41   248.50    33.90     44 o
 -17   7  -1   329.09   188.80    35.10     44 o
 -16   6   0   166.22   129.20    34.50     44 o
  25  -9   1    57.40    51.60    33.40     44 <
  19  -7   1   240.47   238.10    34.40     44 o
  13  -5   1  4493.10  4352.40    57.70     44 o
 -18   6   2   414.44   329.30    32.70     44 o
 -17   5   3   109.95    45.80    31.00     44 <
  18  -8   4  1634.70  1679.70    49.70     44 o
 -10   2   4   258.12   237.80    36.10     44 o
 -20   6   4   206.71   218.00    31.50     44 o
  -3  -1   5  1337.00  1150.10    45.90     44 o
 -19   5   5    44.61    30.80    30.70     44 <
 -12   2   6   500.48   407.90    33.20     44 o
  -5  -1   7   604.39   577.30    37.00     44 o
 -15   3   7   109.77   102.40    27.70     44 o
 -14   2   8    58.72    62.80    30.30     44 <
  -7  -1   9   219.17   301.10    34.30     44 o
   9   1  -9     2.37    90.50    33.40     45 <
  -7   7  -9   452.87   440.70    61.30     45 o
  16  -2  -8     6.31     2.30    30.00     45 <
  17  -3  -7     9.48    -1.70    30.30     45 <
  11  -1  -7   267.53   245.60    32.00     45 o
  18  -4  -6    47.77    -3.80    27.30     45 <
   2   2  -6   702.58   701.20    43.10     45 o
   9  -1  -5   272.00   329.40    35.70     45 o
 -17   9  -5   356.30   355.50    49.10     45 o
  22  -6  -4    40.51   -24.80    27.40     45 <
  16  -4  -4    25.95    39.10    30.70     45 <
  10  -2  -4   192.28   270.00    35.70     45 o
  23  -7  -3   138.46   121.10    31.00     45 o
  17  -5  -3    47.27    81.80    27.70     45 <
 -18   8  -2   187.21   134.60    37.50     45 o
  15  -5  -1   262.81   397.20    33.50     45 o
  22  -8   0     8.67    68.30    32.80     45 <
 -20   8   0    95.83    71.70    33.50     45 <
 -19   7   1   173.29   119.40    31.20     45 o
  20  -8   2   368.33   312.40    37.70     45 o
  14  -6   2   584.19   549.20    42.00     45 o
 -22   8   2    32.02   -36.70    30.30     45 <
 -11   3   3   729.52   692.70    36.00     45 o
 -21   7   3     7.03    -4.80    30.20     45 <
 -14   4   4   185.42   152.50    31.50     45 o
 -13   3   5   533.56   520.10    34.10     45 o
  -6   0   6   459.49   452.90    36.30     45 o
 -16   4   6   138.97   155.60    28.10     45 o
   1  -3   7   344.34   329.00    44.80     45 o
  -8   0   8    59.23    58.10    33.30     45 <
  -1  -3   9    30.46    -6.60    38.10     45 <
 -11   1   9    62.98   -26.90    29.90     45 <
   3   3  -9     4.32     2.50    36.70     46 <
   4   2  -8   194.29   279.60    35.30     46 o
  17  -3  -7    24.81    -1.70    30.30     46 <
  11  -1  -7   289.44   245.60    32.00     46 o
  18  -4  -6    49.63    -3.80    27.30     46 <
  12  -2  -6   512.72   414.10    32.90     46 o
  19  -5  -5    33.12   118.90    27.20     46 o
   3   1  -5  1027.70  1027.50    42.80     46 o
 -17   9  -5   312.30   355.50    49.10     46 o
  10  -2  -4   213.32   270.00    35.70     46 o
  23  -7  -3   135.94   121.10    31.00     46 o
  17  -5  -3    47.05    81.80    27.70     46 <
  24  -8  -2   284.58   316.60    31.90     46 o
 -18   8  -2   161.16   134.60    37.50     46 o
   9  -3  -1   798.76   771.30    40.80     46 o
 -21   9  -1   120.24   117.30    33.40     46 o
  22  -8   0    20.59    68.30    32.80     46 <
  16  -6   0   137.18   105.50    31.70     46 o
 -20   8   0    32.08    71.70    33.50     46 <
 -23   9   1    49.71    67.70    30.70     46 <
  20  -8   2   162.89   312.40    37.70     46 o
  14  -6   2   665.49   549.20    42.00     46 o
 -12   4   2  4973.20  4649.10    54.30     46 o
 -22   8   2    24.13   -36.70    30.30     46 <
  12  -6   4  4512.60  5377.30    72.90     46 o
  -4   0   4  1817.90  1576.20    45.90     46 o
 -14   4   4   147.95   152.50    31.50     46 o
 -17   5   5    76.70    54.70    30.70     46 <
 -16   4   6   205.13   155.60    28.10     46 o
 -20   6   6    44.66    90.20    27.60     46 o
  -9   1   7   168.34   166.10    31.10     46 o
  -2  -2   8   507.03   572.00    41.00     46 o
 -12   2   8    92.55    69.70    30.30     46 <
 -11   1   9    47.09   -26.90    29.90     46 <
  14  -2  -8    35.64    26.80    30.60     47 <
   4   2  -8   197.85   279.60    35.30     47 o
   5   1  -7   664.73   711.20    40.20     47 o
  12  -2  -6   508.60   414.10    32.90     47 o
 -18  10  -6   298.63   202.50    54.70     47 o
  19  -5  -5    35.35   118.90    27.20     47 o
  13  -3  -5   510.62   572.90    33.80     47 o
  20  -6  -4   279.91   291.50    32.70     47 o
 -20  10  -4     6.58    48.10    41.30     47 <
  11  -3  -3   583.13   676.30    37.70     47 o
 -19   9  -3   927.86   907.80    43.90     47 o
  18  -6  -2   234.71   292.40    32.30     47 o
 -22  10  -2    32.00    43.60    35.70     47 <
  25  -9  -1    34.99    -4.10    30.40     47 <
 -21   9  -1   187.29   117.30    33.40     47 o
 -25  11  -1   119.61   111.90    33.70     47 o
  16  -6   0    99.04   105.50    31.70     47 o
 -10   4   0 18197.00 18434.40    95.90     47 o
 -24  10   0   270.78   188.70    34.40     47 o
  23  -9   1   193.40   196.10    34.10     47 o
 -13   5   1  3350.70  3237.60    49.80     47 o
 -23   9   1    35.22    67.70    30.70     47 <
  21  -9   3    97.42   129.00    38.80     47 o
 -15   5   3   271.60   260.10    31.50     47 o
 -18   6   4   160.13   142.70    31.10     47 o
  19  -9   5   622.31   676.10    47.50     47 o
  -7   1   5   776.24   656.80    38.90     47 o
 -17   5   5    77.07    54.70    30.70     47 <
 -21   7   5     8.52     4.40    30.00     47 <
 -10   2   6    38.52   102.40    30.80     47 o
 -20   6   6    47.54    90.20    27.60     47 o
 -13   3   7   165.36   147.40    28.40     47 o
  -2  -2   8   566.33   572.00    41.00     47 o
 -12   2   8    70.80    69.70    30.30     47 <
   5  -5   9   100.79    95.60    48.80     47 <
  -5  -1   9    52.47    49.30    35.30     47 <
  14  -2  -8    35.63    26.80    30.60     48 <
   4   2  -8   193.43   279.60    35.30     48 o
   5   1  -7   658.93   711.20    40.20     48 o
  12  -2  -6   501.85   414.10    32.90     48 o
 -18  10  -6   295.07   202.50    54.70     48 o
  19  -5  -5    35.02   118.90    27.20     48 o
  13  -3  -5   509.00   572.90    33.80     48 o
  20  -6  -4   278.10   291.50    32.70     48 o
 -20  10  -4     7.04    48.10    41.30     48 <
  11  -3  -3   580.97   676.30    37.70     48 o
  18  -6  -2   231.54   292.40    32.30     48 o
 -22  10  -2    31.64    43.60    35.70     48 <
  25  -9  -1    34.82    -4.10    30.40     48 <
  19  -7  -1    43.42    84.60    33.50     48 <
 -21   9  -1   184.73   117.30    33.40     48 o
 -25  11  -1   116.58   111.90    33.70     48 o
 -24  10   0   268.81   188.70    34.40     48 o
  23  -9   1   192.08   196.10    34.10     48 o
 -13   5   1  3348.60  3237.60    49.80     48 o
  21  -9   3    96.46   129.00    38.80     48 o
 -15   5   3   268.80   260.10    31.50     48 o
 -18   6   4   155.88   142.70    31.10     48 o
  19  -9   5   618.11   676.10    47.50     48 o
  -7   1   5   766.20   656.80    38.90     48 o
 -21   7   5     8.48     4.40    30.00     48 <
 -10   2   6    38.75   102.40    30.80     48 o
 -20   6   6    46.76    90.20    27.60     48 o
 -13   3   7   164.90   147.40    28.40     48 o
  -2  -2   8   558.43   572.00    41.00     48 o
 -12   2   8    69.14    69.70    30.30     48 <
   5  -5   9    99.85    95.60    48.80     48 <
  -5  -1   9    52.37    49.30    35.30     48 <
   7   1  -9   326.76   233.20    35.20     49 o
  -3   5  -9   656.31   623.30    48.70     49 o
   8   0  -8    28.50    42.80    33.70     49 <
   9  -1  -7    44.23    -1.80    34.10     49 <
  16  -4  -6    76.28    97.00    27.80     49 o
   6   0  -6   631.10   601.80    37.10     49 o
  17  -5  -5    11.13     9.00    30.80     49 <
   7  -1  -5   516.93   710.10    38.40     49 o
 -21  11  -5    17.59    12.70    44.00     49 <
  14  -4  -4    13.58   109.80    30.90     49 o
  21  -7  -3    59.96    -0.80    30.70     49 <
  15  -5  -3   191.44   302.00    32.20     49 o
  22  -8  -2    38.21    92.20    30.20     49 o
  12  -4  -2  1993.30  2354.20    44.50     49 o
 -11   5  -1   631.61   850.30    44.10     49 o
  20  -8   0    19.09   124.70    30.80     49 o
 -14   6   0  9638.50  8610.20    69.40     49 o
 -17   7   1   338.92   488.50    33.50     49 o
  24 -10   2    50.94    60.00    33.40     49 <
 -20   8   2   246.53   224.40    31.70     49 o
  15  -7   3  1267.50  1803.10    49.10     49 o
 -19   7   3   950.19   785.20    35.40     49 o
 -23   9   3    87.91    95.70    30.40     49 o
  22 -10   4    85.32   164.30    41.20     49 o
  -8   2   4  6438.40  5571.70    59.40     49 o
 -22   8   4    83.29   134.50    31.10     49 o
 -11   3   5    52.91   170.10    31.50     49 o
 -14   4   6   649.26   490.70    33.50     49 o
 -18   6   6   199.18   184.50    28.20     49 o
  -3  -1   7   667.02   833.20    40.80     49 o
 -17   5   7   128.68   136.00    27.90     49 o
  -9   1   9     7.89    39.80    32.50     49 <
   9  -1  -7    44.60    -1.80    34.10     50 <
  20  -6  -6   132.28    88.10    30.80     50 <
  10  -2  -6    61.30    35.30    31.10     50 <
  17  -5  -5    34.51     9.00    30.80     50 <
   7  -1  -5   576.36   710.10    38.40     50 o
  18  -6  -4    76.93   104.50    31.40     50 o
  15  -5  -3   167.84   302.00    32.20     50 o
   5  -1  -3  7956.30  6978.40    64.60     50 o
  16  -6  -2   625.59   489.10    33.80     50 o
 -12   6  -2  3193.80  3486.60    56.10     50 o
  23  -9  -1    67.29    54.50    30.70     50 <
  13  -5  -1  3566.40  3508.90    51.40     50 o
 -15   7  -1   262.22   335.80    39.40     50 o
 -18   8   0    38.44    86.90    30.60     50 <
 -22  10   0    14.76   -18.90    30.00     50 <
  21  -9   1    35.36    48.20    30.50     50 <
 -21   9   1    22.99    68.90    30.50     50 <
 -25  11   1    80.52    41.50    30.20     50 <
  18  -8   2   635.62   896.40    40.40     50 o
 -24  10   2    96.82    73.50    27.80     50 <
  -9   3   3   466.78   673.20    36.50     50 o
 -12   4   4   167.26   -34.80    31.40     50 <
  13  -7   5   921.35   869.50    64.40     50 o
 -15   5   5    14.63    63.20    27.40     50 <
 -19   7   5   154.59    82.60    28.20     50 <
 -18   6   6   201.32   184.50    28.20     50 o
  -7   1   7   155.74   173.30    31.20     50 o
 -10   2   8   344.22   289.30    32.10     50 o
   1  -3   9   103.89    -2.90    40.50     50 <
  11  -1  -9    46.02     0.00    30.90     50 <
  12  -2  -8    12.75    56.20    30.60     50 <
  -2   4  -8   145.06    42.00    43.80     50 <
  13  -3  -7    62.17   221.80    31.20     51 o
  -1   3  -7   882.57   662.40    46.80     51 o
  20  -6  -6   110.40    88.10    30.80     51 <
  10  -2  -6    28.72    35.30    31.10     51 <
  21  -7  -5    14.85    19.70    27.40     51 <
  11  -3  -5   582.25   701.10    34.90     51 o
  18  -6  -4   101.50   104.50    31.40     51 o
   8  -2  -4  6223.20  5841.00    60.70     51 o
  19  -7  -3   760.13   667.60    31.60     51 o
  16  -6  -2   423.45   489.10    33.80     51 o
 -12   6  -2  3434.00  3486.60    56.10     51 o
 -15   7  -1   354.36   335.80    39.40     51 o
 -19   9  -1   404.01   422.50    38.10     51 o
  24 -10   0   443.38   391.30    32.90     51 o
  14  -6   0  7618.80  7327.60    65.80     51 o
 -18   8   0    70.57    86.90    30.60     51 <
 -22  10   0    55.03   -18.90    30.00     51 <
  21  -9   1    22.01    48.20    30.50     51 <
  11  -5   1   550.63  1016.00    46.10     51 o
 -25  11   1    49.13    41.50    30.20     51 <
  -6   2   2  9163.00  9432.30    73.10     51 o
  -9   3   3   467.47   673.20    36.50     51 o
 -13   5   3  3475.30  3377.30    47.90     51 o
 -12   4   4    63.70   -34.80    31.40     51 <
 -16   6   4   207.76   239.10    28.90     51 o
 -20   8   4    26.90    57.40    30.70     51 <
  -1  -1   5   906.90   815.60    45.50     51 o
 -19   7   5   158.88    82.60    28.20     51 <
  -7   1   7   159.00   173.30    31.20     51 o
 -11   3   7    89.67    78.00    31.10     51 <
 -14   4   8    29.90    16.50    26.80     51 <
   1   3  -9   109.79    42.60    39.50     51 <
  12  -2  -8     8.53    56.20    30.60     51 <
  13  -3  -7    69.63   221.80    31.20     52 o
  -1   3  -7   705.91   662.40    46.80     52 o
  14  -4  -6   551.05   574.60    31.30     52 o
  21  -7  -5    14.15    19.70    27.40     52 <
  11  -3  -5   571.25   701.10    34.90     52 o
  22  -8  -4    47.54    26.10    27.60     52 <
  19  -7  -3   657.34   667.60    31.60     52 o
   6  -2  -2 14748.00 13231.50    83.00     52 o
 -16   8  -2   534.62   508.10    42.00     52 o
  17  -7  -1   268.09   303.20    35.20     52 o
 -19   9  -1   336.01   422.50    38.10     52 o
 -23  11  -1    10.48   -21.20    33.40     52 <
  24 -10   0   417.97   391.30    32.90     52 o
  14  -6   0  7402.70  7327.60    65.80     52 o
 -22  10   0    37.29   -18.90    30.00     52 <
  22 -10   2   119.38   182.00    33.60     52 o
  19  -9   3   493.84   701.40    41.20     52 o
 -13   5   3  3153.80  3377.30    47.90     52 o
 -17   7   3   649.41   622.70    34.80     52 o
  16  -8   4   167.67   278.20    46.40     52 o
 -16   6   4   178.32   239.10    28.90     52 o
 -20   8   4    25.20    57.40    30.70     52 <
  -1  -1   5   857.81   815.60    45.50     52 o
  -8   2   6   151.42   108.00    33.70     52 o
 -11   3   7    82.79    78.00    31.10     52 <
 -15   5   7   118.01   114.30    27.80     52 o
 -14   4   8    23.01    16.50    26.80     52 <
  -3  -1   9    58.06    87.40    35.90     52 <
   5   1  -9    91.82   135.90    34.20     52 o
   2   2  -8   208.00   157.10    39.90     52 o
   9  -1  -9    28.37    21.00    30.80     53 <
   5   1  -9    85.96   135.90    34.20     53 o
  17  -5  -7   218.45   281.10    31.30     53 o
   3   1  -7   520.64   571.00    42.20     53 o
  18  -6  -6   185.32   213.00    28.30     53 o
   0   2  -6  3935.30  3862.20    59.00     53 o
  19  -7  -5   193.17   213.10    28.40     53 o
  15  -5  -5    16.11    25.20    27.50     53 <
  16  -6  -4   329.33   428.80    30.30     53 o
  12  -4  -4   109.76    77.30    31.80     53 <
 -18  10  -4   184.34    33.50    41.40     53 <
 -22  12  -4    82.67   102.20    38.70     53 <
  23  -9  -3   116.61    91.40    31.00     53 <
  13  -5  -3  3448.90  3442.30    49.00     53 o
 -17   9  -3   588.70   573.70    41.70     53 o
 -21  11  -3    13.13    27.00    35.90     53 <
  24 -10  -2   104.90   140.20    30.50     53 o
  21  -9  -1    32.84    52.60    30.90     53 <
  18  -8   0    77.99     4.60    30.80     53 <
  15  -7   1   562.24   549.30    39.50     53 o
  -7   3   1  1725.10  1612.80    48.40     53 o
 -23  11   1    11.15   -18.90    30.40     53 <
  12  -6   2  3271.50  3439.20    59.60     53 o
 -14   6   2   310.80   224.70    35.00     53 o
 -18   8   2    92.37   163.90    31.60     53 o
 -22  10   2    55.98     0.40    30.80     53 <
  23 -11   3    28.34    62.70    35.80     53 <
  20 -10   4    26.20    81.20    38.30     53 <
  -5   1   5  2159.60  2064.30    45.10     53 o
 -12   4   6   261.11   283.50    31.90     53 o
 -16   6   6   141.74   164.70    28.00     53 o
 -20   8   6    42.51    37.80    27.10     53 <
  -7   1   9   258.35   205.60    33.90     53 o
 -11   3   9    86.61    14.70    30.10     53 <
   9  -1  -9     5.68    21.00    30.80     54 <
  14  -4  -8    25.23   -33.80    30.50     54 <
  10  -2  -8   232.45   254.10    32.40     54 o
   7  -1  -7   241.59   267.10    34.70     54 o
  19  -7  -5   279.19   213.10    28.40     54 o
  20  -8  -4    20.27    84.60    27.20     54 o
  16  -6  -4   342.29   428.80    30.30     54 o
 -18  10  -4   158.52    33.50    41.40     54 <
 -22  12  -4   128.81   102.20    38.70     54 <
  13  -5  -3  3661.30  3442.30    49.00     54 o
 -21  11  -3     5.83    27.00    35.90     54 <
  24 -10  -2   154.81   140.20    30.50     54 o
  10  -4  -2  4130.30  4323.40    55.30     54 o
  25 -11  -1   111.41   133.00    30.60     54 o
  21  -9  -1    46.52    52.60    30.90     54 <
  22 -10   0    50.38    33.50    30.20     54 <
  18  -8   0    21.38     4.60    30.80     54 <
  15  -7   1   369.33   549.30    39.50     54 o
 -11   5   1   200.24   204.80    37.00     54 o
 -15   7   1   447.57   348.00    33.30     54 o
 -19   9   1   414.47   328.00    32.60     54 o
 -23  11   1     4.79   -18.90    30.40     54 <
  12  -6   2  3432.80  3439.20    59.60     54 o
 -22  10   2    80.31     0.40    30.80     54 <
  23 -11   3    31.52    62.70    35.80     54 <
  20 -10   4    17.10    81.20    38.30     54 <
  -9   3   5  1000.20   978.20    36.40     54 o
 -13   5   5  1460.80  1458.20    36.90     54 o
 -17   7   5   253.12   308.70    29.70     54 o
 -21   9   5    77.10   127.10    27.70     54 o
   3  -3   7   175.91   109.90    49.80     54 <
  -4   0   8   144.55   143.40    34.10     54 o
  -8   2   8   181.86   195.90    31.00     54 o
 -12   4   8   188.62   118.80    30.90     54 o
  14  -4  -8    21.86   -33.80    30.50     55 <
  15  -5  -7   175.52   127.50    31.20     55 o
  11  -3  -7    98.30    92.30    31.10     55 <
  12  -4  -6   252.19   215.70    31.70     55 o
   8  -2  -6    69.00    79.00    34.10     55 <
   5  -1  -5  1478.50  1654.80    42.70     55 o
 -19  11  -5    52.64   -48.50    46.20     55 <
  20  -8  -4    27.55    84.60    27.20     55 o
  21  -9  -3    56.26    42.00    30.60     55 <
  17  -7  -3   791.16   804.20    32.10     55 o
  18  -8  -2   214.38   222.50    32.00     55 o
  14  -6  -2   250.17   168.50    32.70     55 o
  11  -5  -1   402.43   336.30    36.20     55 o
  22 -10   0    51.15    33.50    30.20     55 <
 -12   6   0  1959.90  1884.00    44.40     55 o
 -16   8   0   390.96   360.40    32.60     55 o
 -20  10   0    13.50    36.30    33.40     55 <
 -24  12   0   190.60   145.20    31.50     55 o
  23 -11   1     4.67    22.50    32.90     55 <
  19  -9   1   461.09   333.80    35.10     55 o
  16  -8   2   335.31   271.90    38.00     55 o
 -23  11   3    26.78    79.40    30.30     55 <
  -6   2   4   926.44  1073.60    41.10     55 o
 -10   4   4  6885.10  7063.30    63.10     55 o
 -14   6   4   492.94   562.60    34.20     55 o
 -18   8   4   446.26   430.40    30.10     55 o
 -22  10   4   104.68    85.70    27.60     55 o
  17  -9   5   203.78   247.00    48.20     55 o
  -1  -1   7   422.96   275.50    40.00     55 o
  -5   1   7   476.92   411.70    36.50     55 o
  -9   3   7    89.87    -8.30    31.40     55 <
 -13   5   7   622.52   467.20    33.60     55 o
 -17   7   7    61.98   100.50    30.50     55 o
  15  -5  -7   148.73   127.50    31.20     56 o
  16  -6  -6   134.44   181.60    31.20     56 o
  12  -4  -6   270.17   215.70    31.70     56 o
   9  -3  -5  1212.40  1333.70    40.90     56 o
   5  -1  -5  1611.10  1654.80    42.70     56 o
 -19  11  -5    42.38   -48.50    46.20     56 <
  21  -9  -3    46.81    42.00    30.60     56 <
  18  -8  -2   217.40   222.50    32.00     56 o
  14  -6  -2   257.50   168.50    32.70     56 o
  11  -5  -1   435.54   336.30    36.20     56 o
 -21  11  -1    61.97    88.30    33.10     56 <
 -12   6   0  1887.50  1884.00    44.40     56 o
 -16   8   0   392.56   360.40    32.60     56 o
 -20  10   0    21.13    36.30    33.40     56 <
  23 -11   1     5.31    22.50    32.90     56 <
  19  -9   1   469.10   333.80    35.10     56 o
  16  -8   2   308.83   271.90    38.00     56 o
 -19   9   3   508.65   492.90    30.60     56 o
 -23  11   3    20.01    79.40    30.30     56 <
  -6   2   4   975.91  1073.60    41.10     56 o
 -10   4   4  6961.70  7063.30    63.10     56 o
 -14   6   4   569.87   562.60    34.20     56 o
 -18   8   4   432.77   430.40    30.10     56 o
  17  -9   5   206.20   247.00    48.20     56 o
 -18   8   6    97.42   101.70    30.80     56 o
  -1  -1   7   432.16   275.50    40.00     56 o
  -5   1   7   319.18   411.70    36.50     56 o
  -9   3   7    78.87    -8.30    31.40     56 <
 -13   5   7   614.27   467.20    33.60     56 o
 -17   7   7    69.73   100.50    30.50     56 o
  11  -3  -9    72.37    40.80    30.80     57 <
   7  -1  -9   286.26   280.70    35.00     57 o
   3   1  -9    19.84    25.90    36.60     57 <
  -1   3  -9   103.95     2.70    42.00     57 <
  -5   5  -9    62.33   109.90    50.30     57 <
  20  -8  -6    70.19    30.90    27.30     57 <
  21  -9  -5    17.27    61.20    30.50     57 <
  17  -7  -5   539.77   591.40    31.50     57 o
  13  -5  -5  1333.40  1181.20    37.80     57 o
 -15   9  -5    10.66   -52.60    53.70     57 <
  14  -6  -4   279.16   388.50    33.00     57 o
  10  -4  -4  6228.80  6878.00    61.90     57 o
   6  -2  -4   823.57  1035.10    40.40     57 o
  22 -10  -2    35.41    33.70    27.20     57 <
 -22  12  -2    29.84    -3.50    33.20     57 <
  19  -9  -1   198.07   168.20    31.80     57 o
  15  -7  -1   359.42   495.80    34.10     57 o
 -17   9  -1   287.48   275.40    37.60     57 o
 -21  11  -1    63.21    88.30    33.10     57 <
  24 -12   2     3.83    19.80    32.80     57 <
  20 -10   2    65.87    82.20    36.00     57 <
 -20  10   2    56.13    85.30    30.70     57 <
 -24  12   2    14.69     2.10    30.00     57 <
  -7   3   3  5435.00  4913.10    57.40     57 o
 -11   5   3   383.65   373.30    34.40     57 o
 -15   7   3   869.14   732.70    35.40     57 o
  21 -11   5     2.73    30.50    42.90     57 <
 -19   9   5   228.62   213.20    31.90     57 o
  -6   2   6   476.52   477.30    36.20     57 o
 -10   4   6   265.80   209.50    31.50     57 o
 -14   6   6    12.20    18.80    27.70     57 <
 -18   8   6    95.32   101.70    30.80     57 o
 -14   6   8   251.15   215.40    31.60     57 o
   3  -3   9    26.58    79.40    45.20     57 <
  -1  -1   9   203.89    99.70    38.80     57 <
  -5   1   9    19.72    54.00    33.10     57 <
  -9   3   9    23.72   -28.70    33.30     57 <
  12  -4  -8   130.66    95.60    31.30     58 o
   8  -2  -8   198.09   290.90    34.50     58 o
   4   0  -8   295.94   276.90    38.30     58 o
  13  -5  -7   568.59   522.60    30.80     58 o
  21  -9  -5    12.47    61.20    30.50     58 <
  22 -10  -4    84.42   102.50    30.70     58 o
  18  -8  -4   492.89   559.70    30.90     58 o
  14  -6  -4   264.75   388.50    33.00     58 o
 -18  10  -2   417.53   248.00    37.80     58 o
  23 -11  -1     5.50   -27.20    30.50     58 <
 -13   7  -1   242.92   346.10    39.00     58 o
  20 -10   0    14.09    45.90    30.20     58 <
  16  -8   0   153.82   126.00    32.20     58 o
  12  -6   0  1797.20  1854.70    43.90     58 o
 -21  11   1    29.46    31.90    30.60     58 <
  24 -12   2    12.03    19.80    32.80     58 <
 -12   6   2  2133.60  2126.80    42.90     58 o
 -16   8   2   343.98   252.20    32.60     58 o
  21 -11   3    11.69    27.50    35.90     58 <
  17  -9   3   402.08   500.20    41.30     58 o
  -3   1   3  2552.60  2389.60    52.40     58 o
 -20  10   4    14.94    69.20    30.20     58 <
 -11   5   5     4.53   -26.70    30.60     58 <
 -15   7   5   177.84   145.70    28.60     58 o
  -2   0   6  1293.70  1224.20    45.80     58 o
  -6   2   6   519.77   477.30    36.20     58 o
 -15   7   7    37.95    -3.80    27.20     58 <
  -6   2   8    69.71   102.70    33.30     58 o
 -10   4   8   371.41   496.90    33.00     58 o
 -14   6   8   234.67   215.40    31.60     58 o
  -4   4  -8    99.25    -6.70    51.00     59 <
  17  -7  -7    91.16   135.40    28.00     59 o
  13  -5  -7   572.18   522.60    30.80     59 o
   9  -3  -7    15.68    62.70    33.50     59 <
   5  -1  -7   316.34   389.10    38.60     59 o
 -16  10  -6   333.20   458.80    60.30     59 o
  22 -10  -4    81.69   102.50    30.70     59 o
  23 -11  -3    26.25    19.20    30.40     59 <
  19  -9  -3   296.00   371.10    33.40     59 o
  15  -7  -3   882.26   792.10    33.00     59 o
  11  -5  -3   444.46   528.40    37.50     59 o
   7  -3  -3  5504.00  5463.10    59.10     59 o
 -19  11  -3   386.38   304.10    37.70     59 o
 -14   8  -2   398.84   611.00    39.90     59 o
  -9   5  -1  5237.80  4993.40    61.70     59 o
  24 -12   0   190.77   176.20    31.60     59 o
  20 -10   0    12.86    45.90    30.20     59 <
 -22  12   0   101.84   109.60    33.40     59 o
 -17   9   1   326.94   264.70    34.90     59 o
 -12   6   2  2075.90  2126.80    42.90     59 o
  21 -11   3    11.11    27.50    35.90     59 <
 -21  11   3    15.92    33.40    30.30     59 <
 -16   8   4    48.27    13.40    30.90     59 <
 -20  10   4    15.92    69.20    30.20     59 <
  -7   3   5   420.49   473.50    36.50     59 o
 -11   5   5     4.71   -26.70    30.60     59 <
  18 -10   6   233.71   280.80    55.40     59 o
 -11   5   7    92.19   107.30    30.90     59 o
 -15   7   7    36.70    -3.80    27.20     59 <
  -6   2   8    72.40   102.70    33.30     59 o
  17  -7  -7    89.61   135.40    28.00     60 o
   9  -3  -7     9.30    62.70    33.50     60 <
   5  -1  -7   283.43   389.10    38.60     60 o
   1   1  -7   516.76   314.70    40.70     60 o
  18  -8  -6    52.44    52.40    27.20     60 <
  14  -6  -6    52.46    61.00    27.40     60 <
  10  -4  -6   223.22   130.90    31.70     60 o
  23 -11  -3    23.50    19.20    30.40     60 <
  19  -9  -3   294.47   371.10    33.40     60 o
  15  -7  -3   844.93   792.10    33.00     60 o
   7  -3  -3  5163.90  5463.10    59.10     60 o
   3  -1  -3  4148.90  3916.00    59.20     60 o
 -19  11  -3   452.39   304.10    37.70     60 o
  24 -12  -2     9.08    -7.50    30.10     60 <
  20 -10  -2   107.08   142.70    31.00     60 o
  16  -8  -2   169.72   140.40    31.80     60 o
 -14   8  -2   462.88   611.00    39.90     60 o
 -23  13  -1    74.10   -21.20    33.40     60 <
  24 -12   0   158.21   176.20    31.60     60 o
 -18  10   0    70.33   128.90    33.10     60 o
 -22  12   0    93.01   109.60    33.40     60 o
  21 -11   1    18.64    85.00    33.30     60 <
  17  -9   1   294.72   347.50    35.40     60 o
 -13   7   1   229.58   341.10    33.50     60 o
 -17   9   1   253.59   264.70    34.90     60 o
  -8   4   2  5469.20  5268.00    59.40     60 o
 -22  12   2    62.49    61.60    30.60     60 <
 -17   9   3   476.26   402.40    33.50     60 o
 -21  11   3    14.78    33.40    30.30     60 <
 -12   6   4  1506.50  1536.70    39.70     60 o
 -16   8   4    47.34    13.40    30.90     60 <
  -7   3   5   390.24   473.50    36.50     60 o
 -21  11   5    20.85    -5.70    27.20     60 <
 -16   8   6   132.96   138.30    27.90     60 o
 -11   5   7    86.83   107.30    30.90     60 o
  -3   3  -7   203.59   328.10    51.10     61 o
   6  -2  -6   805.44   590.90    34.60     61 o
   2   0  -6  1522.50  1292.20    42.70     61 o
  19  -9  -5   236.24   246.60    28.70     61 o
  15  -7  -5   171.87   195.20    28.80     61 o
  11  -5  -5    68.86    48.10    31.40     61 <
  20 -10  -4     6.38     2.00    30.20     61 <
 -20  12  -4   141.74    99.50    42.10     61 <
  24 -12  -2     8.22    -7.50    30.10     61 <
  20 -10  -2   128.62   142.70    31.00     61 o
  16  -8  -2   195.58   140.40    31.80     61 o
  12  -6  -2  1822.90  1909.10    42.10     61 o
   8  -4  -2  5439.70  5473.30    59.70     61 o
  21 -11  -1    49.45    -7.80    30.70     61 <
 -19  11  -1   242.38   204.50    34.40     61 o
 -18  10   0    69.02   128.90    33.10     61 o
  21 -11   1    19.61    85.00    33.30     61 <
  17  -9   1   328.55   347.50    35.40     61 o
  13  -7   1   365.97   288.20    38.80     61 o
 -13   7   1   224.42   341.10    33.50     61 o
 -23  13   1    54.49    -6.30    27.00     61 <
 -18  10   2   209.07   269.20    32.20     61 o
 -22  12   2    61.57    61.60    30.60     61 <
 -17   9   3   514.02   402.40    33.50     61 o
  22 -12   4    98.34     2.90    38.50     61 <
  18 -10   4    82.13   102.50    43.20     61 <
  -8   4   4  1245.90  1252.40    38.70     61 o
 -12   6   4  1534.40  1536.70    39.70     61 o
 -22  12   4    34.92    25.00    26.80     61 <
  -3   1   5   988.16  1200.00    43.30     61 o
 -17   9   5   110.23    89.20    27.80     61 o
 -12   6   6   367.74   372.10    29.90     61 o
  -7   3   7    40.40    30.80    30.90     61 <
 -17   9   7    40.06    70.70    27.20     61 <
   2  -2   8   354.59   441.60    46.60     61 o
 -12   6   8    56.21   101.00    30.20     61 o
  -7   3   9     4.24    40.60    32.90     61 <
   9  -3  -9    37.12    69.10    30.60     61 <
  14  -6  -8   255.28   347.40    32.20     61 o
   5  -1  -9    98.79    81.30    34.10     62 <
   1   1  -9   340.18   157.80    40.00     62 o
  10  -4  -8   458.87   453.50    33.60     62 o
   6  -2  -8    13.53   113.20    34.30     62 o
  15  -7  -7    20.79    23.30    30.40     62 <
  11  -5  -7    34.98    68.60    30.90     62 <
   7  -3  -5   354.87   335.20    36.20     62 o
  20 -10  -4     6.84     2.00    30.20     62 <
  16  -8  -4    84.42   105.60    27.70     62 o
  12  -6  -4  1781.50  1700.90    40.80     62 o
  21 -11  -3     7.20    31.60    26.90     62 <
 -10   6  -2  2225.30  2169.90    57.00     62 o
 -20  12  -2    12.63     2.20    35.80     62 <
  21 -11  -1    58.80    -7.80    30.70     62 <
  17  -9  -1   222.91   137.40    32.10     62 o
  13  -7  -1   400.50   332.40    33.20     62 o
  22 -12   0    31.95    59.10    33.60     62 <
 -14   8   0   659.77   403.80    37.40     62 o
  -9   5   1  4872.50  5265.20    58.70     62 o
 -19  11   1   381.55   316.80    32.00     62 o
  22 -12   2    50.32    -2.00    33.20     62 <
  18 -10   2   489.36   530.70    38.50     62 o
  -4   2   2 14191.00 15067.10    92.30     62 o
 -13   7   3  1331.20  1204.80    37.60     62 o
 -18  10   4    59.56    -1.80    30.80     62 <
 -13   7   5   166.73   184.10    31.80     62 o
  -8   4   6   282.85   413.30    32.70     62 o
 -18  10   6    61.16    35.80    27.30     62 <
  -3   1   7   547.16   450.30    36.60     62 o
 -13   7   7    36.78    49.40    27.10     62 <
 -17   9   7    29.52    70.70    27.20     62 <
  -8   4   8    90.57   137.80    33.60     62 o
  -3   1   9   128.51    46.30    36.00     62 <
   5  -1  -9    96.34    81.30    34.10     63 <
   1   1  -9   329.93   157.80    40.00     63 o
  10  -4  -8   432.08   453.50    33.60     63 o
   6  -2  -8    17.25   113.20    34.30     63 o
  15  -7  -7    19.85    23.30    30.40     63 <
  11  -5  -7    33.16    68.60    30.90     63 <
   7  -3  -5   323.97   335.20    36.20     63 o
  20 -10  -4     6.25     2.00    30.20     63 <
  16  -8  -4    74.81   105.60    27.70     63 o
  12  -6  -4  1679.00  1700.90    40.80     63 o
  21 -11  -3     6.48    31.60    26.90     63 <
 -10   6  -2  2244.30  2169.90    57.00     63 o
 -20  12  -2    11.43     2.20    35.80     63 <
  21 -11  -1    54.81    -7.80    30.70     63 <
  17  -9  -1   213.48   137.40    32.10     63 o
  13  -7  -1   372.47   332.40    33.20     63 o
  22 -12   0    32.56    59.10    33.60     63 <
 -14   8   0   657.19   403.80    37.40     63 o
  -9   5   1  4903.70  5265.20    58.70     63 o
 -19  11   1   372.62   316.80    32.00     63 o
  22 -12   2    49.97    -2.00    33.20     63 <
  18 -10   2   487.86   530.70    38.50     63 o
 -13   7   3  1284.40  1204.80    37.60     63 o
 -18  10   4    53.68    -1.80    30.80     63 <
 -13   7   5   165.37   184.10    31.80     63 o
  -8   4   6   250.98   413.30    32.70     63 o
 -18  10   6    58.10    35.80    27.30     63 <
  -3   1   7   508.81   450.30    36.60     63 o
 -13   7   7    37.11    49.40    27.10     63 <
 -17   9   7    28.51    70.70    27.20     63 <
  -8   4   8    80.27   137.80    33.60     63 o
  -3   1   9   125.61    46.30    36.00     63 <
  12  -6  -8   152.67    91.30    31.40     64 <
  17  -9  -7    34.95   119.60    30.60     64 o
   7  -3  -7    19.59   106.30    33.80     64 o
  12  -6  -6   282.73   313.20    32.50     64 o
   8  -4  -6   592.30   543.50    34.70     64 o
  17  -9  -5   172.70   101.30    31.30     64 o
  13  -7  -5    62.72   148.30    31.50     64 o
 -17  11  -5    32.80   106.20    47.90     64 <
  22 -12  -4    62.44    48.80    27.20     64 <
  18 -10  -4    28.47    29.50    30.90     64 <
   9  -5  -3   212.81   761.50    36.50     64 o
  18 -10  -2   236.51   292.90    32.30     64 o
 -16  10  -2   119.13   172.80    38.10     64 o
  23 -13  -1    24.07     9.30    30.50     64 <
 -21  13  -1   211.21   107.80    33.80     64 o
  14  -8   0   329.74   304.80    36.10     64 o
 -10   6   0  5465.50  5073.10    59.80     64 o
  23 -13   1    58.89    79.50    30.40     64 <
  19 -11   1   284.97   216.70    34.20     64 o
 -15   9   1   978.49  1003.60    39.20     64 o
 -20  12   2    15.01    26.20    30.30     64 <
  19 -11   3    78.82   139.90    38.50     64 o
 -15   9   3    29.99    28.20    30.90     64 <
 -20  12   4   128.35    58.20    27.40     64 <
  -9   5   5   241.52   209.50    32.50     64 o
  -4   2   6   522.36   417.40    39.30     64 o
 -14   8   6   260.35   270.00    31.80     64 o
  -9   5   7   219.95   199.40    31.80     64 o
  -4   2   8   238.31   230.20    37.20     64 o
 -14   8   8    39.12     7.20    30.20     64 <
  -9   5   9     9.94     1.80    30.20     64 <
   7  -3  -9    60.01    73.00    30.60     65 <
  -3   3  -9     9.41    35.80    46.20     65 <
  12  -6  -8   165.15    91.30    31.40     65 <
  17  -9  -7    76.96   119.60    30.60     65 o
   8  -4  -6   599.72   543.50    34.70     65 o
  13  -7  -5   181.26   148.30    31.50     65 o
 -17  11  -5    39.55   106.20    47.90     65 <
  22 -12  -4    56.56    48.80    27.20     65 <
  18 -10  -4    46.93    29.50    30.90     65 <
   9  -5  -3   505.92   761.50    36.50     65 o
 -11   7  -3  3309.20  3038.70    62.00     65 o
  14  -8  -2   580.33   450.10    33.70     65 o
 -16  10  -2   379.92   172.80    38.10     65 o
 -22  14  -2   137.26    44.70    33.20     65 <
  23 -13  -1    39.23     9.30    30.50     65 <
  19 -11  -1   251.31   192.60    34.10     65 o
 -21  13  -1   206.91   107.80    33.80     65 o
  19 -11   1   311.98   216.70    34.20     65 o
 -15   9   1  1183.20  1003.60    39.20     65 o
 -21  13   1   243.05   193.50    31.40     65 o
  10  -6   2  2398.20  3134.60    58.90     65 o
 -10   6   2  1351.30  1344.20    40.20     65 o
 -15   9   3    31.84    28.20    30.90     65 <
 -21  13   3    81.03    68.90    30.30     65 <
 -20  12   4   149.85    58.20    27.40     65 <
  15  -9   5   111.44   103.30    53.60     65 <
 -15   9   5    53.13    13.70    30.80     65 <
  -9   5   7   213.89   199.40    31.80     65 o
 -15   9   7    20.16    17.00    30.60     65 <
  -4   2   8   297.22   230.20    37.20     65 o
  -9   5   9    15.68     1.80    30.20     65 <
   7  -3  -9    47.55    73.00    30.60     66 <
  12  -6  -8   195.32    91.30    31.40     66 <
   8  -4  -8   159.38    81.80    31.30     66 <
  -2   2  -8   303.55   250.30    45.40     66 o
  17  -9  -7    46.93   119.60    30.60     66 o
  13  -7  -7    55.07    89.00    30.60     66 <
   3  -1  -7   927.98   617.70    39.40     66 o
  18 -10  -6    49.20    19.70    27.60     66 <
  13  -7  -5    53.06   148.30    31.50     66 o
   9  -5  -5   413.70   492.60    33.80     66 o
  18 -10  -4    49.62    29.50    30.90     66 <
  14  -8  -4    86.48   158.30    31.00     66 o
   4  -2  -4  6365.90  5840.00    62.10     66 o
   9  -5  -3   362.11   761.50    36.50     66 o
  14  -8  -2   642.91   450.10    33.70     66 o
 -16  10  -2   145.73   172.80    38.10     66 o
 -22  14  -2    59.20    44.70    33.20     66 <
  23 -13  -1    16.14     9.30    30.50     66 <
  19 -11  -1   167.97   192.60    34.10     66 o
 -21  13  -1   233.13   107.80    33.80     66 o
 -16  10   0   629.32   295.40    35.30     66 o
  19 -11   1   478.52   216.70    34.20     66 o
 -21  13   1   242.09   193.50    31.40     66 o
 -10   6   2  1649.30  1344.20    40.20     66 o
  19 -11   3   125.28   139.90    38.50     66 o
 -15   9   3    28.21    28.20    30.90     66 <
 -21  13   3    67.32    68.90    30.30     66 <
 -10   6   4  2292.70  2188.00    45.40     66 o
 -15   9   5    32.73    13.70    30.80     66 <
 -10   6   6   231.12   493.50    35.80     66 o
  -5   3   7   688.44   759.10    37.60     66 o
 -15   9   7    23.20    17.00    30.60     66 <
   0   0   8  4060.30  5216.20    59.80     66 o
 -10   6   8    57.54    85.60    31.10     66 <
   5  -3   9  1033.10   798.40    50.60     66 o
  -5   3   9   158.05   721.70    37.00     66 o
   3  -1  -9    22.08    64.10    36.20     67 <
   8  -4  -8   176.97    81.80    31.30     67 <
  -2   2  -8   384.94   250.30    45.40     67 o
   9  -5  -7   253.21   216.20    32.00     67 o
  14  -8  -6   126.98   179.30    31.50     67 o
   4  -2  -6   608.76   495.20    39.20     67 o
 -18  12  -6    82.19   -66.50    52.80     67 <
  19 -11  -5     3.18    11.70    27.20     67 <
   9  -5  -5   523.46   492.60    33.80     67 o
  -1   1  -5  2022.70  2213.50    56.60     67 o
  14  -8  -4   129.06   158.30    31.00     67 o
  19 -11  -3   120.74    46.80    30.80     67 <
  15  -9  -3    16.20    44.40    27.80     67 <
 -17  11  -3   177.67    87.70    40.00     67 <
  20 -12  -2     6.60    28.10    27.30     67 <
  10  -6  -2   719.19  1024.20    38.00     67 o
  15  -9  -1   197.63   308.90    32.90     67 o
 -11   7  -1   530.15   691.40    44.90     67 o
 -17  11  -1    32.06    11.80    33.60     67 <
  20 -12   0   115.27   111.00    30.90     67 o
 -22  14   0    33.91   -28.00    30.30     67 <
  15  -9   1   747.36   656.20    39.60     67 o
  20 -12   2    43.38   -11.40    36.10     67 <
 -16  10   2   278.67   336.40    32.20     67 o
 -22  14   2    74.99     3.10    30.60     67 <
  -5   3   3  9591.40  8712.70    70.70     67 o
  20 -12   4   131.09   196.90    41.20     67 o
 -16  10   4    13.84    47.90    30.90     67 <
  -5   3   5  3031.40  3127.00    49.90     67 o
 -11   7   5   179.66   177.90    31.90     67 o
 -16  10   6    63.55   109.90    31.20     67 o
  -5   3   7   193.32   759.10    37.60     67 o
 -11   7   7    83.65    17.40    31.00     67 <
   0   0   8  5860.90  5216.20    59.80     67 o
   5  -3   9   729.80   798.40    50.60     67 o
   9  -5  -7   318.41   216.20    32.00     68 o
  14  -8  -6   138.98   179.30    31.50     68 o
   4  -2  -6   484.97   495.20    39.20     68 o
  10  -6  -4   588.69   881.40    36.50     68 o
  15  -9  -3    47.53    44.40    27.80     68 <
   5  -3  -3  9486.70  9240.50    73.20     68 o
 -17  11  -3   157.43    87.70    40.00     68 <
  20 -12  -2     2.03    28.10    27.30     68 <
  10  -6  -2   519.77  1024.20    38.00     68 o
  15  -9  -1   269.04   308.90    32.90     68 o
 -11   7  -1   813.51   691.40    44.90     68 o
 -17  11  -1    52.24    11.80    33.60     68 <
  20 -12   0   168.36   111.00    30.90     68 o
  15  -9   1   364.22   656.20    39.60     68 o
 -11   7   1   846.90   765.60    39.60     68 o
 -17  11   1    42.69    45.40    30.70     68 <
  20 -12   2    19.62   -11.40    36.10     68 <
  15  -9   3   479.72   288.70    42.50     68 o
 -11   7   3  1396.30   946.10    36.90     68 o
 -17  11   3    48.91    57.20    27.60     68 <
  20 -12   4   115.26   196.90    41.20     68 o
  15  -9   5   206.19   103.30    53.60     68 <
 -11   7   5   279.19   177.90    31.90     68 o
 -17  11   5    51.27    50.30    27.40     68 <
 -11   7   7    49.22    17.40    31.00     68 <
  -6   4   8   371.19   388.60    35.00     68 o
 -12   8   8     4.14    25.60    30.10     68 <
  -1   1   9   181.53   171.90    36.40     68 o
   3  -1  -9   109.29    64.10    36.20     68 <
  14  -8  -8    14.27    28.70    27.40     68 <
   4  -2  -8   149.05   160.80    37.40     68 o
  19 -11  -5    14.77    11.70    27.20     68 <
 -22  14   0    25.72   -28.00    30.30     68 <
 -22  14   2    72.16     3.10    30.60     68 <
  -1   1  -7   482.20   387.10    45.60     69 o
  10  -6  -6   179.75   250.50    35.30     69 o
  15  -9  -5    33.70    37.50    30.70     69 <
   5  -3  -5  3675.60  3611.80    51.30     69 o
  20 -12  -4    39.47    39.30    30.40     69 <
  10  -6  -4   385.78   881.40    36.50     69 o
 -18  12  -4    54.45    53.90    41.20     69 <
   5  -3  -3 10266.00  9240.50    73.20     69 o
  20 -12  -2     4.12    28.10    27.30     69 <
  21 -13  -1   497.20   308.40    32.60     69 o
  16 -10   0   332.23   329.20    32.90     69 o
  21 -13   1   201.76   112.70    33.90     69 o
 -17  11   1    63.85    45.40    30.70     69 <
 -18  12   2    82.82   101.20    30.90     69 o
 -17  11   3    50.35    57.20    27.60     69 <
  -6   4   4  3884.40  4175.10    54.90     69 o
 -12   8   4    72.22    54.60    31.10     69 <
 -18  12   4    34.94    48.20    27.60     69 <
  -6   4   6    13.71    79.40    33.70     69 <
 -12   8   6   103.20   145.40    28.00     69 o
 -18  12   6    34.02    58.90    27.40     69 <
 -12   8   8     4.30    25.60    30.10     69 <
  -1   1   9   160.13   171.90    36.40     69 o
  -7   5   9    29.70     5.50    32.80     69 <
   9  -5  -9    33.05   123.90    31.10     69 o
   4  -2  -8   198.62   160.80    37.40     69 o
  15  -9  -7    16.27    46.90    27.10     69 <
  14  -8  -8    18.19    28.70    27.40     69 <
   5  -3  -7   821.56   863.80    38.80     70 o
  16 -10  -6   197.90   198.80    28.70     70 o
  11  -7  -5   388.91   279.00    32.20     70 o
  16 -10  -4    14.22    56.10    30.80     70 <
  21 -13  -3    26.10    39.50    30.60     70 <
  11  -7  -3  1083.80   922.50    36.50     70 o
  22 -14  -2    57.60    51.20    30.50     70 <
 -12   8  -2   512.52   421.00    42.50     70 o
 -18  12  -2   148.89    89.90    36.30     70 <
  11  -7  -1   898.31   827.10    38.80     70 o
  22 -14   0    20.72    47.50    30.40     70 <
 -12   8   0    15.04    93.60    35.00     70 <
 -18  12   0    32.19    -8.00    30.40     70 <
  11  -7   1   963.45  1249.30    45.80     70 o
 -19  13   1    65.47    40.60    30.80     70 <
  16 -10   2   548.25   567.60    38.70     70 o
  -6   4   2   728.95   757.20    41.70     70 o
 -12   8   2   209.16   143.20    32.10     70 o
  21 -13   3   122.78   162.10    36.70     70 o
 -19  13   3    83.37    39.40    27.60     70 <
  16 -10   4    33.71    46.50    43.50     70 <
  -7   5   5   358.55   431.10    33.70     70 o
 -13   9   5   105.12    92.00    31.10     70 <
 -19  13   5     4.63     6.70    27.10     70 <
  -7   5   7     5.40     8.60    33.20     70 <
 -13   9   7    56.39    -1.50    30.60     70 <
   4  -2   8   296.76   271.80    47.90     70 o
  -2   2   8   336.68   269.20    37.00     70 o
  -8   6   8     2.03   -28.40    30.00     70 <
   5  -3  -9    91.20   238.40    34.80     70 o
  -1   1  -9   258.96   193.90    43.40     70 o
  10  -6  -8    72.95    91.20    30.90     70 <
  11  -7  -7    84.54   112.80    31.20     70 o
   5  -3  -9   169.91   238.40    34.80     71 o
  -1   1  -9   484.81   193.90    43.40     71 o
  11  -7  -7   212.13   112.80    31.20     71 o
   5  -3  -7   854.74   863.80    38.80     71 o
  16 -10  -6   224.80   198.80    28.70     71 o
  17 -11  -5     6.44    -3.30    27.20     71 <
  11  -7  -5   331.69   279.00    32.20     71 o
   6  -4  -4  3968.90  4165.40    54.50     71 o
  17 -11  -3   124.78   114.60    28.00     71 o
 -19  13  -3    76.91    -3.60    39.10     71 <
  22 -14  -2   111.72    51.20    30.50     71 <
   6  -4  -2   842.57   895.70    41.60     71 o
  17 -11  -1    47.97    48.00    30.50     71 <
 -19  13  -1   106.15    41.60    32.90     71 <
  22 -14   0    95.58    47.50    30.40     71 <
  17 -11   1    68.45   -28.90    36.60     71 <
 -19  13   1    68.18    40.60    30.80     71 <
  22 -14   2   132.84   109.50    33.60     71 o
 -20  14   2   422.73   438.70    32.90     71 o
 -13   9   3   156.51    96.70    27.80     71 o
 -19  13   3    79.65    39.40    27.60     71 <
 -20  14   4   128.35    91.20    27.70     71 o
  -7   5   5   566.54   431.10    33.70     71 o
 -13   9   5   126.23    92.00    31.10     71 <
 -14  10   6   192.50   260.60    28.30     71 o
  -7   5   7    10.76     8.60    33.20     71 <
  -2   2   8   216.88   269.20    37.00     71 o
  -8   6   8     8.60   -28.40    30.00     71 <
  12  -8  -8    10.16    25.20    30.50     72 <
   6  -4  -8    32.80    51.90    34.30     72 <
   0   0  -8  6658.80  6788.80    66.90     72 o
  18 -12  -6    42.32    -8.80    30.50     72 <
  12  -8  -6   106.53   127.90    31.10     72 o
  18 -12  -4    31.52    77.70    30.40     72 <
  12  -8  -4   117.51   134.10    31.70     72 o
 -20  14  -4   329.16   150.50    39.70     72 o
 -13   9  -3   269.33   172.70    44.90     72 o
  18 -12  -2    58.31   114.70    31.10     72 o
  12  -8  -2   229.60   219.60    33.10     72 o
 -20  14  -2   565.35   418.00    35.40     72 o
 -13   9  -1  2014.70  2161.90    46.70     72 o
 -21  15  -1    76.09    -1.00    33.60     72 <
  18 -12   0    31.80    10.10    33.20     72 <
  12  -8   0    41.18    41.70    35.20     72 <
 -20  14   0   126.46    45.80    33.70     72 <
 -21  15   1    80.42   102.40    30.00     72 o
 -14  10   2  1195.90  1163.70    37.50     72 o
  17 -11   3   207.48    40.70    39.30     72 <
  -7   5   3  1146.30  1248.90    41.50     72 o
 -21  15   3    75.20    59.40    27.40     72 <
  -8   6   4   806.17   826.80    39.20     72 o
 -14  10   4    92.94    67.40    28.00     72 <
 -15  11   5   167.92   144.00    31.50     72 o
  -2   2   6   700.51   513.80    39.70     72 o
  -8   6   6   183.55   160.10    31.20     72 o
 -16  12   6     3.21   -58.00    27.30     72 <
  -9   7   7   156.15   120.70    31.40     72 o
 -15  11   7    85.72    59.80    30.60     72 <
 -10   8   8     5.25   -27.20    29.80     72 <
   3  -1   9   182.28    94.00    42.70     72 <
  -3   3   9     5.47    33.10    32.80     72 <
   7  -5  -9    39.16   -44.50    30.90     73 <
  12  -8  -8    10.23    25.20    30.50     73 <
  13  -9  -7    54.10    54.10    27.50     73 <
   7  -5  -7    10.40    61.20    31.00     73 <
  18 -12  -6    37.99    -8.80    30.50     73 <
  19 -13  -5     2.77   -16.00    30.50     73 <
  13  -9  -5    72.25    46.60    27.90     73 <
   7  -5  -5   458.35   535.30    37.30     73 o
 -13   9  -5   347.14    46.60    60.50     73 <
  18 -12  -4    28.80    77.70    30.40     73 <
  19 -13  -3    68.84   115.80    30.40     73 o
  13  -9  -3   162.18   117.30    31.30     73 o
   7  -5  -3  1187.40  1239.80    39.10     73 o
 -13   9  -3   208.89   172.70    44.90     73 o
 -21  15  -3    77.32   103.70    35.80     73 <
  18 -12  -2    53.61   114.70    31.10     73 o
 -21  15  -1    73.90    -1.00    33.60     73 <
  18 -12   0    27.68    10.10    33.20     73 <
 -14  10   0    32.76   118.20    31.40     73 o
 -22  16   0    16.79   -20.40    29.90     73 <
  -7   5   1   139.76   143.20    41.70     73 o
 -21  15   1    76.80   102.40    30.00     73 o
  12  -8   2   547.04   517.30    44.10     73 o
 -14  10   2  1168.10  1163.70    37.50     73 o
 -15  11   3   235.40   194.60    32.20     73 o
  -8   6   4   797.51   826.80    39.20     73 o
 -15  11   5   176.09   144.00    31.50     73 o
  -2   2   6   672.79   513.80    39.70     73 o
 -16  12   6     4.19   -58.00    27.30     73 <
  -9   7   7   140.60   120.70    31.40     73 o
 -10   8   8     4.51   -27.20    29.80     73 <
   9  -5   9    61.38    33.80    62.40     73 <
   3  -1   9   154.48    94.00    42.70     73 <
   1  -1  -9   240.41   220.30    40.20     74 o
   8  -6  -8     3.78   -24.90    30.80     74 <
   1  -1  -7   382.32   207.50    40.50     74 o
  14 -10  -6   174.35   257.10    31.50     74 o
   8  -6  -6   113.40   174.90    31.80     74 o
   1  -1  -5   487.77   561.20    42.90     74 o
  20 -14  -4   114.85    51.10    31.30     74 <
  14 -10  -4    64.91    24.80    30.90     74 <
  19 -13  -3    61.44   115.80    30.40     74 o
 -21  15  -3    44.19   103.70    35.80     74 <
  20 -14  -2   317.63   403.50    32.70     74 o
 -14  10  -2  2463.70  2249.40    47.40     74 o
  19 -13  -1   109.95   123.80    31.30     74 o
  13  -9  -1  1363.80  1410.20    41.70     74 o
   7  -5  -1   101.40   220.10    41.80     74 o
 -14  10   0    22.04   118.20    31.40     74 o
 -22  16   0    16.43   -20.40    29.90     74 <
  19 -13   1   110.91   106.70    33.90     74 o
 -15  11   1   486.66   591.30    33.80     74 o
  18 -12   2   209.07   203.20    36.80     74 o
  -8   6   2  3067.80  3087.30    47.90     74 o
 -16  12   2   135.27   106.80    31.30     74 o
 -16  12   4     5.77    -7.40    27.10     74 <
  17 -11   5    61.22    84.40    46.90     74 <
  -9   7   5   555.78   465.00    33.30     74 o
 -17  13   5    29.69    32.40    26.90     74 <
 -10   8   6    87.75    80.80    31.40     74 <
 -11   9   7   117.59   104.00    30.80     74 o
  -4   4   8    17.07    37.50    33.00     74 <
 -12  10   8    10.85    66.70    30.80     74 <
  -5   5   9     7.05   -13.40    30.20     74 <
   9  -7  -9    54.59    54.00    30.80     75 <
   2  -2  -8   233.27   265.00    37.90     75 o
  15 -11  -7    88.50    97.00    27.30     75 o
   9  -7  -7   105.66    11.50    31.10     75 <
   8  -6  -6    95.86   174.90    31.80     75 o
   2  -2  -6   394.24   545.90    42.40     75 o
  15 -11  -5   161.52   107.60    31.00     75 o
  14 -10  -4    73.40    24.80    30.90     75 <
   8  -6  -4   788.66   828.50    39.40     75 o
 -14  10  -4   244.66    57.20    46.30     75 <
  21 -15  -3    59.82     4.80    30.40     75 <
  15 -11  -3   191.49   151.20    28.10     75 o
   1  -1  -3   665.22  1224.90    54.30     75 o
  20 -14  -2   377.76   403.50    32.70     75 o
  14 -10  -2  1396.90  1271.10    38.40     75 o
  -7   5  -1   130.07   286.00    49.60     75 o
 -15  11  -1   658.91   617.20    37.00     75 o
  20 -14   0   140.72   146.70    30.70     75 o
 -16  12   0   723.74   729.70    36.80     75 o
  19 -13   1    99.27   106.70    33.90     75 o
  13  -9   1  1999.00  1972.30    44.10     75 o
 -16  12   2   118.87   106.80    31.30     75 o
  -9   7   3  3658.60  3666.30    50.50     75 o
 -17  13   3    14.73    17.60    27.20     75 <
  18 -12   4    35.83    68.80    40.80     75 <
  -2   2   4  1862.40  1666.00    48.30     75 o
 -10   8   4   136.77   193.90    31.50     75 o
 -18  14   4    69.28    41.40    27.60     75 <
  -3   3   5   764.19   674.20    41.20     75 o
 -11   9   5    62.78   139.50    31.10     75 o
 -12  10   6    46.32    76.30    27.50     75 <
   3  -1   7  1175.80  1104.20    49.70     75 o
 -12  10   8     9.25    66.70    30.80     75 <
   9  -7  -9    49.05    54.00    30.80     76 <
  -5   3  -9   626.95   511.80    51.00     76 o
   2  -2  -8   178.28   265.00    37.90     76 o
  15 -11  -7    81.96    97.00    27.30     76 o
   9  -7  -7    88.38    11.50    31.10     76 <
  16 -12  -6     3.55     1.50    30.20     76 <
   2  -2  -6   638.50   545.90    42.40     76 o
  15 -11  -5   134.61   107.60    31.00     76 o
   9  -7  -5   507.39   453.80    34.00     76 o
   8  -6  -4   673.18   828.50    39.40     76 o
 -14  10  -4   201.06    57.20    46.30     76 <
  21 -15  -3    59.03     4.80    30.40     76 <
  15 -11  -3   185.45   151.20    28.10     76 o
  20 -14  -2   367.66   403.50    32.70     76 o
  14 -10  -2  1200.90  1271.10    38.40     76 o
   8  -6  -2  4116.80  3660.80    53.00     76 o
  -7   5  -1   121.07   286.00    49.60     76 o
 -15  11  -1   594.00   617.20    37.00     76 o
  20 -14   0   130.49   146.70    30.70     76 o
  14 -10   0     3.15    24.50    34.70     76 <
 -16  12   0   682.90   729.70    36.80     76 o
  19 -13   1   129.94   106.70    33.90     76 o
  13  -9   1  1914.80  1972.30    44.10     76 o
 -17  13   1    86.31    69.80    30.70     76 <
  -9   7   3  3546.30  3666.30    50.50     76 o
 -17  13   3    13.20    17.60    27.20     76 <
  18 -12   4    32.26    68.80    40.80     76 <
 -10   8   4   138.46   193.90    31.50     76 o
 -18  14   4    55.88    41.40    27.60     76 <
  -3   3   5   800.91   674.20    41.20     76 o
 -11   9   5    72.23   139.50    31.10     76 o
  -4   4   6   568.07   685.80    37.70     76 o
 -12  10   6    53.39    76.30    27.50     76 <
  -5   5   7    23.53    44.20    33.20     76 <
 -13  11   7    82.83    64.40    27.50     76 <
  -6   6   8   129.30   146.40    34.00     76 o
   1   1   9   180.21   197.90    38.80     76 o
  -7   7   9   146.54   172.30    30.80     76 o
   3  -3  -9     3.26    -7.00    36.70     77 <
  10  -8  -8    13.21    36.90    30.30     77 <
  11  -9  -7   106.61    30.00    30.90     77 <
   3  -3  -7    57.54   109.70    34.40     77 o
  10  -8  -6   147.36    38.60    31.20     77 <
  17 -13  -5    43.83   -15.80    30.40     77 <
  16 -12  -4    11.81   -51.80    27.80     77 <
  10  -8  -4    97.36   133.20    31.80     77 o
   2  -2  -4  1609.10  1532.10    48.10     77 o
   9  -7  -3  3664.30  3743.40    50.80     77 o
  16 -12  -2   111.07    67.80    31.10     77 <
 -16  12  -2   111.06    78.50    37.20     77 <
  15 -11  -1   520.51   501.10    37.10     77 o
 -17  13  -1   190.02   111.10    30.90     77 o
  22 -16   0     6.03    12.00    30.40     77 <
 -18  14   0    73.10    40.60    30.40     77 <
  21 -15   1    78.11    41.90    30.70     77 <
   7  -5   1   143.51   375.50    51.00     77 o
  -9   7   1  4039.10  3941.20    53.30     77 o
 -19  15   1   107.59    57.10    30.40     77 <
  20 -14   2   495.10   591.30    36.30     77 o
 -10   8   2  1769.40  1805.10    41.80     77 o
 -20  16   2     8.40    39.60    29.90     77 <
  13  -9   3   248.10   225.40    46.50     77 o
 -11   9   3   111.93   160.10    31.70     77 o
 -19  15   3    17.57   -15.80    30.10     77 <
 -12  10   4   184.55   153.90    32.40     77 o
 -13  11   5   199.27   168.50    32.00     77 o
 -14  12   6   144.77    80.50    31.40     77 <
  12 -10  -8     6.37    20.60    30.40     78 <
   4  -4  -8    24.17     0.80    33.90     78 <
  -4   2  -8   435.18   194.30    47.10     78 o
  11  -9  -7   111.38    30.00    30.90     78 <
  17 -13  -5    37.16   -15.80    30.40     78 <
  11  -9  -5    69.19   147.10    31.00     78 o
   3  -3  -5   511.18   548.20    40.70     78 o
  18 -14  -4    43.17    70.80    30.60     78 <
  10  -8  -4   106.93   133.20    31.80     78 o
  17 -13  -3    18.14    42.90    27.20     78 <
  16 -12  -2   117.31    67.80    31.10     78 <
 -17  13  -1    71.64   111.10    30.90     78 o
  22 -16   0    14.04    12.00    30.40     78 <
   8  -6   0    60.53   -14.80    40.20     78 <
 -18  14   0    72.55    40.60    30.40     78 <
  21 -15   1    78.19    41.90    30.70     78 <
  15 -11   1   556.31   632.20    39.20     78 o
 -19  15   1    82.56    57.10    30.40     78 <
  14 -10   2  1864.50  1950.60    48.50     78 o
 -10   8   2  1974.50  1805.10    41.80     78 o
 -20  16   2    12.98    39.60    29.90     78 <
  13  -9   3   248.29   225.40    46.50     78 o
 -11   9   3   121.57   160.10    31.70     78 o
 -12  10   4   150.15   153.90    32.40     78 o
  -5   5   5   701.63   775.10    38.50     78 o
 -13  11   5   151.81   168.50    32.00     78 o
 -15  13   5    18.52    24.40    27.40     78 <
  -6   6   6   104.00   143.20    30.90     78 o
 -14  12   6    97.83    80.50    31.40     78 <
 -16  14   6    42.41    -0.50    30.40     78 <
  -7   7   7   124.37    73.80    31.30     78 <
  -8   8   8    47.11    53.60    33.20     78 <
  -1   3   9    64.57    22.80    36.00     78 <
   5  -5  -9    20.67    21.90    33.50     78 <
  -3   1  -9    27.02    30.60    41.90     79 <
  13 -11  -7    59.51    81.70    30.30     79 <
   5  -5  -7   149.01   185.00    31.70     79 o
  12 -10  -6   130.13    57.80    27.60     79 <
   4  -4  -6   652.87   646.40    37.40     79 o
  11  -9  -5    63.80   147.10    31.00     79 o
  18 -14  -4    45.99    70.80    30.60     79 <
 -16  12  -4    67.18   183.40    43.80     79 o
  11  -9  -3   296.32   502.60    34.10     79 o
 -17  13  -3   113.47    44.50    39.40     79 <
  18 -14  -2   144.64   177.90    31.10     79 o
  10  -8  -2  1003.20  1069.20    38.60     79 o
 -18  14  -2   191.85   115.90    36.70     79 o
  17 -13  -1    60.01    88.60    30.60     79 <
   9  -7  -1  4125.10  3864.90    53.00     79 o
 -19  15  -1   191.09   129.00    33.70     79 o
  16 -12   0   728.75   593.10    37.20     79 o
 -20  16   0    35.51    73.00    33.10     79 <
  15 -11   1   580.16   632.20    39.20     79 o
 -11   9   1  1354.20  1152.80    40.70     79 o
 -21  17   1    10.73    44.70    30.30     79 <
 -12  10   2   232.47   214.40    32.20     79 o
  21 -15   3    79.94    83.90    36.30     79 <
  -3   3   3  2643.90  3950.90    57.50     79 o
 -13  11   3   501.36   361.60    33.10     79 o
  20 -14   4   165.28   158.50    39.00     79 o
  -4   4   4  3157.70  2584.80    48.30     79 o
 -14  12   4   244.31   205.40    28.80     79 o
  19 -13   5    35.31    12.10    43.10     79 <
  -5   5   5   692.64   775.10    38.50     79 o
 -15  13   5    16.89    24.40    27.40     79 <
 -17  15   5    34.64    64.20    27.30     79 <
  -6   6   6    96.17   143.20    30.90     79 o
 -16  14   6    39.40    -0.50    30.40     79 <
   1   1   7   324.32   383.70    42.80     79 o
  -9   9   7   378.80   294.90    32.50     79 o
 -10  10   8    80.43    52.00    31.00     79 <
   7  -3   9    20.74   -83.40    51.00     79 <
  -1   3   9    60.41    22.80    36.00     79 <
   5  -5  -9    26.60    21.90    33.50     79 <
  -3   1  -9    27.74    30.60    41.90     80 <
   6  -6  -8    91.25   167.10    34.20     80 o
  13 -11  -7    49.25    81.70    30.30     80 <
   5  -5  -7   173.11   185.00    31.70     80 o
  13 -11  -5    54.34   101.30    31.30     80 o
  12 -10  -4   228.11   233.70    29.10     80 o
  19 -15  -3     8.03    33.80    27.20     80 <
  11  -9  -3   234.43   502.60    34.10     80 o
 -19  15  -3     8.37    40.50    38.10     80 <
  18 -14  -2   150.73   177.90    31.10     80 o
  10  -8  -2  1070.10  1069.20    38.60     80 o
 -20  16  -2     7.57    22.50    35.70     80 <
  17 -13  -1    60.81    88.60    30.60     80 <
  -9   7  -1  4739.50  4602.30    60.00     80 o
 -21  17  -1    46.55    16.20    33.20     80 <
 -10   8   0   723.54   809.80    39.70     80 o
 -11   9   1   992.10  1152.80    40.70     80 o
 -12  10   2   268.08   214.40    32.20     80 o
 -13  11   3   456.94   361.60    33.10     80 o
 -15  13   3    55.41   120.30    30.70     80 o
 -16  14   4   160.74   114.40    27.80     80 o
 -17  15   5    41.24    64.20    27.30     80 <
  -8   8   6   871.75   680.30    34.90     80 o
   1   1   7   304.56   383.70    42.80     80 o
  -9   9   7   381.18   294.90    32.50     80 o
 -10  10   8    72.68    52.00    31.00     80 <
   7  -3   9     9.46   -83.40    51.00     80 <
  -3   5   9   394.24   286.10    34.40     80 o
   7  -7  -9   124.44    60.20    31.10     81 <
   7  -7  -7   114.43   107.30    31.30     81 o
  14 -12  -6   244.95   185.10    31.30     81 o
   6  -6  -6   142.50     3.80    31.80     81 <
  13 -11  -5    56.26   101.30    31.30     81 o
   5  -5  -5  1027.10   915.60    39.40     81 o
 -17  13  -5   247.47   166.50    46.80     81 o
   4  -4  -4  2818.50  2556.20    47.40     81 o
 -18  14  -4   127.23    76.30    39.70     81 <
   3  -3  -3  1968.40  2336.80    51.00     81 o
 -19  15  -3    14.97    40.50    38.10     81 <
  20 -16  -2     9.67   -33.70    29.90     81 <
 -20  16  -2     7.06    22.50    35.70     81 <
  19 -15  -1    41.67   -26.80    30.40     81 <
 -21  17  -1    41.75    16.20    33.20     81 <
  18 -14   0    21.48   -48.20    33.30     81 <
  17 -13   1   188.51   173.80    33.80     81 o
 -13  11   1   117.40   160.80    31.80     81 o
  16 -12   2   158.86   181.40    37.10     81 o
 -14  12   2   458.42   491.00    35.70     81 o
 -15  13   3    24.73   120.30    30.70     81 o
 -17  15   3   180.37   168.90    31.20     81 o
  -6   6   4  5164.70  5248.90    57.20     81 o
 -18  16   4    83.65    51.70    27.60     81 <
  -7   7   5    75.87    24.10    31.60     81 <
 -10  10   6   469.02   535.80    33.80     81 o
 -11  11   7    36.51    47.00    27.10     81 <
  -2   4   8    40.04   104.50    33.80     81 o
  -3   5   9   422.03   286.10    34.40     81 o
  -1  -1  -9   171.26    74.70    40.00     82 <
   8  -8  -8    84.59    94.80    30.90     82 o
   7  -7  -7   123.69   107.30    31.30     82 o
  -3   1  -7  1191.00  1173.30    50.80     82 o
  16 -14  -6    25.85    -9.00    27.50     82 <
  14 -12  -6   255.64   185.10    31.30     82 o
   6  -6  -6   152.79     3.80    31.80     82 <
  -4   2  -6   927.69  1593.80    59.70     82 o
 -16  12  -6    71.07   179.30    55.70     82 o
  15 -13  -5     8.45    36.20    27.10     82 <
   5  -5  -5  1082.10   915.60    39.40     82 o
 -17  13  -5   260.01   166.50    46.80     82 o
  14 -12  -4   191.02   207.90    29.00     82 o
   4  -4  -4  2912.40  2556.20    47.40     82 o
 -18  14  -4   132.33    76.30    39.70     82 <
  13 -11  -3   139.42    88.40    28.30     82 o
 -19  15  -3    14.20    40.50    38.10     82 <
  20 -16  -2    10.32   -33.70    29.90     82 <
  12 -10  -2   143.25   317.50    32.80     82 o
  19 -15  -1    45.61   -26.80    30.40     82 <
  11  -9  -1  1417.70  1207.10    40.90     82 o
  18 -14   0    22.93   -48.20    33.30     82 <
  10  -8   0   904.87   876.10    39.80     82 o
 -12  10   0    80.72    40.70    35.30     82 <
  17 -13   1   201.40   173.80    33.80     82 o
 -13  11   1   124.59   160.80    31.80     82 o
  16 -12   2   167.37   181.40    37.10     82 o
 -14  12   2   460.87   491.00    35.70     82 o
 -16  14   2   145.58   146.80    28.40     82 o
  15 -11   3   494.14   408.70    42.80     82 o
 -17  15   3   190.25   168.90    31.20     82 o
  -6   6   4  5522.00  5248.90    57.20     82 o
 -18  16   4    86.21    51.70    27.60     82 <
   3  -1   5  1732.30  2529.60    61.70     82 o
  -7   7   5    60.03    24.10    31.60     82 <
  -9   9   5   144.96   128.50    31.80     82 o
 -10  10   6   501.62   535.80    33.80     82 o
  -1   3   7   338.99   390.00    35.40     82 o
 -11  11   7    35.15    47.00    27.10     82 <
 -13  13   7    39.53   -11.00    27.20     82 <
  -2   4   8    40.73   104.50    33.80     82 o
  -5   7   9    21.06    -7.50    29.80     82 <
   1  -3  -9    65.04    70.50    36.40     83 <
  10 -10  -8   162.64   104.40    27.80     83 o
   9  -9  -7   178.60   127.80    28.10     83 o
   8  -8  -6   752.91   731.70    32.30     83 o
  17 -15  -5    46.22   109.70    27.60     83 o
   7  -7  -5   340.69   331.60    36.20     83 o
  16 -14  -4   137.98   156.70    28.10     83 o
   6  -6  -4  4844.00  5093.20    55.90     83 o
  15 -13  -3   165.53   151.20    31.60     83 o
  21 -17  -1    64.90    61.30    30.10     83 <
 -11   9  -1  1597.80  1390.60    45.70     83 o
  20 -16   0    69.00    44.40    33.40     83 <
 -12  10   0    92.37    40.70    35.30     83 <
 -14  12   0    19.01    58.30    33.50     83 <
  19 -15   1   111.30   108.70    33.40     83 o
   9  -7   1  5357.20  5108.40    63.50     83 o
 -15  13   1   153.97   111.10    31.10     83 o
 -18  16   2    23.92   -16.00    30.00     83 <
 -20  18   2    42.65    31.80    30.00     83 <
 -19  17   3    19.62    -1.30    30.50     83 <
  14 -10   4    37.54   178.90    46.70     83 o
  -8   8   4   163.72   159.60    32.60     83 o
 -11  11   5    15.35    27.30    27.50     83 <
   0   2   6  2394.50  2770.60    52.20     83 o
 -12  12   6    52.76    66.70    30.40     83 <
 -14  14   6     5.40   -18.50    27.20     83 <
  -3   5   7   616.16   485.20    36.10     83 o
  -4   6   8    53.08     4.50    30.70     83 <
  -6   8   8    14.41   -67.90    30.20     83 <
  -7   9   9    61.88    17.20    29.90     83 <
   3  -5  -9   207.79   257.50    34.90     84 o
   1  -3  -9    16.34    70.50    36.40     84 <
  11 -11  -7    56.61    60.20    30.60     84 <
  -1  -1  -7    89.99   144.60    40.50     84 o
  10 -10  -6   290.01   353.30    32.90     84 o
  -2   0  -6  1444.70  1586.10    51.70     84 o
   9  -9  -5    34.43     3.50    31.10     84 <
  18 -16  -4    38.83    35.60    30.70     84 <
  17 -15  -3   182.91   182.50    28.40     84 o
  14 -12  -2   224.98   420.20    32.90     84 o
   4  -4  -2  5100.70  4014.60    59.50     84 o
 -10   8  -2  2081.10  2513.00    54.90     84 o
  13 -11  -1   110.25   189.50    35.70     84 o
 -13  11  -1   106.28   185.90    38.10     84 o
  12 -10   0    26.92    94.30    34.50     84 <
 -14  12   0    12.24    58.30    33.50     84 <
 -16  14   0    31.05     0.50    30.30     84 <
 -17  15   1    69.96    78.50    30.50     84 <
 -19  17   1   147.11   186.80    31.20     84 o
  18 -14   2   244.03   244.60    37.40     84 o
   8  -6   2  7211.00  7146.90    74.60     84 o
 -20  18   2    32.01    31.80    30.00     84 <
  17 -13   3    12.80    -5.90    38.40     84 <
  -7   7   3   548.69   627.30    39.30     84 o
 -10  10   4   557.56   643.40    31.60     84 o
 -12  12   4   134.46   138.00    28.30     84 o
  13  -9   5    51.16   421.10    59.40     84 o
 -13  13   5    37.73    84.80    27.40     84 o
 -15  15   5    43.41    34.80    30.50     84 <
  -5   7   7     1.73   -30.90    33.30     84 <
   6  -2   8    84.64    11.90    51.60     84 <
  -6   8   8    15.91   -67.90    30.20     84 <
  -8  10   8    39.30   119.40    30.30     84 o
   3   1   9    51.10    55.50    38.90     84 <
   3  -5  -9   259.47   257.50    34.90     85 o
   2  -4  -8    76.19   133.50    34.20     85 o
  13 -13  -7    32.34    24.30    30.20     85 <
  11 -11  -7    71.61    60.20    30.60     85 <
   1  -3  -7   136.21   165.80    37.70     85 o
  12 -12  -6    89.14   103.60    30.60     85 o
  10 -10  -6   340.97   353.30    32.90     85 o
   9  -9  -5    39.15     3.50    31.10     85 <
  18 -16  -4    45.22    35.60    30.70     85 <
   8  -8  -4   118.04   184.10    32.00     85 o
  17 -15  -3   212.67   182.50    28.40     85 o
  16 -14  -2   190.44   172.40    31.80     85 o
  15 -13  -1    74.90    78.40    31.00     85 <
 -13  11  -1   128.15   185.90    38.10     85 o
 -15  13  -1    60.91    51.30    36.30     85 <
  12 -10   0    43.14    94.30    34.50     85 <
 -16  14   0    35.61     0.50    30.30     85 <
 -18  16   0   155.92   144.20    33.50     85 o
 -20  18   0    20.65    40.40    30.40     85 <
  21 -17   1    46.63    45.20    33.40     85 <
 -19  17   1   170.80   186.80    31.20     85 o
  20 -16   2    14.97    30.30    35.40     85 <
  17 -13   3    14.36    -5.90    38.40     85 <
  -9   9   3    92.72    51.00    32.00     85 <
 -12  12   4   168.10   138.00    28.30     85 o
 -14  14   4   349.84   298.10    32.20     85 o
   1   1   5   515.80   532.10    47.10     85 o
 -15  15   5    52.72    34.80    30.50     85 <
  -2   4   6  1297.00  1262.80    40.90     85 o
  -5   7   7     1.56   -30.90    33.30     85 <
  -7   9   7    64.33   124.10    31.10     85 o
  -8  10   8    42.73   119.40    30.30     85 o
 -10  12   8    27.80    20.10    30.30     85 <
   3   1   9    48.19    55.50    38.90     85 <
   1  -3  -7   164.54   165.80    37.70     86 o
  14 -14  -6     4.06     9.30    30.10     86 <
  12 -12  -6    98.10   103.60    30.60     86 o
   0  -2  -6  2911.00  3075.00    51.00     86 o
  11 -11  -5    12.45    10.40    27.20     86 <
  10 -10  -4   678.67   708.20    35.30     86 o
  19 -17  -3    19.44     1.30    27.10     86 <
   7  -7  -3   850.68   780.80    36.30     86 o
  18 -16  -2    24.31    78.80    30.40     86 <
 -12  10  -2    57.85   148.30    40.30     86 o
  15 -13  -1    74.01    78.40    31.00     86 <
 -15  13  -1    75.19    51.30    36.30     86 <
 -17  15  -1    88.43   148.10    33.70     86 o
 -19  17  -1   173.39   211.30    31.70     86 o
  14 -12   0    11.82    65.90    30.90     86 <
 -20  18   0    22.54    40.40    30.40     86 <
  11  -9   1  1334.90  1258.10    44.40     86 o
  20 -16   2    15.46    30.30    35.40     86 <
  19 -15   3    18.11     6.80    35.90     86 <
 -11  11   3   222.90   143.00    28.50     86 o
 -13  13   3    85.72    74.90    30.60     86 <
  16 -12   4    50.39   112.10    45.30     86 <
 -14  14   4   388.45   298.10    32.20     86 o
 -16  16   4    82.26    37.50    27.50     86 <
  -4   6   6    49.21     4.40    33.60     86 <
  -7   9   7    74.90   124.10    31.10     86 o
  -9  11   7    84.13    74.60    30.80     86 <
 -11  13   7    34.08    53.30    30.50     86 <
   4   0   8   308.71   248.30    44.10     86 o
   1   3   9    82.12    53.70    36.00     86 <
   7  -9  -9    57.00    51.80    30.40     86 <
   5  -7  -9    44.97   123.10    33.60     86 o
   4  -6  -8   130.07    68.20    31.70     86 <
   3  -5  -7   355.49   281.20    36.00     87 o
  14 -14  -6     5.35     9.30    30.10     87 <
   0  -2  -6  2711.30  3075.00    51.00     87 o
  13 -13  -5    76.46    43.60    27.30     87 <
  11 -11  -5    16.40    10.40    27.20     87 <
  10 -10  -4   757.11   708.20    35.30     87 o
  19 -17  -3    20.53     1.30    27.10     87 <
  18 -16  -2    32.38    78.80    30.40     87 <
   6  -6  -2   582.83   752.80    40.50     87 o
 -12  10  -2    54.10   148.30    40.30     87 o
 -14  12  -2   654.56   653.10    42.70     87 o
  17 -15  -1   124.02   133.00    31.10     87 o
 -17  15  -1   134.34   148.10    33.70     87 o
 -19  17  -1   240.52   211.30    31.70     87 o
  14 -12   0    20.51    65.90    30.90     87 <
  -8   8   2  9497.00  8760.90    69.50     87 o
  19 -15   3    14.03     6.80    35.90     87 <
 -11  11   3   206.88   143.00    28.50     87 o
 -13  13   3    78.94    74.90    30.60     87 <
 -15  15   3   130.08    97.30    27.80     87 o
 -16  16   4    78.36    37.50    27.50     87 <
  -1   3   5   482.55   512.10    43.50     87 o
  -4   6   6    35.61     4.40    33.60     87 <
  -6   8   6    75.46    55.10    33.90     87 <
  -9  11   7    76.52    74.60    30.80     87 <
 -11  13   7    35.49    53.30    30.50     87 <
   4   0   8   290.29   248.30    44.10     87 o
   1   3   9    71.93    53.70    36.00     87 <
  -1   5   9    24.59    41.10    32.50     87 <
   7  -9  -9    48.30    51.80    30.40     87 <
   5  -7  -9    35.51   123.10    33.60     87 o
   4  -6  -8    94.72    68.20    31.70     87 <
   7  -9  -7    41.32   -34.10    31.10     88 <
   5  -7  -7     3.32    16.50    33.90     88 <
   2  -4  -6  1241.20  1415.20    40.90     88 o
  15 -15  -5    80.82    91.60    27.50     88 o
  -1  -1  -5   686.80   814.30    46.10     88 o
  14 -14  -4   359.97   225.50    32.50     88 o
  11 -11  -3   214.37   246.40    32.40     88 o
 -13  11  -3   427.93   488.70    45.90     88 o
   8  -8  -2  9021.50  8404.90    68.30     88 o
 -18  16  -2    33.70    30.20    33.10     88 <
 -20  18  -2    40.47   -18.40    33.30     88 <
  19 -17  -1   208.11   243.60    31.50     88 o
  18 -16   0   116.12    97.10    33.80     88 <
  16 -14   0    36.54    41.90    30.40     88 <
  15 -13   1    86.72   123.70    33.80     88 o
  -5   5   1   304.76   469.10    46.30     88 o
 -12  12   2     9.90    59.40    33.50     88 <
 -14  14   2    33.71    39.60    30.60     88 <
 -16  16   2    67.99    57.10    30.60     88 <
 -18  18   2   123.64   118.10    30.40     88 o
  -3   5   5  3900.00  3865.40    52.90     88 o
  -5   7   5   227.14   286.50    35.40     88 o
 -10  12   6    15.31    37.70    27.20     88 <
 -12  14   6   163.50   133.10    28.00     88 o
 -14  16   6    25.09    84.20    30.40     88 <
   2   2   8   200.25   169.50    39.80     88 o
  -3   7   9     0.96   -27.30    32.70     88 <
  -5   9   9    22.44    -9.80    30.20     88 <
  10 -12  -8    38.19   -30.50    27.30     88 <
   8 -10  -8    82.80    46.80    30.60     88 <
  10 -12  -8    38.78   -30.50    27.30     89 <
   8 -10  -8    41.01    46.80    30.60     89 <
   9 -11  -7   123.44   133.20    31.10     89 o
   7  -9  -7    39.05   -34.10    31.10     89 <
   4  -6  -6    84.27   127.60    34.80     89 o
  16 -16  -4    67.60    23.10    30.80     89 <
  14 -14  -4   316.43   225.50    32.50     89 o
  13 -13  -3    63.67    50.20    30.40     89 <
  11 -11  -3   185.46   246.40    32.40     89 o
 -13  11  -3   571.63   488.70    45.90     89 o
 -15  13  -3   138.40   182.90    42.40     89 o
 -17  15  -3   346.72   288.80    37.60     89 o
 -19  17  -3    60.08   114.40    35.50     89 o
   8  -8  -2  8381.80  8404.90    68.30     89 o
   5  -5  -1   290.86   604.40    44.40     89 o
  18 -16   0   117.06    97.10    33.80     89 <
  15 -13   1   135.72   123.70    33.80     89 o
  -7   7   1  3364.50  3225.40    52.30     89 o
 -14  14   2    23.50    39.60    30.60     89 <
 -16  16   2    61.26    57.10    30.60     89 <
 -18  18   2   115.02   118.10    30.40     89 o
  -5   7   5   220.95   286.50    35.40     89 o
  -7   9   5   667.05   659.70    34.70     89 o
  -9  11   5   226.03   184.60    31.90     89 o
 -12  14   6   129.20   133.10    28.00     89 o
 -14  16   6    16.50    84.20    30.40     89 <
   2   2   8   121.56   169.50    39.80     89 o
   0   4   8   406.59   421.60    35.40     89 o
  -5   9   9    18.36    -9.80    30.20     89 <
  -7   3  -9    54.61    -5.90    54.70     90 <
  11 -13  -7   154.00   159.60    27.90     90 o
   9 -11  -7   126.31   133.20    31.10     90 o
   8 -10  -6   185.00    99.00    31.20     90 o
   6  -8  -6    65.63    92.00    31.40     90 <
   3  -5  -5  3254.80  3236.20    52.30     90 o
  17 -17  -3   260.97   225.60    31.60     90 o
  15 -15  -3    56.65    77.80    27.70     90 <
 -19  17  -3    60.81   114.40    35.50     90 o
  12 -12  -2   115.79    34.50    31.30     90 <
  10 -10  -2  3130.90  3261.10    48.90     90 o
   7  -7  -1  3397.30  3391.60    54.10     90 o
  20 -18   0    14.19   -11.80    30.20     90 <
  19 -17   1   232.35   266.00    34.40     90 o
  17 -15   1   172.30   176.60    33.90     90 o
 -11  11   1  1994.00  2065.70    45.30     90 o
 -13  13   1   587.48   571.70    33.90     90 o
 -15  15   1   389.94   233.40    32.10     90 o
 -17  17   1   348.35   260.50    32.10     90 o
 -19  19   1    26.06    24.60    27.30     90 <
  14 -12   2   566.75   533.70    38.70     90 o
  17 -13   5    76.80    52.10    47.20     90 <
  -9  11   5   227.87   184.60    31.90     90 o
 -11  13   5   101.99    59.30    27.80     90 <
 -13  15   5    50.42    93.10    27.40     90 o
 -15  17   5    33.83    21.40    27.40     90 <
   5  -1   7   755.85   776.00    52.70     90 o
  -2   6   8   132.93    86.10    30.70     90 <
  -4   8   8    23.78    80.40    33.00     90 <
  -6  10   8    79.26    21.30    30.10     90 <
  -8  12   8     8.26    22.20    30.10     90 <
  -5   1  -9    85.10   -11.40    44.30     91 <
  -7   3  -9    41.47    -5.90    54.70     91 <
  11 -13  -7   139.10   159.60    27.90     91 o
  10 -12  -6     2.98    19.40    27.40     91 <
   8 -10  -6   180.09    99.00    31.20     91 o
   5  -7  -5   199.21   359.30    35.90     91 o
   3  -5  -5  3029.10  3236.20    52.30     91 o
  17 -17  -3   236.35   225.60    31.60     91 o
  15 -15  -3    55.90    77.80    27.70     91 <
  14 -14  -2    36.69     5.40    30.60     91 <
  12 -12  -2   104.66    34.50    31.30     91 <
   7  -7  -1  3360.80  3391.60    54.10     91 o
  19 -17   1   237.18   266.00    34.40     91 o
  17 -15   1   152.08   176.60    33.90     91 o
 -13  13   1   541.51   571.70    33.90     91 o
 -15  15   1   369.54   233.40    32.10     91 o
 -17  17   1   319.10   260.50    32.10     91 o
 -19  19   1    21.41    24.60    27.30     91 <
  14 -12   2   580.28   533.70    38.70     91 o
  -2   4   4  4753.70  4545.40    56.50     91 o
  -4   6   4  2835.80  2795.70    48.80     91 o
 -12  14   4    77.04    98.90    31.30     91 o
 -14  16   4   106.98    42.20    31.00     91 <
 -16  18   4    21.26    23.40    30.20     91 <
   5  -1   7   742.13   776.00    52.70     91 o
  -4   8   8    21.81    80.40    33.00     91 <
  -6  10   8    74.74    21.30    30.10     91 <
  -8  12   8     8.11    22.20    30.10     91 <
   3  -7  -9     7.77    48.20    33.70     92 <
   1  -5  -9    12.55   -14.90    33.70     92 <
  -1  -3  -9    16.47   -47.60    39.70     92 <
  -3  -1  -9    20.74    24.50    41.90     92 <
  14 -16  -6    16.18    58.10    27.10     92 <
  12 -14  -6    38.32    48.20    30.50     92 <
   9 -11  -5   198.51   150.90    28.60     92 o
   7  -9  -5   578.20   480.50    33.90     92 o
   5  -7  -5   241.56   359.30    35.90     92 o
 -14  12  -4   450.06   562.60    48.20     92 o
 -16  14  -4   111.39   148.50    42.30     92 o
 -18  16  -4    71.85    20.10    41.40     92 <
  18 -18  -2   137.01   145.00    30.50     92 o
  16 -16  -2    62.74    54.70    30.50     92 <
  14 -14  -2    40.87     5.40    30.60     92 <
  11 -11  -1  1931.30  1815.30    44.30     92 o
   9  -9  -1  4645.10  4845.60    55.50     92 o
 -10  10   0  8368.10  8076.10    69.70     92 o
 -12  12   0   255.09   541.80    36.90     92 o
 -14  14   0   180.90   183.30    34.60     92 o
 -16  16   0   733.89   886.10    38.20     92 o
 -18  18   0    32.68    40.70    30.40     92 <
  18 -16   2    23.39    22.80    36.10     92 <
  16 -14   2   151.15   265.70    36.90     92 o
  -4   6   4  2962.00  2795.70    48.80     92 o
  -6   8   4   212.36   219.80    34.20     92 o
  -8  10   4    61.24    31.40    31.50     92 <
 -10  12   4   110.39   115.60    31.40     92 o
 -12  14   4    86.32    98.90    31.30     92 o
 -14  16   4   105.64    42.20    31.00     92 <
 -16  18   4    24.10    23.40    30.20     92 <
   3   1   7   847.62   693.40    44.90     92 o
   1   3   7   318.95   273.80    40.10     92 o
  -1   5   7   274.03   369.10    35.10     92 o
  -3   7   7    81.39   116.60    33.80     92 o
  -5   9   7    35.83    20.60    30.80     92 <
  -7  11   7    72.63    48.40    30.80     92 <
  -9  13   7    64.82    54.50    27.30     92 <
 -11  15   7   118.17    94.70    27.60     92 o
   5  -9  -9     7.49    32.30    30.50     93 <
   3  -7  -9     5.40    48.20    33.70     93 <
   2  -6  -8    22.25    25.10    34.10     93 <
   0  -4  -8   406.99   355.10    38.60     93 o
  -2  -2  -8   496.24   357.20    43.40     93 o
  15 -17  -5   103.24   125.10    31.00     93 o
  13 -15  -5   149.74    50.40    27.80     93 <
  11 -13  -5   131.80   152.10    31.60     93 o
   8 -10  -4    52.12    80.70    31.30     93 <
   6  -8  -4   308.03   436.00    34.20     93 o
   4  -6  -4  1996.90  2223.40    46.30     93 o
   2  -4  -4  4684.70  4387.10    56.80     93 o
  18 -18  -2   125.11   145.00    30.50     93 o
  17 -17  -1   266.83   294.50    32.20     93 o
  15 -15  -1   205.72   146.60    31.60     93 o
  13 -13  -1   398.86   493.10    33.10     93 o
 -17  17  -1   310.71   228.90    32.00     93 o
 -19  19  -1    28.29    41.20    33.10     93 <
  -6   6   0  6428.30  5533.60    66.80     93 o
  -8   8   0  2661.50  2877.60    52.20     93 o
 -10  10   0  7707.50  8076.10    69.70     93 o
  20 -18   2   100.13   100.00    33.30     93 o
  18 -16   2    21.15    22.80    36.10     93 <
  11  -9   3   842.91  1137.30    53.20     93 o
 -11  13   3    51.92   133.00    31.20     93 o
 -13  15   3    79.58    30.50    30.70     93 <
 -15  17   3   107.78    39.00    27.70     93 <
 -17  19   3    93.36    59.10    30.50     93 <
 -12  16   6     9.29    32.50    30.20     93 <
   8 -12  -8     7.62     2.40    30.20     94 <
   6 -10  -8    43.35     9.60    30.90     94 <
   4  -8  -8    74.86    65.50    33.70     94 <
   2  -6  -8    27.74    25.10    34.10     94 <
   0  -4  -8   465.11   355.10    38.60     94 o
  -2  -2  -8   563.52   357.20    43.40     94 o
  -4   0  -8   175.45   128.60    44.90     94 <
  -6   2  -8   174.40   203.20    53.20     94 o
  15 -17  -5   121.51   125.10    31.00     94 o
 -17  15  -5    35.60   105.20    46.30     94 <
  14 -16  -4   118.38   114.00    30.90     94 o
  12 -14  -4    80.28    80.10    31.50     94 <
  10 -12  -4    60.63    58.00    27.80     94 <
   8 -10  -4    62.92    80.70    31.30     94 <
   6  -8  -4   356.20   436.00    34.20     94 o
   4  -6  -4  2068.50  2223.40    46.30     94 o
  19 -19  -1    24.28    27.40    27.30     94 <
  17 -17  -1   314.15   294.50    32.20     94 o
  15 -15  -1   219.87   146.60    31.60     94 o
 -15  15  -1   154.66    84.20    34.20     94 <
 -17  17  -1   346.46   228.90    32.00     94 o
 -19  19  -1    30.66    41.20    33.10     94 <
 -16  18   2    71.06    49.70    30.50     94 <
 -18  20   2    12.09   -12.20    27.10     94 <
  15 -13   3   310.83   424.20    42.10     94 o
  13 -11   3   235.83   355.80    44.90     94 o
  -7   9   3  3512.50  3374.70    49.70     94 o
  -9  11   3   357.32   485.70    33.80     94 o
 -11  13   3    57.91   133.00    31.20     94 o
 -13  15   3    80.35    30.50    30.70     94 <
  16 -12   6     9.38    14.80    54.80     94 <
  -6  10   6    70.17    52.70    30.60     94 <
  -8  12   6    19.13    16.50    27.60     94 <
 -10  14   6   213.71   133.90    28.20     94 o
 -12  16   6     9.31    32.50    30.20     94 <
  -3   9   9    67.99    49.80    30.00     94 <
   8 -12  -8     9.15     2.40    30.20     95 <
   9 -13  -7    69.81    85.20    30.90     95 <
   7 -11  -7    43.42    12.10    31.00     95 <
   5  -9  -7    60.08    51.20    31.20     95 <
   3  -7  -7    25.34    30.20    30.70     95 <
 -17  15  -5    20.33   105.20    46.30     95 <
  16 -18  -4    49.48    22.10    30.70     95 <
  14 -16  -4    79.83   114.00    30.90     95 o
  12 -14  -4    82.76    80.10    31.50     95 <
 -13  13  -1   644.50   841.80    38.60     95 o
 -15  15  -1   169.25    84.20    34.20     95 <
  14 -14   0   250.94   308.70    35.10     95 o
  12 -12   0   204.83   399.70    36.70     95 o
  10 -10   0  7675.60  7725.10    67.10     95 o
   8  -8   0  2977.60  2860.60    52.10     95 o
   6  -6   0  6534.60  6069.00    68.40     95 o
 -14  16   2   159.75   178.10    31.90     95 o
 -16  18   2    42.98    49.70    30.50     95 <
  19 -17   3    15.50    73.50    35.80     95 <
  17 -15   3   141.25    46.50    39.40     95 <
  15 -13   3   366.78   424.20    42.10     95 o
  13 -11   3   154.34   355.80    44.90     95 o
  -3   5   3  7266.30  6710.20    64.30     95 o
  -5   7   3  2200.40  2210.90    44.90     95 o
  -7   9   3  3013.30  3374.70    49.70     95 o
 -13  17   5    17.87    38.70    27.30     95 <
  16 -12   6    21.06    14.80    54.80     95 <
  -2   6   6   432.43   446.00    36.60     95 o
  -4   8   6   107.07    45.50    33.90     95 <
  -6  10   6    79.21    52.70    30.60     95 <
   7  -1   9   333.02   322.10    50.10     95 o
   5   1   9    61.95    95.30    45.30     95 <
   3   3   9    13.04    16.60    38.00     95 <
   1   5   9    64.14    89.80    33.00     95 <
  -1   7   9    35.90   -20.80    33.10     95 <
  -3   9   9    65.36    49.80    30.00     95 <
  10 -12  -4    63.74    58.00    27.80     95 <
  19 -19  -1    26.24    27.40    27.30     95 <
 -18  20   2    11.43   -12.20    27.10     95 <
  -8  12   6    18.16    16.50    27.60     95 <
  11 -15  -7    89.87    56.70    30.50     96 <
   1  -5  -7   410.46   294.00    38.20     96 o
  -1  -3  -7   217.56   232.60    40.70     96 o
  -3  -1  -7   624.79   556.70    46.80     96 o
  12 -16  -6     7.71    25.10    27.20     96 <
  10 -14  -6   132.16   101.00    27.90     96 o
 -15  13  -5   149.11   184.80    48.20     96 o
  17 -19  -3    23.36    -5.50    27.30     96 <
  15 -17  -3    47.34   138.50    27.50     96 o
  13 -15  -3   154.31   165.60    27.90     96 o
  11 -13  -3    24.16   105.40    28.20     96 o
   9 -11  -3   492.39   734.30    33.00     96 o
   7  -9  -3  4250.20  4007.10    51.10     96 o
   5  -7  -3  2142.40  2079.10    46.20     96 o
   3  -5  -3  7974.00  7633.30    69.30     96 o
 -16  16  -2    79.64    62.70    36.10     96 <
 -18  18  -2   160.86    90.60    34.00     96 <
 -11  11  -1  2620.80  2842.70    51.20     96 o
  18 -18   0    15.87    74.80    31.30     96 <
  16 -16   0   877.62   969.20    36.10     96 o
 -15  17   1   195.00   183.50    31.10     96 o
 -17  19   1   100.66    50.20    27.40     96 <
 -10  12   2   174.36   118.00    31.80     96 o
 -12  14   2   144.44   134.30    31.30     96 o
 -14  18   4    66.40    43.70    30.40     96 <
  -7  11   5   152.84    84.00    31.30     96 <
  -9  13   5    58.86    15.50    27.90     96 <
 -11  15   5    92.78    92.60    30.70     96 o
   2   2   6   623.50   691.70    43.90     96 o
  -2   8   8    72.85   109.40    33.00     96 o
  -4  10   8   280.46   195.90    31.60     96 o
  -6  12   8    50.85    34.40    30.20     96 <
  -8  14   8     5.68    39.90    29.80     96 <
  -5   1  -7   674.06   407.70    51.80     97 o
  12 -16  -6     8.35    25.10    27.20     97 <
  10 -14  -6   122.30   101.00    27.90     97 o
   8 -12  -6   111.85    80.80    27.70     97 <
   6 -10  -6    77.18    -0.30    31.10     97 <
   4  -8  -6    92.64    42.60    31.00     97 <
  17 -19  -3    19.55    -5.50    27.30     97 <
  15 -17  -3    31.50   138.50    27.50     97 o
   3  -5  -3  7397.90  7633.30    69.30     97 o
   1  -3  -3  2508.70  2573.80    55.30     97 o
 -14  14  -2    55.13   112.00    36.80     97 o
 -16  16  -2    66.79    62.70    36.10     97 <
  -9   9  -1  6397.00  6388.30    64.20     97 o
 -13  15   1   169.38   115.20    30.70     97 o
 -15  17   1   187.12   183.50    31.10     97 o
  -8  10   2   309.18   299.00    37.50     97 o
 -10  12   2   141.36   118.00    31.80     97 o
 -12  16   4     7.94    35.50    30.30     97 <
 -14  18   4    49.18    43.70    30.40     97 <
  -5   9   5   454.02   412.40    34.10     97 o
  -7  11   5   176.27    84.00    31.30     97 <
  -9  15   7   157.71   117.20    30.50     97 o
  -2   8   8    56.68   109.40    33.00     97 o
  -4  10   8   271.14   195.90    31.60     97 o
   3  -9  -9    73.64    60.00    33.80     98 <
   2  -6  -6   475.02   437.20    36.30     98 o
  13 -17  -5    15.82   -14.40    30.50     98 <
  11 -15  -5    95.27    59.60    30.60     98 <
   9 -13  -5    58.25   160.80    31.20     98 o
 -17  17  -3   321.96   209.40    37.50     98 o
  18 -20  -2    47.09    48.60    26.90     98 <
  16 -18  -2    77.51    91.40    27.80     98 o
  14 -16  -2   346.41   327.00    29.60     98 o
  12 -14  -2   168.84   134.10    31.50     98 o
  10 -12  -2    94.85   131.30    31.50     98 o
   8 -10  -2   433.81   482.90    34.90     98 o
 -12  12  -2    56.33   -11.20    37.10     98 <
  -7   7  -1  4267.40  4294.60    62.10     98 o
 -16  18   0    57.48    31.00    30.40     98 <
  19 -19   1    47.75    60.20    30.20     98 <
  17 -17   1   318.82   278.80    34.80     98 o
  15 -15   1   244.37   201.10    34.40     98 o
  13 -13   1   518.13   581.00    36.90     98 o
  11 -11   1  2284.90  2187.10    48.30     98 o
 -11  13   1   334.06   253.20    32.90     98 o
  -6   8   2  2378.80  2404.30    48.00     98 o
 -13  17   3    29.26    77.10    27.30     98 <
 -15  19   3    19.80    45.70    26.90     98 <
  18 -16   4    61.68    41.70    38.70     98 <
  16 -14   4   187.36   236.40    41.70     98 o
  14 -12   4   801.96   664.90    48.20     98 o
  -8  12   4   109.70    73.00    30.80     98 <
 -10  14   4     6.57    24.50    27.70     98 <
  -3   7   5  1124.60  1264.20    41.50     98 o
 -10  16   6    73.91   106.20    27.40     98 o
 -12  18   6     6.80    -2.60    30.30     98 <
  -5  11   7    28.96    41.40    30.80     98 <
  -7  13   7    24.85   -75.00    27.40     98 <
   2   4   8    78.11   118.40    36.70     98 o
   3  -9  -9    74.68    60.00    33.80     99 <
   1  -7  -9    90.12    29.10    33.30     99 <
   8 -14  -8     4.01   -14.90    30.00     99 <
 -16  14  -6   184.54   -93.80    52.60     99 <
  13 -17  -5    20.11   -14.40    30.50     99 <
  11 -15  -5    95.86    59.60    30.60     99 <
   9 -13  -5    63.46   160.80    31.20     99 o
   7 -11  -5   152.57   128.30    31.50     99 o
   5  -9  -5   578.86   557.90    34.20     99 o
  -1  -1  -3   771.20  1411.70    59.90     99 o
 -15  15  -3    39.22    -2.50    36.50     99 <
   8 -10  -2   446.01   482.90    34.90     99 o
   6  -8  -2  2496.10  2281.10    44.80     99 o
 -12  12  -2    53.75   -11.20    37.10     99 <
  17 -19  -1   113.32    79.60    30.70     99 <
 -14  16   0    73.99    -5.30    30.30     99 <
 -16  18   0    56.35    31.00    30.40     99 <
   9  -9   1  6401.70  6333.70    65.40     99 o
  -9  11   1   936.53  1023.80    37.70     99 o
 -11  13   1   323.11   253.20    32.90     99 o
  -4   6   2   323.55   373.70    44.00     99 o
 -16  20   2     6.30    16.20    30.00     99 <
 -13  17   3    29.39    77.10    27.30     99 <
  14 -12   4   829.15   664.90    48.20     99 o
  -8  12   4   111.24    73.00    30.80     99 <
  -1   5   5  1879.40  1797.70    46.40     99 o
 -13  19   5    33.16    42.70    27.10     99 <
 -10  16   6    74.65   106.20    27.40     99 o
  -3   9   7    35.25    36.10    30.40     99 <
  -5  11   7    29.82    41.40    30.80     99 <
   4   2   8    61.68   148.50    41.30     99 o
   2   4   8    75.85   118.40    36.70     99 o
   1  -7  -9    90.70    29.10    33.30    100 <
  -1  -5  -9    26.85    32.20    33.90    100 <
   8 -14  -8     4.20   -14.90    30.00    100 <
   6 -12  -8    30.00    64.50    30.70    100 <
   4 -10  -8   251.15   260.10    32.10    100 o
   7 -11  -5   143.59   128.30    31.50    100 o
   5  -9  -5   554.67   557.90    34.20    100 o
  14 -18  -4    34.81    23.80    27.30    100 <
  12 -16  -4     3.69   -17.90    27.20    100 <
  10 -14  -4    59.58    -9.40    30.90    100 <
 -15  15  -3    50.76    -2.50    36.50    100 <
   6  -8  -2  2375.00  2281.10    44.80    100 o
 -10  10  -2  4724.90  4829.50    61.90    100 o
  17 -19  -1   131.16    79.60    30.70    100 <
  15 -17  -1   220.52   153.00    31.40    100 o
  13 -15  -1   163.65    98.40    30.90    100 o
 -17  19  -1    84.54    66.40    33.70    100 <
 -14  16   0    64.45    -5.30    30.30    100 <
   7  -7   1  4338.50  4213.80    61.40    100 o
  -9  11   1   895.82  1023.80    37.70    100 o
  18 -18   2   244.51   174.80    34.20    100 o
  16 -16   2   109.53    70.80    36.40    100 <
  -4   6   2   317.80   373.70    44.00    100 o
 -14  18   2   121.48   107.10    31.30    100 o
 -16  20   2     3.85    16.20    30.00    100 <
 -11  15   3   214.22   103.50    28.70    100 o
  -6  10   4   208.43   184.20    35.50    100 o
  -1   5   5  1714.80  1797.70    46.40    100 o
 -13  19   5    30.52    42.70    27.10    100 <
  -8  14   6   103.36    74.60    27.90    100 <
  -3   9   7    40.68    36.10    30.40    100 <
   4   2   8   115.85   148.50    41.30    100 o
  -3  11   9    26.56    40.50    29.90    100 <
  -3  -3  -9    11.49    62.80    39.10    101 <
   4 -10  -8   270.38   260.10    32.10    101 o
   2  -8  -8    37.13    52.80    33.80    101 <
   9 -15  -7   159.12    59.50    28.10    101 <
   7 -13  -7    12.71   -16.90    30.50    101 <
   3  -7  -5  1245.70  1229.90    38.70    101 o
  12 -16  -4     1.94   -17.90    27.20    101 <
  10 -14  -4    60.42    -9.40    30.90    101 <
   8 -12  -4    91.68    77.10    27.70    101 <
   4  -6  -2   434.06   444.90    40.10    101 o
 -10  10  -2  4728.60  4829.50    61.90    101 o
  13 -15  -1   116.46    98.40    30.90    101 o
  11 -13  -1   327.16   227.40    32.50    101 o
 -17  19  -1   100.63    66.40    33.70    101 <
 -12  14   0   342.85   335.60    33.00    101 o
 -17  21   1     3.92    -5.70    26.80    101 <
  18 -18   2   305.00   174.80    34.20    101 o
  16 -16   2    60.15    70.80    36.40    101 <
  14 -14   2    68.58   133.80    36.70    101 o
 -14  18   2    94.03   107.10    31.30    101 o
  -9  13   3    40.07    59.40    27.70    101 <
  -4   8   4   797.53   791.70    36.90    101 o
 -14  20   4    72.43    56.00    27.70    101 <
   1   3   5   653.25   827.90    44.30    101 o
 -11  17   5   161.23    84.90    27.90    101 o
  -6  12   6   261.19   269.70    32.10    101 o
  -1   7   7   310.21   286.70    32.00    101 o
  -6  14   8   305.74   239.60    28.80    101 o
  -1   9   9     5.30   -12.80    32.80    101 <
  -3  11   9    23.76    40.50    29.90    101 <
  -5  -1  -9    84.34    62.90    41.80    102 <
   7 -13  -7    13.16   -16.90    30.50    102 <
   5 -11  -7    53.13    39.90    30.80    102 <
  12 -18  -6    15.90    27.70    27.30    102 <
  10 -16  -6    85.60    42.60    30.70    102 <
   1  -5  -5  1864.40  1853.30    44.30    102 o
   6 -10  -4   188.65   252.30    32.00    102 o
 -16  16  -4   133.91   117.40    39.20    102 <
  15 -19  -3    19.72    27.10    30.10    102 <
  13 -17  -3    38.69   -40.20    27.40    102 <
  11 -15  -3   193.82   150.40    31.70    102 o
 -13  13  -3    81.69   105.60    41.60    102 <
 -18  20  -2    45.35   -13.10    33.10    102 <
   9 -11  -1  1125.10   949.80    37.50    102 o
 -15  17  -1   157.45    97.30    30.90    102 o
  18 -20   0    18.24   -17.50    30.40    102 <
  16 -18   0    37.33    -1.40    30.50    102 <
  -7   9   1  2379.60  2301.00    45.10    102 o
 -15  19   1    27.67   -23.80    30.70    102 <
  14 -14   2    75.88   133.80    36.70    102 o
  12 -12   2    57.38    80.70    39.20    102 <
  -2   4   2  7235.60  8420.90    77.00    102 o
 -12  16   2    28.03     2.30    28.10    102 <
  -7  11   3   755.24   611.40    35.80    102 o
 -12  18   4    67.28   -31.50    30.70    102 <
 -14  20   4    71.74    56.00    27.70    102 <
  -9  15   5    79.77    41.10    28.10    102 <
  -4  10   6   176.19   103.00    33.80    102 o
   1   5   7   532.39   383.80    40.60    102 o
  -9  17   7    97.75    26.80    27.00    102 <
  -4  12   8   262.33   167.60    30.80    102 o
   1   7   9    76.36    43.10    35.60    102 <
  -2   8   6   278.18   190.60    34.60    103 o
 -10  18   6    84.73    26.20    30.20    103 <
  -7  15   7    39.08   -32.30    30.30    103 <
  -2  10   8   165.71    69.50    31.00    103 <
   3   5   9   341.69   273.10    37.10    103 o
  -5  -1  -9    73.80    62.90    41.80    103 <
  -2  -4  -8   111.85   149.00    37.00    103 o
   3  -9  -7   132.13   105.50    34.10    103 o
   8 -14  -6    71.47    40.60    27.30    103 <
   6 -12  -6   284.22   195.60    32.00    103 o
  13 -19  -5    20.96    23.30    30.30    103 <
  11 -17  -5   122.22    67.50    27.90    103 <
   4  -8  -4   766.35   881.60    36.70    103 o
  11 -15  -3   182.21   150.40    31.70    103 o
   9 -13  -3    62.13    71.30    31.10    103 <
  16 -20  -2     9.47     2.00    30.30    103 <
  14 -18  -2    99.48    87.50    30.80    103 <
  -8   8  -2 14350.00 14694.50    92.60    103 o
 -16  18  -2   156.98   161.00    33.60    103 o
   7  -9  -1  2508.70  2510.00    47.90    103 o
 -13  15  -1   225.68   115.30    34.00    103 o
  14 -16   0    45.49    23.30    33.40    103 <
  12 -14   0   325.07   367.30    33.20    103 o
 -16  20   0    13.86    43.60    33.10    103 <
 -13  17   1    54.56    81.40    31.00    103 <
  10 -10   2  4600.60  4639.80    58.80    103 o
 -10  14   2  1013.20  1112.00    37.00    103 o
  17 -17   3   243.35   302.60    37.10    103 o
  -7  11   3   718.16   611.40    35.80    103 o
 -13  19   3    24.13   -22.20    27.60    103 <
 -15  21   3     2.42    18.50    27.00    103 <
  -2   6   4  1040.90   917.70    40.00    103 o
 -10  16   4   157.03    70.50    31.20    103 <
  15 -13   5   153.40    43.60    47.30    103 <
  -7  13   5   225.96   141.60    32.20    103 o
  -2   8   6   266.47   190.60    34.60    104 o
 -10  18   6    67.84    26.20    30.20    104 <
   3   3   7   125.29   183.70    39.50    104 o
  -5  13   7   131.52    42.40    30.90    104 <
  -2  10   8   136.86    69.50    31.00    104 <
   3   5   9   356.58   273.10    37.10    104 o
   3 -11  -9    50.26    -8.50    30.70    104 <
   1  -7  -7   310.90   347.40    35.30    104 o
   6 -12  -6   303.06   195.60    32.00    104 o
  11 -17  -5   122.17    67.50    27.90    104 <
   9 -15  -5    47.21    58.10    30.80    104 <
  -1  -3  -5   630.46   729.40    43.30    104 o
  14 -20  -4    70.75    53.50    27.00    104 <
   9 -13  -3    50.88    71.30    31.10    104 <
   7 -11  -3   782.44   709.50    36.20    104 o
 -11  11  -3   313.04   360.20    46.00    104 o
  14 -18  -2   123.73    87.50    30.80    104 <
  12 -16  -2    26.64    18.20    30.90    104 <
 -16  18  -2   148.10   161.00    33.60    104 o
  12 -14   0   270.64   367.30    33.20    104 o
 -16  20   0    12.77    43.60    33.10    104 <
  17 -19   1    93.93    81.80    33.30    104 <
  -5   7   1   218.45   373.70    39.90    104 o
 -13  17   1    63.31    81.40    31.00    104 <
  10 -10   2  4718.20  4639.80    58.80    104 o
 -10  14   2  1018.90  1112.00    37.00    104 o
  17 -17   3   270.25   302.60    37.10    104 o
  15 -15   3    44.63   -26.80    38.60    104 <
  -5   9   3   451.94   352.10    34.80    104 o
 -13  19   3    22.49   -22.20    27.60    104 <
 -10  16   4   136.95    70.50    31.20    104 <
  15 -13   5   244.55    43.60    47.30    104 <
  -5  11   5    35.37   -25.70    31.00    104 <
  -8  16   6    33.87    55.30    27.60    105 <
  -5  13   7    96.06    42.40    30.90    105 <
   0   8   8   200.92   241.80    34.20    105 o
   3 -11  -9    27.58    -8.50    30.70    105 <
   6 -14  -8   253.46   266.50    32.30    105 o
   1  -7  -7   313.86   347.40    35.30    105 o
   4 -10  -6   142.01    43.80    34.00    105 <
   9 -15  -5    55.04    58.10    30.80    105 <
  14 -20  -4    58.44    53.50    27.00    105 <
  12 -18  -4    43.63     1.20    30.80    105 <
   2  -6  -4   950.00   830.40    40.20    105 o
   7 -11  -3   645.34   709.50    36.20    105 o
 -17  19  -3    44.47   -22.30    35.70    105 <
  12 -16  -2    21.25    18.20    30.90    105 <
  10 -14  -2  1154.00  1130.20    37.50    105 o
 -14  16  -2   228.63   211.50    37.50    105 o
  17 -21  -1    14.32    13.40    30.30    105 <
  15 -19  -1     3.28   -22.20    30.70    105 <
   5  -7  -1   243.45   334.70    40.30    105 o
 -11  13  -1   378.19   501.70    38.80    105 o
 -17  21  -1    11.36    26.50    33.70    105 <
  10 -12   0    12.03    -5.80    34.70    105 <
  -8  10   0  1012.10  1020.40    41.90    105 o
 -14  18   0    25.92    25.50    33.20    105 <
  15 -17   1   170.09   119.00    33.60    105 o
 -11  15   1    91.54    26.60    31.20    105 <
  -8  12   2   385.23   445.00    34.30    105 o
 -14  20   2   131.50    70.10    30.80    105 <
  -5   9   3   444.84   352.10    34.80    105 o
 -11  17   3   184.57   119.10    31.20    105 o
  -8  14   4    93.06    -2.00    31.50    105 <
  -5  11   5    42.47   -25.70    31.00    105 <
 -11  19   5    18.10    40.90    30.60    105 <
   1  -9  -9    11.72   -10.60    33.60    106 <
   4 -12  -8   169.00   113.60    34.20    106 o
  -4  -2  -8   173.81    59.20    42.00    106 <
   9 -17  -7    40.99    12.10    30.30    106 <
   7 -15  -7    28.95     7.00    30.30    106 <
  -1  -5  -7   375.18   242.60    38.10    106 o
   2  -8  -6   245.72   123.80    34.90    106 o
   7 -13  -5   317.24   282.70    32.20    106 o
  12 -18  -4    64.29     1.20    30.80    106 <
  10 -16  -4    14.73    40.80    31.00    106 <
  15 -21  -3    15.69    18.30    30.30    106 <
   5  -9  -3   536.65   428.50    37.10    106 o
 -17  19  -3    50.74   -22.30    35.70    106 <
  10 -14  -2  1126.20  1130.20    37.50    106 o
 -14  16  -2   316.17   211.50    37.50    106 o
  15 -19  -1     5.29   -22.20    30.70    106 <
 -11  13  -1   413.62   501.70    38.80    106 o
 -17  21  -1    12.85    26.50    33.70    106 <
 -14  18   0    51.65    25.50    33.20    106 <
  15 -17   1   145.32   119.00    33.60    106 o
  13 -15   1   202.00   107.10    36.50    106 <
 -11  15   1    87.64    26.60    31.20    106 <
  18 -20   2    50.55    28.00    33.60    106 <
 -14  20   2   140.15    70.10    30.80    106 <
  13 -13   3    52.90   115.60    41.20    106 <
 -11  17   3   212.22   119.10    31.20    106 o
   0   4   4   731.75   848.60    42.60    106 o
  -3   9   5   695.75   879.70    36.60    106 o
 -11  19   5    29.67    40.90    30.60    106 <
   0   6   6   154.55   115.40    37.00    106 o
  -6  14   6   130.00    87.00    30.90    106 <
  -3  11   7    72.50    48.20    33.70    106 <
   5   3   9   376.00   280.30    39.90    106 o
   1  -9  -9     2.89   -10.60    33.60    107 <
   4 -12  -8   140.37   113.60    34.20    107 o
  -4  -2  -8   160.94    59.20    42.00    107 <
   9 -17  -7    38.19    12.10    30.30    107 <
   7 -15  -7    29.82     7.00    30.30    107 <
  -1  -5  -7   335.47   242.60    38.10    107 o
   2  -8  -6   221.59   123.80    34.90    107 o
   7 -13  -5   252.88   282.70    32.20    107 o
  10 -16  -4    17.68    40.80    31.00    107 <
  15 -21  -3    15.28    18.30    30.30    107 <
   5  -9  -3   494.04   428.50    37.10    107 o
  10 -14  -2  1152.30  1130.20    37.50    107 o
  15 -19  -1     3.74   -22.20    30.70    107 <
  13 -17  -1   102.91    58.90    31.10    107 <
   8 -10   0   868.26   876.20    40.30    107 o
 -14  18   0    31.60    25.50    33.20    107 <
  13 -15   1   165.65   107.10    36.50    107 <
  18 -20   2    53.08    28.00    33.60    107 <
   8  -8   2 14027.00 13404.50    90.20    107 o
 -14  20   2   127.15    70.10    30.80    107 <
  13 -13   3    88.95   115.60    41.20    107 <
   0   4   4   720.12   848.60    42.60    107 o
 -12  20   4    19.93   -35.70    27.30    107 <
  13 -11   5   816.92   684.00    56.20    107 o
  -3   9   5   512.33   879.70    36.60    107 o
  -9  17   5    41.97    11.40    27.80    107 <
   0   6   6   163.63   115.40    37.00    107 o
  -6  14   6    94.76    87.00    30.90    107 <
  -3  11   7    56.62    48.20    33.70    107 <
   5   3   9   339.21   280.30    39.90    107 o
  -1  11   9    23.96    -0.60    30.20    107 <
  -1  -7  -9    47.50    37.10    33.80    108 <
   2 -10  -8   156.30   122.90    31.20    108 o
   5 -13  -7    69.11    35.10    31.10    108 <
  10 -18  -6   103.95    79.70    27.40    108 <
   8 -16  -6    34.95    16.10    27.70    108 <
   5 -11  -5     4.35    45.50    27.70    108 <
 -15  15  -5    57.89    71.40    46.30    108 <
   8 -14  -4    21.59    45.30    27.40    108 <
   0  -4  -4  1167.50   950.00    45.10    108 o
  13 -19  -3    27.78    42.40    27.30    108 <
  11 -17  -3   199.08   138.30    31.50    108 o
 -15  17  -3   170.52    91.60    39.40    108 <
   8 -12  -2   580.53   497.10    34.80    108 o
 -12  14  -2   270.58   190.60    37.80    108 o
  11 -15  -1   245.94   260.80    32.10    108 o
 -15  19  -1    19.02   -69.80    33.50    108 <
  16 -20   0     4.21   -22.60    33.20    108 <
 -12  16   0   199.64   272.90    35.20    108 o
  -9  13   1  1311.00  1270.20    41.50    108 o
 -15  21   1    16.86    11.10    30.20    108 <
  16 -18   2    42.99    57.10    33.40    108 <
  -6  10   2   883.56  1804.70    45.30    108 o
 -12  18   2    34.07    78.20    30.90    108 <
  -3   7   3  4361.10  3530.50    53.90    108 o
  -9  15   3   102.23    41.80    31.30    108 <
  -6  12   4   604.14   813.40    33.50    108 o
   2   4   6   580.26   701.50    43.20    108 o
  -4  12   6   298.63   267.60    32.50    108 o
  -1   9   7    56.47    90.80    33.70    108 <
  -7  17   7    34.78    76.20    27.10    108 <
  -4  14   8     7.79    27.80    29.80    108 <
   7   1   9   255.49   110.00    44.10    108 <
   1   9   9    15.11    47.10    32.80    108 <
  -3  -5  -9   211.04   262.50    37.50    109 o
  -9   3  -9    82.16   109.20    58.30    109 <
   0  -8  -8    76.38   132.30    34.80    109 o
   3 -11  -7    28.17    84.60    30.50    109 <
   6 -14  -6    61.80    18.60    30.90    109 <
   0  -6  -6   178.93   292.40    38.10    109 o
  11 -19  -5     9.64    35.30    27.00    109 <
   3  -9  -5   376.60   445.60    37.50    109 o
   6 -12  -4  1756.70  1663.80    40.40    109 o
 -12  12  -4   259.71   144.00    46.70    109 o
  11 -17  -3   176.99   138.30    31.50    109 o
   3  -7  -3  4656.50  4604.10    56.70    109 o
  14 -20  -2   184.37   129.40    31.10    109 o
   6 -10  -2  1354.50  1447.00    40.90    109 o
 -12  14  -2   269.47   190.60    37.80    109 o
 -16  20  -2    20.72    94.20    35.40    109 <
  11 -15  -1   226.60   260.80    32.10    109 o
  -9  11  -1  1440.50  1253.70    44.70    109 o
  14 -18   0    84.41    64.60    30.50    109 <
  -6   8   0   132.45   381.20    41.70    109 o
 -16  22   0     2.22    24.60    32.90    109 <
  11 -13   1   863.65   781.20    40.90    109 o
 -13  19   1    60.77    37.10    30.90    109 <
 -10  16   2    96.23    16.50    30.70    109 <
  11 -11   3   492.58   559.60    45.50    109 o
  -7  13   3   536.00   448.60    34.00    109 o
 -13  21   3    32.36    19.20    30.70    109 <
  16 -16   4    89.86    93.10    41.10    109 <
  -4  10   4  5402.50  5670.50    58.70    109 o
 -10  18   4    11.66    44.90    30.60    109 <
  -1   7   5   541.68   570.50    38.10    109 o
  -7  15   5   437.71   405.50    33.50    109 o
 -11  21   5     3.91   -43.20    30.40    109 <
  -8  18   6    36.97    25.30    30.50    109 <
  -5  15   7    11.85     5.00    30.40    109 <
   4   4   8    41.32   102.70    38.90    109 <
  -2  12   8    21.85    60.70    30.20    109 <
   1   9   9    18.37    47.10    32.80    109 <
  -3  -5  -9   208.03   262.50    37.50    110 o
   0  -8  -8    75.30   132.30    34.80    110 o
   3 -11  -7    24.07    84.60    30.50    110 <
   6 -14  -6    65.08    18.60    30.90    110 <
   9 -17  -5    94.96    31.80    27.90    110 <
  12 -20  -4    16.34    16.10    27.00    110 <
   6 -12  -4  1832.40  1663.80    40.40    110 o
   9 -15  -3    85.42   153.20    28.10    110 o
  -9   9  -3   188.21   398.80    53.20    110 o
  14 -20  -2   184.97   129.40    31.10    110 o
   6 -10  -2  1489.50  1447.00    40.90    110 o
 -16  20  -2    17.91    94.20    35.40    110 <
   9 -13  -1  1038.20  1144.60    38.60    110 o
 -13  17  -1    48.41    39.70    33.40    110 <
  14 -18   0    78.30    64.60    30.50    110 <
 -16  22   0     2.38    24.60    32.90    110 <
  17 -21   1    10.00    55.30    30.30    110 <
 -13  19   1    60.49    37.10    30.90    110 <
  14 -16   2   378.23   341.70    37.70    110 o
 -10  16   2   103.50    16.50    30.70    110 <
 -14  22   2    63.37    56.50    27.10    110 <
  11 -11   3   417.38   559.60    45.50    110 o
  -7  13   3   564.59   448.60    34.00    110 o
  -4  10   4  5498.20  5670.50    58.70    110 o
 -11  21   5     4.40   -43.20    30.40    110 <
  -8  18   6    34.66    25.30    30.50    110 <
   1   7   7   254.81   172.20    34.40    110 o
  -5  15   7    10.35     5.00    30.40    110 <
   4   4   8    49.17   102.70    38.90    110 <
   1 -11  -9    10.71    24.40    30.60    111 <
   4 -14  -8     5.41    57.20    30.60    111 <
  -2  -6  -8   201.37   180.10    37.00    111 o
   7 -17  -7    13.44    26.20    27.70    111 <
   1  -9  -7    16.76    -5.10    33.70    111 <
   4 -12  -6   236.61   319.40    32.30    111 o
   7 -15  -5   243.27   320.50    32.90    111 o
   1  -7  -5   613.26   645.20    35.10    111 o
  10 -18  -4    20.37    12.30    30.70    111 <
   4 -10  -4  5460.20  5708.50    58.70    111 o
   7 -13  -3   701.73   662.90    35.30    111 o
 -13  15  -3    74.97    60.90    36.70    111 <
  12 -18  -2    28.91    27.00    30.70    111 <
  15 -21  -1    18.93    -1.70    27.10    111 <
  12 -16   0   655.91   528.90    36.50    111 o
 -10  14   0     4.56    28.30    30.80    111 <
 -14  20   0    85.40    48.10    30.20    111 <
  15 -19   1    15.82    18.30    30.30    111 <
   9 -11   1   819.04  1060.70    42.60    111 o
  -7  11   1   515.36   521.80    39.30    111 o
 -11  17   1    30.95    -2.60    30.60    111 <
 -15  23   1    62.44    56.50    30.40    111 <
  -4   8   2  4137.00  4224.90    56.70    111 o
  17 -19   3    70.74    34.90    33.30    111 <
  -1   5   3  4040.20  3750.30    56.70    111 o
 -11  19   3     7.08    31.80    30.50    111 <
  14 -14   4   472.91   409.80    44.90    111 o
   2   2   4  1470.10  1420.70    53.20    111 o
  -8  16   4    81.71    55.40    31.10    111 <
 -12  22   4    62.29    -2.20    27.40    111 <
  -5  13   5   494.37   394.80    33.40    111 o
  -9  19   5   136.48   151.60    28.10    111 o
  -2  10   6    74.78    67.80    30.80    111 <
  -6  16   6   380.63   309.90    32.50    111 o
  -3  13   7    96.40    77.40    31.30    111 <
   3   7   9     2.82    42.40    35.30    111 <
  -1   5   3  3816.70  3750.30    56.70    112 o
  -6  16   6   386.86   309.90    32.50    112 o
  -3  13   7    98.00    77.40    31.30    112 <
  -4  16   8    40.01    23.10    29.90    112 <
   9  -1   9    23.55    27.40    50.50    112 <
   1 -11  -9     9.45    24.40    30.60    112 <
  -5  -3  -9   219.02    63.20    42.20    112 <
   4 -14  -8     2.55    57.20    30.60    112 <
  -2  -6  -8   285.31   180.10    37.00    112 o
   7 -17  -7    21.38    26.20    27.70    112 <
   1  -9  -7     9.76    -5.10    33.70    112 <
   4 -12  -6   237.86   319.40    32.30    112 o
  -2  -4  -6  1170.60  1010.30    44.60    112 o
   7 -15  -5   254.03   320.50    32.90    112 o
   1  -7  -5   604.04   645.20    35.10    112 o
  10 -18  -4    14.35    12.30    30.70    112 <
   4 -10  -4  5500.70  5708.50    58.70    112 o
  13 -21  -3    63.73   133.60    27.50    112 o
   7 -13  -3   694.30   662.90    35.30    112 o
 -13  15  -3    31.02    60.90    36.70    112 <
  10 -16  -2    51.17    65.50    27.50    112 <
 -10  12  -2   136.24   185.00    38.40    112 o
 -14  18  -2   156.20   217.90    37.10    112 o
  15 -21  -1    23.78    -1.70    27.10    112 <
 -14  20   0    61.91    48.10    30.20    112 <
  15 -19   1    20.98    18.30    30.30    112 <
 -11  17   1    44.70    -2.60    30.60    112 <
 -15  23   1    62.87    56.50    30.40    112 <
  12 -14   2   340.46   232.40    36.90    112 o
  -4   8   2  4098.80  4224.90    56.70    112 o
  -8  14   2   408.87   304.40    33.00    112 o
 -12  20   2    26.21    18.70    27.20    112 <
  -9  19   5   135.36   151.60    28.10    112 o
  -5  11   3    63.12   -44.50    32.10    113 <
  -9  17   3    80.83    85.50    31.50    113 <
 -13  23   3    16.00    56.70    30.00    113 <
  -2   8   4  4872.50  4862.80    57.60    113 o
  -6  14   4   373.39   316.20    32.40    113 o
 -10  20   4     2.18    14.50    27.40    113 <
   1   5   5  1227.50  1563.50    45.40    113 o
  -3  11   5   297.55   245.20    32.60    113 o
  -7  17   5   136.43   158.50    31.40    113 o
  -4  14   6   546.44   429.40    33.90    113 o
  -8  20   6    29.48    35.60    30.10    113 <
   3   5   7   425.79   362.40    40.90    113 o
  -5  17   7    22.89   -42.90    30.60    113 <
   6   2   8   132.28    43.10    43.70    113 <
   5   5   9    48.94    26.80    37.90    113 <
  -1  -9  -9     7.77    46.40    33.30    113 <
   2 -12  -8    35.06     5.70    33.40    113 <
   5 -15  -7    24.40    -9.90    31.20    113 <
  -5  -1  -7   830.45   611.50    49.00    113 o
   8 -18  -6    51.00    56.20    27.30    113 <
   2 -10  -6    12.35    23.90    31.00    113 <
  11 -21  -5    19.07   -22.70    27.00    113 <
   5 -13  -5   584.95   486.20    33.70    113 o
 -13  13  -5   100.62   148.90    49.90    113 <
   8 -16  -4    82.81   155.30    31.30    113 o
  11 -19  -3    15.90    29.00    30.50    113 <
   1  -5  -3  3637.30  3822.20    57.00    113 o
   4  -8  -2  5049.80  4737.70    58.40    113 o
 -14  18  -2   157.66   217.90    37.10    113 o
  13 -19  -1    69.07    83.00    30.80    113 <
   7 -11  -1   392.36   365.20    37.60    113 o
  -7   9  -1  2631.90  2741.90    50.50    113 o
 -11  15  -1   227.78   192.80    37.40    113 o
 -15  21  -1    11.36    26.00    33.00    113 <
  16 -22   0     0.92   -43.10    30.40    113 <
  10 -14   0    13.78     0.00    34.10    113 <
  13 -17   1    47.59    52.10    33.60    113 <
  15 -17   3    81.33   103.40    38.90    113 <
 -11  21   3    55.13    -8.10    30.50    114 <
  12 -12   4   214.31   123.40    45.90    114 <
  15 -15   5   130.51   129.20    45.30    114 <
  -3  11   5   301.00   245.20    32.60    114 o
  -7  17   5   120.76   158.50    31.40    114 o
  -4  14   6   497.11   429.40    33.90    114 o
  -8  20   6    30.81    35.60    30.10    114 <
   3   5   7   373.38   362.40    40.90    114 o
  -1  11   7   423.07   373.40    35.10    114 o
  -5  17   7    27.50   -42.90    30.60    114 <
   6   2   8    76.62    43.10    43.70    114 <
   2   8   8    33.06    -7.40    36.00    114 <
  -2  14   8    25.27    15.90    30.40    114 <
   5   5   9    35.81    26.80    37.90    114 <
   1  11   9    27.51    42.30    32.90    114 <
  -1  -9  -9     2.69    46.40    33.30    114 <
  -1  -7  -7   186.32    91.70    35.00    114 <
  -5  -1  -7   524.37   611.50    49.00    114 o
   6 -16  -6   177.00   185.30    31.60    114 o
   2 -10  -6    26.20    23.90    31.00    114 <
   9 -19  -5   127.90    86.80    31.20    114 <
   5 -13  -5   442.69   486.20    33.70    114 o
  12 -22  -4    65.18    -4.00    30.70    114 <
  -2  -2  -4  1119.50  1218.90    54.40    114 o
 -10  10  -4  1264.00  1263.00    57.60    114 o
  11 -19  -3    13.52    29.00    30.50    114 <
   5 -11  -3    76.25   -29.40    32.00    114 <
 -15  19  -3    24.17     5.50    35.90    114 <
  14 -22  -2    50.48    39.70    27.30    114 <
   8 -14  -2   365.89   368.20    33.00    114 o
  11 -17  -1    34.81    38.40    30.60    114 <
  14 -20   0    40.59    29.40    30.80    114 <
  -8  12   0    29.79    66.60    35.70    114 <
 -12  18   0     7.23     0.20    32.70    114 <
  -9  15   1   362.16   308.50    32.70    114 o
 -13  21   1    56.86    10.30    30.90    114 <
  16 -20   2     8.10     7.70    32.90    114 <
 -10  18   2   304.21   340.80    32.50    114 o
  -4  -4  -8    38.01    62.50    39.20    115 <
   3 -13  -7    51.92    49.70    31.10    115 <
   6 -16  -6   187.95   185.30    31.60    115 o
   9 -19  -5   140.49    86.80    31.20    115 <
  12 -22  -4    65.96    -4.00    30.70    115 <
   6 -14  -4   331.76   229.80    32.00    115 o
   2  -8  -4  4687.70  4488.10    56.40    115 o
   9 -17  -3    74.45   169.50    31.60    115 o
   5 -11  -3    88.22   -29.40    32.00    115 <
 -11  13  -3   157.66    71.20    42.20    115 <
  12 -20  -2    17.26    -9.60    30.30    115 <
 -12  16  -2    81.54   150.90    34.00    115 o
  15 -23  -1    40.99    63.20    30.40    115 <
  11 -17  -1    40.67    38.40    30.60    115 <
 -13  19  -1    25.24    32.50    33.00    115 <
  14 -20   0    44.70    29.40    30.80    115 <
 -14  22   0    57.42     7.70    30.20    115 <
   7  -9   1  2305.10  2412.30    50.80    115 o
  -5   9   1  1949.70  1899.80    46.00    115 o
  -9  15   1   385.31   308.50    32.70    115 o
  10 -12   2   195.34   279.10    40.10    115 o
  -6  12   2  1058.30  1246.80    39.40    115 o
 -10  18   2   319.54   340.80    32.50    115 o
  13 -15   3    25.56    93.70    38.80    115 <
  -7  15   3   270.06   172.70    31.60    115 o
 -11  21   3    55.24    -8.10    30.50    115 <
  -8  18   4   237.29   129.50    32.10    115 o
  15 -15   5   165.30   129.20    45.30    115 <
  -9  21   5     6.89    51.70    27.30    115 <
  -6  18   6    34.30     7.90    30.50    115 <
   4 -16  -8    39.24    50.00    30.60    116 <
  -4  -4  -8    43.90    62.50    39.20    116 <
   3 -13  -7    62.92    49.70    31.10    116 <
 -14  14  -6    34.70    20.80    53.70    116 <
   3 -11  -5   254.57   319.40    32.60    116 o
  -1  -5  -5  1926.40  1814.30    47.20    116 o
 -15  17  -5   160.61   123.20    44.20    116 <
  10 -20  -4     7.49     4.40    27.20    116 <
   6 -14  -4   372.71   229.80    32.00    116 o
   2  -8  -4  5026.40  4488.10    56.40    116 o
  13 -23  -3    33.36    11.60    27.30    116 <
   9 -17  -3    71.74   169.50    31.60    116 o
 -11  13  -3   106.89    71.20    42.20    116 <
  12 -20  -2    15.45    -9.60    30.30    116 <
 -12  16  -2    60.12   150.90    34.00    116 o
  15 -23  -1    49.75    63.20    30.40    116 <
 -13  19  -1    48.95    32.50    33.00    116 <
   8 -12   0   145.87   150.70    35.80    116 o
   4  -6   0  1607.50  2908.90    60.30    116 o
 -14  22   0    60.07     7.70    30.20    116 <
  11 -15   1   120.22   106.00    34.50    116 o
  -5   9   1  2246.50  1899.80    46.00    116 o
  14 -18   2   145.58   123.70    36.30    116 o
  10 -12   2   225.10   279.10    40.10    116 o
  -6  12   2  1187.10  1246.80    39.40    116 o
 -12  22   2    43.23   -19.00    30.20    116 <
  13 -15   3    24.72    93.70    38.80    116 <
  -7  15   3   296.70   172.70    31.60    116 o
  16 -18   4    55.74    58.40    40.70    116 <
  -4  12   4   115.68   172.40    32.10    116 o
  -8  18   4   262.56   129.50    32.10    116 o
  -5  15   5    40.71    98.30    30.90    116 o
  -9  21   5     6.93    51.70    27.30    116 <
  -6  18   6    37.20     7.90    30.50    116 <
  -3  15   7    77.75    60.40    30.90    116 <
   5 -17  -7    32.02    -9.80    27.30    117 <
   1 -11  -7   274.69   215.00    35.00    117 o
   8 -20  -6     9.17    35.60    27.10    117 <
   4 -14  -6   527.51   504.10    33.70    117 o
  -4  -2  -6   472.88   510.10    47.40    117 o
 -14  14  -6    92.31    20.80    53.70    117 <
   7 -17  -5   117.70   169.00    31.50    117 o
 -15  17  -5   110.22   123.20    44.20    117 <
  10 -18  -2   283.62   225.90    32.60    117 o
   6 -12  -2   800.32   928.50    37.90    117 o
  13 -21  -1    79.09    59.90    30.70    117 <
   9 -15  -1   399.47   437.80    36.20    117 o
   5  -9  -1  1934.50  2084.20    46.30    117 o
 -15  23  -1    36.62    21.70    30.40    117 <
  12 -18   0    22.73    -9.00    33.30    117 <
   8 -12   0   134.32   150.70    35.80    117 o
 -10  16   0   211.39   207.50    34.30    117 o
  15 -21   1    15.15    58.30    33.40    117 <
  11 -15   1   106.22   106.00    34.50    117 o
 -11  19   1   168.29   166.50    32.20    117 o
  14 -18   2   120.38   123.70    36.30    117 o
  -2   6   2 10104.00 10079.50    78.50    117 o
 -12  22   2    26.64   -19.00    30.20    117 <
  -3   9   3  1889.40  1712.40    42.60    117 o
  -9  19   3   201.87   225.50    29.30    117 o
  16 -18   4    36.31    58.40    40.70    117 <
 -10  22   4     6.06    34.10    30.40    117 <
  -1   9   5   197.50   158.90    32.40    117 o
  -7  19   5   197.69   162.90    28.50    117 o
   2   6   6   278.68   275.20    38.40    117 o
  -2  12   6   277.79   138.20    31.60    117 o
   1   9   7    67.44    -4.50    33.50    117 <
  -5  19   7     9.92    18.50    29.90    117 <
   4   6   8    66.03   -11.20    39.10    117 <
   0  12   8     7.08     1.50    30.40    117 <
   7   3   9     1.98    -2.60    43.10    117 <
   3   9   9    81.04    67.20    33.30    117 <
  -1 -11  -9     6.33    24.20    30.50    118 <
   2 -14  -8    12.02   -21.90    30.80    118 <
  -2  -8  -8    36.30   124.00    33.80    118 o
  -3  -5  -7   279.82   248.60    38.00    118 o
 -14  14  -6    62.55    20.80    53.70    118 <
   9 -21  -5     6.40    23.10    30.40    118 <
   5 -15  -5    32.49    43.10    31.00    118 <
   8 -18  -4   168.18   116.00    31.10    118 o
   4 -12  -4    83.99    90.90    31.90    118 <
  11 -21  -3    19.25    23.20    27.10    118 <
   7 -15  -3    51.63    67.90    28.30    118 <
   3  -9  -3   994.05  1354.40    42.60    118 o
  10 -18  -2   311.18   225.90    32.60    118 o
   6 -12  -2   901.36   928.50    37.90    118 o
   2  -6  -2  7992.00  7556.80    72.00    118 o
 -14  20  -2   118.19    66.50    33.30    118 <
  13 -21  -1    91.57    59.90    30.70    118 <
  -9  13  -1  1148.00  1357.80    44.30    118 o
 -15  23  -1    40.91    21.70    30.40    118 <
  -7  13   1    62.72   -24.40    32.00    118 <
 -13  23   1    23.95    67.10    30.10    118 <
  -8  16   2    94.18    84.70    30.40    118 <
   1   3   3  2633.60  2437.70    57.90    118 o
 -11  23   3    31.50   -10.80    30.10    118 <
  -6  16   4    77.16    73.90    28.10    118 <
   3   3   5   559.69   496.70    44.90    118 o
  -7  19   5   212.27   162.90    28.50    118 o
  -4  16   6    93.82    64.10    30.90    118 <
   5   3   7   482.90   288.40    44.90    118 o
  -1  13   7    99.92    60.40    31.20    118 <
  -5  19   7    13.25    18.50    29.90    118 <
   8   0   8    49.16    75.30    48.70    118 <
  -2  16   8     6.76     7.50    26.60    118 <
  -1 -11  -9     5.63    24.20    30.50    119 <
  -5  -5  -9    10.09    71.70    36.90    119 <
  -6  -2  -8    83.94    54.90    46.70    119 <
   3 -15  -7    50.08    20.90    30.70    119 <
   6 -18  -6    32.57     4.70    27.20    119 <
   2 -12  -6   348.55   148.70    32.50    119 o
   9 -21  -5     6.27    23.10    30.40    119 <
   5 -15  -5    31.78    43.10    31.00    119 <
   1  -9  -5   404.75   320.00    33.40    119 o
 -13  17  -3    39.48    38.10    38.40    119 <
 -11  17  -1    19.42   -12.80    33.30    119 <
  14 -22   0    28.36    19.40    30.40    119 <
 -12  20   0    56.27     3.20    33.90    119 <
 -14  24   0     6.04    12.30    30.30    119 <
  13 -19   1    42.56    26.00    33.50    119 <
  -7  13   1    59.76   -24.40    32.00    119 <
 -10  20   2    12.92    58.70    30.40    119 <
  -5  13   3  1416.50  1428.80    39.60    119 o
 -11  23   3    29.55   -10.80    30.10    119 <
  -8  20   4     1.92    -7.70    30.40    119 <
  -3  13   5   167.47   250.30    32.00    119 o
   6   0   6   582.59   732.60    54.10    119 o
   0  10   6  1307.20  1313.00    40.60    119 o
  -6  20   6    24.26    16.50    30.30    119 <
  -1  13   7    93.68    60.40    31.20    119 <
   2  10   8   108.00    79.30    30.70    119 <
   5   7   9     5.25    28.50    35.50    119 <
  -3  -9  -9    74.35   -16.80    36.60    120 <
   0 -12  -8    15.30    14.70    30.80    120 <
   5 -19  -7     6.28    13.60    26.90    120 <
  -1  -9  -7     8.01    38.90    33.60    120 <
   4 -16  -6    76.54    52.50    30.60    120 <
  -2  -6  -6   453.14   294.20    38.70    120 o
   7 -19  -5   154.28   142.10    31.60    120 o
  10 -22  -4    39.07    20.30    27.40    120 <
   6 -16  -4   120.19   115.10    31.20    120 o
   9 -19  -3   119.52    93.90    31.10    120 o
   5 -13  -3  1478.10  1533.00    37.40    120 o
 -15  21  -3    12.99    -7.80    35.40    120 <
   8 -16  -2   116.64   139.40    31.50    120 o
 -10  14  -2  1339.70  1429.80    45.80    120 o
   7 -13  -1   301.64   193.90    33.40    120 o
 -13  21  -1    77.75    39.30    33.50    120 <
  10 -16   0   179.11   103.50    35.00    120 <
   9 -13   1  1211.30  1321.10    44.20    120 o
  -9  17   1   186.79   190.50    31.30    120 o
 -11  21   1    36.72    16.90    30.30    120 <
  12 -16   2    85.46    32.50    34.00    120 <
 -12  24   2     6.67     1.50    26.80    120 <
  11 -13   3    37.33    86.60    42.00    120 <
  -7  17   3   427.11   345.40    32.90    120 o
  -9  21   3    35.89    48.30    27.60    120 <
  14 -16   4   107.92   192.40    41.30    120 o
   1   7   5   839.97   709.00    41.60    120 o
  -5  17   5    60.51   -20.70    31.00    120 <
  -7  21   5    21.23    47.00    27.20    120 <
  -2  14   6    43.03    30.60    30.80    120 <
   3   7   7    28.49    72.10    36.10    120 <
   3  11   9   101.82    14.30    33.00    120 <
  10 -16   0   194.13   103.50    35.00    121 <
   9 -13   1  1290.00  1321.10    44.20    121 o
  -9  17   1   199.86   190.50    31.30    121 o
 -11  21   1    38.28    16.90    30.30    121 <
  12 -16   2    92.03    32.50    34.00    121 <
  -4  10   2  1554.50  1730.20    44.40    121 o
  15 -19   3    15.23    41.60    35.80    121 <
  11 -13   3    37.56    86.60    42.00    121 <
  -7  17   3   449.95   345.40    32.90    121 o
  -9  21   3    37.15    48.30    27.60    121 <
  14 -16   4   111.89   192.40    41.30    121 o
  -2  10   4   292.30   266.50    36.30    121 o
  -5  17   5    64.19   -20.70    31.00    121 <
  -7  21   5    22.50    47.00    27.20    121 <
  -2  14   6    44.71    30.60    30.80    121 <
   3   7   7    30.42    72.10    36.10    121 <
   3  11   9   105.88    14.30    33.00    121 <
   0 -12  -8    16.43    14.70    30.80    121 <
   5 -19  -7     6.45    13.60    26.90    121 <
  -1  -9  -7     8.09    38.90    33.60    121 <
   4 -16  -6    80.42    52.50    30.60    121 <
  -2  -6  -6   483.39   294.20    38.70    121 o
   7 -19  -5   163.71   142.10    31.60    121 o
  10 -22  -4    41.87    20.30    27.40    121 <
   6 -16  -4   126.78   115.10    31.20    121 o
 -12  14  -4   223.91    39.70    44.60    121 <
   9 -19  -3   127.30    93.90    31.10    121 o
   5 -13  -3  1547.10  1533.00    37.40    121 o
 -15  21  -3    13.94    -7.80    35.40    121 <
  12 -22  -2    55.44    31.60    27.40    121 <
   8 -16  -2   124.69   139.40    31.50    121 o
 -10  14  -2  1390.30  1429.80    45.80    121 o
  11 -19  -1   229.67   236.40    31.80    121 o
   7 -13  -1   316.61   193.90    33.40    121 o
 -13  21  -1    81.43    39.30    33.50    121 <
 -14  24   0     7.95    12.30    30.30    121 <
 -12  24   2     7.20     1.50    26.80    121 <
  -3  17   7    16.67    30.40    26.70    121 <
   6 -10   0  1487.40  1199.20    45.10    122 o
  -8  14   0    38.01    36.70    31.70    122 <
  15 -23   1    36.97   -24.70    33.30    122 <
 -11  21   1    41.52    16.90    30.30    122 <
   8 -10   2   387.68   601.00    45.80    122 o
  -6  14   2   308.48   173.10    32.60    122 o
  11 -13   3    50.10    86.60    42.00    122 <
  -1   7   3  1103.80   960.50    42.10    122 o
  -9  21   3    25.66    48.30    27.60    122 <
  -4  14   4    72.96     1.50    30.80    122 <
   1   7   5   649.84   709.00    41.60    122 o
  -7  21   5    20.93    47.00    27.20    122 <
  -2  14   6    43.36    30.60    30.80    122 <
  -4  18   6    77.57    21.40    27.80    122 <
   1  11   7   459.77   369.20    34.90    122 o
   6   4   8     4.94    88.10    40.90    122 <
   9   1   9    16.61    80.00    44.60    122 <
   3  11   9    76.98    14.30    33.00    122 <
  -3  -9  -9    45.88   -16.80    36.60    122 <
  -9   1  -9    21.16    17.70    52.60    122 <
   2 -16  -8     6.77     7.60    30.00    122 <
  -4  -6  -8    98.75    22.50    39.70    122 <
   1 -13  -7   111.18    -6.50    34.10    122 <
   4 -16  -6    64.49    52.50    30.60    122 <
   3 -13  -5   296.99   260.10    32.60    122 o
  -3  -3  -5   530.69   557.40    45.50    122 o
   2 -10  -4   104.20   217.00    35.50    122 o
 -14  18  -4    81.74    38.30    41.20    122 <
  11 -23  -3    14.31     5.90    27.20    122 <
   4 -10  -2  1665.00  1704.70    42.10    122 o
 -10  14  -2  1220.10  1429.80    45.80    122 o
  13 -23  -1    12.57    27.80    30.20    122 <
 -13  21  -1    73.44    39.30    33.50    122 <
   5 -19  -7     5.09    13.60    26.90    122 <
   5 -13  -3  1450.80  1533.00    37.40    122 o
 -10  18   0    16.11    68.80    30.30    123 <
 -12  22   0     7.21   -11.10    30.00    123 <
  15 -23   1    34.27   -24.70    33.30    123 <
  11 -17   1    23.60    -6.40    33.40    123 <
  14 -20   2   142.61   114.80    36.20    123 o
  -8  18   2    73.47    68.40    31.30    123 <
 -10  22   2     2.87    16.50    26.80    123 <
  -3  11   3   249.81   186.70    33.30    123 o
  -6  18   4    18.10    -8.20    30.40    123 <
  -8  22   4     6.01   -29.50    27.40    123 <
  13 -13   5    56.71   114.50    51.80    123 <
  -1  11   5   331.15   253.10    35.80    123 o
  -3  15   5    10.79   -36.80    30.30    123 <
  -1  15   7   112.64    16.10    31.10    123 <
  -3  19   7     3.16    40.50    29.90    123 <
   4   8   8    41.74    13.50    35.70    123 <
   2  12   8    12.05    31.90    32.90    123 <
   7   5   9    30.29    36.00    38.20    123 <
  -7  -3  -9    13.67     7.80    42.20    123 <
  -2 -10  -8    72.36   120.50    34.30    123 o
   3 -17  -7     6.15    35.70    30.50    123 <
   6 -20  -6    21.35   -17.50    27.10    123 <
   0 -10  -6  1214.30  1336.20    41.10    123 o
   5 -17  -5    12.82     9.10    30.60    123 <
  -1  -7  -5   698.23   546.30    38.50    123 o
   8 -20  -4     3.08   -22.60    30.10    123 <
   7 -17  -3   198.74   204.20    29.10    123 o
   1  -7  -3   895.41   963.10    43.60    123 o
  10 -20  -2    47.91    -4.60    30.80    123 <
 -12  18  -2    41.33    38.50    35.90    123 <
 -14  22  -2    74.21    22.10    33.40    123 <
   9 -17  -1   257.77   174.00    32.20    123 o
   3  -7  -1  1178.90  1174.50    48.80    123 o
  12 -20   0    30.11    28.50    30.70    123 <
  -7  -3  -9    18.38     7.80    42.20    124 <
  -2 -10  -8    73.32   120.50    34.30    124 o
   3 -17  -7     1.97    35.70    30.50    124 <
  -3  -7  -7    11.88   -23.20    37.40    124 <
   2 -14  -6    19.22    71.50    30.80    124 <
   7 -21  -5    38.13    22.40    30.60    124 <
  -1  -7  -5   661.33   546.30    38.50    124 o
 -13  15  -5    82.31    89.60    48.30    124 <
   4 -14  -4   132.06    37.20    27.90    124 <
   9 -21  -3    16.53    41.70    30.40    124 <
  -9  11  -3   570.87   475.20    49.40    124 o
  12 -24  -2     1.84    22.50    27.00    124 <
   6 -14  -2   278.44   171.00    32.60    124 o
  11 -21  -1    22.47    47.30    30.60    124 <
  -7  11  -1   480.60   482.40    40.20    124 o
  14 -24   0     4.54   -35.20    30.20    124 <
   8 -14   0    23.02    87.20    34.80    124 <
   5  -7   1   350.06   481.00    51.80    124 o
  -5  11   1    44.93    16.40    36.40    124 <
  -7  15   1   234.45   313.20    32.90    124 o
  13 -17   3    24.94    17.60    38.50    124 <
  -3  11   3   221.23   186.70    33.30    124 o
  -5  15   3   152.88   158.10    31.10    124 o
  -7  19   3   294.49   214.50    32.20    124 o
  -9  23   3    24.42     1.90    27.30    124 <
   2   4   4  3655.40  3776.20    57.30    124 o
  -3  15   5     6.33   -36.80    30.30    124 <
  -5  19   5    62.74    61.00    27.50    124 <
  -7  23   5     2.76    -2.30    30.30    124 <
   2   8   6   195.95   198.10    37.30    124 o
   7   1   7   212.38   205.20    45.60    124 o
  -3  19   7     3.71    40.50    29.90    124 <
   2  12   8     7.92    31.90    32.90    124 <
   0  16   8    53.25     5.30    30.00    124 <
   7   5   9    43.08    36.00    38.20    124 <
   5   9   9     9.18    95.60    33.10    124 <
  -5  -7  -9    26.59   103.20    36.10    125 <
  -1 -11  -7   314.49   367.90    35.30    125 o
   4 -18  -6   107.79     2.10    30.60    125 <
  -6   0  -6   441.81   517.60    54.70    125 o
   7 -21  -5    32.71    22.40    30.60    125 <
   1 -11  -5   189.75   166.10    32.30    125 o
 -13  15  -5    99.12    89.60    48.30    125 <
   6 -18  -4     1.59     9.70    30.70    125 <
   9 -21  -3    16.97    41.70    30.40    125 <
   3 -11  -3   340.80   360.60    33.30    125 o
 -11  15  -3   312.81   118.60    39.90    125 <
 -13  19  -3    56.66    23.50    38.50    125 <
   8 -18  -2    83.63    78.20    31.20    125 <
  11 -21  -1    25.81    47.30    30.60    125 <
  -7  11  -1   406.39   482.40    40.20    125 o
  -9  15  -1   306.33   315.20    35.70    125 o
 -11  19  -1   200.98   148.60    33.80    125 o
 -13  23  -1     6.84    12.50    33.20    125 <
  14 -24   0     3.11   -35.20    30.20    125 <
   8 -14   0    22.21    87.20    34.80    125 <
  13 -21   1    99.78    26.40    33.40    125 <
  -7  15   1   255.38   313.20    32.90    125 o
  -9  19   1   243.32   221.70    34.90    125 o
 -11  23   1    14.92    14.30    27.10    125 <
  10 -14   2  1134.90  1078.00    45.00    125 o
  13 -17   3    27.32    17.60    38.50    125 <
  -5  15   3   110.52   158.10    31.10    125 o
  -7  19   3   243.19   214.50    32.20    125 o
  -9  23   3    21.62     1.90    27.30    125 <
   0   8   4  4505.90  4455.00    56.70    125 o
  -7  23   5     2.31    -2.30    30.30    125 <
  -2  16   6    40.84   -18.40    30.80    125 <
  -4  20   6   107.31    98.60    30.60    125 o
   5   5   7   184.33   -27.70    38.80    125 <
   0  16   8    51.87     5.30    30.00    125 <
   5   9   9     9.13    95.60    33.10    125 <
  -3 -11  -9    45.59   -18.90    34.00    126 <
   1 -15  -7   116.98   178.60    31.10    126 o
  -1 -11  -7   335.91   367.90    35.30    126 o
  -4  -4  -6   155.57   265.40    40.90    126 o
   3 -15  -5     5.88     3.80    30.40    126 <
   8 -22  -4     3.95   -10.50    30.10    126 <
  -2  -4  -4  4151.60  3834.60    58.10    126 o
   5 -15  -3    64.33    21.40    31.20    126 <
  10 -22  -2     2.61    37.20    30.30    126 <
   7 -15  -1   174.29   204.20    35.50    126 o
  12 -22   0    15.88   -19.30    33.30    126 <
  10 -18   0     4.34    -9.60    33.90    126 <
 -10  20   0     3.26    22.50    33.40    126 <
 -12  24   0    34.10   -34.80    30.20    126 <
   7 -11   1   574.26   650.60    41.30    126 o
  12 -18   2    57.27    71.30    36.10    126 <
  -2   8   2   936.40   843.10    42.50    126 o
  -4  12   2   903.92  1095.40    41.00    126 o
  -6  16   2   435.82   345.90    33.50    126 o
  -8  20   2    31.10    63.30    30.50    126 <
 -10  24   2    29.89    29.60    30.50    126 <
  15 -21   3     9.26   -29.20    35.60    126 <
  12 -14   4   133.11   312.50    44.00    126 o
  -2  12   4   172.52   201.00    35.40    126 o
  -4  16   4    89.36   108.00    31.00    126 o
  -6  20   4   233.34   265.00    29.00    126 o
  -8  24   4     3.30    51.80    27.00    126 <
   5   5   7    73.67   -27.70    38.80    126 <
   3   9   7    61.01    46.20    35.90    126 <
   1  13   7    62.62    92.20    33.40    126 <
  -1  17   7    49.54    66.10    30.60    126 <
  -6  -4  -8   129.15   145.20    41.30    127 o
  -8   0  -8    61.79  -111.00    52.20    127 <
   3 -19  -7     1.78    42.00    30.00    127 <
   1 -15  -7   106.49   178.60    31.10    127 o
  -2  -8  -6   254.74   287.90    38.50    127 o
  -4  -4  -6   222.37   265.40    40.90    127 o
 -14  16  -6    38.94    66.40    50.00    127 <
   7 -23  -5    12.07     2.70    27.10    127 <
   5 -19  -5   106.97   118.00    30.80    127 o
   0  -8  -4  4340.60  4170.40    53.00    127 o
 -12  16  -4     6.54    69.20    43.80    127 <
 -14  20  -4   107.76    -3.10    38.90    127 <
   7 -19  -3   298.77   268.40    33.10    127 o
 -10  16  -2    65.86    72.50    36.80    127 <
 -12  20  -2     8.47   -32.20    33.10    127 <
   9 -19  -1   181.10   198.80    31.60    127 o
   7 -15  -1   181.63   204.20    35.50    127 o
  12 -22   0    10.38   -19.30    33.30    127 <
  -6  12   0   210.61   318.40    36.80    127 o
  -8  16   0    67.32    -1.90    31.10    127 <
 -10  20   0     3.48    22.50    33.40    127 <
 -12  24   0    18.36   -34.80    30.20    127 <
   9 -15   1   444.14   444.30    36.80    127 o
  14 -22   2    45.59    67.00    30.70    127 <
  -2   8   2   923.16   843.10    42.50    127 o
  -4  12   2   947.98  1095.40    41.00    127 o
  -6  16   2   421.48   345.90    33.50    127 o
  -8  20   2    38.38    63.30    30.50    127 <
  -9  25   3    17.39     7.60    26.90    127 <
  14 -18   4    96.51   105.30    36.40    127 <
  -1  13   5    43.60     0.40    31.20    127 <
  -3  17   5    18.89    45.90    30.40    127 <
  -5  21   5     5.65   -52.00    30.50    127 <
   3   9   7    60.02    46.20    35.90    127 <
   1  13   7    72.10    92.20    33.40    127 <
  -1  17   7    43.51    66.10    30.60    127 <
   0 -16  -8    50.59    75.80    30.80    128 <
  -2 -12  -8    12.95   -47.00    30.70    128 <
  -4  -8  -8    25.03  -125.60    34.20    128 <
   4 -20  -6    46.94    33.20    27.30    128 <
   2 -16  -6    26.08    23.00    30.40    128 <
 -14  16  -6     8.03    66.40    50.00    128 <
   7 -23  -5     7.33     2.70    27.10    128 <
   4 -16  -4    82.54    71.60    31.00    128 <
   2 -12  -4   230.68   370.00    33.90    128 o
 -12  16  -4    17.34    69.20    43.80    128 <
 -14  20  -4    98.79    -3.10    38.90    128 <
   9 -23  -3    19.32    -8.40    27.20    128 <
   4 -12  -2  1547.90  1521.40    41.50    128 o
   2  -8  -2   543.95   582.80    40.20    128 o
 -10  16  -2    55.88    72.50    36.80    128 <
 -12  20  -2    12.48   -32.20    33.10    128 <
  11 -23  -1    13.40    13.60    30.50    128 <
   9 -19  -1   252.11   198.80    31.60    128 o
  -4   8   0   827.39   973.70    47.70    128 o
  -6  12   0   280.85   318.40    36.80    128 o
  -8  16   0    40.68    -1.90    31.10    128 <
  11 -19   1   118.02   142.90    31.40    128 o
   9 -15   1   468.74   444.30    36.80    128 o
  -9  21   1    17.98    -1.70    30.30    128 <
 -11  25   1    18.12    -6.90    26.80    128 <
  14 -22   2    53.51    67.00    30.70    128 <
  -5  17   3    47.98    42.70    31.10    128 <
  -7  21   3    53.37    22.90    27.40    128 <
  -9  25   3    15.52     7.60    26.90    128 <
  14 -18   4    99.80   105.30    36.40    128 <
   3   5   5  2899.90  2752.70    53.70    128 o
   1   9   5   407.26   381.80    36.80    128 o
  -1  13   5    31.63     0.40    31.20    128 <
  -3  17   5    15.45    45.90    30.40    128 <
  -2  18   6    41.72    67.90    27.30    128 <
   6   6   8    73.59   145.60    38.80    128 o
   4  10   8   241.43   119.60    33.70    128 o
   2  14   8    16.78    -7.30    30.00    128 <
   0 -16  -8    56.26    75.80    30.80    129 <
   4 -20  -6    67.58    33.20    27.30    129 <
   2 -16  -6    26.08    23.00    30.40    129 <
   8 -24  -4     5.29    11.00    23.50    129 <
   6 -20  -4   239.25   213.10    29.00    129 o
   4 -16  -4    52.36    71.60    31.00    129 <
 -13  21  -3    43.54    19.60    35.70    129 <
  10 -24  -2    34.43    20.90    27.30    129 <
   8 -20  -2    63.47    64.00    31.10    129 <
   6 -16  -2   267.17   280.70    29.50    129 o
   4 -12  -2  1588.40  1521.40    41.50    129 o
  -6   8  -2  2652.90  2645.30    60.10    129 o
 -11  21  -1    10.85    20.30    30.30    129 <
   6 -12   0   227.99   241.20    36.80    129 o
   4  -8   0   740.94   967.90    46.50    129 o
  13 -23   1    22.50     8.40    30.20    129 <
  -7  17   1   144.63   182.90    31.40    129 o
  -9  21   1    19.99    -1.70    30.30    129 <
  13 -19   3    17.40    54.40    36.00    129 <
  11 -15   3   308.93   229.30    39.90    129 o
  -1   9   3   772.38   736.80    40.00    129 o
  -3  13   3   456.29   451.70    31.80    129 o
  -5  17   3   113.21    42.70    31.10    129 <
  -4  18   4    42.58    66.50    27.60    129 <
  -6  22   4    35.08    50.50    27.40    129 <
   2  10   6    22.16    85.30    33.60    129 <
   0  14   6   272.07   111.00    31.80    129 o
  -2  18   6    40.52    67.90    27.30    129 <
  -1  19   7     6.69    42.40    27.10    129 <
   7   7   9    91.67    54.10    37.90    129 <
   8 -16   0    49.81    -3.40    33.90    130 <
   6 -12   0   230.08   241.20    36.80    130 o
   4  -8   0   740.54   967.90    46.50    130 o
  13 -23   1    23.08     8.40    30.20    130 <
  -7  17   1   147.99   182.90    31.40    130 o
  -8  22   2     4.27     6.80    27.40    130 <
  13 -19   3    18.85    54.40    36.00    130 <
  11 -15   3   314.88   229.30    39.90    130 o
  -1   9   3   790.97   736.80    40.00    130 o
  -4  18   4    42.40    66.50    27.60    130 <
   2  10   6    22.96    85.30    33.60    130 <
   0  14   6   273.06   111.00    31.80    130 o
  -1  19   7     7.11    42.40    27.10    130 <
   7   7   9    95.62    54.10    37.90    130 <
   4 -20  -6    66.25    33.20    27.30    130 <
   8 -24  -4     5.45    11.00    23.50    130 <
   6 -20  -4   241.15   213.10    29.00    130 o
   4 -16  -4    50.66    71.60    31.00    130 <
 -13  21  -3    43.35    19.60    35.70    130 <
  10 -24  -2    35.23    20.90    27.30    130 <
   8 -20  -2    65.63    64.00    31.10    130 <
   6 -16  -2   266.63   280.70    29.50    130 o
  -6   8  -2  2703.10  2645.30    60.10    130 o
  -9  17  -1   268.40   172.40    34.80    130 o
 -11  21  -1    11.40    20.30    30.30    130 <
  -9  21   1    19.63    -1.70    30.30    130 <
  -3  13   3   445.50   451.70    31.80    130 o
  -6  22   4    34.07    50.50    27.40    130 <
  -2  18   6    39.45    67.90    27.30    130 <
  -8  18   0    61.62    30.80    33.40    131 <
 -10  22   0     4.26    29.60    30.30    131 <
  -3   9   1   203.93   230.40    39.30    131 o
  -9  23   1    68.21    34.70    27.20    131 <
  12 -20   2    18.40    27.90    33.50    131 <
  10 -16   2   139.27    68.40    36.80    131 <
   8 -12   2   489.51   419.90    42.30    131 o
  -6  18   2   153.66   143.10    28.50    131 o
  -7  23   3    26.03    28.50    27.30    131 <
  -2  14   4    31.03    26.00    31.00    131 <
  -6  24   4     8.52   -26.20    27.20    131 <
  13 -15   5    82.11   115.00    45.40    131 <
  -1  15   5    16.94    56.10    27.40    131 <
  -3  19   5     6.25    45.40    27.20    131 <
   6   2   6   507.48   413.90    47.50    131 o
  -2  20   6    28.17   -32.70    27.30    131 <
   3  11   7    12.98   -19.60    33.30    131 <
   2  16   8     2.85    37.60    29.70    131 <
  -7  -5  -9    14.57   -29.60    39.20    131 <
  -9  -1  -9    19.56    43.40    48.50    131 <
  -7  -1  -7   156.56   135.40    48.70    131 <
   5 -21  -5     1.88   -31.40    27.30    131 <
  -3  -5  -5  2454.30  2511.10    51.90    131 o
 -13  17  -5     7.60  -110.40    43.40    131 <
   9 -25  -3    14.41    14.00    26.90    131 <
   7 -21  -3    82.80    -8.20    27.90    131 <
   5 -17  -3    91.19    58.20    28.10    131 <
   3 -13  -3   315.04   448.10    34.50    131 o
   1  -9  -3   793.51   718.60    37.40    131 o
 -11  17  -3   136.57   108.40    39.40    131 <
 -12  22  -2    26.25    18.20    30.10    131 <
  11 -25  -1    22.16    14.30    27.10    131 <
   9 -21  -1    33.77    48.60    27.40    131 <
   7 -17  -1    70.11    62.30    31.40    131 <
  -7  13  -1     9.30    98.50    37.90    131 <
  12 -24   0    24.20   -29.50    30.60    131 <
  -8  18   0    53.10    30.80    33.40    132 <
  11 -21   1    26.87   110.40    33.20    132 o
   9 -17   1   238.45   170.50    34.50    132 o
  -7  19   1   211.96   196.20    31.40    132 o
  -9  23   1    61.60    34.70    27.20    132 <
  -4  14   2  1036.20  1115.80    38.80    132 o
  -8  24   2   147.40     1.50    27.70    132 <
  -5  19   3   138.78   177.60    31.40    132 o
  14 -20   4    75.68    52.50    36.10    132 <
  -4  20   4    20.87    11.50    27.50    132 <
  -6  24   4    16.23   -26.20    27.20    132 <
  -1  15   5    19.78    56.10    27.40    132 <
  -2  20   6    24.49   -32.70    27.30    132 <
   5   7   7    19.42    68.00    36.10    132 <
   4  12   8   124.56    57.10    30.40    132 <
  -9  -1  -9    29.07    43.40    48.50    132 <
  -2 -14  -8     3.03   -16.60    30.70    132 <
  -4 -10  -8   138.22    77.50    34.00    132 <
  -7  -1  -7    86.20   135.40    48.70    132 <
   2 -18  -6    14.20    33.80    30.40    132 <
   0 -14  -6   195.97   145.60    31.90    132 o
  -2 -10  -6    16.03    29.00    33.90    132 <
   6 -22  -4    84.68    64.80    31.00    132 <
   4 -18  -4    33.81    95.90    31.50    132 o
   2 -14  -4    32.70    17.60    34.20    132 <
  -1  -5  -3  3458.50  3206.20    57.40    132 o
  -9  13  -3   146.05   147.90    39.90    132 o
   8 -22  -2    10.93    15.00    30.20    132 <
 -10  18  -2   401.13    90.20    34.70    132 <
  11 -25  -1    19.62    14.30    27.10    132 <
   9 -21  -1    42.86    48.60    27.40    132 <
   7 -17  -1    62.26    62.30    31.40    132 <
   5 -13  -1  1126.00  1233.90    39.60    132 o
   3  -9  -1   208.79   443.70    39.90    132 o
 -11  23  -1    23.32    45.90    30.50    132 <
  -4 -10  -8    84.61    77.50    34.00    133 <
  -6  -6  -8    46.19    -7.10    39.50    133 <
   1 -19  -7    17.91    68.20    30.30    133 <
  -2 -10  -6    16.50    29.00    33.90    133 <
   5 -23  -5    10.47   -11.20    30.30    133 <
   6 -22  -4    82.41    64.80    31.00    133 <
   4 -18  -4    38.92    95.90    31.50    133 o
   2 -14  -4    64.25    17.60    34.20    133 <
  -9  13  -3    89.47   147.90    39.90    133 o
 -13  23  -3    59.95   -27.00    33.30    133 <
   8 -22  -2     4.94    15.00    30.20    133 <
   6 -18  -2   197.18   167.70    31.40    133 o
 -10  18  -2   250.63    90.20    34.70    133 <
   3  -9  -1   240.75   443.70    39.90    133 o
 -11  23  -1    10.38    45.90    30.50    133 <
  -6  14   0  4223.80  4431.40    54.90    133 o
 -10  24   0   113.24    78.00    30.80    133 <
  11 -21   1    37.98   110.40    33.20    133 o
   9 -17   1   212.85   170.50    34.50    133 o
  -7  19   1   237.64   196.20    31.40    133 o
  -8  24   2   115.32     1.50    27.70    133 <
  -3  15   3    65.44   136.60    31.40    133 o
  -7  25   3    28.78    -2.80    30.60    133 <
  14 -20   4   115.73    52.50    36.10    133 <
   2   6   4  1033.60   775.40    42.90    133 o
  -4  20   4    42.11    11.50    27.50    133 <
   1  11   5   183.72   120.00    34.50    133 o
  -3  21   5   125.02     9.50    30.90    133 <
   7   3   7    20.98    -3.90    43.60    133 <
   1  17   7    39.34    42.80    30.60    133 <
   6   8   8    50.04    71.90    36.00    133 <
  -6  -6  -8    50.17    -7.10    39.50    134 <
   1 -19  -7    15.99    68.20    30.30    134 <
  -1 -15  -7    55.38    50.80    34.20    134 <
  -2 -10  -6    11.03    29.00    33.90    134 <
   5 -23  -5    10.30   -11.20    30.30    134 <
   3 -19  -5     9.75    30.10    27.30    134 <
 -12  18  -4    41.41    76.50    39.30    134 <
   7 -23  -3    24.97    27.80    30.50    134 <
 -13  23  -3    12.65   -27.00    33.30    134 <
   6 -18  -2   144.21   167.70    31.40    134 o
   4 -14  -2  1058.10  1193.70    41.60    134 o
 -12  24  -2     6.21   -20.40    30.10    134 <
  -5   9  -1  1980.30  1885.70    51.00    134 o
  -9  19  -1   286.40   186.30    34.50    134 o
  10 -22   0     8.21   -20.50    33.50    134 <
   8 -18   0    13.76    -0.60    31.00    134 <
  -6  14   0  4194.80  4431.40    54.90    134 o
 -10  24   0   115.81    78.00    30.80    134 <
   7 -13   1    35.09    37.70    35.10    134 <
  -7  19   1   190.54   196.20    31.40    134 o
  -9  25   1    50.10   -14.30    30.40    134 <
  -2  10   2  1018.80   921.60    41.60    134 o
  -6  20   2   147.65    42.80    31.20    134 <
  13 -21   3    24.28   -51.40    36.00    134 <
  -3  15   3   117.79   136.60    31.40    134 o
  -7  25   3     7.73    -2.80    30.60    134 <
  12 -16   4     2.28    20.10    38.60    134 <
   2   6   4   976.71   775.40    42.90    134 o
  -2  16   4    29.86    -7.00    30.80    134 <
   1  11   5   120.00   120.00    34.50    134 o
  -3  21   5    84.35     9.50    30.90    134 <
   2  12   6   136.76   249.60    34.40    134 o
  -2  22   6    20.71   -25.30    30.20    134 <
   7   3   7    18.76    -3.90    43.60    134 <
   1  17   7    43.79    42.80    30.60    134 <
   6   8   8    20.69    71.90    36.00    134 <
   7   9   9    70.40    24.00    35.40    134 <
  -7  -7  -9    32.43     6.30    36.70    135 <
  -2 -16  -8     6.59    31.80    30.50    135 <
  -8  -2  -8    50.17    -4.20    47.10    135 <
  -3 -11  -7    15.15    29.70    33.90    135 <
   2 -20  -6    47.07    69.80    30.30    135 <
  -1 -11  -5   189.28    44.10    34.90    135 <
 -13  19  -5    21.28    -3.00    41.00    135 <
   6 -24  -4    12.03   -21.70    30.30    135 <
   4 -20  -4    44.89    17.40    27.20    135 <
  -2  -6  -4   551.95   650.60    41.30    135 o
   3 -15  -3   174.61   101.10    31.60    135 o
 -11  19  -3     6.94    92.50    36.30    135 <
   8 -24  -2   129.86    98.20    31.00    135 o
   2 -10  -2   548.26   520.50    36.20    135 o
   9 -23  -1    29.27     3.50    30.50    135 <
   7 -19  -1   156.05   172.50    31.80    135 o
 -11  25  -1     8.36    -2.20    30.10    135 <
   6 -14   0  3650.30  4191.50    56.20    135 o
  -4  10   0 10304.00  9775.40    76.80    135 o
  -8  20   0    24.00    12.10    30.50    135 <
 -10  26   0    76.22    83.70    30.70    135 <
   5  -9   1  2888.50  2676.40    56.70    135 o
  -7  21   1   114.33   100.40    30.50    135 o
  12 -22   2     6.92    35.30    33.10    135 <
  10 -18   2   334.69   322.90    35.20    135 o
  -4  16   2   363.59   171.40    32.50    135 o
  -8  26   2     4.46    28.60    30.10    135 <
  -1  11   3   402.09   502.90    35.40    135 o
  -5  21   3    11.79    21.70    30.40    135 <
  -4  22   4   113.16   117.10    28.20    135 o
   3   7   5   719.73   674.30    40.80    135 o
  -1  17   5    37.58    21.60    30.80    135 <
  -3  23   5    45.00    51.20    30.70    135 <
   4   8   6   189.21   182.00    34.90    135 o
   0  18   6    46.52    79.00    27.30    135 <
   3  13   7    28.03    84.80    33.10    135 <
   1  19   7    13.82    57.30    30.00    135 <
   8   4   8    84.98   123.50    43.50    135 <
   4  14   8     3.28   -65.60    33.00    135 <
   9   5   9     3.84    -0.40    38.20    135 <
  -7  -7  -9    32.86     6.30    36.70    136 <
  -2 -16  -8     9.71    31.80    30.50    136 <
  -8  -2  -8    46.05    -4.20    47.10    136 <
  -3 -11  -7    17.41    29.70    33.90    136 <
   2 -20  -6    49.38    69.80    30.30    136 <
  -1 -11  -5   199.62    44.10    34.90    136 <
   6 -24  -4    13.15   -21.70    30.30    136 <
   4 -20  -4    48.35    17.40    27.20    136 <
  -2  -6  -4   551.91   650.60    41.30    136 o
   3 -15  -3   192.78   101.10    31.60    136 o
 -11  19  -3     8.91    92.50    36.30    136 <
   8 -24  -2   134.60    98.20    31.00    136 o
   2 -10  -2   577.83   520.50    36.20    136 o
   9 -23  -1    29.03     3.50    30.50    136 <
   7 -19  -1   159.04   172.50    31.80    136 o
 -11  25  -1     8.58    -2.20    30.10    136 <
   6 -14   0  3753.70  4191.50    56.20    136 o
  -8  20   0    26.13    12.10    30.50    136 <
   5  -9   1  3006.00  2676.40    56.70    136 o
  -5  15   1   255.76   216.40    33.20    136 o
  12 -22   2     7.20    35.30    33.10    136 <
  -4  16   2   337.70   171.40    32.50    136 o
  -8  26   2     5.03    28.60    30.10    136 <
  11 -17   3   117.23   130.60    39.70    136 o
  -1  11   3   426.49   502.90    35.40    136 o
  -5  21   3    11.21    21.70    30.40    136 <
  -4  22   4   118.08   117.10    28.20    136 o
   3   7   5   721.97   674.30    40.80    136 o
  -1  17   5    41.44    21.60    30.80    136 <
  -3  23   5    45.84    51.20    30.70    136 <
   0  18   6    48.38    79.00    27.30    136 <
   3  13   7    27.91    84.80    33.10    136 <
   8   4   8   103.68   123.50    43.50    136 <
   4  14   8     3.12   -65.60    33.00    136 <
   9   5   9     3.17    -0.40    38.20    136 <
  -7  -7  -9    71.25     6.30    36.70    137 <
 -11   3  -9   105.62    12.80    63.80    137 <
  -4 -12  -8   103.44    31.60    31.30    137 <
  -8  -2  -8   111.76    -4.20    47.10    137 <
  -5  -7  -7    32.13    20.70    36.40    137 <
   3 -21  -5    54.86    29.80    27.40    137 <
  -1 -11  -5   230.31    44.10    34.90    137 <
   4 -20  -4    36.66    17.40    27.20    137 <
   2 -16  -4    15.10     3.50    27.80    137 <
 -12  20  -4     9.85   -25.50    36.40    137 <
   7 -25  -3    26.29    26.70    27.20    137 <
   1 -11  -3   571.54   547.00    35.90    137 o
   8 -24  -2    85.02    98.20    31.00    137 o
   6 -20  -2   275.88   237.60    29.20    137 o
 -10  20  -2    15.02    48.60    33.20    137 <
   5 -15  -1   200.49   119.40    33.20    137 o
  -7  15  -1   385.21   546.70    38.00    137 o
  -9  21  -1    30.97     3.70    33.00    137 <
  10 -24   0    62.90   108.50    30.80    137 o
 -10  26   0    64.97    83.70    30.70    137 <
  11 -23   1     6.42    18.70    30.50    137 <
   9 -19   1   360.65   378.40    35.00    137 o
  -7  21   1   175.02   100.40    30.50    137 o
  10 -18   2   121.81   322.90    35.20    137 o
  -4  16   2   551.08   171.40    32.50    137 o
  -6  22   2    27.29    -7.50    27.50    137 <
  -3  17   3    46.17    53.60    27.70    137 <
   0  12   4   117.76   219.00    32.70    137 o
   1  13   5    36.14   116.80    30.60    137 o
  -3  23   5    50.64    51.20    30.70    137 <
   4   8   6   177.30   182.00    34.90    137 o
   0  18   6    60.16    79.00    27.30    137 <
   1  19   7     9.07    57.30    30.00    137 <
   9   5   9     6.68    -0.40    38.20    137 <
  -9  -3  -9    22.92    28.70    44.10    138 <
  -6  -8  -8     6.80    13.20    36.60    138 <
  -1 -17  -7    64.53    49.90    30.60    138 <
   2 -22  -6    10.57   -18.80    26.90    138 <
  -2 -12  -6   115.30    23.60    31.80    138 <
   1 -17  -5    27.14    36.70    30.90    138 <
  -3  -7  -5   618.78   680.10    38.50    138 o
 -12  20  -4    28.15   -25.50    36.40    138 <
   7 -25  -3    20.95    26.70    27.20    138 <
   5 -21  -3     2.82     5.90    27.40    138 <
   4 -16  -2    72.45   155.10    32.60    138 o
   0  -6  -2  5829.20  5305.40    65.60    138 o
   9 -25  -1    18.35    28.40    29.80    138 <
  -9  21  -1    21.70     3.70    33.00    138 <
  10 -24   0    75.96   108.50    30.80    138 o
   8 -20   0     8.76    36.40    30.60    138 <
   4 -10   0  8896.70  9405.50    74.30    138 o
  -6  16   0    77.29    41.60    34.70    138 <
  -8  22   0    25.15    35.30    30.40    138 <
   9 -19   1   341.81   378.40    35.00    138 o
  -3  11   1   619.26   594.60    40.10    138 o
   8 -14   2   115.24   262.30    38.80    138 o
  13 -23   3    34.90   -11.20    35.80    138 <
  -5  23   3     7.30    77.00    27.30    138 <
  -2  18   4    41.31    45.90    30.90    138 <
  -4  24   4    10.54    -5.00    27.30    138 <
  13 -17   5    14.01    40.20    43.10    138 <
   1  13   5    27.65   116.80    30.60    138 o
  -1  19   5    33.63    -3.60    27.70    138 <
   2  14   6    19.18    27.90    30.50    138 <
   3  15   7    85.46   -10.10    30.50    138 <
   6  10   8    50.86     5.70    36.00    138 <
   4  16   8    14.28    10.40    29.90    138 <
  -2  12   2   855.75   735.20    40.40    139 o
  13 -23   3    35.99   -11.20    35.80    139 <
   1   7   3   694.71   871.20    44.60    139 o
  13 -17   5    11.79    40.20    43.10    139 <
  14 -16   6    39.52   -27.80    49.40    139 <
   6   4   6    55.67    25.50    42.10    139 <
   3  15   7    64.50   -10.10    30.50    139 <
   4  16   8    19.68    10.40    29.90    139 <
  -6  -8  -8    51.40    13.20    36.60    139 <
  -3 -13  -7    17.98    22.10    30.90    139 <
  -7  -3  -7    44.17    96.40    44.40    139 <
   2 -22  -6    10.38   -18.80    26.90    139 <
   0 -18  -6    32.56    51.50    30.60    139 <
   1 -17  -5     9.05    36.70    30.90    139 <
   4 -22  -4   108.21   104.90    27.90    139 o
   0 -12  -4   131.38   130.70    32.60    139 o
 -12  20  -4    17.07   -25.50    36.40    139 <
   5 -21  -3     8.15     5.90    27.40    139 <
   8 -26  -2     4.73    14.20    27.10    139 <
   4 -16  -2   199.47   155.10    32.60    139 o
   9 -25  -1    36.99    28.40    29.80    139 <
  -9  21  -1    10.01     3.70    33.00    139 <
   8 -20   0    27.14    36.40    30.60    139 <
  -6  16   0    44.85    41.60    34.70    139 <
  -8  22   0    22.09    35.30    30.40    139 <
   9 -19   1   406.71   378.40    35.00    139 o
  -5  17   1   187.13   145.00    32.00    139 o
  -7  23   1    30.42   -30.10    30.70    139 <
   8 -14   2   230.40   262.30    38.80    139 o
  -4  24   4    23.22    -5.00    27.30    139 <
  -1  19   5    10.23    -3.60    27.70    139 <
  11 -19   3    10.88    28.90    36.00    140 <
  -1  13   3   423.53   635.80    35.70    140 o
  -3  19   3    12.74    38.30    27.80    140 <
  -5  25   3     4.76    13.00    27.20    140 <
  -2  20   4    29.50    16.40    30.60    140 <
   3   9   5   571.14   481.80    38.00    140 o
   1  15   5   111.81     1.50    30.50    140 <
  -1  21   5    20.36    31.70    27.10    140 <
   4  10   6    64.25   -12.40    33.80    140 <
   2  16   6     4.67     3.90    30.90    140 <
   0  22   6    10.48    41.30    26.80    140 <
   7   5   7    24.60     7.10    41.70    140 <
   5  11   7    26.97     1.60    33.10    140 <
   3  17   7    11.52    45.30    29.90    140 <
   8   6   8     5.41    -2.50    40.70    140 <
   6  12   8    10.50    18.00    32.90    140 <
   9   7   9    18.37   -13.10    37.90    140 <
  -7  -9  -9    72.23    12.30    34.00    140 <
  -4 -14  -8    12.42    55.30    34.10    140 <
 -10   2  -8   901.49   391.30    60.50    140 o
  -1 -19  -7     2.74   -21.60    30.30    140 <
  -5  -9  -7    79.48    19.10    37.20    140 <
  -2 -14  -6    96.00    94.10    31.10    140 o
   3 -23  -5    29.10    10.40    27.30    140 <
  -1 -13  -5    66.96   -15.20    30.90    140 <
   2 -18  -4    18.85   -30.30    31.30    140 <
   5 -23  -3    11.50    18.60    27.20    140 <
  -1  -7  -3   483.03   903.50    44.50    140 o
   6 -22  -2    20.39    47.30    30.50    140 <
   2 -12  -2  1087.00   818.90    40.30    140 o
  -8  16  -2   114.70    43.70    37.30    140 <
 -10  22  -2    29.11    11.00    33.00    140 <
  -7  17  -1   225.37   216.80    35.10    140 o
  -9  23  -1    90.16    62.00    33.40    140 <
  10 -26   0   161.26    77.90    30.80    140 <
   6 -16   0    17.07    90.40    34.60    140 <
  11 -25   1    13.50    60.70    33.20    140 <
  10 -20   2    40.80    50.10    33.70    140 <
  11 -19   3     6.15    28.90    36.00    141 <
  -2  20   4    17.20    16.40    30.60    141 <
   1  15   5    70.15     1.50    30.50    141 <
  -1  21   5    10.67    31.70    27.10    141 <
   4  10   6    54.98   -12.40    33.80    141 <
   2  16   6     3.40     3.90    30.90    141 <
   0  22   6     7.55    41.30    26.80    141 <
   5  11   7    22.57     1.60    33.10    141 <
   3  17   7     7.12    45.30    29.90    141 <
   6  12   8     8.23    18.00    32.90    141 <
  -8  -4  -8    79.83    -0.90    42.20    141 <
  -5  -9  -7    67.68    19.10    37.20    141 <
  -2 -14  -6    70.58    94.10    31.10    141 o
   1 -19  -5    46.54    24.60    30.50    141 <
   4 -24  -4    35.79   -24.40    30.10    141 <
   2 -18  -4    15.53   -30.30    31.30    141 <
  -2  -8  -4  2793.50  2697.50    49.60    141 o
   5 -23  -3     7.72    18.60    27.20    141 <
   6 -22  -2    14.05    47.30    30.50    141 <
   2 -12  -2   759.25   818.90    40.30    141 o
  -8  16  -2    90.95    43.70    37.30    141 <
 -10  22  -2    19.28    11.00    33.00    141 <
   5 -17  -1   298.33   120.00    32.70    141 o
  -5  11  -1    78.54   238.70    39.80    141 o
  -7  17  -1   184.39   216.80    35.10    141 o
  -9  23  -1    64.45    62.00    33.40    141 <
  10 -26   0   114.46    77.90    30.80    141 <
   6 -16   0    16.93    90.40    34.60    141 <
  -6  18   0   422.98   465.30    34.30    141 o
  -8  24   0    64.16   103.40    30.70    141 o
   9 -21   1    27.41   -13.40    30.40    141 <
  -7  25   1    13.77    60.50    30.40    141 <
  10 -20   2    23.85    50.10    33.70    141 <
  -9  -5  -9    22.88    18.40    38.80    142 <
  -4 -16  -8    20.96   -12.00    33.30    142 <
  -6 -10  -8    86.11   -18.00    36.90    142 <
  -3 -15  -7    55.58    74.00    34.00    142 <
  -3  -9  -5   677.33   462.60    37.30    142 o
  -5  -3  -5  2344.30  2366.00    54.00    142 o
 -10  16  -4    68.72    86.60    41.50    142 <
 -12  22  -4    78.79    19.90    38.40    142 <
   3 -19  -3    48.27    63.30    31.10    142 <
   1 -13  -3   294.06   355.50    37.00    142 o
 -11  23  -3    50.71    29.30    35.40    142 <
   6 -24  -2   101.73    54.70    30.80    142 <
   4 -18  -2    75.32   117.90    31.30    142 o
 -10  24  -2    19.16    67.20    33.40    142 <
   7 -23  -1    39.60    12.80    30.40    142 <
   8 -22   0    32.26    -5.70    31.00    142 <
  -2   6   0  1042.00  1266.10    59.20    142 o
  -4  12   0  3168.00  3036.20    51.60    142 o
  -6  18   0   582.02   465.30    34.30    142 o
  -3  13   1   790.50   699.70    40.10    142 o
  -5  19   1   179.81    60.70    31.00    142 <
   6 -10   2  1098.50  1435.90    50.80    142 o
  -2  14   2    33.66    53.30    32.50    142 <
  -4  20   2   240.42   282.40    32.10    142 o
  -6  26   2     2.30    -9.80    26.80    142 <
  -3  21   3   152.76    86.60    31.10    142 <
  -2  22   4     8.84   -21.20    30.70    142 <
  11 -13   5    65.66   151.40    52.10    142 <
  -1  23   5    62.81    54.30    30.50    142 <
  12 -12   6   277.00   140.80    60.50    142 <
   3  19   7     3.24    -5.80    30.00    142 <
  -3 -17  -7     3.35    12.80    30.60    143 <
  -5 -11  -7    39.25    36.60    33.80    143 <
  -7  -5  -7     5.80    -6.50    39.30    143 <
   0 -22  -6    31.75    32.10    30.00    143 <
  -2 -16  -6    11.98     0.80    33.60    143 <
  -4 -10  -6   127.73    77.70    34.10    143 <
   1 -21  -5    28.29    11.00    27.30    143 <
  -1 -15  -5    58.13    30.30    30.90    143 <
   2 -20  -4     8.73    23.60    30.60    143 <
 -10  16  -4   105.31    86.60    41.50    143 <
   5 -25  -3     2.25    43.30    30.30    143 <
 -11  23  -3    48.06    29.30    35.40    143 <
   6 -24  -2    98.57    54.70    30.80    143 <
 -10  24  -2    15.60    67.20    33.40    143 <
  -9  25  -1    43.57   -15.50    30.40    143 <
   2  -6   0  1441.40  1460.70    63.80    143 o
  -8  26   0    29.33   -21.70    30.40    143 <
   5 -11   1   140.79   206.50    40.10    143 o
  -1   7   1  7224.80  7016.60    72.40    143 o
   6 -10   2  1226.90  1435.90    50.80    143 o
  -2  14   2    42.65    53.30    32.50    143 <
   9 -15   3    31.95    48.60    39.90    143 <
   1   9   3   365.19   343.90    38.70    143 o
  -1  15   3   158.02    92.30    31.20    143 <
   2  10   4    64.00   207.50    36.00    143 o
   0  16   4    39.50    54.40    30.80    143 <
   3  11   5   328.00    90.70    35.40    143 <
   1  17   5    10.79    59.70    31.00    143 <
   6   6   6   130.82    48.20    39.50    143 <
   4  12   6   139.61    51.60    33.60    143 <
   2  18   6    26.03     7.90    30.50    143 <
   9   1   7    32.41    69.40    49.40    143 <
   7   7   7   195.45    38.60    36.80    143 <
   5  13   7    37.42    45.80    33.50    143 <
  10   2   8   118.92   153.20    46.10    143 o
   8   8   8    61.12    -0.40    36.00    143 <
   6  14   8   148.51    81.00    30.60    143 <
  -9  -5  -9    13.43    18.40    38.80    144 <
 -11   1  -9    39.48    69.60    52.50    144 <
   0 -22  -6    10.91    32.10    30.00    144 <
  -2 -16  -6     6.52     0.80    33.60    144 <
  -4 -10  -6   116.58    77.70    34.10    144 <
  -6  -4  -6     9.55    21.40    42.10    144 <
   1 -21  -5    18.22    11.00    27.30    144 <
  -1 -15  -5    52.62    30.30    30.90    144 <
   2 -20  -4    30.13    23.60    30.60    144 <
   5 -25  -3     1.65    43.30    30.30    144 <
  -9  17  -3   103.01   125.90    36.50    144 o
  -8  18  -2   107.84    45.70    33.90    144 <
   3 -13  -1   565.31   687.80    36.60    144 o
  -7  19  -1    41.12    56.50    33.40    144 <
   6 -18   0   473.08   421.20    33.50    144 o
   4 -12   0  3268.00  3201.20    52.00    144 o
  -6  20   0   123.19   108.00    31.00    144 o
  -8  26   0    12.73   -21.70    30.40    144 <
   9 -23   1     8.25    36.20    30.80    144 <
   7 -17   1   301.50   344.00    35.80    144 o
  -5  21   1    30.55    30.60    31.00    144 <
  10 -22   2     3.15    91.60    33.10    144 <
   8 -16   2   106.41   120.60    36.80    144 o
  -4  22   2    62.49    56.00    27.50    144 <
  11 -21   3    32.68   109.80    35.80    144 o
   1   9   3   341.47   343.90    38.70    144 o
  -1  15   3    70.07    92.30    31.20    144 <
  -3  23   3   115.85    62.60    27.70    144 <
  12 -20   4    46.60    48.60    38.50    144 <
   2  10   4    56.58   207.50    36.00    144 o
   0  16   4    49.09    54.40    30.80    144 <
  -2  24   4    58.96   -26.30    31.00    144 <
  13 -19   5    24.14     8.50    42.90    144 <
   3  11   5   342.44    90.70    35.40    144 <
   1  17   5    20.45    59.70    31.00    144 <
   4  12   6    93.28    51.60    33.60    144 <
   2  18   6     5.64     7.90    30.50    144 <
   5  13   7    78.75    45.80    33.50    144 <
   3  19   7     2.54    -5.80    30.00    144 <
   8   8   8    36.38    -0.40    36.00    144 <
   6  14   8   135.21    81.00    30.60    144 <
  -3 -17  -7     1.51    12.80    30.60    145 <
  -5 -11  -7    21.92    36.60    33.80    145 <
   0 -22  -6    10.13    32.10    30.00    145 <
  -2 -16  -6     6.60     0.80    33.60    145 <
  -4 -10  -6   107.07    77.70    34.10    145 <
  -6  -4  -6     5.97    21.40    42.10    145 <
   1 -21  -5    15.20    11.00    27.30    145 <
   4 -20  -2   199.36   201.20    31.70    145 o
   2 -14  -2    27.35    35.60    32.20    145 <
  -8  18  -2    97.76    45.70    33.90    145 <
   7 -25  -1    64.84    64.40    30.40    145 <
   5 -19  -1    31.81    76.30    30.90    145 <
   3 -13  -1   539.41   687.80    36.60    145 o
   1  -7  -1  7471.30  7185.00    72.30    145 o
  -7  19  -1    36.39    56.50    33.40    145 <
   8 -24   0    79.50    88.00    27.50    145 o
   6 -18   0   432.76   421.20    33.50    145 o
  -6  20   0   116.45   108.00    31.00    145 o
   9 -23   1     8.49    36.20    30.80    145 <
   7 -17   1   275.47   344.00    35.80    145 o
  -5  21   1    27.83    30.60    31.00    145 <
  10 -22   2     2.77    91.60    33.10    145 <
  -4  22   2    56.55    56.00    27.50    145 <
  11 -21   3    27.26   109.80    35.80    145 o
   1   9   3   306.16   343.90    38.70    145 o
  -3  23   3   110.88    62.60    27.70    145 <
  12 -20   4    43.56    48.60    38.50    145 <
   2  10   4    51.55   207.50    36.00    145 o
  -2  24   4    55.17   -26.30    31.00    145 <
   3  11   5   305.92    90.70    35.40    145 <
   6   6   6    51.55    48.20    39.50    145 <
   4  12   6    87.63    51.60    33.60    145 <
   7   7   7    49.87    38.60    36.80    145 <
   5  13   7    71.43    45.80    33.50    145 <
   8   8   8    35.58    -0.40    36.00    145 <
  11   3   9    56.58   -21.00    42.70    145 <
  -6 -12  -8    25.82    33.20    33.50    146 <
  -8  -6  -8     1.49     2.60    39.00    146 <
  -2 -18  -6    39.60    49.00    30.70    146 <
   1 -23  -5    57.52    48.60    27.30    146 <
  -1 -17  -5    10.36     8.00    30.70    146 <
  -3 -11  -5   179.09   105.40    34.80    146 o
 -11  17  -5   108.25   233.90    46.50    146 o
   2 -22  -4    14.78    32.10    27.30    146 <
   0 -16  -4    29.09   -22.00    27.30    146 <
  -2 -10  -4   104.63    93.90    32.30    146 <
 -10  18  -4    47.94    33.60    39.20    146 <
  -1  -9  -3   405.61   373.20    38.00    146 o
  -9  19  -3   180.51    92.70    36.90    146 <
  -6  12  -2   828.98   779.90    47.00    146 o
  -8  20  -2    85.22    31.90    33.70    146 <
  -5  13  -1  1023.60  1065.50    44.80    146 o
  -7  21  -1    23.31    36.20    33.20    146 <
  -4  14   0   329.71   391.10    35.50    146 o
  -6  22   0    53.74     2.10    31.00    146 <
  -3  15   1   181.51   244.70    32.90    146 o
  -5  23   1    59.31    34.00    27.40    146 <
  -2  16   2    14.94   -40.20    31.20    146 <
  -4  24   2    63.48     9.00    27.80    146 <
  -1  17   3     9.63   -66.50    27.70    146 <
  -3  25   3    28.91   -14.50    30.70    146 <
   1  19   5    26.33    45.40    30.70    146 <
   4  14   6   244.10   122.10    31.70    146 o
   9   1   7    63.21    69.40    49.40    146 <
   5  15   7     7.30     4.30    30.60    146 <
  -6 -14  -8   159.87    52.90    34.30    147 <
  -3 -19  -7    12.73    41.20    30.80    147 <
  -5 -13  -7    39.47     3.40    34.00    147 <
  -2 -18  -6    45.69    49.00    30.70    147 <
  -4 -12  -6   262.97   206.80    32.10    147 o
 -12  16  -6    29.71    17.90    48.10    147 <
  -3 -11  -5   119.88   105.40    34.80    147 o
 -11  17  -5   180.99   233.90    46.50    147 o
 -10  18  -4   136.43    33.60    39.20    147 <
  -3  -3  -3  1066.10  1334.40    56.10    147 o
  -9  19  -3   162.97    92.70    36.90    147 <
   4 -22  -2    53.30    42.80    27.50    147 <
  -6  12  -2   707.17   779.90    47.00    147 o
  -8  20  -2    24.89    31.90    33.70    147 <
   5 -21  -1    17.17    65.70    30.50    147 <
  -5  13  -1  1203.80  1065.50    44.80    147 o
  -7  21  -1    49.92    36.20    33.20    147 <
   8 -26   0    12.14   -28.40    30.00    147 <
   6 -20   0   114.13    70.30    31.10    147 <
  -4  14   0   309.78   391.10    35.50    147 o
  -6  22   0    11.37     2.10    31.00    147 <
   9 -25   1    58.49   -20.90    30.50    147 <
  -3  15   1   323.52   244.70    32.90    147 o
  -5  23   1    68.46    34.00    27.40    147 <
  10 -24   2    26.82     3.70    33.50    147 <
  -4  24   2   113.62     9.00    27.80    147 <
  -3  25   3    11.15   -14.50    30.70    147 <
   2  12   4   272.49   246.80    32.80    147 o
   0  20   4    80.91    21.70    27.90    147 <
   3  13   5   330.94   200.90    31.70    147 o
   1  21   5    13.56   168.50    31.30    147 o
   2  22   6    14.30    25.30    26.60    147 <
   7   9   7    17.80   -34.00    33.10    147 <
   8  10   8    30.56   -33.60    33.10    147 <
   7 -19   1    14.42    49.50    33.70    148 <
  -5  25   1    15.67     4.90    30.00    148 <
  10 -24   2    56.07     3.70    33.50    148 <
   8 -18   2    80.96   115.60    33.90    148 o
   0  10   2  4752.80  4549.60    57.10    148 o
  -2  18   2   162.42    73.90    31.20    148 <
  -4  26   2     1.41     2.70    29.90    148 <
  11 -23   3     8.22    21.10    35.70    148 <
   9 -17   3    72.01   120.90    39.00    148 o
   1  11   3   565.45   553.90    39.40    148 o
  -1  19   3   142.99    91.00    31.10    148 <
  12 -22   4    28.01    74.00    35.90    148 <
  10 -16   4   115.96    49.70    41.40    148 <
   2  12   4   225.46   246.80    32.80    148 o
   0  20   4    56.37    21.70    27.90    148 <
   1  21   5    15.91   168.50    31.30    148 o
   6   8   6    50.94    39.60    37.10    148 <
   4  16   6   137.22    74.90    30.90    148 <
   7   9   7    28.69   -34.00    33.10    148 <
   5  17   7    28.81    52.40    30.30    148 <
 -11  -1  -9    22.30    54.60    51.30    148 <
  -6 -14  -8   117.52    52.90    34.30    148 <
  -5 -13  -7    19.57     3.40    34.00    148 <
  -6  -6  -6    59.75   -12.30    39.90    148 <
  -1 -19  -5    30.32    72.00    30.60    148 <
  -5  -5  -5   510.82   281.30    42.40    148 o
   2 -24  -4    37.04    50.90    27.50    148 <
  -4  -4  -4  1575.70  1535.40    50.80    148 o
   3 -23  -3   133.46    48.00    27.90    148 <
   1 -17  -3    15.33    -9.40    30.70    148 <
   4 -22  -2    15.02    42.80    27.50    148 <
   2 -16  -2    45.75   117.60    31.90    148 o
   5 -21  -1    26.24    65.70    30.50    148 <
   3 -15  -1   112.92   184.90    33.20    148 o
   8 -26   0    27.37   -28.40    30.00    148 <
   6 -20   0   126.41    70.30    31.10    148 <
   4 -14   0   415.04   730.20    36.30    148 o
   9 -25   1    68.38   -20.90    30.50    148 <
  -1   9   1   803.59   890.90    42.80    149 o
  -3  17   1    44.39   -40.10    31.50    149 <
  -5  25   1    12.40     4.90    30.00    149 <
   6 -12   2   863.35  1027.30    45.30    149 o
   0  10   2  4703.60  4549.60    57.10    149 o
  -2  18   2   118.89    73.90    31.20    149 <
  11 -15   5    79.51    23.30    46.20    149 <
   3  15   5     9.18    -1.60    30.60    149 <
   1  23   5    43.24    47.30    27.10    149 <
   6   8   6    15.11    39.60    37.10    149 <
   4  16   6    94.29    74.90    30.90    149 <
   8  12   8    29.07    22.40    32.90    149 <
 -11  -1  -9    31.06    54.60    51.30    149 <
  -8  -8  -8    16.39    73.80    36.80    149 <
  -7  -7  -7    80.01    69.60    36.60    149 <
  -2 -20  -6    32.27    54.80    27.30    149 <
  -6  -6  -6    70.07   -12.30    39.90    149 <
 -12  18  -6    17.45   -95.00    44.80    149 <
  -1 -19  -5    28.24    72.00    30.60    149 <
  -5  -5  -5   522.30   281.30    42.40    149 o
 -11  19  -5    26.89   -18.20    39.10    149 <
 -10  20  -4     3.20    93.60    38.90    149 <
   3 -25  -3     7.11   -11.70    27.00    149 <
   1 -17  -3    44.15    -9.40    30.70    149 <
  -9  21  -3    30.09    42.60    36.10    149 <
   4 -24  -2    25.68   -19.60    27.50    149 <
  -8  22  -2     6.13   -15.90    32.90    149 <
  -5  15  -1   113.42   127.40    35.70    149 o
  -7  23  -1    14.03    25.40    33.20    149 <
  -4  16   0    58.92    42.10    31.90    149 <
  -6  24   0     6.86    30.30    30.50    149 <
  -1   9   1   777.22   890.90    42.80    150 o
  -3  17   1    47.30   -40.10    31.50    150 <
  -5  27   1    11.81    -1.00    27.00    150 <
   0  10   2  4495.70  4549.60    57.10    150 o
  -2  18   2    55.86    73.90    31.20    150 <
   3  15   5    17.75    -1.60    30.60    150 <
   1  23   5    35.66    47.30    27.10    150 <
   6   8   6    23.24    39.60    37.10    150 <
   4  16   6    94.86    74.90    30.90    150 <
   7   9   7    12.29   -34.00    33.10    150 <
   5  17   7    27.09    52.40    30.30    150 <
  -6 -14  -8    94.40    52.90    34.30    150 <
  -2 -20  -6    25.76    54.80    27.30    150 <
  -6  -6  -6    53.31   -12.30    39.90    150 <
 -12  18  -6     7.95   -95.00    44.80    150 <
  -1 -19  -5    26.04    72.00    30.60    150 <
  -5  -5  -5   464.34   281.30    42.40    150 o
 -11  19  -5     6.57   -18.20    39.10    150 <
  -4  -4  -4  1615.90  1535.40    50.80    150 o
 -10  20  -4    13.29    93.60    38.90    150 <
   3 -25  -3    18.94   -11.70    27.00    150 <
   1 -17  -3    13.72    -9.40    30.70    150 <
  -9  21  -3    16.85    42.60    36.10    150 <
   4 -24  -2    36.81   -19.60    27.50    150 <
  -6  14  -2   287.80   239.00    38.80    150 o
  -8  22  -2    16.69   -15.90    32.90    150 <
   5 -23  -1    58.77    46.70    27.50    150 <
  -5  15  -1   111.76   127.40    35.70    150 o
  -7  23  -1    33.55    25.40    33.20    150 <
   6 -22   0    26.24     1.50    30.40    150 <
  -4  16   0    39.82    42.10    31.90    150 <
  -6  24   0     8.07    30.30    30.50    150 <
  -8 -10  -8     5.00   -28.70    36.30    151 <
  -5 -17  -7    45.18    51.30    30.80    151 <
  -7  -9  -7    39.32    -0.10    36.80    151 <
  -4 -16  -6    90.80    70.30    30.90    151 <
  -6  -8  -6    28.03   104.00    36.90    151 <
 -12  18  -6    14.92   -95.00    44.80    151 <
  -3 -15  -5     7.80    14.30    30.60    151 <
  -5  -7  -5   124.99   141.40    37.90    151 o
 -11  19  -5    21.88   -18.20    39.10    151 <
  -2 -14  -4    15.07    59.60    31.30    151 <
 -10  20  -4     3.33    93.60    38.90    151 <
   4 -26  -2     3.74    29.30    27.00    151 <
   2 -18  -2   216.20    91.60    31.80    151 <
  -6  14  -2   274.37   239.00    38.80    151 o
  -8  24  -2   137.20    32.10    30.70    151 <
   5 -25  -1    49.36    15.80    26.80    151 <
   3 -17  -1    49.83    31.50    31.50    151 <
  -7  25  -1    34.92    80.10    30.40    151 <
   4 -16   0    63.16    80.30    34.70    151 <
   2  -8   0  1278.70  1629.00    51.40    151 o
  -4  18   0   115.24   152.70    31.70    151 o
  -6  26   0    12.61    11.80    30.00    151 <
   7 -21   1    83.42    57.50    30.60    151 <
  -3  19   1    14.34    23.30    30.50    151 <
   8 -20   2    18.86    36.90    33.00    151 <
   7 -11   3   628.41   661.50    51.50    151 o
   3   5   3  4720.90  4374.40    63.90    151 o
  -1  23   3    72.92    16.60    27.30    151 <
   2  16   4    60.37    43.20    30.90    151 <
   0  24   4    13.63   -48.40    27.30    151 <
  11 -15   5    92.32    23.30    46.20    151 <
   5   9   5   338.97   310.20    36.10    151 o
   3  17   5    16.23   -58.40    30.90    151 <
   4  20   6    45.97    44.40    30.00    151 <
   7  13   7    36.94   -59.60    33.10    151 <
  10   6   8    84.56    39.80    41.00    151 <
 -11  -3  -9   104.19   -42.10    46.90    152 <
  -8 -10  -8     4.14   -28.70    36.30    152 <
  -5 -17  -7    38.87    51.30    30.80    152 <
  -7  -9  -7    29.25    -0.10    36.80    152 <
  -4 -16  -6    77.00    70.30    30.90    152 <
  -6  -8  -6    21.96   104.00    36.90    152 <
  -1 -23  -5    45.95     5.40    27.00    152 <
  -3 -15  -5     8.79    14.30    30.60    152 <
  -5  -7  -5   206.97   141.40    37.90    152 o
 -11  21  -5     9.36    38.90    38.60    152 <
  -2 -14  -4    22.02    59.60    31.30    152 <
 -10  22  -4    17.11   -23.40    35.80    152 <
   1 -21  -3     9.17    18.60    27.60    152 <
  -1 -13  -3   191.13   178.00    32.80    152 o
  -9  25  -3    22.56   -39.90    30.70    152 <
   2 -20  -2   129.91    93.50    31.40    152 <
  -8  26  -2     5.71   -19.80    30.30    152 <
   5 -25  -1    29.73    15.80    26.80    152 <
  -5  17  -1   124.39   125.50    34.90    152 o
   6 -24   0     0.75     7.40    30.40    152 <
   7 -23   1    11.35    21.50    27.10    152 <
   5 -15   1   166.42    40.60    35.30    152 <
   3  -7   1  1013.70   863.20    53.70    152 o
  -1  11   1  1419.90  1478.00    44.50    152 o
  -3  21   1    37.92    80.80    27.90    152 <
   8 -22   2    12.89    24.10    30.30    152 <
  -2  22   2    20.01    -3.50    31.00    152 <
   3   5   3  4335.10  4374.40    63.90    152 o
   1  15   3    83.98   148.60    32.00    152 o
  -1  25   3    10.10    -9.10    26.70    152 <
  10 -18   4     2.81    18.70    38.40    152 <
   2  16   4    15.15    43.20    30.90    152 <
   5   9   5   319.68   310.20    36.10    152 o
   3  19   5    31.16   -49.70    30.80    152 <
   4  20   6    31.85    44.40    30.00    152 <
  13 -13   7    61.20   -75.70    61.00    152 <
   7  13   7    22.04   -59.60    33.10    152 <
  10   6   8    64.35    39.80    41.00    152 <
 -11  -3  -9   102.15   -42.10    46.90    153 <
  -8 -10  -8     3.97   -28.70    36.30    153 <
 -10  -2  -8   255.12    45.40    48.90    153 <
  -5 -17  -7    37.94    51.30    30.80    153 <
  -7  -9  -7    29.12    -0.10    36.80    153 <
  -4 -16  -6    79.87    70.30    30.90    153 <
  -6  -8  -6    22.78   104.00    36.90    153 <
  -1 -23  -5    46.53     5.40    27.00    153 <
  -3 -15  -5     8.92    14.30    30.60    153 <
  -5  -7  -5   210.88   141.40    37.90    153 o
 -11  21  -5    13.22    38.90    38.60    153 <
  -2 -14  -4    20.74    59.60    31.30    153 <
 -10  22  -4    16.92   -23.40    35.80    153 <
   1 -21  -3     9.02    18.60    27.60    153 <
  -1 -13  -3   202.54   178.00    32.80    153 o
  -9  25  -3    21.22   -39.90    30.70    153 <
   2 -20  -2   133.43    93.50    31.40    153 <
  -6  16  -2   500.69   559.40    40.10    153 o
  -8  26  -2     6.50   -19.80    30.30    153 <
   5 -25  -1    30.44    15.80    26.80    153 <
  -5  17  -1   120.38   125.50    34.90    153 o
   6 -24   0     0.76     7.40    30.40    153 <
   7 -23   1    10.90    21.50    27.10    153 <
   5 -15   1   175.16    40.60    35.30    153 <
   3  -7   1   991.90   863.20    53.70    153 o
  -1  11   1  1444.90  1478.00    44.50    153 o
  -3  21   1    35.46    80.80    27.90    153 <
   8 -22   2    11.80    24.10    30.30    153 <
  -2  22   2    18.95    -3.50    31.00    153 <
   3   5   3  4344.70  4374.40    63.90    153 o
   1  15   3    87.09   148.60    32.00    153 o
  -1  25   3    11.44    -9.10    26.70    153 <
  10 -18   4     2.55    18.70    38.40    153 <
   2  16   4    18.28    43.20    30.90    153 <
   5   9   5   319.02   310.20    36.10    153 o
   3  19   5    29.27   -49.70    30.80    153 <
   4  20   6    31.43    44.40    30.00    153 <
  13 -13   7    58.60   -75.70    61.00    153 <
   7  13   7    22.37   -59.60    33.10    153 <
  10   6   8    59.19    39.80    41.00    153 <
 -11  -3  -9    85.97   -42.10    46.90    154 <
 -10  -2  -8   307.83    45.40    48.90    154 <
  -5 -19  -7     1.85   -52.80    30.30    154 <
  -9  -1  -7    80.96   108.70    50.50    154 <
  -4 -18  -6    61.34    95.50    30.70    154 o
  -4  -6  -4  1529.40  1398.20    48.70    154 o
   1 -21  -3     8.06    18.60    27.60    154 <
  -1 -13  -3   206.99   178.00    32.80    154 o
  -9  25  -3    18.37   -39.90    30.70    154 <
   2 -20  -2   123.45    93.50    31.40    154 <
  -6  16  -2   489.00   559.40    40.10    154 o
  -8  26  -2     6.80   -19.80    30.30    154 <
   5 -27  -1     9.91    85.90    26.90    154 o
   3 -19  -1     6.98    15.50    30.70    154 <
  -4  20   0    17.66    62.10    30.60    154 <
   7 -23   1     9.59    21.50    27.10    154 <
  -1  11   1  1410.00  1478.00    44.50    154 o
  -3  21   1    28.60    80.80    27.90    154 <
   8 -22   2    10.12    24.10    30.30    154 <
   6 -14   2   226.11   176.80    38.30    154 o
  -2  24   2     7.79     5.10    30.50    154 <
   9 -21   3    24.88    38.70    33.10    154 <
   1  15   3    79.76   148.60    32.00    154 o
  -1  25   3    12.44    -9.10    26.70    154 <
   2  18   4    37.73    87.10    28.10    154 o
  11 -17   5   100.49    -2.90    41.10    154 <
   3  19   5    24.31   -49.70    30.80    154 <
   6  12   6   146.92    34.70    34.00    154 <
  -7 -11  -7    31.23   112.20    34.20    155 o
  -4 -20  -6    16.16     2.70    27.50    155 <
  -6 -10  -6    11.44    20.20    36.70    155 <
  -5  -9  -5   384.36   325.70    36.20    155 o
  -2 -16  -4     6.63    22.30    30.80    155 <
  -8  14  -4    60.49   109.20    44.30    155 <
   1 -23  -3    48.61    29.00    27.50    155 <
  -1 -15  -3    43.63    83.60    31.60    155 <
   2 -22  -2    38.03    35.30    30.50    155 <
  -6  18  -2    85.17    85.40    36.80    155 <
   3 -21  -1   128.44   121.40    28.40    155 o
  -5  19  -1    27.29   -38.30    30.80    155 <
  -4  22   0    31.20   -56.90    31.10    155 <
   7 -25   1    18.96    19.50    30.30    155 <
   5 -17   1   106.84    98.30    34.90    155 <
  -1  13   1   338.76   328.20    35.10    155 o
  -3  25   1    16.75    35.30    30.30    155 <
   8 -24   2    92.42    34.30    31.50    155 <
  -2  26   2     0.81    -9.20    27.00    155 <
   7 -13   3   293.96   351.00    43.70    155 o
   1  17   3     5.69    17.20    30.90    155 <
  10 -20   4     2.80    -1.30    36.00    155 <
   2  20   4     5.55    -2.80    30.80    155 <
   5  11   5     3.75    22.20    33.90    155 <
   3  23   5    30.99   -21.90    30.50    155 <
  12 -16   6    14.90    -7.80    45.20    155 <
   6  14   6    29.11    50.00    33.50    155 <
   7  17   7     5.04   -25.80    33.10    155 <
  12  -2   8     7.94    59.30    60.60    155 <
  10   8   8    11.38   -45.00    38.30    155 <
  -8 -12  -8     3.06     4.10    35.90    156 <
  -7 -11  -7    35.35   112.20    34.20    156 o
  -4 -20  -6    26.01     2.70    27.50    156 <
  -6 -10  -6     9.29    20.20    36.70    156 <
  -5  -9  -5   363.44   325.70    36.20    156 o
  -2 -16  -4    10.92    22.30    30.80    156 <
  -8  14  -4    80.81   109.20    44.30    156 <
   1 -23  -3    58.90    29.00    27.50    156 <
  -1 -15  -3    40.92    83.60    31.60    156 <
   2 -22  -2    48.43    35.30    30.50    156 <
  -6  18  -2   119.59    85.40    36.80    156 <
   3 -21  -1   169.34   121.40    28.40    156 o
  -5  21  -1    32.53   -61.20    30.20    156 <
   2 -10   0  5015.20  5069.40    61.40    156 o
  -4  22   0    33.05   -56.90    31.10    156 <
   7 -25   1    27.11    19.50    30.30    156 <
   5 -17   1   119.83    98.30    34.90    156 <
  -1  13   1   334.82   328.20    35.10    156 o
  -3  25   1    31.51    35.30    30.30    156 <
   8 -24   2   124.73    34.30    31.50    156 <
  -2  26   2     1.00    -9.20    27.00    156 <
   1  17   3     6.29    17.20    30.90    156 <
  10 -20   4     1.38    -1.30    36.00    156 <
   2  20   4     6.78    -2.80    30.80    156 <
   5  11   5     4.32    22.20    33.90    156 <
   3  23   5    54.60   -21.90    30.50    156 <
  12 -16   6    24.12    -7.80    45.20    156 <
   6  14   6    29.59    50.00    33.50    156 <
   9   5   7   114.84    87.20    41.40    156 <
   7  17   7     5.85   -25.80    33.10    156 <
  10   8   8    13.93   -45.00    38.30    156 <
  -3   9  -1   213.18   310.60    47.80    157 o
  -5  21  -1    31.87   -61.20    30.20    157 <
   4 -20   0    19.25    -4.30    30.90    157 <
   2 -10   0  5173.50  5069.40    61.40    157 o
  -4  24   0    14.93    68.30    30.50    157 <
  -3  27   1    12.07    -3.90    27.00    157 <
   6 -16   2   380.37   238.60    37.90    157 o
   9 -23   3    18.72     4.30    35.70    157 <
   3   7   3  1395.20  1479.60    46.50    157 o
   1  19   3    58.71    47.00    30.90    157 <
   4  10   4  2554.20  2482.60    49.20    157 o
   2  22   4     5.11    25.20    30.50    157 <
  11 -19   5    25.90    71.70    40.50    157 <
   7   1   5   631.23   358.60    56.60    157 o
   5  13   5   459.41   251.20    35.20    157 o
   6  16   6   364.47   194.50    31.80    157 o
   7  17   7     7.19   -25.80    33.10    157 <
  10  10   8    39.22    47.40    32.80    157 <
  -8 -14  -8    11.39    51.10    33.90    157 <
 -10  -4  -8   166.83    35.60    42.30    157 <
  -7 -13  -7    10.80     9.10    33.70    157 <
  -4 -20  -6    23.50     2.70    27.50    157 <
  -3 -19  -5    22.74    24.30    30.60    157 <
  -5  -9  -5   499.10   325.70    36.20    157 o
  -2 -18  -4    40.03    60.60    28.00    157 <
  -4  -8  -4   360.87   387.40    37.50    157 o
   1 -25  -3    47.14    22.90    30.70    157 <
  -7  17  -3   308.18   217.80    40.60    157 o
   2 -24  -2    10.91    -3.80    27.00    157 <
   0 -14  -2   905.89   913.70    38.10    157 o
  -2  -4  -2  3359.00  4122.70    66.90    157 o
  -6  18  -2   125.07    85.40    36.80    157 <
   3 -21  -1   177.65   121.40    28.40    157 o
  -1  13   1   472.92   328.20    35.10    157 o
  -3  25   1    22.34    35.30    30.30    157 <
   3 -23  -1    23.64    52.10    30.30    158 <
   1 -13  -1   313.55   314.50    34.50    158 o
  -5  23  -1    48.87    48.70    30.80    158 <
  -5  25  -1     9.84     2.60    30.10    158 <
   4 -22   0    28.14    32.10    30.60    158 <
  -4  26   0    15.62    43.20    29.90    158 <
   5 -19   1    21.38   -13.20    34.10    158 <
   3  -9   1   207.85   220.10    46.10    158 o
  -1  15   1  1683.80  1692.10    42.20    158 o
   8 -26   2     6.65    28.40    30.20    158 <
   0  18   2    53.92   112.90    31.50    158 o
   9 -25   3    35.18   -28.40    33.30    158 <
   7 -15   3   127.62   159.80    39.80    158 o
   1  21   3    15.79    47.70    27.30    158 <
   1  23   3    46.94    69.20    30.90    158 <
  10 -22   4     6.55    -0.90    35.90    158 <
   2  24   4    33.71    26.50    30.60    158 <
   5  15   5    21.99    51.10    30.30    158 <
   6  18   6    22.51    37.20    30.00    158 <
  10  12   8    14.73   -69.20    32.80    158 <
  -7 -15  -7    25.71    46.50    31.00    158 <
  -6 -12  -6   123.22   105.20    31.30    158 o
  -3 -21  -5    46.56    -8.00    27.30    158 <
  -5 -11  -5    19.52   -20.00    34.20    158 <
  -2 -20  -4     1.89    60.00    30.30    158 <
  -8  16  -4    58.75    12.80    41.90    158 <
  -1 -17  -3     5.28   -16.40    30.90    158 <
  -3  -7  -3  1204.40  1164.50    46.30    158 o
  -7  19  -3   187.53   144.10    37.00    158 o
   2 -26  -2     6.02    65.70    30.50    158 <
  -6  20  -2    67.15    22.40    36.50    158 <
  -6  22  -2    43.98    35.90    30.30    158 <
   3 -25  -1    44.08    29.60    27.20    159 <
  -5  25  -1     6.71     2.60    30.10    159 <
   4 -22   0    26.55    32.10    30.60    159 <
   2 -12   0   121.27   161.50    36.80    159 o
  -1  17   1   235.82   282.00    32.90    159 o
   6 -18   2    98.32    49.80    34.10    159 <
   9 -25   3    31.91   -28.40    33.30    159 <
   7 -15   3   125.25   159.80    39.80    159 o
   3   9   3  1053.30  1019.00    42.00    159 o
   1  23   3    46.01    69.20    30.90    159 <
   4  12   4    52.56    44.20    32.20    159 <
  11 -21   5     6.59    52.90    38.30    159 <
   5  15   5    22.10    51.10    30.30    159 <
  12 -18   6    13.08     4.10    44.90    159 <
   6  18   6    22.44    37.20    30.00    159 <
   6  20   6    15.44    31.50    27.10    159 <
   9   9   7    58.31   -28.40    36.60    159 <
  10  12   8    15.63   -69.20    32.80    159 <
 -10  -6  -8    72.29    50.40    39.20    159 <
  -7 -15  -7    25.60    46.50    31.00    159 <
  -6 -14  -6    25.94    95.90    33.90    159 <
  -3 -23  -5    47.61     8.80    27.00    159 <
  -5 -11  -5    21.31   -20.00    34.20    159 <
  -2 -20  -4     3.21    60.00    30.30    159 <
  -8  16  -4    55.99    12.80    41.90    159 <
  -1 -19  -3    68.23    59.00    27.90    159 <
  -3  -7  -3  1180.60  1164.50    46.30    159 o
  -7  19  -3   164.79   144.10    37.00    159 o
   2 -26  -2     5.48    65.70    30.50    159 <
  -6  22  -2    45.58    35.90    30.30    159 <
 -10  -8  -8     5.00   -43.50    39.20    160 <
  -7 -17  -7     6.50    40.50    31.30    160 <
  -6 -16  -6   152.42   106.80    31.40    160 o
  -5 -13  -5   584.66   492.20    37.10    160 o
  -2 -22  -4     6.54    -6.90    27.20    160 <
  -1 -21  -3    27.77   -17.70    30.90    160 <
  -7  19  -3   209.72   144.10    37.00    160 o
  -7  21  -3    45.80    -4.00    33.20    160 <
   0 -18  -2   378.92   356.80    33.30    160 o
  -6  24  -2    64.54    37.90    30.60    160 <
   3 -27  -1    28.61    -4.20    30.50    160 <
   3 -25  -1    15.43    29.60    27.20    160 <
   1 -15  -1   982.07  1123.90    40.20    160 o
  -3  11  -1   658.47   524.00    43.10    160 o
  -5  27  -1    13.12    12.00    30.20    160 <
   4 -24   0    14.46    10.90    27.10    160 <
   2 -12   0    88.24   161.50    36.80    160 o
  -2  14   0    18.95   187.40    33.90    160 o
   5 -21   1    27.57    31.90    30.50    160 <
  -1  17   1   296.84   282.00    32.90    160 o
  -1  19   1    14.50    31.70    30.40    160 <
   6 -18   2   109.83    49.80    34.10    160 <
   0  22   2    55.50    65.20    27.40    160 <
   1  25   3    14.27   -16.20    30.40    160 <
   4  14   4     6.16    55.20    30.60    160 <
  11 -21   5     9.58    52.90    38.30    160 <
   5  17   5     1.76     0.30    30.70    160 <
   5  19   5    19.42   -46.60    30.70    160 <
  12 -18   6     9.46     4.10    44.90    160 <
   9  11   7    36.10     0.50    35.80    160 <
 -10  -8  -8     2.70   -43.50    39.20    161 <
  -6 -18  -6    35.19    -4.30    30.60    161 <
  -6 -16  -6   184.38   106.80    31.40    161 o
  -5 -15  -5    37.31    39.60    30.70    161 <
  -2 -24  -4    37.43    67.50    27.40    161 <
  -4 -12  -4    72.62    61.00    32.10    161 <
  -8  20  -4     6.35    39.80    36.30    161 <
  -1 -23  -3    64.26    24.30    27.50    161 <
  -1 -21  -3    44.29   -17.70    30.90    161 <
  -3  -9  -3   745.86   726.70    39.90    161 o
  -7  23  -3    27.54    74.30    33.00    161 <
  -7  25  -3    16.90    26.50    33.20    161 <
  -6  26  -2     4.14   -24.40    30.00    161 <
   1 -17  -1   299.84   311.60    33.10    161 o
  -3  13  -1   495.23   495.00    41.50    161 o
   4 -26   0     2.78   -14.60    26.80    161 <
   2 -14   0    78.80   143.80    33.00    161 o
  -2  16   0     3.17    -1.20    31.70    161 <
  -2  18   0    15.72     0.50    30.50    161 <
   5 -23   1    21.50    10.80    31.10    161 <
   3 -11   1   677.84   736.00    43.10    161 o
  -1  21   1    19.47    41.90    31.00    161 <
  -1  23   1    42.65    28.70    27.50    161 <
   6 -20   2   149.05   164.60    34.60    161 o
   0  26   2    42.83     8.40    27.40    161 <
   7 -17   3   245.05   203.50    37.50    161 o
   3  11   3   183.12   188.40    36.40    161 o
   8 -14   4    94.30    51.60    43.40    161 <
   4  16   4    97.91     8.40    31.20    161 <
   5  19   5    31.84   -46.60    30.70    161 <
   5  21   5     7.49    15.30    30.20    161 <
   5  23   5    11.56    23.00    27.00    161 <
   8   8   6   287.92   228.00    37.70    161 o
   9  13   7    43.16    20.60    33.30    161 <
 -10 -10  -8    74.82   -24.60    36.80    162 <
  -9  -7  -7    81.27    39.10    36.90    162 <
  -6 -18  -6    31.31    -4.30    30.60    162 <
  -8  -4  -6   179.64   125.10    40.90    162 o
  -5 -15  -5    37.22    39.60    30.70    162 <
  -7  -1  -5   679.18   460.30    50.20    162 o
  -9  17  -5   108.00   101.60    41.20    162 <
  -4 -12  -4    66.07    61.00    32.10    162 <
  -8  20  -4     6.55    39.80    36.30    162 <
  -8  22  -4     3.39   -39.60    35.80    162 <
  -1 -23  -3    64.56    24.30    27.50    162 <
  -7  25  -3    14.77    26.50    33.20    162 <
   1 -17  -1   303.59   311.60    33.10    162 o
  -3  13  -1   477.84   495.00    41.50    162 o
   4 -26   0     2.58   -14.60    26.80    162 <
   2 -14   0    74.76   143.80    33.00    162 o
  -2  18   0    14.41     0.50    30.50    162 <
   5 -25   1    56.65    59.70    30.60    162 <
   3 -11   1   652.26   736.00    43.10    162 o
  -1  21   1    18.25    41.90    31.00    162 <
  -1  23   1    41.79    28.70    27.50    162 <
   6 -22   2     8.02   -47.20    30.60    162 <
   2   8   2   507.46   545.80    40.80    162 o
   0  26   2    44.87     8.40    27.40    162 <
   3  13   3   196.47   222.60    33.60    162 o
   4  16   4   101.05     8.40    31.20    162 <
   4  18   4    64.61    36.80    31.00    162 <
   5  21   5     8.99    15.30    30.20    162 <
   5  23   5    11.59    23.00    27.00    162 <
   8   8   6   266.20   228.00    37.70    162 o
   9  13   7    38.45    20.60    33.30    162 <
   9  15   7    87.35     9.40    30.40    162 <
  12   2   8     6.54    19.50    40.90    162 <
 -10 -10  -8    65.04   -24.60    36.80    163 <
  -9  -7  -7    49.34    39.10    36.90    163 <
  -6 -20  -6    32.12    37.40    30.30    163 <
  -6 -18  -6    27.55    -4.30    30.60    163 <
  -8  -4  -6   206.02   125.10    40.90    163 o
 -10  14  -6    50.59    60.10    43.90    163 <
  -5 -17  -5    18.25   -18.50    30.50    163 <
  -9  17  -5    91.16   101.60    41.20    163 <
  -4 -14  -4    18.95    70.80    31.10    163 <
  -8  22  -4     3.56   -39.60    35.80    163 <
  -8  24  -4     7.91     1.80    33.10    163 <
  -1 -25  -3     6.46    15.30    27.10    163 <
  -1 -23  -3    49.90    24.30    27.50    163 <
  -3 -11  -3   138.20   160.60    36.30    163 o
   0 -22  -2    52.29    46.70    27.80    163 <
  -4  10  -2  1241.80  1181.20    48.80    163 o
   1 -19  -1     6.40     2.50    27.50    163 <
  -3  15  -1   106.44   102.90    36.20    163 <
   2 -16   0     5.73   -45.20    32.50    163 <
  -2  18   0    14.54     0.50    30.50    163 <
  -2  20   0    64.93     9.50    27.60    163 <
   5 -25   1    49.80    59.70    30.60    163 <
  -1  23   1    37.53    28.70    27.50    163 <
  -1  25   1    12.58    36.20    30.40    163 <
  -1  27   1     5.11    11.00    27.00    163 <
   6 -22   2     5.88   -47.20    30.60    163 <
   2   8   2   453.33   545.80    40.80    163 o
   7 -19   3   232.43   188.20    34.90    163 o
   3  13   3   175.38   222.60    33.60    163 o
   4  18   4    56.86    36.80    31.00    163 <
   4  20   4    26.91    -1.50    27.60    163 <
   5  23   5     9.66    23.00    27.00    163 <
   8  10   6    61.82   -37.50    33.80    163 <
   9  15   7    72.28     9.40    30.40    163 <
  12   2   8    19.23    19.50    40.90    163 <
 -10 -12  -8     3.75   -28.80    33.20    164 <
  -9  -9  -7    90.70   115.40    34.10    164 o
  -8  -6  -6    34.42    65.50    34.60    164 <
  -5 -19  -5    16.71    34.70    30.50    164 <
  -9  21  -5     2.82     8.60    30.70    164 <
  -4 -16  -4    36.46   -15.20    31.10    164 <
  -3 -13  -3   197.63   170.20    30.70    164 o
   0 -26  -2    47.01    29.20    23.40    164 <
  -4  12  -2   748.78   684.40    37.60    164 o
   1 -21  -1    32.13    30.80    27.30    164 <
  -3  17  -1    88.02    49.00    31.40    164 <
  -3  19  -1     6.30    24.70    27.40    164 <
   2 -18   0    26.98     1.40    27.70    164 <
  -2  22   0    80.36    16.60    31.20    164 <
  -2  24   0     1.26     6.40    27.30    164 <
  -2  26   0     2.24    11.30    27.10    164 <
   5 -27   1    15.87    45.10    30.30    164 <
   3 -13   1   388.63   466.80    35.50    164 o
   1   5   1  7740.00  7856.30    78.60    164 o
   6 -26   2     0.23    -0.30    27.00    164 <
   6 -24   2    47.59    56.40    30.70    164 <
   2  10   2   505.88   429.30    36.80    164 o
   7 -21   3    20.93    44.00    30.70    164 <
   3  17   3    61.07    58.40    27.60    164 <
   3  19   3     4.01   -38.70    28.10    164 <
   4  22   4    59.37   -20.90    30.60    164 <
   4  24   4     8.99    -2.00    27.10    164 <
   7   7   5    31.37    21.30    31.70    164 <
   8  12   6    16.82    -6.20    30.10    164 <
   8  14   6    32.30    34.00    27.20    164 <
  12   4   8    96.30   -11.80    33.10    164 <
  -9 -11  -7    31.26    47.50    27.90    165 <
  -8  -8  -6   120.15    90.50    28.70    165 o
  -5 -21  -5     3.59    -6.50    23.70    165 <
  -7  -3  -5   143.66   113.40    36.30    165 o
  -9  21  -5     4.70     8.60    30.70    165 <
  -4 -18  -4    32.91   -13.50    24.00    165 <
  -4 -16  -4    32.70   -15.20    31.10    165 <
  -3 -13  -3   182.44   170.20    30.70    165 o
   0 -26  -2    37.10    29.20    23.40    165 <
  -2 -10  -2   332.42   332.70    32.00    165 o
  -4  12  -2   603.39   684.40    37.60    165 o
   1 -23  -1    42.13    43.40    23.90    165 <
   1 -21  -1    26.39    30.80    27.30    165 <
  -1  -5  -1  7172.40  6958.80    73.40    165 o
  -3  17  -1    48.74    49.00    31.40    165 <
  -3  19  -1    17.15    24.70    27.40    165 <
   2 -18   0    26.18     1.40    27.70    165 <
  -2  24   0     1.31     6.40    27.30    165 <
  -2  26   0     2.42    11.30    27.10    165 <
   6 -26   2     0.88    -0.30    27.00    165 <
   6 -24   2    47.38    56.40    30.70    165 <
   2  12   2   431.92   500.00    33.20    165 o
   7 -21   3    18.04    44.00    30.70    165 <
   3  17   3    53.23    58.40    27.60    165 <
   3  19   3     2.88   -38.70    28.10    165 <
   3  21   3    68.09    92.80    24.40    165 o
   4  24   4     8.05    -2.00    27.10    165 <
   7   7   5    33.47    21.30    31.70    165 <
   8  14   6    17.47    34.00    27.20    165 <
   8  16   6     7.92    -7.00    23.70    165 <
  12   6   8     8.34    51.30    30.50    165 <

#=======================================================================

#=======================================================================

#=======================================================================
data_natrolite_kinematical
#=======================================================================
_computing_data_collection               'self-written scripts, OLYMPUS iTEM'
_computing_cell_refinement               'PETS2'
_computing_data_reduction                'PETS2'
_computing_structure_refinement          'Jana2006'
_computing_molecular_graphics            'VESTA 3'
#=======================================================================

# 5. CHEMICAL DATA

_chemical_name_common                    'natrolite'
_chemical_formula_sum                    'Al2 H4 Na2 O12 Si3'
_chemical_formula_weight                 380.2

#=======================================================================

# 6. CRYSTAL DATA

_symmetry_cell_setting                   orthorhombic
_symmetry_space_group_name_H-M           'F d d 2'
_symmetry_space_group_name_Hall          'F -2xuvw;-2yuvw;2z'
_symmetry_Int_Tables_number              43

loop_
 _space_group_symop_id
 _space_group_symop_operation_xyz
 1   x,y,z
 2   -x,-y,z
 3   x+1/4,-y+1/4,z+1/4
 4   -x+1/4,y+1/4,z+1/4
 5   x,y+1/2,z+1/2
 6   -x,-y+1/2,z+1/2
 7   x+1/4,-y+3/4,z+3/4
 8   -x+1/4,y+3/4,z+3/4
 9   x+1/2,y,z+1/2
 10  -x+1/2,-y,z+1/2
 11  x+3/4,-y+1/4,z+3/4
 12  -x+3/4,y+1/4,z+3/4
 13  x+1/2,y+1/2,z
 14  -x+1/2,-y+1/2,z
 15  x+3/4,-y+3/4,z+1/4
 16  -x+3/4,y+3/4,z+1/4

_cell_length_a                           18.2682
_cell_length_b                           18.6357
_cell_length_c                           6.6142
_cell_angle_alpha                        90
_cell_angle_beta                         90
_cell_angle_gamma                        90
_cell_volume                             2251.743

_cell_formula_units_Z                    8
_exptl_crystal_density_diffrn            2.2431
_exptl_crystal_F_000                     1520

#=======================================================================

# 7. EXPERIMENTAL DATA

_diffrn_ambient_temperature              293
_diffrn_radiation_type                   'electrons 200 keV'
_diffrn_radiation_source                 'Lab6 cathode'
_diffrn_radiation_wavelength             0.0251
_diffrn_measurement_device               'TEM FEI Tecnai G2 20'
_diffrn_detector                         'Olympus SIS Veleta'
_diffrn_measurement_method               'continuous-rotation 3D ED'
_diffrn_measurement_specimen_support     'holey carbon grid'

_diffrn_reflns_number                    4981
_diffrn_reflns_theta_min                 0.16
_diffrn_reflns_theta_max                 1.15
_diffrn_reflns_theta_full                1.15
_diffrn_measured_fraction_theta_max      0.98
_diffrn_measured_fraction_theta_full     0.98
_diffrn_reflns_av_R_equivalents          0.2149
_diffrn_reflns_av_unetI/netI             0.152
_diffrn_reflns_limit_h_min               -29
_diffrn_reflns_limit_h_max               29
_diffrn_reflns_limit_k_min               -29
_diffrn_reflns_limit_k_max               29
_diffrn_reflns_limit_l_min               -10
_diffrn_reflns_limit_l_max               10

_diffrn_radiation_probe                  electron

#=======================================================================

# 8. REFINEMENT DATA

_reflns_number_total                     1979
_reflns_number_gt                        1135
_reflns_threshold_expression             'I>3\s(I)'

_refine_ls_structure_factor_coef         F
_refine_ls_R_factor_gt                   0.1188
_refine_ls_wR_factor_gt                  0.1285
_refine_ls_R_factor_all                  0.1763
_refine_ls_wR_factor_ref                 0.1327
_refine_ls_goodness_of_fit_ref           3.23
_refine_ls_goodness_of_fit_gt            4.19
_refine_ls_restrained_S_gt               ?
_refine_ls_restrained_S_all              ?
_refine_ls_number_reflns                 1979
_refine_ls_number_parameters             93
_refine_ls_number_restraints             3
_refine_ls_number_constraints            3
_refine_ls_weighting_scheme              sigma
_refine_ls_weighting_details             'w=1/(\s^2^(F)+0.0001F^2^)'
_refine_ls_hydrogen_treatment            'refall'
_refine_ls_shift/su_max                  0.0123
_refine_ls_shift/su_mean                 0.0022
_refine_diff_density_max                 0.22
_refine_diff_density_min                 -0.19
_refine_ls_extinction_method             'SHELXL-2017/1 (Sheldrick, 2015)'
_refine_ls_extinction_coef               420(30)
_refine_ls_extinction_expression         'Fc^*^=kFc[1+0.001xFc^2^\l^3^/sin(2\q)]^-1/4^'

loop_
 _atom_type_symbol
 _atom_type_scat_source
 Al  International_Tables_Vol_C
 H   International_Tables_Vol_C
 Na  International_Tables_Vol_C
 O   International_Tables_Vol_C
 Si  International_Tables_Vol_C

loop_
 _restr_distance_atom_site_label_1
 _restr_distance_site_symmetry_1
 _restr_distance_atom_site_label_2
 _restr_distance_site_symmetry_2
 _restr_distance_target
 _restr_distance_target_weight_param
O6 . H1 . 0.9584 0.0001
O6 . H2 . 0.9584 0.0001

loop_
 _restr_angle_atom_site_label_1
 _restr_angle_site_symmetry_1
 _restr_angle_atom_site_label_2
 _restr_angle_site_symmetry_2
 _restr_angle_atom_site_label_3
 _restr_angle_site_symmetry_3
 _restr_angle_target
 _restr_angle_target_weight_param
H1 . O6 . H2 . 104.45 0.01

#=======================================================================

# 9. ATOMIC COORDINATES AND DISPLACEMENT PARAMETERS

loop_
 _atom_site_label
 _atom_site_type_symbol
 _atom_site_fract_x
 _atom_site_fract_y
 _atom_site_fract_z
 _atom_site_adp_type
 _atom_site_U_iso_or_equiv
 _atom_site_site_symmetry_multiplicity
 _atom_site_occupancy
 _atom_site_calc_flag
 _atom_site_refinement_flags
 _atom_site_disorder_assembly
 _atom_site_disorder_group
  Si1 Si 0 0 0 Uani 0.0199(14) 8 1 d . . .
  Si2 Si 0.09640(14) 0.03781(17) -0.3687(8) Uani 0.0177(9) 16 1 d . . .
  Al1 Al -0.03720(16) 0.09459(18) 0.3869(9) Uani 0.0180(10) 16 1 d . . .
  Na1 Na -0.2203(2) 0.0307(3) 0.3865(12) Uani 0.0329(15) 16 1 d . . .
  O1 O 0.0679(2) 0.0211(3) -0.1382(11) Uani 0.0240(15) 16 1 d . . .
  O2 O -0.0230(2) 0.0674(3) 0.1411(11) Uani 0.0253(15) 16 1 d . . .
  O3 O -0.0696(2) 0.1822(3) 0.3949(10) Uani 0.0177(13) 16 1 d . . .
  O4 O -0.0975(3) 0.0354(3) 0.5046(13) Uani 0.035(2) 16 1 d . . .
  O5 O 0.0429(2) 0.0969(3) 0.5265(10) Uani 0.0231(16) 16 1 d . . .
  O6 O -0.3071(3) 0.0591(4) 0.6422(14) Uani 0.041(2) 16 1 d . . .
  H1 H -0.3445(17) 0.0690(19) 0.545(5) Uiso 0.0492 16 1 d . . .
  H2 H -0.311(2) 0.0978(17) 0.737(5) Uiso 0.0492 16 1 d . . .

loop_
 _atom_site_aniso_label
 _atom_site_aniso_type_symbol
 _atom_site_aniso_U_11
 _atom_site_aniso_U_22
 _atom_site_aniso_U_33
 _atom_site_aniso_U_12
 _atom_site_aniso_U_13
 _atom_site_aniso_U_23
 Si1 Si 0.0096(19) 0.042(3) 0.008(2) 0.0028(17) 0 0
 Si2 Si 0.0082(11) 0.038(2) 0.0072(13) -0.0009(9) -0.0007(11) 0.0047(17)
 Al1 Al 0.0121(13) 0.025(2) 0.0167(17) 0.0014(10) 0.0012(14) 0.0041(18)
 Na1 Na 0.0200(19) 0.049(3) 0.030(3) -0.0046(17) -0.002(2) -0.001(3)
 O1 O 0.012(2) 0.043(3) 0.017(3) 0.0000(17) 0.0047(17) -0.006(2)
 O2 O 0.0175(19) 0.046(3) 0.012(2) 0.0073(18) -0.0051(18) -0.010(3)
 O3 O 0.0054(17) 0.026(3) 0.022(2) 0.0019(13) -0.0059(19) 0.001(2)
 O4 O 0.012(2) 0.047(4) 0.045(4) -0.0068(19) -0.006(2) 0.006(3)
 O5 O 0.0069(19) 0.045(4) 0.018(3) 0.0028(17) -0.0007(17) 0.001(2)
 O6 O 0.032(3) 0.056(4) 0.035(4) 0.006(2) -0.016(3) -0.015(4)

#=======================================================================

# 10. MOLECULAR GEOMETRY

loop_
 _geom_bond_atom_site_label_1
 _geom_bond_atom_site_label_2
 _geom_bond_site_symmetry_1
 _geom_bond_site_symmetry_2
 _geom_bond_distance
 _geom_bond_publ_flag
  Si1 O1 . . 1.590(5) ?
  Si1 O1 . 2_555 1.590(5) ?
  Si1 O2 . . 1.620(6) ?
  Si1 O2 . 2_555 1.620(6) ?
  Si2 Al1 . 1_554 3.113(5) ?
  Si2 Al1 . 3_554 3.054(4) ?
  Si2 Na1 . 2_554 3.062(7) ?
  Si2 Na1 . 3_554 3.595(6) ?
  Si2 O1 . . 1.641(9) ?
  Si2 O3 . 3_554 1.636(5) ?
  Si2 O4 . 2_554 1.602(8) ?
  Si2 O5 . 1_554 1.627(6) ?
  Al1 Na1 . . 3.550(5) ?
  Al1 Na1 . 3_555 3.101(7) ?
  Al1 Na1 . 12_454 3.846(7) ?
  Al1 O2 . . 1.723(9) ?
  Al1 O3 . . 1.737(6) ?
  Al1 O4 . . 1.742(8) ?
  Al1 O5 . . 1.731(6) ?
  Na1 Na1 . 10_454 3.664(10) ?
  Na1 Na1 . 10_455 3.664(10) ?
  Na1 O3 . 11_454 2.514(8) ?
  Na1 O3 . 16_445 2.612(8) ?
  Na1 O4 . . 2.377(7) ?
  Na1 O5 . 11_454 2.406(8) ?
  Na1 O6 . . 2.379(10) ?
  Na1 O6 . 10_454 2.379(11) ?

loop_
 _geom_angle_atom_site_label_1
 _geom_angle_atom_site_label_2
 _geom_angle_atom_site_label_3
 _geom_angle_site_symmetry_1
 _geom_angle_site_symmetry_2
 _geom_angle_site_symmetry_3
 _geom_angle
 _geom_angle_publ_flag
  O1 Si1 O1 . . 2_555 109.8(3) ?
  O1 Si1 O2 . . . 110.0(3) ?
  O1 Si1 O2 . . 2_555 108.7(3) ?
  O1 Si1 O2 2_555 . . 108.7(3) ?
  O1 Si1 O2 2_555 . 2_555 110.0(3) ?
  O2 Si1 O2 . . 2_555 109.7(3) ?
  Al1 Si2 Al1 1_554 . 3_554 107.96(15) ?
  Al1 Si2 Na1 1_554 . 2_554 116.5(2) ?
  Al1 Si2 Na1 1_554 . 3_554 54.51(13) ?
  Al1 Si2 O1 1_554 . . 107.3(2) ?
  Al1 Si2 O3 1_554 . 3_554 130.4(3) ?
  Al1 Si2 O4 1_554 . 2_554 91.6(3) ?
  Al1 Si2 O5 1_554 . 1_554 22.8(2) ?
  Al1 Si2 Na1 3_554 . 2_554 77.95(14) ?
  Al1 Si2 Na1 3_554 . 3_554 63.94(11) ?
  Al1 Si2 O1 3_554 . . 110.2(3) ?
  Al1 Si2 O3 3_554 . 3_554 25.95(18) ?
  Al1 Si2 O4 3_554 . 2_554 127.6(3) ?
  Al1 Si2 O5 3_554 . 1_554 86.4(2) ?
  Na1 Si2 Na1 2_554 . 3_554 130.38(19) ?
  Na1 Si2 O1 2_554 . . 130.3(3) ?
  Na1 Si2 O3 2_554 . 3_554 58.5(2) ?
  Na1 Si2 O4 2_554 . 2_554 50.1(2) ?
  Na1 Si2 O5 2_554 . 1_554 120.0(4) ?
  Na1 Si2 O1 3_554 . . 93.5(3) ?
  Na1 Si2 O3 3_554 . 3_554 89.8(2) ?
  Na1 Si2 O4 3_554 . 2_554 144.2(4) ?
  Na1 Si2 O5 3_554 . 1_554 33.3(3) ?
  O1 Si2 O3 . . 3_554 108.1(4) ?
  O1 Si2 O4 . . 2_554 109.2(4) ?
  O1 Si2 O5 . . 1_554 109.5(3) ?
  O3 Si2 O4 3_554 . 2_554 108.0(3) ?
  O3 Si2 O5 3_554 . 1_554 110.8(3) ?
  O4 Si2 O5 2_554 . 1_554 111.2(4) ?
  Si2 Al1 Si2 1_556 . 11_455 142.8(2) ?
  Si2 Al1 Na1 1_556 . . 128.70(18) ?
  Si2 Al1 Na1 1_556 . 3_555 70.69(15) ?
  Si2 Al1 Na1 1_556 . 12_454 120.16(13) ?
  Si2 Al1 O2 1_556 . . 105.8(2) ?
  Si2 Al1 O3 1_556 . . 124.8(3) ?
  Si2 Al1 O4 1_556 . . 92.8(3) ?
  Si2 Al1 O5 1_556 . . 21.3(2) ?
  Si2 Al1 Na1 11_455 . . 65.46(11) ?
  Si2 Al1 Na1 11_455 . 3_555 75.13(14) ?
  Si2 Al1 Na1 11_455 . 12_454 51.12(11) ?
  Si2 Al1 O2 11_455 . . 107.7(3) ?
  Si2 Al1 O3 11_455 . . 24.34(15) ?
  Si2 Al1 O4 11_455 . . 91.1(2) ?
  Si2 Al1 O5 11_455 . . 125.3(3) ?
  Na1 Al1 Na1 . . 3_555 128.54(19) ?
  Na1 Al1 Na1 . . 12_454 109.60(14) ?
  Na1 Al1 O2 . . . 92.4(2) ?
  Na1 Al1 O3 . . . 89.67(18) ?
  Na1 Al1 O4 . . . 36.2(3) ?
  Na1 Al1 O5 . . . 143.7(3) ?
  Na1 Al1 Na1 3_555 . 12_454 62.58(17) ?
  Na1 Al1 O2 3_555 . . 131.6(3) ?
  Na1 Al1 O3 3_555 . . 54.1(2) ?
  Na1 Al1 O4 3_555 . . 119.0(4) ?
  Na1 Al1 O5 3_555 . . 50.5(2) ?
  Na1 Al1 O2 12_454 . . 81.6(3) ?
  Na1 Al1 O3 12_454 . . 34.7(2) ?
  Na1 Al1 O4 12_454 . . 141.8(2) ?
  Na1 Al1 O5 12_454 . . 100.2(2) ?
  O2 Al1 O3 . . . 110.9(4) ?
  O2 Al1 O4 . . . 109.3(4) ?
  O2 Al1 O5 . . . 112.5(3) ?
  O3 Al1 O4 . . . 111.5(3) ?
  O3 Al1 O5 . . . 104.4(3) ?
  O4 Al1 O5 . . . 108.2(4) ?
  Si2 Na1 Si2 2_556 . 11_455 98.46(15) ?
  Si2 Na1 Al1 2_556 . . 56.16(12) ?
  Si2 Na1 Al1 2_556 . 11_454 152.30(18) ?
  Si2 Na1 Al1 2_556 . 16_445 50.94(12) ?
  Si2 Na1 Na1 2_556 . 10_454 124.5(2) ?
  Si2 Na1 Na1 2_556 . 10_455 67.13(18) ?
  Si2 Na1 O3 2_556 . 11_454 169.8(3) ?
  Si2 Na1 O3 2_556 . 16_445 32.30(12) ?
  Si2 Na1 O4 2_556 . . 31.13(19) ?
  Si2 Na1 O5 2_556 . 11_454 118.8(2) ?
  Si2 Na1 O6 2_556 . . 102.1(3) ?
  Si2 Na1 O6 2_556 . 10_454 84.9(2) ?
  Si2 Na1 Al1 11_455 . . 50.61(9) ?
  Si2 Na1 Al1 11_455 . 11_454 54.80(12) ?
  Si2 Na1 Al1 11_455 . 16_445 147.2(2) ?
  Si2 Na1 Na1 11_455 . 10_454 112.7(2) ?
  Si2 Na1 Na1 11_455 . 10_455 113.8(2) ?
  Si2 Na1 O3 11_455 . 11_454 88.84(19) ?
  Si2 Na1 O3 11_455 . 16_445 125.0(2) ?
  Si2 Na1 O4 11_455 . . 69.4(2) ?
  Si2 Na1 O5 11_455 . 11_454 21.78(16) ?
  Si2 Na1 O6 11_455 . . 91.4(3) ?
  Si2 Na1 O6 11_455 . 10_454 125.7(3) ?
  Al1 Na1 Al1 . . 11_454 96.93(16) ?
  Al1 Na1 Al1 . . 16_445 105.58(15) ?
  Al1 Na1 Na1 . . 10_454 112.6(2) ?
  Al1 Na1 Na1 . . 10_455 112.5(2) ?
  Al1 Na1 O3 . . 11_454 126.0(3) ?
  Al1 Na1 O3 . . 16_445 88.43(17) ?
  Al1 Na1 O4 . . . 25.6(2) ?
  Al1 Na1 O5 . . 11_454 65.67(15) ?
  Al1 Na1 O6 . . . 123.6(3) ?
  Al1 Na1 O6 . . 10_454 92.2(2) ?
  Al1 Na1 Al1 11_454 . 16_445 156.76(17) ?
  Al1 Na1 Na1 11_454 . 10_454 68.71(19) ?
  Al1 Na1 Na1 11_454 . 10_455 126.7(2) ?
  Al1 Na1 O3 11_454 . 11_454 34.04(14) ?
  Al1 Na1 O3 11_454 . 16_445 170.0(3) ?
  Al1 Na1 O4 11_454 . . 121.3(3) ?
  Al1 Na1 O5 11_454 . 11_454 33.74(15) ?
  Al1 Na1 O6 11_454 . . 87.1(3) ?
  Al1 Na1 O6 11_454 . 10_454 104.4(3) ?
  Al1 Na1 Na1 16_445 . 10_454 96.74(17) ?
  Al1 Na1 Na1 16_445 . 10_455 48.70(14) ?
  Al1 Na1 O3 16_445 . 11_454 123.2(2) ?
  Al1 Na1 O3 16_445 . 16_445 22.23(14) ?
  Al1 Na1 O4 16_445 . . 81.9(2) ?
  Al1 Na1 O5 16_445 . 11_454 169.0(3) ?
  Al1 Na1 O6 16_445 . . 85.3(3) ?
  Al1 Na1 O6 16_445 . 10_454 69.5(2) ?
  Na1 Na1 Na1 10_454 . 10_455 128.97(18) ?
  Na1 Na1 O3 10_454 . 11_454 45.45(19) ?
  Na1 Na1 O3 10_454 . 16_445 117.0(2) ?
  Na1 Na1 O4 10_454 . . 126.0(3) ?
  Na1 Na1 O5 10_454 . 11_454 93.0(3) ?
  Na1 Na1 O6 10_454 . . 120.9(2) ?
  Na1 Na1 O6 10_454 . 10_454 39.6(2) ?
  Na1 Na1 O3 10_455 . 11_454 116.5(2) ?
  Na1 Na1 O3 10_455 . 16_445 43.32(17) ?
  Na1 Na1 O4 10_455 . . 89.7(3) ?
  Na1 Na1 O5 10_455 . 11_454 126.8(3) ?
  Na1 Na1 O6 10_455 . . 39.6(2) ?
  Na1 Na1 O6 10_455 . 10_454 117.1(3) ?
  O3 Na1 O3 11_454 . 16_445 144.1(2) ?
  O3 Na1 O4 11_454 . . 151.6(4) ?
  O3 Na1 O5 11_454 . 11_454 67.6(2) ?
  O3 Na1 O6 11_454 . . 84.8(3) ?
  O3 Na1 O6 11_454 . 10_454 85.0(3) ?
  O3 Na1 O4 16_445 . . 63.1(2) ?
  O3 Na1 O5 16_445 . 11_454 146.8(3) ?
  O3 Na1 O6 16_445 . . 82.9(3) ?
  O3 Na1 O6 16_445 . 10_454 83.8(3) ?
  O4 Na1 O5 . . 11_454 88.3(2) ?
  O4 Na1 O6 . . . 112.8(4) ?
  O4 Na1 O6 . . 10_454 92.9(3) ?
  O5 Na1 O6 11_454 . . 94.1(3) ?
  O5 Na1 O6 11_454 . 10_454 116.1(4) ?
  O6 Na1 O6 . . 10_454 141.2(3) ?
  Si1 O1 Si2 . . . 145.9(4) ?
  Si1 O2 Al1 . . . 144.2(4) ?
  Si2 O3 Al1 11_455 . . 129.7(3) ?
  Si2 O3 Na1 11_455 . 3_555 128.2(4) ?
  Si2 O3 Na1 11_455 . 12_454 89.2(3) ?
  Al1 O3 Na1 . . 3_555 91.8(3) ?
  Al1 O3 Na1 . . 12_454 123.1(3) ?
  Na1 O3 Na1 3_555 . 12_454 91.2(2) ?
  Si2 O4 Al1 2_556 . . 139.9(4) ?
  Si2 O4 Na1 2_556 . . 98.7(3) ?
  Al1 O4 Na1 . . . 118.2(4) ?
  Si2 O5 Al1 1_556 . . 135.9(4) ?
  Si2 O5 Na1 1_556 . 3_555 124.9(4) ?
  Al1 O5 Na1 . . 3_555 95.7(3) ?
  Na1 O6 Na1 . . 10_455 100.7(3) ?

#=======================================================================

# 11. STRUCTURE-FACTOR LIST

loop_
 _refln_index_h
 _refln_index_k
 _refln_index_l
 _refln_F_squared_calc
 _refln_F_squared_meas
 _refln_F_squared_sigma
 _refln_observed_status
   4   0   0 3354.47 3523.88   65.54 o
  16   0   0  429.78  315.38   27.48 o
  20   0   0   29.55  132.01   16.92 o
  24   0   0    9.02   49.51   12.38 o
   6   2   0  526.12  762.32   25.28 o
   8   2   0  422.52  621.30  156.89 o
  10   2   0 2489.12 2552.20   16.57 o
  12   2   0   15.29   23.68    1.13 o
  14   2   0   81.06   70.66    7.98 o
  16   2   0   51.32   70.24   32.85 <
  18   2   0   11.67   39.41    6.76 o
  20   2   0   22.41   20.29    9.02 <
  22   2   0  149.74  233.06   82.26 <
  24   2   0   32.42    6.77   10.15 <
  26   2   0   11.61   19.13    3.38 o
   4   4   0  679.71 1002.82   31.12 o
   6   4   0  184.89  542.32   61.98 o
   8   4   0  419.75  408.36    6.23 o
  10   4   0 3866.63 3951.94   22.29 o
  12   4   0 1343.84 1427.69   22.11 o
  14   4   0  456.57  412.49   24.12 o
  16   4   0    7.71   12.38    5.63 <
  18   4   0   48.99   54.31    2.26 o
  20   4   0   14.20    6.76    3.38 <
  22   4   0   63.13   54.33    9.06 o
  24   4   0   53.52   35.04   22.60 <
  26   4   0    0.89    9.00    5.62 <
   2   6   0  198.39  198.02   21.73 o
   4   6   0  125.30  350.10   25.76 o
   6   6   0 1958.38  697.22   50.74 o
   8   6   0    2.97    6.75    1.13 o
  10   6   0  563.74  770.39  206.02 o
  12   6   0  170.46  279.13   28.96 o
  14   6   0 1862.19 1887.67   79.36 o
  16   6   0    4.26   29.25    5.62 o
  18   6   0  249.24  273.59   30.14 o
  20   6   0   40.02   62.12    4.52 o
  22   6   0   19.72   22.53    6.76 o
  24   6   0    3.64   11.25    2.25 o
  26   6   0    9.79   11.25   10.13 <
   2   8   0  269.22  398.34   37.53 o
   4   8   0  209.80  180.41    2.37 o
   6   8   0    7.20   50.68    9.01 o
   8   8   0  352.81  375.17   13.27 o
  10   8   0   89.69  113.18   12.58 o
  12   8   0    3.13   10.12    7.87 <
  14   8   0    4.06   72.00   23.62 o
  16   8   0   32.75   58.72   21.46 <
  18   8   0    5.80   13.50    2.25 o
  20   8   0   28.22   16.92    3.38 o
  22   8   0    3.67   11.25    2.25 o
  24   8   0   68.36   66.76    2.26 o
  26   8   0    2.18    6.75    2.25 o
   2  10   0 1967.15 2310.67   43.89 o
   4  10   0 3013.73 3063.21  179.88 o
   6  10   0  244.95  240.81    3.54 o
   8  10   0  153.63  145.74   13.88 o
  10  10   0 1048.25 1439.35  121.91 o
  12  10   0    2.64   11.25    2.25 o
  14  10   0   11.48   11.26    3.38 o
  16  10   0   71.87   65.81    2.27 o
  18  10   0   12.61   14.64    2.25 o
  20  10   0   12.71   13.51    2.25 o
  22  10   0    2.64   11.25    5.62 <
  24  10   0   35.84  126.34   31.59 o
   2  12   0   62.49   59.19    4.55 o
   4  12   0  881.17  968.49  161.41 o
   6  12   0   48.88   70.32    2.27 o
   8  12   0    9.87   24.78   11.26 <
  10  12   0    3.42    6.75    4.50 <
  12  12   0   54.50   81.58   17.00 o
  14  12   0    3.75    4.50    1.12 o
  16  12   0  130.02  121.04    2.28 o
  18  12   0    4.37    7.87    1.12 o
  20  12   0   15.27   24.77    7.88 o
  22  12   0   12.95   18.01    6.75 <
  24  12   0   54.14   57.62    2.26 o
   2  14   0   35.18   70.13   22.62 o
   4  14   0  201.12  197.48   32.53 o
   6  14   0 1325.41 1346.10   67.10 o
   8  14   0    2.09    4.50   10.12 <
  10  14   0    0.03    2.25    2.25 <
  12  14   0   76.75   81.76    2.27 o
  14  14   0   14.40   46.18    5.63 o
  16  14   0    4.57    4.50    6.75 <
  18  14   0    4.39    2.25    2.25 <
  20  14   0   33.42   24.82    2.26 o
  22  14   0   15.54   -2.25    4.50 <
   2  16   0    2.73   -4.50   18.00 <
   4  16   0   12.25   22.53    4.51 o
   6  16   0    0.57   15.74    4.50 o
   8  16   0    5.06    0.00    2.25 <
  10  16   0   31.57   45.16   11.29 o
  12  16   0  104.13  111.57   36.43 o
  14  16   0    5.03    0.00    2.25 <
  16  16   0  278.41  224.53    9.26 o
  18  16   0   25.18   22.54    7.89 <
  20  16   0   16.92    5.63    4.50 <
  22  16   0    1.82    3.37    7.87 <
   2  18   0    1.71   13.49    4.50 o
   4  18   0   37.77   61.02   12.43 o
   6  18   0  164.26  176.77    4.59 o
   8  18   0    6.24    3.38    4.50 <
  10  18   0    2.48    4.50    2.25 <
  12  18   0    1.02    6.75    5.62 <
  14  18   0    0.17   17.99    4.50 o
  16  18   0    7.46   -4.50    3.38 <
  18  18   0    1.44    6.75    2.25 o
  20  18   0    2.28    2.25    2.25 <
   2  20   0   19.28   25.92   10.14 <
   4  20   0   17.89   21.41   14.65 <
   6  20   0   45.72   36.17    5.65 o
   8  20   0    4.13   14.62   11.25 <
  10  20   0    3.63    2.25    9.00 <
  12  20   0   22.34    9.02   10.14 <
  14  20   0   10.48   18.01    4.50 o
  16  20   0    1.66    5.62    2.25 <
  18  20   0    5.47    3.37    3.37 <
   2  22   0   49.26   41.83   18.09 <
   4  22   0   14.38   11.26    5.63 <
   6  22   0    3.15    6.75    4.50 <
   8  22   0    4.39    9.00    6.75 <
  10  22   0    1.62    2.25    3.37 <
  12  22   0    3.77    3.37    5.62 <
  14  22   0    7.11   -2.25    2.25 <
  16  22   0    0.18    2.25    6.75 <
   2  24   0    2.83    3.37   17.99 <
   4  24   0    3.77   -4.50   13.50 <
   6  24   0    0.22   11.24    4.50 <
   8  24   0   25.02   28.18    6.76 o
  10  24   0    1.96   33.74    9.00 o
  12  24   0    5.07   -2.25    7.87 <
  14  24   0    0.44   -4.50   12.37 <
   2  26   0    3.86  -14.62   20.25 <
   4  26   0    1.09   17.99    6.75 <
   6  26   0    1.62    9.00   11.24 <
   8  26   0    2.02   10.12    4.50 <
  10  26   0   23.44   46.19    4.51 o
   3   1   1 2571.78 2596.82   13.40 o
   3   1  -1 2571.78 2945.15   15.63 o
   5   1   1 4156.43 3836.94   68.73 o
   5   1  -1 4156.42 2706.47   28.44 o
   7   1   1 2242.58 2514.48   13.99 o
   7   1  -1 2242.58 2170.01  271.03 o
   9   1   1  249.25  199.28    4.77 o
   9   1  -1  249.25  311.45   48.92 o
  11   1   1  649.58  654.81    8.88 o
  11   1  -1  649.58  531.72  228.42 <
  13   1   1  209.12  156.23    7.00 o
  13   1  -1  209.12  278.65   13.99 o
  15   1   1 1101.50 1549.65   18.26 o
  15   1  -1 1101.50  948.31  215.23 o
  17   1   1  229.16  218.01   17.39 o
  17   1  -1  229.16  134.52   46.38 <
  19   1   1   26.28   86.86   59.78 <
  19   1  -1   26.28   66.55   15.79 o
  21   1   1   52.62   33.93   26.01 <
  21   1  -1   52.62   53.16   24.88 <
  23   1   1   92.78  127.13   68.10 <
  23   1  -1   92.78   73.78   14.76 o
  25   1   1   56.51   64.43    4.52 o
  25   1  -1   56.51   90.43   24.87 o
  27   1   1    5.50   24.75    5.62 o
  27   1  -1    5.50   12.37    5.62 <
   1   3   1 2256.27 2515.11  192.16 o
   1   3  -1 2256.27 4054.49   46.97 o
   3   3   1   72.17   90.67   10.46 o
   3   3  -1   72.17   88.34   19.76 o
   7   3   1  215.88  189.89    1.19 o
   7   3  -1  215.88  213.77   22.69 o
   9   3   1   65.41   94.79    5.71 o
   9   3  -1   65.41  117.63    9.14 o
  11   3   1  324.64  320.73   31.12 o
  11   3  -1  324.64  399.72  126.86 o
  13   3   1  321.31  349.96   53.38 o
  13   3  -1  321.32  361.83   37.96 o
  15   3   1  242.87  340.40   90.93 o
  15   3  -1  242.87  233.15   54.79 o
  17   3   1    8.41   10.13    6.75 <
  17   3  -1    8.41   24.76    2.25 o
  19   3   1    5.98   45.01   36.00 <
  19   3  -1    5.98   31.50   20.25 <
  21   3   1   81.41   69.21   20.42 o
  21   3  -1   81.41   81.69   40.84 <
  23   3   1   29.14   55.26   16.92 o
  23   3  -1   29.14   20.30    5.64 o
  25   3   1   55.50   70.07    6.78 o
  25   3  -1   55.50   65.55   33.91 <
  27   3   1   57.93   36.16    4.52 o
  27   3  -1   57.93   31.64    6.78 o
   1   5   1 3161.45 3512.86   73.10 o
   1   5  -1 3161.45 3912.73  320.33 o
   3   5   1 7228.89 9931.80   42.81 o
   5   5   1   16.46   51.99    4.52 o
   5   5  -1   16.46   49.73    5.65 o
   7   5   1   21.78   14.70    2.26 o
   7   5  -1   21.78   15.83    4.52 o
   9   5   1  607.87  644.92  232.32 <
   9   5  -1  607.87  397.36  124.41 o
  11   5   1   63.08   80.80   48.93 <
  11   5  -1   63.08   78.52   28.45 <
  13   5   1  608.28  675.43   41.98 o
  13   5  -1  608.28  651.97   54.33 o
  15   5   1   93.79   88.92    2.28 o
  15   5  -1   93.79   76.38    2.28 o
  17   5   1  187.96  161.32    8.07 o
  17   5  -1  187.96  190.13   27.66 o
  19   5   1   18.45   32.68    1.13 o
  19   5  -1   18.45   48.45   20.28 <
  21   5   1   54.10   39.59    5.66 o
  21   5  -1   54.10   31.67   10.18 o
  23   5   1   86.70   71.45    6.80 o
  23   5  -1   86.70   96.40   13.61 o
  25   5   1   53.35   42.94   13.56 o
  25   5  -1   53.35   37.29    7.91 o
   1   7   1 1894.92 1870.71  286.38 o
   1   7  -1 1894.92 2307.82   23.45 o
   3   7   1  198.68  166.54   20.22 o
   3   7  -1  198.68  185.58   19.03 o
   5   7   1   40.04   43.18   11.36 o
   5   7  -1   40.04   43.18    7.95 o
   7   7   1  494.98  438.27   29.97 o
   7   7  -1  494.98  458.25   14.98 o
   9   7   1  566.43  565.65   19.98 o
   9   7  -1  566.43  480.74   39.96 o
  11   7   1  112.21  142.22   22.94 o
  11   7  -1  112.22  115.84   22.94 o
  13   7   1   50.24   49.87    7.93 o
  13   7  -1   50.24   64.60    9.07 o
  15   7   1   68.18   76.06    9.08 o
  15   7  -1   68.18   81.74   13.62 o
  17   7   1   52.12  114.32   46.41 <
  17   7  -1   52.12   70.18   22.64 o
  19   7   1   13.93   40.54   10.14 o
  19   7  -1   13.93   15.77    2.25 o
  21   7   1   51.09   50.87    9.04 o
  21   7  -1   51.09   65.57    7.91 o
  23   7   1    9.25   22.51    9.00 <
  23   7  -1    9.25   24.76   14.63 <
  25   7   1   13.15    6.75    2.25 o
  25   7  -1   13.15   13.51    2.25 o
   1   9   1  223.62  207.80    9.50 o
   1   9  -1  223.62  231.55   10.69 o
   3   9   1   57.72   62.71   12.54 o
   3   9  -1   57.72   67.27    2.28 o
   5   9   1  493.54  445.58   95.84 o
   5   9  -1  493.55  395.79   46.05 o
   7   9   1  391.62  402.40   26.67 o
   7   9  -1  391.62  392.70   10.91 o
   9   9   1  896.28  897.16   31.16 o
   9   9  -1  896.28  916.63   51.93 o
  11   9   1  198.59  190.41    2.32 o
  11   9  -1  198.59  183.44    6.97 o
  13   9   1  353.79  286.20    7.10 o
  13   9  -1  353.79  260.19   40.21 o
  15   9   1  124.60  147.48   30.87 o
  15   9  -1  124.60   85.74   12.58 o
  17   9   1   81.38   57.92    6.81 o
  17   9  -1   81.38   46.56    9.08 o
  19   9   1   77.09   98.67   10.21 o
  19   9  -1   77.09   83.93   22.68 o
  21   9   1   17.06   10.14    2.25 o
  21   9  -1   17.06   31.54   12.39 <
  23   9   1   48.35   39.53   15.81 <
  23   9  -1   48.35   42.92   13.55 o
  25   9   1   16.97   11.26    2.25 o
  25   9  -1   16.97   12.39    2.25 o
   1  11   1  474.75  483.59   13.57 o
   1  11  -1  474.75  587.22   17.27 o
   3  11   1  209.79  212.21   50.41 o
   3  11  -1  209.79  211.03   14.07 o
   5  11   1    5.42   28.14   11.26 <
   5  11  -1    5.42   31.51   14.63 <
   7  11   1  110.53  120.41    2.29 o
   7  11  -1  110.53   72.25    8.03 o
   9  11   1  182.04  173.72   12.74 o
   9  11  -1  182.04  206.15   33.59 o
  11  11   1  416.16  354.60    8.36 o
  11  11  -1  416.16  434.59   39.40 o
  13  11   1   27.61   24.83    3.39 o
  13  11  -1   27.61   40.63   11.29 o
  15  11   1   97.60  107.00    5.69 o
  15  11  -1   97.60  116.11    4.55 o
  17  11   1    4.15    7.87    1.12 o
  17  11  -1    4.15    7.87    1.12 o
  19  11   1   61.47   59.99   14.71 o
  19  11  -1   61.47   49.80   10.19 o
  21  11   1   17.05   11.26    2.25 o
  21  11  -1   17.05    2.25    6.76 <
  23  11   1    0.40   10.12    6.75 <
  23  11  -1    0.40    6.75    2.25 o
  25  11   1   31.95   23.68   10.15 <
  25  11  -1   31.95   45.10   11.27 o
   1  13   1  136.33  134.80   13.83 o
   1  13  -1  136.33  132.49   12.67 o
   3  13   1  221.29  220.77    4.67 o
   3  13  -1  221.29  231.28    4.67 o
   5  13   1  458.81  410.10  117.35 o
   5  13  -1  458.81  338.73   22.99 o
   7  13   1   12.99   11.27    9.01 <
   7  13  -1   12.99   33.80   23.66 <
   9  13   1  269.48  286.48    9.35 o
   9  13  -1  269.48  267.77   15.20 o
  11  13   1   41.47  122.13   49.76 <
  11  13  -1   41.47   66.72   10.18 o
  13  13   1  128.93  108.59    9.14 o
  13  13  -1  128.93  126.88   34.29 o
  15  13   1   17.56   18.03    1.13 o
  15  13  -1   17.56   18.03    1.13 o
  17  13   1   34.45   27.09    7.90 o
  17  13  -1   34.45   16.93    3.39 o
  19  13   1   30.84   23.69    2.26 o
  19  13  -1   30.84   13.54   11.28 <
  21  13   1   34.36   47.38    4.51 o
  21  13  -1   34.36   68.81   39.48 <
  23  13   1    8.35    9.00    2.25 o
  23  13  -1    8.35   11.25    2.25 o
   1  15   1  644.25  873.04   23.46 o
   1  15  -1  644.25  794.01   23.46 o
   3  15   1   61.36   89.67    5.68 o
   3  15  -1   61.36   63.57    4.54 o
   5  15   1   49.86   65.70   32.85 <
   5  15  -1   49.86   48.71    5.66 o
   7  15   1   77.79   72.77    3.41 o
   7  15  -1   77.79  123.93   56.85 <
   9  15   1   69.84   97.62   22.70 o
   9  15  -1   69.84  108.97   22.70 o
  11  15   1   33.50   13.55    2.26 o
  11  15  -1   33.50   62.10   12.42 o
  13  15   1   25.66   23.68    4.51 o
  13  15  -1   25.66   22.56    2.26 o
  15  15   1   40.13   49.69   12.42 o
  15  15  -1   40.13   31.62    6.78 o
  17  15   1   31.11   31.58   12.41 <
  17  15  -1   31.11   22.56    5.64 o
  19  15   1   12.81   11.26    4.50 <
  19  15  -1   12.81   16.89   13.51 <
  21  15   1   15.86   20.27    2.25 o
  21  15  -1   15.86   10.13    2.25 o
   1  17   1  113.89  115.38   15.99 o
   1  17  -1  113.88  174.78   17.14 o
   3  17   1   14.86    5.63   10.14 <
   3  17  -1   14.86   25.91    9.01 <
   5  17   1   61.71   61.22    6.80 o
   5  17  -1   61.71   66.89   22.67 <
   7  17   1   19.87   90.18   56.36 <
   7  17  -1   19.87   46.22   42.84 <
   9  17   1   60.31   63.44    5.66 o
   9  17  -1   60.31   65.70    3.40 o
  11  17   1    8.18    9.00    5.63 <
  11  17  -1    8.18    5.63   13.50 <
  13  17   1   21.50   11.27    9.02 <
  13  17  -1   21.50   14.65    3.38 o
  15  17   1   37.74   31.61    2.26 o
  15  17  -1   37.74   33.86    2.26 o
  17  17   1   60.46   84.83    2.26 o
  17  17  -1   60.46   65.60    5.66 o
  19  17   1   44.55   63.23    5.65 o
  19  17  -1   44.55   72.26    5.65 o
  21  17   1    9.83    5.63   10.13 <
  21  17  -1    9.83    6.75    2.25 o
   1  19   1    1.45   26.99   14.62 <
   1  19  -1    1.45    5.62   17.99 <
   3  19   1    2.70   10.12   12.37 <
   3  19  -1    2.70   -3.37    9.00 <
   5  19   1    2.94   18.00   26.99 <
   5  19  -1    2.94   20.25   20.25 <
   7  19   1   12.72   45.04   36.03 <
   7  19  -1   12.72   57.43   45.04 <
   9  19   1   45.16   94.93   28.25 o
   9  19  -1   45.16   76.85    9.04 o
  11  19   1   50.94   58.79    3.39 o
  11  19  -1   50.94   53.14   10.18 o
  13  19   1   18.58    7.89    2.25 o
  13  19  -1   18.58   15.77    2.25 o
  15  19   1    1.52    5.62    2.25 <
  15  19  -1    1.52    6.75    2.25 o
  17  19   1   22.85   20.28    2.25 o
  17  19  -1   22.85   25.92    7.89 o
  19  19   1    6.77    9.00    4.50 <
  19  19  -1    6.77   13.50    2.25 o
   1  21   1   15.70   30.41   18.02 <
   1  21  -1   15.70   46.18   15.77 <
   3  21   1   21.50   32.69   13.52 <
   3  21  -1   21.50   20.29   37.19 <
   5  21   1    8.55   13.50   14.63 <
   5  21  -1    8.55    3.38    4.50 <
   7  21   1   15.43   36.04   13.51 <
   7  21  -1   15.43   14.64    7.88 <
   9  21   1   11.06   -7.88    3.38 <
   9  21  -1   11.06   20.26    7.88 <
  11  21   1   10.08   15.76   16.88 <
  11  21  -1   10.08   10.13    6.75 <
  13  21   1   16.28    7.88    3.38 <
  13  21  -1   16.28   22.52    3.38 o
  15  21   1    3.00   -5.62    9.00 <
  15  21  -1    3.00   11.25    4.50 <
  17  21   1    1.21    9.00    9.00 <
  17  21  -1    1.21    7.87    4.50 <
   1  23   1   17.73   41.68   16.90 <
   1  23  -1   17.73   25.91   21.40 <
   3  23   1    8.06    3.38   14.63 <
   3  23  -1    8.06    0.00   20.25 <
   5  23   1   16.02   24.78   10.14 <
   5  23  -1   16.02   21.40    9.01 <
   7  23   1    5.17    9.00   15.75 <
   7  23  -1    5.17    4.50    4.50 <
   9  23   1   14.35   10.13    3.38 <
   9  23  -1   14.35   20.27   10.13 <
  11  23   1    3.08    1.12    6.75 <
  11  23  -1    3.08    7.87    5.62 <
  13  23   1    1.26   14.62    5.62 <
  13  23  -1    1.26    4.50    3.37 <
  15  23   1    6.58    5.62   11.25 <
  15  23  -1    6.58   12.37    3.37 o
   1  25   1    7.49  -11.25   20.25 <
   1  25  -1    7.49   38.25   31.50 <
   3  25   1    8.79   43.89   18.00 <
   3  25  -1    8.79    4.50   11.25 <
   5  25   1    2.83   17.99   16.87 <
   5  25  -1    2.83    4.50    5.62 <
   7  25   1    6.07   19.12   12.37 <
   7  25  -1    6.07   19.12    9.00 <
   9  25   1    9.04    3.38    4.50 <
   9  25  -1    9.04    4.50    4.50 <
  11  25   1    2.69    7.87    6.75 <
  11  25  -1    2.69    2.25    4.50 <
   1  27   1    2.33    7.87   25.86 <
   3  27   1    6.35   19.12   18.00 <
   3  27  -1    6.35  -13.50   23.62 <
   5  27   1    2.21   24.74    6.75 o
   5  27  -1    2.21   25.86   20.24 <
   6   0   2  937.30  787.12    8.40 o
   6   0  -2  937.30  616.25    7.00 o
  10   0   2 2472.34 2775.86   19.27 o
  10   0  -2 2472.34 2570.36   19.27 o
  14   0   2 1084.92 1282.28   18.26 o
  14   0  -2 1084.92 1086.61   14.35 o
  18   0   2  212.15  171.99    9.23 o
  18   0  -2  212.15  214.71   10.39 o
  22   0   2  143.94  103.86    9.13 o
  22   0  -2  143.94  122.12    9.13 o
  26   0   2  110.88   63.59    5.68 o
  26   0  -2  110.88  169.19   12.49 o
   0   2  -2 2865.25 2667.79  952.34 <
   2   2   2 3782.27 3674.14   26.75 o
   2   2  -2 3782.27 3424.44   26.75 o
   4   2   2 1613.23 2108.89   14.63 o
   4   2  -2 1613.23 2271.49   14.63 o
   6   2   2 1445.90 1051.81  556.30 <
   6   2  -2 1445.90 2059.54  269.03 o
   8   2   2  442.52  396.45  148.67 <
   8   2  -2  442.52  496.80  159.82 o
  10   2   2  141.28  262.58    5.78 o
  10   2  -2  141.29  326.20   84.44 o
  12   2   2  240.14  226.17    5.86 o
  12   2  -2  240.14  158.20   73.83 <
  14   2   2   85.11   63.80    4.56 o
  14   2  -2   85.11   88.87   10.25 o
  16   2   2   35.52   13.56    4.52 o
  16   2  -2   35.52  106.21   62.15 <
  18   2   2  158.69  123.85    5.73 o
  18   2  -2  158.69  169.71   19.49 o
  20   2   2  198.18  183.95   42.54 o
  20   2  -2  198.18  152.91   12.65 o
  22   2   2   18.26   31.54   11.26 <
  22   2  -2   18.26   47.31   38.30 <
  24   2   2   35.56   44.00   20.31 <
  24   2  -2   35.56   69.95   42.87 <
  26   2   2   13.53   36.02   14.63 <
  26   2  -2   13.53   31.52   13.51 <
   2   4   2  844.04 1183.36   31.03 o
   2   4  -2  844.03 1194.64   84.63 o
   4   4   2  953.36  646.23   29.70 o
   4   4  -2  953.36  633.50   82.02 o
   6   4   2   82.27  105.67   10.34 o
   6   4  -2   82.27  102.22    6.89 o
   8   4   2 1037.76  945.01   68.28 o
   8   4  -2 1037.76  994.17   35.51 o
  10   4   2  894.11 1064.18   62.83 o
  10   4  -2  894.11  774.90   81.16 o
  12   4   2  477.73  859.72  179.71 o
  12   4  -2  477.73  527.00   95.93 o
  14   4   2  599.99  515.31    7.34 o
  14   4  -2  599.98  517.76   61.20 o
  16   4   2  284.98  337.48  134.29 <
  16   4  -2  284.98  223.04   35.03 o
  18   4   2   81.98   64.74   14.76 o
  18   4  -2   81.98   73.82   29.53 <
  20   4   2  230.17  178.77   29.99 o
  20   4  -2  230.17  251.43   43.83 o
  22   4   2   30.45   28.20   10.15 <
  22   4  -2   30.45   39.48    9.02 o
  24   4   2   81.40   47.59    4.53 o
  24   4  -2   81.40   36.26   15.86 <
  26   4   2    1.43    2.25    2.25 <
  26   4  -2    1.43    9.00    3.37 <
   0   6   2 1606.66 1393.18   17.30 o
   0   6  -2 1606.66 1452.93   18.87 o
   2   6   2 1735.96 2313.39   60.46 o
   2   6  -2 1735.96 1571.96   76.37 o
   4   6   2   65.00   96.06   32.02 <
   4   6  -2   65.00   78.91    5.72 o
   6   6   2   84.02   92.88    6.88 o
   6   6  -2   84.02   96.32    5.73 o
   8   6   2  586.44  499.86   31.40 o
   8   6  -2  586.44  543.81   27.63 o
  10   6   2   82.69  227.17    4.57 o
  10   6  -2   82.69  203.20   12.56 o
  12   6   2  404.51  404.73   22.75 o
  12   6  -2  404.51  433.47   37.12 o
  14   6   2   57.67   68.03   14.74 o
  14   6  -2   57.67   66.90    2.27 o
  16   6   2  190.39  151.00   11.53 o
  16   6  -2  190.39  118.72    4.61 o
  18   6   2   77.45  103.27   30.64 o
  18   6  -2   77.45   85.11    2.27 o
  20   6   2   69.70   84.98    9.06 o
  20   6  -2   69.70   81.58   28.33 <
  22   6   2   30.84   72.18   27.07 <
  22   6  -2   30.84   38.35   24.81 <
  24   6   2   53.65   41.81    5.65 o
  24   6  -2   53.65   30.51    4.52 o
  26   6   2    1.26    5.62    7.87 <
  26   6  -2    1.26    9.00    2.25 o
   2   8   2  177.75  130.12   41.03 o
   2   8  -2  177.75  146.53   35.17 o
   4   8   2 1033.78  989.47  109.33 o
   4   8  -2 1033.78  889.70  146.23 o
   6   8   2  478.70  421.77    2.47 o
   6   8  -2  478.70  405.73   13.57 o
   8   8   2 1724.99 1571.72   29.00 o
   8   8  -2 1724.99 1755.85   75.40 o
  10   8   2  263.36  305.37   37.58 o
  10   8  -2  263.36  218.46    9.40 o
  12   8   2   53.82   41.95   10.20 o
  12   8  -2   53.82   54.42   12.47 o
  14   8   2   98.32   86.63    2.28 o
  14   8  -2   98.32   90.05    5.70 o
  16   8   2   54.58   58.87    5.66 o
  16   8  -2   54.58   66.80   16.98 o
  18   8   2   49.25  114.21   62.19 <
  18   8  -2   49.25   49.76   15.83 o
  20   8   2   29.27   77.82    6.77 o
  20   8  -2   29.27   42.86   10.15 o
  22   8   2   19.17   28.16   16.90 <
  22   8  -2   19.17   15.77    2.25 o
  24   8   2  108.98  137.41    9.09 o
  24   8  -2  108.98  118.11   24.98 o
   0  10   2 2496.34 2016.43   27.47 o
   0  10  -2 2496.34 1969.57   27.47 o
   2  10   2  166.86  230.29   17.45 o
   2  10  -2  166.87  176.79   18.61 o
   4  10   2  397.19  377.76   52.06 o
   4  10  -2  397.19  415.29   10.90 o
   6  10   2   89.06  320.04   35.43 o
   6  10  -2   89.06  316.61   21.72 o
   8  10   2  150.21   71.51   12.69 o
   8  10  -2  150.21  103.80   13.84 o
  10  10   2  641.66  615.77    4.94 o
  10  10  -2  641.66  709.56    3.70 o
  12  10   2   15.33   25.92   14.65 <
  12  10  -2   15.33   38.31   24.79 <
  14  10   2  322.70  249.60   16.41 o
  14  10  -2  322.70  312.87    5.86 o
  16  10   2   37.06   81.32   13.55 o
  16  10  -2   37.06   46.31    9.04 o
  18  10   2  116.65   83.15   21.64 o
  18  10  -2  116.65   70.62   12.53 o
  20  10   2    8.96   18.01    2.25 o
  20  10  -2    8.96   15.76   12.38 <
  22  10   2    3.61   25.87    6.75 o
  22  10  -2    3.61    5.62   11.25 <
  24  10   2   30.96   33.82   11.27 <
  24  10  -2   30.96   36.08    9.02 o
   2  12   2  341.80  284.99   21.46 o
   2  12  -2  341.80  290.95   11.92 o
   4  12   2  395.08  308.45    9.60 o
   4  12  -2  395.08  372.06   58.81 o
   6  12   2  238.14  274.56   26.87 o
   6  12  -2  238.14  216.15   10.52 o
   8  12   2   96.99   95.87    4.57 o
   8  12  -2   96.99  151.80   42.23 o
  10  12   2   30.76   44.05    7.91 o
  10  12  -2   30.76   31.62    2.26 o
  12  12   2    4.92   10.13    1.13 o
  12  12  -2    4.92    5.63    4.50 <
  14  12   2   99.63   83.10    3.41 o
  14  12  -2   99.63   88.79    2.28 o
  16  12   2   24.89   27.06    3.38 o
  16  12  -2   24.89   24.81    5.64 o
  18  12   2   19.86   33.80    2.25 o
  18  12  -2   19.86   11.27    2.25 o
  20  12   2    5.95    7.87    2.25 o
  20  12  -2    5.95    2.25    2.25 <
  22  12   2   10.24   16.88    4.50 o
  22  12  -2   10.24   14.63    2.25 o
  24  12   2    1.04    9.00    4.50 <
  24  12  -2    1.04    2.25    2.25 <
   0  14   2  402.54  263.01   16.74 o
   0  14  -2  402.54  459.07   19.13 o
   2  14   2   25.42   20.32   14.68 <
   2  14  -2   25.42   -4.52    9.03 <
   4  14   2  343.14  307.63   10.65 o
   4  14  -2  343.14  362.06   29.58 o
   6  14   2   50.37   61.17    5.66 o
   6  14  -2   50.37   52.11    3.40 o
   8  14   2   95.88   86.61   22.79 o
   8  14  -2   95.88  116.24   21.65 o
  10  14   2  291.10  291.87   33.86 o
  10  14  -2  291.10  307.05    9.34 o
  12  14   2   57.11   35.10    2.26 o
  12  14  -2   57.11   49.82    2.26 o
  14  14   2   11.85    3.38    3.38 <
  14  14  -2   11.85   11.26    3.38 o
  16  14   2   50.12   42.96    2.26 o
  16  14  -2   50.12   71.22   14.70 o
  18  14   2   71.37   52.10    6.80 o
  18  14  -2   71.37   28.31    3.40 o
  20  14   2  104.36  115.83   12.49 o
  20  14  -2  104.36  103.34    2.27 o
  22  14   2   30.41   16.91    7.89 <
  22  14  -2   30.41    9.02    4.51 <
   2  16   2    6.71   -5.63   12.38 <
   2  16  -2    6.71   55.14   10.13 o
   4  16   2  125.71   86.94   10.30 o
   4  16  -2  125.71   46.90   11.44 o
   6  16   2  136.69  117.93    9.16 o
   6  16  -2  136.69  162.59   46.94 o
   8  16   2   15.71   24.79    5.63 o
   8  16  -2   15.71   19.15    2.25 o
  10  16   2   22.53   15.78    9.02 <
  10  16  -2   22.53   13.53    2.25 o
  12  16   2    8.07    9.00    6.75 <
  12  16  -2    8.07   10.13    3.38 <
  14  16   2   74.25   63.48   21.54 <
  14  16  -2   74.25   81.61   20.40 o
  16  16   2    6.07   18.00    2.25 o
  16  16  -2    6.07   16.88    3.38 o
  18  16   2    9.71    5.63    3.38 <
  18  16  -2    9.71    9.00    2.25 o
  20  16   2    0.21    5.62    2.25 <
  20  16  -2    0.21   -1.12    6.75 <
   0  18   2  103.90   53.55   14.81 o
   0  18  -2  103.90  315.61   20.51 o
   2  18   2   45.83   33.93   10.18 o
   2  18  -2   45.83   97.26   14.70 o
   4  18   2   42.65   30.52   10.17 o
   4  18  -2   42.65   55.39   10.17 o
   6  18   2   50.00   35.07    4.52 o
   6  18  -2   50.00   48.64   12.44 o
   8  18   2   38.90   29.37    3.39 o
   8  18  -2   38.90   20.33    3.39 o
  10  18   2   74.46   97.51    7.94 o
  10  18  -2   74.46   66.90    3.40 o
  12  18   2   17.97   16.90    2.25 o
  12  18  -2   17.97   10.14    2.25 o
  14  18   2   32.52   36.10    2.26 o
  14  18  -2   32.52   41.74   10.15 o
  16  18   2   11.77   14.63    3.38 o
  16  18  -2   11.77   25.89    4.50 o
  18  18   2   39.76   48.52   27.08 <
  18  18  -2   39.76   41.75    5.64 o
  20  18   2    8.77    9.00   12.38 <
  20  18  -2    8.77   -3.38    3.38 <
   2  20   2   40.33   65.52   14.69 o
   2  20  -2   40.33   49.70   13.56 o
   4  20   2  129.94   91.29   11.41 o
   4  20  -2  129.94  117.53   12.55 o
   6  20   2   41.20   86.97   50.83 <
   6  20  -2   41.20   88.10   27.11 o
   8  20   2    7.81   14.63    4.50 o
   8  20  -2    7.81   20.25   14.63 <
  10  20   2    4.15    4.50    9.00 <
  10  20  -2    4.15   -1.12    3.37 <
  12  20   2    1.85   -1.12    3.37 <
  12  20  -2    1.85    4.50    3.37 <
  14  20   2   39.42   28.22   11.29 <
  14  20  -2   39.42   38.37   23.70 <
  16  20   2    0.71    2.25    2.25 <
  16  20  -2    0.71    6.75    2.25 o
  18  20   2    7.72    5.63    3.38 <
  18  20  -2    7.72    2.25    2.25 <
   0  22   2   30.20   58.65   21.43 <
   0  22  -2   30.20   32.71   20.30 <
   2  22   2    5.66   -2.25   14.62 <
   2  22  -2    5.66   16.88   15.75 <
   4  22   2   18.41   13.52   12.39 <
   4  22  -2   18.41   24.78   11.27 <
   6  22   2    6.80   14.63    5.63 <
   6  22  -2    6.80    7.88    4.50 <
   8  22   2    2.42   -9.00    7.87 <
   8  22  -2    2.42    1.12    7.87 <
  10  22   2    0.31   -8.99    8.99 <
  10  22  -2    0.31   11.24    3.37 o
  12  22   2    5.39    4.50   10.12 <
  12  22  -2    5.39   10.12    3.37 <
  14  22   2   10.39   12.38    7.88 <
  14  22  -2   10.39    9.00   10.13 <
   2  24   2    6.20    0.00   15.75 <
   2  24  -2    6.20    6.75   19.13 <
   4  24   2   21.27   21.41   12.39 <
   4  24  -2   21.27   19.15   14.65 <
   6  24   2   21.41   20.28    5.63 o
   6  24  -2   21.41   15.77   15.77 <
   8  24   2   27.91   33.82   12.40 <
   8  24  -2   27.91   57.49   16.91 o
  10  24   2    3.57    3.37    6.75 <
  10  24  -2    3.57   15.75    4.50 o
  12  24   2    0.32    0.00   11.24 <
  12  24  -2    0.32    4.50    3.37 <
   0  26   2   17.43  -13.51   21.40 <
   0  26  -2   17.43   28.15   22.52 <
   2  26   2    1.74    2.25   19.12 <
   2  26  -2    1.74   13.49   19.12 <
   4  26   2    0.18    3.37   13.49 <
   4  26  -2    0.18  -15.74   16.86 <
   6  26   2    0.09   -1.12    5.62 <
   6  26  -2    0.09    6.75   13.49 <
   8  26   2    1.46   -3.37    6.75 <
   8  26  -2    1.46   24.74   10.12 <
   1   1   3   43.63   92.20    4.55 o
   1   1  -3   43.63  152.52   37.56 o
   3   1   3  477.32  316.58   34.05 o
   3   1  -3  477.32  355.68   47.93 o
   5   1   3  873.32 1276.39   20.17 o
   5   1  -3  873.32 1053.12   95.49 o
   7   1   3  176.17  277.78    7.00 o
   7   1  -3  176.17  247.44   44.35 o
   9   1   3  405.37  331.59   30.25 o
   9   1  -3  405.36  381.21    2.42 o
  11   1   3  343.65  438.96   19.03 o
  11   1  -3  343.65  367.59   46.39 o
  13   1   3  167.44  207.58    2.31 o
  13   1  -3  167.44  118.78    4.61 o
  15   1   3   38.83   71.22    5.65 o
  15   1  -3   38.83   74.61   30.52 <
  17   1   3    7.00    4.50    2.25 <
  17   1  -3    7.00   10.13    2.25 o
  19   1   3   51.29   73.51   20.36 o
  19   1  -3   51.30   58.81   24.88 <
  21   1   3   15.34    6.76    7.88 <
  21   1  -3   15.34    6.76    7.88 <
  23   1   3   80.05  132.57   43.06 o
  23   1  -3   80.05   65.72   20.40 o
  25   1   3    9.68   74.27   58.52 <
  25   1  -3    9.68    7.88    3.38 <
   1   3   3  476.10  428.81   84.50 o
   1   3  -3  476.10  421.24  100.90 o
   3   3   3  501.98  620.78  103.46 o
   3   3  -3  501.98  270.02   15.14 o
   5   3   3 1695.29 1540.62   13.59 o
   5   3  -3 1695.29 1424.32   12.08 o
   7   3   3  888.00  890.00   85.83 o
   7   3  -3  888.00 1402.34  480.65 <
   9   3   3  202.07  252.04  110.85 <
   9   3  -3  202.07  278.88    7.00 o
  11   3   3  175.75  164.37    6.95 o
  11   3  -3  175.75  303.27  177.10 <
  13   3   3  447.67  439.97   71.93 o
  13   3  -3  447.67  483.13  119.88 o
  15   3   3   72.34   56.77   12.49 o
  15   3  -3   72.34   60.18   14.76 o
  17   3   3   88.07   90.93   44.33 <
  17   3  -3   88.08  213.69  102.30 <
  19   3   3   19.49   40.57   21.41 <
  19   3  -3   19.49   34.93   22.54 <
  21   3   3  146.05  103.88    9.13 o
  21   3  -3  146.05  155.24    9.13 o
  23   3   3  112.59   62.51    5.68 o
  23   3  -3  112.59   50.01   21.60 <
  25   3   3    3.18   44.99   25.87 <
  25   3  -3    3.18   12.37   12.37 <
   1   5   3  651.46  640.18   62.08 o
   1   5  -3  651.46  653.11   64.66 o
   3   5   3 1394.43 1096.43   39.16 o
   3   5  -3 1394.43 1331.38  146.48 o
   5   5   3  685.51  732.93   79.58 o
   5   5  -3  685.51  863.86   46.21 o
   7   5   3  192.89  183.26   21.01 o
   7   5  -3  192.89  179.75   22.18 o
   9   5   3  137.69  292.65  133.65 <
   9   5  -3  137.69  148.63    3.46 o
  11   5   3   95.70  141.59   45.67 o
  11   5  -3   95.70  113.04    2.28 o
  13   5   3  685.51  761.01  150.48 o
  13   5  -3  685.51  673.44   87.57 o
  15   5   3   12.79   75.46    7.88 o
  15   5  -3   12.79   52.93   25.90 <
  17   5   3   18.23   21.41    1.13 o
  17   5  -3   18.23   38.31   10.14 o
  19   5   3   51.49   74.63   11.31 o
  19   5  -3   51.49   64.46   28.27 <
  21   5   3    1.17   12.37    4.50 <
  21   5  -3    1.17   29.24   15.74 <
  23   5   3   11.66   31.52    4.50 o
  23   5  -3   11.66   23.64    3.38 o
  25   5   3    8.47    1.13    4.50 <
  25   5  -3    8.47    5.63    5.63 <
   1   7   3  252.48  224.10   18.97 o
   1   7  -3  252.48  186.16    9.49 o
   3   7   3  561.92  605.09  114.00 o
   3   7  -3  561.92  668.98  212.97 o
   5   7   3  415.44  358.47    7.29 o
   5   7  -3  415.44  390.07   10.94 o
   7   7   3  111.67  114.76    3.44 o
   7   7  -3  111.67  127.38    6.89 o
   9   7   3  733.24  718.04   35.21 o
   9   7  -3  733.24  697.92   12.58 o
  11   7   3  172.27  170.81   16.16 o
  11   7  -3  172.27  197.36   23.08 o
  13   7   3  198.96  226.52   40.45 o
  13   7  -3  198.96  122.50    3.47 o
  15   7   3  137.44  258.60   36.62 o
  15   7  -3  137.44  178.50   13.73 o
  17   7   3  227.41  218.19    9.24 o
  17   7  -3  227.41  263.21    4.62 o
  19   7   3  198.30  220.52   86.14 <
  19   7  -3  198.30  209.04   13.78 o
  21   7   3   16.56   11.26    3.38 o
  21   7  -3   16.55   13.51    2.25 o
  23   7   3   44.95   39.52    2.26 o
  23   7  -3   44.94   38.39    9.03 o
  25   7   3   28.45   16.91   13.53 <
  25   7  -3   28.45   22.54    2.25 o
   1   9   3  170.69  152.17   63.89 <
   1   9  -3  170.69  173.08   32.53 o
   3   9   3  463.46  397.89    8.54 o
   3   9  -3  463.46  305.13    8.54 o
   5   9   3  108.25   73.37    4.59 o
   5   9  -3  108.25   99.74    5.73 o
   7   9   3  791.61  775.99    3.80 o
   7   9  -3  791.61  830.51  126.80 o
   9   9   3    9.43   12.39    7.88 <
   9   9  -3    9.43   28.15    7.88 o
  11   9   3   59.71   70.32   45.37 <
  11   9  -3   59.71   72.58   28.35 <
  13   9   3   26.95   16.93    1.13 o
  13   9  -3   26.95   27.08    2.26 o
  15   9   3   16.33   25.91   15.77 <
  15   9  -3   16.33   13.52    1.13 o
  17   9   3  124.09  112.89   26.23 o
  17   9  -3  124.09  108.32   27.37 o
  19   9   3  160.91  134.93   18.29 o
  19   9  -3  160.91  152.08   14.86 o
  21   9   3    7.29   30.38    4.50 o
  21   9  -3    7.29   14.63    7.88 <
  23   9   3   21.57   24.78   10.14 <
  23   9  -3   21.57   18.02    2.25 o
   1  11   3  210.69  161.97   23.31 o
   1  11  -3  210.69  209.75   26.80 o
   3  11   3   61.92   63.63   17.04 o
   3  11  -3   61.92   68.18   11.36 o
   5  11   3    7.49    4.50    5.63 <
   5  11  -3    7.49    0.00    5.63 <
   7  11   3  184.02  175.76   33.53 o
   7  11  -3  184.02  180.39   19.66 o
   9  11   3   69.45   94.27    6.81 o
   9  11  -3   69.45  130.61   64.74 <
  11  11   3   42.19   48.62   18.09 <
  11  11  -3   42.19   47.49    4.52 o
  13  11   3   51.76   65.64   20.37 o
  13  11  -3   51.76   41.87   10.19 o
  15  11   3   51.21   52.03    1.13 o
  15  11  -3   51.21   48.64    9.05 o
  17  11   3   31.86   15.80   10.15 <
  17  11  -3   31.86   28.21    1.13 o
  19  11   3   45.20   16.94    3.39 o
  19  11  -3   45.20   42.92   21.46 <
  21  11   3    1.18    6.75    4.50 <
  21  11  -3    1.18    4.50    5.62 <
  23  11   3    4.20   10.12    5.62 <
  23  11  -3    4.20    6.75    2.25 o
   1  13   3   90.00  135.68   83.23 <
   1  13  -3   90.00  101.47   26.22 o
   3  13   3  187.59  131.85   28.91 o
   3  13  -3  187.59  127.22   18.50 o
   5  13   3  491.19  410.67   12.04 o
   5  13  -3  491.19  481.73   12.04 o
   7  13   3  165.48  124.28   10.36 o
   7  13  -3  165.48  171.45    3.45 o
   9  13   3   32.12   32.75   12.42 <
   9  13  -3   32.12   16.94    2.26 o
  11  13   3   19.35   19.16    2.25 o
  11  13  -3   19.35   22.54    2.25 o
  13  13   3   12.08   15.76    1.13 o
  13  13  -3   12.08   10.13    2.25 o
  15  13   3   28.53   36.09   15.79 <
  15  13  -3   28.53   33.84    3.38 o
  17  13   3    2.91    2.25    2.25 <
  17  13  -3    2.91    7.87    4.50 <
  19  13   3   13.87   19.14    9.01 <
  19  13  -3   13.87    9.01    6.76 <
  21  13   3   27.22   30.43    5.64 o
  21  13  -3   27.22   16.91    2.25 o
   1  15   3   12.12   31.53   14.64 <
   1  15  -3   12.12   11.26   22.52 <
   3  15   3   59.02   15.87   15.87 <
   3  15  -3   59.02   21.54   12.47 <
   5  15   3   16.26   24.79    6.76 o
   5  15  -3   16.26    2.25    6.76 <
   7  15   3   37.79   48.58    3.39 o
   7  15  -3   37.79   55.36   22.60 <
   9  15   3   34.73   31.62    9.03 o
   9  15  -3   34.73   30.49    2.26 o
  11  15   3   55.61   65.64   15.84 o
  11  15  -3   55.61   40.74    4.53 o
  13  15   3    8.99   12.38    2.25 o
  13  15  -3    8.99   33.76   16.88 <
  15  15   3    9.63    5.63    9.00 <
  15  15  -3    9.63    9.00    7.88 <
  17  15   3   51.00   37.29   10.17 o
  17  15  -3   51.00   58.76    3.39 o
  19  15   3    9.38    7.88    2.25 o
  19  15  -3    9.38   11.25    5.63 <
  21  15   3   10.38   21.38    7.88 <
  21  15  -3   10.38   10.13    3.38 <
   1  17   3    1.38  -13.49   13.49 <
   1  17  -3    1.38   -5.62    9.00 <
   3  17   3   16.89   23.66   10.14 <
   3  17  -3   16.89   29.30   10.14 <
   5  17   3   27.50   33.84    7.90 o
   5  17  -3   27.50   25.95   10.15 <
   7  17   3   88.53  135.22   25.00 o
   7  17  -3   88.53  104.54   10.23 o
   9  17   3   38.18   28.23    2.26 o
   9  17  -3   38.18   40.65    4.52 o
  11  17   3   33.12   48.52    6.77 o
  11  17  -3   33.12   36.11   11.28 o
  13  17   3    8.34    6.75    2.25 o
  13  17  -3    8.34   -1.13    3.38 <
  15  17   3   19.59   23.66   11.27 <
  15  17  -3   19.59   28.16   13.52 <
  17  17   3   56.56   72.34   10.17 o
  17  17  -3   56.56   57.65    6.78 o
  19  17   3    5.90    2.25    4.50 <
  19  17  -3    5.90    5.62    2.25 <
   1  19   3   18.16   36.05   10.14 o
   1  19  -3   18.16   57.46   14.65 o
   3  19   3    5.16    6.75    5.62 <
   3  19  -3    5.16   11.25   11.25 <
   5  19   3   17.70   42.81    9.01 o
   5  19  -3   17.70   21.41   11.27 <
   7  19   3   86.18  114.64   22.70 o
   7  19  -3   86.18  108.97   39.73 <
   9  19   3   59.52   83.73    9.05 o
   9  19  -3   59.52   48.65    3.39 o
  11  19   3    6.47    6.75    2.25 o
  11  19  -3    6.47   11.25    6.75 <
  13  19   3    9.27    6.75    2.25 o
  13  19  -3    9.27   10.13    4.50 <
  15  19   3    8.33    6.75    2.25 o
  15  19  -3    8.33   11.25    2.25 o
  17  19   3    9.55   24.76    6.75 o
  17  19  -3    9.55    5.63    7.88 <
   1  21   3    2.63   12.37   21.37 <
   1  21  -3    2.63   11.25   20.24 <
   3  21   3   41.97    5.65   15.81 <
   3  21  -3   41.97   56.47   13.55 o
   5  21   3    2.06   13.49   11.25 <
   5  21  -3    2.06  -13.49   10.12 <
   7  21   3   11.10    5.63    4.50 <
   7  21  -3   11.10   11.26    4.50 <
   9  21   3    6.71    9.00    9.00 <
   9  21  -3    6.71    4.50   10.13 <
  11  21   3    1.42   15.74    4.50 o
  11  21  -3    1.42   10.12    5.62 <
  13  21   3    8.88   11.25   10.13 <
  13  21  -3    8.88   14.63    7.88 <
  15  21   3    3.24    2.25   10.12 <
  15  21  -3    3.24    2.25    9.00 <
   1  23   3   20.71   25.91    5.63 o
   1  23  -3   20.71   31.55   13.52 <
   3  23   3   29.18   21.42   12.40 <
   3  23  -3   29.18   10.15   12.40 <
   5  23   3    6.70   -4.50   12.38 <
   5  23  -3    6.70  -14.63   15.75 <
   7  23   3    8.57    2.25   16.88 <
   7  23  -3    8.57   -1.13    6.75 <
   9  23   3    5.57    6.75   10.12 <
   9  23  -3    5.57    7.87    5.62 <
  11  23   3    2.67    0.00    6.75 <
  11  23  -3    2.67    3.37    3.37 <
  13  23   3    4.67    9.00    3.37 <
  13  23  -3    4.67    4.50    3.37 <
   1  25   3    7.50   -5.63    6.75 <
   1  25  -3    7.50    7.88    7.88 <
   3  25   3    0.99  -16.87   13.49 <
   3  25  -3    0.99    2.25   15.74 <
   5  25   3    0.34   10.12   13.49 <
   5  25  -3    0.34   22.49   13.49 <
   7  25   3    6.89   19.13   18.00 <
   7  25  -3    6.89  -10.13   13.50 <
   9  25   3    3.51   -9.00    5.62 <
   9  25  -3    3.51   -5.62   10.12 <
   4   0   4   60.37  253.80   30.73 o
   4   0  -4   60.37  213.96   85.36 <
   8   0   4  739.72  652.57    8.84 o
   8   0  -4  739.72  862.10   10.10 o
  12   0   4   64.67   43.13    4.54 o
  12   0  -4   64.67   47.67    4.54 o
  16   0   4  103.36  109.30    5.69 o
  16   0  -4  103.36  102.47    5.69 o
  20   0   4  198.32  201.96    9.18 o
  20   0  -4  198.32  267.37    9.18 o
  24   0   4   90.56   69.15    9.07 o
  24   0  -4   90.56   58.94    6.80 o
   2   2   4  157.58  206.66   26.70 o
   2   2  -4  157.58  177.64   25.54 o
   4   2   4  931.25  835.96   77.79 o
   4   2  -4  931.25  890.02   27.69 o
   6   2   4  278.51  222.20   50.82 o
   6   2  -4  278.51  178.47   13.00 o
   8   2   4 1215.34 1340.06   25.49 o
   8   2  -4 1215.34 1242.14   64.39 o
  10   2   4   69.29   62.52    2.27 o
  10   2  -4   69.29   84.12   23.87 o
  12   2   4   76.00  127.31   52.29 <
  12   2  -4   76.00  103.44   20.46 o
  14   2   4   41.26   72.35   29.39 <
  14   2  -4   41.26   36.18   15.83 <
  16   2   4   11.75    7.88    2.25 o
  16   2  -4   11.75   29.27   18.01 <
  18   2   4   36.20   37.25    4.52 o
  18   2  -4   36.20   64.35   13.55 o
  20   2   4    5.13   14.62    4.50 o
  20   2  -4    5.13    2.25   10.12 <
  22   2   4   11.98   11.26    2.25 o
  22   2  -4   11.98   18.01    9.00 <
  24   2   4   27.87   13.53    2.25 o
  24   2  -4   27.87    6.76    9.02 <
   0   4   4   91.09  130.54    4.58 o
   0   4  -4   91.09  167.18   41.22 o
   2   4   4  670.98  916.39  250.96 o
   2   4  -4  670.98 1088.77  335.88 o
   4   4   4  160.58  574.75  200.47 <
   4   4  -4  160.58  362.70   40.56 o
   6   4   4  728.87  603.36  140.40 o
   6   4  -4  728.87  736.18   60.72 o
   8   4   4  268.28  349.92   93.94 o
   8   4  -4  268.28  415.68    8.22 o
  10   4   4 1547.08 1861.50  455.79 o
  10   4  -4 1547.08 1856.02   19.16 o
  12   4   4   21.47  101.50   85.71 <
  12   4  -4   21.47   66.54   47.37 <
  14   4   4    3.15  100.11   49.49 <
  14   4  -4    3.15   34.87   10.12 o
  16   4   4   16.20   25.91   10.14 <
  16   4  -4   16.20   16.90    3.38 o
  18   4   4   21.93   68.75   47.34 <
  18   4  -4   21.93   31.56   21.41 <
  20   4   4   10.36   51.77   28.14 <
  20   4  -4   10.36   19.13    2.25 o
  22   4   4  119.45  122.82   52.31 <
  22   4  -4  119.45  119.40    9.10 o
  24   4   4   21.62   22.53    6.76 o
  24   4  -4   21.62   27.04    7.89 o
   2   6   4  156.39  165.47    3.47 o
   2   6  -4  156.39  137.70    9.26 o
   4   6   4  507.11  428.42   46.51 o
   4   6  -4  507.11  364.77   23.26 o
   6   6   4  939.18 1006.83   11.65 o
   6   6  -4  939.18  968.01   11.65 o
   8   6   4  145.24  148.40   10.35 o
   8   6  -4  145.24  164.51    4.60 o
  10   6   4  152.49  349.52  135.67 <
  10   6  -4  152.49  177.06   12.65 o
  12   6   4  381.28  388.94    5.91 o
  12   6  -4  381.28  410.22    7.09 o
  14   6   4  132.16  185.19    9.15 o
  14   6  -4  132.16  105.17   21.72 o
  16   6   4   60.86   69.07    7.93 o
  16   6  -4   60.86  122.30   41.90 <
  18   6   4   35.85   63.21    5.64 o
  18   6  -4   35.85   68.85   28.22 <
  20   6   4  104.37  109.07   15.91 o
  20   6  -4  104.37  105.67   30.68 o
  22   6   4   16.51   22.52    2.25 o
  22   6  -4   16.51    2.25    9.01 <
  24   6   4   10.47    2.25    3.38 <
  24   6  -4   10.47    6.75    2.25 o
   0   8   4 1142.85 1252.73   17.32 o
   0   8  -4 1142.85 1327.36   17.32 o
   2   8   4 1091.02 1097.23   79.32 o
   2   8  -4 1091.02  994.12  121.62 o
   4   8   4  173.88  168.93    3.47 o
   4   8  -4  173.88  180.50   32.40 o
   6   8   4   57.79   53.34    4.54 o
   6   8  -4   57.79   68.09    4.54 o
   8   8   4   40.42   45.25    3.39 o
   8   8  -4   40.42   33.94    1.13 o
  10   8   4   27.43   28.22    6.77 o
  10   8  -4   27.43   41.76    9.03 o
  12   8   4   19.36   24.80    2.25 o
  12   8  -4   19.36   22.54    2.25 o
  14   8   4   11.61   24.77    9.01 <
  14   8  -4   11.61   22.52   12.39 <
  16   8   4   16.14   31.54   11.26 <
  16   8  -4   16.14   18.02    1.13 o
  18   8   4  206.14  227.45   27.57 o
  18   8  -4  206.14  230.90   63.18 o
  20   8   4    7.74    5.63    3.38 <
  20   8  -4    7.74    6.75    4.50 <
  22   8   4    8.94   36.01   28.13 <
  22   8  -4    8.94   21.38    7.88 <
   2  10   4   11.49   48.44   12.39 o
   2  10  -4   11.49   36.04   11.26 o
   4  10   4 1392.52 1318.09  141.51 o
   4  10  -4 1392.52 1380.09   74.13 o
   6  10   4   45.67   38.49    5.66 o
   6  10  -4   45.67   46.41    5.66 o
   8  10   4   11.12   18.02    2.25 o
   8  10  -4   11.12   16.89    2.25 o
  10  10   4  199.54  168.50    9.23 o
  10  10  -4  199.54  148.88   16.16 o
  12  10   4   37.57   57.61   11.30 o
  12  10  -4   37.57   68.91   11.30 o
  14  10   4   12.48   18.02    4.50 o
  14  10  -4   12.48    6.76    3.38 <
  16  10   4    6.92   11.25    1.13 o
  16  10  -4    6.92   19.13   18.00 <
  18  10   4    6.52    9.00    5.63 <
  18  10  -4    6.52    6.75    2.25 o
  20  10   4    1.09    9.00    2.25 o
  20  10  -4    1.09    1.12    5.62 <
  22  10   4   38.46   29.33    6.77 o
  22  10  -4   38.46   33.85    2.26 o
   0  12   4   46.86   89.44    9.06 o
   0  12  -4   46.86   50.95   10.19 o
   2  12   4   65.60   63.57    9.08 o
   2  12  -4   65.60  136.22   28.38 o
   4  12   4    0.40   32.61   12.37 <
   4  12  -4    0.40   19.11    6.75 <
   6  12   4  311.16  223.87    8.20 o
   6  12  -4  311.16  552.05   12.89 o
   8  12   4   25.80   13.54    5.64 <
   8  12  -4   25.80   11.28    5.64 <
  10  12   4   25.81   31.58    2.26 o
  10  12  -4   25.81   16.92    2.26 o
  12  12   4   25.09   24.81    5.64 o
  12  12  -4   25.09   12.40    2.26 o
  14  12   4   82.46   73.75   18.16 o
  14  12  -4   82.46   64.68    7.94 o
  16  12   4    1.92    9.00    5.62 <
  16  12  -4    1.92    7.87    1.12 o
  18  12   4   11.07    9.00    7.88 <
  18  12  -4   11.07    2.25    2.25 <
  20  12   4   25.46   16.90    4.51 o
  20  12  -4   25.46   20.29    4.51 o
  22  12   4   16.75    7.88   11.26 <
  22  12  -4   16.75   20.27    2.25 o
   2  14   4   14.32   10.14    3.38 <
   2  14  -4   14.32   14.64    3.38 o
   4  14   4    9.74   11.26    4.50 <
   4  14  -4    9.74    6.75    6.75 <
   6  14   4   89.06   78.46    6.82 o
   6  14  -4   89.06   75.05    6.82 o
   8  14   4   21.83   28.18   13.53 <
   8  14  -4   21.83    7.89    4.51 <
  10  14   4    8.12   20.26    9.00 <
  10  14  -4    8.12   60.77   42.77 <
  12  14   4   40.02   22.59   11.29 <
  12  14  -4   40.02   19.20    9.03 <
  14  14   4   55.59   82.56    2.26 o
  14  14  -4   55.59   55.42   15.83 o
  16  14   4   31.57   37.22    2.26 o
  16  14  -4   31.57   33.84    9.02 o
  18  14   4   20.40   20.28    2.25 o
  18  14  -4   20.40   20.28    2.25 o
  20  14   4   35.06   20.30    2.26 o
  20  14  -4   35.06   36.09    3.38 o
   0  16   4   36.57   23.72   10.16 <
   0  16  -4   36.57   20.33   12.42 <
   2  16   4    3.05   22.49    9.00 <
   2  16  -4    3.05    2.25    4.50 <
   4  16   4   11.49   20.27    7.88 <
   4  16  -4   11.49    5.63   28.15 <
   6  16   4   17.94   25.91    7.89 o
   6  16  -4   17.94   29.29    7.89 o
   8  16   4   40.91   18.07    3.39 o
   8  16  -4   40.91   18.07   10.17 <
  10  16   4   17.52   25.91    2.25 o
  10  16  -4   17.52   12.39    9.01 <
  12  16   4    0.39    0.00    4.50 <
  12  16  -4    0.39    3.37    6.75 <
  14  16   4   19.48   28.16    2.25 o
  14  16  -4   19.48   22.53    5.63 o
  16  16   4   27.80   13.53    3.38 o
  16  16  -4   27.80   20.29    2.25 o
  18  16   4   16.28   24.77    5.63 o
  18  16  -4   16.28   10.13    2.25 o
   2  18   4   15.52   24.78   15.77 <
   2  18  -4   15.52    6.76    4.51 <
   4  18   4    5.51   18.00    5.63 o
   4  18  -4    5.51   10.13    5.63 <
   6  18   4    4.94    3.37    7.87 <
   6  18  -4    4.94   -2.25    7.87 <
   8  18   4   71.85   88.37   24.93 o
   8  18  -4   71.85   69.11   13.60 o
  10  18   4    0.18   -1.12   15.74 <
  10  18  -4    0.18   20.24    4.50 o
  12  18   4   12.97   12.38    2.25 o
  12  18  -4   12.97   12.38    3.38 o
  14  18   4   13.66   18.01    6.75 <
  14  18  -4   13.66    7.88    2.25 o
  16  18   4   18.63   10.14    2.25 o
  16  18  -4   18.63    5.63    3.38 <
   0  20   4   28.12   28.19   12.40 <
   0  20  -4   28.12   41.72   16.92 <
   2  20   4    0.24   10.12    7.87 <
   2  20  -4    0.24    4.50    4.50 <
   4  20   4    5.13   22.50    9.00 <
   4  20  -4    5.13    5.62   10.12 <
   6  20   4   64.01  107.51   10.19 o
   6  20  -4   64.01  106.38   10.19 o
   8  20   4    0.34    5.62   13.49 <
   8  20  -4    0.34    0.00    4.50 <
  10  20   4    0.95    0.00    7.87 <
  10  20  -4    0.95   10.12    3.37 <
  12  20   4    6.19   15.75    7.87 <
  12  20  -4    6.19   -3.37    2.25 <
  14  20   4   25.61   31.55    9.02 o
  14  20  -4   25.61   14.65    4.51 o
   2  22   4    2.17    6.75    4.50 <
   2  22  -4    2.17   -3.37    7.87 <
   4  22   4   33.51   38.35    5.64 o
   4  22  -4   33.51   82.34   16.92 o
   6  22   4   11.40    7.88   10.13 <
   6  22  -4   11.40   29.26   10.13 <
   8  22   4    2.78    4.50   11.25 <
   8  22  -4    2.78   -7.87    6.75 <
  10  22   4    5.35   16.87    4.50 o
  10  22  -4    5.35   10.12    4.50 <
  12  22   4   10.51   11.25    7.88 <
  12  22  -4   10.51   -1.13    6.75 <
   0  24   4    8.30  -10.13   19.13 <
   0  24  -4    8.30    5.63   16.88 <
   2  24   4   11.49    9.00    5.63 <
   2  24  -4   11.49   16.88    6.75 <
   4  24   4    4.58    6.75   21.37 <
   4  24  -4    4.58    4.50   11.25 <
   6  24   4    2.87    1.12   10.12 <
   6  24  -4    2.87    0.00   11.25 <
   8  24   4    1.38   17.99   11.24 <
   8  24  -4    1.38   -2.25    6.75 <
   1   1   5  107.39   90.46   13.74 o
   1   1  -5  107.39  119.08   38.93 o
   3   1   5  186.46  183.17   16.23 o
   3   1  -5  186.46  161.14   24.35 o
   5   1   5  261.26  286.95   53.88 o
   5   1  -5  261.26  357.23   79.64 o
   7   1   5  171.78  116.54   21.92 o
   7   1  -5  171.78  143.07   27.69 o
   9   1   5   71.40   65.88    6.82 o
   9   1  -5   71.40   78.38    2.27 o
  11   1   5  163.23  206.81   52.85 o
  11   1  -5  163.23  170.05   64.34 <
  13   1   5   71.43   63.53    2.27 o
  13   1  -5   71.43   94.16   11.34 o
  15   1   5   31.98   45.14    5.64 o
  15   1  -5   31.98   24.83    1.13 o
  17   1   5    7.24    6.75    2.25 o
  17   1  -5    7.24   15.75    1.13 o
  19   1   5    6.51    3.38    5.63 <
  19   1  -5    6.51   11.25    6.75 <
  21   1   5    3.08    6.75    3.37 <
  21   1  -5    3.08    2.25    6.75 <
  23   1   5   17.88   20.27    3.38 o
  23   1  -5   17.88   22.52    2.25 o
   1   3   5   86.02  132.31   18.25 o
   1   3  -5   86.02  152.84   27.37 o
   3   3   5  106.14  167.02   52.62 o
   3   3  -5  106.14  136.13   32.03 o
   5   3   5  641.86  513.58   38.27 o
   5   3  -5  641.86  558.03   25.93 o
   7   3   5   64.86   78.34   11.35 o
   7   3  -5   64.86   79.48    4.54 o
   9   3   5  274.27  425.04  220.69 <
   9   3  -5  274.27  249.89   45.54 o
  11   3   5   47.09   42.99    9.05 o
  11   3  -5   47.09  123.32   73.54 <
  13   3   5  149.39  178.64   11.45 o
  13   3  -5  149.39  153.45   58.40 <
  15   3   5   32.30   36.11   18.06 <
  15   3  -5   32.30  125.27   91.41 <
  17   3   5   36.78   13.55    5.64 <
  17   3  -5   36.78   45.15    2.26 o
  19   3   5   41.17   36.13    2.26 o
  19   3  -5   41.17   41.77    2.26 o
  21   3   5   59.33   61.05   10.18 o
  21   3  -5   59.33   65.58    6.78 o
  23   3   5   51.94   45.18   25.98 <
  23   3  -5   51.94   19.20    5.65 o
   1   5   5  406.48  579.19  252.50 <
   1   5  -5  406.47  592.36  154.37 o
   3   5   5  734.87  754.95   79.99 o
   3   5  -5  734.87  586.21   18.75 o
   5   5   5  181.03  204.51   79.73 <
   5   5  -5  181.03  144.43   28.89 o
   7   5   5  116.29   88.05    4.57 o
   7   5  -5  116.29  137.22   28.59 o
   9   5   5   51.01   99.64   39.63 <
   9   5  -5   51.01  124.55    5.66 o
  11   5   5    9.08   83.30   78.80 <
  11   5  -5    9.08   18.01    4.50 o
  13   5   5  347.00  289.27   53.87 o
  13   5  -5  347.00  427.47  100.72 o
  15   5   5    7.40  113.65  106.90 <
  15   5  -5    7.40   90.02   86.65 <
  17   5   5    9.17   73.15   41.64 <
  17   5  -5    9.17   54.02   49.52 <
  19   5   5   20.24   60.84   21.41 <
  19   5  -5   20.24   20.28    4.51 o
  21   5   5    1.78   39.36   26.99 <
  21   5  -5    1.78   19.12    4.50 o
  23   5   5    9.95   27.01   12.38 <
  23   5  -5    9.95   16.88    2.25 o
   1   7   5  157.22  147.39    6.91 o
   1   7  -5  157.22  137.02    4.61 o
   3   7   5  280.18  228.44   45.69 o
   3   7  -5  280.18  228.44   52.72 o
   5   7   5   54.94   54.40    6.80 o
   5   7  -5   54.95   62.34    4.53 o
   7   7   5   15.01   19.15    3.38 o
   7   7  -5   15.01   70.98    4.51 o
   9   7   5  122.70   89.13   11.43 o
   9   7  -5  122.70  103.99    8.00 o
  11   7   5   95.19   50.06   10.24 o
  11   7  -5   95.19   92.16   20.48 o
  13   7   5   34.47   58.70   12.42 o
  13   7  -5   34.47   50.80    7.90 o
  15   7   5   53.19   58.81    9.05 o
  15   7  -5   53.19  149.29   90.48 <
  17   7   5  124.01  111.60   29.61 o
  17   7  -5  124.01  211.82   72.88 <
  19   7   5   75.45   43.04    3.40 o
  19   7  -5   75.45   60.03    4.53 o
  21   7   5    8.09   11.25    2.25 o
  21   7  -5    8.09   -3.38    6.75 <
   1   9   5   68.23   91.97   38.61 <
   1   9  -5   68.23   86.30   11.35 o
   3   9   5  224.06  182.13   15.08 o
   3   9  -5  224.06  157.77    9.28 o
   5   9   5  129.30  107.58    4.58 o
   5   9  -5  129.30  149.93   34.34 o
   7   9   5  197.75  115.39   55.39 <
   7   9  -5  197.75  118.85    6.92 o
   9   9   5    9.95   30.40   13.51 <
   9   9  -5    9.95   13.51   13.51 <
  11   9   5   20.80   21.42    2.25 o
  11   9  -5   20.80   21.42    6.76 o
  13   9   5   27.31   22.56    1.13 o
  13   9  -5   27.31   14.66    1.13 o
  15   9   5    1.31   13.49    5.62 <
  15   9  -5    1.31    4.50    1.12 o
  17   9   5   28.05   25.93    2.26 o
  17   9  -5   28.05   39.46    2.26 o
  19   9   5   95.75   91.90   13.61 o
  19   9  -5   95.75   90.77   18.15 o
  21   9   5   14.65   16.89    7.88 <
  21   9  -5   14.65    7.88    2.25 o
   1  11   5   74.43   73.82   23.85 o
   1  11  -5   74.43   39.75    3.41 o
   3  11   5  108.30   59.31    3.42 o
   3  11  -5  108.30   49.05   23.95 <
   5  11   5    0.90   10.12    9.00 <
   5  11  -5    0.90   10.12    3.37 <
   7  11   5   46.02   27.14    5.65 o
   7  11  -5   46.02   42.97    5.65 o
   9  11   5   59.45   72.48   16.99 o
   9  11  -5   59.45   55.49    5.66 o
  11  11   5    1.71    9.00    4.50 <
  11  11  -5    1.71    2.25    4.50 <
  13  11   5   45.24   57.62   16.95 o
  13  11  -5   45.24   22.60    7.91 <
  15  11   5   33.96   48.52    9.03 o
  15  11  -5   33.96   29.34    1.13 o
  17  11   5    5.21    6.75    2.25 o
  17  11  -5    5.21    4.50    1.12 o
  19  11   5    1.35   10.12    2.25 o
  19  11  -5    1.35    6.75    3.37 <
  21  11   5    3.50   12.37    5.62 <
  21  11  -5    3.50    4.50    6.75 <
   1  13   5    8.28    4.50    3.38 <
   1  13  -5    8.28   11.26    9.00 <
   3  13   5   75.66   86.26    4.54 o
   3  13  -5   75.66   57.88   30.64 <
   5  13   5  153.07  119.12    4.58 o
   5  13  -5  153.07  295.51  156.91 <
   7  13   5   74.15   62.38    7.94 o
   7  13  -5   74.15   72.59    6.81 o
   9  13   5   23.80   25.93    3.38 o
   9  13  -5   23.80   19.17    9.02 <
  11  13   5   25.43   21.42    6.76 o
  11  13  -5   25.43   22.55   18.04 <
  13  13   5   16.12    6.76    3.38 <
  13  13  -5   16.12   10.14    2.25 o
  15  13   5   15.15   10.13    1.13 o
  15  13  -5   15.15    7.88    5.63 <
  17  13   5   12.28    4.50    1.13 o
  17  13  -5   12.28   10.13    5.63 <
  19  13   5    0.59    2.25    2.25 <
  19  13  -5    0.59   -3.37    1.12 <
   1  15   5   24.56    6.77    3.38 <
   1  15  -5   24.56   20.30    3.38 o
   3  15   5    1.12    1.12    3.37 <
   3  15  -5    1.12    2.25    4.50 <
   5  15   5    8.88    2.25   10.13 <
   5  15  -5    8.88    7.88    5.63 <
   7  15   5   51.85  162.84    9.05 o
   7  15  -5   51.85  136.83    9.05 o
   9  15   5   13.99   38.28   22.52 <
   9  15  -5   14.00   23.65   15.76 <
  11  15   5   15.47   15.77    2.25 o
  11  15  -5   15.47   22.52    4.50 o
  13  15   5   18.78    9.01    2.25 o
  13  15  -5   18.78   18.02    3.38 o
  15  15   5    9.31   15.75    4.50 o
  15  15  -5    9.31    7.88    4.50 <
  17  15   5   20.55   12.39    3.38 o
  17  15  -5   20.55   23.65    5.63 o
   1  17   5    0.86   22.49    3.37 o
   1  17  -5    0.86    1.12    3.37 <
   3  17   5    3.86   10.12    3.37 <
   3  17  -5    3.86   10.12    4.50 <
   5  17   5    0.29    4.50    5.62 <
   5  17  -5    0.29   11.24    4.50 <
   7  17   5   37.54   41.76    7.90 o
   7  17  -5   37.54   67.73    9.03 o
   9  17   5   35.84   14.67    6.77 <
   9  17  -5   35.84   13.54   10.16 <
  11  17   5   21.44   30.42    3.38 o
  11  17  -5   21.44   28.17    2.25 o
  13  17   5    1.68    7.87    2.25 o
  13  17  -5    1.68   -3.37    4.50 <
  15  17   5   21.80   16.90    9.01 <
  15  17  -5   21.80   22.53   13.52 <
   1  19   5    9.83   11.25    4.50 <
   1  19  -5    9.83   18.01    6.75 <
   3  19   5    3.47   -6.75    4.50 <
   3  19  -5    3.47   10.12    4.50 <
   5  19   5   11.63    9.01   11.26 <
   5  19  -5   11.63   36.02    4.50 o
   7  19   5   50.94   76.84    9.04 o
   7  19  -5   50.94   51.98    9.04 o
   9  19   5   41.16   71.11    9.03 o
   9  19  -5   41.16   42.89    4.52 o
  11  19   5    2.87   -6.75   24.74 <
  11  19  -5    2.87    9.00    5.62 <
  13  19   5    0.58    4.50    8.99 <
  13  19  -5    0.58    2.25    5.62 <
   1  21   5    4.80   37.12   31.50 <
   1  21  -5    4.80    2.25    5.62 <
   3  21   5   18.95   -4.51    4.51 <
   3  21  -5   18.95   28.16   10.14 <
   5  21   5    0.93   -3.37    4.50 <
   5  21  -5    0.93    1.12    6.75 <
   7  21   5    5.45   -6.75   10.12 <
   7  21  -5    5.45   10.12    9.00 <
   9  21   5    4.17    9.00    9.00 <
   9  21  -5    4.17  -11.25    6.75 <
  11  21   5    1.46    0.00    7.87 <
  11  21  -5    1.46    5.62    3.37 <
   1  23   5   11.62   13.51    5.63 <
   1  23  -5   11.62    1.13   21.38 <
   3  23   5   15.87   -2.25   10.13 <
   3  23  -5   15.87    9.01    5.63 <
   5  23   5    7.32    1.13    6.75 <
   5  23  -5    7.32    3.38   10.13 <
   7  23   5    3.21    4.50   10.12 <
   7  23  -5    3.21   19.12   12.37 <
   2   0   6  224.53  235.49    4.64 o
   2   0  -6  224.53  212.29   30.16 o
   6   0   6   70.65   95.35   22.70 o
   6   0  -6   70.65  120.32   65.83 <
  10   0   6  645.86  865.89   12.11 o
  10   0  -6  645.86  801.71   13.32 o
  14   0   6   58.49   45.26    4.53 o
  14   0  -6   58.49   76.95    5.66 o
  18   0   6   41.10   45.15    5.64 o
  18   0  -6   41.10   23.71    5.64 o
   0   2   6  481.28  597.42  170.35 o
   0   2  -6  481.28  545.84   21.59 o
   2   2   6  116.11  138.28   26.28 o
   2   2  -6  116.11  131.42   19.43 o
   4   2   6   75.36   88.62   13.63 o
   4   2  -6   75.36  101.11   10.23 o
   6   2   6   74.09   82.89    7.95 o
   6   2  -6   74.09  118.10   24.98 o
   8   2   6   17.09   22.54    4.51 o
   8   2  -6   17.09   14.65    3.38 o
  10   2   6   11.09   28.15    6.76 o
  10   2  -6   11.09   21.39   12.38 <
  12   2   6  129.40  130.10   33.09 o
  12   2  -6  129.40  125.53    4.56 o
  14   2   6   12.98   15.76   11.26 <
  14   2  -6   12.98   13.51    2.25 o
  16   2   6   21.76   58.60   30.43 <
  16   2  -6   21.76   25.92    9.01 <
  18   2   6   15.33   32.65   18.02 <
  18   2  -6   15.33   10.13    3.38 <
  20   2   6   37.31   49.64    2.26 o
  20   2  -6   37.31   51.90   16.92 o
   2   4   6  219.15  225.87   46.33 o
   2   4  -6  219.15  267.57   26.64 o
   4   4   6  107.24  158.56   18.25 o
   4   4  -6  107.24  152.86   42.21 o
   6   4   6    2.56   13.50    5.62 <
   6   4  -6    2.56   11.25    5.62 <
   8   4   6  195.09  137.08   38.01 o
   8   4  -6  195.09  122.11   25.34 o
  10   4   6   45.56   56.53   10.17 o
  10   4  -6   45.56   54.27    7.91 o
  12   4   6   67.23   88.37   21.53 o
  12   4  -6   67.23   94.04   31.72 <
  14   4   6  162.28  164.74    9.15 o
  14   4  -6  162.28  210.50    3.43 o
  16   4   6   50.38   59.90    3.39 o
  16   4  -6   50.38   42.94    2.26 o
  18   4   6   10.89   33.77   13.51 <
  18   4  -6   10.89   11.26    3.38 o
  20   4   6   41.47   46.27    6.77 o
  20   4  -6   41.47   41.76   16.93 <
   0   6   6   12.02  369.38  353.61 <
   0   6  -6   12.02  130.63   84.46 <
   2   6   6  133.13  180.82   62.94 <
   2   6  -6  133.13  211.72   97.28 <
   4   6   6    6.91   36.01   37.14 <
   4   6  -6    6.91   88.90   52.89 <
   6   6   6    4.12   61.87   37.12 <
   6   6  -6    4.12   11.25   12.37 <
   8   6   6   42.09   50.86    9.04 o
   8   6  -6   42.09   33.91    3.39 o
  10   6   6   44.35   79.12   48.60 <
  10   6  -6   44.34   77.99    5.65 o
  12   6   6   64.19  164.20   46.43 o
  12   6  -6   64.19   79.27    5.66 o
  14   6   6   11.80   28.14   11.26 <
  14   6  -6   11.80   13.51    5.63 <
  16   6   6   57.10   36.19   24.88 <
  16   6  -6   57.10  386.73  325.67 <
  18   6   6   72.39   87.17   29.43 <
  18   6  -6   72.39  114.34   35.09 o
  20   6   6   46.99   60.97   18.07 o
  20   6  -6   46.99   59.84   21.45 <
   2   8   6   31.07   31.61    2.26 o
   2   8  -6   31.07   88.05   45.15 <
   4   8   6   32.20   37.26   27.09 <
   4   8  -6   32.20   23.71    4.52 o
   6   8   6   10.12   13.51    2.25 o
   6   8  -6   10.12   19.14    2.25 o
   8   8   6  183.85  143.61   65.48 <
   8   8  -6  183.85  132.12   60.89 <
  10   8   6   26.93   18.04    2.26 o
  10   8  -6   26.93   20.30    7.89 <
  12   8   6   34.67   32.73    4.51 o
  12   8  -6   34.67   48.53   16.93 <
  14   8   6   89.07   69.22   11.35 o
  14   8  -6   89.07  122.55   55.60 <
  16   8   6   19.70   36.05    4.51 o
  16   8  -6   19.70   56.33   20.28 <
  18   8   6   31.03   36.08    3.38 o
  18   8  -6   31.03   45.10   12.40 o
  20   8   6   14.42    3.38    2.25 <
  20   8  -6   14.42   19.14    5.63 o
   0  10   6  405.73  397.60   10.62 o
   0  10  -6  405.73  466.03   12.98 o
   2  10   6    2.98   13.50    3.37 o
   2  10  -6    2.98    6.75    2.25 o
   4  10   6   26.21   29.33   10.15 <
   4  10  -6   26.21   16.92    2.26 o
   6  10   6   19.93    3.38    4.51 <
   6  10  -6   19.93    5.63    3.38 <
   8  10   6   69.47   28.33   18.13 <
   8  10  -6   69.47   35.13    5.67 o
  10  10   6  104.81  167.18    7.96 o
  10  10  -6  104.81   88.71   19.33 o
  12  10   6   21.89   14.65    4.51 o
  12  10  -6   21.89   16.90    1.13 o
  14  10   6   75.20   44.18   12.46 o
  14  10  -6   75.20   54.37    4.53 o
  16  10   6   37.64   30.47    2.26 o
  16  10  -6   37.64   51.90   16.93 o
  18  10   6   30.30   14.66    7.89 <
  18  10  -6   30.30   22.55    2.25 o
   2  12   6   65.28   77.04    3.40 o
   2  12  -6   65.28   62.31   20.39 o
   4  12   6   90.83   74.98   29.54 <
   4  12  -6   90.83  105.66   19.31 o
   6  12   6   65.58   40.78   14.72 <
   6  12  -6   65.58   41.91    3.40 o
   8  12   6   18.71   11.27   14.65 <
   8  12  -6   18.71   22.53    6.76 o
  10  12   6    0.54   10.12    6.75 <
  10  12  -6    0.54    2.25    2.25 <
  12  12   6   15.61   16.89    2.25 o
  12  12  -6   15.61   16.89    2.25 o
  14  12   6   44.36   38.39   11.29 o
  14  12  -6   44.36   46.30    1.13 o
  16  12   6    0.65    1.12    1.12 <
  16  12  -6    0.65    1.12    3.37 <
  18  12   6   14.40   11.26    2.25 o
  18  12  -6   14.40   10.13    2.25 o
   0  14   6   78.81   68.05    9.07 o
   0  14  -6   78.81   88.46    9.07 o
   2  14   6    8.38   10.13    3.38 <
   2  14  -6    8.38   24.76   16.88 <
   4  14   6  134.14   98.10   34.22 <
   4  14  -6  134.14  173.39    7.99 o
   6  14   6   18.04   25.91    6.76 o
   6  14  -6   18.04   14.64    4.51 o
   8  14   6   18.41   25.91    6.76 o
   8  14  -6   18.41    1.13    9.01 <
  10  14   6   51.00   58.77    7.91 o
  10  14  -6   51.00   20.34   10.17 <
  12  14   6   30.77   29.32   21.43 <
  12  14  -6   30.77   11.28    5.64 <
  14  14   6    2.49    5.62    2.25 <
  14  14  -6    2.49    2.25    2.25 <
  16  14   6    8.44    1.13    2.25 <
  16  14  -6    8.44    4.50    5.63 <
   2  16   6    3.97    6.75    3.37 <
   2  16  -6    3.97   11.25    3.37 o
   4  16   6   25.12   31.56    3.38 o
   4  16  -6   25.12   23.67    3.38 o
   6  16   6   71.90  116.65    4.53 o
   6  16  -6   71.90   62.29    4.53 o
   8  16   6    6.81   11.25    4.50 <
   8  16  -6    6.81    2.25    7.88 <
  10  16   6   20.97   24.78    7.89 o
  10  16  -6   20.97   14.65    3.38 o
  12  16   6    1.92   -2.25    3.37 <
  12  16  -6    1.92   -3.37    2.25 <
  14  16   6    6.81    2.25    7.88 <
  14  16  -6    6.81   -2.25    3.38 <
   0  18   6   18.32   23.65   12.39 <
   0  18  -6   18.32   -3.38   13.52 <
   2  18   6   14.17   18.01    6.76 <
   2  18  -6   14.17   18.01    9.01 <
   4  18   6   18.34   15.77    4.51 o
   4  18  -6   18.34   23.65    4.51 o
   6  18   6    6.14    9.00    4.50 <
   6  18  -6    6.14   -4.50    4.50 <
   8  18   6    7.50    0.00   13.50 <
   8  18  -6    7.50   11.25    7.88 <
  10  18   6   23.16   11.27    6.76 <
  10  18  -6   23.16   15.77   12.39 <
  12  18   6    6.13   -5.62    3.37 <
  12  18  -6    6.13   11.25   18.00 <
   2  20   6   10.51    9.00    5.63 <
   2  20  -6   10.51   31.51   13.51 <
   4  20   6   34.38   16.92    4.51 o
   4  20  -6   34.38   12.41    5.64 <
   6  20   6    7.26   22.50    5.63 o
   6  20  -6    7.26   23.63   19.13 <
   8  20   6    2.68   10.12   10.12 <
   8  20  -6    2.68    6.75   11.25 <
   0  22   6    8.93   15.75   13.50 <
   0  22  -6    8.93    6.75   13.50 <
   2  22   6    4.79    4.50    5.62 <
   2  22  -6    4.79    9.00    5.62 <
   1   1   7   31.55   48.53    6.77 o
   1   1  -7   31.55   42.89    6.77 o
   3   1   7  112.31  133.34   18.24 o
   3   1  -7  112.31  115.11   12.54 o
   5   1   7  141.47  113.18   20.58 o
   5   1  -7  141.47  120.04   36.58 o
   7   1   7   32.44   25.96    4.51 o
   7   1  -7   32.44   40.63   14.67 <
   9   1   7    2.50   29.24   13.50 <
   9   1  -7    2.50   11.25    9.00 <
  11   1   7  100.49   89.78   26.14 o
  11   1  -7  100.49   90.91   15.91 o
  13   1   7   11.44   19.14    4.50 o
  13   1  -7   11.44   18.01    4.50 o
  15   1   7  128.05  138.88   34.15 o
  15   1  -7  128.05  143.43   17.08 o
  17   1   7   12.51    6.75    6.75 <
  17   1  -7   12.51   18.01    2.25 o
  19   1   7    3.73    4.50    4.50 <
  19   1  -7    3.73   10.12    2.25 o
   1   3   7   71.01   69.18    5.67 o
   1   3  -7   71.01   81.65   18.15 o
   3   3   7   29.54   31.59   10.15 o
   3   3  -7   29.54   24.82    3.39 o
   5   3   7  103.49  138.85   26.18 o
   5   3  -7  103.49  143.40   22.76 o
   7   3   7   17.44   12.39    3.38 o
   7   3  -7   17.44   12.39    5.63 <
   9   3   7    5.57   23.63   12.38 <
   9   3  -7    5.57    9.00    2.25 o
  11   3   7   21.79   19.16    7.89 <
  11   3  -7   21.79   34.94    2.25 o
  13   3   7   48.02   55.36   24.86 <
  13   3  -7   48.02   56.49    2.26 o
  15   3   7   32.04   40.60    2.26 o
  15   3  -7   32.04   37.22   16.92 <
  17   3   7   10.72    6.75    2.25 o
  17   3  -7   10.72    2.25    2.25 <
  19   3   7    0.22    0.00    5.62 <
  19   3  -7    0.22    2.25    2.25 <
   1   5   7   68.28   99.75   17.00 o
   1   5  -7   68.28   80.48    7.93 o
   3   5   7  112.38  121.90   19.37 o
   3   5  -7  112.38   97.98   18.23 o
   5   5   7    5.49   18.00   11.25 <
   5   5  -7    5.49   29.25   11.25 <
   7   5   7    5.37   16.88    3.38 o
   7   5  -7    5.37    4.50   12.38 <
   9   5   7   40.68   60.98   13.55 o
   9   5  -7   40.68   60.98   13.55 o
  11   5   7    2.34   15.74    5.62 <
  11   5  -7    2.34    6.75    2.25 o
  13   5   7  162.98  193.11   35.42 o
  13   5  -7  162.98  126.83   34.28 o
  15   5   7   40.64   54.18    9.03 o
  15   5  -7   40.64   89.17   28.22 o
  17   5   7   47.96   66.63   33.88 <
  17   5  -7   47.96   71.14   20.33 o
   1   7   7   78.87  122.54   49.92 <
   1   7  -7   78.87   70.35   13.62 o
   3   7   7    1.42   53.98   30.36 <
   3   7  -7    1.42  116.95   70.84 <
   5   7   7    1.04   61.84   43.85 <
   5   7  -7    1.04   43.85   24.74 <
   7   7   7   20.47   86.77   54.09 <
   7   7  -7   20.47   43.95   13.52 o
   9   7   7   37.54   74.50   44.02 <
   9   7  -7   37.54   18.06    4.52 o
  11   7   7   20.96   54.08   30.42 <
  11   7  -7   20.96   23.66    4.51 o
  13   7   7   13.17   45.03   21.39 <
  13   7  -7   13.17   12.38    5.63 <
  15   7   7    4.87   20.25   19.12 <
  15   7  -7    4.87    7.87    5.62 <
  17   7   7   15.19   34.90   11.26 o
  17   7  -7   15.19   49.54    7.88 o
   1   9   7    7.81   19.13    2.25 o
   1   9  -7    7.81    5.63    2.25 <
   3   9   7   11.79    5.63    2.25 <
   3   9  -7   11.79   18.01   18.01 <
   5   9   7   11.58   16.89    7.88 <
   5   9  -7   11.58    6.75   12.38 <
   7   9   7   35.04    5.64    9.03 <
   7   9  -7   35.04   -4.51   10.16 <
   9   9   7   49.77   46.33   54.25 <
   9   9  -7   49.77   37.29   16.95 <
  11   9   7   43.39   25.97    4.52 o
  11   9  -7   43.39   51.94   37.26 <
  13   9   7   21.46   12.39    3.38 o
  13   9  -7   21.46   73.23   59.71 <
  15   9   7   10.87    6.75    2.25 o
  15   9  -7   10.87   16.88   12.38 <
  17   9   7   43.60   18.06    4.51 o
  17   9  -7   43.60   31.60    6.77 o
   1  11   7  113.20  116.08    3.41 o
   1  11  -7  113.20   81.94    9.10 o
   3  11   7    5.47    3.37   10.12 <
   3  11  -7    5.47   13.50    3.37 o
   5  11   7   11.91    5.63    7.88 <
   5  11  -7   11.91    6.75    3.38 <
   7  11   7   17.78    7.88    5.63 <
   7  11  -7   17.78   15.77    3.38 o
   9  11   7   19.47   -2.25   18.02 <
   9  11  -7   19.47   22.53    4.51 o
  11  11   7   19.51    0.00    5.63 <
  11  11  -7   19.51   10.14    2.25 o
  13  11   7   27.98   16.91    9.02 <
  13  11  -7   27.98   13.53    4.51 o
  15  11   7   23.88   19.15    2.25 o
  15  11  -7   23.88   22.53    4.51 o
   1  13   7   12.77   13.51    9.01 <
   1  13  -7   12.77   20.26    3.38 o
   3  13   7   22.27   22.54   11.27 <
   3  13  -7   22.27   11.27    9.02 <
   5  13   7   30.34   11.28    7.89 <
   5  13  -7   30.34   22.56    6.77 o
   7  13   7    8.00    4.50    3.38 <
   7  13  -7    8.00   -1.13    6.75 <
   9  13   7   25.61   18.03   15.78 <
   9  13  -7   25.61   25.92    6.76 o
  11  13   7   28.58   15.78    5.64 <
  11  13  -7   28.58   36.07   15.78 <
  13  13   7    7.03    9.00    7.88 <
  13  13  -7    7.03   -2.25    6.75 <
   1  15   7   37.69   23.70    7.90 <
   1  15  -7   37.69   29.34   15.80 <
   3  15   7   38.20   22.57   10.16 <
   3  15  -7   38.20   16.93   13.54 <
   5  15   7    3.22    4.50    3.37 <
   5  15  -7    3.22    9.00    4.50 <
   7  15   7    3.90    1.12    4.50 <
   7  15  -7    3.90   12.37    9.00 <
   9  15   7   32.46   36.09    5.64 o
   9  15  -7   32.46   37.21    9.02 o
  11  15   7   32.69   53.00   10.15 o
  11  15  -7   32.69   25.94    6.77 o
   1  17   7   23.17   11.27    4.51 <
   1  17  -7   23.17    4.51   21.41 <
   3  17   7    2.49   12.37    3.37 o
   3  17  -7    2.49   -5.62   20.24 <
   5  17   7   15.85   -1.13    3.38 <
   5  17  -7   15.85   12.39    4.50 <
   7  17   7    4.66    3.37    7.87 <
   7  17  -7    4.66    9.00   11.25 <
   9  17   7   13.22   14.63   13.51 <
   9  17  -7   13.22    3.38    7.88 <
   1  19   7    1.26   11.24    7.87 <
   1  19  -7    1.26    2.25    3.37 <
   3  19   7    0.77    7.87    5.62 <
   3  19  -7    0.77    2.25    4.50 <
   5  19   7    1.26   -5.62    4.50 <
   5  19  -7    1.26   -1.12    6.75 <
   0   0   8 1182.38 1002.11   11.34 o
   0   0  -8 1182.38 1295.81   12.61 o
   4   0   8   42.25   37.27    1.13 o
   4   0  -8   42.25   54.21   25.98 <
   8   0   8    8.76    7.88    6.75 <
   8   0  -8    8.76    2.25    3.38 <
  12   0   8   21.26   -1.13   13.52 <
  12   0  -8   21.26   19.15    6.76 <
  16   0   8   56.38   64.40    6.78 o
  16   0  -8   56.38   46.33    6.78 o
   2   2   8   59.31   67.89   18.10 o
   2   2  -8   59.31   47.52    3.39 o
   4   2   8   19.23   38.31   11.27 o
   4   2  -8   19.23   37.18    9.01 o
   6   2   8   22.34   23.67    3.38 o
   6   2  -8   22.34   21.41    2.25 o
   8   2   8   43.03   41.78    7.90 o
   8   2  -8   43.03   40.65   12.42 o
  10   2   8  101.58   86.30   23.85 o
  10   2  -8  101.58   71.54   29.52 <
  12   2   8    1.25    6.75    4.50 <
  12   2  -8    1.25    1.12    2.25 <
  14   2   8   31.30   16.91    9.02 <
  14   2  -8   31.30   25.93    2.26 o
  16   2   8    8.52    5.63    3.38 <
  16   2  -8    8.52   -2.25    6.75 <
   0   4   8   82.16  130.43   40.83 o
   0   4  -8   82.16  115.68   35.16 o
   2   4   8   27.62   22.55    3.38 o
   2   4  -8   27.62   10.15    1.13 o
   4   4   8    9.17    7.88    2.25 o
   4   4  -8    9.17    6.75    3.38 <
   6   4   8   24.11   29.31   16.91 <
   6   4  -8   24.11   27.05   13.53 <
   8   4   8   21.27   22.53    7.89 <
   8   4  -8   21.27   21.41    6.76 o
  10   4   8  108.02  104.52   26.13 o
  10   4  -8  108.02   82.94   28.40 <
  12   4   8   61.00   47.49   20.35 <
  12   4  -8   61.00   46.36   13.57 o
  14   4   8    6.15   10.12    2.25 o
  14   4  -8    6.15    6.75   12.37 <
   2   6   8   39.75   41.77    6.77 o
   2   6  -8   39.75   24.84    7.90 o
   4   6   8   38.49   31.61   12.42 <
   4   6  -8   38.49   25.96    7.90 o
   6   6   8   22.00   33.80    2.25 o
   6   6  -8   22.00   25.92   10.14 <
   8   6   8   11.35   -2.25    3.38 <
   8   6  -8   11.35    3.38    3.38 <
  10   6   8   28.26   23.67    5.64 o
  10   6  -8   28.26   37.20   10.15 o
  12   6   8   32.97   19.17    3.38 o
  12   6  -8   32.97   30.45    5.64 o
  14   6   8   92.27  119.03   39.67 <
  14   6  -8   92.27  122.43   27.21 o
   0   8   8   57.89   63.33   10.18 o
   0   8  -8   57.89   62.20   20.36 o
   2   8   8   32.70   72.20   36.10 <
   2   8  -8   32.70   28.20    7.90 o
   4   8   8    3.25   32.62   15.75 <
   4   8  -8    3.25   19.12    9.00 <
   6   8   8    6.15   29.25   15.75 <
   6   8  -8    6.15   34.88   24.75 <
   8   8   8   10.63   36.02   21.38 <
   8   8  -8   10.63   69.78   56.27 <
  10   8   8    0.64   17.99   11.24 <
  10   8  -8    0.64    9.00    7.87 <
  12   8   8    8.89   14.63   14.63 <
  12   8  -8    8.90   14.63   13.50 <
  14   8   8    9.59    9.00    4.50 <
  14   8  -8    9.59   28.13   16.88 <
   2  10   8   48.44   35.02    2.26 o
   2  10  -8   48.44   16.95   10.17 <
   4  10   8   83.82   48.74   13.60 o
   4  10  -8   83.82    6.80   37.41 <
   6  10   8   27.25    6.76    6.76 <
   6  10  -8   27.25   20.29    9.02 <
   8  10   8    2.93    6.75    3.37 <
   8  10  -8    2.93   11.25    9.00 <
  10  10   8   54.65   13.56   24.86 <
  10  10  -8   54.65   46.33   46.33 <
  12  10   8    7.79   11.25    5.63 <
  12  10  -8    7.79    7.88    6.75 <
   0  12   8    0.60   -4.50    7.87 <
   0  12  -8    0.60   -3.37    6.75 <
   2  12   8    7.82    6.75    2.25 o
   2  12  -8    7.82    6.75    2.25 o
   4  12   8   55.85   38.43   19.21 <
   4  12  -8   55.85   23.74   16.95 <
   6  12   8    8.38    7.88    7.88 <
   6  12  -8    8.38    9.00    4.50 <
   8  12   8    1.86   10.12    3.37 <
   8  12  -8    1.86   -1.12    5.62 <
  10  12   8   13.02    5.63   12.38 <
  10  12  -8   13.02   -6.75    7.88 <
   2  14   8    1.56    4.50    4.50 <
   2  14  -8    1.56    0.00    4.50 <
   4  14   8    0.79    1.12    3.37 <
   4  14  -8    0.79   -2.25    6.75 <
   6  14   8   71.13   79.20   14.71 o
   6  14  -8   71.13   54.31   31.68 <
   8  14   8    3.46    2.25    3.37 <
   8  14  -8    3.46   -4.50    4.50 <
   0  16   8   13.84    9.01    7.88 <
   0  16  -8   13.84   -2.25    9.01 <
   2  16   8    1.50    2.25    4.50 <
   2  16  -8    1.50    4.50    4.50 <
   4  16   8    6.84    3.37    3.37 <
   4  16  -8    6.84   12.37    6.75 <
   1   1   9   40.48   37.25    2.26 o
   1   1  -9   40.48   40.63    4.51 o
   3   1   9   16.19   18.02    2.25 o
   3   1  -9   16.19    9.01    2.25 o
   5   1   9   19.60   13.52    2.25 o
   5   1  -9   19.60   23.65   10.14 <
   7   1   9   65.43   62.21   18.10 o
   7   1  -9   65.43   70.13   24.88 <
   9   1   9    0.10   10.12    3.37 <
   9   1  -9    0.10    8.99    3.37 <
  11   1   9   18.97   13.51    4.50 o
  11   1  -9   18.97    7.88    7.88 <
   1   3   9   14.63   10.13    2.25 o
   1   3  -9   14.63    9.01    5.63 <
   3   3   9    4.31    4.50    2.25 <
   3   3  -9    4.31    9.00    4.50 <
   5   3   9   89.74  100.90   29.48 o
   5   3  -9   89.74   81.63   24.94 o
   7   3   9    1.66    3.37    2.25 <
   7   3  -9    1.66    7.87    2.25 o
   9   3   9    3.75    4.50    4.50 <
   9   3  -9    3.75   -1.12    2.25 <
  11   3   9   18.92   12.39    5.63 <
  11   3  -9   18.92   12.39    5.63 <
   1   5   9    7.77    7.88    3.38 <
   1   5  -9    7.77    7.88    2.25 o
   3   5   9  100.42   98.74   15.89 o
   3   5  -9  100.42   88.52   17.02 o
   5   5   9    0.41    6.75    2.25 o
   5   5  -9    0.41    7.87    2.25 o
   7   5   9    8.88    6.75    1.13 o
   7   5  -9    8.88    4.50    3.38 <
   9   5   9    6.28    2.25    2.25 <
   9   5  -9    6.28    6.75    5.62 <
   1   7   9   27.72   25.93    9.02 <
   1   7  -9   27.72   23.67   11.27 <
   3   7   9    0.34    1.12    3.37 <
   3   7  -9    0.34    5.62    4.50 <
   5   7   9    6.68    9.00    4.50 <
   5   7  -9    6.68    3.38    6.75 <
   7   7   9   27.85   25.92   11.27 <
   7   7  -9   27.85   18.03   13.53 <
   9   7   9    9.65    7.88    5.63 <
   9   7  -9    9.65    5.63    5.63 <
   1   9   9    0.84    5.62    3.37 <
   1   9  -9    0.84   58.47   31.48 <
   3   9   9   36.99   19.18    9.02 <
   3   9  -9   36.99   21.43    7.90 <
   5   9   9    3.95    3.37    5.62 <
   5   9  -9    3.95   10.12    3.37 <
   7   9   9   14.18   15.76    6.75 <
   7   9  -9   14.18   14.63   15.76 <
   1  11   9    4.61    7.87    5.62 <
   1  11  -9    4.61    1.12    3.37 <
   3  11   9    6.36    4.50    4.50 <
   3  11  -9    6.36    2.25    4.50 <

#=======================================================================
