# Supplementary material for: Accurate structure models and absolute configuration determination using dynamical effects in continuous-rotation 3D electron diffraction data
Source: Nat Chem. 2023 Apr 20;15(6):848–55. doi: 10.1038/s41557-023-01186-1 (PMC10239730; doi:10.1038/s41557-023-01186-1)
Supplement: Supplementary file 2 — An archive with the CIF files of all refinements (kinematical and dynamical) of compounds analysed in detail in the Article. [file 41557_2023_1186_MOESM2_ESM.zip › quartz.cif]

#=======================================================================
data_global
#=======================================================================
_audit_creation_method                   'Jana2006 Version : 07/02/2020'

_publ_section_references
;
Palatinus L. & Chapuis G. (2007). J. Appl. Cryst. 40, 786-790.

Palatinus, L., Jacob, D., Cuvillier, P., Klementova, M., Sinkler, W. & Marks,
L. D. (2013). Acta Cryst. A. 69, 171-188.

Petricek, V., Dusek, M. & Palatinus L. (2014). Z. Kristallogr. 229(5), 345-352.

Palatinus, L., Brazda, P., Jelinek, M., Hrda, J., Steciuk, G. & Klementova, M.
(2019). Acta Cryst. B. 75, 512-522.
;
#=======================================================================
data_quartz_dynamical
#=======================================================================
_computing_data_collection               'self-written scripts, OLYMPUS iTEM'
_computing_cell_refinement               'PETS2'
_computing_data_reduction                'PETS2'
_computing_structure_solution            'superflip'
_computing_structure_refinement          'Jana2006/Dyngo'
_computing_molecular_graphics            'VESTA 3'
#=======================================================================

# 5. CHEMICAL DATA

_chemical_name_common                    'alpha-quartz'
_chemical_formula_moiety                 'Si1 O2'
_chemical_formula_sum                    'Si1 O2'
_chemical_formula_weight                 60.1
_chemical_compound_source                ?

#=======================================================================

# 6. CRYSTAL DATA

_symmetry_cell_setting                   trigonal
_symmetry_space_group_name_H-M           'P 32 2 1'
_symmetry_space_group_name_Hall          'P 32;2"'
_symmetry_Int_Tables_number              154

loop_
 _space_group_symop_id
 _space_group_symop_operation_xyz
 1   x,y,z
 2   -y,x-y,z+2/3
 3   -x+y,-x,z+1/3
 4   y,x,-z
 5   x-y,-y,-z+1/3
 6   -x,-x+y,-z+2/3

_cell_length_a                           4.9226
_cell_length_b                           4.9226
_cell_length_c                           5.4003
_cell_angle_alpha                        90
_cell_angle_beta                         90
_cell_angle_gamma                        120
_cell_volume                             113.3281

_cell_formula_units_Z                    3

_cell_measurement_reflns_used            ?
_cell_measurement_theta_min              ?
_cell_measurement_theta_max              ?
_cell_measurement_temperature            293
_cell_special_details
; ?
;

_exptl_crystal_density_diffrn            2.6411
_exptl_crystal_density_meas              ?
_exptl_crystal_density_method            ?
_exptl_crystal_F_000                     90

_exptl_absorpt_coefficient_mu            0
_exptl_crystal_description               ?
_exptl_crystal_size_max                  ?
_exptl_crystal_size_mid                  ?
_exptl_crystal_size_min                  ?
_exptl_crystal_size_rad                  ?
_exptl_crystal_colour                    ?
_exptl_absorpt_correction_type           ?
_exptl_absorpt_process_details           ?
_exptl_absorpt_correction_T_min          ?
_exptl_absorpt_correction_T_max          ?

#=======================================================================

# 7. EXPERIMENTAL DATA

_exptl_special_details                   ?

_diffrn_ambient_temperature              293
_diffrn_radiation_type                   'electrons 200 keV'
_diffrn_radiation_source                 'Lab6 cathode'
_diffrn_radiation_wavelength             0.0251
_diffrn_measurement_device               'TEM FEI Tecnai G2 20'
_diffrn_detector                         'Olympus SIS Veleta'
_diffrn_measurement_method               'continuous-rotation 3D ED'
_diffrn_measurement_specimen_support     'holey carbon grid'

_diffrn_reflns_number                    6546
_diffrn_reflns_theta_min                 0.17
_diffrn_reflns_theta_max                 1.29
_diffrn_reflns_theta_full                1.29
_diffrn_measured_fraction_theta_max      1
_diffrn_measured_fraction_theta_full     1
_diffrn_reflns_av_R_equivalents          ?
_diffrn_reflns_av_unetI/netI             0.0516
_diffrn_reflns_limit_h_min               -8
_diffrn_reflns_limit_h_max               8
_diffrn_reflns_limit_k_min               -7
_diffrn_reflns_limit_k_max               7
_diffrn_reflns_limit_l_min               -9
_diffrn_reflns_limit_l_max               9
_diffrn_reflns_reduction_process         ?

_diffrn_radiation_probe                  electron

#=======================================================================

# 8. REFINEMENT DATA

_refine_special_details
;
Calculated intensities based on dynamical theory of electron diffraction.
Number of individual data sets in refinement:  1
Block  Thickness     Nobs    Nall    Robs    Rall   wRall
   1      437.83      994    1710  0.0571  0.1054  0.0666
Thickness given in Angstrom.

Refinement statistics relevant for the non-linear least-squares minimisation of wR(all):
Number of reflections in refinement (obs/all):   994 / 1710
Number of reflections present more than once:    697
Number of reflections unique in point group 1:   1013
Robs:   0.0571
Rall:   0.1054
wRall:  0.0666

Post-refinement analysis of symmetrically-equivalent reflections:
Number of unique reflections (obs/all): 248 / 320
MRobs:  0.0570
MRall:  0.0785
MwRall: 0.0613
;

_reflns_number_total                     1710
_reflns_number_gt                        994
_reflns_threshold_expression             'I>3\s(I)'

_refine_ls_structure_factor_coef         F
_refine_ls_R_factor_gt                   0.0571
_refine_ls_wR_factor_gt                  0.0628
_refine_ls_R_factor_all                  0.1054
_refine_ls_wR_factor_ref                 0.0666
_refine_ls_goodness_of_fit_ref           1.97
_refine_ls_goodness_of_fit_gt            2.44
_refine_ls_number_reflns                 1710
_refine_ls_number_parameters             114
_refine_ls_number_restraints             0
_refine_ls_number_constraints            0
_refine_ls_weighting_scheme              sigma
_refine_ls_weighting_details             'w=1/(\s^2^(F)+0.0001F^2^)'
_refine_ls_hydrogen_treatment            ?
_refine_ls_shift/su_max                  0.0019
_refine_ls_shift/su_mean                 0.0005
_refine_diff_density_max                 0.09
_refine_diff_density_min                 -0.08
_refine_ls_extinction_method             'none'
_refine_ls_extinction_coef               ?
_refine_ls_extinction_expression         ?
_refine_ls_abs_structure_details
;  
Absolute structure determined by comparing individual refinements
of both enantiomorphs at an early stage of the structure determination
applying dynamical theory of diffraction.
;

loop_
 _atom_type_symbol
 _atom_type_scat_source
 O   International_Tables_Vol_C
 Si  International_Tables_Vol_C

#=======================================================================

# 9. ATOMIC COORDINATES AND DISPLACEMENT PARAMETERS

loop_
 _atom_site_label
 _atom_site_type_symbol
 _atom_site_fract_x
 _atom_site_fract_y
 _atom_site_fract_z
 _atom_site_adp_type
 _atom_site_U_iso_or_equiv
 _atom_site_site_symmetry_multiplicity
 _atom_site_occupancy
 _atom_site_calc_flag
 _atom_site_refinement_flags
 _atom_site_disorder_assembly
 _atom_site_disorder_group
  Si1 Si 1 0.4705(3) 0.833333 Uani 0.0050(5) 3 1 d . . .
  O1 O 0.8526(4) 0.5867(5) 0.6194(2) Uani 0.0117(7) 6 1 d . . .

loop_
 _atom_site_aniso_label
 _atom_site_aniso_type_symbol
 _atom_site_aniso_U_11
 _atom_site_aniso_U_22
 _atom_site_aniso_U_33
 _atom_site_aniso_U_12
 _atom_site_aniso_U_13
 _atom_site_aniso_U_23
 Si1 Si 0.0059(8) 0.0068(5) 0.0021(4) 0.0030(4) 0.0018(5) 0.0009(3)
 O1 O 0.0050(8) 0.0166(10) 0.0139(6) 0.0058(7) -0.0029(6) 0.0037(6)

#=======================================================================

# 10. MOLECULAR GEOMETRY

loop_
 _geom_bond_atom_site_label_1
 _geom_bond_atom_site_label_2
 _geom_bond_site_symmetry_1
 _geom_bond_site_symmetry_2
 _geom_bond_distance
 _geom_bond_publ_flag
  Si1 O1 . . 1.613(2) ?
  Si1 O1 . 3_665 1.6055(18) ?
  Si1 O1 . 5_666 1.605(3) ?
  Si1 O1 . 6_766 1.613(2) ?

loop_
 _geom_angle_atom_site_label_1
 _geom_angle_atom_site_label_2
 _geom_angle_atom_site_label_3
 _geom_angle_site_symmetry_1
 _geom_angle_site_symmetry_2
 _geom_angle_site_symmetry_3
 _geom_angle
 _geom_angle_publ_flag
  O1 Si1 O1 . . 3_665 110.52(11) ?
  O1 Si1 O1 . . 5_666 108.98(9) ?
  O1 Si1 O1 . . 6_766 109.19(14) ?
  O1 Si1 O1 3_665 . 5_666 108.66(15) ?
  O1 Si1 O1 3_665 . 6_766 108.98(7) ?
  O1 Si1 O1 5_666 . 6_766 110.52(10) ?
  Si1 O1 Si1 . . 2_654 143.82(10) ?

#=======================================================================

# 11. STRUCTURE-FACTOR LIST

loop_
 _reflns_scale_group_code
 _reflns_scale_meas_intensity
    1   732.234
    2   755.149
    3   761.227
    4   783.244
    5   766.060
    6   786.417
    7   779.809
    8   899.107
    9   884.485
   10   867.137
   11   871.149
   12   831.836
   13   786.536
   14   829.552
   15   872.627
   16   823.824
   17   869.887
   18   857.536
   19   805.712
   20   853.700
   21   891.609
   22   917.097
   23   911.568
   24   923.828
   25   916.118
   26   880.013
   27   869.268
   28   923.514
   29   954.332
   30   951.788
   31   960.152
   32   962.027
   33   973.019
   34   916.197
   35   925.980
   36   871.312
   37   928.165
   38   990.337
   39   995.762
   40   979.958
   41   979.408
   42   979.261
   43   989.230
   44   988.304
   45  1021.046
   46  1003.721
   47  1011.276
   48  1022.663
   49  1026.468
   50  1052.471
   51   952.512
   52   999.020
   53   862.253
   54   938.361
   55   988.045
   56   953.108
   57   873.323
   58   868.148
   59   870.925
   60   863.248
   61   851.078
   62   896.825
   63   997.338
   64   959.655
   65   923.743
   66   935.371
   67   961.816
   68   957.208
   69   921.114
   70   919.881
   71   903.786
   72   933.565
   73   934.990
   74   875.964
   75   902.002
   76   906.690
   77   898.496
   78   876.977
   79   882.672
   80   891.977
   81   857.897
   82   854.750
   83   844.818
   84   790.282
   85   764.427
   86   781.730
   87   781.169
   88   723.030
   89   726.240
   90   781.078
   91   781.303
   92   774.355
   93   770.963
   94   745.368
   95   756.069
   96   707.134
   97   715.392
   98   721.687
   99   706.903

loop_
 _refln_index_h
 _refln_index_k
 _refln_index_l
 _refln_intensity_calc
 _refln_intensity_meas
 _refln_intensity_sigma
 _refln_scale_group_code
 _refln_observed_status
   2   2  -7    101.50    299.80    203.20      1 <
   1  -4  -5    533.31    402.30    168.30      1 <
   1   3  -3    356.25    570.50    167.70      1 o
   0  -6  -2     16.20     29.10    115.00      1 <
   0  -3  -1  19145.00  17932.90    331.70      1 o
   0   5   1     50.23   -105.90    160.70      1 <
   0   6   1     57.62     98.70    115.30      1 <
  -1   2   4  13880.00  15791.10    352.70      1 o
  -2  -2   6   3634.80   3011.80    223.20      1 o
   1   2  -3  13707.00  13725.30    293.50      1 o
   0  -5  -2    153.08      7.40    115.30      1 <
   1   6  -2     81.25     87.90    161.20      1 <
  -1  -6   1     44.83   -135.30    114.80      1 <
   0   4   1    668.37    746.10    126.90      1 o
  -1  -4   2    790.74    547.20    125.70      1 o
   2   2  -7     93.74    299.80    203.20      2 <
   1  -5  -6    106.60    231.40    161.60      2 <
   1  -3  -5   2961.40   3057.10    228.10      2 o
   1  -1  -4  42364.00  42631.10    519.80      2 o
   1   2  -3  14064.00  13725.30    293.50      2 o
   0  -5  -2    162.49      7.40    115.30      2 <
   1   6  -2     95.53     87.90    161.20      2 <
  -1  -6   1     42.76   -135.30    114.80      2 <
   0   3   1  20935.00  19616.50    340.30      2 o
   0   4   1    869.18    746.10    126.90      2 o
  -1  -4   2    890.01    547.20    125.70      2 o
  -1  -1   3  10542.00  11955.30    347.80      2 o
  -1   2   4  14849.00  15791.10    352.70      2 o
  -2  -4   5    270.66   -111.70    163.80      2 <
   0  -6  -3    905.89    655.00    127.80      2 o
   1   5  -2    280.00    186.10    119.20      2 <
  -1  -5   1   2222.60   2040.50    186.10      2 o
  -1  -3   2   3965.30   3998.80    211.50      2 o
   0   6   2     27.67   -103.30    161.20      2 <
  -1   5   5    744.17    396.00    124.90      2 o
   2   1  -7   2124.50   2278.30    297.00      3 o
   1  -5  -6    134.34    231.40    161.60      3 <
   1  -3  -5   3175.90   3057.10    228.10      3 o
   0  -6  -3    556.92    655.00    127.80      3 o
   0  -4  -2   1619.60   1134.70    176.80      3 o
   1   4  -2    937.74    325.60    171.80      3 <
   1   5  -2    317.25    186.10    119.20      3 <
   1   6  -2     90.98     87.90    161.20      3 <
   0  -2  -1   7532.00   7745.10    280.10      3 o
  -1  -5   1   2487.10   2040.50    186.10      3 o
   0   3   1  19918.00  19616.50    340.30      3 o
  -1  -3   2   4419.10   3998.80    211.50      3 o
   0   6   2     31.01   -103.30    161.20      3 <
  -1  -1   3  10285.00  11955.30    347.80      3 o
  -2  -4   5    156.17   -111.70    163.80      3 <
  -1   5   5    799.51    396.00    124.90      3 o
   0   5   2    360.55    253.30    117.10      3 <
   2   1  -7   2303.30   2278.30    297.00      4 o
   1  -4  -6    361.72   -158.50    164.30      4 <
   2   3  -6     99.96   -116.20    203.20      4 <
   0  -5  -3     14.04    -58.50    158.90      4 <
   1   1  -3  12543.00  12851.40    356.40      4 o
   1   3  -2   5404.40   5183.40    220.10      4 o
   0  -2  -1   7774.10   7745.10    280.10      4 o
   1   6  -1     64.79    182.30    159.30      4 <
  -1  -6   0    797.65    375.90    121.20      4 o
  -1  -4   1   3453.70   3017.80    198.50      4 o
   0   2   1   6711.20   7132.20    243.80      4 o
   0   5   2    466.81    253.30    117.10      4 <
  -2  -3   5   4162.10   4077.90    238.60      4 o
  -1   4   5   1143.20    513.60    206.10      4 <
  -2  -1   6   3563.30   3714.70    303.80      4 o
   0  -6  -4     27.10     -0.90    114.20      4 <
   1   5  -1   1670.40   1767.60    142.30      4 o
   0   4   2    429.70    790.70    128.70      4 o
   0   6   3    851.37    845.50    168.80      4 o
   2   2  -6   2058.00   2232.80    253.60      5 o
   2   4  -5    305.66    162.70    167.00      5 <
   0  -6  -4     46.81     -0.90    114.20      5 <
   0  -3  -2   9308.80   9986.80    264.00      5 o
   1   5  -1   2010.70   1767.60    142.30      5 o
  -1  -5   0    340.96    355.70    166.50      5 <
  -1  -2   2   9196.80   8753.90    279.10      5 o
   0   4   2    808.50    790.70    128.70      5 o
   0   6   3   1002.00    845.50    168.80      5 o
  -2  -4   4    702.46    485.20    164.50      5 <
  -1   3   5   3034.90   2916.20    224.40      5 o
  -1   5   6     48.79    -19.80    160.10      5 <
   0  -4  -3   1109.80   1015.20    179.50      5 o
  -1  -6  -1     79.51    158.40    115.50      5 <
   1   4  -1   2800.30   2927.70    194.00      5 o
   1   6   0    601.07    593.10    167.80      5 o
  -2  -5   3    158.31     59.80    116.20      5 <
   0   5   3     31.80    300.10    163.30      5 <
   1  -3  -6   2555.00   2361.70    227.20      6 o
   2   2  -6   2333.70   2232.80    253.60      6 o
   1  -2  -5   5397.20   6470.70    258.40      6 o
   2   3  -5   4152.20   4493.40    241.00      6 o
   0  -5  -4   2078.10   1523.10    178.90      6 o
   0  -4  -3   1102.70   1015.20    179.50      6 o
   0  -3  -2   9918.00   9986.80    264.00      6 o
  -1  -6  -1    138.90    158.40    115.50      6 <
   1   4  -1   3151.70   2927.70    194.00      6 o
   1   6   0    655.49    593.10    167.80      6 o
  -1  -3   1   1189.50    779.10    206.60      6 o
  -1  -2   2   8812.50   8753.90    279.10      6 o
   0   3   2  11808.00  11868.70    280.30      6 o
  -2  -5   3    193.52     59.80    116.20      6 <
   0   5   3     38.12    300.10    163.30      6 <
  -2  -2   5   2874.00   2241.10    220.70      6 o
  -1   3   5   3132.20   2916.20    224.40      6 o
  -1   5   6    166.48    -19.80    160.10      6 <
   1  -4  -7    558.19    277.60    163.90      7 <
   1  -3  -6   2843.90   2361.70    227.20      7 o
   2   3  -5   4418.90   4493.40    241.00      7 o
   0  -5  -4   1849.60   1523.10    178.90      7 o
  -1  -6  -2    429.92    169.70    166.60      7 <
   1   2  -2   5261.20   5520.30    254.00      7 o
  -1  -5  -1    366.92    126.40    164.60      7 <
  -1  -4   0     52.96     91.60    159.90      7 <
   1   5   0    475.29    273.70    164.20      7 <
  -1  -3   1    752.96    779.10    206.60      7 o
   0   3   2  11840.00  11868.70    280.30      7 o
  -2  -3   4   1151.40   1147.50    175.90      7 o
  -1   1   4  44651.00  45758.30    568.80      7 o
   0   6   4     60.20    181.70    162.70      7 <
  -2  -2   5   2884.00   2241.10    220.70      7 o
  -1   4   6    600.55    168.60    167.10      7 <
   2   4  -4    620.16    606.90    125.30      7 o
   0   4   3   1081.70   1245.00    132.70      7 o
   0  -5  -5    489.37    427.00    161.80      8 <
   2   5  -3    209.52     -3.50    114.40      8 <
   0  -1  -1  86108.00  85258.70    679.50      8 o
   1   3  -1    569.44    -38.30    114.10      8 <
  -2  -5   2    714.37    119.60    119.30      8 <
  -1   2   5   6449.50   6206.60    281.00      8 o
  -2   2   8   1090.60   1073.60    283.70      8 o
   0  -4  -4   1308.20    783.80    173.80      8 o
   0  -3  -3   1164.10    609.10    174.90      8 o
  -1  -5  -2    726.07    440.00    170.40      8 <
   0  -2  -2   7023.00   8247.30    254.60      8 o
   1   4   0    167.75    248.90    161.10      8 <
   1   5   1    551.62     78.40    163.70      8 <
   0   5   4   2218.40   1944.40    143.30      8 o
   1  -3  -7    784.94    278.40    234.10      9 <
   0  -4  -4   1209.60    783.80    173.80      9 o
   0  -3  -3    931.10    609.10    174.90      9 o
  -1  -5  -2    289.38    440.00    170.40      9 <
   0  -2  -2   6726.30   8247.30    254.60      9 o
  -1  -4  -1    888.10   1029.20    209.70      9 o
   0  -1  -1  89936.00  85258.70    679.50      9 o
   1   4   0    108.74    248.90    161.10      9 <
   0   1   1  86731.00  85895.10    677.10      9 o
   1   5   1    525.81     78.40    163.70      9 <
   0   2   2   6467.90   7060.80    270.10      9 o
   1   6   2    358.39    488.00    168.20      9 <
  -1   3   6   3688.40   3753.20    236.70      9 o
  -1   4   7   1675.50    608.60    199.40      9 o
   1  -3  -7    415.36    278.40    234.10     10 <
   2   2  -5   1903.30   1969.60    248.60     10 o
   0  -4  -4   1142.60    783.80    173.80     10 o
   2   3  -4   2560.60   1419.80    211.40     10 o
   0  -3  -3    964.33    609.10    174.90     10 o
   2   4  -3    396.49    350.80    204.30     10 <
  -1  -5  -2    729.30    440.00    170.40     10 <
   0  -2  -2   6529.00   8247.30    254.60     10 o
   2   5  -2    472.38    645.00    167.00     10 o
  -1  -4  -1   1747.00   1029.20    209.70     10 o
   0  -1  -1  87615.00  85258.70    679.50     10 o
  -1  -3   0  10920.00   9580.20    262.90     10 o
   1   4   0     78.88    248.90    161.10     10 <
  -2  -5   1    243.96    121.60    197.80     10 <
   0   1   1  78501.00  85895.10    677.10     10 o
   1   5   1    342.01     78.40    163.70     10 <
  -2  -4   2   1126.60    466.40    170.60     10 <
   0   2   2   6230.10   7060.80    270.10     10 o
   1   6   2    738.67    488.00    168.20     10 <
  -1   2   5   5532.90   6206.60    281.00     10 o
  -1   3   6   5994.20   3753.20    236.70     10 o
  -2   2   8    900.97   1073.60    283.70     10 o
   1  -2  -6   1330.30    996.20    262.70     11 o
   2   1  -6   4698.80   4559.80    295.00     11 o
   0  -4  -5    182.37     96.80    164.10     11 <
  -1  -2   1   9383.00   9035.30    253.30     11 o
  -2  -4   2   1030.30    466.40    170.60     11 <
  -2  -3   3   2217.60   1971.10    187.50     11 o
   0   3   3    655.70    601.40    170.90     11 o
  -2  -2   4   3527.90   3396.20    230.70     11 o
   0   4   4   1317.00    815.40    169.00     11 o
   0   5   5    379.90    188.60    161.70     11 <
  -1   4   7    656.10    608.60    199.40     11 o
  -1  -5  -3    482.93    386.80    121.00     11 o
   1   2  -1  10205.00  11246.40    273.10     11 o
  -2  -5   0     57.63     13.80    159.50     11 <
   1   3   0  11277.00  11206.10    243.40     11 o
   1   4   1   1571.70   1777.50    144.50     11 o
   1   5   2    483.13    458.40    118.70     11 o
  -1  -1   2  55420.00  48097.00    517.80     12 o
  -2  -1   5   6575.70   6626.50    306.80     12 o
   1  -2  -6   1348.80    996.20    262.70     12 o
   0  -3  -4    386.20    368.30    167.30     12 <
  -1  -5  -3    498.23    386.80    121.00     12 o
  -1  -4  -2     80.73    161.90    165.80     12 <
   2   4  -2    450.51    359.20    166.60     12 <
   1   2  -1   9566.90  11246.40    273.10     12 o
   2   5  -1    303.14    256.90    164.20     12 <
  -2  -5   0     34.61     13.80    159.50     12 <
   1   3   0  10043.00  11206.10    243.40     12 o
   1   4   1   1532.20   1777.50    144.50     12 o
   1   5   2    484.43    458.40    118.70     12 o
  -2  -2   4   2786.30   3396.20    230.70     12 o
  -2  -4   1     67.83     -5.80    162.10     12 <
   1   4   2    166.15    185.00    161.50     13 <
   1   5   3    275.85    232.00    117.80     13 <
  -2  -1   5   6419.50   6626.50    306.80     13 o
   0   4   5    500.21    534.70    199.00     13 <
   0  -4  -6   1062.50    950.70    207.40     13 o
   1   1  -2  51968.00  50396.20    524.80     13 o
  -2  -5  -1    940.20    734.60    170.10     13 o
  -1  -5  -4    447.88    440.70    165.10     13 <
   2   3  -3     83.92    289.50    161.60     13 <
   2   4  -2    425.38    359.20    166.60     13 <
  -1  -3  -1   5615.00   6260.20    230.10     13 o
  -2  -4   1     70.44     -5.80    162.10     13 <
  -2  -3   2    238.36     61.90    167.40     14 <
   1   4   2    275.07    185.00    161.50     14 <
   1   5   3    283.31    232.00    117.80     14 <
   0   3   4     81.25    134.80    165.10     14 <
  -3  -3   5    537.02    451.80    164.50     14 <
   0   4   5    450.93    534.70    199.00     14 <
  -1   3   7    894.58    976.90    234.40     14 o
   0  -4  -6   1101.50    950.70    207.40     14 o
   2   2  -4   3416.30   3476.20    234.10     14 o
  -1  -4  -3   3761.80   3764.60    168.00     14 o
   0  -2  -3   7344.90   8441.80    275.30     14 o
   1   1  -2  56330.00  50396.20    524.80     14 o
  -2  -5  -1   1033.70    734.60    170.10     14 o
   2   4  -1   1035.30    948.20    170.60     14 o
   2   5   0     11.04    306.90    162.10     14 <
   1   3   1   5716.10   6993.00    237.10     14 o
  -1  -3  -1   5688.40   6260.20    230.10     14 o
   0  -3  -5    101.93   -151.30    165.80     15 <
   1  -1  -5   4289.40   4686.30    360.60     15 o
  -1  -4  -3   3808.80   3764.60    168.00     15 o
   0  -2  -3   7842.90   8441.80    275.30     15 o
   2   4  -1    464.80    948.20    170.60     15 o
  -2  -4   0   1589.90   1353.10    177.40     15 o
  -1  -2   0   3602.10   2838.00    198.80     15 o
   2   5   0     16.05    306.90    162.10     15 <
   1   3   1   7251.20   6993.00    237.10     15 o
  -3  -4   3    768.04    310.80    165.90     15 <
   0   2   3   7539.30   7878.00    273.30     15 o
   0   3   4    190.46    134.80    165.10     15 <
  -3  -2   6    108.04     54.80    197.00     15 <
  -1   3   7    926.93    976.90    234.40     15 o
  -2  -5  -2    938.08    579.10    120.20     15 o
   2   3  -2    241.34    212.30    117.20     15 <
  -2  -2   3   3450.50   3649.40    201.70     15 o
   1   5   4    438.70    385.20    120.70     15 o
   0  -3  -5     30.90   -151.30    165.80     16 <
   1  -1  -5   4228.40   4686.30    360.60     16 o
   2   1  -5   4500.00   5621.50    276.60     16 o
  -2  -5  -2    635.63    579.10    120.20     16 o
  -1  -3  -2   6860.10   7224.20    242.30     16 o
   2   3  -2    230.81    212.30    117.20     16 <
  -1  -2   0   3417.40   2838.00    198.80     16 o
   1   2   0   1847.30   2207.80    189.40     16 o
   2   5   1   1039.00    709.60    129.70     16 o
  -2  -2   3   3934.00   3649.40    201.70     16 o
   0   2   3   8700.30   7878.00    273.30     16 o
   1   5   4    570.57    385.20    120.70     16 o
  -1   2   6    813.28   1056.80    239.80     16 o
   0   4   6   1195.70   1100.70    173.10     16 o
  -1  -4  -4    113.03     89.90    163.20     16 <
  -2  -3   1     51.39   -132.60    162.30     16 <
   1   4   3   3535.30   3563.20    165.50     16 o
  -3  -3   4    620.07   1136.10    182.20     16 o
   2   1  -5   5860.40   5621.50    276.60     17 o
   3   3  -5    572.80    597.80    167.70     17 o
  -1  -4  -4    152.66     89.90    163.20     17 <
  -2  -5  -3     51.96    226.90    161.10     17 <
   2   2  -3   3071.00   3513.90    234.00     17 o
  -1  -3  -2   7243.20   7224.20    242.30     17 o
  -2  -4  -1    488.52    386.20    166.20     17 <
   2   4   0   1994.90   1844.40    182.80     17 o
  -2  -3   1     36.42   -132.60    162.30     17 <
  -3  -4   2    145.04    130.70    161.40     17 <
  -3  -3   4    936.77   1136.10    182.20     17 o
   0   3   5    175.32    163.70    199.80     17 <
  -3  -1   7    852.31    612.50    233.20     17 <
   3   4  -3    571.09    726.10    167.30     17 o
   1   3   2   7757.30   7719.60    245.10     17 o
   2   5   2    540.44    425.90    121.20     17 o
   0  -3  -6    933.89    916.00    171.50     18 o
   2   1  -5   5743.50   5621.50    276.60     18 o
   3   3  -5    463.09    597.80    167.70     18 o
  -2  -5  -3     66.68    226.90    161.10     18 <
   2   2  -3   3211.90   3513.90    234.00     18 o
   3   4  -3    599.30    726.10    167.30     18 o
  -2  -4  -1    519.45    386.20    166.20     18 <
   2   3  -1     11.53    152.70    162.70     18 <
   2   4   0   1778.30   1844.40    182.80     18 o
  -3  -4   2     94.02    130.70    161.40     18 <
   1   3   2   7859.40   7719.60    245.10     18 o
   2   5   2    465.90    425.90    121.20     18 o
   0   3   5     93.54    163.70    199.80     18 <
  -3  -1   7    934.15    612.50    233.20     18 <
   3   2  -6    119.15    361.30    198.10     19 <
  -1  -4  -5    704.48    488.90    166.70     19 <
   0  -2  -4    953.45   1228.20    212.60     19 o
   3   3  -4    590.41    461.40    206.40     19 <
  -1  -3  -3   1392.70   1502.30    179.60     19 o
  -2  -4  -2    738.26    775.90    172.60     19 o
   0  -1  -2   8328.30   5069.00    288.70     19 o
   2   3  -1     11.42    152.70    162.70     19 <
  -3  -4   1    542.28    828.80    169.80     19 o
   2   4   1    442.85    181.90    165.60     19 <
  -2  -2   2   4952.60   5284.60    252.50     19 o
  -3  -3   3    630.52    757.90    171.00     19 o
  -2  -1   4   2181.30   2344.20    250.60     19 o
   1   4   4    114.24    122.40    160.90     19 <
  -3  -2   5    616.80    502.60    167.10     19 o
   3   4  -2     42.88     70.40    116.00     19 <
  -1  -2  -1  13746.00  14999.70    303.50     19 o
  -2  -3   0   2673.90   3209.60    163.50     19 o
   2   5   3     83.04     38.90    115.70     19 <
   1  -2  -8    411.07    318.70    260.50     20 <
   0  -3  -7   1695.30   1623.00    212.20     20 o
   3   2  -6    157.11    361.30    198.10     20 <
   3   3  -4    693.89    461.40    206.40     20 <
   3   4  -2     57.19     70.40    116.00     20 <
  -1  -2  -1  16175.00  14999.70    303.50     20 o
   1   1  -1  13605.00  15538.60    332.80     20 o
  -2  -3   0   2958.80   3209.60    163.50     20 o
  -1  -1   1   6348.00   8021.30    301.20     20 o
   1   2   1  16410.00  14015.30    321.50     20 o
  -2  -2   2   4738.00   5284.60    252.50     20 o
   0   1   2   8682.00   5812.60    288.80     20 o
   2   5   3     73.67     38.90    115.70     20 <
  -2  -1   4   1887.10   2344.20    250.60     20 o
   0   2   4   5670.10   6961.80    258.90     20 o
  -1  -4  -6     33.76    174.40    114.00     20 <
  -2  -4  -3    605.03    199.00    166.30     20 <
   2   3   0   1305.20   2465.40    195.50     20 o
   1   3   3    146.50    292.70    165.80     20 <
   0  -3  -7   1685.70   1623.00    212.20     21 o
  -2  -4  -3    610.74    199.00    166.30     21 <
   2   2  -2   1658.30   1751.20    185.10     21 o
   1   1  -1  15716.00  15538.60    332.80     21 o
  -3  -4   0    189.37     77.20    161.70     21 <
   2   3   0   1589.60   2465.40    195.50     21 o
   2   4   2   1641.10   1295.30    177.20     21 o
   1   3   3    170.60    292.70    165.80     21 <
  -1   1   5   6038.20   5737.00    361.70     21 o
   1   4   5   1794.00   1383.30    173.80     21 o
   0   3   6    352.68    386.50    168.50     21 <
  -1   2   7   2142.70   2287.50    243.90     21 o
  -1  -3  -4    687.56    368.40    166.00     21 <
   3   3  -3    916.03    971.10    169.60     21 o
  -2  -3  -1   3567.00   3749.60    205.00     21 o
   3   4  -1    793.60    718.90    124.00     21 o
  -3  -3   2     56.31    -16.70    159.00     21 <
   0  -2  -5    466.07    527.70    202.10     22 <
   3   2  -5    810.19   1255.90    205.20     22 o
  -1  -3  -4    557.03    368.40    166.00     22 <
   2   1  -4   1498.40   1089.60    210.60     22 o
   3   3  -3   1084.40    971.10    169.60     22 o
   2   2  -2   1727.50   1751.20    185.10     22 o
  -2  -3  -1   3653.20   3749.60    205.00     22 o
   3   4  -1    663.49    718.90    124.00     22 o
  -3  -3   2    112.08    -16.70    159.00     22 <
  -3  -2   4   5228.50   4987.60    247.90     22 o
  -1   1   5   5025.40   5737.00    361.70     22 o
   1   4   5   1446.60   1383.30    173.80     22 o
   0   3   6    692.16    386.50    168.50     22 <
  -1   2   7   2332.80   2287.50    243.90     22 o
  -2  -4  -4    119.93    -18.80    165.20     22 <
  -3  -4  -1    845.13    418.50    168.80     22 <
   0  -2  -5    450.84    527.70    202.10     23 <
   3   2  -5   1046.30   1255.90    205.20     23 o
  -2  -4  -4    202.39    -18.80    165.20     23 <
   2   1  -4   1229.50   1089.60    210.60     23 o
  -1  -2  -2  15588.00  15297.30    305.80     23 o
  -3  -4  -1    676.57    418.50    168.80     23 <
   3   4   0     61.51    133.70    164.30     23 <
  -2  -2   1   4663.20   4519.50    211.50     23 o
   2   4   3    535.09    579.00    166.90     23 o
  -3  -2   4   4880.00   4987.60    247.90     23 o
  -3  -1   6    483.53    376.70    255.70     23 <
   1   4   6     72.35    128.80    159.70     23 <
  -1  -3  -5   1126.50   1129.10    170.70     23 o
  -2  -3  -2    269.28    320.50    161.30     23 <
   3   3  -2    119.79    111.60    162.10     23 <
  -3  -3   1   2248.30   1987.30    182.20     23 o
   2   3   1   3756.10   4116.50    174.10     23 o
   1   3   4    348.36    496.30    121.20     23 o
   1  -1  -6   4840.30   5547.50    364.00     24 o
  -2  -4  -5    235.64    173.70    161.20     24 <
  -1  -3  -5   1171.70   1129.10    170.70     24 o
  -2  -3  -2    293.03    320.50    161.30     24 <
  -1  -2  -2  15364.00  15297.30    305.80     24 o
   3   3  -2    128.04    111.60    162.10     24 <
   2   2  -1   4316.00   4318.40    240.60     24 o
   3   4   0     71.08    133.70    164.30     24 <
  -3  -3   1   2222.20   1987.30    182.20     24 o
  -2  -2   1   4523.80   4519.50    211.50     24 o
   2   3   1   3837.50   4116.50    174.10     24 o
   1   2   2  15876.00  15641.80    308.50     24 o
   1   3   4    355.73    496.30    121.20     24 o
  -3  -1   6    502.81    376.70    255.70     24 <
   1   4   6     70.24    128.80    159.70     24 <
   0   3   7   2354.20   2231.80    184.00     24 o
  -3  -4  -2    819.79    469.90    121.80     24 o
   3   1  -7    726.92    565.10    265.00     25 <
   0  -2  -6   7937.20   6662.60    266.40     25 o
   1  -1  -6   4631.90   5547.50    364.00     25 o
  -2  -4  -5    190.60    173.70    161.20     25 <
   3   2  -4   4633.10   5056.50    217.20     25 o
  -3  -4  -2    722.90    469.90    121.80     25 o
   2   2  -1   4019.30   4318.40    240.60     25 o
   3   4   1    646.07    428.50    169.80     25 <
   1   2   2  15746.00  15641.80    308.50     25 o
  -4  -3   3    177.18     76.60    161.40     25 <
  -3  -2   3    463.19    300.10    200.00     25 <
  -2  -1   3   4394.80   4554.50    243.70     25 o
   2   4   4    294.09    204.90    164.30     25 <
   0   2   5    491.27    150.60    166.60     25 <
   0   3   7   2300.60   2231.80    184.00     25 o
  -1  -3  -6    886.63   1835.40    183.90     25 o
  -3  -4  -3     23.52    -44.30    111.80     25 <
   3   3  -1   1249.90    996.40    175.60     25 o
   2   3   2    317.60    285.00    118.60     25 <
   1   3   5    826.63    783.30    170.30     26 o
   2   4   5    130.80    332.80    160.30     26 <
  -1   2   8    652.01    143.20    256.60     26 <
  -1  -2  -3  14706.00  11967.90    302.20     26 o
   0  -1  -3  14434.00  14778.00    367.20     26 o
  -1  -1   0  29887.00  31385.00    424.60     26 o
  -1  -3  -6    825.73   1835.40    183.90     26 o
   0  -2  -6   7484.80   6662.60    266.40     26 o
   3   2  -4   4377.30   5056.50    217.20     26 o
  -3  -4  -3     31.26    -44.30    111.80     26 <
  -2  -3  -3    128.61    367.20    165.60     26 <
   3   3  -1   1213.30    996.40    175.60     26 o
  -3  -3   0   1203.60   1244.40    174.20     26 o
  -2  -2   0   7185.50   7928.00    243.80     26 o
   2   3   2    278.21    285.00    118.60     26 <
  -4  -3   3    178.67     76.60    161.40     26 <
  -3  -2   3    476.84    300.10    200.00     26 <
  -2  -1   3   3959.80   4554.50    243.70     26 o
   3   4   2    790.51    567.10    122.80     26 o
  -4  -2   5    232.54    215.80    161.70     27 <
  -3  -1   5   1310.50   1421.40    239.20     27 o
   2   4   5    110.96    332.80    160.30     27 <
  -1   2   8    571.12    143.20    256.60     27 <
  -1  -3  -7    157.20    526.80    199.30     27 <
  -1  -2  -3  11945.00  11967.90    302.20     27 o
   0  -1  -3  11337.00  14778.00    367.20     27 o
   2   1  -3   7215.60   7254.50    263.50     27 o
   3   2  -3    394.52   1443.90    178.40     27 o
   4   3  -3     32.42   -101.70    162.90     27 <
  -3  -3  -1    805.16    767.00    171.20     27 o
  -1  -1   0  30210.00  31385.00    424.60     27 o
   1   1   0  35050.00  27337.60    389.00     27 o
   2   2   0  10110.00  11704.20    277.10     27 o
   3   3   0    982.31   1292.90    175.90     27 o
  -4  -3   2    818.35    433.60    167.40     27 <
   1   2   3   2147.50   2725.50    196.90     27 o
   2   3   3    443.58    862.70    169.60     27 o
   3   4   2    814.55    567.10    122.80     27 o
  -1  -3  -7    185.51    526.80    199.30     28 <
   0  -2  -7    451.57    706.50    204.60     28 o
   3   1  -6    922.30    923.00    240.00     28 o
  -2  -3  -4   3567.80   3222.50    198.80     28 o
   2   1  -3   6792.90   7254.50    263.50     28 o
   3   2  -3    549.80   1443.90    178.40     28 o
   4   3  -3     38.45   -101.70    162.90     28 <
  -3  -3  -1    938.10    767.00    171.20     28 o
   2   2   0  11957.00  11704.20    277.10     28 o
   3   3   0   1121.70   1292.90    175.90     28 o
  -3  -2   2    347.62    475.60    167.40     28 <
   0   1   3  29141.00  28522.80    419.90     28 o
   1   2   3   2654.40   2725.50    196.90     28 o
   2   3   3    521.32    862.70    169.60     28 o
   3   4   3    265.54    197.10    161.90     28 <
  -3  -1   5   1505.60   1421.40    239.20     28 o
  -2   1   8   1174.90    331.30    460.60     28 <
   1   3   6    509.73    231.50    167.10     28 <
   0  -2  -7    455.54    706.50    204.60     29 o
   3   1  -6   1092.50    923.00    240.00     29 o
  -1  -2  -4    881.35    800.00    172.80     29 o
  -2  -2  -1   3206.50   3115.40    201.20     29 o
  -4  -3   1   1492.90   1286.60    177.00     29 o
  -4  -2   4    255.33    228.30    198.60     29 <
   0   2   6   8402.70   8766.50    268.00     29 o
  -2  -3  -5    598.25    237.20    163.90     29 <
  -3  -3  -2    110.87    103.90    116.40     29 <
   3   2  -2    363.49    341.70    163.30     29 <
   4   3  -2    680.72    621.30    171.10     29 o
   2   2   1   4096.60   4530.70    208.40     29 o
   3   3   1   1597.00   1045.60    134.20     29 o
  -2  -1   2  18265.00  17963.10    321.50     29 o
   2   3   4   3453.90   3609.90    202.30     29 o
   3   1  -6   1089.60    923.00    240.00     30 o
  -2  -3  -5    590.27    237.20    163.90     30 <
  -1  -2  -4    899.08    800.00    172.80     30 o
  -3  -3  -2    108.84    103.90    116.40     30 <
   3   2  -2    390.93    341.70    163.30     30 <
   4   3  -2    688.46    621.30    171.10     30 o
  -2  -2  -1   3170.80   3115.40    201.20     30 o
  -4  -3   1   1492.90   1286.60    177.00     30 o
   2   2   1   4042.90   4530.70    208.40     30 o
   3   3   1   1528.90   1045.60    134.20     30 o
  -2  -1   2  18505.00  17963.10    321.50     30 o
  -4  -2   4    245.75    228.30    198.60     30 <
   2   3   4   3455.40   3609.90    202.30     30 o
   0   2   6   8259.30   8766.50    268.00     30 o
   0  -2  -8     61.96    226.00    227.60     31 <
  -2  -3  -6     48.44   -204.70    159.10     31 <
   2   0  -6  39124.00  39568.90    606.10     31 o
   4   2  -5    439.37     82.20    201.90     31 <
  -3  -3  -3    755.64    264.90    169.10     31 <
  -2  -2  -2   1566.60   1381.50    182.30     31 o
   2   1  -2  16741.00  17471.20    336.40     31 o
   3   2  -2    111.84    341.70    163.30     31 <
   4   3  -1    875.47    803.20    169.70     31 o
  -4  -3   0     47.91    102.40    116.20     31 <
  -3  -2   1   4108.30   4150.70    212.50     31 o
   2   2   1   4484.40   4530.70    208.40     31 o
  -2  -1   2  18462.00  17963.10    321.50     31 o
   1   2   4    942.00    882.80    170.20     31 o
   2   3   4   3817.00   3609.90    202.30     31 o
   1   3   7    366.96    157.60    160.30     31 <
   3   3   2    134.39    -91.70    115.00     31 <
  -4  -2   3    806.43    669.90    120.00     31 o
   1  -1  -7   1742.90   1921.80    321.70     32 o
  -1  -2  -5   1902.30   1588.10    184.10     32 o
   3   1  -5   1198.00   1025.40    209.60     32 o
   0  -1  -4   2343.10   2243.60    250.60     32 o
   4   2  -4    208.85    177.30    167.50     32 <
  -2  -2  -2   1519.30   1381.50    182.30     32 o
   2   1  -2  16418.00  17471.20    336.40     32 o
  -4  -3  -1    458.91    146.10    165.70     32 <
  -1  -1  -1  11852.00  11007.80    294.80     32 o
   3   2  -1   4487.90   4451.10    212.20     32 o
   1   1   1   9777.50  10326.30    273.50     32 o
  -4  -2   3    693.95    669.90    120.00     32 o
  -3  -1   4    718.52    721.60    203.70     32 o
  -2   0   5   2003.10   2415.70    386.10     32 o
   2   3   5    863.11    521.50    168.80     32 o
  -4  -1   6     94.71   -334.00    200.80     32 <
  -1   1   6   6990.10   6821.50    365.10     32 o
   0   2   7    797.46    910.60    205.00     32 o
  -3  -3  -4    392.66    126.10    119.00     32 <
  -3  -2   0   3636.40   3437.80    165.20     32 o
   4   3   0     91.81    298.70    116.20     32 <
   2   2   2   1435.10   1467.30    137.10     32 o
   3   3   3    710.12    781.40    169.90     32 o
  -3  -3  -4    460.34    126.10    119.00     33 <
   0  -1  -4   2443.50   2243.60    250.60     33 o
   4   2  -4    135.43    177.30    167.50     33 <
   3   2  -1   4200.50   4451.10    212.20     33 o
  -3  -2   0   3704.00   3437.80    165.20     33 o
   4   3   0    158.91    298.70    116.20     33 <
   1   1   1  10249.00  10326.30    273.50     33 o
   2   2   2   1519.10   1467.30    137.10     33 o
   3   3   3    690.04    781.40    169.90     33 o
  -4  -1   6    400.19   -334.00    200.80     33 <
  -1   1   6   6756.50   6821.50    365.10     33 o
   0   2   7    781.86    910.60    205.00     33 o
  -1  -2  -6   2174.20   1475.90    183.40     33 o
  -3  -3  -5    480.52    484.30    124.20     33 o
  -2  -2  -3   2838.40   3320.20    163.20     33 o
  -4  -3  -2     83.10    125.90    116.60     33 <
  -4  -2   2   1949.50   1812.10    143.20     33 o
   2   3   6    158.26    -24.20    161.30     33 <
  -1  -2  -6   1908.30   1475.90    183.40     34 o
  -3  -3  -5    513.14    484.30    124.20     34 o
  -2  -2  -3   2537.10   3320.20    163.20     34 o
   4   2  -3    529.00    391.40    165.20     34 <
  -4  -3  -2     72.81    125.90    116.60     34 <
   3   2   0   3305.10   3590.20    202.40     34 o
  -2  -1   1  23737.00  22740.80    356.60     34 o
   4   3   1    481.59     97.70    165.70     34 <
  -4  -2   2   1808.80   1812.10    143.20     34 o
   1   2   5   2309.00   2407.10    190.60     34 o
   2   3   6    154.86    -24.20    161.30     34 <
  -3   0   7   6084.90   5953.90    361.20     34 o
  -4  -3  -3    522.69    263.00    122.20     34 <
  -3  -2  -1     97.90     53.80    116.10     34 <
   3   3   4    420.85    315.60    119.30     34 <
  -1  -2  -7    236.09    543.30    200.70     35 <
  -2  -2  -4   2395.30   2633.50    191.20     35 o
   3   1  -4    315.79    320.70    205.80     35 <
  -4  -3  -3    459.25    263.00    122.20     35 <
   4   2  -3    559.43    391.40    165.20     35 <
  -3  -2  -1    113.11     53.80    116.10     35 <
   2   1  -1  23559.00  24136.20    359.30     35 o
   3   2   0   3373.40   3590.20    202.40     35 o
  -4  -2   1    511.88    540.40    167.60     35 o
  -2  -1   1  23941.00  22740.80    356.60     35 o
   4   3   1    512.61     97.70    165.70     35 <
  -3  -1   3    291.90    111.90    162.70     35 <
   2   2   3   2312.70   2516.00    192.20     35 o
   0   1   4   2933.00   3206.50    257.80     35 o
   3   3   4    460.85    315.60    119.30     35 <
  -3   0   7   6032.10   5953.90    361.20     35 o
   4   3   2     95.27     52.90    115.00     35 <
  -5  -2   3    271.99    291.60    117.90     35 <
   1  -1  -8   4181.80   5374.60    342.10     36 o
  -1  -2  -7    212.62    543.30    200.70     36 <
   0  -1  -5  18289.00  19461.10    387.60     36 o
  -2  -2  -4   1928.10   2633.50    191.20     36 o
  -3  -2  -2    253.91    307.10    165.50     36 <
  -1  -1  -2  39584.00  37149.30    451.00     36 o
   4   2  -2   1240.20   1322.20    132.40     36 o
  -4  -2   1    435.26    540.40    167.60     36 o
   3   2   1     79.80   -244.60    162.70     36 <
   1   1   2  39239.00  36495.00    447.40     36 o
   4   3   2     84.21     52.90    115.00     36 <
  -5  -2   3    196.53    291.60    117.90     36 <
  -3  -1   3    290.89    111.90    162.70     36 <
  -4  -1   5   2155.10   1974.50    216.40     36 o
   3   3   5    392.92    464.60    168.00     36 <
   1   2   6   1988.70   2459.70    190.10     36 o
   0   2   8    165.85     43.20    197.70     36 <
  -2  -2  -5   1761.90   2166.00    187.40     36 o
  -4  -2   0   2283.20   2809.60    191.90     36 o
   4   3   3    369.07    498.50    118.70     36 o
   4   1  -6     80.51    167.30    202.10     37 <
  -2  -2  -5   1999.10   2166.00    187.40     37 o
   0  -1  -5  18183.00  19461.10    387.60     37 o
   3   1  -3    393.66    425.60    204.00     37 <
   4   2  -1    667.64    616.60    167.70     37 o
  -4  -2   0   2439.30   2809.60    191.90     37 o
  -2  -1   0   2786.00   2895.60    228.20     37 o
  -5  -2   2    591.13    562.80    168.10     37 o
   1   1   2  42842.00  36495.00    447.40     37 o
   4   3   3    418.36    498.50    118.70     37 o
   2   2   4   2344.10   2879.30    195.70     37 o
  -3  -2  -3     62.88    312.20    161.60     37 <
  -3  -1   2  10030.00  11987.40    273.90     37 o
   3   2   2    264.60    179.30    162.70     37 <
  -4  -1   4    154.33    176.40    160.10     37 <
  -2  -2  -6   1512.70   1021.20    178.90     38 o
   4   1  -6     94.35    167.30    202.10     38 <
  -3  -2  -3     97.75    312.20    161.60     38 <
   3   1  -3    425.62    425.60    204.00     38 <
   5   2  -3     85.74   -183.80    163.40     38 <
  -4  -2  -1     55.21     44.40    162.20     38 <
   4   2  -1    827.89    616.60    167.70     38 o
  -2  -1   0   3122.40   2895.60    228.20     38 o
   2   1   0   3088.60   2818.90    196.30     38 o
  -5  -2   2    541.50    562.80    168.10     38 o
  -3  -1   2  11589.00  11987.40    273.90     38 o
   3   2   2    303.29    179.30    162.70     38 <
  -4  -1   4    148.19    176.40    160.10     38 <
   2   2   4   2612.40   2879.30    195.70     38 o
  -5  -2   1   1790.80   1757.70    141.50     38 o
   0   1   5  22729.00  23315.60    391.70     39 o
   4   1  -5   2351.70   2221.40    226.00     39 o
  -3  -2  -4   1672.40    897.80    171.70     39 o
  -1  -1  -3   8729.10   8927.50    281.30     39 o
   4   2   0   2603.10   2431.80    192.90     39 o
  -5  -2   1   1737.90   1757.70    141.50     39 o
   2   2   5   2443.30   2532.40    188.30     39 o
   1   2   7   1170.60   1026.80    205.00     39 o
  -2  -2  -7     40.04     94.80    160.50     39 <
  -4  -2  -2    398.92    236.80    115.90     39 <
   3   1  -2  10341.00  10413.20    264.60     39 o
   5   2  -2    476.22    589.70    167.70     39 o
  -2  -1  -1  11757.00  11520.60    278.20     39 o
  -5  -2   0     25.98     16.30    159.60     39 <
   4   2   1     73.18   -118.60    163.60     39 <
   3   2   3    363.58    435.20    123.50     39 o
   0   1   5  21754.00  23315.60    391.70     40 o
  -3   0   6   2621.70   3368.40    296.60     40 o
   2   2   6   2283.80   2612.80    191.40     40 o
  -1   1   7    366.73    590.70    286.50     40 <
   0  -1  -6     77.38   -202.90    234.40     40 <
  -4  -2  -3    744.45    588.80    165.20     40 o
  -5  -2  -1    237.08     97.50    161.90     40 <
   5   2  -1   1838.50   1848.20    181.00     40 o
   2   1   1  10983.00  11264.80    273.90     40 o
  -4  -1   3   4112.60   3873.10    237.70     40 o
   1   1   3   8504.40   8482.90    278.50     40 o
  -2  -2  -7     48.44     94.80    160.50     40 <
   4   1  -5   2355.30   2221.40    226.00     40 o
  -4  -2  -2    316.84    236.80    115.90     40 <
   3   1  -2  10275.00  10413.20    264.60     40 o
   5   2  -2    384.13    589.70    167.70     40 o
  -2  -1  -1  11601.00  11520.60    278.20     40 o
  -5  -2   0     18.95     16.30    159.60     40 <
  -3  -1   1   9691.70   8996.90    256.50     40 o
   4   2   1     73.67   -118.60    163.60     40 <
   3   2   3    274.88    435.20    123.50     40 o
  -3  -2  -5   2966.00   1993.10    148.10     40 o
  -3   0   6   3064.60   3368.40    296.60     41 o
   2   2   6   2253.90   2612.80    191.40     41 o
  -3  -2  -6     98.33     53.80    112.40     41 <
   2   0  -5   1430.70   1579.40    361.10     41 o
  -4  -2  -4    942.82   1001.20    172.30     41 o
  -1  -1  -4  16062.00  17036.70    340.30     41 o
   4   1  -4    208.10    434.50    163.80     41 <
  -4  -2  -3    784.20    588.80    165.20     41 o
  -5  -2  -2    627.33    418.20    166.80     41 <
  -5  -2  -1    254.04     97.50    161.90     41 <
   3   1  -1   8863.60   9045.10    255.90     41 o
   5   2  -1   1980.80   1848.20    181.00     41 o
   5   2   0    150.64     18.20    162.50     41 <
   2   1   1  11758.00  11264.80    273.90     41 o
   4   2   2    598.93    138.10    120.30     41 <
  -4  -1   3   5254.20   3873.10    237.70     41 o
  -5  -1   4    733.18    369.20    165.40     41 <
   3   2   4    424.85    467.30    164.50     41 <
  -3  -1   1   8593.10   8996.90    256.50     41 o
   0  -1  -7   3182.80   2282.80    257.50     42 o
  -3  -2  -6     90.74     53.80    112.40     42 <
   2   0  -5   1384.80   1579.40    361.10     42 o
  -4  -2  -4    868.82   1001.20    172.30     42 o
  -1  -1  -4  15948.00  17036.70    340.30     42 o
   4   1  -4    223.51    434.50    163.80     42 <
  -5  -2  -2    576.33    418.20    166.80     42 <
  -2  -1  -2   6912.20   5991.70    232.30     42 o
   3   1  -1   8901.70   9045.10    255.90     42 o
   5   2   0    134.10     18.20    162.50     42 <
  -4  -1   2    974.29    858.40    171.00     42 o
   4   2   2    619.98    138.10    120.30     42 <
  -5  -1   4    715.64    369.20    165.40     42 <
   3   2   4    404.24    467.30    164.50     42 <
  -3   0   6   2795.80   3368.40    296.60     42 o
  -4  -2  -5    346.90    156.50    164.10     42 <
  -3  -1   0  12121.00  12292.20    284.40     42 o
   3   2   5   3384.80   3366.30    197.20     42 o
   2   2   7     45.03     64.00    161.50     42 <
  -4  -2  -5    279.28    156.50    164.10     43 <
  -1  -1  -5   5420.70   4353.50    239.40     43 o
  -5  -2  -3    185.97    259.30    161.80     43 <
   4   1  -3   6419.20   5882.70    225.40     43 o
   5   2   1    217.55     81.30    161.20     43 <
   2   1   2   7864.00   8179.30    245.40     43 o
  -5  -1   3    628.94    307.10    161.00     43 <
   4   2   3    737.70    446.60    168.60     43 <
   1   1   4  14589.00  14252.20    316.20     43 o
   0   1   6    736.17    675.60    236.40     43 <
   2   2   7     38.08     64.00    161.50     43 <
  -2  -1  -3  14135.00  15738.70    305.80     43 o
   3   1   0  14211.00  14292.30    292.90     43 o
  -4  -1   1    341.10    370.40    164.50     43 <
   5   2   2    506.34    432.30    166.60     43 <
   4   2   4    279.03    275.50    163.50     43 <
   3   2   6     29.18   -265.30    160.00     43 <
   0  -1  -8    365.98    319.50    229.80     44 <
   3   0  -7   4899.60   4861.20    356.60     44 o
  -1  -1  -5   4692.90   4353.50    239.40     44 o
  -2  -1  -3  15117.00  15738.70    305.80     44 o
   4   1  -2    299.24    116.90    170.10     44 <
  -3  -1  -1    434.50    643.50    174.80     44 o
   3   1   0  13691.00  14292.30    292.90     44 o
  -4  -1   1    284.53    370.40    164.50     44 <
   5   2   2    616.32    432.30    166.60     44 <
   1   1   4  15149.00  14252.20    316.20     44 o
   4   2   4    322.50    275.50    163.50     44 <
   0   1   6    448.74    675.60    236.40     44 <
   3   2   6     94.95   -265.30    160.00     44 <
   5   1  -4    827.25    494.00    172.70     44 <
  -5  -1   2    362.64    249.20    164.80     44 <
   5   2   3    186.99    -38.70    162.80     44 <
   4   2   5    201.02    141.00    161.90     44 <
   0  -1  -8    507.24    319.50    229.80     45 <
   3   0  -7   4998.30   4861.20    356.60     45 o
  -1  -1  -6    875.73    505.80    207.60     45 <
   5   1  -4    998.31    494.00    172.70     45 <
  -2  -1  -3  15736.00  15738.70    305.80     45 o
   4   1  -2    389.21    116.90    170.10     45 <
  -3  -1  -1    139.06    643.50    174.80     45 o
  -4  -1   0     40.54    225.60    160.50     45 <
  -4  -1   1    333.71    370.40    164.50     45 <
  -5  -1   2    520.38    249.20    164.80     45 <
   5   2   2    583.22    432.30    166.60     45 <
   5   2   3    268.93    -38.70    162.80     45 <
   4   2   5    236.23    141.00    161.90     45 <
  -1   1   8   5189.00   4603.80    353.40     45 o
   3   1   1   1110.80   1115.30    131.20     45 o
   2   1   3  15676.00  16179.00    308.40     45 o
  -1  -1  -6   1143.70    505.80    207.60     46 <
  -2  -1  -4   5532.80   4993.10    217.70     46 o
   2   0  -4   2591.60   3537.40    306.50     46 o
   5   1  -3    862.80    577.50    169.90     46 o
  -3  -1  -2   4741.90   4719.10    214.40     46 o
   4   1  -1    364.94    215.50    165.20     46 <
  -4  -1   0     20.58    225.60    160.50     46 <
  -5  -1   1     17.09     14.50    160.60     46 <
   3   1   1   1192.30   1115.30    131.20     46 o
   2   1   3  15429.00  16179.00    308.40     46 o
  -3   0   5     51.23    620.50    259.50     46 <
   1   1   5   5818.30   5855.80    247.30     46 o
   4   2   5    235.62    141.00    161.90     46 <
  -4   0   6   2178.80   2078.70    247.20     46 o
  -1   1   8   4887.40   4603.80    353.40     46 o
  -4  -1  -1   3277.90   3263.40    163.60     46 o
  -6  -1   2    759.38    438.90    124.10     46 o
  -1  -1  -7   1731.90   1161.40    177.50     47 o
  -2  -1  -5    520.82    477.60    167.90     47 <
   2   0  -4   2678.10   3537.40    306.50     47 o
  -3  -1  -3    376.72    302.60    166.30     47 <
   5   1  -3    745.14    577.50    169.90     47 o
   5   1  -2    302.74   -114.20    169.00     47 <
  -4  -1  -1   3284.50   3263.40    163.60     47 o
  -5  -1   0    357.88    292.20    162.30     47 <
   4   1   0    132.48    170.70    162.00     47 <
  -5  -1   1     12.85     14.50    160.60     47 <
  -6  -1   2    727.70    438.90    124.10     47 o
   3   1   2   4491.20   4183.40    208.50     47 o
   1   1   5   5219.30   5855.80    247.30     47 o
  -4   0   6   2392.20   2078.70    247.20     47 o
   0   1   7   2568.80   2563.20    246.60     47 o
  -6  -1   1    241.98   -161.90    113.50     47 <
   2   1   4   5143.90   5142.90    221.80     47 o
  -1  -1  -8    463.64    271.80    201.40     48 <
  -2  -1  -6    227.14    577.80    200.60     48 <
   3   0  -6   2897.70   2835.00    280.60     48 o
  -3  -1  -4   1252.20   1324.50    180.20     48 o
  -4  -1  -2    852.75    484.80    166.90     48 <
  -5  -1  -1   1677.70   1668.20    182.50     48 o
   5   1  -1     32.36    193.70    160.60     48 <
  -6  -1   1    227.88   -161.90    113.50     48 <
   4   1   1   2801.20   2903.70    193.20     48 o
  -2   0   3  17949.00  19077.00    374.70     48 o
   2   1   4   5532.80   5142.90    221.80     48 o
   1   1   6   1227.50   1014.60    208.20     48 o
   0   1   7   3042.20   2563.20    246.60     48 o
  -4  -1  -3    108.85    -26.60    159.90     48 <
  -6  -1   0   1097.90    762.70    127.00     48 o
   3   1   3    377.28    317.50    168.10     48 <
  -1  -1  -8    405.19    271.80    201.40     49 <
  -2  -1  -7   1190.20    808.00    204.90     49 o
  -2  -1  -6    202.53    577.80    200.60     49 <
   3   0  -6   2929.10   2835.00    280.60     49 o
  -3  -1  -5    556.80    145.20    162.90     49 <
  -3  -1  -4   1244.70   1324.50    180.20     49 o
  -4  -1  -3    112.80    -26.60    159.90     49 <
  -5  -1  -2     49.01    -88.20    165.60     49 <
  -4  -1  -2    851.65    484.80    166.90     49 <
   6   1  -2   1112.00    928.00    172.40     49 o
  -5  -1  -1   1690.30   1668.20    182.50     49 o
   5   1  -1     32.45    193.70    160.60     49 <
  -6  -1   0   1110.60    762.70    127.00     49 o
   5   1   0    365.61    214.40    162.70     49 <
   4   1   1   2895.30   2903.70    193.20     49 o
  -2   0   3  18247.00  19077.00    374.70     49 o
   3   1   3    399.79    317.50    168.10     49 <
  -3   0   4    967.45    710.90    199.50     49 o
   2   1   5    622.23    490.10    203.80     49 <
   1   1   6   1292.40   1014.60    208.20     49 o
  -6  -1  -1     70.82      7.80    112.70     49 <
  -3  -1  -6    613.32   -144.30    165.10     50 <
   3   0  -5     79.21    510.60    230.90     50 <
  -4  -1  -4   1546.40   1389.70    135.70     50 o
  -5  -1  -3   1493.80   1403.20    177.00     50 o
   2   0  -3  17813.00  19540.80    402.30     50 o
  -6  -1  -2    153.76    213.20    162.40     50 <
   6   1  -1    245.73    188.40    160.90     50 <
   5   1   1   2097.70   1459.70    181.90     50 o
   3   1   4   1948.90   1490.50    177.10     50 o
   0   1   8    819.38    650.50    258.20     50 <
  -3  -1  -7   1084.00    747.50    125.70     50 o
  -4  -1  -6   1170.60    680.80    167.60     50 o
  -4  -1  -5     85.64     35.90    114.90     50 <
  -5  -1  -4      8.65   -201.70    114.90     50 <
   6   1   0    929.42    707.30    122.90     50 o
   5   1   2     40.99     47.70    162.80     50 <
   4   1   3     88.00    180.00    117.00     50 <
  -5   0   5    642.17    220.90    166.70     50 <
   2   1   6    289.37    420.20    164.50     50 <
   1   1   7    759.10    955.20    171.80     50 o
  -3  -1  -7    814.33    747.50    125.70     51 o
  -4  -1  -6    861.43    680.80    167.60     51 o
   4   0  -6   1232.60   1256.60    268.70     51 o
  -4  -1  -5     43.55     35.90    114.90     51 <
  -5  -1  -4     21.37   -201.70    114.90     51 <
   6   1   0    862.27    707.30    122.90     51 o
   5   1   2     31.97     47.70    162.80     51 <
  -3   0   3   1703.50   1630.50    245.70     51 o
   4   1   3     99.59    180.00    117.00     51 <
  -4   0   4   1357.30   1845.20    213.10     51 o
  -5   0   5    556.61    220.90    166.70     51 <
   3   1   5    404.50    137.90    164.00     51 <
   2   1   6    497.90    420.20    164.50     51 <
   1   1   7    934.73    955.20    171.80     51 o
   0   1   8    716.36    650.50    258.20     51 <
   6   1   1     29.23     16.10    114.60     51 <
   4   1   4    799.04    888.70    130.80     51 o
  -4  -1  -6   1083.80    680.80    167.60     52 o
   4   0  -6   1106.90   1256.60    268.70     52 o
   2   0  -3  15071.00  19540.80    402.30     52 o
   6   1   1     43.88     16.10    114.60     52 <
  -2   0   2  24233.00  21014.30    387.80     52 o
   5   1   2     18.75     47.70    162.80     52 <
   6   1   2    118.19    236.70    159.90     52 <
  -3   0   3   1927.70   1630.50    245.70     52 o
   5   1   3   1427.10   1030.10    173.80     52 o
  -4   0   4   1614.70   1845.20    213.10     52 o
   4   1   4   1174.40    888.70    130.80     52 o
  -5   0   5    543.27    220.90    166.70     52 <
   3   1   5    439.46    137.90    164.00     52 <
   2   1   6    358.33    420.20    164.50     52 <
   3   1   6    266.46    424.10    168.20     52 <
   2   1   7    806.59    460.30    168.80     52 <
   3   0  -4    452.06   1083.10    266.90     53 o
   2   0  -2  17918.00  18613.90    373.50     53 o
   1   0  -1 174690.00 179616.00    938.50     53 o
  -1   0   1 176400.00 168113.00    916.00     53 o
  -5   0   3    225.89    261.20    163.40     53 <
  -4   0   3   5045.40   4366.90    244.40     53 o
   4   0  -5    426.23     69.40    206.60     53 <
  -6   0   4    181.96    220.20    160.70     53 <
  -5   0   4   2153.40   2910.80    225.00     53 o
   5   1   4     16.97     68.80    112.70     53 <
   4   1   5     46.13    -92.00    115.60     53 <
   3   1   6    272.36    424.10    168.20     53 <
   2   1   7    642.71    460.30    168.80     53 <
   1   1   8    525.47    455.70    165.50     53 <
   4   1   6    854.64   1025.90    132.60     53 o
   3   1   7    584.93    574.70    120.50     53 o
   4   0  -4   1474.50   1949.20    216.10     54 o
   3   0  -3   1622.20   1387.80    247.00     54 o
  -4   0   2   1926.10   2031.80    219.60     54 o
  -3   0   2  12109.00  11842.40    295.70     54 o
  -6   0   3   1333.60   1692.90    177.10     54 o
  -5   0   3    175.75    261.20    163.40     54 <
   5   0  -5    540.95    391.90    169.40     54 <
   4   1   6    966.36   1025.90    132.60     54 o
   3   1   7    895.29    574.70    120.50     54 o
   4   0  -4   1788.70   1949.20    216.10     55 o
   4   0  -3   9501.40   7155.00    264.70     55 o
   3   0  -2   7073.70   8306.50    276.00     55 o
  -2   0   1  10685.00  11494.10    328.90     55 o
  -6   0   2     38.22     44.50    159.30     55 <
  -5   0   2    324.80    128.90    163.40     55 <
  -4   0   2   2382.60   2031.80    219.60     55 o
  -3   0   2  11301.00  11842.40    295.70     55 o
  -6   0   3   1483.20   1692.90    177.10     55 o
   5   0  -5    652.91    391.90    169.40     55 <
   5   0  -4   1107.50   1273.00    180.50     55 o
   5   0  -4   2081.40   1273.00    180.50     56 o
   6   0  -4    142.25    345.50    199.30     56 <
   4   0  -3   7628.30   7155.00    264.70     56 o
   5   0  -3    997.93    337.90    203.90     56 <
   3   0  -2   7005.90   8306.50    276.00     56 o
   4   0  -2   1931.10   2359.40    217.70     56 o
   2   0  -1  12578.00  13249.20    310.00     56 o
  -6   0   1    204.44    215.70    162.50     56 <
  -5   0   1    592.75    709.20    175.30     56 o
  -4   0   1   2392.90   1408.40    181.40     56 o
  -3   0   1  29115.00  28841.20    391.60     56 o
   6   0  -3    394.91    431.40    208.30     56 <
   5   0  -2    351.77     75.70    201.10     56 <
  -6   0  -1    376.25    452.90    167.80     56 <
  -5   0  -1   1823.90   3004.20    197.10     56 o
   3   0  -1  29527.00  27510.50    382.60     56 o
  -6   0   0     42.61     29.80    118.20     56 <
  -5   0   0    115.14    305.80    115.30     56 <
  -4   0   0   1194.00    884.90    174.60     56 o
  -3   0   0   1095.30   1674.90    183.90     56 o
  -2   0   0  17875.00  17872.10    345.90     56 o
   6   0  -3    440.16    431.40    208.30     57 <
   5   0  -2    269.22     75.70    201.10     57 <
  -6   0  -1    235.05    452.90    167.80     57 <
  -5   0  -1   1425.30   3004.20    197.10     57 o
   3   0  -1  25436.00  27510.50    382.60     57 o
   4   0  -1   3691.10   2997.60    227.40     57 o
  -4   0   0    817.00    884.90    174.60     57 o
  -3   0   0    759.07   1674.90    183.90     57 o
  -2   0   0  14429.00  17872.10    345.90     57 o
  -1   0   0  81923.00  69172.90    631.60     57 o
   1   0   0  81600.00  66111.20    597.40     57 o
   2   0   0  13284.00  18475.60    350.60     57 o
  -6   0  -4    429.52    308.40    161.30     57 <
  -6   0  -3    958.34    346.00    166.60     57 <
  -5   0  -3    120.75    207.60    161.20     57 <
  -6   0  -2   1034.00   1393.10    136.20     57 o
  -5   0  -2   3259.30   3049.60    194.30     57 o
  -4   0  -2    258.50    518.00    165.70     57 o
   6   0  -2     87.14    167.60    162.20     57 <
  -4   0  -1   4856.80   5239.60    185.10     57 o
  -3   0  -1    865.17   1314.90    183.60     57 o
   5   0  -1   1459.00   1744.70    180.60     57 o
   6   0  -1    101.76    161.50    161.10     57 <
   3   0   0    988.42   1699.90    183.00     57 o
   4   0   0    633.63   1061.60    174.50     57 o
   5   0   0    165.53    195.70    115.90     57 <
  -6   0  -4    433.18    308.40    161.30     58 <
  -6   0  -3    835.06    346.00    166.60     58 <
  -5   0  -3    124.28    207.60    161.20     58 <
  -6   0  -2    961.09   1393.10    136.20     58 o
  -5   0  -2   3170.30   3049.60    194.30     58 o
  -4   0  -2    250.80    518.00    165.70     58 o
   5   0  -2    194.50     75.70    201.10     58 <
   6   0  -2     63.39    167.60    162.20     58 <
  -5   0  -1   1424.30   3004.20    197.10     58 o
  -4   0  -1   4837.60   5239.60    185.10     58 o
  -3   0  -1    885.62   1314.90    183.60     58 o
  -2   0  -1  21301.00  22077.10    369.00     58 o
   4   0  -1   3567.50   2997.60    227.40     58 o
   5   0  -1   1436.00   1744.70    180.60     58 o
   6   0  -1    116.88    161.50    161.10     58 <
  -2   0   0  13768.00  17872.10    345.90     58 o
  -1   0   0  80061.00  69172.90    631.60     58 o
   1   0   0  80842.00  66111.20    597.40     58 o
   2   0   0  13857.00  18475.60    350.60     58 o
   3   0   0    990.40   1699.90    183.00     58 o
   4   0   0    802.58   1061.60    174.50     58 o
  -5   0  -4    143.06     48.10    165.50     58 <
   5   0   0    128.70    195.70    115.90     58 <
   6   0   0     35.13    157.60    160.50     58 <
  -4   0  -6    108.70    343.20    197.80     59 <
  -5   0  -5   1350.80   1071.80    176.10     59 o
  -4   0  -5   1279.10   1916.90    215.00     59 o
  -5   0  -4    112.01     48.10    165.50     59 <
  -4   0  -4    312.06    149.90    162.90     59 <
  -3   0  -4   7404.80   8793.70    272.20     59 o
  -4   0  -3   3001.50   2438.50    193.80     59 o
  -3   0  -3    985.50   1429.40    212.20     59 o
  -3   0  -2   7422.00   8232.60    251.00     59 o
  -2   0  -2  25355.00  21746.40    365.90     59 o
  -2   0  -1  21674.00  22077.10    369.00     59 o
   6   0   0     47.13    157.60    160.50     59 <
   2   0   1  22454.00  21367.20    367.10     59 o
   3   0   1    825.11   1384.90    180.50     59 o
   4   0   1   5502.40   4638.40    216.80     59 o
   5   0   1   1768.20   2603.10    191.40     59 o
   6   0   1    464.85    238.30    166.40     59 <
   3   0   2   6869.10   7614.40    238.80     59 o
   4   0   2    180.67    289.90    167.10     59 <
   5   0   2   3141.40   3442.20    168.30     59 o
   6   0   2   1070.50   1529.00    136.90     59 o
  -4   0  -6    101.72    343.20    197.80     60 <
  -5   0  -5   1288.20   1071.80    176.10     60 o
  -4   0  -5   1361.40   1916.90    215.00     60 o
  -5   0  -4    113.11     48.10    165.50     60 <
  -4   0  -4    308.81    149.90    162.90     60 <
  -4   0  -3   2996.70   2438.50    193.80     60 o
  -3   0  -3    972.70   1429.40    212.20     60 o
  -3   0  -2   7327.60   8232.60    251.00     60 o
  -2   0  -2  24888.00  21746.40    365.90     60 o
  -2   0  -1  21351.00  22077.10    369.00     60 o
   6   0   0     46.16    157.60    160.50     60 <
   2   0   1  22074.00  21367.20    367.10     60 o
   3   0   1    792.41   1384.90    180.50     60 o
   4   0   1   5458.70   4638.40    216.80     60 o
   5   0   1   1761.40   2603.10    191.40     60 o
   6   0   1    444.08    238.30    166.40     60 <
   3   0   2   6723.60   7614.40    238.80     60 o
   4   0   2    167.92    289.90    167.10     60 <
   5   0   2   3132.20   3442.20    168.30     60 o
   6   0   2   1030.40   1529.00    136.90     60 o
  -3   0  -7    541.23    124.00    167.30     61 <
  -3   0  -6     41.14    -46.60    162.80     61 <
  -3   0  -5   1600.80   1519.50    215.60     61 o
  -2   0  -4   1677.40   2554.00    191.00     61 o
  -2   0  -3  29794.00  26326.90    392.30     61 o
  -1   0  -2  35565.00  42365.20    470.10     61 o
   1   0   1  68951.00  63544.50    593.00     61 o
   2   0   2  23848.00  20362.90    339.40     61 o
   3   0   3    775.52    963.00    176.20     61 o
   4   0   3   3922.00   4666.90    179.40     61 o
   5   0   3    127.42     32.30    163.00     61 <
   4   0   4    218.97    171.60    164.30     61 <
   5   0   4    288.79     89.10    165.00     61 <
   6   0   4    339.72    330.30    118.80     61 <
  -2   0  -5    372.09    442.60    171.20     61 <
   3   0   4   4512.00   4713.40    214.40     61 o
   4   0   5   2636.20   5453.30    216.00     61 o
   5   0   5    956.50    971.90    128.80     61 o
  -3   0  -7    549.41    124.00    167.30     62 <
  -2   0  -7    442.33    466.70    166.30     62 <
  -2   0  -6   1179.50    986.80    180.50     62 o
  -2   0  -5    437.34    442.60    171.20     62 <
  -2   0  -4   1649.70   2554.00    191.00     62 o
  -1   0  -2  38122.00  42365.20    470.10     62 o
   2   0   3  34939.00  26109.40    373.80     62 o
   3   0   4   4675.10   4713.40    214.40     62 o
   4   0   4    227.99    171.60    164.30     62 <
   4   0   5   3357.80   5453.30    216.00     62 o
   5   0   5   1183.40    971.90    128.80     62 o
   3   0   5   3110.40   5642.10    226.00     62 o
   4   0   6    448.64    822.40    126.40     62 o
  -2   0  -8    398.16    318.80    199.40     63 <
  -2   0  -7    607.57    466.70    166.30     63 <
  -1   0  -4  29857.00  27659.10    402.20     63 o
  -1   0  -3   1532.60   1529.40    246.30     63 o
  -7   1   2    901.32   1072.90    206.70     63 o
   2   0   4   2464.60   2610.70    194.00     63 o
   3   0   5   4004.60   5642.10    226.00     63 o
   3   0   6     69.93    -55.80    160.10     63 <
  -7   1   1    309.94    202.10    162.10     63 <
  -6   1   4    682.74    658.30    170.90     63 o
   2   0   5    415.56    558.00    165.70     63 o
   3   0   7    441.07    310.00    165.30     63 <
  -7   1  -1    197.02     60.40    114.90     63 <
  -7   1   0    667.93    526.30    122.80     63 o
  -6   1   3    912.09    790.90    166.70     63 o
  -5   1   6     65.31     58.90    201.20     63 <
  -1   0  -8   2713.20   2177.30    224.20     64 o
  -1   0  -7     58.55    156.40    200.80     64 <
  -1   0  -6   3022.40   3055.40    226.10     64 o
  -1   0  -5   2406.40   1964.80    247.10     64 o
  -1   0  -4  27095.00  27659.10    402.20     64 o
  -7   1   1    153.86    202.10    162.10     64 <
  -7   1   2   1160.70   1072.90    206.70     64 o
   1   0   3   1541.60   2028.80    253.50     64 o
  -6   1   4    917.69    658.30    170.90     64 o
   2   0   5    430.51    558.00    165.70     64 o
   2   0   6    882.47   1095.50    207.40     64 o
   3   0   6     41.42    -55.80    160.10     64 <
   3   0   7    436.35    310.00    165.30     64 <
  -7   1  -2     34.00     29.40    115.30     64 <
  -7   1  -1     68.18     60.40    114.90     64 <
  -7   1   0    664.54    526.30    122.80     64 o
  -6   1   3    916.59    790.90    166.70     64 o
  -1   0  -8   2437.80   2177.30    224.20     65 o
  -7   1  -2     30.11     29.40    115.30     65 <
  -7   1  -1     59.15     60.40    114.90     65 <
  -6   1   2    315.56   -200.10    163.50     65 <
  -6   1   3    778.86    790.90    166.70     65 o
   1   0   4  26743.00  26914.80    401.30     65 o
   2   0   6    913.47   1095.50    207.40     65 o
  -5   1   6    132.81     58.90    201.20     65 <
   2   0   7    470.96    404.60    199.70     65 <
  -6   1   0    212.13    232.80    163.00     65 <
  -6   1   1     11.87    239.30    159.60     65 <
  -5   1   5   1932.50   1832.00    217.30     65 o
   7  -1  -2    913.29    996.70    173.50     66 o
  -6   1  -2     37.46    -88.60    162.10     66 <
  -6   1  -1   1769.50   1769.40    184.60     66 o
  -6   1   0    230.67    232.80    163.00     66 <
  -6   1   1     12.74    239.30    159.60     66 <
  -6   1   2    340.41   -200.10    163.50     66 <
  -6   1   3    737.14    790.90    166.70     66 o
   1   0   4  26724.00  26914.80    401.30     66 o
   1   0   5   2328.60   2333.70    221.90     66 o
  -5   1   5   2161.80   1832.00    217.30     66 o
  -5   1   6     72.71     58.90    201.20     66 <
   2   0   7    531.75    404.60    199.70     66 <
   2   0   8    224.01     39.00    199.60     66 <
  -6   1  -4      1.04     18.10    113.00     66 <
  -6   1  -3   1317.50   1290.20    134.40     66 o
  -6   1  -4      1.61     18.10    113.00     67 <
   7  -1  -1    168.90     11.50    115.40     67 <
   7  -1   0    779.15    518.30    123.20     67 o
   7  -1   1     43.44   -164.30    160.70     67 <
   7  -1   2     42.72   -131.80    160.70     67 <
  -5   1   3   6302.30   6629.00    257.10     67 o
  -5   1   4    196.53    226.30    196.40     67 <
   1   0   6   3035.00   3089.90    231.40     67 o
   6  -1  -4    784.86    596.40    170.40     67 o
   6  -1  -3    827.59    808.90    173.10     67 o
   6  -1  -2    387.81    609.10    167.20     67 o
   6  -1  -1     19.92    118.50    160.20     67 <
   6  -1   0    267.31    249.60    163.80     67 <
   6  -1   1   1856.70   1400.00    180.30     67 o
  -5   1   1    284.14    513.50    169.40     67 o
  -5   1   2    372.52    219.50    166.20     67 <
   1   0   7    125.25    100.30    202.10     68 <
  -5   1  -6   1205.60   1041.10    175.10     68 o
  -5   1  -5      9.38    -67.80    160.40     68 <
   6  -1  -4    787.72    596.40    170.40     68 o
  -5   1  -4   1412.50   1092.30    174.90     68 o
   6  -1  -3    836.62    808.90    173.10     68 o
  -5   1  -3     83.63    146.50    159.10     68 <
   6  -1  -2    394.31    609.10    167.20     68 o
  -5   1  -2    835.20    301.10    165.80     68 <
   6  -1  -1     16.11    118.50    160.20     68 <
  -5   1  -1   2706.00   2736.50    192.50     68 o
   6  -1   0    268.38    249.60    163.80     68 <
  -5   1   0     38.25      0.50    161.80     68 <
   6  -1   1   1838.40   1400.00    180.30     68 o
   7  -1   1     46.33   -164.30    160.70     68 <
  -5   1   1    280.20    513.50    169.40     68 o
   6  -1   2     45.44    -36.80    162.90     68 <
   7  -1   2     49.90   -131.80    160.70     68 <
  -5   1   2    372.18    219.50    166.20     68 <
  -5   1   3   6172.90   6629.00    257.10     68 o
  -5   1   4    181.49    226.30    196.40     68 <
   1   0   6   3109.40   3089.90    231.40     68 o
   6  -1   3   1311.50   1398.40    135.70     68 o
   5  -1  -4    306.47    207.20    165.30     69 <
   5  -1  -3   5515.60   5651.50    225.90     69 o
   5  -1  -2    313.23    219.30    166.70     69 <
   5  -1  -1    254.70    204.50    163.60     69 <
   5  -1   0     84.29     -8.50    162.20     69 <
   5  -1   1   3235.50   3417.70    201.30     69 o
   5  -1   2    691.48    303.40    171.40     69 <
  -4   1   6    624.12    192.00    232.40     69 <
  -4   1   7    857.85    452.10    283.10     69 <
   1   0   8   2533.00   2408.30    245.10     69 o
  -5   1  -4   1337.60   1092.30    174.90     69 o
  -5   1  -3    117.06    146.50    159.10     69 <
  -5   1  -2    770.92    301.10    165.80     69 <
   6  -1   3   1315.40   1398.40    135.70     69 o
   6  -1   4      1.22     62.80    112.90     69 <
  -4   1  -7    967.18    991.50    168.80     70 o
   5  -1  -4    239.12    207.20    165.30     70 <
   5  -1  -3   5623.00   5651.50    225.90     70 o
   5  -1  -2    276.01    219.30    166.70     70 <
   5  -1  -1    352.19    204.50    163.60     70 <
   5  -1   0      8.99     -8.50    162.20     70 <
   5  -1   1   3254.80   3417.70    201.30     70 o
   5  -1   2    722.51    303.40    171.40     70 <
   5  -1   3    128.61    -98.10    160.20     70 <
   5  -1   4   1438.30   1362.70    178.20     70 o
  -4   1   7    902.50    452.10    283.10     70 <
  -4   1  -6    435.60    171.80    165.30     70 <
  -4   1  -5    393.84    288.50    160.70     70 <
   5  -1   5     20.93     72.00    158.40     70 <
   5  -1   6   1101.20   1131.80    173.50     70 o
  -4   1  -7   1006.20    991.50    168.80     71 o
   5  -1  -6     36.68     41.00    202.60     71 <
  -4   1  -6    424.71    171.80    165.30     71 <
   5  -1  -5   1805.20   1803.90    219.10     71 o
  -4   1  -5    547.02    288.50    160.70     71 <
  -4   1  -4   1210.80   1068.90    177.30     71 o
  -4   1  -3    285.21     10.20    162.30     71 <
  -4   1   1   7463.60   7098.70    241.30     71 o
   5  -1   2    719.07    303.40    171.40     71 <
  -4   1   2   9419.70  10061.10    260.80     71 o
   5  -1   3     63.52    -98.10    160.20     71 <
  -4   1   3    482.15    353.10    164.00     71 <
   5  -1   4   1327.90   1362.70    178.20     71 o
  -4   1   4    597.61    610.30    202.00     71 o
   5  -1   5     31.58     72.00    158.40     71 <
  -4   1   5   1818.50   1415.20    213.30     71 o
   5  -1   6   1121.70   1131.80    173.50     71 o
  -4   1  -2   3956.70   4110.00    173.70     71 o
  -4   1  -1    543.44    646.70    123.00     71 o
  -4   1   0  10985.00  10815.70    245.60     71 o
   0   0   3   8117.20   9736.50    370.80     72 o
  -7   2  -3    168.76   -141.60    161.40     72 <
   4  -1  -2  10830.00  11038.30    268.70     72 o
  -7   2  -2    666.14    305.60    167.40     72 <
   4  -1  -1   8362.40   8011.90    243.90     72 o
  -7   2  -1    210.16    125.30    163.70     72 <
   4  -1   0  12171.00  11613.40    276.90     72 o
   4  -1   1    661.23    527.70    170.40     72 o
   4  -1   2   5020.90   4981.80    213.70     72 o
   4  -1   3    888.31   1059.70    176.50     72 o
   4  -1   4   1183.60    991.20    174.20     72 o
   4  -1   5    669.62    183.60    165.50     72 <
   4  -1   6    456.27    283.90    165.20     72 <
   4  -1   7    725.95    608.70    165.10     72 o
  -7   2  -3    170.23   -141.60    161.40     73 <
   4  -1  -2  10960.00  11038.30    268.70     73 o
  -7   2  -2    657.31    305.60    167.40     73 <
   4  -1  -1   8340.90   8011.90    243.90     73 o
  -7   2  -1    211.47    125.30    163.70     73 <
   4  -1   0  12045.00  11613.40    276.90     73 o
   4  -1   1    683.19    527.70    170.40     73 o
   4  -1   2   5071.40   4981.80    213.70     73 o
   4  -1   3    985.70   1059.70    176.50     73 o
   0   0   3   8027.60   9736.50    370.80     73 o
   4  -1   4   1191.20    991.20    174.20     73 o
   4  -1   5    601.45    183.60    165.50     73 <
   4  -1   6    461.38    283.90    165.20     73 <
   4  -1   7    668.65    608.70    165.10     73 o
  -3   1  -7    830.67    687.40    208.70     74 o
  -3   1  -6    236.08    203.40    165.00     74 <
   4  -1  -5   1888.80   2019.40    246.40     74 o
  -3   1  -5    393.01    300.10    203.70     74 <
   4  -1  -4    666.65    578.00    237.00     74 <
   4  -1  -3    512.24    386.00    200.30     74 <
  -7   2   1   1207.60   1012.70    177.50     74 o
  -7   2   2    476.40    247.70    162.90     74 <
  -7   2   3     74.27     30.70    162.10     74 <
   0   0   6   5258.20   5429.90    323.60     74 o
  -3   1  -4   4227.10   4256.40    207.90     74 o
   4  -1  -6    669.31    471.50    237.40     75 <
  -3   1  -6    242.94    203.40    165.00     75 <
   4  -1  -5   1781.10   2019.40    246.40     75 o
  -3   1  -5    439.84    300.10    203.70     75 <
  -6   2  -5    227.89    281.10    162.50     75 <
  -3   1  -4   4490.40   4256.40    207.90     75 o
  -3   1  -3  12753.00  13001.60    312.70     75 o
   7  -2   2    709.91    616.00    168.90     75 o
   7  -2   3    132.98    -94.50    162.20     75 <
   0   0   6   5606.60   5429.90    323.60     75 o
  -6   2  -4    791.22    916.30    131.40     75 o
   7  -2   0      2.80    177.20    114.10     75 <
   7  -2   1    205.59    145.90    114.20     75 <
   1   0  -8   1160.80   1113.40    373.80     76 <
   4  -1  -6    665.56    471.50    237.40     76 <
   4  -1  -5   1959.30   2019.40    246.40     76 o
  -6   2  -4   1400.80    916.30    131.40     76 o
   7  -2  -3     62.63    -96.20    163.60     76 <
  -3   1  -3  12778.00  13001.60    312.70     76 o
  -6   2  -3    679.30    509.30    170.40     76 <
   7  -2  -2    617.09    178.50    168.20     76 <
  -3   1  -2   6147.20   6339.10    231.50     76 o
  -6   2  -2    365.72    157.90    163.20     76 <
   7  -2  -1   1471.60   1158.70    179.20     76 o
  -3   1  -1  10335.00  10805.00    293.90     76 o
   7  -2   0      0.91    177.20    114.10     76 <
   7  -2   1    191.24    145.90    114.20     76 <
   7  -2   2    581.58    616.00    168.90     76 o
   3  -1   5    405.03    349.30    200.50     76 <
   3  -1   6    213.28    227.20    199.00     76 <
   3  -1   7   1171.60    640.20    204.80     76 o
  -6   2  -1     33.47    194.30    113.20     76 <
  -6   2   0   3066.90   2707.80    157.60     76 o
   3  -1   3  14167.00  14289.40    296.60     76 o
   3  -1   4   4570.70   4674.30    210.30     76 o
   1   0  -8   1036.50   1113.40    373.80     77 <
  -2   1  -8    280.22    133.80    198.80     77 <
   4  -1  -7    889.54    -88.60    291.70     77 <
   7  -2  -3     83.50    -96.20    163.60     77 <
   7  -2  -2    507.93    178.50    168.20     77 <
  -3   1  -2   5860.10   6339.10    231.50     77 o
  -6   2  -2    436.90    157.90    163.20     77 <
  -3   1  -1  10310.00  10805.00    293.90     77 o
  -6   2  -1     26.52    194.30    113.20     77 <
  -3   1   0   1886.40   1572.00    181.40     77 o
  -6   2   0   3053.40   2707.80    157.60     77 o
   3  -1   1   9555.00   9709.30    293.40     77 o
  -6   2   1    646.78    203.40    167.60     77 <
   3  -1   2   6216.00   5748.60    225.20     77 o
  -6   2   2   2512.00   2194.70    184.80     77 o
   3  -1   3  13939.00  14289.40    296.60     77 o
  -6   2   3    414.81    510.80    163.50     77 o
   3  -1   4   4585.40   4674.30    210.30     77 o
  -6   2   4    509.80    350.70    200.80     77 <
   3  -1   5    296.91    349.30    200.50     77 <
  -6   2   5     97.45    217.80    198.10     77 <
   3  -1   6    154.55    227.20    199.00     77 <
   3  -1   7   1355.10    640.20    204.80     77 o
   6  -2   5     65.36    -92.90    115.20     77 <
  -2   1  -8    257.64    133.80    198.80     78 <
   4  -1  -7   1007.90    -88.60    291.70     78 <
  -2   1  -7   1199.80    936.00    211.30     78 o
  -5   2  -6    103.26    -91.70    159.40     78 <
   3  -1   0   3189.80   2926.90    198.00     78 o
   6  -2   1     23.79    176.60    161.30     78 <
   3  -1   1   9733.70   9709.30    293.40     78 o
  -3   1   1  22519.00  23046.20    373.30     78 o
   6  -2   2    231.23     78.00    161.60     78 <
  -3   1   2  19146.00  19565.50    354.20     78 o
  -6   2   2   2226.80   2194.70    184.80     78 o
   6  -2   3    806.78    472.60    170.80     78 <
  -6   2   3    392.49    510.80    163.50     78 o
   6  -2   4    218.26    240.50    115.40     78 <
  -6   2   4    552.10    350.70    200.80     78 <
   6  -2   5    102.26    -92.90    115.20     78 <
  -6   2   5    168.72    217.80    198.10     78 <
  -5   2  -5   2909.50   2556.60    193.40     78 o
   6  -2   0   2400.10   2335.30    149.40     78 o
  -2   1  -6    885.11    817.00    206.10     79 o
  -5   2  -4    807.29    704.80    168.60     79 o
   6  -2  -2   1828.60   1728.80    183.90     79 o
   3  -1  -2  18924.00  19184.80    350.80     79 o
   6  -2  -1    817.72   1059.50    171.20     79 o
   3  -1  -1  23394.00  22954.10    379.40     79 o
  -3   1   3   5916.80   6555.10    288.20     79 o
  -3   1   4   1793.00   1816.10    268.20     79 o
  -3   1   5   6737.40   6001.70    322.90     79 o
   6  -2  -3   1107.40   1316.60    177.20     79 o
  -5   2  -3     92.93    -72.50    115.50     79 <
  -5   2  -2    229.77    -55.20    161.20     79 <
  -3   1   4   1880.10   1816.10    268.20     80 o
  -3   1   5   6973.40   6001.70    322.90     80 o
  -2   1  -6    866.82    817.00    206.10     80 o
  -2   1  -5   4036.70   4169.10    243.20     80 o
  -5   2  -4    705.69    704.80    168.60     80 o
   6  -2  -3   1357.80   1316.60    177.20     80 o
  -5   2  -3     47.48    -72.50    115.50     80 <
   6  -2  -2   1802.10   1728.80    183.90     80 o
   3  -1  -2  19018.00  19184.80    350.80     80 o
  -5   2  -2    167.08    -55.20    161.20     80 <
   6  -2  -1    815.61   1059.50    171.20     80 o
  -3   1   3   6070.10   6555.10    288.20     80 o
   5  -2   6    117.80     68.30    113.40     80 <
   6  -2  -4    249.29   -232.00    204.30     81 <
   3  -1  -3   3958.90   4568.70    270.70     81 o
  -7   3  -3    169.24    191.50    116.80     81 <
  -5   2  -1      7.91   -172.00    162.70     81 <
  -5   2   0   3723.60   3951.40    204.70     81 o
   5  -2   3    127.74    198.30    160.00     81 <
   5  -2   4    732.70    586.80    168.80     81 o
   5  -2   5   2306.70   2254.80    189.80     81 o
  -3   1   5   6382.30   6001.70    322.90     81 o
  -3   1   6   5704.20   6114.50    366.80     81 o
   2  -1   8    269.80     80.10    196.10     81 <
   1   0  -7   9025.90   7409.40    438.70     81 o
  -4   2  -7    706.78    526.50    166.90     81 o
   6  -2  -5    179.74    -13.00    204.90     81 <
  -2   1  -5   3943.10   4169.10    243.20     81 o
   6  -2  -3   1162.10   1316.60    177.20     81 o
  -5   2  -2    149.56    -55.20    161.20     81 <
   5  -2   6    101.23     68.30    113.40     81 <
  -2   1  -4  14053.00  13810.50    315.00     82 o
   3  -1  -3   4622.60   4568.70    270.70     82 o
  -7   3  -3    129.07    191.50    116.80     82 <
  -7   3  -2    107.82     66.90    162.40     82 <
  -5   2   0   4023.70   3951.40    204.70     82 o
   5  -2   1     17.27    100.00    160.50     82 <
  -5   2   1   4066.50   4088.20    209.80     82 o
   5  -2   2    175.64     46.40    162.80     82 <
  -5   2   2    219.24    477.80    200.10     82 <
   5  -2   3    116.90    198.30    160.00     82 <
   2  -1   5   4216.00   4640.90    244.70     82 o
   2  -1   6    798.82    925.60    204.40     82 o
  -3   1   6   5369.50   6114.50    366.80     82 o
   2  -1   7   1311.90    533.20    210.30     82 <
   2  -1   8    253.05     80.10    196.10     82 <
  -4   2  -7    579.40    526.50    166.90     82 o
  -4   2  -6   1428.10    749.70    170.90     82 o
   6  -2  -5    214.84    -13.00    204.90     82 <
  -7   3  -1    554.62    401.10    121.80     82 o
  -4   2  -5   2491.30   1961.60    187.30     83 o
   3  -1  -4   1289.90   1153.10    270.20     83 o
  -2   1  -3   6985.40   6522.90    232.60     83 o
   5  -2   0   3520.00   3420.40    204.80     83 o
  -7   3   0     67.57    284.50    161.80     83 <
  -5   2   3     59.39    130.90    161.80     83 <
   2  -1   4  13703.00  13618.80    315.00     83 o
  -5   2   4   4256.20   4679.60    241.70     83 o
   2  -1   5   4334.90   4640.90    244.70     83 o
  -4   2  -4   2277.60   2449.10    188.50     83 o
   5  -2  -1   3171.00   3473.80    204.10     83 o
  -7   3   1    749.76    509.30    124.10     83 o
   7  -3   2    141.73    109.60    161.60     83 <
  -7   3   2   1190.70    971.80    173.60     83 o
   7  -3   3    314.48    252.90    165.70     83 <
   2  -1   3   5906.10   6260.10    260.00     83 o
  -5   2   5    862.48    597.10    203.80     83 <
  -1   1  -8    142.18   -240.00    200.00     84 <
  -4   2  -5   2053.70   1961.60    187.30     84 o
   3  -1  -4   1051.20   1153.10    270.20     84 o
  -4   2  -4   2041.30   2449.10    188.50     84 o
  -2   1  -3   5962.10   6522.90    232.60     84 o
   5  -2  -2    256.43    416.30    198.60     84 <
  -2   1  -2  34397.00  28290.20    403.80     84 o
   5  -2  -1   2802.10   3473.80    204.10     84 o
  -7   3   1    649.49    509.30    124.10     84 o
   7  -3   2    119.49    109.60    161.60     84 <
  -7   3   2   1043.10    971.80    173.60     84 o
   7  -3   3    273.38    252.90    165.70     84 <
   2  -1   3   5368.30   6260.10    260.00     84 o
  -5   2   3     55.77    130.90    161.80     84 <
  -7   3   3    376.46    236.50    162.90     84 <
   2  -1   4  11793.00  13618.80    315.00     84 o
  -5   2   4   3732.80   4679.60    241.70     84 o
  -5   2   5    781.07    597.10    203.80     84 <
   4  -2   7    146.93     99.50    160.80     84 <
  -6   3  -5    132.25    192.10    114.00     84 <
   7  -3   1    415.59   -118.50    120.00     84 <
  -1   1  -8    295.34   -240.00    200.00     85 <
  -6   3  -5    110.97    192.10    114.00     85 <
  -4   2  -4   1751.30   2449.10    188.50     85 o
  -6   3  -4    864.77    905.70    171.60     85 o
  -4   2  -3   2115.40   2176.40    189.30     85 o
   5  -2  -2    180.24    416.30    198.60     85 <
  -2   1  -2  31977.00  28290.20    403.80     85 o
   5  -2  -1   2821.10   3473.80    204.10     85 o
   7  -3   0     53.56    -59.90    160.90     85 <
   7  -3   1    390.00   -118.50    120.00     85 <
   7  -3   2    196.00    109.60    161.60     85 <
  -7   3   2   1086.70    971.80    173.60     85 o
   7  -3   3    229.76    252.90    165.70     85 <
   2  -1   3   5405.80   6260.10    260.00     85 o
  -7   3   3    485.12    236.50    162.90     85 <
  -5   2   4   3552.90   4679.60    241.70     85 o
   4  -2   5   2924.60   2995.10    197.60     85 o
  -5   2   5    882.76    597.10    203.80     85 <
   4  -2   6   1498.70   1471.90    175.50     85 o
  -5   2   6    139.45    -74.60    229.40     85 <
   4  -2   7    166.53     99.50    160.80     85 <
  -1   1  -7   2011.60   1230.90    244.90     86 o
   3  -1  -5   4645.10   5123.60    319.90     86 o
   5  -2  -4   4024.50   3451.70    236.90     86 o
  -6   3  -3    472.30    446.00    167.10     86 <
   7  -3  -2   1008.50   1050.00    171.20     86 o
  -4   2  -2   1155.40   1213.30    180.60     86 o
   7  -3  -1    737.73    701.40    171.40     86 o
  -2   1  -1   9173.70   9089.90    296.40     86 o
   4  -2   4   1995.50   2351.40    188.00     86 o
   7  -3  -3     49.94   -125.70    164.20     86 <
  -6   3  -2     78.94     88.90    117.00     86 <
  -4   2  -1   3705.30   3624.20    209.40     86 o
  -6   3  -1    630.76    881.20    172.20     86 o
   2  -1   1   9263.20   9371.80    268.70     86 o
   4  -2   3   2856.00   2884.90    159.80     86 o
   6  -3   4    602.42    556.50    166.90     86 o
   6  -3   5    196.91    243.10    115.20     86 <
  -1   1  -7   1943.50   1230.90    244.90     87 o
   5  -2  -4   3915.00   3451.70    236.90     87 o
   7  -3  -3     67.86   -125.70    164.20     87 <
  -6   3  -3    483.71    446.00    167.10     87 <
   7  -3  -2   1024.70   1050.00    171.20     87 o
  -4   2  -2   1151.50   1213.30    180.60     87 o
  -6   3  -2     77.07     88.90    117.00     87 <
   7  -3  -1    635.31    701.40    171.40     87 o
  -2   1  -1   9171.60   9089.90    296.40     87 o
  -4   2  -1   3673.10   3624.20    209.40     87 o
  -6   3  -1    639.12    881.20    172.20     87 o
   2  -1   1   9256.60   9371.80    268.70     87 o
   4  -2   3   2779.20   2884.90    159.80     87 o
   6  -3   4    604.51    556.50    166.90     87 o
   4  -2   4   1983.30   2351.40    188.00     87 o
   6  -3   5    201.30    243.10    115.20     87 <
  -3   2  -7    518.20    549.00    166.80     88 o
  -3   2  -6   1501.60   1150.70    208.30     88 o
  -5   3  -6    289.81    245.50    159.80     88 <
   5  -2  -5    704.79    702.00    207.90     88 o
  -2   1   0  31831.00  29987.40    426.30     88 o
  -4   2   0   7500.30   8289.40    251.60     88 o
  -6   3   0    812.94    499.10    173.10     88 <
   4  -2   1   2739.70   3363.80    197.90     88 o
   6  -3   2    246.04    351.40    160.70     88 <
   4  -2   2   1074.90   1015.60    181.50     88 o
   6  -3   3    466.21    522.20    123.70     88 o
  -6   3   1    608.02    697.00    171.20     88 o
   5  -2  -6    154.17    647.60    234.50     89 <
   3  -1  -6   5273.50   5979.60    364.50     89 o
  -1   1  -6    427.55    461.30    237.70     89 <
  -3   2  -6   1288.70   1150.70    208.30     89 o
  -5   3  -6    345.07    245.50    159.80     89 <
  -5   3  -5    367.92    198.90    163.70     89 <
   4  -2   0   7279.30   8155.90    276.80     89 o
   2  -1   0  32916.00  31340.40    426.60     89 o
  -2   1   0  32702.00  29987.40    426.30     89 o
  -4   2   0   7512.10   8289.40    251.60     89 o
  -6   3   0    776.75    499.10    173.10     89 <
   6  -3   1    897.36    983.20    169.80     89 o
   4  -2   1   2752.40   3363.80    197.90     89 o
  -4   2   1   3425.80   3969.50    242.70     89 o
  -6   3   1    617.58    697.00    171.20     89 o
   6  -3   2    235.74    351.40    160.70     89 <
  -6   3   2     81.09    216.30    162.60     89 <
   5  -2  -6    365.23    647.60    234.50     90 <
   3  -1  -6   6402.50   5979.60    364.50     90 o
  -3   2  -5   1835.20   1165.30    178.10     90 o
   6  -3   0    944.81    804.60    173.60     90 o
   4  -2   0   8285.70   8155.90    276.80     90 o
  -4   2   1   3556.00   3969.50    242.70     90 o
  -6   3   2    122.25    216.30    162.60     90 <
   3  -2   7    743.21    714.20    166.20     90 o
   1  -1   7   1999.70   1589.80    244.10     90 o
   1  -1   8    367.30     24.20    228.90     90 <
  -1   0   8   1299.20   1111.20    369.40     90 o
  -5   3  -4   2765.00   2788.60    153.90     90 o
  -7   4  -3    153.45    120.80    113.70     90 <
  -7   4  -2    683.17    321.50    163.60     90 <
   6  -3  -1   1344.60   1405.20    174.30     90 o
   4  -2  -1   3359.90   3844.80    201.50     90 o
  -4   2   2   1356.10   1438.20    180.00     90 o
  -6   3   3    854.08    923.80    169.10     90 o
   5  -3   6     28.58     46.40    163.80     90 <
   3  -2   6   1589.00   1597.20    180.80     90 o
   5  -2  -6    291.83    647.60    234.50     91 <
   3  -1  -6   6315.90   5979.60    364.50     91 o
  -1   1  -5  16136.00  16817.00    334.40     91 o
  -5   3  -4   2779.40   2788.60    153.90     91 o
  -7   4  -3    173.08    120.80    113.70     91 <
  -7   4  -2    667.99    321.50    163.60     91 <
   6  -3  -1   1381.50   1405.20    174.30     91 o
   4  -2  -1   3446.50   3844.80    201.50     91 o
  -2   1   1  12980.00  12235.20    311.80     91 o
  -4   2   2   1330.50   1438.20    180.00     91 o
  -6   3   3    807.10    923.80    169.10     91 o
  -6   3   4   1002.20    929.30    205.20     91 o
   5  -3   6     28.92     46.40    163.80     91 <
   3  -2   6   1578.00   1597.20    180.80     91 o
   3  -2   7    774.42    714.20    166.20     91 o
   1  -1   7   1959.70   1589.80    244.10     91 o
  -1   0   8   1357.60   1111.20    369.40     91 o
  -3   2  -4    148.20    330.20    171.60     91 <
  -5   3  -3    149.11    173.30    115.70     91 <
   5  -3   5    523.05    306.80    120.00     91 <
  -1   1  -5  16048.00  16817.00    334.40     92 o
  -3   2  -4    152.86    330.20    171.60     92 <
  -5   3  -3    131.32    173.30    115.70     92 <
   6  -3  -2     94.83   -146.40    166.80     92 <
  -7   4  -2    614.62    321.50    163.60     92 <
   6  -3  -1   1351.10   1405.20    174.30     92 o
   4  -2  -1   3385.60   3844.80    201.50     92 o
  -7   4  -1    599.65    176.80    168.20     92 <
  -2   1   1  12974.00  12235.20    311.80     92 o
  -4   2   2   1281.80   1438.20    180.00     92 o
   5  -3   4   2611.80   2789.50    192.90     92 o
  -6   3   4    973.70    929.30    205.20     92 o
   5  -3   5    514.81    306.80    120.00     92 <
   3  -2   5   2459.60   1792.20    184.10     92 o
   5  -3   6     31.77     46.40    163.80     92 <
   3  -2   6   1605.40   1597.20    180.80     92 o
   1  -1   6    339.62    521.30    203.50     92 <
   1  -1   7   1948.60   1589.80    244.10     92 o
  -2   2  -8     60.78   -172.60    198.10     93 <
  -4   3  -7    285.00     95.70    160.40     93 <
   6  -3  -3   1056.30    930.30    171.60     93 o
  -3   2  -3   2626.80   2930.70    196.60     93 o
   4  -2  -2   1871.10   2024.40    216.60     93 o
  -5   3  -2    104.43    259.80    119.20     93 <
   2  -1  -1  13065.00  13034.00    319.10     93 o
  -7   4   0    113.39     86.60    165.90     93 <
   7  -4   3     25.27    232.40    114.90     93 <
   5  -3   3    137.34    191.30    160.90     93 <
  -4   2   3   3379.00   3562.20    231.70     93 o
   5  -3   4   2726.30   2789.50    192.90     93 o
   3  -2   4    687.17    437.00    169.00     93 <
  -6   3   5    699.97    331.90    201.60     93 <
   1  -1   6    284.84    521.30    203.50     93 <
  -6   4  -5    132.53     18.60    114.70     93 <
  -5   3  -1   3223.00   2806.50    198.20     93 o
  -7   4   1    192.62     77.00    116.20     93 <
   7  -4   2    489.90    299.20    122.50     93 <
   6  -3  -4    545.24    415.40    204.60     94 <
  -1   1  -4   1723.30   1833.00    222.20     94 o
   4  -2  -3   3363.10   3407.80    231.70     94 o
   7  -4   0     36.44    238.70    162.00     94 <
   3  -2   3   1784.60   1686.60    185.40     94 o
  -4   2   4   2858.50   2991.50    227.20     94 o
   1  -1   5  17873.00  17340.30    359.20     94 o
  -2   2  -8    100.37   -172.60    198.10     94 <
  -6   4  -5     83.74     18.60    114.70     94 <
  -3   2  -3   2416.80   2930.70    196.60     94 o
  -5   3  -1   2665.80   2806.50    198.20     94 o
   7  -4   1    602.26    421.40    166.70     94 <
  -7   4   1    222.56     77.00    116.20     94 <
   7  -4   2    680.83    299.20    122.50     94 <
   5  -3   2    388.35    235.00    166.50     94 <
   3  -2   4    572.31    437.00    169.00     94 <
  -4   3  -6    152.26    149.70    113.70     94 <
  -6   4  -4    222.79    362.60    116.90     94 o
  -7   4   2    217.40    157.60    114.60     94 <
   6  -3  -4    687.28    415.40    204.60     95 <
  -1   1  -4   2037.20   1833.00    222.20     95 o
   4  -2  -3   3523.30   3407.80    231.70     95 o
   7  -4   0     52.25    238.70    162.00     95 <
  -5   3   0   2048.10   1956.00    188.80     95 o
   3  -2   3   1947.30   1686.60    185.40     95 o
  -4   2   4   2260.10   2991.50    227.20     95 o
   1  -1   5  17202.00  17340.30    359.20     95 o
  -2   2  -8     61.18   -172.60    198.10     95 <
  -4   3  -6    176.42    149.70    113.70     95 <
  -6   4  -4    231.58    362.60    116.90     95 o
  -5   3  -1   2909.80   2806.50    198.20     95 o
   7  -4   1    628.65    421.40    166.70     95 <
   5  -3   2    634.15    235.00    166.50     95 <
  -7   4   2    207.63    157.60    114.60     95 <
  -2   2  -7    597.22    853.60    205.40     96 o
   6  -3  -5    951.57    584.60    215.50     96 <
  -4   3  -5   1257.00   1038.50    174.20     96 o
  -6   4  -3    408.53    109.40    120.80     96 <
  -3   2  -2   9768.20   9275.40    261.10     96 o
   7  -4  -1    755.80    276.60    167.90     96 <
   7  -4   0     49.46    238.70    162.00     96 <
  -5   3   0   1619.60   1956.00    188.80     96 o
   5  -3   1   2278.20   1769.60    184.00     96 o
  -5   3   1    133.86    158.40    164.40     96 <
   3  -2   2  11774.00  11727.90    275.50     96 o
  -2   1   2  39023.00  40795.00    507.70     96 o
  -7   4   3    435.45    337.10    118.10     96 <
   6  -4   5    462.38     24.80    163.50     96 <
  -4   2   5   2709.80   2462.20    249.90     96 o
   4  -3   7    271.76    311.30    161.40     96 <
   5  -3   0   4679.90   4800.70    216.60     96 o
   0   1  -8   3571.60   3451.80    286.50     97 o
  -2   2  -6   4270.00   3952.60    231.80     97 o
   4  -2  -4   3158.70   3688.40    233.00     97 o
  -4   3  -4    188.73    336.30    164.80     97 <
   7  -4  -2    243.97     79.40    165.10     97 <
  -6   4  -2   1033.70    723.70    170.50     97 o
  -3   2  -1  15141.00  15711.20    309.70     97 o
   6  -4   4     74.48   -113.10    163.30     97 <
   1  -1   4   1593.20   1225.60    215.80     97 o
   4  -3   6    188.55     91.40    164.80     97 <
   2  -2   8     58.70   -132.00    196.60     97 <
   7  -4  -3    885.20    453.50    170.40     97 <
   5  -3  -1    163.09    359.40    164.10     97 <
  -6   4  -1    503.11    249.70    164.50     97 <
   3  -2   1  15443.00  15254.90    309.30     97 o
  -5   3   2    152.78     68.70    164.90     97 <
   6  -4   3    473.65    403.40    120.40     97 o
   4  -3   5    816.83    375.90    168.80     97 <
   0   1  -8   1825.20   3451.80    286.50     98 o
   3  -1  -7   3454.50   3278.10    354.40     98 o
  -2   2  -6   5775.50   3952.60    231.80     98 o
   4  -2  -4   3008.50   3688.40    233.00     98 o
  -4   3  -4    508.70    336.30    164.80     98 <
   7  -4  -3    121.84    453.50    170.40     98 <
  -1   1  -3  18386.00  18918.80    355.30     98 o
   7  -4  -2    399.23     79.40    165.10     98 <
   5  -3  -1    349.32    359.40    164.10     98 <
  -3   2  -1  15270.00  15711.20    309.70     98 o
  -6   4  -1    591.51    249.70    164.50     98 <
   3  -2   1  15393.00  15254.90    309.30     98 o
  -5   3   2    226.10     68.70    164.90     98 <
   6  -4   3    634.04    403.40    120.40     98 o
   4  -3   5    902.93    375.90    168.80     98 <
   2  -2   8     58.03   -132.00    196.60     98 <
  -5   4  -6     54.28     99.90    112.90     98 <
  -5   4  -6     52.16     99.90    112.90     99 <
   7  -4  -3    815.58    453.50    170.40     99 <
  -1   1  -3  17864.00  18918.80    355.30     99 o
  -4   3  -3    265.15    333.20    163.90     99 <
  -7   5  -3     43.75     88.70    159.90     99 <
  -6   4   0   1683.80   1234.60    182.70     99 o
   3  -2   1  15337.00  15254.90    309.30     99 o
   6  -4   2   1109.20    646.50    127.50     99 o
  -5   3   3     34.69   -299.20    165.30     99 <
   4  -3   4    357.56    200.70    162.70     99 <
  -4   2   6   2411.20   2027.00    245.00     99 o
   2  -2   7    432.22    422.60    167.30     99 <
  -5   4  -5    810.98    732.60    124.30     99 o
   5  -3  -2    281.65     85.60    117.60     99 <
  -3   2   0   1653.90   1616.20    142.50     99 o

#=======================================================================

#=======================================================================

#=======================================================================
data_quartz_kinematical
#=======================================================================
_computing_data_collection               'self-written scripts, OLYMPUS iTEM'
_computing_cell_refinement               'PETS2'
_computing_data_reduction                'PETS2'
_computing_structure_refinement          'Jana2006'
_computing_molecular_graphics            'VESTA 3'
#=======================================================================

# 5. CHEMICAL DATA

_chemical_name_common                    'alpha-quartz'
_chemical_formula_moiety                 'Si1 O2'
_chemical_formula_sum                    'Si1 O2'
_chemical_formula_weight                 60.1
_chemical_compound_source                ?

#=======================================================================

# 6. CRYSTAL DATA

_symmetry_cell_setting                   trigonal
_symmetry_space_group_name_H-M           'P 32 2 1'
_symmetry_space_group_name_Hall          'P 32;2"'
_symmetry_Int_Tables_number              154

loop_
 _space_group_symop_id
 _space_group_symop_operation_xyz
 1   x,y,z
 2   -y,x-y,z+2/3
 3   -x+y,-x,z+1/3
 4   y,x,-z
 5   x-y,-y,-z+1/3
 6   -x,-x+y,-z+2/3

_cell_length_a                           4.9226
_cell_length_b                           4.9226
_cell_length_c                           5.4003
_cell_angle_alpha                        90
_cell_angle_beta                         90
_cell_angle_gamma                        120
_cell_volume                             113.3281

_cell_formula_units_Z                    3

_cell_measurement_reflns_used            ?
_cell_measurement_theta_min              ?
_cell_measurement_theta_max              ?
_cell_measurement_temperature            293
_cell_special_details
; ?
;

_exptl_crystal_density_diffrn            2.6411
_exptl_crystal_density_meas              ?
_exptl_crystal_density_method            ?
_exptl_crystal_F_000                     90

_exptl_absorpt_coefficient_mu            0
_exptl_crystal_description               ?
_exptl_crystal_size_max                  ?
_exptl_crystal_size_mid                  ?
_exptl_crystal_size_min                  ?
_exptl_crystal_size_rad                  ?
_exptl_crystal_colour                    ?
_exptl_absorpt_correction_type           ?
_exptl_absorpt_process_details           ?
_exptl_absorpt_correction_T_min          ?
_exptl_absorpt_correction_T_max          ?

#=======================================================================

# 7. EXPERIMENTAL DATA

_exptl_special_details                   ?

_diffrn_ambient_temperature              293
_diffrn_radiation_type                   'electrons 200 keV'
_diffrn_radiation_source                 'Lab6 cathode'
_diffrn_radiation_wavelength             0.0251
_diffrn_measurement_device               'TEM FEI Tecnai G2 20'
_diffrn_detector                         'Olympus SIS Veleta'
_diffrn_measurement_method               'continuous-rotation 3D ED'
_diffrn_measurement_specimen_support     'holey carbon grid'

_diffrn_reflns_number                    6546
_diffrn_reflns_theta_min                 0.17
_diffrn_reflns_theta_max                 1.29
_diffrn_reflns_theta_full                1.29
_diffrn_measured_fraction_theta_max      1
_diffrn_measured_fraction_theta_full     1
_diffrn_reflns_av_R_equivalents          ?
_diffrn_reflns_av_unetI/netI             0.0516
_diffrn_reflns_limit_h_min               -8
_diffrn_reflns_limit_h_max               8
_diffrn_reflns_limit_k_min               -7
_diffrn_reflns_limit_k_max               7
_diffrn_reflns_limit_l_min               -9
_diffrn_reflns_limit_l_max               9
_diffrn_reflns_reduction_process         ?

_diffrn_radiation_probe                  electron

#=======================================================================

# 8. REFINEMENT DATA

_reflns_number_total                     318
_reflns_number_gt                        208
_reflns_threshold_expression             'I>3\s(I)'

_refine_ls_structure_factor_coef         F
_refine_ls_R_factor_gt                   0.1057
_refine_ls_wR_factor_gt                  0.1236
_refine_ls_R_factor_all                  0.1561
_refine_ls_wR_factor_ref                 0.1296
_refine_ls_goodness_of_fit_ref           2.84
_refine_ls_goodness_of_fit_gt            3.38
_refine_ls_restrained_S_gt               ?
_refine_ls_restrained_S_all              ?
_refine_ls_number_reflns                 318
_refine_ls_number_parameters             16
_refine_ls_number_restraints             0
_refine_ls_number_constraints            0
_refine_ls_weighting_scheme              sigma
_refine_ls_weighting_details             'w=1/(\s^2^(F)+0.0001F^2^)'
_refine_ls_hydrogen_treatment            ?
_refine_ls_shift/su_max                  0.0555
_refine_ls_shift/su_mean                 0.0236
_refine_diff_density_max                 0.17
_refine_diff_density_min                 -0.18
_refine_ls_extinction_method             'SHELXL-2017/1 (Sheldrick, 2015)'
_refine_ls_extinction_coef               104000(18000)
_refine_ls_extinction_expression         'Fc^*^=kFc[1+0.001xFc^2^\l^3^/sin(2\q)]^-1/4^'

loop_
 _atom_type_symbol
 _atom_type_scat_source
 O   International_Tables_Vol_C
 Si  International_Tables_Vol_C
 
#=======================================================================

# 9. ATOMIC COORDINATES AND DISPLACEMENT PARAMETERS

loop_
 _atom_site_label
 _atom_site_type_symbol
 _atom_site_fract_x
 _atom_site_fract_y
 _atom_site_fract_z
 _atom_site_adp_type
 _atom_site_U_iso_or_equiv
 _atom_site_site_symmetry_multiplicity
 _atom_site_occupancy
 _atom_site_calc_flag
 _atom_site_refinement_flags
 _atom_site_disorder_assembly
 _atom_site_disorder_group
  Si1 Si 1 0.4718(8) 0.833333 Uani 0.0089(13) 3 1 d . . .
  O1 O 0.8558(10) 0.5857(10) 0.6177(7) Uani 0.0168(19) 6 1 d . . .

loop_
 _atom_site_aniso_label
 _atom_site_aniso_type_symbol
 _atom_site_aniso_U_11
 _atom_site_aniso_U_22
 _atom_site_aniso_U_33
 _atom_site_aniso_U_12
 _atom_site_aniso_U_13
 _atom_site_aniso_U_23
 Si1 Si 0.016(2) 0.0099(14) 0.0027(13) 0.0082(10) -0.0032(12) -0.0016(6)
 O1 O 0.017(2) 0.020(3) 0.0178(17) 0.0125(18) -0.0023(17) 0.0046(19) 
 
#=======================================================================

# 10. MOLECULAR GEOMETRY

loop_
 _geom_bond_atom_site_label_1
 _geom_bond_atom_site_label_2
 _geom_bond_site_symmetry_1
 _geom_bond_site_symmetry_2
 _geom_bond_distance
 _geom_bond_publ_flag
  Si1 O1 . . 1.604(5) ?
  Si1 O1 . 3_665 1.621(4) ?
  Si1 O1 . 5_666 1.621(7) ?
  Si1 O1 . 6_766 1.604(5) ?

loop_
 _geom_angle_atom_site_label_1
 _geom_angle_atom_site_label_2
 _geom_angle_atom_site_label_3
 _geom_angle_site_symmetry_1
 _geom_angle_site_symmetry_2
 _geom_angle_site_symmetry_3
 _geom_angle
 _geom_angle_publ_flag
  O1 Si1 O1 . . 3_665 110.3(2) ?
  O1 Si1 O1 . . 5_666 108.7(2) ?
  O1 Si1 O1 . . 6_766 110.4(4) ?
  O1 Si1 O1 3_665 . 5_666 108.4(4) ?
  O1 Si1 O1 3_665 . 6_766 108.7(2) ?
  O1 Si1 O1 5_666 . 6_766 110.3(2) ?
  Si1 O1 Si1 . . 2_654 143.1(2) ?
 
#=======================================================================

# 11. STRUCTURE-FACTOR LIST

loop_
 _refln_index_h
 _refln_index_k
 _refln_index_l
 _refln_F_squared_calc
 _refln_F_squared_meas
 _refln_F_squared_sigma
 _refln_observed_status
   0   1   0  27.16  34.97   0.56 o
  -1   2   0  19.61  22.13   0.36 o
   1   1   0  19.61  19.61   0.75 o
   0   2   0  16.14  11.41   0.45 o
  -1   3   0   1.29   1.13   0.43 <
   1   2   0   1.29   1.28   0.19 o
   0   3   0   2.51   0.97   0.09 o
  -2   4   0   6.23   6.42   0.77 o
   2   2   0   6.23   7.89   1.43 o
  -1   4   0   8.98  10.09   0.15 o
   1   3   0   8.98  12.18   0.97 o
   0   4   0   1.55   0.78   0.09 o
  -2   5   0   3.26   3.52   0.65 o
   2   3   0   3.26   2.17   0.38 o
  -1   5   0   0.02   0.09   0.04 <
   1   4   0   0.02   0.19   0.14 <
   0   5   0   0.04   0.27   0.04 o
  -3   6   0   1.17   0.91   0.20 o
   3   3   0   1.17   0.76   0.40 <
  -2   6   0   2.16   1.85   0.31 o
   2   4   0   2.16   2.06   0.25 o
  -1   6   0   0.16   0.28   0.07 o
   1   5   0   0.16   0.21   0.03 o
   0   6   0   0.04   0.09   0.06 <
  -3   7   0   0.10   0.08   0.06 <
   3   4   0   0.10   0.20   0.05 o
  -2   7   0   0.01   0.07   0.06 <
   2   5   0   0.01   0.14   0.08 <
  -1   7   0   0.53   0.68   0.05 o
   1   6   0   0.53   0.76   0.07 o
  -1   1   1  57.70  56.23   0.56 o
   0   1   1 125.26 110.25   1.96 o
  -2   2   1  11.67  16.52   0.50 o
  -1   2   1   5.33   5.04   0.68 o
   1   1   1   5.33   5.45   0.24 o
   0   2   1   3.75   5.50   0.20 o
  -3   3   1   0.72   0.78   0.03 o
  -2   3   1   6.90   7.31   0.45 o
  -3   2   1   6.90   7.76   0.92 o
  -1   3   1  13.38  14.72   0.86 o
   1   2   1  13.38  15.16   1.46 o
   0   3   1  23.40  26.47   1.76 o
  -4   4   1   6.71   4.26   0.39 o
  -3   4   1   0.21   0.45   0.06 o
  -4   3   1   0.21   0.42   0.24 <
  -2   4   1   2.92   2.44   0.15 o
   2   2   1   2.92   2.86   0.14 o
  -1   4   1   5.79   5.98   0.36 o
   1   3   1   5.79   6.27   0.55 o
   0   4   1   0.49   1.15   0.22 o
  -4   5   1   2.71   3.06   0.32 o
  -5   4   1   2.71   2.49   0.12 o
  -3   5   1   0.04   0.09   0.08 <
  -5   3   1   0.04   0.00   0.07 <
  -2   5   1   2.58   2.85   0.41 o
   2   3   1   2.58   3.11   0.18 o
  -1   5   1   0.27   0.39   0.18 <
   1   4   1   0.27   0.81   0.57 <
   0   5   1   0.03   0.52   0.35 <
  -6   6   1   0.56   0.32   0.07 o
  -5   6   1   1.66   1.76   0.44 o
  -6   5   1   1.66   1.72   0.37 o
  -4   6   1   0.01   0.04   0.04 <
  -6   4   1   0.01   0.33   0.29 <
  -3   6   1   1.40   1.12   0.24 o
   3   3   1   1.40   0.87   0.11 o
  -2   6   1   0.44   0.52   0.12 o
   2   4   1   0.44   0.26   0.05 o
  -1   6   1   0.01   0.11   0.05 <
   1   5   1   0.01   0.11   0.04 <
   0   6   1   0.12   0.17   0.04 o
  -6   7   1   0.07  -0.12   0.06 <
  -7   6   1   0.07   0.11   0.07 <
  -5   7   1   0.23   0.10   0.03 o
  -7   5   1   0.23   0.15   0.06 <
  -4   7   1   0.53   0.27   0.19 <
  -7   4   1   0.53   0.34   0.16 <
  -3   7   1   0.45   0.70   0.18 o
   3   4   1   0.45   0.49   0.13 o
  -2   7   1   1.05   1.21   0.25 o
   2   5   1   1.05   1.20   0.21 o
  -1   7   1   0.16   0.03   0.11 <
   1   6   1   0.16   0.33   0.15 <
  -1   1   2  18.88  27.08   1.56 o
   0   1   2   3.32   1.71   0.10 o
  -1   2   2  25.51  26.56   1.66 o
   1   1   2  25.51  27.41   1.40 o
   0   2   2  15.45   7.35   0.44 o
  -3   3   2   8.96   6.51   0.73 o
  -2   3   2   4.33   4.86   1.04 o
  -3   2   2   4.33   4.39   0.30 o
  -1   3   2  10.28  11.43   0.22 o
   1   2   2  10.28  11.29   1.01 o
   0   3   2   7.38   8.63   1.40 o
  -4   4   2   0.00   0.31   0.08 o
  -3   4   2   3.28   3.64   0.32 o
  -4   3   2   3.28   4.25   0.95 o
  -2   4   2   1.11   1.69   0.59 <
   2   2   2   1.11   0.97   0.08 o
  -1   4   2   6.52   6.93   0.46 o
   1   3   2   6.52   7.81   1.01 o
   0   4   2   0.74   1.24   0.15 o
  -5   5   2   5.19   3.45   0.63 o
  -4   5   2   0.49   0.38   0.11 o
  -5   4   2   0.49   0.42   0.06 o
  -3   5   2   0.19   0.09   0.04 <
  -5   3   2   0.19   0.08   0.05 <
  -2   5   2   0.23   0.25   0.02 o
   2   3   2   0.23   0.26   0.02 o
  -1   5   2   0.22   0.31   0.15 <
   1   4   2   0.22   0.16   0.02 o
   0   5   2   0.16   0.13   0.08 <
  -6   6   2   0.71   1.60   0.23 o
  -5   6   2   0.05  -0.01   0.04 <
  -6   5   2   0.05   0.08   0.09 <
  -4   6   2   0.31   0.30   0.17 <
  -6   4   2   0.31   0.20   0.08 <
  -3   6   2   0.05   0.07   0.09 <
   3   3   2   0.05   0.08   0.06 <
  -2   6   2   1.24   1.20   0.27 o
   2   4   2   1.24   1.19   0.23 o
  -1   6   2   0.39   0.35   0.11 o
   1   5   2   0.39   0.12   0.23 <
   0   6   2   0.11   0.02   0.06 <
  -6   7   2   0.04   0.04   0.09 <
  -7   6   2   0.04   0.11   0.04 <
  -5   7   2   0.59   0.40   0.13 o
  -7   5   2   0.59   0.46   0.13 o
  -4   7   2   0.08   0.10   0.03 o
  -7   4   2   0.08   0.09   0.03 <
  -3   7   2   0.69   0.60   0.18 o
   3   4   2   0.69   0.61   0.11 o
  -2   7   2   0.37   0.41   0.15 <
   2   5   2   0.37   0.30   0.15 <
  -1   7   2   0.86   0.58   0.23 <
   1   6   2   0.86   0.80   0.13 o
   0   0   3   1.97   1.90   0.17 o
  -1   1   3   0.66   0.73   0.05 o
   0   1   3   9.04   9.43   1.14 o
  -2   2   3  31.03  26.63   0.23 o
  -1   2   3   4.24   4.28   0.36 o
   1   1   3   4.24   5.24   0.90 o
   0   2   3   4.68   5.52   0.14 o
  -3   3   3   1.88   0.77   0.19 o
  -2   3   3  10.24   9.59   2.32 o
  -3   2   3  10.24  11.97   0.23 o
  -1   3   3   1.89   3.25   1.50 <
   1   2   3   1.89   2.46   0.33 o
   0   3   3   0.64   0.59   0.02 o
  -4   4   3   4.01   3.53   0.99 o
  -3   4   3   0.25   0.51   0.33 <
  -4   3   3   0.25   0.29   0.18 <
  -2   4   3   2.56   2.67   0.12 o
   2   2   3   2.56   1.97   0.26 o
  -1   4   3   0.24   0.43   0.29 <
   1   3   3   0.24   0.25   0.03 o
   0   4   3   0.90   2.65   0.98 <
  -5   5   3   0.15   0.12   0.07 <
  -4   5   3   0.07  -0.04   0.03 <
  -5   4   3   0.07   0.10   0.03 o
  -3   5   3   0.03   0.77   0.60 <
  -5   3   3   0.03   0.04   0.14 <
  -2   5   3   0.07   0.35   0.15 <
   2   3   3   0.07   0.49   0.23 <
  -1   5   3   3.60   3.96   0.50 o
   1   4   3   3.60   4.49   0.75 o
   0   5   3   0.01   0.17   0.08 <
  -6   6   3   0.11   0.46   0.13 o
  -5   6   3   0.95   1.41   0.20 o
  -6   5   3   0.95   1.27   0.23 o
  -4   6   3   0.38   0.53   0.05 o
  -6   4   3   0.38   0.38   0.07 o
  -3   6   3   0.59   0.56   0.13 o
   3   3   3   0.59   0.73   0.10 o
  -2   6   3   0.53   0.58   0.17 o
   2   4   3   0.53   0.33   0.08 o
  -1   6   3   0.62   0.52   0.17 o
   1   5   3   0.62   0.50   0.16 o
   0   6   3   1.04   0.94   0.23 o
  -5   7   3   0.13   0.08   0.08 <
  -7   5   3   0.13  -0.05   0.04 <
  -4   7   3   0.41   0.37   0.08 o
  -7   4   3   0.41   0.47   0.12 o
  -3   7   3   0.16   0.05   0.09 <
   3   4   3   0.16   0.11   0.07 <
  -2   7   3   0.12   0.13   0.10 <
   2   5   3   0.12   0.03   0.05 <
  -1   1   4  13.05  17.91   1.00 o
   0   1   4   1.13   0.79   0.05 o
  -2   2   4   1.74   1.67   0.07 o
  -1   2   4   8.92  10.54   0.51 o
   1   1   4   8.91   5.99   2.72 <
   0   2   4   0.42   1.33   0.70 <
  -3   3   4   0.65   4.60   1.02 o
  -2   3   4   3.04   3.32   0.41 o
  -3   2   4   3.04   3.28   0.44 o
  -1   3   4   0.33   0.63   0.13 o
   1   2   4   0.33   0.46   0.06 o
   0   3   4   0.09   0.26   0.05 o
  -4   4   4   0.53   0.12   0.03 o
  -3   4   4   1.18   0.87   0.05 o
  -4   3   4   1.18   0.92   0.04 o
  -2   4   4   1.59   2.13   0.21 o
   2   2   4   1.59   1.88   0.10 o
  -1   4   4   0.23   0.24   0.09 <
   1   3   4   0.23   0.32   0.06 o
   0   4   4   1.04   1.19   0.21 o
  -5   5   4   0.06   0.05   0.04 <
  -4   5   4   1.23   1.33   0.07 o
  -5   4   4   1.23   1.02   0.20 o
  -3   5   4   0.64   0.91   0.36 <
  -5   3   4   0.64   0.65   0.22 <
  -2   5   4   3.41   3.19   0.35 o
   2   3   4   3.41   3.34   0.16 o
  -1   5   4   0.10   0.12   0.03 o
   1   4   4   0.10   0.16   0.05 o
   0   5   4   1.84   2.57   0.96 <
  -6   6   4   0.25   0.33   0.05 o
  -5   6   4   0.00  -0.06   0.13 <
  -6   5   4   0.00   0.04   0.03 <
  -4   6   4   0.50   0.57   0.16 o
  -6   4   4   0.50   0.76   0.27 <
  -3   6   4   0.44   0.54   0.21 <
   3   3   4   0.44   0.56   0.13 o
  -2   6   4   0.46  -0.02   0.08 <
   2   4   4   0.46   0.28   0.06 o
  -1   6   4   0.38   0.26   0.18 <
   1   5   4   0.38   0.52   0.14 o
   0   6   4   0.00   0.17   0.06 <
  -1   1   5   1.22   1.16   0.07 o
   0   1   5   9.01   8.20   1.95 o
  -2   2   5   0.22   0.32   0.03 o
  -1   2   5   2.80   3.09   0.54 o
   1   1   5   2.80   3.70   0.38 o
   0   2   5   0.27   0.24   0.05 o
  -3   3   5   0.12   3.35   2.18 <
  -2   3   5   0.30   0.29   0.03 o
  -3   2   5   0.30   0.31   0.05 o
  -1   3   5   2.01   2.00   0.30 o
   1   2   5   2.01   1.83   0.31 o
   0   3   5   0.00   0.09   0.07 <
  -4   4   5   0.27   3.26   1.63 <
  -3   4   5   0.37   0.13   0.03 o
  -4   3   5   0.37   0.18   0.06 <
  -2   4   5   1.48   1.27   0.61 <
   2   2   5   1.48   1.47   0.12 o
  -1   4   5   1.16   0.78   0.12 o
   1   3   5   1.16   0.67   0.10 o
   0   4   5   0.13   0.17   0.09 <
  -5   5   5   0.70   0.93   0.12 o
  -4   5   5   0.01   0.05   0.04 <
  -5   4   5   0.01  -0.11   0.03 <
  -3   5   5   2.65   3.09   0.98 o
  -5   3   5   2.65   3.15   0.31 o
  -2   5   5   0.33   0.36   0.02 o
   2   3   5   0.33   0.47   0.14 o
  -1   5   5   1.22   0.91   0.20 o
   1   4   5   1.22   1.11   0.12 o
   0   5   5   0.08   0.43   0.23 <
  -4   6   5   0.16  -0.03   0.08 <
  -6   4   5   0.16   0.20   0.04 o
  -3   6   5   0.45   0.45   0.08 o
   3   3   5   0.45   0.36   0.06 o
  -2   6   5   0.10   0.09   0.04 <
   2   4   5   0.10   0.15   0.05 <
   0   0   6   1.74   1.83   0.11 o
  -1   1   6   1.25   1.60   0.03 o
   0   1   6   0.03   0.13   0.05 <
  -2   2   6   0.54   0.73   0.03 o
  -1   2   6   0.58   0.47   0.09 o
   1   1   6   0.58   0.53   0.02 o
   0   2   6   5.05   4.41   0.98 o
  -3   3   6   0.11  -0.02   0.03 <
  -2   3   6   0.25   0.26   0.08 o
  -3   2   6   0.25   0.23   0.08 <
  -1   3   6   1.58   1.76   0.23 o
   1   2   6   1.58   1.69   0.21 o
   0   3   6   0.97   0.70   0.15 o
  -4   4   6   0.47   0.63   0.35 <
  -3   4   6   0.37   0.07   0.17 <
  -4   3   6   0.37   0.25   0.07 o
  -2   4   6   1.31   1.40   0.41 o
   2   2   6   1.31   1.35   0.23 o
  -1   4   6   0.18   0.46   0.30 <
   1   3   6   0.18   0.17   0.11 <
   0   4   6   1.17   0.82   0.14 o
  -4   5   6   1.03   0.89   0.30 <
  -5   4   6   1.03   1.10   0.04 o
  -3   5   6   0.05  -0.06   0.12 <
  -5   3   6   0.05  -0.13   0.03 <
  -2   5   6   0.05   0.07   0.12 <
   2   3   6   0.05   0.09   0.08 <
  -1   5   6   0.01   0.01   0.07 <
   1   4   6   0.01   0.11   0.05 <
  -1   1   7   0.01   0.19   0.10 <
   0   1   7   1.26   1.12   0.13 o
  -2   2   7   0.49   0.35   0.06 o
  -1   2   7   0.91   0.70   0.17 o
   1   1   7   0.91   0.79   0.14 o
   0   2   7   0.40   0.48   0.08 o
  -3   3   7   0.37   0.19   0.09 <
  -2   3   7   0.95   0.51   0.05 o
  -3   2   7   0.95   0.56   0.18 o
  -1   3   7   0.68   0.55   0.09 o
   1   2   7   0.68   0.66   0.17 o
   0   3   7   1.26   1.50   0.16 o
  -3   4   7   0.87   0.69   0.05 o
  -4   3   7   0.87   0.80   0.19 o
  -2   4   7   0.03   0.04   0.06 <
   2   2   7   0.03   0.23   0.11 <
  -1   4   7   0.22   0.35   0.10 o
   1   3   7   0.22   0.20   0.04 o
  -1   1   8   1.39   1.65   0.12 o
   0   1   8   0.30   0.13   0.07 <
  -2   2   8   0.08   0.24   0.13 <
  -1   2   8   0.28   0.14   0.05 o
   1   1   8   0.28   0.17   0.08 <
   0   2   8   0.06   0.01   0.05 <
   
#=======================================================================   
