# Supplementary material for: Accurate structure models and absolute configuration determination using dynamical effects in continuous-rotation 3D electron diffraction data
Source: Nat Chem. 2023 Apr 20;15(6):848–55. doi: 10.1038/s41557-023-01186-1 (PMC10239730; doi:10.1038/s41557-023-01186-1)
Supplement: Supplementary file 2 — An archive with the CIF files of all refinements (kinematical and dynamical) of compounds analysed in detail in the Article. [file 41557_2023_1186_MOESM2_ESM.zip › STW_HPM-1.cif]

#=======================================================================
data_global
#=======================================================================
_audit_creation_method                   'Jana2006 Version : 07/05/2021'

_publ_section_references
;
Palatinus L. & Chapuis G. (2007). J. Appl. Cryst. 40, 786-790.

Palatinus, L., Jacob, D., Cuvillier, P., Klementova, M., Sinkler, W. & Marks,
L. D. (2013). Acta Cryst. A. 69, 171-188.

Petricek, V., Dusek, M. & Palatinus L. (2014). Z. Kristallogr. 229(5), 345-352.

Palatinus, L., Brazda, P., Jelinek, M., Hrda, J., Steciuk, G. & Klementova, M.
(2019). Acta Cryst. B. 75, 512-522.
;
#=======================================================================
data_STW_HPM-1_100K_dynamical
#=======================================================================
_computing_data_collection               'EPU-D'
_computing_cell_refinement               'PETS2'
_computing_data_reduction                'PETS2'
_computing_structure_solution            'superflip'
_computing_structure_refinement          'Jana2006/Dyngo'
_computing_molecular_graphics            'VESTA 3'
#=======================================================================

# 5. CHEMICAL DATA

_chemical_name_common                    'STW_HPM-1'
_chemical_formula_structural             '(C8N2H15)F[Si10O20]'
_chemical_formula_sum                    'C10 H14 F1 N1 O20 Si10'
_chemical_formula_weight                 768.1
_chemical_compound_source                'synthesised'
_chemical_absolute_configuration         ?

#=======================================================================

# 6. CRYSTAL DATA

_symmetry_cell_setting                   hexagonal
_symmetry_space_group_name_H-M           'P 65 2 2'
_symmetry_space_group_name_Hall          'P 65;2'
_symmetry_Int_Tables_number              179

loop_
 _space_group_symop_id
 _space_group_symop_operation_xyz
 1   x,y,z
 2   -y,x-y,z+2/3
 3   -x+y,-x,z+1/3
 4   -x,-y,z+1/2
 5   y,-x+y,z+1/6
 6   x-y,x,z+5/6
 7   y,x,-z+2/3
 8   x-y,-y,-z
 9   -x,-x+y,-z+1/3
 10  -y,-x,-z+1/6
 11  -x+y,y,-z+1/2
 12  x,x-y,-z+5/6

_cell_length_a                           11.8948
_cell_length_b                           11.8948
_cell_length_c                           29.6697
_cell_angle_alpha                        90
_cell_angle_beta                         90
_cell_angle_gamma                        120
_cell_volume                             3635.449

_cell_formula_units_Z                    6

_cell_measurement_reflns_used            ?
_cell_measurement_theta_min              ?
_cell_measurement_theta_max              ?
_cell_measurement_temperature            100

_exptl_crystal_density_diffrn            2.1049
_exptl_crystal_density_meas              ?
_exptl_crystal_density_method            ?
_exptl_crystal_F_000                     2316

_exptl_absorpt_coefficient_mu            0
_exptl_crystal_description               ?
_exptl_crystal_size_max                  ?
_exptl_crystal_size_mid                  ?
_exptl_crystal_size_min                  ?
_exptl_crystal_size_rad                  ?
_exptl_crystal_colour                    ?
_exptl_absorpt_correction_type           ?
_exptl_absorpt_process_details           ?
_exptl_absorpt_correction_T_min          ?
_exptl_absorpt_correction_T_max          ?

#=======================================================================

# 7. EXPERIMENTAL DATA

_exptl_special_details                   'cryo-transfer'

_diffrn_ambient_temperature              100
_diffrn_radiation_type                   'electrons 300 keV'
_diffrn_radiation_source                 'Lab6 cathode'
_diffrn_radiation_wavelength             0.0196
_diffrn_measurement_device               'TEM Titan Krios G3i'
_diffrn_detector                         'Ceta-D'
_diffrn_measurement_method               'continuous-rotation 3D ED'
_diffrn_measurement_specimen_support     'holey carbon grid'

_diffrn_reflns_number                    58894
_diffrn_reflns_theta_min                 0.05
_diffrn_reflns_theta_max                 0.79
_diffrn_reflns_theta_full                0.79
_diffrn_measured_fraction_theta_max      1
_diffrn_measured_fraction_theta_full     1
_diffrn_reflns_av_R_equivalents          ?
_diffrn_reflns_av_unetI/netI             0.0258
_diffrn_reflns_limit_h_min               -16
_diffrn_reflns_limit_h_max               16
_diffrn_reflns_limit_k_min               -16
_diffrn_reflns_limit_k_max               16
_diffrn_reflns_limit_l_min               -41
_diffrn_reflns_limit_l_max               41
_diffrn_reflns_reduction_process         ?

_diffrn_radiation_probe                  electron

#=======================================================================

# 8. REFINEMENT DATA

_refine_special_details
;
Calculated intensities based on dynamical theory of electron diffraction.
Number of individual data sets in refinement:  1
Block  Thickness     Nobs    Nall    Robs    Rall   wRall
   1     1564.52    20993   28067  0.1089  0.1254  0.1217
Thickness given in Angstrom.

Refinement statistics relevant for the non-linear least-squares minimisation of wR(all):
Number of reflections in refinement (obs/all):   20993 / 28067
Number of reflections present more than once:    5636
Number of reflections unique in point group 1:   22431
Robs:   0.1089
Rall:   0.1254
wRall:  0.1217

Post-refinement analysis of symmetrically-equivalent reflections:
Number of unique reflections (obs/all): 3100 / 3126
MRobs:  0.0638
MRall:  0.0642
MwRall: 0.0772
;

_reflns_number_total                     28067
_reflns_number_gt                        20995
_reflns_threshold_expression             'I>3\s(I)'

_refine_ls_structure_factor_coef         F
_refine_ls_R_factor_gt                   0.1089
_refine_ls_wR_factor_gt                  0.1307
_refine_ls_R_factor_all                  0.1254
_refine_ls_wR_factor_ref                 0.1338
_refine_ls_goodness_of_fit_ref           2.57
_refine_ls_goodness_of_fit_gt            2.89
_refine_ls_number_reflns                 28067
_refine_ls_number_parameters             280
_refine_ls_number_restraints             0
_refine_ls_number_constraints            59
_refine_ls_weighting_scheme              sigma
_refine_ls_weighting_details             'w=1/(\s^2^(F)+0.0004F^2^)'
_refine_ls_hydrogen_treatment            'constr'
_refine_ls_shift/su_max                  0.0276
_refine_ls_shift/su_mean                 0.0019
_refine_diff_density_max                 0.22
_refine_diff_density_min                 -0.13
_refine_ls_extinction_method             'none'
_refine_ls_extinction_coef               ?
_refine_ls_extinction_expression         ?
_refine_ls_abs_structure_details
;  
Absolute structure determined by comparing individual refinements
of both enantiomorphs at an early stage of the structure determination
applying dynamical theory of diffraction.
;

_refine_ls_abs_structure_Flack           ?
_refine_ls_abs_structure_Rogers          ?

loop_
 _atom_type_symbol
 _atom_type_scat_source
 C   International_Tables_Vol_C
 H   International_Tables_Vol_C
 F   International_Tables_Vol_C
 N   International_Tables_Vol_C
 O   International_Tables_Vol_C
 Si  International_Tables_Vol_C

#=======================================================================

# 9. ATOMIC COORDINATES AND DISPLACEMENT PARAMETERS

loop_
 _atom_site_label
 _atom_site_type_symbol
 _atom_site_fract_x
 _atom_site_fract_y
 _atom_site_fract_z
 _atom_site_adp_type
 _atom_site_U_iso_or_equiv
 _atom_site_site_symmetry_multiplicity
 _atom_site_occupancy
 _atom_site_calc_flag
 _atom_site_refinement_flags
 _atom_site_disorder_assembly
 _atom_site_disorder_group
  Si01 Si 0.15206(14) 1.03108(14) 0.36636(4) Uani 0.0039(6) 12 1 d . . .
  Si02 Si 0.08822(16) 0.74997(15) 0.38191(4) Uani 0.0081(6) 12 1 d . . .
  Si03 Si 0.09695(15) 0.69974(15) 0.48147(5) Uani 0.0076(6) 12 1 d . . .
  Si04 Si 0.47043(16) 0.58461(16) 0.53326(5) Uani 0.0123(7) 12 1 d . . .
  Si05 Si 0.30029(16) 0.62274(16) 0.46652(5) Uani 0.0111(6) 12 1 d . . .
  O006 O 0.2310(2) 0.6971(3) 0.48730(7) Uani 0.0152(10) 12 1 d . . .
  O007 O 0.4221(3) 0.6597(2) 0.49955(8) Uani 0.0184(10) 12 1 d . . .
  O008 O 0.3050(2) 1.0993(2) 0.35464(7) Uani 0.0108(9) 12 1 d . . .
  O009 O 0.41612(18) 0.58388(18) 0.583333 Uani 0.0193(14) 6 1 d . . .
  O00a O 0.4148(3) 0.4426(2) 0.51182(7) Uani 0.0187(11) 12 1 d . . .
  O00b O 0.0908(3) 0.7678(2) 0.43546(7) Uani 0.0169(11) 12 1 d . . .
  O00c O 0.3572(3) 0.67860(17) 0.416667 Uani 0.0169(12) 6 1 d . . .
  O00d O 0.0763(3) 1.0763(3) 0.333333 Uani 0.0111(12) 6 1 d . . .
  O00e O 0.0871(2) 0.8760(2) 0.36073(7) Uani 0.0116(10) 12 1 d . . .
  O00f O -0.0439(3) 0.6271(2) 0.36469(7) Uani 0.0156(10) 12 1 d . . .
  O00g O 0.1369(3) 1.06846(16) 0.416667 Uani 0.0099(11) 6 1 d . . .
  O00h O 0.2128(3) 0.7465(3) 0.36363(8) Uani 0.0197(11) 12 1 d . . .
  F001 F 0.0959(6) 0.5480(3) 0.416667 Uani 0.051(2) 6 1 d . . .
  C001 C 0.5825(9) 0.5740(9) 0.35632(19) Uani 0.108(5) 12 0.5 d . . .
  N001 N 0.5825(9) 0.5740(9) 0.35632(19) Uani 0.108(5) 12 0.5 d . . .
  C002 C 0.6926(8) 0.6835(8) 0.3706(2) Uiso 0.108(2) 12 0.5 d . . .
  N002 N 0.6926(8) 0.6835(8) 0.3706(2) Uiso 0.108(2) 12 0.5 d . . .
  C003 C 0.4757(12) 0.4692(12) 0.3825(4) Uani 0.249(13) 12 1 d . . .
  C004 C 0.7276(9) 0.6939(13) 0.41720(18) Uani 0.220(10) 12 1 d . . .
  C006 C 0.7536(12) 0.7536(12) 0.333333 Uani 0.129(9) 6 1 d . . .
  C008 C 0.5192(13) 0.4071(15) 0.4040(4) Uani 0.161(11) 12 0.5 d . . .
  H1c003 H 0.401418 0.405367 0.360226 Uiso 0.2985 12 0.5 d . . .
  H2c003 H 0.438136 0.510238 0.405567 Uiso 0.2985 12 0.5 d . . .
  H1c004 H 0.672155 0.724844 0.435974 Uiso 0.2641 12 1 d . . .
  H2c004 H 0.70887 0.602196 0.429225 Uiso 0.2641 12 1 d . . .
  H3c004 H 0.827713 0.762391 0.420922 Uiso 0.2641 12 1 d . . .
  H1c006 H 0.842668 0.842668 0.333333 Uiso 0.1543 6 1 d . . .
  H1c008 H 0.449799 0.346189 0.428156 Uiso 0.1926 12 0.5 d . . .
  H2c008 H 0.537862 0.349715 0.381196 Uiso 0.1926 12 0.5 d . . .
  H3c008 H 0.606532 0.473487 0.420561 Uiso 0.1926 12 0.5 d . . .
  H3c003 H 0.514907 0.441922 0.409663 Uiso 0.2985 12 0.5 d . . .
  H4c003 H 0.414476 0.502742 0.3953 Uiso 0.2985 12 0.5 d . . .
  H5c003 H 0.421174 0.38793 0.361326 Uiso 0.2985 12 0.5 d . . .

loop_
 _atom_site_aniso_label
 _atom_site_aniso_type_symbol
 _atom_site_aniso_U_11
 _atom_site_aniso_U_22
 _atom_site_aniso_U_33
 _atom_site_aniso_U_12
 _atom_site_aniso_U_13
 _atom_site_aniso_U_23
 Si01 Si 0.0050(7) 0.0058(7) 0.0015(5) 0.0031(6) -0.0001(5) -0.0003(5)
 Si02 Si 0.0086(8) 0.0057(8) 0.0105(6) 0.0040(7) 0.0019(6) 0.0004(6)
 Si03 Si 0.0082(8) 0.0075(8) 0.0098(6) 0.0060(7) -0.0025(6) -0.0028(6)
 Si04 Si 0.0119(9) 0.0116(9) 0.0150(6) 0.0072(7) -0.0021(6) -0.0025(6)
 Si05 Si 0.0118(9) 0.0091(8) 0.0148(6) 0.0071(7) 0.0004(6) -0.0010(6)
 O006 O 0.0137(13) 0.0178(13) 0.0185(10) 0.0114(11) -0.0034(9) -0.0048(10)
 O007 O 0.0181(14) 0.0090(12) 0.0256(11) 0.0051(11) -0.0064(10) -0.0022(10)
 O008 O 0.0043(11) 0.0135(12) 0.0128(9) 0.0030(10) 0.0026(8) -0.0024(9)
 O009 O 0.0246(16) 0.0246(16) 0.0154(14) 0.0172(18) 0.0038(12) 0.0038(12)
 O00a O 0.0259(15) 0.0118(13) 0.0195(11) 0.0101(12) -0.0056(11) -0.0030(9)
 O00b O 0.0310(16) 0.0129(13) 0.0125(9) 0.0152(13) -0.0045(10) -0.0020(9)
 O00c O 0.0146(19) 0.0174(14) 0.0179(14) 0.0073(9) 0 0.0005(12)
 O00d O 0.0145(14) 0.0145(14) 0.0106(12) 0.0122(16) -0.0023(6) 0.0023(6)
 O00e O 0.0158(13) 0.0096(12) 0.0118(9) 0.0080(11) 0.0018(9) 0.0033(8)
 O00f O 0.0169(13) 0.0085(12) 0.0230(11) 0.0076(11) -0.0033(10) -0.0005(10)
 O00g O 0.0169(18) 0.0115(12) 0.0031(11) 0.0084(9) 0 -0.0022(9)
 O00h O 0.0189(14) 0.0165(13) 0.0313(12) 0.0144(12) 0.0022(11) 0.0037(11)
 F001 F 0.083(4) 0.044(2) 0.040(2) 0.041(2) 0 0.0011(16)
 C001 C 0.148(7) 0.132(7) 0.095(4) 0.108(6) 0.048(4) 0.031(4)
 N001 N 0.148(7) 0.132(7) 0.095(4) 0.108(6) 0.048(4) 0.031(4)
 C003 C 0.230(14) 0.309(17) 0.35(2) 0.241(14) 0.052(13) 0.101(16)
 C004 C 0.205(11) 0.464(16) 0.041(3) 0.204(12) 0.004(4) -0.019(6)
 C006 C 0.190(11) 0.190(11) 0.057(5) 0.134(12) -0.015(3) 0.015(3)
 C008 C 0.109(13) 0.134(14) 0.138(12) -0.014(10) 0.082(10) -0.092(10)

#=======================================================================

# 10. MOLECULAR GEOMETRY

loop_
 _geom_bond_atom_site_label_1
 _geom_bond_atom_site_label_2
 _geom_bond_site_symmetry_1
 _geom_bond_site_symmetry_2
 _geom_bond_distance
 _geom_bond_publ_flag
  Si01 O008 . . 1.616(3) ?
  Si01 O00d . . 1.596(4) ?
  Si01 O00e . . 1.614(3) ?
  Si01 O00g . . 1.5933(18) ?
  Si02 O00b . . 1.601(2) ?
  Si02 O00e . . 1.631(3) ?
  Si02 O00f . . 1.603(2) ?
  Si02 O00h . . 1.598(4) ?
  Si03 O006 . . 1.619(4) ?
  Si03 O008 . 5_455 1.622(4) ?
  Si03 O00a . 8_566 1.611(3) ?
  Si03 O00b . . 1.607(3) ?
  Si04 O007 . . 1.626(4) ?
  Si04 O009 . . 1.6183(18) ?
  Si04 O00a . . 1.606(3) ?
  Si04 O00f . 5_555 1.618(3) ?
  Si05 O006 . . 1.604(4) ?
  Si05 O007 . . 1.617(3) ?
  Si05 O00c . . 1.6240(17) ?
  Si05 O00h . 12_565 1.618(4) ?

loop_
 _geom_angle_atom_site_label_1
 _geom_angle_atom_site_label_2
 _geom_angle_atom_site_label_3
 _geom_angle_site_symmetry_1
 _geom_angle_site_symmetry_2
 _geom_angle_site_symmetry_3
 _geom_angle
 _geom_angle_publ_flag
  O008 Si01 O00d . . . 112.48(15) ?
  O008 Si01 O00e . . . 109.07(19) ?
  O008 Si01 O00g . . . 108.51(15) ?
  O00d Si01 O00e . . . 107.09(15) ?
  O00d Si01 O00g . . . 108.6(2) ?
  O00e Si01 O00g . . . 111.09(12) ?
  O00b Si02 O00e . . . 105.59(17) ?
  O00b Si02 O00f . . . 112.45(14) ?
  O00b Si02 O00h . . . 112.57(19) ?
  O00e Si02 O00f . . . 105.08(17) ?
  O00e Si02 O00h . . . 109.04(16) ?
  O00f Si02 O00h . . . 111.59(18) ?
  O006 Si03 O008 . . 5_455 105.06(16) ?
  O006 Si03 O00a . . 8_566 111.4(2) ?
  O006 Si03 O00b . . . 113.20(16) ?
  O008 Si03 O00a 5_455 . 8_566 109.02(16) ?
  O008 Si03 O00b 5_455 . . 104.99(19) ?
  O00a Si03 O00b 8_566 . . 112.60(16) ?
  O007 Si04 O009 . . . 108.52(19) ?
  O007 Si04 O00a . . . 105.17(16) ?
  O007 Si04 O00f . . 5_555 103.94(18) ?
  O009 Si04 O00a . . . 113.86(13) ?
  O009 Si04 O00f . . 5_555 111.43(13) ?
  O00a Si04 O00f . . 5_555 113.1(2) ?
  O006 Si05 O007 . . . 104.74(17) ?
  O006 Si05 O00c . . . 110.39(19) ?
  O006 Si05 O00h . . 12_565 113.56(18) ?
  O007 Si05 O00c . . . 107.89(18) ?
  O007 Si05 O00h . . 12_565 104.53(19) ?
  O00c Si05 O00h . . 12_565 114.87(14) ?

#=======================================================================

# 11. STRUCTURE-FACTOR LIST

loop_
 _reflns_scale_group_code
 _reflns_scale_meas_intensity
    1   662.974
    2   655.244
    3   678.955
    4   703.617
    5   723.201
    6   737.498
    7   774.327
    8   784.723
    9   813.735
   10   835.849
   11   827.698
   12   867.994
   13   883.899
   14   915.059
   15   940.431
   16   963.222
   17   931.977
   18   932.158
   19  1023.589
   20  1065.159
   21  1059.645
   22  1071.341
   23  1080.069
   24  1131.022
   25  1090.840
   26  1078.080
   27  1020.876
   28  1079.083
   29  1161.242
   30  1149.537
   31  1162.331
   32  1225.736
   33  1275.200
   34  1273.388
   35  1290.087
   36  1210.867
   37  1281.903
   38  1314.483
   39  1309.615
   40  1295.019
   41  1302.314
   42  1302.431
   43  1295.964
   44  1285.651
   45  1307.146
   46  1300.679
   47  1315.054
   48  1287.440
   49  1261.759
   50  1269.064
   51  1258.482
   52  1272.109
   53  1246.017
   54  1251.837
   55  1261.801
   56  1247.098
   57  1259.660
   58  1229.664
   59  1225.561
   60  1215.660
   61  1189.081
   62  1191.464
   63  1199.365
   64  1195.010
   65  1148.639
   66  1162.748
   67  1141.287
   68  1130.724
   69  1118.150
   70  1103.128
   71  1085.615
   72  1076.796
   73  1047.766
   74  1055.060
   75  1023.531
   76  1007.261
   77   992.075
   78   991.438
   79   988.020
   80   964.291
   81   965.008
   82   944.034
   83   909.354
   84   905.372
   85   902.595
   86   873.817
   87   862.657
   88   842.236
   89   821.522
   90   818.562
   91   805.141
   92   764.787

loop_
 _refln_index_h
 _refln_index_k
 _refln_index_l
 _refln_intensity_calc
 _refln_intensity_meas
 _refln_intensity_sigma
 _refln_scale_group_code
 _refln_observed_status
 -13   0 -14    22.00    28.60    15.80               0     1 <
 -13   0 -13    12.28    31.00    13.10               0     1 <
 -13   0 -12    23.17     2.50     8.30               0     1 <
 -13   0 -11    38.59    10.10     9.50               0     1 <
 -13   0 -10    17.24     9.50    10.50               0     1 <
 -13   0  -9    89.80   114.40    16.80               0     1 o
 -13   0  -8    47.16    16.20    12.40               0     1 <
 -13   0  -7     8.20     3.20    11.00               0     1 <
 -13   0  -6    69.72    23.50    12.60               0     1 <
 -13   0  -5    48.63    45.90    17.40               0     1 <
 -13   0  -4    61.22    89.90    18.00               0     1 o
 -13   0  -3   103.29   134.20    21.80               0     1 o
 -13   0  -2    59.81    33.50    16.90               0     1 <
 -13   0  -1    72.48    24.60    16.10               0     1 <
 -13   0   0    45.62   105.10    22.30               0     1 o
 -13   0   1    44.68    33.70    19.10               0     1 <
 -12   0 -18   256.24   315.40    25.90               0     1 o
 -12   0 -17    10.53    24.80    19.20               0     1 <
 -12   0 -16     5.29    26.70    17.70               0     1 <
 -12   0 -15    46.79    44.70    18.30               0     1 <
 -12   0 -14    20.60     8.00    15.10               0     1 <
 -12   0 -13    16.04    20.80    15.70               0     1 <
 -12   0 -12    76.10    63.20    17.50               0     1 o
 -12   0 -11   164.02    83.20    15.20               0     1 o
 -12   0 -10    48.94    38.70    13.50               0     1 <
 -12   0  -9    52.87    49.70    16.30               0     1 o
 -12   0  -8    15.38     5.20    14.10               0     1 <
 -12   0  -7    53.81    41.80    18.70               0     1 <
 -12   0  -6   275.86   159.40    22.00               0     1 o
 -12   0  -5   136.25   143.00    25.00               0     1 o
 -12   0  -4   186.68   123.00    22.70               0     1 o
 -12   0  -3   217.76   241.30    25.20               0     1 o
 -12   0  -2    33.81    75.00    20.90               0     1 o
 -12   0  -1   150.01   164.00    27.00               0     1 o
 -12   0   0    90.53   127.70    25.20               0     1 o
 -11   0 -17   211.82   114.00    22.80               0     1 o
 -11   0 -16    11.08    60.20    22.50               0     1 <
 -11   0 -15    41.69    47.80    19.40               0     1 <
 -11   0 -14    23.24    65.20    20.00               0     1 o
 -11   0 -13    56.26    86.10    22.10               0     1 o
 -11   0 -12    21.31    28.00    17.90               0     1 <
 -11   0 -11    40.35    28.80    13.70               0     1 <
 -11   0 -10    19.20    23.30    13.60               0     1 <
 -11   0  -9    51.96    71.60    18.90               0     1 o
 -11   0  -8   111.37   126.90    21.70               0     1 o
 -11   0  -7    36.81    72.90    20.20               0     1 o
 -11   0  -6    40.21    46.60    23.70               0     1 <
 -11   0  -5    95.36   164.10    23.40               0     1 o
 -11   0  -4   298.39   210.30    25.80               0     1 o
 -11   0  -3    38.68    55.70    21.80               0     1 <
 -11   0  -2   118.07    81.50    25.60               0     1 o
 -11   0  -1   160.35    99.70    26.50               0     1 o
 -10   0 -16   307.22   324.30    29.50               0     1 o
 -10   0 -15    98.66    98.10    24.90               0     1 o
 -10   0 -14    56.60    83.00    22.30               0     1 o
 -10   0 -13    81.85   109.80    21.50               0     1 o
 -10   0 -12    35.65    16.40    17.60               0     1 <
 -10   0 -11    84.66    53.30    20.30               0     1 <
 -10   0 -10    58.60    40.70    16.50               0     1 <
 -10   0  -9   221.16   147.40    22.30               0     1 o
 -10   0  -8    46.57    60.70    20.70               0     1 <
 -10   0  -7    64.08   119.40    23.20               0     1 o
 -10   0  -6   159.26   254.90    29.70               0     1 o
 -10   0  -5    89.33   137.90    24.70               0     1 o
 -10   0  -4   117.23    94.10    24.10               0     1 o
 -10   0  -3   211.69   196.50    26.20               0     1 o
 -10   0  -2    58.87    79.60    28.40               0     1 <
  -9   0 -15    53.80    72.50    24.40               0     1 <
  -9   0 -14    36.22    58.50    25.10               0     1 <
  -9   0 -13   128.71   123.10    24.80               0     1 o
  -9   0 -12   121.89   166.00    28.60               0     1 o
  -9   0 -11    32.78    33.70    21.10               0     1 <
  -9   0 -10   117.43    92.50    19.30               0     1 o
  -9   0  -9   263.59   215.40    25.70               0     1 o
  -9   0  -8    28.60    40.70    24.10               0     1 <
  -9   0  -7   337.69   276.90    30.50               0     1 o
  -9   0  -6   392.17   366.10    35.30               0     1 o
  -9   0  -5   203.88   336.80    32.90               0     1 o
  -9   0  -4   149.05   243.40    30.90               0     1 o
  -9   0  -3   119.53   179.00    35.00               0     1 o
  -9   0  -2   393.08   326.80    35.10               0     1 o
  -8   0 -14    47.05    73.10    26.40               0     1 <
  -8   0 -13   113.96   149.60    29.20               0     1 o
  -8   0 -12   192.72   186.60    29.00               0     1 o
  -8   0 -11   189.25   254.20    32.30               0     1 o
  -8   0 -10   280.87   336.10    31.70               0     1 o
  -8   0  -9    23.02    57.60    23.10               0     1 <
  -8   0  -8   211.56   211.70    27.10               0     1 o
  -8   0  -7    57.78    71.30    25.30               0     1 <
  -8   0  -6   115.09   104.40    30.20               0     1 o
  -8   0  -5   308.50   367.60    33.10               0     1 o
  -8   0  -4   271.10   309.40    32.80               0     1 o
  -8   0  -3   115.11    83.20    34.30               0     1 <
  -8   0  -2   531.55   477.10    39.70               0     1 o
  -7   0 -13   682.14   717.90    41.60               0     1 o
  -7   0 -12   106.11   167.80    34.40               0     1 o
  -7   0 -11   902.33   702.70    38.60               0     1 o
  -7   0 -10   102.05   149.30    34.00               0     1 o
  -7   0  -9    77.90   110.80    29.60               0     1 o
  -7   0  -8   136.68   172.00    28.10               0     1 o
  -7   0  -7   157.22   207.10    32.60               0     1 o
  -7   0  -6   518.03   506.20    39.80               0     1 o
  -7   0  -5   493.13   299.90    38.00               0     1 o
  -7   0  -4   182.87   225.70    34.80               0     1 o
  -7   0  -3   232.89   313.40    42.00               0     1 o
  -6   0 -11    24.74    42.70    33.30               0     1 <
  -6   0 -10    56.81   189.00    38.20               0     1 o
  -6   0  -9   287.29   274.00    39.00               0     1 o
  -6   0  -8   636.37   621.00    39.80               0     1 o
  -6   0  -7   197.63   165.10    33.10               0     1 o
  -6   0  -6   206.57   307.50    40.40               0     1 o
  -6   0  -5  1444.40  1134.80    55.90               0     1 o
  -6   0  -4   959.18  1242.30    57.80               0     1 o
  -6   0  -3  1537.70  1044.80    58.70               0     1 o
  -5   0 -10   884.01  1219.50    55.40               0     1 o
  -5   0  -9   247.84   429.70    48.70               0     1 o
  -5   0  -8   117.33    32.10    35.50               0     1 <
  -5   0  -7   278.50   259.20    45.20               0     1 o
  -5   0  -6   550.94   562.60    44.50               0     1 o
  -5   0  -5   680.49   694.30    54.70               0     1 o
  -5   0  -4   171.04   235.30    48.50               0     1 o
  -5   0  -3   967.20   653.10    57.10               0     1 o
  -4   0  -8  1301.50  2037.50    70.60               0     1 o
  -4   0  -7   661.83   412.50    56.70               0     1 o
  -4   0  -6   156.30   109.60    50.80               0     1 <
  -4   0  -5   371.36   454.30    51.30               0     1 o
  -4   0  -4  1739.00  1590.70    70.10               0     1 o
  -4   0  -3   867.28   984.60    68.00               0     1 o
  -3   0  -6  1295.00   558.10    65.30               0     1 o
  -3   0  -5   241.54   172.60    59.90               0     1 <
  -3   0  -4   137.35   147.10    77.50               0     1 <
  -3   0  -3  4976.40  5547.00   118.30               0     1 o
  -3   0  -2  7411.20  7372.10   134.60               0     1 o
  -2   0  -4  5824.90  4076.50   125.20               0     1 o
  -2   0  -3   399.60   476.40   105.00               0     1 o
  -2   0  -2   810.13   548.90   101.20               0     1 o
   2   0   3   427.31   531.60   106.40               0     1 o
   2   0   4  5730.40  4558.20   138.30               0     1 o
   2   0   5  2613.10  2772.20   118.30               0     1 o
   3   0   4   134.71   178.90    77.50               0     1 <
   3   0   5   233.23   185.10    60.30               0     1 o
   3   0   6  1403.30   546.60    61.50               0     1 o
   3   0   7   523.99   409.00    66.60               0     1 o
   3   0   8  2036.80  1243.30    81.20               0     1 o
   4   0   5   342.77   376.20    54.20               0     1 o
   4   0   6   119.10    46.00    51.00               0     1 <
   4   0   7   677.68   424.60    51.90               0     1 o
   4   0   8  1035.30  1754.60    68.00               0     1 o
   4   0   9  2157.90  2020.10    73.90               0     1 o
   4   0  10   418.83   382.00    56.40               0     1 o
   4   0  11  1766.40  1850.00    71.50               0     1 o
   4   0  12   952.94  1306.00    62.30               0     1 o
   4   1 -37     9.75    11.50    13.60               0     1 <
   5   0   7   346.60   364.80    44.60               0     1 o
   5   0   8   178.62    93.50    44.70               0     1 <
   5   0   9   316.19   517.90    47.50               0     1 o
   5   0  10  1003.30  1415.20    57.00               0     1 o
   5   0  11   528.73   199.70    44.20               0     1 o
   5   0  12   387.42   438.00    44.30               0     1 o
   5   0  13   428.95   667.90    51.50               0     1 o
   5   0  14   916.86   908.90    53.70               0     1 o
   5   0  15   627.00   839.70    52.20               0     1 o
   5   0  16   303.39   481.60    41.10               0     1 o
   5   1 -36    72.17   107.90    20.60               0     1 o
   5   1 -35    23.80    38.70    19.40               0     1 <
   6   0   8   412.88   504.20    44.30               0     1 o
   6   0   9   202.15   198.30    35.90               0     1 o
   6   0  10   272.59   276.80    40.50               0     1 o
   6   0  11    42.03    73.10    34.90               0     1 <
   6   0  12   542.23   794.60    44.10               0     1 o
   6   0  13   277.71   341.30    37.60               0     1 o
   6   0  14    83.38    92.10    35.90               0     1 <
   6   0  15  1105.10  1107.30    49.50               0     1 o
   6   0  16   601.41   629.20    45.50               0     1 o
   6   0  17    71.86   173.70    37.40               0     1 o
   6   0  18   377.57   410.60    41.80               0     1 o
   6   0  19    52.37   173.50    41.50               0     1 o
   6   0  20   722.53   512.90    41.10               0     1 o
   6   0  21   264.33   266.40    38.40               0     1 o
   6   1 -35    23.85     5.00    11.80               0     1 <
   6   1 -34    20.12     7.40    14.60               0     1 <
   6   1 -33    16.22     4.00    13.10               0     1 <
   7   0  10   223.36   227.10    36.40               0     1 o
   7   0  11   555.95   595.60    39.30               0     1 o
   7   0  12    47.33    78.70    34.00               0     1 <
   7   0  13   762.95   841.60    44.10               0     1 o
   7   0  14    52.92    83.00    32.40               0     1 <
   7   0  15   360.43   441.20    37.20               0     1 o
   7   0  16    40.09    29.60    24.40               0     1 <
   7   0  17   265.03   320.60    34.90               0     1 o
   7   0  18    35.49    67.20    29.70               0     1 <
   7   0  19   182.66   244.40    34.20               0     1 o
   7   0  20   289.90   343.70    38.10               0     1 o
   7   0  21    22.31    68.80    29.00               0     1 <
   7   0  22   201.68    82.10    26.60               0     1 o
   7   0  23   100.68   103.70    30.50               0     1 o
   7   0  24    51.36    72.50    28.40               0     1 <
   7   0  25   117.41   123.50    27.00               0     1 o
   7   0  26   152.55   176.90    29.00               0     1 o
   7   0  27   158.89   257.30    30.30               0     1 o
   7   1 -33    37.46   -22.20     7.70               0     1 <
   7   1 -32    57.48    21.80    11.90               0     1 <
   7   1 -31    62.21    51.20    15.80               0     1 o
   8   0  13   119.40   161.00    31.20               0     1 o
   8   0  14    65.42    90.70    25.60               0     1 o
   8   0  15    73.89    91.00    23.70               0     1 o
   8   0  16    99.89    70.60    25.30               0     1 <
   8   0  17    56.19    52.20    25.90               0     1 <
   8   0  18   102.42    79.60    27.60               0     1 <
   8   0  19    43.53    54.80    22.40               0     1 <
   8   0  20    34.03    98.30    24.50               0     1 o
   8   0  21   164.50   174.60    28.40               0     1 o
   8   0  22    59.03    37.10    23.10               0     1 <
   8   0  23    92.12   145.80    24.20               0     1 o
   8   0  24    52.71   101.80    26.40               0     1 o
   8   0  25    36.69    37.90    23.10               0     1 <
   8   0  26    12.09    30.20    20.50               0     1 <
   8   0  27   126.23    92.10    23.90               0     1 o
   8   0  28    89.93    99.00    27.00               0     1 o
   8   0  29    94.77    85.70    26.50               0     1 o
   8   0  30   102.82   121.10    28.90               0     1 o
   8   0  31   144.71   112.70    26.10               0     1 o
   8   0  32    61.66   156.50    26.30               0     1 o
   8   1 -31    54.56     6.10     9.20               0     1 <
   8   1 -30    17.17   -19.40     9.40               0     1 <
   8   1 -29    21.28    -9.70    11.40               0     1 <
   8   1 -28     5.58    11.10    15.00               0     1 <
   9   0  15    19.20    62.80    22.50               0     1 <
   9   0  16    62.39   117.00    29.30               0     1 o
   9   0  17   112.73   159.40    28.30               0     1 o
   9   0  18    46.22    63.40    22.10               0     1 <
   9   0  19    31.78    49.70    19.40               0     1 <
   9   0  20    31.75    29.10    22.20               0     1 <
   9   0  21    30.84    61.00    21.60               0     1 <
   9   0  22    61.69   131.70    23.90               0     1 o
   9   0  23    73.58    72.60    19.90               0     1 o
   9   0  24    31.47    30.60    17.70               0     1 <
   9   0  25    99.07    97.00    23.10               0     1 o
   9   0  26     6.00    13.00    17.80               0     1 <
   9   0  27    22.14    14.70    18.90               0     1 <
   9   0  28    37.95    22.20    16.90               0     1 <
   9   0  29    17.70    27.80    20.80               0     1 <
   9   0  30   100.58   104.40    26.10               0     1 o
   9   1 -29    18.49     6.90     9.00               0     1 <
   9   1 -28    28.57     5.30     8.80               0     1 <
   9   1 -27    32.58    72.50    18.00               0     1 o
   9   1 -26    12.17    67.10    18.10               0     1 o
  10   0  18    63.28    93.50    24.00               0     1 o
  10   0  19    44.63    82.00    24.90               0     1 o
  10   0  20    36.74    40.50    21.50               0     1 <
  10   0  21    12.27    27.60    19.90               0     1 <
  10   0  22    12.17    15.60    16.80               0     1 <
  10   0  23    35.98    49.00    18.20               0     1 <
  10   0  24    65.31   105.20    22.70               0     1 o
  10   0  25    26.96    62.30    20.30               0     1 o
  10   0  26    10.58    14.50    16.80               0     1 <
  10   0  27    15.42    -5.80    11.20               0     1 <
  10   1 -26    17.91    -8.60     5.40               0     1 <
  10   1 -25     6.05    -3.20     9.60               0     1 <
  10   1 -24    10.68    55.00    17.30               0     1 o
  10   1 -23    14.03     9.20    14.40               0     1 <
  11   0  21    34.10    67.90    21.10               0     1 o
  11   0  22    12.57    39.00    19.20               0     1 <
  11   0  23    25.26     4.10    16.40               0     1 <
  11   0  24     6.20    26.00    18.50               0     1 <
  11   1 -22    10.78    27.50    12.80               0     1 <
  11   1 -21    44.83    54.50    16.50               0     1 o
  11   1 -20    32.78    27.10    14.80               0     1 <
  12   1 -17    52.97    71.90    16.80               0     1 o
  12   1 -16    38.89    26.00    16.10               0     1 <
 -13   0  -6    66.89    23.50    12.60               0     2 <
 -13   0  -5    65.76    45.90    17.40               0     2 <
 -13   0  -4    66.84    89.90    18.00               0     2 o
 -13   0  -3   134.29   134.20    21.80               0     2 o
 -13   0  -2    53.60    33.50    16.90               0     2 <
 -13   0  -1    74.22    24.60    16.10               0     2 <
 -13   0   0    41.72   105.10    22.30               0     2 o
 -13   0   1    49.37    33.70    19.10               0     2 <
 -13   0   2    52.99    63.60    23.50               0     2 <
 -13   0   3   167.68   140.10    23.10               0     2 o
 -13   0   4    87.32    67.70    19.90               0     2 o
 -13   0   5   135.20    99.50    19.60               0     2 o
 -13   0   6    10.00     9.10    16.80               0     2 <
 -13   0   7    31.17    44.20    17.80               0     2 <
 -13   0   8    34.37    47.70    18.40               0     2 <
 -13   0   9    53.35    17.80    16.20               0     2 <
 -13   0  10    21.18    32.20    18.50               0     2 <
 -13   0  11    15.18    30.60    13.00               0     2 <
 -13   0  12    16.35    21.90    15.70               0     2 <
 -13   0  13    12.94    30.80    13.60               0     2 <
 -13   0  14    29.61    11.40    14.60               0     2 <
 -12   0  -7    38.99    41.80    18.70               0     2 <
 -12   0  -6   259.50   159.40    22.00               0     2 o
 -12   0  -5   161.13   143.00    25.00               0     2 o
 -12   0  -4   188.62   123.00    22.70               0     2 o
 -12   0  -3   204.95   241.30    25.20               0     2 o
 -12   0  -2    22.82    75.00    20.90               0     2 o
 -12   0  -1   146.17   164.00    27.00               0     2 o
 -12   0   0   135.41   127.70    25.20               0     2 o
 -12   0   1    84.02   140.60    25.80               0     2 o
 -12   0   2    24.98    98.60    25.70               0     2 o
 -12   0   3   105.31   209.40    26.60               0     2 o
 -12   0   4    87.93   167.20    23.90               0     2 o
 -12   0   5   201.80   194.80    23.50               0     2 o
 -12   0   6    74.57    73.70    20.40               0     2 o
 -12   0   7    21.55    39.50    18.30               0     2 <
 -12   0   8    33.71    18.30    15.40               0     2 <
 -12   0   9    46.37    50.10    16.90               0     2 <
 -12   0  10    21.20    35.10    16.30               0     2 <
 -12   0  11    89.55    61.70    18.80               0     2 o
 -12   0  12    44.21    47.50    18.30               0     2 <
 -12   0  13    54.48    43.80    16.50               0     2 <
 -12   0  14    14.61    15.80    14.80               0     2 <
 -12   0  15    11.45    33.30    16.50               0     2 <
 -12   0  16    82.29    82.30    18.80               0     2 o
 -12   0  17     5.69    18.00    15.30               0     2 <
 -12   0  18    86.28    62.20    18.30               0     2 o
 -11   0  -7    36.01    72.90    20.20               0     2 o
 -11   0  -6    37.29    46.60    23.70               0     2 <
 -11   0  -5    80.26   164.10    23.40               0     2 o
 -11   0  -4   252.12   210.30    25.80               0     2 o
 -11   0  -3    44.34    55.70    21.80               0     2 <
 -11   0  -2   115.44    81.50    25.60               0     2 o
 -11   0  -1   148.01    99.70    26.50               0     2 o
 -11   0   0   567.48   400.50    32.80               0     2 o
 -11   0   1   169.33   145.70    28.10               0     2 o
 -11   0   2   109.73   137.60    30.50               0     2 o
 -11   0   3    77.49    24.20    21.10               0     2 <
 -11   0   4   178.76   151.40    25.20               0     2 o
 -11   0   5   119.63   141.50    26.30               0     2 o
 -11   0   6    36.78    37.60    22.00               0     2 <
 -11   0   7    32.88    61.40    22.10               0     2 <
 -11   0   8    44.35    78.60    22.50               0     2 o
 -11   0   9    23.60    66.10    22.10               0     2 <
 -11   0  10    17.92    62.10    22.70               0     2 <
 -11   0  11   141.58   184.00    26.10               0     2 o
 -11   0  12    47.24    53.10    20.70               0     2 <
 -11   0  13    82.39    66.70    20.00               0     2 o
 -11   0  14    56.85    71.80    21.20               0     2 o
 -11   0  15    67.85    75.90    21.00               0     2 o
 -10   0  -7    67.95   119.40    23.20               0     2 o
 -10   0  -6   165.15   254.90    29.70               0     2 o
 -10   0  -5    90.36   137.90    24.70               0     2 o
 -10   0  -4   114.06    94.10    24.10               0     2 o
 -10   0  -3   209.98   196.50    26.20               0     2 o
 -10   0  -2    49.28    79.60    28.40               0     2 <
 -10   0  -1   209.86   188.40    29.50               0     2 o
 -10   0   0   325.45   317.40    32.90               0     2 o
 -10   0   1   251.55   180.70    31.40               0     2 o
 -10   0   2    56.81    73.60    27.10               0     2 <
 -10   0   3   223.57   251.40    29.50               0     2 o
 -10   0   4   159.91   147.40    28.20               0     2 o
 -10   0   5   203.59   211.90    28.50               0     2 o
 -10   0   6   277.84   356.00    30.70               0     2 o
 -10   0   7    70.02    72.10    24.30               0     2 <
 -10   0   8    26.70    59.00    23.50               0     2 <
 -10   0   9    88.71   123.70    25.30               0     2 o
 -10   0  10    89.24    89.50    26.00               0     2 o
 -10   0  11   150.50   135.60    22.50               0     2 o
 -10   0  12    63.83    85.10    23.80               0     2 o
  -9   0  -7   306.43   276.90    30.50               0     2 o
  -9   0  -6   339.84   366.10    35.30               0     2 o
  -9   0  -5   199.57   336.80    32.90               0     2 o
  -9   0  -4   158.27   243.40    30.90               0     2 o
  -9   0  -3    95.27   179.00    35.00               0     2 o
  -9   0  -2   458.39   326.80    35.10               0     2 o
  -9   0  -1   497.74   461.50    39.70               0     2 o
  -9   0   0   384.62   605.80    42.10               0     2 o
  -9   0   1   477.30   455.60    39.00               0     2 o
  -9   0   2   588.48   463.00    37.00               0     2 o
  -9   0   3    74.89   113.80    29.90               0     2 o
  -9   0   4   250.32   294.40    31.80               0     2 o
  -9   0   5   231.51   285.00    29.90               0     2 o
  -9   0   6   121.85   125.30    28.70               0     2 o
  -9   0   7    98.06   151.30    27.40               0     2 o
  -9   0   8    38.17    62.40    26.60               0     2 <
  -9   0   9   120.40   202.80    27.30               0     2 o
  -9   0  10    77.62   111.30    25.60               0     2 o
  -8   0  -6    91.52   104.40    30.20               0     2 o
  -8   0  -5   336.68   367.60    33.10               0     2 o
  -8   0  -4   231.93   309.40    32.80               0     2 o
  -8   0  -3   102.21    83.20    34.30               0     2 <
  -8   0  -2   540.94   477.10    39.70               0     2 o
  -8   0  -1   385.69   379.80    40.80               0     2 o
  -8   0   0  1058.50   648.90    44.60               0     2 o
  -8   0   1   325.04   457.10    39.80               0     2 o
  -8   0   2   624.24   398.30    37.10               0     2 o
  -8   0   3    83.36   106.50    33.70               0     2 o
  -8   0   4   192.80   189.10    29.40               0     2 o
  -8   0   5   558.52   427.90    35.50               0     2 o
  -8   0   6    95.24   145.40    30.40               0     2 o
  -8   0   7    69.27    51.80    25.50               0     2 <
  -8   0   8   103.28   105.80    28.10               0     2 o
  -7   0  -6   482.93   506.20    39.80               0     2 o
  -7   0  -5   523.10   299.90    38.00               0     2 o
  -7   0  -4   178.44   225.70    34.80               0     2 o
  -7   0  -3   223.22   313.40    42.00               0     2 o
  -7   0  -2   341.73   258.90    39.90               0     2 o
  -7   0  -1   473.88   782.00    49.70               0     2 o
  -7   0   0    87.30   280.70    41.70               0     2 o
  -7   0   1   427.05   852.60    48.00               0     2 o
  -7   0   2   397.27   254.30    41.50               0     2 o
  -7   0   3   215.64   216.30    35.20               0     2 o
  -7   0   4   198.89   171.80    34.10               0     2 o
  -7   0   5   488.39   382.80    41.30               0     2 o
  -7   0   6   428.57   526.30    39.30               0     2 o
  -6   0  -5  1368.80  1134.80    55.90               0     2 o
  -6   0  -4   933.01  1242.30    57.80               0     2 o
  -6   0  -3  1409.00  1044.80    58.70               0     2 o
  -6   0  -2   578.24   857.30    54.40               0     2 o
  -6   0  -1  2065.20  1574.00    63.90               0     2 o
  -6   0   0  1191.10  1308.80    60.00               0     2 o
  -6   0   1  1938.10  1645.40    60.50               0     2 o
  -6   0   2   758.45  1055.50    60.30               0     2 o
  -6   0   3   903.94   792.40    50.60               0     2 o
  -6   0   4  1207.70  1336.70    55.80               0     2 o
  -6   0   5   765.31   681.80    47.80               0     2 o
  -5   0  -5   649.77   694.30    54.70               0     2 o
  -5   0  -4   166.84   235.30    48.50               0     2 o
  -5   0  -3   945.96   653.10    57.10               0     2 o
  -5   0  -2  1144.50   917.60    62.70               0     2 o
  -5   0  -1   599.02   566.50    56.80               0     2 o
  -5   0   0  2557.20  2050.40    66.70               0     2 o
  -5   0   1   631.44   749.60    62.40               0     2 o
  -5   0   2  1142.00  1002.30    54.70               0     2 o
  -5   0   3   750.56   501.40    52.20               0     2 o
  -5   0   4   254.49   365.10    44.80               0     2 o
  -4   0  -4  1666.40  1590.70    70.10               0     2 o
  -4   0  -3   898.39   984.60    68.00               0     2 o
  -4   0  -2  1253.60   737.50    67.60               0     2 o
  -4   0  -1  1455.90   663.40    63.10               0     2 o
  -4   0   0  3091.90  1872.00    73.30               0     2 o
  -4   0   1  1507.20   989.30    66.20               0     2 o
  -4   0   2  1175.50   749.30    62.50               0     2 o
  -3   0  -3  4783.30  5547.00   118.30               0     2 o
  -3   0  -2  7161.70  7372.10   134.60               0     2 o
  -3   0  -1  6795.30  9582.20   135.50               0     2 o
  -3   0   0  3386.50  5423.30   125.30               0     2 o
  -3   0   1  6361.70  9907.20   142.10               0     2 o
  -2   0  -2   809.66   548.90   101.20               0     2 o
  -2   0  -1  6711.30  6917.10   147.10               0     2 o
  -2   0   0  1209.90  1639.70   132.60               0     2 o
   2   0   0  1175.90  1395.30   136.40               0     2 o
   2   0   1  6356.90  7416.90   141.80               0     2 o
   2   0   2   753.60   734.30   122.80               0     2 o
   3   0   0  3294.30  4337.40   121.90               0     2 o
   3   0   1  6491.10  9381.80   134.60               0     2 o
   3   0   2  6799.90  7255.80   136.10               0     2 o
   3   0   3  4436.10  4949.00   118.50               0     2 o
   3   0   4   141.20   178.90    77.50               0     2 <
   3   0   5   244.41   185.10    60.30               0     2 o
   4   0   0  3133.20  2185.50    77.70               0     2 o
   4   0   1  1505.60   937.80    75.80               0     2 o
   4   0   2  1210.70   957.60    68.90               0     2 o
   4   0   3  1060.00   947.70    66.00               0     2 o
   4   0   4  1620.10  1291.10    67.40               0     2 o
   4   0   5   328.24   376.20    54.20               0     2 o
   4   0   6   132.28    46.00    51.00               0     2 <
   4   0   7   659.38   424.60    51.90               0     2 o
   5   0   0  2504.50  1944.50    65.10               0     2 o
   5   0   1   603.63   672.80    62.40               0     2 o
   5   0   2  1127.90   935.80    63.10               0     2 o
   5   0   3   756.22   437.20    53.30               0     2 o
   5   0   4   251.26   455.60    54.30               0     2 o
   5   0   5   468.44   342.30    46.90               0     2 o
   5   0   6   546.26   491.30    48.50               0     2 o
   5   0   7   362.03   364.80    44.60               0     2 o
   5   0   8   199.60    93.50    44.70               0     2 <
   5   0   9   291.45   517.90    47.50               0     2 o
   6   0   1  1842.20  1378.60    63.90               0     2 o
   6   0   2   765.75  1046.20    54.60               0     2 o
   6   0   3   890.41   646.70    55.80               0     2 o
   6   0   4  1179.80  1449.30    59.50               0     2 o
   6   0   5   853.51   693.20    47.90               0     2 o
   6   0   6   271.70   374.90    44.70               0     2 o
   6   0   7   137.50   304.60    42.60               0     2 o
   6   0   8   401.06   504.20    44.30               0     2 o
   6   0   9   189.30   198.30    35.90               0     2 o
   6   0  10   283.47   276.80    40.50               0     2 o
   6   0  11    39.09    73.10    34.90               0     2 <
   6   0  12   471.93   794.60    44.10               0     2 o
   7   0   1   368.86   726.70    46.00               0     2 o
   7   0   2   405.58   258.30    44.00               0     2 o
   7   0   3   216.04   201.20    35.70               0     2 o
   7   0   4   203.65   230.50    36.10               0     2 o
   7   0   5   494.61   251.10    37.70               0     2 o
   7   0   6   433.21   593.20    40.00               0     2 o
   7   0   7   156.77   258.50    37.70               0     2 o
   7   0   8   320.98   241.90    34.80               0     2 o
   7   0   9   135.33   222.20    32.20               0     2 o
   7   0  10   288.41   227.10    36.40               0     2 o
   7   0  11   539.59   595.60    39.30               0     2 o
   7   0  12    41.59    78.70    34.00               0     2 <
   7   0  13   746.67   841.60    44.10               0     2 o
   7   0  14    48.83    83.00    32.40               0     2 <
   7   0  15   348.09   441.20    37.20               0     2 o
   8   0   2   652.02   564.40    40.90               0     2 o
   8   0   3    73.83    94.30    34.10               0     2 <
   8   0   4   183.62   259.00    34.70               0     2 o
   8   0   5   561.40   606.70    37.30               0     2 o
   8   0   6    89.44   125.70    31.70               0     2 o
   8   0   7    65.62    77.30    26.70               0     2 <
   8   0   8   110.48    85.70    26.20               0     2 o
   8   0   9   123.52   206.30    31.70               0     2 o
   8   0  10   129.76   195.10    32.00               0     2 o
   8   0  11   216.08   230.30    29.40               0     2 o
   8   0  12   141.67   181.80    29.20               0     2 o
   8   0  13   117.67   161.00    31.20               0     2 o
   8   0  14    72.46    90.70    25.60               0     2 o
   8   0  15    61.59    91.00    23.70               0     2 o
   8   0  16    95.01    70.60    25.30               0     2 <
   8   0  17    56.72    52.20    25.90               0     2 <
   8   0  18    93.77    79.60    27.60               0     2 <
   8   0  19    55.90    54.80    22.40               0     2 <
   9   0   3    83.53   116.20    31.70               0     2 o
   9   0   4   250.59   272.00    36.20               0     2 o
   9   0   5   218.00   233.60    31.80               0     2 o
   9   0   6   116.80   119.80    28.10               0     2 o
   9   0   7    98.53   162.50    27.40               0     2 o
   9   0   8    40.51    85.50    28.40               0     2 o
   9   0   9   111.95   188.90    26.60               0     2 o
   9   0  10    87.15    77.90    24.50               0     2 o
   9   0  11    99.93    89.70    25.80               0     2 o
   9   0  12    67.82    89.40    26.10               0     2 o
   9   0  13    52.73    81.60    23.10               0     2 o
   9   0  14    59.88    50.30    21.50               0     2 <
   9   0  15    22.33    62.80    22.50               0     2 <
   9   0  16    73.88   117.00    29.30               0     2 o
   9   0  17   103.61   159.40    28.30               0     2 o
   9   0  18    43.73    63.40    22.10               0     2 <
   9   0  19    32.92    49.70    19.40               0     2 <
   9   0  20    32.07    29.10    22.20               0     2 <
   9   0  21    32.93    61.00    21.60               0     2 <
   9   0  22    74.85   131.70    23.90               0     2 o
   9   0  23    87.97    72.60    19.90               0     2 o
  10   0   4   141.14   156.00    29.20               0     2 o
  10   0   5   189.30   284.70    30.20               0     2 o
  10   0   6   267.71   282.70    30.10               0     2 o
  10   0   7    67.36    78.50    25.00               0     2 o
  10   0   8    29.79    65.80    22.80               0     2 <
  10   0   9    87.75    93.00    23.10               0     2 o
  10   0  10    87.55    90.80    21.80               0     2 o
  10   0  11   152.59   153.90    24.80               0     2 o
  10   0  12    56.47    95.80    21.90               0     2 o
  10   0  13   118.34   188.60    23.30               0     2 o
  10   0  14    18.05   -11.60    16.80               0     2 <
  10   0  15    87.04   109.90    24.40               0     2 o
  10   0  16    56.87    54.80    21.10               0     2 <
  10   0  17    96.37   139.10    25.10               0     2 o
  10   0  18    65.05    93.50    24.00               0     2 o
  10   0  19    45.95    82.00    24.90               0     2 o
  10   0  20    45.92    40.50    21.50               0     2 <
  10   0  21     9.07    27.60    19.90               0     2 <
  10   0  22    11.60    15.60    16.80               0     2 <
  10   0  23    27.61    49.00    18.20               0     2 <
  10   0  24    57.27   105.20    22.70               0     2 o
  10   0  25    26.56    62.30    20.30               0     2 o
  10   0  26     8.99    14.50    16.80               0     2 <
  10   0  27    10.66    -5.80    11.20               0     2 <
  11   0   5   101.66   181.80    27.30               0     2 o
  11   0   6    30.47    27.20    20.60               0     2 <
  11   0   7    33.47    45.30    20.80               0     2 <
  11   0   8    44.95    60.20    19.50               0     2 o
  11   0   9    25.47    39.90    18.40               0     2 <
  11   0  10    16.01    27.40    16.80               0     2 <
  11   0  11   132.47   122.20    19.40               0     2 o
  11   0  12    33.08    88.60    18.50               0     2 o
  11   0  13    85.05    61.70    16.00               0     2 o
  11   0  14    58.78    37.10    18.00               0     2 <
  11   0  15    62.26    77.40    19.30               0     2 o
  11   0  16    16.62    13.20    21.60               0     2 <
  11   0  17   104.16   107.70    23.70               0     2 o
  11   0  18    62.15    57.60    21.90               0     2 <
  11   0  19    25.88    62.30    21.00               0     2 <
  11   0  20    36.84    64.50    19.80               0     2 o
  11   0  21    27.77    67.90    21.10               0     2 o
  11   0  22    20.90    39.00    19.20               0     2 <
  11   0  23    23.48     4.10    16.40               0     2 <
  11   0  24    10.02    26.00    18.50               0     2 <
  12   0   6    38.43    46.30    20.60               0     2 <
  12   0   7    18.68    41.20    18.80               0     2 <
  12   0   8    22.61    69.60    20.10               0     2 o
  12   0   9    44.96    38.60    18.20               0     2 <
  12   0  10    31.03    29.90    17.10               0     2 <
  12   0  11    78.77    45.30    18.50               0     2 <
  12   0  12    36.65    28.20    15.80               0     2 <
  12   0  13    60.01    40.10    17.20               0     2 <
  12   0  14    14.07    28.20    17.60               0     2 <
  12   0  15    12.05    21.50    16.80               0     2 <
  12   0  16    81.74    95.90    19.30               0     2 o
  12   0  17     7.05    21.50    16.10               0     2 <
  12   0  18    59.24    89.20    19.60               0     2 o
  12   0  19    61.36    77.20    20.60               0     2 o
  12   0  20    18.78    23.90    18.60               0     2 <
  13   0   8    37.52    56.70    17.90               0     2 o
  13   0   9    45.54    77.60    17.80               0     2 o
  13   0  10    12.65    59.90    18.90               0     2 o
  13   0  11    12.74    48.20    15.90               0     2 o
  13   0  12    24.21    10.50    13.60               0     2 <
  13   0  13    12.41    19.50    15.30               0     2 <
  13   0  14    27.74    55.40    18.00               0     2 o
 -12   0  20    32.11     5.40    12.70               0     3 <
 -11   0  17   122.49    35.50    15.70               0     3 <
 -11   0  18    22.67    46.60    17.20               0     3 <
 -11   0  19    11.80    32.10    17.50               0     3 <
 -11   0  20    47.45    28.50    13.80               0     3 <
 -11   0  21    30.07    58.30    15.30               0     3 o
 -11   0  22    14.82     6.70     9.80               0     3 <
 -11   0  23    26.20    20.60    12.80               0     3 <
 -11   0  24    11.69     3.00    10.90               0     3 <
 -10   0  14    25.52    32.00    20.70               0     3 <
 -10   0  15   149.42   120.20    22.10               0     3 o
 -10   0  16    52.49    82.50    23.20               0     3 o
 -10   0  17    78.11   127.20    19.50               0     3 o
 -10   0  18   138.90    97.30    17.80               0     3 o
 -10   0  19   102.83    63.10    18.10               0     3 o
 -10   0  20    71.54    65.20    16.30               0     3 o
 -10   0  21    70.05    42.80    17.70               0     3 <
 -10   0  22    12.26     8.90    15.40               0     3 <
 -10   0  23    48.27    32.60    15.00               0     3 <
 -10   0  24   145.72    57.80    16.40               0     3 o
 -10   0  25    51.34   106.90    20.20               0     3 o
 -10   0  26     8.27    27.40    17.10               0     3 <
 -10   0  27    16.38    -5.70    12.40               0     3 <
  -9   0  11    98.90    82.80    23.60               0     3 o
  -9   0  12    88.51    84.30    21.10               0     3 o
  -9   0  13    70.18    64.00    25.10               0     3 <
  -9   0  14   100.78   103.90    24.30               0     3 o
  -9   0  15    48.66    43.30    18.70               0     3 <
  -9   0  16   120.26    98.60    21.50               0     3 o
  -9   0  17    84.52   185.80    24.00               0     3 o
  -9   0  18    85.24    39.80    20.40               0     3 <
  -9   0  19    19.63    50.50    19.80               0     3 <
  -9   0  20    32.31    37.70    18.80               0     3 <
  -9   0  21    18.08    26.50    19.00               0     3 <
  -9   0  22    66.01    55.70    18.50               0     3 o
  -9   0  23   108.32   127.10    21.50               0     3 o
  -9   0  24    10.98    32.50    20.80               0     3 <
  -9   0  25    98.25    83.90    23.30               0     3 o
  -9   0  26    35.47    25.70    21.40               0     3 <
  -9   0  27     8.45    18.50    19.90               0     3 <
  -9   0  28    62.30    57.60    19.50               0     3 <
  -9   0  29    19.96    19.30    17.70               0     3 <
  -9   0  30    22.68    98.20    22.80               0     3 o
  -8   0   9   116.32   121.40    29.70               0     3 o
  -8   0  10   110.72   254.00    35.70               0     3 o
  -8   0  11   229.19   201.70    32.60               0     3 o
  -8   0  12   334.20   239.80    28.00               0     3 o
  -8   0  13    83.45   171.20    27.10               0     3 o
  -8   0  14   128.04   156.50    29.10               0     3 o
  -8   0  15    43.81   143.10    26.60               0     3 o
  -8   0  16    97.60   141.10    25.80               0     3 o
  -8   0  17    73.46   113.00    25.00               0     3 o
  -8   0  18    67.19   106.00    26.60               0     3 o
  -8   0  19    46.83    76.30    24.60               0     3 o
  -8   0  20    32.40    48.90    22.60               0     3 <
  -8   0  21    84.39    78.10    24.10               0     3 o
  -8   0  22    25.86    13.60    19.50               0     3 <
  -8   0  23    76.96    96.70    22.00               0     3 o
  -8   0  24    32.78    79.50    22.10               0     3 o
  -8   0  25   142.43    52.20    21.40               0     3 <
  -8   0  26    24.31    48.80    23.00               0     3 <
  -8   0  27    86.81    66.50    23.10               0     3 <
  -8   0  28   101.79    94.40    22.30               0     3 o
  -8   0  29    17.93    69.20    20.80               0     3 o
  -8   0  30    17.10    59.40    23.50               0     3 <
  -8   0  31    96.28   102.40    23.50               0     3 o
  -8   0  32    55.10    52.80    20.20               0     3 <
  -7   0   8   415.04   248.60    37.70               0     3 o
  -7   0   9   134.59   198.10    34.40               0     3 o
  -7   0  10   460.18   265.50    32.10               0     3 o
  -7   0  11   535.41   522.10    38.30               0     3 o
  -7   0  12    29.62    65.50    31.50               0     3 <
  -7   0  13   731.68   735.70    41.30               0     3 o
  -7   0  14    44.45    38.40    25.60               0     3 <
  -7   0  15   313.01   487.50    38.10               0     3 o
  -7   0  16    26.83    59.70    27.90               0     3 <
  -7   0  17    98.93   261.50    31.00               0     3 o
  -7   0  18    47.88    26.20    21.70               0     3 <
  -7   0  19    86.47   188.90    27.80               0     3 o
  -7   0  20   380.92   219.30    28.80               0     3 o
  -7   0  21    33.82    64.40    26.00               0     3 <
  -7   0  22   142.30   120.50    26.50               0     3 o
  -7   0  23    46.64   115.00    24.40               0     3 o
  -7   0  24    58.91   129.20    28.60               0     3 o
  -7   0  25   172.00   200.90    29.40               0     3 o
  -7   0  26   114.36    80.70    24.90               0     3 o
  -7   0  27   148.07    59.70    24.10               0     3 <
  -7   0  28    24.06    14.00    22.60               0     3 <
  -7   0  29   149.46   419.50    32.50               0     3 o
  -7   0  30    99.59    92.70    27.90               0     3 o
  -6   0   6   284.37   275.20    42.90               0     3 o
  -6   0   7   133.11   318.80    41.60               0     3 o
  -6   0   8   422.04   517.90    40.10               0     3 o
  -6   0   9   118.74   216.90    40.10               0     3 o
  -6   0  10   238.70   260.00    38.70               0     3 o
  -6   0  11    49.04    40.00    27.80               0     3 <
  -6   0  12   267.31   645.20    43.90               0     3 o
  -6   0  13   237.35   352.10    40.80               0     3 o
  -6   0  14    52.27    22.10    33.00               0     3 <
  -6   0  15   574.49   881.30    45.30               0     3 o
  -6   0  16   518.36   558.40    41.20               0     3 o
  -6   0  17   305.38   155.00    33.60               0     3 o
  -6   0  18   206.39   454.30    37.90               0     3 o
  -6   0  19    43.03    77.20    26.90               0     3 <
  -6   0  20   576.02   535.60    36.40               0     3 o
  -6   0  21   144.12   149.90    27.10               0     3 o
  -6   0  22   141.72   106.70    27.20               0     3 o
  -6   0  23   154.86   163.30    30.50               0     3 o
  -5   0   5   461.56   456.20    49.70               0     3 o
  -5   0   6   441.45   591.70    50.50               0     3 o
  -5   0   7   374.11   357.70    45.80               0     3 o
  -5   0   8   151.23    81.00    37.80               0     3 <
  -5   0   9   259.05   544.60    47.90               0     3 o
  -5   0  10   802.08  1155.90    55.30               0     3 o
  -5   0  11   457.87   242.60    44.30               0     3 o
  -5   0  12   351.21   378.50    44.20               0     3 o
  -5   0  13   986.03   770.10    49.20               0     3 o
  -5   0  14  1273.10   741.10    52.40               0     3 o
  -5   0  15   274.62   524.70    45.60               0     3 o
  -5   0  16   700.12   880.30    46.80               0     3 o
  -5   0  17   416.57   288.70    41.30               0     3 o
  -4   0   3  1154.70   928.30    64.70               0     3 o
  -4   0   4  1676.10  1141.80    63.00               0     3 o
  -4   0   5   259.21   244.20    50.40               0     3 o
  -4   0   6   195.71   113.50    49.40               0     3 <
  -4   0   7   837.34   493.30    54.60               0     3 o
  -4   0   8  1017.80  1462.80    66.10               0     3 o
  -4   0   9  1762.70  1997.10    68.10               0     3 o
  -4   0  10   423.04   401.10    53.70               0     3 o
  -4   0  11  2096.80  1685.30    64.70               0     3 o
  -4   0  12   654.83   871.30    56.20               0     3 o
  -4   0  13   730.12   807.20    57.50               0     3 o
  -3   0   2  6460.30  6722.60   132.40               0     3 o
  -3   0   3  4009.80  4535.90   110.10               0     3 o
  -3   0   4   119.80   141.70    66.50               0     3 <
  -3   0   5   268.44   210.50    66.60               0     3 o
  -3   0   6  1434.10   662.30    70.50               0     3 o
  -3   0   7   570.43   421.80    65.60               0     3 o
  -3   0   8  1817.20  1333.60    75.60               0     3 o
  -3   0   9  3822.10  4859.20    95.70               0     3 o
  -2   0   2   735.34   627.50   116.80               0     3 o
  -2   0   3   468.39   447.50    95.60               0     3 o
  -2   0   4  5261.90  4282.40   125.20               0     3 o
  -2   0   5  3164.50  2560.00   117.20               0     3 o
   2   0  -4  5184.90  4304.90   123.90               0     3 o
   2   0  -3   448.18   815.20   116.90               0     3 o
   2   0  -2   718.12   702.20   116.80               0     3 o
   2   0  -1  6124.20  7349.20   149.90               0     3 o
   3   0  -6  1215.00   602.00    63.30               0     3 o
   3   0  -5   260.05   161.10    62.10               0     3 <
   3   0  -4   119.18    92.80    70.40               0     3 <
   3   0  -3  4388.10  5316.20   116.90               0     3 o
   3   0  -2  6775.70  7145.40   133.30               0     3 o
   3   0  -1  6678.90  9034.10   133.10               0     3 o
   4   0  -8   968.51  1791.90    66.80               0     3 o
   4   0  -7   659.06   395.20    53.30               0     3 o
   4   0  -6   134.40    57.90    42.80               0     3 <
   4   0  -5   321.07   348.90    54.20               0     3 o
   4   0  -4  1696.10  1387.80    66.40               0     3 o
   4   0  -3  1082.30   902.20    67.70               0     3 o
   4   0  -2  1270.40   893.90    70.10               0     3 o
   4   0  -1  1607.70   838.90    66.80               0     3 o
   5   0  -9   305.15   453.10    45.70               0     3 o
   5   0  -8   145.64    96.90    40.50               0     3 <
   5   0  -7   363.84   180.20    39.40               0     3 o
   5   0  -6   570.17   565.70    49.90               0     3 o
   5   0  -5   540.51   485.30    46.60               0     3 o
   5   0  -4   242.32   233.70    55.20               0     3 o
   5   0  -3   771.90   560.10    58.20               0     3 o
   5   0  -2  1149.70   852.00    65.60               0     3 o
   5   0  -1   635.49   688.20    63.00               0     3 o
   6   0 -11    40.47    71.40    31.50               0     3 <
   6   0 -10   172.45   162.00    33.20               0     3 o
   6   0  -9   214.71   236.10    35.50               0     3 o
   6   0  -8   438.99   616.20    45.80               0     3 o
   6   0  -7   172.16   210.60    36.40               0     3 o
   6   0  -6   250.73   254.90    44.60               0     3 o
   6   0  -5   925.38   842.10    52.00               0     3 o
   6   0  -4  1178.20  1229.00    62.30               0     3 o
   6   0  -3   945.73   907.70    62.30               0     3 o
   6   0  -2   852.98   882.80    55.40               0     3 o
   6   0  -1  1892.00  1481.90    64.30               0     3 o
   6   0   0  1481.40  1205.10    59.50               0     3 o
   7   0 -12    54.46   131.60    28.00               0     3 o
   7   0 -11   619.22   628.00    40.90               0     3 o
   7   0 -10   130.98   237.10    33.80               0     3 o
   7   0  -9    99.65   202.80    35.60               0     3 o
   7   0  -8   247.30   211.00    32.10               0     3 o
   7   0  -7   153.93   255.00    36.30               0     3 o
   7   0  -6   439.78   521.60    43.80               0     3 o
   7   0  -5   573.49   301.90    41.30               0     3 o
   7   0  -4   196.55   214.70    42.00               0     3 o
   7   0  -3   221.19   300.10    47.30               0     3 o
   7   0  -2   413.26   217.80    40.60               0     3 o
   7   0  -1   348.49   714.00    48.60               0     3 o
   7   0   0    79.43   384.30    42.70               0     3 o
   8   0 -13   117.08    73.40    24.10               0     3 o
   8   0 -12   112.56   154.60    30.90               0     3 o
   8   0 -11   114.04   205.00    29.90               0     3 o
   8   0 -10   218.78   375.70    32.90               0     3 o
   8   0  -9   103.30   121.00    28.80               0     3 o
   8   0  -8    97.18   112.40    29.30               0     3 o
   8   0  -7    45.76    76.70    33.00               0     3 <
   8   0  -6    68.69    50.20    30.80               0     3 <
   8   0  -5   494.08   371.20    39.00               0     3 o
   8   0  -4   191.08   234.20    38.20               0     3 o
   8   0  -3    79.22    65.90    38.50               0     3 <
   8   0  -2   710.84   547.10    43.00               0     3 o
   8   0  -1   241.17   337.00    43.50               0     3 o
   8   0   0  1382.40   979.10    47.30               0     3 o
   8   0   1   222.71   330.90    40.50               0     3 o
   9   0 -14    31.70    76.30    19.80               0     3 o
   9   0 -13    90.74   215.80    27.70               0     3 o
   9   0 -12   111.25   175.00    25.80               0     3 o
   9   0 -11    33.78    49.00    22.90               0     3 <
   9   0 -10   192.94   181.30    25.60               0     3 o
   9   0  -9   138.56   156.20    26.90               0     3 o
   9   0  -8    28.48    74.30    26.20               0     3 <
   9   0  -7   178.01   301.10    35.40               0     3 o
   9   0  -6   178.23   209.10    34.80               0     3 o
   9   0  -5   241.26   287.80    37.80               0     3 o
   9   0  -4   262.82   263.90    36.80               0     3 o
   9   0  -3    75.93    65.70    34.30               0     3 <
   9   0  -2   684.34   482.40    38.50               0     3 o
   9   0  -1   421.53   476.20    41.60               0     3 o
   9   0   0   272.17   581.00    46.20               0     3 o
   9   0   1   439.50   470.60    40.90               0     3 o
   9   0   2   713.21   510.60    41.30               0     3 o
  10   0 -15    50.08    58.30    18.00               0     3 o
  10   0 -14    32.07    14.30    15.20               0     3 <
  10   0 -13    93.53    82.30    19.80               0     3 o
  10   0 -12    40.93    82.80    20.70               0     3 o
  10   0 -11   175.94   161.10    24.50               0     3 o
  10   0 -10   120.70    84.80    23.20               0     3 o
  10   0  -9   228.20   183.60    25.80               0     3 o
  10   0  -8    45.79    77.60    21.30               0     3 o
  10   0  -7    75.13   111.60    27.10               0     3 o
  10   0  -6   261.44   284.90    29.60               0     3 o
  10   0  -5   206.99   155.70    27.90               0     3 o
  10   0  -4   135.12   141.10    25.70               0     3 o
  10   0  -3   200.25   238.20    30.70               0     3 o
  10   0  -2    55.42    69.30    27.40               0     3 <
  10   0  -1   325.13   305.10    32.80               0     3 o
  10   0   0   388.52   247.50    32.40               0     3 o
  10   0   1   335.69   288.40    34.20               0     3 o
  10   0   2    50.96    74.40    26.60               0     3 <
  10   0   3   184.56   181.50    30.50               0     3 o
  11   0 -16    18.43    33.40    15.90               0     3 <
  11   0 -15    14.82    21.00    13.40               0     3 <
  11   0 -14   101.27    91.60    16.30               0     3 o
  11   0 -13    56.22    49.60    18.20               0     3 <
  11   0 -12    19.87    21.00    17.00               0     3 <
  11   0 -11    55.47    49.40    16.00               0     3 o
  11   0 -10    42.44    74.00    19.80               0     3 o
  11   0  -9    61.58    76.90    22.00               0     3 o
  11   0  -8    94.50   112.60    21.90               0     3 o
  11   0  -7    27.29    22.50    17.40               0     3 <
  11   0  -6    28.97    66.40    24.50               0     3 <
  11   0  -5    77.37   133.60    26.20               0     3 o
  11   0  -4   167.37   217.60    26.10               0     3 o
  11   0  -3   102.60    48.50    22.70               0     3 <
  11   0  -2    93.40    38.40    22.80               0     3 <
  11   0  -1   112.86   192.90    30.90               0     3 o
  11   0   0   512.58   745.30    38.50               0     3 o
  11   0   1   129.63   134.70    28.80               0     3 o
  11   0   2    76.45   110.30    28.80               0     3 o
  11   0   3   125.95    87.40    24.80               0     3 o
  11   0   4   208.89   180.70    27.80               0     3 o
  12   0 -16    24.03    14.80    11.70               0     3 <
  12   0 -15     8.33    31.20    13.50               0     3 <
  12   0 -14    17.61    25.90    13.70               0     3 <
  12   0 -13    31.28     6.60    12.50               0     3 <
  12   0 -12    30.37    39.50    16.30               0     3 <
  12   0 -11    52.02    67.40    15.00               0     3 o
  12   0 -10    29.45    65.70    18.40               0     3 o
  12   0  -9    71.46   100.00    18.90               0     3 o
  12   0  -8     9.06     5.00    14.60               0     3 <
  12   0  -7    18.68     7.80    15.50               0     3 <
  12   0  -6   135.91   144.80    26.00               0     3 o
  12   0  -5   192.17   180.70    26.00               0     3 o
  12   0  -4   125.23   179.70    26.00               0     3 o
  12   0  -3    71.15   239.30    26.80               0     3 o
  12   0  -2    35.09    79.60    25.70               0     3 o
  12   0  -1    82.14    55.90    21.10               0     3 <
  12   0   0   360.79   283.10    28.20               0     3 o
  12   0   1    81.53    85.00    22.30               0     3 o
  12   0   2    50.60    50.80    20.90               0     3 <
  12   0   3    55.28   113.30    25.60               0     3 o
  12   0   4    87.69   176.20    25.10               0     3 o
  12   0   5   183.68   142.60    24.10               0     3 o
  13   0 -14    47.12    16.80    13.30               0     3 <
  13   0 -13     9.20     9.20    12.20               0     3 <
  13   0 -12     7.82     8.30    12.70               0     3 <
  13   0 -11    35.93    29.00    12.80               0     3 <
  13   0 -10    22.11    41.50    15.60               0     3 <
  13   0  -9    30.01    51.10    15.30               0     3 o
  13   0  -8    38.77    21.80    14.10               0     3 <
  13   0  -7     8.13    31.90    16.20               0     3 <
  13   0  -6    13.22    47.80    19.30               0     3 <
  13   0  -5   167.79   132.60    22.30               0     3 o
  13   0  -4    88.26    67.60    19.40               0     3 o
  13   0  -3   129.36   202.80    23.70               0     3 o
  13   0  -2    41.22    19.50    18.00               0     3 <
  13   0  -1    49.21    80.80    21.60               0     3 o
  13   0   0    56.74   156.40    22.50               0     3 o
  13   0   1    55.78   104.80    22.70               0     3 o
  13   0   2    36.05    41.10    18.60               0     3 <
  13   0   3    65.41   147.00    22.10               0     3 o
  13   0   4    73.61    97.70    23.90               0     3 o
  13   0   5   118.13   149.80    21.70               0     3 o
  13   0   6    13.23    45.60    19.50               0     3 <
  13   0   7    59.66    23.00    16.70               0     3 <
 -14   1  -9    29.16    23.10    12.80               0     4 <
 -14   1  -8     7.16    -1.00     9.50               0     4 <
 -14   1  -7     4.01   -13.30     7.70               0     4 <
 -14   1  -6     8.65     3.60    11.30               0     4 <
 -14   1  -5    41.00    68.80    15.20               0     4 o
 -14   1  -4    24.05    30.70    14.50               0     4 <
 -14   1  -3    23.37    32.20    13.10               0     4 <
 -14   1  -2    46.25    30.00    13.50               0     4 <
 -14   1  -1    47.54    85.40    18.20               0     4 o
 -14   1   0     9.27    38.00    14.40               0     4 <
 -14   1   1    68.73    85.00    16.80               0     4 o
 -14   1   2    48.81    39.20    15.80               0     4 <
 -14   1   3    93.93    54.40    17.00               0     4 o
 -14   1   4     2.92   -11.80     9.90               0     4 <
 -14   1   5    41.17    14.50    13.10               0     4 <
 -14   1   6    25.60    54.50    14.70               0     4 o
 -13   1 -17    76.16    15.10    12.80               0     4 <
 -13   1 -16    38.39    62.90    15.20               0     4 o
 -13   1 -15    14.06    10.10    12.60               0     4 <
 -13   1 -14    11.38     0.10    10.60               0     4 <
 -13   1 -13    62.86    53.30    15.10               0     4 o
 -13   1 -12     2.59    21.20    13.50               0     4 <
 -13   1 -11    22.14     7.10    14.50               0     4 <
 -13   1 -10    70.83    62.30    16.60               0     4 o
 -13   1  -9    20.14    20.00    14.80               0     4 <
 -13   1  -8    64.58    57.40    15.70               0     4 o
 -13   1  -7    13.53    46.10    18.00               0     4 <
 -13   1  -6    14.73     3.10    11.00               0     4 <
 -13   1  -5    41.98    64.30    15.10               0     4 o
 -13   1  -4    17.05    22.10    12.60               0     4 <
 -13   1  -3     5.89     5.30    11.20               0     4 <
 -13   1  -2     8.76    39.50    13.80               0     4 <
 -13   1  -1    57.25    54.60    14.30               0     4 o
 -13   1   0    11.27    20.40    14.30               0     4 <
 -13   1   1    42.80    78.00    17.90               0     4 o
 -13   1   2    89.46    70.10    16.60               0     4 o
 -12   1 -22     6.76    -8.50    12.20               0     4 <
 -12   1 -21    32.00    39.10    13.60               0     4 <
 -12   1 -20     9.34   -14.50     7.70               0     4 <
 -12   1 -19     7.53    20.80    11.20               0     4 <
 -12   1 -18    33.49    29.00    14.40               0     4 <
 -12   1 -17    36.73    37.90    14.00               0     4 <
 -12   1 -16     8.08    41.50    17.70               0     4 <
 -12   1 -15    26.18    10.20    13.50               0     4 <
 -12   1 -14     6.58     7.70    12.60               0     4 <
 -12   1 -13    19.20    16.50    12.60               0     4 <
 -12   1 -12    20.60    51.40    18.20               0     4 <
 -12   1 -11    33.98    28.00    15.30               0     4 <
 -12   1 -10   108.98   144.80    19.60               0     4 o
 -12   1  -9     6.85    18.60    15.80               0     4 <
 -12   1  -8   102.78    70.50    17.20               0     4 o
 -12   1  -7   150.18   154.70    18.80               0     4 o
 -12   1  -6    14.90    27.70    15.90               0     4 <
 -12   1  -5    96.25    41.50    16.70               0     4 <
 -12   1  -4    23.65    38.40    15.80               0     4 <
 -11   1 -25    17.18     6.00    11.80               0     4 <
 -11   1 -24    14.83    28.40    15.00               0     4 <
 -11   1 -23    37.48    56.20    15.90               0     4 o
 -11   1 -22    22.50    41.20    13.70               0     4 o
 -11   1 -21    50.92    29.90    12.60               0     4 <
 -11   1 -20    33.55     0.60    12.50               0     4 <
 -11   1 -19    17.06    28.20    15.50               0     4 <
 -11   1 -18    21.93    25.40    15.10               0     4 <
 -11   1 -17    35.62    51.70    17.80               0     4 <
 -11   1 -16     2.45    35.00    18.80               0     4 <
 -11   1 -15    55.49    31.90    15.60               0     4 <
 -11   1 -14    71.03    74.00    17.30               0     4 o
 -11   1 -13     4.91    50.60    18.70               0     4 <
 -11   1 -12   148.73   137.20    18.40               0     4 o
 -11   1 -11    86.91    46.20    17.30               0     4 <
 -11   1 -10    58.10    27.30    14.60               0     4 <
 -10   1 -28    42.02    20.40    14.60               0     4 <
 -10   1 -27     6.42     3.40    14.70               0     4 <
 -10   1 -26     5.39    28.60    14.30               0     4 <
 -10   1 -25    52.69    36.80    14.30               0     4 <
 -10   1 -24    44.23    58.60    16.20               0     4 o
 -10   1 -23    84.70    30.20    16.00               0     4 <
 -10   1 -22    34.01    14.90    12.20               0     4 <
 -10   1 -21    35.88     5.90    14.40               0     4 <
 -10   1 -20    15.26     6.90    13.60               0     4 <
 -10   1 -19    25.44    30.10    13.30               0     4 <
 -10   1 -18    37.13    45.20    18.60               0     4 <
 -10   1 -17     8.58    44.40    16.90               0     4 <
 -10   1 -16    34.54    37.50    17.80               0     4 <
  -9   1 -30    42.91    31.50    15.60               0     4 <
  -9   1 -29    39.84    38.70    17.30               0     4 <
  -9   1 -28    16.41     9.10    15.20               0     4 <
  -9   1 -27   123.75   119.60    20.00               0     4 o
  -9   1 -26    30.33    60.20    19.00               0     4 o
  -9   1 -25    34.32    37.70    13.70               0     4 <
  -9   1 -24    30.13    18.80    13.60               0     4 <
  -9   1 -23    78.61    69.70    17.10               0     4 o
  -9   1 -22    31.07     9.70    12.90               0     4 <
  -9   1 -21    22.00    11.70    13.20               0     4 <
  -9   1 -20    40.04   121.10    20.80               0     4 o
  -8   1 -33    20.44    18.80    13.90               0     4 <
  -8   1 -32    27.95    60.40    16.40               0     4 o
  -8   1 -31    54.63    50.50    17.50               0     4 <
  -8   1 -30     9.36    55.40    18.10               0     4 o
  -8   1 -29   116.38    77.40    19.60               0     4 o
  -8   1 -28   125.50   144.00    18.20               0     4 o
  -8   1 -27    18.71    21.20    16.60               0     4 <
  -8   1 -26     8.45    -5.00    11.10               0     4 <
  -8   1 -25    30.63    28.30    18.10               0     4 <
  -7   0  32    71.02    45.70    23.30               0     4 <
  -7   0  33    48.65    99.50    25.50               0     4 o
  -7   0  34    15.07    14.90    17.70               0     4 <
  -7   1 -35    50.42    17.30    14.20               0     4 <
  -7   1 -34    36.18    64.30    18.40               0     4 o
  -7   1 -33    24.68    33.70    16.70               0     4 <
  -7   1 -32   106.81   116.20    20.20               0     4 o
  -7   1 -31    58.78    85.60    16.60               0     4 o
  -7   1 -30    65.82    79.80    16.30               0     4 o
  -7   1 -29    22.87    61.40    17.50               0     4 o
  -6   0  25    85.63   184.70    28.20               0     4 o
  -6   0  26    38.40    62.90    25.80               0     4 <
  -6   0  27    28.73    81.40    27.10               0     4 o
  -6   0  28   656.86   742.30    40.40               0     4 o
  -6   0  29   199.51   201.60    33.90               0     4 o
  -6   0  30    88.76   145.50    31.50               0     4 o
  -6   0  31    34.67    31.00    25.00               0     4 <
  -6   0  32   235.27   320.10    33.40               0     4 o
  -6   0  33   175.06   117.40    28.00               0     4 o
  -6   0  34    40.69     5.90    21.60               0     4 <
  -6   0  35   158.88   147.40    25.60               0     4 o
  -6   0  36    13.64    16.00    22.70               0     4 <
  -6   1 -36   151.46   203.90    25.10               0     4 o
  -6   1 -35    16.30    16.80    18.00               0     4 <
  -6   1 -34   116.20    92.70    21.50               0     4 o
  -6   1 -33    38.08    46.20    21.70               0     4 <
  -6   1 -32   185.45   167.70    20.40               0     4 o
  -5   0  19   148.07   126.10    29.80               0     4 o
  -5   0  20   131.75   225.30    37.70               0     4 o
  -5   0  21  1459.40  1603.70    52.10               0     4 o
  -5   0  22   173.15   155.40    37.70               0     4 o
  -5   0  23   103.01   131.70    32.50               0     4 o
  -5   0  24   108.81   115.40    36.40               0     4 o
  -5   0  25   375.33   351.40    36.80               0     4 o
  -5   0  26   101.84   140.70    31.40               0     4 o
  -5   0  27    81.04   155.40    34.10               0     4 o
  -5   0  28   307.85   492.20    37.60               0     4 o
  -5   0  29    56.62   103.00    31.00               0     4 o
  -5   0  30   232.92    75.00    28.70               0     4 <
  -5   0  31    78.42   111.80    28.00               0     4 o
  -5   0  32    71.62   233.40    32.30               0     4 o
  -5   0  33    12.51    17.60    24.80               0     4 <
  -5   0  34   140.47   219.00    27.60               0     4 o
  -5   0  35    30.73    25.60    22.70               0     4 <
  -5   0  36    33.23    94.70    25.10               0     4 o
  -5   0  37     5.83     8.70    19.70               0     4 <
  -5   1 -37    23.70    38.50    19.40               0     4 <
  -5   1 -36    29.36     7.00    16.20               0     4 <
  -4   0  14   939.65   782.60    51.10               0     4 o
  -4   0  15   522.49   696.90    53.20               0     4 o
  -4   0  16   622.22   577.50    50.60               0     4 o
  -4   0  17  1113.60  1215.40    54.20               0     4 o
  -4   0  18   352.04   644.50    48.40               0     4 o
  -4   0  19   463.52   495.70    44.60               0     4 o
  -4   0  20  1345.10  1114.10    48.50               0     4 o
  -4   0  21    38.85    73.40    34.80               0     4 <
  -4   0  22   453.18   478.00    42.10               0     4 o
  -4   0  23    86.44   141.20    37.30               0     4 o
  -4   0  24   126.37   163.10    34.90               0     4 o
  -4   0  25   518.37   604.70    43.70               0     4 o
  -4   0  26   175.72   244.00    40.90               0     4 o
  -4   0  27   374.06   692.60    41.10               0     4 o
  -4   0  28   295.65   319.50    37.70               0     4 o
  -3   0  10   437.58   430.10    71.20               0     4 o
  -3   0  11  2822.60  2441.50    76.50               0     4 o
  -3   0  12   214.99   281.30    61.30               0     4 o
  -3   0  13   135.90   204.90    53.40               0     4 o
  -3   0  14   298.00   369.30    50.00               0     4 o
  -3   0  15  1077.60   971.30    58.10               0     4 o
  -3   0  16   633.57   723.40    57.00               0     4 o
  -3   0  17  1329.60   980.20    56.20               0     4 o
  -3   0  18  1250.90  1173.90    57.50               0     4 o
  -2   0   7  1280.50  1383.80    96.30               0     4 o
  -2   0   8  1984.50   986.40    87.10               0     4 o
  -2   0   9  1995.10  1440.40    86.10               0     4 o
  -2   0  10  3390.70  3488.20   100.40               0     4 o
  -2   0  11  3878.30  3567.90    96.60               0     4 o
  -1   0   4 20838.00 17649.50   232.40               0     4 o
   2   0  -8  1961.80   959.20    85.50               0     4 o
   2   0  -7  1311.10  1136.80    97.90               0     4 o
   2   0  -6   985.64   871.50    97.70               0     4 o
   3   0 -12   186.25   421.60    61.10               0     4 o
   3   0 -11  3456.70  3373.00    81.70               0     4 o
   3   0 -10   208.45   228.30    64.20               0     4 o
   3   0  -9  4786.50  4694.60    94.70               0     4 o
   3   0  -8  1838.50  1337.90    75.40               0     4 o
   3   0  -7   481.76   442.00    58.70               0     4 o
   4   0 -16   666.11   653.20    50.40               0     4 o
   4   0 -15   464.09   652.70    50.10               0     4 o
   4   0 -14   636.01   913.80    51.90               0     4 o
   4   0 -13   369.84   192.50    47.00               0     4 o
   4   0 -12  1103.10  1350.00    57.30               0     4 o
   4   0 -11  1640.00  1452.30    64.80               0     4 o
   4   0 -10   364.07   441.70    57.80               0     4 o
   4   0  -9  2057.80  1956.50    68.30               0     4 o
   5   0 -19    77.54    70.10    35.00               0     4 <
   5   0 -18   228.88   192.20    33.20               0     4 o
   5   0 -17   133.21   112.20    34.80               0     4 o
   5   0 -16   233.81   396.70    38.80               0     4 o
   5   0 -15   827.92   689.20    45.20               0     4 o
   5   0 -14   776.09   813.60    46.70               0     4 o
   5   0 -13   437.80   626.90    47.10               0     4 o
   5   0 -12   304.98   405.20    47.10               0     4 o
   5   0 -11   551.56   154.50    39.00               0     4 o
   6   0 -22    74.90   148.80    30.30               0     4 o
   6   0 -21   133.33   101.30    29.70               0     4 o
   6   0 -20   583.26   699.50    40.00               0     4 o
   6   0 -19   165.27   239.20    32.70               0     4 o
   6   0 -18   190.22   186.90    33.80               0     4 o
   6   0 -17    63.83   118.70    32.50               0     4 o
   6   0 -16   521.16   551.30    41.70               0     4 o
   6   0 -15  1346.80  1575.70    53.10               0     4 o
   6   0 -14   142.20   123.00    35.70               0     4 o
   6   0 -13   212.19   281.00    40.60               0     4 o
   7   0 -24    38.45    58.60    21.70               0     4 <
   7   0 -23    66.94    86.50    23.30               0     4 o
   7   0 -22   165.38   185.70    27.60               0     4 o
   7   0 -21    30.90    60.80    25.40               0     4 <
   7   0 -20   320.87   300.40    31.00               0     4 o
   7   0 -19    83.58   110.40    28.50               0     4 o
   7   0 -18   259.61   276.10    32.40               0     4 o
   7   0 -17   282.93   163.70    27.40               0     4 o
   7   0 -16    27.56    65.20    27.90               0     4 <
   7   0 -15   228.28   260.70    31.10               0     4 o
   7   0 -14    72.07   102.60    29.60               0     4 o
   8   0 -27    56.16    79.50    18.80               0     4 o
   8   0 -26    22.86    -6.50    13.10               0     4 <
   8   0 -25    23.09    32.70    17.40               0     4 <
   8   0 -24   101.39   132.90    23.10               0     4 o
   8   0 -23   100.86   108.80    21.70               0     4 o
   8   0 -22    51.61   100.60    20.90               0     4 o
   8   0 -21    30.45    48.70    21.80               0     4 <
   8   0 -20    32.14    43.30    22.10               0     4 <
   8   0 -19    72.98    93.90    21.00               0     4 o
   8   0 -18    48.59    71.60    22.80               0     4 o
   8   0 -17    22.60     9.80    18.00               0     4 <
   8   0 -16    78.79    58.10    24.60               0     4 <
   8   0 -15    87.20   207.10    26.00               0     4 o
   9   0 -29    15.74   -17.80     7.70               0     4 <
   9   0 -28     6.64    13.10    11.80               0     4 <
   9   0 -27    10.70    14.60    13.50               0     4 <
   9   0 -26   122.41    83.60    19.00               0     4 o
   9   0 -25   142.68   135.80    21.40               0     4 o
   9   0 -24     8.64     8.20    11.90               0     4 <
   9   0 -23    84.18    42.20    17.10               0     4 <
   9   0 -22    35.00    62.50    18.80               0     4 o
   9   0 -21    52.71   123.30    18.20               0     4 o
   9   0 -20     8.96    26.60    15.50               0     4 <
   9   0 -19    21.61    40.70    20.30               0     4 <
   9   0 -18    45.77    20.20    16.50               0     4 <
   9   0 -17   199.70   267.30    24.60               0     4 o
   9   0 -16   106.86   125.20    24.50               0     4 o
  10   0 -27     9.89    15.90    14.10               0     4 <
  10   0 -26    30.42    30.50    15.10               0     4 <
  10   0 -25    30.28    51.30    16.30               0     4 o
  10   0 -24    84.35   129.20    18.80               0     4 o
  10   0 -23    36.09    65.50    17.80               0     4 o
  10   0 -22    29.13    22.50    12.60               0     4 <
  10   0 -21     8.87    19.00    14.60               0     4 <
  10   0 -20    24.80    23.20    15.70               0     4 <
  10   0 -19    27.87    18.20    13.20               0     4 <
  10   0 -18    57.37    60.10    21.40               0     4 <
  10   0 -17   214.97   263.80    25.20               0     4 o
  11   0 -24    12.62     9.80    10.50               0     4 <
  11   0 -23     3.23    -9.50     7.70               0     4 <
  11   0 -22    21.40    34.90    11.90               0     4 <
  11   0 -21    59.01    27.50    11.50               0     4 <
  11   0 -20     6.37    -7.30     7.70               0     4 <
  11   0 -19    29.84    -3.50    13.20               0     4 <
  11   0 -18   103.19   106.10    18.80               0     4 o
  12   0 -20    13.81    22.20    13.20               0     4 <
  12   0 -19    29.85    48.50    16.80               0     4 <
 -14   1   0    21.56    38.00    14.40               0     5 <
 -14   1   1    51.28    85.00    16.80               0     5 o
 -14   1   2    24.20    39.20    15.80               0     5 <
 -14   1   3   107.55    54.40    17.00               0     5 o
 -14   1   4     2.44   -11.80     9.90               0     5 <
 -14   1   5    41.54    14.50    13.10               0     5 <
 -14   1   6    40.75    54.50    14.70               0     5 o
 -13   1  -5    58.93    64.30    15.10               0     5 o
 -13   1  -4    16.45    22.10    12.60               0     5 <
 -13   1  -3     6.99     5.30    11.20               0     5 <
 -13   1  -2    14.59    39.50    13.80               0     5 <
 -13   1  -1    57.44    54.60    14.30               0     5 o
 -13   1   0    13.65    20.40    14.30               0     5 <
 -13   1   1    70.26    78.00    17.90               0     5 o
 -13   1   2    57.50    70.10    16.60               0     5 o
 -13   1   3    14.57     4.70    12.30               0     5 <
 -13   1   4    15.34    29.10    10.90               0     5 <
 -13   1   5    17.79    22.80    12.80               0     5 <
 -13   1   6     6.43    28.70    15.10               0     5 <
 -13   1   7    74.18    16.30    14.80               0     5 <
 -13   1   8    44.71    21.60    15.00               0     5 <
 -13   1   9    66.63    26.30    14.60               0     5 <
 -13   1  10    53.31    48.00    15.80               0     5 o
 -13   1  11    18.73    25.60    17.70               0     5 <
 -13   1  12    20.40    22.70    17.20               0     5 <
 -13   1  13    92.76   128.10    20.10               0     5 o
 -13   1  14     9.88     6.00    13.50               0     5 <
 -13   1  15     8.92     1.80    12.80               0     5 <
 -13   1  16    39.63    53.90    16.30               0     5 o
 -13   1  17    58.90    33.10    15.40               0     5 <
 -12   1 -11    33.23    28.00    15.30               0     5 <
 -12   1 -10    89.44   144.80    19.60               0     5 o
 -12   1  -9     8.93    18.60    15.80               0     5 <
 -12   1  -8    86.53    70.50    17.20               0     5 o
 -12   1  -7   109.92   154.70    18.80               0     5 o
 -12   1  -6    10.83    27.70    15.90               0     5 <
 -12   1  -5    71.73    41.50    16.70               0     5 <
 -12   1  -4    14.90    38.40    15.80               0     5 <
 -12   1  -3   126.79    97.70    19.20               0     5 o
 -12   1  -2    71.17    38.20    17.40               0     5 <
 -12   1  -1    49.05    41.20    18.30               0     5 <
 -12   1   0    21.92    47.20    19.00               0     5 <
 -12   1   1    16.41    39.00    19.10               0     5 <
 -12   1   2    32.65    95.70    21.80               0     5 o
 -12   1   3   134.37   151.30    21.80               0     5 o
 -12   1   4    20.69    -4.90    11.60               0     5 <
 -12   1   5    70.04    98.60    19.70               0     5 o
 -12   1   6    23.51    -1.60    13.50               0     5 <
 -12   1   7    28.17    20.90    16.80               0     5 <
 -12   1   8    58.32    68.10    22.50               0     5 o
 -12   1   9    13.92    21.10    18.10               0     5 <
 -12   1  10    42.26    52.30    18.90               0     5 <
 -12   1  11    77.44    77.30    19.10               0     5 o
 -12   1  12    27.29    41.30    16.60               0     5 <
 -12   1  13    20.53    24.70    14.20               0     5 <
 -12   1  14    27.06    21.60    13.70               0     5 <
 -11   1 -15    79.23    31.90    15.60               0     5 <
 -11   1 -14    64.31    74.00    17.30               0     5 o
 -11   1 -13     5.42    50.60    18.70               0     5 <
 -11   1 -12   152.60   137.20    18.40               0     5 o
 -11   1 -11    96.15    46.20    17.30               0     5 <
 -11   1 -10    49.47    27.30    14.60               0     5 <
 -11   1  -9   104.11   129.20    21.00               0     5 o
 -11   1  -8    12.45    35.90    17.00               0     5 <
 -11   1  -7    28.84    20.00    17.20               0     5 <
 -11   1  -6    30.63    67.10    18.70               0     5 o
 -11   1  -5   121.03    98.30    22.50               0     5 o
 -11   1  -4    13.47    14.80    16.60               0     5 <
 -11   1  -3    68.40    25.80    18.50               0     5 <
 -11   1  -2    16.80     6.30    17.30               0     5 <
 -11   1  -1    92.09    45.50    20.60               0     5 <
 -11   1   0    14.47    22.20    18.80               0     5 <
 -11   1   1   116.42    84.20    19.90               0     5 o
 -11   1   2    27.88    35.30    19.90               0     5 <
 -11   1   3    33.78    85.60    19.80               0     5 o
 -11   1   4    13.32    54.40    19.60               0     5 <
 -10   1 -20    10.15     6.90    13.60               0     5 <
 -10   1 -19    24.88    30.10    13.30               0     5 <
 -10   1 -18    38.48    45.20    18.60               0     5 <
 -10   1 -17    12.54    44.40    16.90               0     5 <
 -10   1 -16    78.16    37.50    17.80               0     5 <
 -10   1 -15    11.42    44.80    20.40               0     5 <
 -10   1 -14   136.61    67.20    18.00               0     5 o
 -10   1 -13    54.60    76.90    20.20               0     5 o
 -10   1 -12    13.69    -1.50    14.70               0     5 <
 -10   1 -11    78.81   137.00    22.90               0     5 o
 -10   1 -10   135.87   163.00    22.30               0     5 o
 -10   1  -9     7.81    14.90    18.00               0     5 <
 -10   1  -8   154.48   226.70    26.80               0     5 o
 -10   1  -7    37.67    51.00    19.40               0     5 <
 -10   1  -6    34.11    34.10    17.60               0     5 <
 -10   1  -5   221.37    91.40    21.00               0     5 o
  -9   1 -24    27.60    18.80    13.60               0     5 <
  -9   1 -23    97.46    69.70    17.10               0     5 o
  -9   1 -22    15.51     9.70    12.90               0     5 <
  -9   1 -21    12.87    11.70    13.20               0     5 <
  -9   1 -20    39.76   121.10    20.80               0     5 o
  -9   1 -19    21.57    32.50    17.90               0     5 <
  -9   1 -18    47.39    34.50    17.50               0     5 <
  -9   1 -17    48.66    16.00    18.50               0     5 <
  -9   1 -16    31.53    38.90    17.90               0     5 <
  -9   1 -15    15.87    31.80    16.60               0     5 <
  -9   1 -14    68.08    59.20    19.90               0     5 <
  -9   1 -13    53.41    53.50    19.50               0     5 <
  -9   1 -12   121.05   121.90    22.00               0     5 o
  -8   1 -27    17.42    21.20    16.60               0     5 <
  -8   1 -26     8.12    -5.00    11.10               0     5 <
  -8   1 -25    22.79    28.30    18.10               0     5 <
  -8   1 -24    37.73    68.00    20.30               0     5 o
  -8   1 -23   270.77   359.60    26.80               0     5 o
  -8   1 -22   114.09   165.90    23.50               0     5 o
  -8   1 -21    44.72    56.80    19.90               0     5 <
  -8   1 -20   187.55   223.80    26.30               0     5 o
  -8   1 -19    13.40     9.80    19.80               0     5 <
  -8   1 -18   101.94    67.70    24.40               0     5 <
  -7   1 -31    36.08    85.60    16.60               0     5 o
  -7   1 -30    31.36    79.80    16.30               0     5 o
  -7   1 -29    15.41    61.40    17.50               0     5 o
  -7   1 -28    44.60    56.20    17.80               0     5 o
  -7   1 -27    47.39    48.80    18.50               0     5 <
  -7   1 -26   114.57    87.20    20.30               0     5 o
  -7   1 -25    70.10   132.60    20.80               0     5 o
  -7   1 -24    41.40    87.70    22.30               0     5 o
  -7   1 -23    48.58    19.10    17.10               0     5 <
  -6   1 -34   100.45    92.70    21.50               0     5 o
  -6   1 -33    59.64    46.20    21.70               0     5 <
  -6   1 -32   176.75   167.70    20.40               0     5 o
  -6   1 -31    26.62    58.20    19.40               0     5 o
  -6   1 -30    38.19    14.10    16.90               0     5 <
  -6   1 -29   160.38   188.90    23.00               0     5 o
  -6   1 -28    74.49   168.80    24.00               0     5 o
  -5   0  34   154.00   219.00    27.60               0     5 o
  -5   0  35    40.29    25.60    22.70               0     5 <
  -5   0  36    35.46    94.70    25.10               0     5 o
  -5   0  37     5.96     8.70    19.70               0     5 <
  -5   1 -37    29.42    38.50    19.40               0     5 <
  -5   1 -36    26.45     7.00    16.20               0     5 <
  -5   1 -35   208.05   235.20    26.00               0     5 o
  -5   1 -34    71.62    90.30    21.10               0     5 o
  -5   1 -33    92.70   102.60    22.00               0     5 o
  -4   0  24   123.22   163.10    34.90               0     5 o
  -4   0  25   587.21   604.70    43.70               0     5 o
  -4   0  26   157.54   244.00    40.90               0     5 o
  -4   0  27   375.45   692.60    41.10               0     5 o
  -4   0  28   411.21   319.50    37.70               0     5 o
  -4   0  29   121.86   247.40    30.90               0     5 o
  -4   0  30    17.18    52.60    26.90               0     5 <
  -4   0  31    29.83    18.10    22.80               0     5 <
  -4   0  32    72.26   102.30    25.40               0     5 o
  -4   0  33   120.47   182.20    28.00               0     5 o
  -4   0  34    30.18    22.30    25.20               0     5 <
  -4   0  35    93.78    92.20    26.30               0     5 o
  -4   0  36    64.63    30.20    21.60               0     5 <
  -4   0  37    17.78    19.40    22.00               0     5 <
  -4   0  38   134.84   124.70    24.70               0     5 o
  -4   1 -38   157.10   257.30    29.90               0     5 o
  -4   1 -37    66.82   127.20    28.70               0     5 o
  -3   0  16   665.95   723.40    57.00               0     5 o
  -3   0  17  1424.70   980.20    56.20               0     5 o
  -3   0  18  1241.00  1173.90    57.50               0     5 o
  -3   0  19   128.34   333.50    46.20               0     5 o
  -3   0  20   248.89   133.70    40.50               0     5 o
  -3   0  21   934.78   863.90    57.10               0     5 o
  -3   0  22  1595.80  1604.50    60.60               0     5 o
  -3   0  23   139.88   362.20    47.10               0     5 o
  -3   0  24   157.98   206.70    43.60               0     5 o
  -3   0  25   170.11   206.10    43.80               0     5 o
  -3   0  26   611.53   897.90    49.50               0     5 o
  -3   0  27    47.55   127.00    40.20               0     5 o
  -3   0  28   598.26   593.50    41.80               0     5 o
  -2   0  10  3359.90  3488.20   100.40               0     5 o
  -2   0  11  4095.80  3567.90    96.60               0     5 o
  -2   0  12   754.72   491.20    75.80               0     5 o
  -2   0  13   960.08  1037.60    72.50               0     5 o
  -2   0  14   754.01   525.40    83.40               0     5 o
  -2   0  15 12347.00  8128.50   123.50               0     5 o
  -1   0   6   987.70  1071.50   163.30               0     5 o
   1   0  -5 14409.00 12727.80   204.80               0     5 o
   2   0 -11  4071.90  3581.60    96.70               0     5 o
   2   0 -10  4027.70  3615.70    96.10               0     5 o
   2   0  -9  1688.00  1149.90    82.20               0     5 o
   2   0  -8  2058.30   959.20    85.50               0     5 o
   3   0 -16   433.96   464.80    51.80               0     5 o
   3   0 -15  1151.90  1206.90    55.40               0     5 o
   3   0 -14   211.27   202.40    48.90               0     5 o
   3   0 -13   162.51   166.80    49.10               0     5 o
   3   0 -12   202.09   421.60    61.10               0     5 o
   3   0 -11  3655.00  3373.00    81.70               0     5 o
   4   0 -20  1002.70  1273.80    51.40               0     5 o
   4   0 -19   156.39   289.40    43.00               0     5 o
   4   0 -18  1069.70  1459.20    57.80               0     5 o
   4   0 -17  1570.60  1217.80    59.90               0     5 o
   4   0 -16   729.88   653.20    50.40               0     5 o
   4   0 -15   498.71   652.70    50.10               0     5 o
   4   0 -14   677.73   913.80    51.90               0     5 o
   5   0 -24   297.15   228.50    31.70               0     5 o
   5   0 -23    27.35    26.20    24.70               0     5 <
   5   0 -22   161.16   139.10    36.10               0     5 o
   5   0 -21  1256.40  1689.30    53.70               0     5 o
   5   0 -20   160.62   164.90    35.00               0     5 o
   5   0 -19    83.96    70.10    35.00               0     5 <
   5   0 -18   235.42   192.20    33.20               0     5 o
   5   0 -17   126.54   112.20    34.80               0     5 o
   6   0 -28    29.76    48.30    19.80               0     5 <
   6   0 -27   151.43   232.50    26.90               0     5 o
   6   0 -26   251.36   345.90    32.00               0     5 o
   6   0 -25   331.15   297.90    29.10               0     5 o
   6   0 -24   259.89   236.10    31.10               0     5 o
   6   0 -23   225.42   219.30    28.40               0     5 o
   6   0 -22    91.33   148.80    30.30               0     5 o
   6   0 -21   156.09   101.30    29.70               0     5 o
   6   0 -20   594.89   699.50    40.00               0     5 o
   6   0 -19   149.98   239.20    32.70               0     5 o
   7   0 -32    13.03    22.40    16.40               0     5 <
   7   0 -31    50.35    77.70    18.80               0     5 o
   7   0 -30     9.05     6.90    16.90               0     5 <
   7   0 -29   316.32   377.20    25.80               0     5 o
   7   0 -28   113.55   189.90    22.20               0     5 o
   7   0 -27    41.87    55.20    17.90               0     5 o
   7   0 -26    25.45    82.90    20.60               0     5 o
   7   0 -25    31.52    52.70    20.00               0     5 <
   7   0 -24    39.53    58.60    21.70               0     5 <
   7   0 -23    72.31    86.50    23.30               0     5 o
   7   0 -22   167.17   185.70    27.60               0     5 o
   8   0 -32    63.45    35.40    11.90               0     5 <
   8   0 -31    55.23    59.40    16.30               0     5 o
   8   0 -30   152.03   206.00    19.60               0     5 o
   8   0 -29    43.90    18.00    16.70               0     5 <
   8   0 -28   215.07   305.50    24.20               0     5 o
   8   0 -27    60.32    79.50    18.80               0     5 o
   8   0 -26    26.30    -6.50    13.10               0     5 <
   8   0 -25    24.66    32.70    17.40               0     5 <
   8   0 -24   110.57   132.90    23.10               0     5 o
   9   0 -30    19.75     6.30    11.60               0     5 <
   9   0 -29    19.43   -17.80     7.70               0     5 <
   9   0 -28     9.31    13.10    11.80               0     5 <
   9   0 -27     9.10    14.60    13.50               0     5 <
   9   0 -26   139.93    83.60    19.00               0     5 o
  10  -1  26    12.81     5.90    16.50               0     5 <
  10  -1  27    26.39     9.00    15.80               0     5 <
  10  -1  28    26.23    19.90    19.00               0     5 <
  10  -1  29    16.91    90.50    22.80               0     5 o
  11  -1  18    40.04    78.10    23.00               0     5 o
  11  -1  19     5.71    17.20    17.30               0     5 <
  11  -1  20    49.61    16.00    14.60               0     5 <
  11  -1  21    95.57    39.60    15.80               0     5 <
  11  -1  22    18.62    26.80    18.90               0     5 <
  11  -1  23    48.76    32.20    18.80               0     5 <
  11  -1  24    27.96    33.20    19.60               0     5 <
  11  -1  25    15.72    30.50    18.40               0     5 <
  11  -1  26    12.74     3.40    14.20               0     5 <
  12  -1  11    42.26    25.30    15.40               0     5 <
  12  -1  12     9.85    41.50    16.00               0     5 <
  12  -1  13    17.50     8.50    13.80               0     5 <
  12  -1  14    88.34    56.20    16.40               0     5 o
  12  -1  15    15.93    27.30    15.40               0     5 <
  12  -1  16    23.97    58.10    17.80               0     5 o
  12  -1  17    22.73    22.40    19.30               0     5 <
  12  -1  18    28.38    12.10    18.30               0     5 <
  12  -1  19    15.15    33.40    16.90               0     5 <
  12  -1  20    21.52    28.90    16.50               0     5 <
  12  -1  21    50.41    59.00    17.30               0     5 o
  12  -1  22     7.50    15.60    14.50               0     5 <
  13  -1   5    61.38    67.50    17.50               0     5 o
  13  -1   6    49.45    38.80    15.40               0     5 <
  13  -1   7    12.98    37.20    15.80               0     5 <
  13  -1   8   135.29    89.10    18.40               0     5 o
  13  -1   9    62.86    18.80    14.40               0     5 <
  13  -1  10    34.00    78.20    15.80               0     5 o
  13  -1  11    43.31    20.60    16.20               0     5 <
  13  -1  12     4.95    17.60    14.50               0     5 <
  13  -1  13    75.44   173.60    19.80               0     5 o
  13  -1  14     4.51     4.40    12.80               0     5 <
  13  -1  15    19.74     9.60    14.70               0     5 <
  13  -1  16    55.00    66.40    16.40               0     5 o
  13  -1  17    66.11    67.10    17.40               0     5 o
  14  -1   1    18.49    60.50    15.40               0     5 o
  14  -1   2    32.96    16.30    13.80               0     5 <
  14  -1   3    49.14    60.20    16.90               0     5 o
  14  -1   4     2.59     4.00    12.70               0     5 <
  14  -1   5    22.90    69.40    16.20               0     5 o
  14  -1   6    21.85    58.60    16.00               0     5 o
  14  -1   7    13.60    10.40    11.80               0     5 <
  14  -1   8    15.24    37.10    14.40               0     5 <
  14  -1   9     7.35    24.50    14.30               0     5 <
 -13   1  16    51.69    53.90    16.30               0     6 o
 -13   1  17    44.30    33.10    15.40               0     6 <
 -12   1   7    46.64    20.90    16.80               0     6 <
 -12   1   8    85.63    68.10    22.50               0     6 o
 -12   1   9     7.01    21.10    18.10               0     6 <
 -12   1  10    46.26    52.30    18.90               0     6 <
 -12   1  11    65.38    77.30    19.10               0     6 o
 -12   1  12    17.30    41.30    16.60               0     6 <
 -12   1  13    18.10    24.70    14.20               0     6 <
 -12   1  14    25.69    21.60    13.70               0     6 <
 -12   1  15    16.12    37.10    16.90               0     6 <
 -12   1  16    77.67    61.40    18.00               0     6 o
 -12   1  17    34.78     4.20    12.70               0     6 <
 -12   1  18    41.53    34.00    14.60               0     6 <
 -12   1  19    16.62     1.10    12.20               0     6 <
 -12   1  20    59.81    61.60    14.40               0     6 o
 -12   1  21    56.12    53.70    15.00               0     6 o
 -12   1  22    24.38    18.90    14.30               0     6 <
 -11   1  -1    34.62    45.50    20.60               0     6 <
 -11   1   0    17.66    22.20    18.80               0     6 <
 -11   1   1   101.14    84.20    19.90               0     6 o
 -11   1   2    15.69    35.30    19.90               0     6 <
 -11   1   3    23.22    85.60    19.80               0     6 o
 -11   1   4    69.19    54.40    19.60               0     6 <
 -11   1   5    41.43   103.30    21.50               0     6 o
 -11   1   6    71.47    42.80    19.30               0     6 <
 -11   1   7    33.67    91.00    21.00               0     6 o
 -11   1   8    42.19    77.60    20.10               0     6 o
 -11   1   9   166.23   191.30    23.40               0     6 o
 -11   1  10    71.36   113.10    26.30               0     6 o
 -11   1  11    43.60    90.30    21.10               0     6 o
 -11   1  12   118.48   178.10    21.70               0     6 o
 -11   1  13     7.24    -9.30    15.30               0     6 <
 -11   1  14    35.78    59.90    18.90               0     6 o
 -11   1  15    69.31    89.60    19.50               0     6 o
 -11   1  16    70.31    18.10    18.60               0     6 <
 -11   1  17    77.47    62.40    20.50               0     6 o
 -11   1  18    78.07   115.90    21.90               0     6 o
 -11   1  19    35.50    32.30    17.60               0     6 <
 -11   1  20    25.81    64.50    18.90               0     6 o
 -11   1  21    35.54    12.00    14.70               0     6 <
 -11   1  22    28.89    27.50    16.20               0     6 <
 -11   1  23    57.29    51.60    16.70               0     6 o
 -11   1  24    23.92    29.60    16.40               0     6 <
 -11   1  25    24.40    63.70    19.80               0     6 o
 -11   1  26     8.28    29.30    19.80               0     6 <
 -10   1  -8   207.42   226.70    26.80               0     6 o
 -10   1  -7    42.87    51.00    19.40               0     6 <
 -10   1  -6    47.33    34.10    17.60               0     6 <
 -10   1  -5    89.86    91.40    21.00               0     6 o
 -10   1  -4    65.62   149.70    25.90               0     6 o
 -10   1  -3    23.89    60.80    22.20               0     6 <
 -10   1  -2    56.36    62.90    22.50               0     6 <
 -10   1  -1    45.66    81.80    23.20               0     6 o
 -10   1   0   335.54   267.80    30.90               0     6 o
 -10   1   1   297.05   403.80    31.90               0     6 o
 -10   1   2   513.52   533.60    33.90               0     6 o
 -10   1   3   223.40   204.70    27.50               0     6 o
 -10   1   4    77.14   174.80    26.90               0     6 o
 -10   1   5   276.59   307.80    31.20               0     6 o
 -10   1   6    51.25    51.10    23.60               0     6 <
 -10   1   7   147.45    86.60    23.90               0     6 o
 -10   1   8    90.50   114.30    23.80               0     6 o
 -10   1   9    19.60     0.60    19.90               0     6 <
 -10   1  10   224.43   209.40    29.00               0     6 o
 -10   1  11   176.37   221.40    26.60               0     6 o
 -10   1  12    97.57   102.80    24.00               0     6 o
 -10   1  13   117.63   105.90    23.00               0     6 o
  -9   1 -14    51.81    59.20    19.90               0     6 <
  -9   1 -13    39.64    53.50    19.50               0     6 <
  -9   1 -12   165.77   121.90    22.00               0     6 o
  -9   1 -11    60.64    39.20    23.30               0     6 <
  -9   1 -10   156.44   100.20    24.00               0     6 o
  -9   1  -9   323.26   227.60    28.60               0     6 o
  -9   1  -8   133.26   174.80    30.70               0     6 o
  -9   1  -7   337.63   421.50    34.60               0     6 o
  -9   1  -6   590.81   883.40    41.40               0     6 o
  -9   1  -5   163.71   131.10    28.70               0     6 o
  -9   1  -4   298.71   383.60    37.80               0     6 o
  -9   1  -3   496.20   592.00    37.00               0     6 o
  -9   1  -2   208.35   418.40    35.00               0     6 o
  -9   1  -1   125.00    88.10    25.80               0     6 o
  -9   1   0   217.85   211.00    31.20               0     6 o
  -9   1   1   348.82   425.20    35.30               0     6 o
  -8   1 -19     7.44     9.80    19.80               0     6 <
  -8   1 -18    38.65    67.70    24.40               0     6 <
  -8   1 -17   346.95   287.10    30.00               0     6 o
  -8   1 -16   243.69   364.60    32.30               0     6 o
  -8   1 -15   212.32   282.70    36.20               0     6 o
  -8   1 -14  1136.80  1149.80    47.10               0     6 o
  -8   1 -13   421.70   443.80    37.70               0     6 o
  -8   1 -12   369.66   485.30    38.80               0     6 o
  -8   1 -11   229.49   272.20    31.30               0     6 o
  -8   1 -10   508.38   316.20    33.50               0     6 o
  -8   1  -9   191.15   197.30    37.10               0     6 o
  -8   1  -8   996.78   834.00    42.70               0     6 o
  -7   1 -24    18.39    87.70    22.30               0     6 o
  -7   1 -23    43.51    19.10    17.10               0     6 <
  -7   1 -22   115.90   120.70    26.50               0     6 o
  -7   1 -21   192.10   292.60    30.80               0     6 o
  -7   1 -20   240.22   225.70    30.90               0     6 o
  -7   1 -19   334.21   395.40    34.00               0     6 o
  -7   1 -18   275.13   307.80    33.30               0     6 o
  -7   1 -17   222.70   222.40    29.20               0     6 o
  -7   1 -16   255.16   247.00    29.90               0     6 o
  -6   1 -29   176.62   188.90    23.00               0     6 o
  -6   1 -28   143.77   168.80    24.00               0     6 o
  -6   1 -27   195.56   207.80    26.40               0     6 o
  -6   1 -26   109.91    74.90    22.30               0     6 o
  -6   1 -25    70.52   137.10    26.90               0     6 o
  -6   1 -24   310.02   262.20    28.50               0     6 o
  -6   1 -23   325.67   251.90    28.60               0     6 o
  -5   1 -33    48.13   102.60    22.00               0     6 o
  -5   1 -32    34.17    11.50    19.40               0     6 <
  -5   1 -31    64.10    66.80    22.20               0     6 o
  -5   1 -30    18.11    10.90    19.60               0     6 <
  -5   1 -29    28.32   117.20    26.50               0     6 o
  -4   1 -37    31.32   127.20    28.70               0     6 o
  -4   1 -36   246.96   221.70    26.20               0     6 o
  -4   1 -35    21.60    34.50    23.80               0     6 <
  -4   1 -34   199.87   317.90    32.60               0     6 o
  -3   0  24   151.09   206.70    43.60               0     6 o
  -3   0  25   202.52   206.10    43.80               0     6 o
  -3   0  26   650.71   897.90    49.50               0     6 o
  -3   0  27    55.86   127.00    40.20               0     6 o
  -3   0  28   608.05   593.50    41.80               0     6 o
  -3   0  29   211.00   194.00    37.30               0     6 o
  -3   0  30    47.06    64.20    32.00               0     6 <
  -3   0  31    38.31   135.90    32.20               0     6 o
  -3   0  32    81.91   113.70    30.70               0     6 o
  -3   0  33   117.72   231.00    34.10               0     6 o
  -3   0  34   225.59   400.10    36.30               0     6 o
  -3   0  35    42.81    64.80    29.50               0     6 <
  -3   0  36    82.61    73.00    27.60               0     6 <
  -3   0  37   216.86   275.60    35.80               0     6 o
  -3   0  38    23.64    28.20    29.50               0     6 <
  -3   0  39   121.94    89.30    27.70               0     6 o
  -2   0  15 12903.00  8128.50   123.50               0     6 o
  -2   0  16 10630.00  7671.40   122.50               0     6 o
  -2   0  17  4315.40  5165.40   113.00               0     6 o
  -2   0  18  2147.50  2568.70    87.90               0     6 o
  -2   0  19   426.65   541.00    60.30               0     6 o
  -2   0  20   202.41   102.60    51.70               0     6 <
  -2   0  21  2583.40  2511.20    78.90               0     6 o
  -1   0   8 21504.00 20433.00   219.30               0     6 o
   1   0  -7 33201.00 30270.20   239.20               0     6 o
   2   0 -14   713.38   734.80    78.90               0     6 o
   2   0 -13   903.31   692.20    68.40               0     6 o
   2   0 -12  1038.40   549.00    72.60               0     6 o
   2   0 -11  4243.90  3581.60    96.70               0     6 o
   3   0 -20    40.07    48.90    35.80               0     6 <
   3   0 -19   115.16   193.00    42.50               0     6 o
   3   0 -18  1260.70   861.70    51.10               0     6 o
   3   0 -17   863.72   753.60    50.20               0     6 o
   3   0 -16   449.98   464.80    51.80               0     6 o
   3   0 -15  1195.90  1206.90    55.40               0     6 o
   4   0 -25    40.71    79.30    26.00               0     6 o
   4   0 -24    50.85    86.60    27.30               0     6 o
   4   0 -23   108.52   365.20    36.80               0     6 o
   4   0 -22    29.66   104.30    31.90               0     6 o
   4   0 -21   104.22   119.00    36.00               0     6 o
   4   0 -20   964.51  1273.80    51.40               0     6 o
   4   0 -19   156.19   289.40    43.00               0     6 o
   5   0 -30    21.71    57.80    21.90               0     6 <
   5   0 -29    10.87     9.60    16.50               0     6 <
   5   0 -28    44.57    86.80    22.60               0     6 o
   5   0 -27   553.64   290.50    25.40               0     6 o
   5   0 -26    32.84     7.10    20.50               0     6 <
   5   0 -25    84.50   169.90    28.90               0     6 o
   5   0 -24   283.24   228.50    31.70               0     6 o
   5   0 -23    27.78    26.20    24.70               0     6 <
   6   0 -35    56.84    79.00    20.20               0     6 o
   6   0 -34    89.62    50.40    19.40               0     6 <
   6   0 -33   117.69   134.40    20.00               0     6 o
   6   0 -32    35.06   132.90    19.80               0     6 o
   6   0 -31    85.28   141.40    22.80               0     6 o
   6   0 -30    54.78   128.10    22.30               0     6 o
   6   0 -29    10.64    13.00    19.70               0     6 <
   6   0 -28    30.98    48.30    19.80               0     6 <
   6   0 -27   158.17   232.50    26.90               0     6 o
   6   0 -26   242.54   345.90    32.00               0     6 o
   7   0 -34    10.49    22.90    17.00               0     6 <
   7   0 -33    31.85    -0.40    14.30               0     6 <
   7   0 -32    13.05    22.40    16.40               0     6 <
   7   0 -31    67.23    77.70    18.80               0     6 o
   7   0 -30    10.36     6.90    16.90               0     6 <
   8  -1  23   346.49   385.50    30.40               0     6 o
   8  -1  24    23.92    17.70    23.90               0     6 <
   8  -1  25    49.60    42.30    20.10               0     6 <
   8  -1  26    16.03    36.60    21.10               0     6 <
   8  -1  27    36.06    38.50    19.20               0     6 <
   8  -1  28    91.96   128.80    23.10               0     6 o
   8  -1  29   142.11   193.00    26.20               0     6 o
   8  -1  30     9.16    33.80    24.40               0     6 <
   8  -1  31    52.35    99.70    23.70               0     6 o
   8  -1  32    63.35    55.20    22.60               0     6 <
   8  -1  33    48.81    80.90    23.90               0     6 o
   8   0 -32    70.66    35.40    11.90               0     6 <
   9  -1  12   231.03   237.10    26.90               0     6 o
   9  -1  13    31.34    47.80    22.30               0     6 <
   9  -1  14    44.48    83.60    23.90               0     6 o
   9  -1  15    38.14    48.60    22.90               0     6 <
   9  -1  16    65.70   100.00    26.80               0     6 o
   9  -1  17    51.02    89.70    23.60               0     6 o
   9  -1  18    35.15    72.10    22.60               0     6 o
   9  -1  19    25.02    49.40    25.00               0     6 <
   9  -1  20    44.04    68.70    24.80               0     6 <
   9  -1  21    26.94    46.60    22.40               0     6 <
   9  -1  22    40.09    97.20    25.60               0     6 o
   9  -1  23    18.67    51.20    22.10               0     6 <
   9  -1  24    28.80     7.90    18.80               0     6 <
   9  -1  25    40.16    85.20    22.50               0     6 o
   9  -1  26    80.95    81.20    20.70               0     6 o
   9  -1  27   114.47   124.50    21.90               0     6 o
   9  -1  28     9.28     7.80    18.10               0     6 <
   9  -1  29    63.99   104.30    24.30               0     6 o
   9  -1  30    30.26    25.70    20.00               0     6 <
   9  -1  31    28.04    39.20    22.00               0     6 <
  10  -1   4   284.09   271.10    28.90               0     6 o
  10  -1   5    42.69    50.20    21.40               0     6 <
  10  -1   6    32.18    44.80    19.70               0     6 <
  10  -1   7    20.21    32.80    21.90               0     6 <
  10  -1   8    61.75   118.30    24.30               0     6 o
  10  -1   9    49.03    49.50    21.10               0     6 <
  10  -1  10    61.75    62.80    19.20               0     6 o
  10  -1  11    45.47    61.20    22.00               0     6 <
  10  -1  12    25.18    47.70    21.80               0     6 <
  10  -1  13    24.61    93.50    22.70               0     6 o
  10  -1  14   112.96    72.30    18.10               0     6 o
  10  -1  15    20.20    44.90    19.60               0     6 <
  10  -1  16    59.26    85.50    22.20               0     6 o
  10  -1  17    67.21    90.70    24.60               0     6 o
  10  -1  18    61.11    80.80    26.10               0     6 o
  10  -1  19    37.69    56.20    25.00               0     6 <
  10  -1  20    26.12    19.90    21.80               0     6 <
  10  -1  21    31.80    28.80    19.80               0     6 <
  10  -1  22    26.88    20.10    18.30               0     6 <
  10  -1  23    17.36    19.30    19.40               0     6 <
  10  -1  24    76.78    46.20    20.40               0     6 <
  10  -1  25    55.54    77.10    22.50               0     6 o
  10  -1  26     8.94     5.90    16.50               0     6 <
  10  -1  27    35.97     9.00    15.80               0     6 <
  10  -1  28    30.05    19.90    19.00               0     6 <
  10  -1  29    26.19    90.50    22.80               0     6 o
  11  -1  -3    30.15    72.50    20.60               0     6 o
  11  -1  -2    49.31    48.50    19.80               0     6 <
  11  -1  -1    29.01    18.70    18.30               0     6 <
  11  -1   0    22.24    20.30    17.90               0     6 <
  11  -1   1   154.60   165.70    22.40               0     6 o
  11  -1   2     8.21    16.30    17.50               0     6 <
  11  -1   3    39.81     6.40    15.90               0     6 <
  11  -1   4    83.98    83.20    19.50               0     6 o
  11  -1   5   123.40   118.50    23.50               0     6 o
  11  -1   6   170.76   117.60    20.00               0     6 o
  11  -1   7    30.21    34.40    18.10               0     6 <
  11  -1   8    37.37    43.80    16.80               0     6 <
  11  -1   9   172.39    93.70    17.10               0     6 o
  11  -1  10    66.27    44.70    17.90               0     6 <
  11  -1  11    25.51    36.50    19.20               0     6 <
  11  -1  12   210.64   252.40    22.60               0     6 o
  11  -1  13    14.98    -4.30    15.50               0     6 <
  11  -1  14    63.43    31.40    14.30               0     6 <
  11  -1  15   150.67   151.00    22.00               0     6 o
  11  -1  16    14.14    68.80    22.30               0     6 o
  11  -1  17    28.01    91.80    23.20               0     6 o
  11  -1  18    61.81    78.10    23.00               0     6 o
  11  -1  19    28.56    17.20    17.30               0     6 <
  11  -1  20    29.72    16.00    14.60               0     6 <
  11  -1  21    51.53    39.60    15.80               0     6 <
  11  -1  22    29.97    26.80    18.90               0     6 <
  11  -1  23    12.39    32.20    18.80               0     6 <
  11  -1  24    15.86    33.20    19.60               0     6 <
  11  -1  25    26.03    30.50    18.40               0     6 <
  11  -1  26    13.93     3.40    14.20               0     6 <
  12  -1  -8    27.12    16.90    15.40               0     6 <
  12  -1  -7   125.57   107.40    18.40               0     6 o
  12  -1  -6     3.66    22.80    15.70               0     6 <
  12  -1  -5    13.54    27.70    16.50               0     6 <
  12  -1  -4    10.56    23.40    16.30               0     6 <
  12  -1  -3   188.04   206.10    22.00               0     6 o
  12  -1  -2    62.05    65.00    19.20               0     6 o
  12  -1  -1    20.86    50.60    18.20               0     6 <
  12  -1   0    12.15    16.50    15.10               0     6 <
  12  -1   1    39.43    25.70    16.10               0     6 <
  12  -1   2    56.51    49.30    15.90               0     6 o
  12  -1   3    85.91    82.70    19.00               0     6 o
  12  -1   4    13.79    39.80    19.30               0     6 <
  12  -1   5    33.38    45.80    15.90               0     6 <
  12  -1   6    18.65    21.70    14.50               0     6 <
  12  -1   7    62.30    85.70    17.80               0     6 o
  12  -1   8    39.00    56.20    17.40               0     6 o
  12  -1   9    27.92    24.20    15.30               0     6 <
  12  -1  10    50.95    41.40    18.00               0     6 <
  12  -1  11    49.27    25.30    15.40               0     6 <
  12  -1  12    29.92    41.50    16.00               0     6 <
  12  -1  13    26.23     8.50    13.80               0     6 <
  12  -1  14    39.43    56.20    16.40               0     6 o
  12  -1  15    20.21    27.30    15.40               0     6 <
  12  -1  16    31.24    58.10    17.80               0     6 o
  12  -1  17    37.39    22.40    19.30               0     6 <
  12  -1  18    18.34    12.10    18.30               0     6 <
  13  -1 -14     9.13    29.70    14.60               0     6 <
  13  -1 -13    96.95    99.20    16.40               0     6 o
  13  -1 -12    15.40    10.70    12.90               0     6 <
  13  -1 -11    13.75    23.60    13.80               0     6 <
  13  -1 -10    50.49    78.60    16.00               0     6 o
  13  -1  -9    20.00     0.00    11.40               0     6 <
  13  -1  -8    17.60    51.70    14.20               0     6 o
  13  -1  -7    67.20    29.40    13.80               0     6 <
  13  -1  -6    10.23    11.10    13.30               0     6 <
  13  -1  -5    33.03    30.90    14.50               0     6 <
  13  -1  -4    55.83    63.00    16.60               0     6 o
  13  -1  -3     5.96    15.40    13.20               0     6 <
  13  -1  -2    44.46    39.20    15.90               0     6 <
  13  -1  -1    79.27    86.10    19.90               0     6 o
  13  -1   0    16.74    27.20    15.10               0     6 <
  13  -1   1    62.53    70.40    15.90               0     6 o
  13  -1   2    55.84    44.80    16.00               0     6 <
  13  -1   3     9.25    26.50    14.70               0     6 <
  13  -1   4    34.24    45.80    16.20               0     6 <
  13  -1   5    70.16    67.50    17.50               0     6 o
  13  -1   6    50.06    38.80    15.40               0     6 <
  13  -1   7    27.31    37.20    15.80               0     6 <
  13  -1   8    73.96    89.10    18.40               0     6 o
  13  -1   9    16.14    18.80    14.40               0     6 <
  13  -1  10    77.32    78.20    15.80               0     6 o
  13  -1  11    35.76    20.60    16.20               0     6 <
  13  -1  12     4.91    17.60    14.50               0     6 <
  13  -1  13   132.73   173.60    19.80               0     6 o
  14  -1  -9     7.15    17.70     9.60               0     6 <
  14  -1  -8    12.51    -8.10     9.50               0     6 <
  14  -1  -7     5.52    14.80     9.90               0     6 <
  14  -1  -6     3.87    10.50    10.80               0     6 <
  14  -1  -5    25.47    28.30    13.10               0     6 <
  14  -1  -4     4.27     0.80     8.60               0     6 <
  14  -1  -3    79.41    76.20    15.90               0     6 o
  14  -1  -2    38.83    28.60    14.90               0     6 <
  14  -1  -1    33.49    24.70    13.50               0     6 <
  14  -1   0    15.50    37.50    15.30               0     6 <
  14  -1   1    36.67    60.50    15.40               0     6 o
  14  -1   2    20.81    16.30    13.80               0     6 <
  14  -1   3    91.62    60.20    16.90               0     6 o
  14  -1   4     3.11     4.00    12.70               0     6 <
  14  -1   5    33.76    69.40    16.20               0     6 o
  14  -1   6     8.38    58.60    16.00               0     6 o
  14  -1   7    11.44    10.40    11.80               0     6 <
  14  -1   8    21.33    37.10    14.40               0     6 <
 -14   2 -13    40.58    32.00    12.90               0     7 <
 -14   2 -12    45.43    85.30    16.10               0     7 o
 -14   2 -11     8.42    10.40    10.30               0     7 <
 -14   2 -10    47.22    52.40    13.40               0     7 o
 -14   2  -9    21.82    22.10    12.00               0     7 <
 -14   2  -8     3.80    -3.00     8.80               0     7 <
 -14   2  -7    63.73    42.00    13.30               0     7 o
 -14   2  -6    86.58    50.00    13.80               0     7 o
 -14   2  -5    23.79    28.80    11.50               0     7 <
 -14   2  -4    38.38    33.40    13.90               0     7 <
 -14   2  -3    25.93     5.70    12.40               0     7 <
 -14   2  -2    20.58    53.30    15.40               0     7 o
 -14   2  -1    76.00    85.30    18.10               0     7 o
 -13   2 -19    34.56     2.20    10.70               0     7 <
 -13   2 -18    25.65    43.10    13.90               0     7 o
 -13   2 -17    19.50     8.00    15.50               0     7 <
 -13   2 -16   108.31   112.40    20.50               0     7 o
 -13   2 -15   129.22   145.00    22.40               0     7 o
 -13   2 -14    35.48    32.90    16.90               0     7 <
 -13   2 -13    72.33    79.50    20.90               0     7 o
 -13   2 -12   178.42   109.50    19.30               0     7 o
 -12   2 -23    20.77    20.20    13.70               0     7 <
 -12   2 -22    47.93    62.60    15.80               0     7 o
 -10   1  12   103.56   102.80    24.00               0     7 o
 -10   1  13   125.94   105.90    23.00               0     7 o
 -10   1  14    56.19    42.90    18.60               0     7 <
 -10   1  15    34.26    41.50    19.50               0     7 <
 -10   1  16    28.56    82.80    21.60               0     7 o
 -10   1  17    38.55    36.20    18.50               0     7 <
 -10   1  18    52.43    57.40    19.70               0     7 <
 -10   1  19   106.36    67.90    18.90               0     7 o
 -10   1  20    18.25    23.10    15.80               0     7 <
 -10   1  21     8.84    -1.80    11.40               0     7 <
 -10   1  22    41.23   101.40    17.60               0     7 o
 -10   1  23    41.53    44.70    17.50               0     7 <
 -10   1  24    72.65   131.20    21.60               0     7 o
 -10   1  25    85.61   136.60    22.90               0     7 o
 -10   1  26    18.40    23.20    19.10               0     7 <
 -10   1  27    28.80    23.90    17.70               0     7 <
 -10   1  28    41.45    50.10    18.60               0     7 <
 -10   1  29    67.41    74.20    20.20               0     7 o
  -9   1   1   366.82   425.20    35.30               0     7 o
  -9   1   2   438.45   445.90    40.50               0     7 o
  -9   1   3   966.39  1069.30    44.60               0     7 o
  -9   1   4   386.00   246.00    36.20               0     7 o
  -9   1   5   281.51   190.00    32.10               0     7 o
  -9   1   6   349.62   358.60    33.00               0     7 o
  -9   1   7    47.39   100.00    25.90               0     7 o
  -9   1   8    46.33    63.30    25.60               0     7 <
  -9   1   9    99.70   110.20    28.00               0     7 o
  -9   1  10    12.77    28.60    20.20               0     7 <
  -9   1  11    60.42    55.30    22.20               0     7 <
  -9   1  12   242.41   247.20    23.90               0     7 o
  -9   1  13    40.84    69.80    24.50               0     7 <
  -9   1  14    97.87    75.70    23.10               0     7 o
  -9   1  15    48.96    48.00    17.80               0     7 <
  -9   1  16    49.17    24.90    18.00               0     7 <
  -9   1  17    80.93    94.10    19.80               0     7 o
  -9   1  18    66.63    69.10    19.10               0     7 o
  -9   1  19    51.69    67.20    18.20               0     7 o
  -9   1  20    65.53    73.10    18.70               0     7 o
  -9   1  21    50.68    62.20    18.20               0     7 o
  -9   1  22    26.13    10.30    16.40               0     7 <
  -9   1  23    88.42    74.90    18.40               0     7 o
  -9   1  24    24.22    28.60    17.20               0     7 <
  -9   1  25    37.57    27.40    17.70               0     7 <
  -9   1  26    21.29    21.00    20.10               0     7 <
  -9   1  27   150.68   145.20    24.00               0     7 o
  -9   1  28    17.11    13.70    18.90               0     7 <
  -9   1  29     8.58     0.10    17.20               0     7 <
  -9   1  30    19.97    22.80    19.10               0     7 <
  -9   1  31    28.39    40.90    20.60               0     7 <
  -8   1  -8  1072.10   834.00    42.70               0     7 o
  -8   1  -7   290.70   391.80    36.30               0     7 o
  -8   1  -6   675.87   721.60    43.60               0     7 o
  -8   1  -5   352.85   440.90    37.20               0     7 o
  -8   1  -4   490.28   510.40    37.00               0     7 o
  -8   1  -3   252.75   358.60    37.40               0     7 o
  -8   1  -2   524.03   493.10    35.70               0     7 o
  -8   1  -1   237.22   181.40    30.90               0     7 o
  -8   1   0    77.95   162.10    32.50               0     7 o
  -8   1   1   243.81   210.40    32.80               0     7 o
  -8   1   2   451.89   445.20    33.60               0     7 o
  -8   1   3   230.22   318.60    32.60               0     7 o
  -8   1   4   246.54   210.00    30.50               0     7 o
  -8   1   5   177.03   246.00    34.70               0     7 o
  -8   1   6   465.73   430.50    36.40               0     7 o
  -8   1   7   494.25   565.90    40.80               0     7 o
  -8   1   8  1173.80  1159.40    48.80               0     7 o
  -8   1   9   181.24   229.20    35.80               0     7 o
  -7   1 -15    69.20   132.40    33.00               0     7 o
  -7   1 -14  1687.40  1199.20    46.30               0     7 o
  -7   1 -13   480.60   487.60    42.40               0     7 o
  -7   1 -12   281.94   342.80    37.60               0     7 o
  -7   1 -11   112.13   153.80    30.30               0     7 o
  -7   1 -10   583.15   641.70    39.40               0     7 o
  -7   1  -9    55.03    48.80    28.80               0     7 <
  -7   1  -8   387.20   295.30    30.40               0     7 o
  -7   1  -7   116.05   146.50    33.30               0     7 o
  -7   1  -6    98.65   149.20    30.80               0     7 o
  -7   1  -5   707.08   749.10    45.30               0     7 o
  -7   1  -4   386.38   441.40    43.00               0     7 o
  -6   1 -22   295.54   350.10    34.30               0     7 o
  -6   1 -21   309.24   268.30    33.30               0     7 o
  -6   1 -20   203.34   190.60    32.80               0     7 o
  -6   1 -19   270.52   340.80    35.50               0     7 o
  -6   1 -18   132.49   160.20    30.40               0     7 o
  -6   1 -17   239.44   174.30    31.50               0     7 o
  -6   1 -16   187.72   231.80    31.40               0     7 o
  -6   1 -15   337.58   371.80    40.90               0     7 o
  -6   1 -14  1134.40  1140.40    47.20               0     7 o
  -5   1 -28   100.01   103.70    23.60               0     7 o
  -5   1 -27    83.03   151.20    27.80               0     7 o
  -5   1 -26   240.89   359.80    33.10               0     7 o
  -5   1 -25   163.04   141.00    27.60               0     7 o
  -5   1 -24   468.89   325.60    28.20               0     7 o
  -5   1 -23    76.27    97.70    30.00               0     7 o
  -4   1 -34   253.47   317.90    32.60               0     7 o
  -4   1 -33    65.11    39.90    27.10               0     7 <
  -4   1 -32   401.71   430.00    32.10               0     7 o
  -4   1 -31   346.03   337.10    31.20               0     7 o
  -3   1 -38   148.45   170.80    35.50               0     7 o
  -2   0  22  2166.00  2627.40    79.50               0     7 o
  -2   0  23   116.76   139.00    47.50               0     7 <
  -2   0  24   102.66   121.00    41.90               0     7 <
  -2   0  25   188.25   185.80    44.70               0     7 o
  -2   0  26   910.48  1158.50    56.70               0     7 o
  -2   0  27   181.96   156.80    42.90               0     7 o
  -2   0  28   345.54   475.00    45.60               0     7 o
  -2   0  29    51.85    38.20    35.10               0     7 <
  -2   0  30    54.33   112.80    35.30               0     7 o
  -2   0  31    64.69    75.00    32.30               0     7 <
  -2   0  32    35.16    38.50    27.20               0     7 <
  -2   0  33    45.09    47.90    29.70               0     7 <
  -2   0  34    23.84    79.80    30.40               0     7 <
  -2   0  35    73.39    69.50    30.60               0     7 <
  -2   0  36    19.65    93.70    31.80               0     7 <
  -2   0  37    30.72   101.10    32.60               0     7 o
  -1   0  11  6635.00  4669.70   131.30               0     7 o
   1   0  -9 22262.00 16705.80   195.40               0     7 o
   2   0 -18  2088.10  1244.30    69.00               0     7 o
   2   0 -17  2997.40  3830.30    99.30               0     7 o
   2   0 -16  7545.20  6592.80   114.80               0     7 o
   2   0 -15 11797.00  8222.20   120.60               0     7 o
   3   0 -25   300.78   303.60    38.70               0     7 o
   3   0 -24   411.73   391.20    41.50               0     7 o
   3   0 -23   274.81   530.10    48.50               0     7 o
   3   0 -22  1486.00  1854.50    58.80               0     7 o
   3   0 -21   887.71   628.50    47.40               0     7 o
   3   0 -20    46.38    48.90    35.80               0     7 <
   4   0 -31    57.42    64.20    23.30               0     7 <
   4   0 -30   108.84   100.90    26.00               0     7 o
   4   0 -29   109.05   211.70    27.50               0     7 o
   4   0 -28   376.28   317.80    28.20               0     7 o
   4   0 -27    32.28    87.60    24.90               0     7 o
   4   0 -26   305.45   298.00    30.50               0     7 o
   5   0 -37    17.61     6.00    14.80               0     7 <
   5   0 -36    32.92    25.20    17.60               0     7 <
   5   0 -35   107.30   226.20    24.50               0     7 o
   5   0 -34    65.55    55.40    19.10               0     7 <
   5   0 -33    83.01   105.50    20.80               0     7 o
   5   0 -32    81.86   103.30    21.50               0     7 o
   5   0 -31   118.79   111.20    21.90               0     7 o
   6  -1  34   232.08   296.20    32.00               0     7 o
   6  -1  35    53.57    66.80    25.30               0     7 <
   6  -1  36   203.28   231.10    28.80               0     7 o
   6   0 -36    43.20    34.40    20.30               0     7 <
   6   0 -35    62.57    79.00    20.20               0     7 o
   7  -1  14   975.04  1022.10    45.00               0     7 o
   7  -1  15    81.84    70.40    32.20               0     7 <
   7  -1  16   484.61   447.60    37.70               0     7 o
   7  -1  17   384.18   319.90    34.60               0     7 o
   7  -1  18    56.19    59.50    28.40               0     7 <
   7  -1  19   206.37   246.60    33.50               0     7 o
   7  -1  20   129.57   214.90    33.80               0     7 o
   7  -1  21   202.77   303.20    35.90               0     7 o
   7  -1  22    61.18    98.00    29.60               0     7 o
   7  -1  23    89.93   135.60    30.70               0     7 o
   7  -1  24    39.67    45.40    24.30               0     7 <
   7  -1  25   125.62   176.40    27.90               0     7 o
   7  -1  26    26.53    90.70    26.90               0     7 o
   7  -1  27    24.82    39.40    21.40               0     7 <
   7  -1  28   158.39   170.40    24.30               0     7 o
   7  -1  29   106.92   132.80    24.40               0     7 o
   7  -1  30   122.26   177.00    28.00               0     7 o
   7  -1  31    49.13   102.20    29.30               0     7 o
   7  -1  32   133.83   141.60    25.90               0     7 o
   7  -1  33   169.66   127.60    25.00               0     7 o
   7  -1  34    49.52    45.00    20.70               0     7 <
   7  -1  35    79.17    52.30    20.60               0     7 <
   8  -1   2   461.19   327.60    39.10               0     7 o
   8  -1   3    34.39   108.40    30.90               0     7 o
   8  -1   4   555.20   585.20    38.00               0     7 o
   8  -1   5   188.18   207.20    31.40               0     7 o
   8  -1   6   363.51   329.30    37.00               0     7 o
   8  -1   7   766.12   781.20    45.70               0     7 o
   8  -1   8   881.08   994.70    44.80               0     7 o
   8  -1   9   198.88   240.60    32.20               0     7 o
   8  -1  10    64.99   147.00    31.80               0     7 o
   8  -1  11   186.82   188.20    30.40               0     7 o
   8  -1  12   551.96   624.70    40.60               0     7 o
   8  -1  13   664.19   639.10    44.00               0     7 o
   8  -1  14  1880.20  2151.70    57.30               0     7 o
   8  -1  15   350.94   384.80    42.00               0     7 o
   8  -1  16   569.73   625.80    40.60               0     7 o
   8  -1  17   280.09   335.70    35.90               0     7 o
   8  -1  18   157.13   111.00    25.40               0     7 o
   8  -1  19    49.50    60.50    25.80               0     7 <
   8  -1  20   175.80   186.50    28.50               0     7 o
   8  -1  21   116.07   185.70    28.20               0     7 o
   8  -1  22    90.47    91.50    26.80               0     7 o
   8  -1  23   395.70   385.50    30.40               0     7 o
   8  -1  24    26.50    17.70    23.90               0     7 <
   9  -1  -7   230.61   293.40    32.50               0     7 o
   9  -1  -6   371.66   366.40    32.00               0     7 o
   9  -1  -5    34.79    73.20    29.70               0     7 <
   9  -1  -4   220.69   355.00    39.60               0     7 o
   9  -1  -3   960.48  1068.70    49.90               0     7 o
   9  -1  -2   509.35   543.20    41.00               0     7 o
   9  -1  -1   384.97   428.50    38.40               0     7 o
   9  -1   0   138.41   114.90    29.60               0     7 o
   9  -1   1   281.88   304.80    35.90               0     7 o
   9  -1   2   292.31   307.70    35.10               0     7 o
   9  -1   3   717.46   903.40    42.80               0     7 o
   9  -1   4   171.95   174.50    31.30               0     7 o
   9  -1   5    45.22   176.60    32.20               0     7 o
   9  -1   6   191.65   255.30    31.30               0     7 o
   9  -1   7   168.11   258.90    29.10               0     7 o
   9  -1   8   104.14   144.00    26.30               0     7 o
   9  -1   9   111.18   107.80    28.20               0     7 o
   9  -1  10    63.53    63.80    27.30               0     7 <
   9  -1  11    31.02    74.20    22.40               0     7 o
   9  -1  12   269.76   237.10    26.90               0     7 o
   9  -1  13    33.04    47.80    22.30               0     7 <
  10  -1 -15    39.34    38.40    20.30               0     7 <
  10  -1 -14   184.82   160.70    20.00               0     7 o
  10  -1 -13   115.25    62.10    18.90               0     7 o
  10  -1 -12    47.91    32.90    16.90               0     7 <
  10  -1 -11    51.01   113.60    24.50               0     7 o
  10  -1 -10    89.81   196.10    25.50               0     7 o
  10  -1  -9   225.55   337.10    28.90               0     7 o
  10  -1  -8   228.22   291.20    26.90               0     7 o
  10  -1  -7    19.95    62.20    24.80               0     7 <
  10  -1  -6    60.27    75.10    21.90               0     7 o
  10  -1  -5   181.62   292.10    30.60               0     7 o
  10  -1  -4   371.68   454.00    33.90               0     7 o
  10  -1  -3   184.40   213.90    32.70               0     7 o
  10  -1  -2   165.68   180.60    28.10               0     7 o
  10  -1  -1    69.51   122.00    26.60               0     7 o
  10  -1   0   145.06   120.60    23.50               0     7 o
  10  -1   1    65.35   122.20    25.90               0     7 o
  10  -1   2   144.96    97.20    27.60               0     7 o
  10  -1   3    60.17    92.10    25.20               0     7 o
  10  -1   4   340.22   271.10    28.90               0     7 o
  10  -1   5    50.39    50.20    21.40               0     7 <
  11  -1 -21    30.67    32.80    16.80               0     7 <
  11  -1 -20    34.07    34.80    13.70               0     7 <
  11  -1 -19    10.66     3.20    10.80               0     7 <
  11  -1 -18    21.25    36.20    15.70               0     7 <
  11  -1 -17   105.24   141.30    17.60               0     7 o
  11  -1 -16    22.99    -3.30     9.40               0     7 <
  11  -1 -15    49.40    67.20    17.20               0     7 o
  11  -1 -14   144.99   131.70    19.30               0     7 o
  11  -1 -13    24.09    44.50    18.50               0     7 <
  11  -1 -12   178.37   137.60    21.10               0     7 o
  11  -1 -11   102.72    82.20    21.50               0     7 o
  11  -1 -10    28.24    36.80    22.10               0     7 <
  11  -1  -9   150.25   126.90    20.30               0     7 o
  11  -1  -8    34.97    31.90    18.40               0     7 <
  11  -1  -7    39.87    56.50    19.80               0     7 <
  11  -1  -6   165.75   180.20    22.90               0     7 o
  11  -1  -5    77.48   112.10    23.90               0     7 o
  11  -1  -4    76.09    99.40    21.40               0     7 o
  11  -1  -3    37.27    72.50    20.60               0     7 o
  11  -1  -2    59.46    48.50    19.80               0     7 <
  12  -1 -22     5.10    -4.80    10.80               0     7 <
  12  -1 -21    21.47    33.70    12.80               0     7 <
  12  -1 -20    61.73    41.30    13.00               0     7 o
  12  -1 -19    22.48    14.80    13.90               0     7 <
  12  -1 -18    53.39    10.80    11.30               0     7 <
  12  -1 -17    24.49    27.00    13.50               0     7 <
  12  -1 -16    52.61    36.30    15.40               0     7 <
  12  -1 -15    33.55    25.70    14.80               0     7 <
  12  -1 -14    54.60    55.80    17.30               0     7 o
  12  -1 -13    66.67    35.40    17.10               0     7 <
  12  -1 -12    54.35    57.60    17.20               0     7 o
  12  -1 -11    38.69    57.20    20.30               0     7 <
  12  -1 -10    43.73    52.70    17.40               0     7 o
  12  -1  -9    20.12    26.60    16.00               0     7 <
  12  -1  -8    28.78    16.90    15.40               0     7 <
  13  -1 -17    74.89   104.00    15.70               0     7 o
  13  -1 -16    57.85    39.80    15.80               0     7 <
  13  -1 -15    28.15     8.90    12.70               0     7 <
  13  -1 -14     9.72    29.70    14.60               0     7 <
  13  -1 -13   112.38    99.20    16.40               0     7 o
 -14   2 -12    47.94    85.30    16.10               0     8 o
 -14   2 -11     7.53    10.40    10.30               0     8 <
 -14   2 -10    47.42    52.40    13.40               0     8 o
 -14   2  -9    20.84    22.10    12.00               0     8 <
 -14   2  -8     2.82    -3.00     8.80               0     8 <
 -14   2  -7    62.61    42.00    13.30               0     8 o
 -14   2  -6    91.30    50.00    13.80               0     8 o
 -14   2  -5    24.12    28.80    11.50               0     8 <
 -14   2  -4    35.28    33.40    13.90               0     8 <
 -14   2  -3    26.46     5.70    12.40               0     8 <
 -14   2  -2    18.79    53.30    15.40               0     8 o
 -14   2  -1    67.83    85.30    18.10               0     8 o
 -14   2   0    66.59    81.10    18.10               0     8 o
 -14   2   1    79.94    92.00    18.80               0     8 o
 -14   2   2     6.47    15.60    15.90               0     8 <
 -14   2   3    10.63    42.10    16.20               0     8 <
 -14   2   4    15.76    33.90    15.20               0     8 <
 -14   2   5    34.70    -1.30    13.10               0     8 <
 -14   2   6    60.94    49.40    15.50               0     8 o
 -14   2   7    35.94    26.60    15.70               0     8 <
 -14   2   8     3.81    26.00    15.60               0     8 <
 -14   2   9    12.74    -5.40    11.10               0     8 <
 -14   2  10    34.61    48.10    16.90               0     8 <
 -14   2  11    16.92    38.10    16.70               0     8 <
 -14   2  12    24.32    20.60    13.70               0     8 <
 -14   2  13    19.75    14.90    13.70               0     8 <
 -13   2 -19    34.35     2.20    10.70               0     8 <
 -13   2 -18    25.24    43.10    13.90               0     8 o
 -13   2 -17    19.56     8.00    15.50               0     8 <
 -13   2 -16   108.99   112.40    20.50               0     8 o
 -13   2 -15   133.23   145.00    22.40               0     8 o
 -13   2 -14    34.71    32.90    16.90               0     8 <
 -13   2 -13    72.28    79.50    20.90               0     8 o
 -13   2 -12   174.08   109.50    19.30               0     8 o
 -13   2 -11    71.21    98.10    19.10               0     8 o
 -13   2 -10    11.70    -3.40    15.90               0     8 <
 -13   2  -9    70.09    71.30    16.40               0     8 o
 -13   2  -8    45.25    67.50    19.70               0     8 o
 -13   2  -7    36.02    76.60    19.10               0     8 o
 -13   2  -6    13.66    35.70    18.10               0     8 <
 -13   2  -5     4.79    30.40    16.30               0     8 <
 -13   2  -4    16.61    20.00    15.60               0     8 <
 -13   2  -3    93.85    72.70    17.30               0     8 o
 -13   2  -2    21.24    12.60    13.60               0     8 <
 -13   2  -1    68.04    50.80    15.50               0     8 o
 -13   2   0    28.07    -3.90    12.30               0     8 <
 -13   2   1   132.76    61.90    17.00               0     8 o
 -13   2   2     9.24    -0.60    14.00               0     8 <
 -12   2 -23    22.65    20.20    13.70               0     8 <
 -12   2 -22    47.25    62.60    15.80               0     8 o
 -12   2 -21    26.61    18.50    12.50               0     8 <
 -12   2 -20    13.98     9.80    12.30               0     8 <
 -12   2 -19    55.49    39.80    15.80               0     8 <
 -12   2 -18    14.59    22.20    16.00               0     8 <
 -12   2 -17     9.25    18.80    14.30               0     8 <
 -12   2 -16     8.03    54.30    17.10               0     8 o
 -12   2 -15    42.39    46.90    18.10               0     8 <
 -12   2 -14    62.88    24.80    12.40               0     8 <
 -12   2 -13    31.68    23.10    13.90               0     8 <
 -12   2 -12    37.37    52.20    16.40               0     8 o
 -12   2 -11     6.20    13.50    14.20               0     8 <
 -11   2 -27    55.74    64.60    17.50               0     8 o
 -11   2 -26    46.52    33.30    14.00               0     8 <
 -11   2 -25    46.48    35.50    14.80               0     8 <
 -11   2 -24    52.90    91.90    17.50               0     8 o
 -11   2 -23    97.78    18.70    13.80               0     8 <
 -11   2 -22    28.59    51.30    13.40               0     8 o
  -9   1  14   100.78    75.70    23.10               0     8 o
  -9   1  15    48.41    48.00    17.80               0     8 <
  -9   1  16    45.58    24.90    18.00               0     8 <
  -9   1  17    82.39    94.10    19.80               0     8 o
  -9   1  18    66.71    69.10    19.10               0     8 o
  -9   1  19    45.96    67.20    18.20               0     8 o
  -9   1  20    64.00    73.10    18.70               0     8 o
  -9   1  21    46.34    62.20    18.20               0     8 o
  -9   1  22    24.63    10.30    16.40               0     8 <
  -9   1  23    86.72    74.90    18.40               0     8 o
  -9   1  24    25.07    28.60    17.20               0     8 <
  -9   1  25    33.63    27.40    17.70               0     8 <
  -9   1  26    22.93    21.00    20.10               0     8 <
  -9   1  27   154.18   145.20    24.00               0     8 o
  -9   1  28    16.78    13.70    18.90               0     8 <
  -9   1  29     9.29     0.10    17.20               0     8 <
  -9   1  30    19.44    22.80    19.10               0     8 <
  -9   1  31    28.73    40.90    20.60               0     8 <
  -8   1   1   241.58   210.40    32.80               0     8 o
  -8   1   2   432.26   445.20    33.60               0     8 o
  -8   1   3   232.47   318.60    32.60               0     8 o
  -8   1   4   247.08   210.00    30.50               0     8 o
  -8   1   5   175.73   246.00    34.70               0     8 o
  -8   1   6   469.23   430.50    36.40               0     8 o
  -8   1   7   495.12   565.90    40.80               0     8 o
  -8   1   8  1195.60  1159.40    48.80               0     8 o
  -8   1   9   182.96   229.20    35.80               0     8 o
  -8   1  10    74.41   140.70    28.50               0     8 o
  -8   1  11   312.20   270.70    33.30               0     8 o
  -8   1  12   581.24   600.40    39.70               0     8 o
  -8   1  13   488.63   561.10    45.70               0     8 o
  -8   1  14  1974.50  2222.50    58.90               0     8 o
  -8   1  15   359.61   458.30    42.50               0     8 o
  -8   1  16   365.66   414.10    37.20               0     8 o
  -8   1  17   484.81   530.70    34.50               0     8 o
  -8   1  18    50.35    60.90    24.40               0     8 <
  -8   1  19     9.40    45.80    23.50               0     8 <
  -8   1  20   187.49   262.40    28.10               0     8 o
  -8   1  21    14.03    64.10    24.10               0     8 <
  -8   1  22    21.83    49.90    22.20               0     8 <
  -8   1  23   627.82   565.60    32.30               0     8 o
  -8   1  24    25.60    33.40    20.40               0     8 <
  -8   1  25    19.97    66.40    23.50               0     8 <
  -8   1  26     4.40     0.60    17.70               0     8 <
  -7   1  -9    56.39    48.80    28.80               0     8 <
  -7   1  -8   375.98   295.30    30.40               0     8 o
  -7   1  -7   118.67   146.50    33.30               0     8 o
  -7   1  -6   102.91   149.20    30.80               0     8 o
  -7   1  -5   721.67   749.10    45.30               0     8 o
  -7   1  -4   394.12   441.40    43.00               0     8 o
  -7   1  -3   796.50   487.10    40.00               0     8 o
  -7   1  -2   590.20   311.10    36.40               0     8 o
  -7   1  -1   306.77   434.00    43.10               0     8 o
  -7   1   0    24.12    23.10    28.20               0     8 <
  -7   1   1   674.71   832.20    43.10               0     8 o
  -7   1   2   381.37   201.40    38.20               0     8 o
  -7   1   3   692.90   489.60    40.10               0     8 o
  -7   1   4  1098.60   985.50    47.20               0     8 o
  -7   1   5   652.88   591.10    43.90               0     8 o
  -6   1 -17   239.51   174.30    31.50               0     8 o
  -6   1 -16   191.69   231.80    31.40               0     8 o
  -6   1 -15   341.36   371.80    40.90               0     8 o
  -6   1 -14  1160.20  1140.40    47.20               0     8 o
  -6   1 -13   491.61   493.10    41.40               0     8 o
  -6   1 -12   546.57   704.30    44.30               0     8 o
  -6   1 -11   508.59   524.20    42.10               0     8 o
  -6   1 -10   432.67   320.50    37.40               0     8 o
  -6   1  -9   131.54   237.20    37.80               0     8 o
  -5   1 -25   164.86   141.00    27.60               0     8 o
  -5   1 -24   481.36   325.60    28.20               0     8 o
  -5   1 -23    81.38    97.70    30.00               0     8 o
  -5   1 -22   266.46   307.20    37.60               0     8 o
  -5   1 -21   711.45   611.30    43.10               0     8 o
  -5   1 -20   875.97   636.00    42.90               0     8 o
  -5   1 -19  1018.80  1288.80    52.30               0     8 o
  -4   1 -31   354.02   337.10    31.20               0     8 o
  -4   1 -30   363.52   365.20    29.70               0     8 o
  -4   1 -29   139.03   183.80    29.40               0     8 o
  -4   1 -28   105.22    93.80    29.10               0     8 o
  -3   1 -37   770.39   718.80    42.40               0     8 o
  -3   1 -36   287.67   263.10    36.10               0     8 o
  -2   0  29    47.78    38.20    35.10               0     8 <
  -2   0  30    52.61   112.80    35.30               0     8 o
  -2   0  31    66.14    75.00    32.30               0     8 <
  -2   0  32    37.80    38.50    27.20               0     8 <
  -2   0  33    48.31    47.90    29.70               0     8 <
  -2   0  34    22.84    79.80    30.40               0     8 <
  -2   0  35    74.94    69.50    30.60               0     8 <
  -2   0  36    20.61    93.70    31.80               0     8 <
  -2   0  37    32.27   101.10    32.60               0     8 o
  -2   0  38   197.85   151.10    34.00               0     8 o
  -2   0  39   204.38   345.90    38.60               0     8 o
  -1   0  13  2054.70  1590.50    93.90               0     8 o
  -1   0  14   286.77   620.40    80.00               0     8 o
   1   0 -10 19910.00 17540.40   186.50               0     8 o
   2   0 -20   526.45   845.00    57.50               0     8 o
   2   0 -19  1399.70  1156.50    62.20               0     8 o
   2   0 -18  2153.80  1244.30    69.00               0     8 o
   2   0 -17  3108.50  3830.30    99.30               0     8 o
   3   0 -28   156.04   152.30    29.20               0     8 o
   3   0 -27   107.65   119.10    30.70               0     8 o
   3   0 -26   731.96   662.20    38.30               0     8 o
   3   0 -25   312.14   303.60    38.70               0     8 o
   3   0 -24   427.69   391.20    41.50               0     8 o
   4   0 -35    16.89    -4.20    16.70               0     8 <
   4   0 -34    23.67    15.60    21.50               0     8 <
   4   0 -33   276.51   352.20    27.60               0     8 o
   4   0 -32   196.76   340.90    27.70               0     8 o
   4   0 -31    58.61    64.20    23.30               0     8 <
   4   0 -30   113.36   100.90    26.00               0     8 o
   5   0 -37    17.44     6.00    14.80               0     8 <
   5   0 -36    33.54    25.20    17.60               0     8 <
   5   0 -35   108.75   226.20    24.50               0     8 o
   6  -1  19    82.18   161.40    34.60               0     8 o
   6  -1  20   489.93   464.70    38.50               0     8 o
   6  -1  21    74.19   152.40    35.40               0     8 o
   6  -1  22    96.64   222.70    33.20               0     8 o
   6  -1  23   128.43   150.60    36.00               0     8 o
   6  -1  24   521.23   503.40    37.20               0     8 o
   6  -1  25    47.46    78.90    29.60               0     8 <
   6  -1  26    56.20    30.30    25.90               0     8 <
   6  -1  27   229.19   327.30    31.60               0     8 o
   6  -1  28   240.27   217.40    29.10               0     8 o
   6  -1  29   120.38   178.60    27.30               0     8 o
   6  -1  30    40.53    11.20    23.20               0     8 <
   6  -1  31   160.10   169.00    30.80               0     8 o
   6  -1  32    71.22   130.20    29.50               0     8 o
   6  -1  33    44.94    70.60    27.60               0     8 <
   6  -1  34   243.37   296.20    32.00               0     8 o
   6  -1  35    57.20    66.80    25.30               0     8 <
   6  -1  36   210.72   231.10    28.80               0     8 o
   7  -1   3   792.28   417.90    43.80               0     8 o
   7  -1   4   663.60   740.60    44.30               0     8 o
   7  -1   5   648.10   599.20    40.40               0     8 o
   7  -1   6   165.58   232.80    36.80               0     8 o
   7  -1   7    53.28    71.70    31.10               0     8 <
   7  -1   8   328.12   274.60    31.00               0     8 o
   7  -1   9    83.70    94.90    33.40               0     8 <
   7  -1  10   264.48   405.40    36.00               0     8 o
   7  -1  11   128.05   221.20    33.60               0     8 o
   7  -1  12   173.48   245.50    31.70               0     8 o
   7  -1  13   360.18   399.90    39.60               0     8 o
   7  -1  14  1030.10  1022.10    45.00               0     8 o
   7  -1  15    88.68    70.40    32.20               0     8 <
   7  -1  16   506.02   447.60    37.70               0     8 o
   7  -1  17   400.39   319.90    34.60               0     8 o
   7  -1  18    57.34    59.50    28.40               0     8 <
   7  -1  19   216.80   246.60    33.50               0     8 o
   7  -1  20   129.90   214.90    33.80               0     8 o
   7  -1  21   215.97   303.20    35.90               0     8 o
   7  -1  22    61.17    98.00    29.60               0     8 o
   7  -1  23    89.94   135.60    30.70               0     8 o
   8  -1  -7   585.18   712.30    43.40               0     8 o
   8  -1  -6   396.04   348.20    36.00               0     8 o
   8  -1  -5   258.40   224.20    34.40               0     8 o
   8  -1  -4   308.65   300.60    37.50               0     8 o
   8  -1  -3   146.67   208.10    37.40               0     8 o
   8  -1  -2   583.34   557.40    43.00               0     8 o
   8  -1  -1   358.29   273.30    32.70               0     8 o
   8  -1   0    50.67    88.60    30.60               0     8 <
   8  -1   1   517.94   436.10    34.80               0     8 o
   8  -1   2   495.91   327.60    39.10               0     8 o
   8  -1   3    37.40   108.40    30.90               0     8 o
   8  -1   4   572.23   585.20    38.00               0     8 o
   8  -1   5   205.24   207.20    31.40               0     8 o
   8  -1   6   370.91   329.30    37.00               0     8 o
   8  -1   7   797.48   781.20    45.70               0     8 o
   8  -1   8   924.57   994.70    44.80               0     8 o
   8  -1   9   208.75   240.60    32.20               0     8 o
   8  -1  10    66.07   147.00    31.80               0     8 o
   9  -1 -16   288.44   372.80    28.20               0     8 o
   9  -1 -15    80.50    94.50    22.40               0     8 o
   9  -1 -14    57.14    74.00    23.70               0     8 o
   9  -1 -13    41.00   101.20    24.30               0     8 o
   9  -1 -12   227.04   276.30    28.60               0     8 o
   9  -1 -11    29.44    69.40    26.20               0     8 <
   9  -1 -10    33.28    76.10    24.00               0     8 o
   9  -1  -9   233.89   198.80    28.20               0     8 o
   9  -1  -8   194.54   188.40    28.00               0     8 o
   9  -1  -7   248.85   293.40    32.50               0     8 o
   9  -1  -6   388.68   366.40    32.00               0     8 o
   9  -1  -5    36.87    73.20    29.70               0     8 <
   9  -1  -4   221.70   355.00    39.60               0     8 o
   9  -1  -3  1001.30  1068.70    49.90               0     8 o
   9  -1  -2   533.21   543.20    41.00               0     8 o
   9  -1  -1   404.64   428.50    38.40               0     8 o
   9  -1   0   141.92   114.90    29.60               0     8 o
  10  -1 -24    42.12    41.50    13.90               0     8 <
  10  -1 -23    56.88    43.70    14.90               0     8 <
  10  -1 -22     6.39    -6.50    13.60               0     8 <
  10  -1 -21    20.84    28.50    14.00               0     8 <
  10  -1 -20     7.54    23.20    15.40               0     8 <
  10  -1 -19    50.57    54.70    17.60               0     8 o
  10  -1 -18    71.35    50.10    18.90               0     8 <
  10  -1 -17    39.28    57.30    19.50               0     8 <
  10  -1 -16   104.04   175.80    22.40               0     8 o
  10  -1 -15    43.36    38.40    20.30               0     8 <
  10  -1 -14   196.31   160.70    20.00               0     8 o
  10  -1 -13   121.46    62.10    18.90               0     8 o
  10  -1 -12    48.19    32.90    16.90               0     8 <
  10  -1 -11    52.89   113.60    24.50               0     8 o
  10  -1 -10    91.39   196.10    25.50               0     8 o
  10  -1  -9   232.15   337.10    28.90               0     8 o
  10  -1  -8   233.45   291.20    26.90               0     8 o
  10  -1  -7    20.01    62.20    24.80               0     8 <
  11  -1 -26    16.50    11.30    14.30               0     8 <
  11  -1 -25    25.28    11.10    13.60               0     8 <
  11  -1 -24    24.35    -3.30    10.90               0     8 <
  11  -1 -23    94.62   103.70    17.80               0     8 o
  11  -1 -22    15.01    47.20    16.30               0     8 <
  11  -1 -21    31.70    32.80    16.80               0     8 <
  11  -1 -20    38.04    34.80    13.70               0     8 <
  11  -1 -19    11.08     3.20    10.80               0     8 <
  11  -1 -18    22.03    36.20    15.70               0     8 <
  11  -1 -17   108.36   141.30    17.60               0     8 o
  11  -1 -16    23.52    -3.30     9.40               0     8 <
  11  -1 -15    53.54    67.20    17.20               0     8 o
  11  -1 -14   154.87   131.70    19.30               0     8 o
  12  -1 -22     5.27    -4.80    10.80               0     8 <
  12  -1 -21    21.65    33.70    12.80               0     8 <
  12  -1 -20    63.43    41.30    13.00               0     8 o
 -13   2  11   146.94   190.00    23.70               0     9 o
 -13   2  12    64.95   102.90    23.10               0     9 o
 -13   2  13    65.90    46.50    18.00               0     9 <
 -13   2  14    44.08    50.30    18.10               0     9 <
 -13   2  15    68.01   126.20    19.90               0     9 o
 -13   2  16    42.72    23.30    17.30               0     9 <
 -13   2  17    24.17    24.90    14.80               0     9 <
 -13   2  18    21.43    17.40    14.20               0     9 <
 -13   2  19    29.63    40.80    15.20               0     9 <
 -12   2  -6    30.40    68.40    19.60               0     9 o
 -12   2  -5   106.65   119.90    19.50               0     9 o
 -12   2  -4    71.02    65.10    20.60               0     9 o
 -12   2  -3    56.99    67.90    21.20               0     9 o
 -12   2  -2   265.52   161.70    22.60               0     9 o
 -12   2  -1    40.71    87.70    19.00               0     9 o
 -12   2   0   116.97    78.90    19.30               0     9 o
 -12   2   1    51.13    84.80    21.20               0     9 o
 -12   2   2   261.39   171.10    22.90               0     9 o
 -12   2   3    24.59    34.60    18.90               0     9 <
 -12   2   4   187.41   150.90    20.10               0     9 o
 -12   2   5   104.08   115.10    20.80               0     9 o
 -12   2   6    42.83    61.00    22.60               0     9 <
 -12   2   7    66.78   110.30    21.60               0     9 o
 -12   2   8    30.56    16.70    17.70               0     9 <
 -12   2   9    42.76    77.70    22.40               0     9 o
 -12   2  10   157.92   158.10    23.70               0     9 o
 -12   2  11    11.89    20.10    18.00               0     9 <
 -12   2  12    47.98    79.10    19.40               0     9 o
 -12   2  13    36.76    53.10    17.30               0     9 o
 -12   2  14    46.53    79.60    19.70               0     9 o
 -12   2  15    33.96    35.70    14.90               0     9 <
 -12   2  16    48.26    43.40    15.90               0     9 <
 -12   2  17     6.70    13.80    12.20               0     9 <
 -12   2  18     5.81     6.30    11.50               0     9 <
 -12   2  19    46.72    20.70    13.60               0     9 <
 -12   2  20    20.25    19.50    11.50               0     9 <
 -12   2  21    25.30    17.50    12.20               0     9 <
 -12   2  22    48.34    47.30    13.10               0     9 o
 -12   2  23     8.67    20.70    11.60               0     9 <
 -11   2 -18    33.95    37.20    16.30               0     9 <
 -11   2 -17    86.35    45.30    16.80               0     9 <
 -11   2 -16    58.06    84.30    18.70               0     9 o
 -11   2 -15    40.91    38.90    18.60               0     9 <
 -11   2 -14     5.50    -1.20    14.70               0     9 <
 -11   2 -13    20.41    40.20    18.00               0     9 <
 -11   2 -12    43.58    22.00    17.30               0     9 <
 -11   2 -11    69.04    63.80    18.40               0     9 o
 -11   2 -10    98.90   101.90    23.00               0     9 o
 -11   2  -9    27.74    18.80    17.30               0     9 <
 -11   2  -8   139.15   177.30    24.40               0     9 o
 -11   2  -7   113.71   140.20    23.40               0     9 o
 -11   2  -6    72.54   142.90    24.60               0     9 o
 -11   2  -5    88.69    96.20    22.50               0     9 o
 -11   2  -4   243.77   308.50    26.70               0     9 o
 -11   2  -3   238.70   199.50    25.00               0     9 o
 -11   2  -2    38.35    20.60    17.80               0     9 <
 -11   2  -1    16.22    44.00    18.10               0     9 <
 -11   2   0    11.15    52.70    19.40               0     9 <
 -11   2   1    24.53    12.10    17.20               0     9 <
 -11   2   2     7.18    15.00    18.70               0     9 <
 -11   2   3   114.06   151.10    21.80               0     9 o
 -10   2 -28     9.79    39.30    16.10               0     9 <
 -10   2 -27    22.99     4.50    14.00               0     9 <
 -10   2 -26    70.49    65.60    16.20               0     9 o
 -10   2 -25    21.75    26.00    14.60               0     9 <
 -10   2 -24    41.72    75.20    15.10               0     9 o
 -10   2 -23   137.11    68.50    17.40               0     9 o
 -10   2 -22    60.15    41.80    14.70               0     9 <
 -10   2 -21    20.67    39.70    16.00               0     9 <
 -10   2 -20   167.72   138.60    20.60               0     9 o
 -10   2 -19    30.62    65.70    19.30               0     9 o
 -10   2 -18    20.13    39.00    17.20               0     9 <
 -10   2 -17    47.62    81.50    19.40               0     9 o
 -10   2 -16    18.95    41.10    21.50               0     9 <
 -10   2 -15    65.72    51.60    20.80               0     9 <
 -10   2 -14    20.02    50.60    20.00               0     9 <
  -9   2 -32    48.24    63.00    18.10               0     9 o
  -9   2 -31    33.97    20.20    15.00               0     9 <
  -9   2 -30    29.48    17.60    14.70               0     9 <
  -9   2 -29    30.27    66.70    18.50               0     9 o
  -9   2 -28    19.80    31.40    17.80               0     9 <
  -9   2 -27   112.72   104.80    20.90               0     9 o
  -9   2 -26    19.91    15.50    15.40               0     9 <
  -7   1  10   662.02   737.70    42.90               0     9 o
  -7   1  11   125.39   221.70    35.70               0     9 o
  -7   1  12   390.50   436.30    37.50               0     9 o
  -7   1  13   238.64   336.90    36.60               0     9 o
  -7   1  14  1068.30   984.30    44.20               0     9 o
  -7   1  15    23.27    -5.60    25.80               0     9 <
  -7   1  16   458.93   488.50    35.80               0     9 o
  -7   1  17   475.87   292.40    32.40               0     9 o
  -7   1  18   192.23    90.10    29.60               0     9 o
  -7   1  19   360.48   409.40    33.40               0     9 o
  -7   1  20   250.37   473.20    34.10               0     9 o
  -7   1  21   294.61   367.60    30.80               0     9 o
  -7   1  22    69.57    22.20    20.80               0     9 <
  -7   1  23   102.59    61.40    22.20               0     9 <
  -7   1  24    28.56    24.50    19.90               0     9 <
  -7   1  25    62.41    75.50    26.20               0     9 <
  -7   1  26   122.23   116.30    27.30               0     9 o
  -7   1  27    78.53    98.00    23.90               0     9 o
  -7   1  28   107.56   150.40    23.50               0     9 o
  -7   1  29    62.54   128.30    22.80               0     9 o
  -7   1  30    53.62    60.20    21.50               0     9 <
  -7   1  31    47.61    89.60    20.50               0     9 o
  -7   1  32    65.54    64.40    19.70               0     9 o
  -7   1  33    21.80    42.00    18.40               0     9 <
  -7   1  34    11.23     7.90    16.60               0     9 <
  -7   1  35    99.32    89.20    18.80               0     9 o
  -6   1  -5  1919.00  1658.00    59.00               0     9 o
  -6   1  -4  1592.80  1311.70    55.60               0     9 o
  -6   1  -3   865.42   635.00    50.80               0     9 o
  -6   1  -2  1110.60  1173.00    54.00               0     9 o
  -6   1  -1  1405.20  1433.50    59.90               0     9 o
  -6   1   0   241.21   289.40    47.40               0     9 o
  -6   1   1  2040.90  1966.20    61.90               0     9 o
  -6   1   2  1375.40  1519.00    57.00               0     9 o
  -6   1   3  1060.40  1053.50    52.80               0     9 o
  -6   1   4   955.24   858.40    53.40               0     9 o
  -6   1   5  1245.60  1134.40    49.80               0     9 o
  -6   1   6    57.50   116.50    41.80               0     9 <
  -6   1   7   458.66   540.20    41.20               0     9 o
  -6   1   8   133.88   141.10    32.30               0     9 o
  -6   1   9   225.90   210.50    35.70               0     9 o
  -5   1 -17   667.66   791.60    45.00               0     9 o
  -5   1 -16   419.39   372.90    41.60               0     9 o
  -5   1 -15   949.48  1023.30    51.60               0     9 o
  -5   1 -14  1981.10  1865.00    59.90               0     9 o
  -5   1 -13   840.66   788.00    57.20               0     9 o
  -5   1 -12  1268.80  1247.30    56.50               0     9 o
  -5   1 -11  1550.20  1392.80    68.00               0     9 o
  -5   1 -10  2335.30  2272.40    70.10               0     9 o
  -5   1  -9  1291.50  1349.00    66.00               0     9 o
  -4   1 -26   140.88   276.90    33.30               0     9 o
  -4   1 -25   366.94   301.40    33.80               0     9 o
  -4   1 -24   168.40   313.60    37.90               0     9 o
  -4   1 -23   597.57   668.50    41.10               0     9 o
  -4   1 -22   283.25   336.30    40.90               0     9 o
  -3   1 -34   247.93   246.40    37.40               0     9 o
  -3   1 -33   729.79   878.00    45.00               0     9 o
  -1   0  18   111.79   285.50    82.00               0     9 o
  -1   0  19 12110.00 10002.00   122.50               0     9 o
  -1   0  20   107.89   381.20    72.60               0     9 o
  -1   0  21   116.15   357.30    60.50               0     9 o
   1   0 -13  3527.70  2782.00    98.00               0     9 o
   2   0 -25    68.69   189.90    39.40               0     9 o
   2   0 -24   136.51   202.10    39.40               0     9 o
   2   0 -23   269.48   303.30    48.00               0     9 o
   2   0 -22  2871.00  2796.50    73.50               0     9 o
   3   0 -35    43.03    67.40    20.80               0     9 o
   3   0 -34    83.15    89.80    22.80               0     9 o
   3   0 -33    23.77    55.20    21.90               0     9 <
   3   0 -32    68.38    55.90    20.70               0     9 <
   3   0 -31   122.69   110.50    23.90               0     9 o
   3   0 -30   304.20   153.10    28.40               0     9 o
   4   0 -38   213.47   300.70    23.60               0     9 o
   5  -1  18   587.43   593.60    49.30               0     9 o
   5  -1  19  1116.70  1169.30    53.90               0     9 o
   5  -1  20   611.47   552.50    50.10               0     9 o
   5  -1  21   919.23  1050.80    50.90               0     9 o
   5  -1  22   215.46   172.30    40.10               0     9 o
   5  -1  23   238.59   259.70    37.90               0     9 o
   5  -1  24   106.90   206.00    36.40               0     9 o
   5  -1  25   273.28   256.90    34.80               0     9 o
   5  -1  26    11.43    34.00    27.70               0     9 <
   5  -1  27    29.92   102.70    32.80               0     9 o
   5  -1  28    10.20    47.50    27.90               0     9 <
   5  -1  29    17.54    -4.10    21.40               0     9 <
   5  -1  30    44.20    44.70    24.50               0     9 <
   5  -1  31   138.23   284.30    32.60               0     9 o
   5  -1  32    87.66   142.30    32.50               0     9 o
   5  -1  33    44.33    81.30    31.60               0     9 <
   5  -1  34    47.62    61.30    30.40               0     9 <
   5  -1  35   221.83    87.60    26.70               0     9 o
   5  -1  36   100.00    61.60    25.90               0     9 <
   5  -1  37    35.29   -22.00    22.60               0     9 <
   6  -1  -2  1253.00  1291.20    64.40               0     9 o
   6  -1  -1  2300.90  2424.30    68.70               0     9 o
   6  -1   0   311.29   274.20    54.30               0     9 o
   6  -1   1  2425.90  2474.80    67.40               0     9 o
   6  -1   2  1614.70  1773.50    64.20               0     9 o
   6  -1   3   960.02  1065.80    59.30               0     9 o
   6  -1   4  1154.90  1084.30    56.80               0     9 o
   6  -1   5  1882.70  1550.20    55.30               0     9 o
   6  -1   6    86.49    92.40    39.70               0     9 <
   6  -1   7   164.17   251.80    38.60               0     9 o
   6  -1   8    44.91    75.10    28.70               0     9 <
   6  -1   9   150.42   135.30    35.40               0     9 o
   6  -1  10   207.14   176.40    34.90               0     9 o
   6  -1  11   377.75   407.60    39.50               0     9 o
   6  -1  12   499.50   577.00    47.50               0     9 o
   6  -1  13   689.36   831.80    49.30               0     9 o
   6  -1  14  1329.30  1373.30    52.40               0     9 o
   7  -1 -15    29.64    98.30    31.60               0     9 o
   7  -1 -14   839.79   820.80    42.90               0     9 o
   7  -1 -13   244.77   245.10    32.70               0     9 o
   7  -1 -12   165.17   170.40    29.20               0     9 o
   7  -1 -11   133.77   190.90    32.40               0     9 o
   7  -1 -10   540.68   725.00    41.40               0     9 o
   7  -1  -9   109.75   133.60    30.70               0     9 o
   7  -1  -8   252.32   282.60    35.40               0     9 o
   7  -1  -7    37.67    61.50    33.30               0     9 <
   7  -1  -6   181.58   169.10    31.50               0     9 o
   7  -1  -5   519.41   418.20    38.50               0     9 o
   7  -1  -4  1086.10  1004.10    51.50               0     9 o
   7  -1  -3   787.42   574.70    46.70               0     9 o
   7  -1  -2   497.14   293.70    37.40               0     9 o
   7  -1  -1   739.04   780.50    46.00               0     9 o
   8  -1 -25    55.05    51.30    17.20               0     9 <
   8  -1 -24    16.48    36.70    20.30               0     9 <
   8  -1 -23   520.90   464.70    28.80               0     9 o
   8  -1 -22   111.43    73.00    21.50               0     9 o
   8  -1 -21    21.44    23.80    21.20               0     9 <
   8  -1 -20   144.28   236.70    27.50               0     9 o
   8  -1 -19    29.35    17.60    19.20               0     9 <
   8  -1 -18   128.58   176.00    29.90               0     9 o
   8  -1 -17   596.01   474.30    35.50               0     9 o
   8  -1 -16   433.63   454.30    36.50               0     9 o
   8  -1 -15   414.09   456.40    40.90               0     9 o
   8  -1 -14  1702.50  1964.10    52.90               0     9 o
   8  -1 -13   653.85   567.70    43.20               0     9 o
   8  -1 -12   487.93   540.80    37.10               0     9 o
   9  -1 -31     9.09   -18.30     9.40               0     9 <
   9  -1 -30    19.11    -9.70    12.70               0     9 <
   9  -1 -29    12.94    13.20    13.70               0     9 <
   9  -1 -28    24.98    34.00    14.80               0     9 <
   9  -1 -27   202.09   194.20    20.80               0     9 o
   9  -1 -26    40.45    20.80    16.00               0     9 <
   9  -1 -25    21.19    14.00    13.50               0     9 <
   9  -1 -24   113.72   121.40    21.00               0     9 o
   9  -1 -23   290.83   236.10    21.50               0     9 o
   9  -1 -22    91.44   101.00    21.10               0     9 o
   9  -1 -21    25.07    89.20    23.00               0     9 o
  10  -1 -29    58.11    56.50    15.00               0     9 o
  10  -1 -28    60.51    35.90    13.30               0     9 <
  11  -2  23    39.53    56.90    20.10               0     9 <
  11  -2  24    24.80    38.40    18.60               0     9 <
  11  -2  25    17.76    17.60    15.90               0     9 <
  11  -2  26    19.07    12.00    15.10               0     9 <
  11  -2  27    29.00    42.90    18.30               0     9 <
  12  -2   2   155.96   113.20    21.60               0     9 o
  12  -2   3    13.94    56.00    19.70               0     9 <
  12  -2   4   243.58   201.10    22.20               0     9 o
  12  -2   5    41.22    62.00    19.10               0     9 o
  12  -2   6    36.18    50.90    17.70               0     9 <
  12  -2   7    35.87    42.20    16.20               0     9 <
  12  -2   8    12.37     4.50    13.90               0     9 <
  12  -2   9    31.50    37.50    15.70               0     9 <
  12  -2  10   118.56   141.20    18.90               0     9 o
  12  -2  11    14.34     2.50    12.90               0     9 <
  12  -2  12    42.73    32.20    13.80               0     9 <
  12  -2  13    60.43    41.70    15.00               0     9 <
  12  -2  14    59.19    52.50    16.30               0     9 o
  12  -2  15    24.35    30.30    17.40               0     9 <
  12  -2  16    27.46    30.90    18.70               0     9 <
  12  -2  17    24.23    38.90    16.30               0     9 <
  12  -2  18     6.61    -5.60    10.90               0     9 <
  12  -2  19    83.93    60.20    17.70               0     9 o
  12  -2  20    33.46    52.70    16.00               0     9 o
  12  -2  21    15.34     9.20    12.30               0     9 <
  12  -2  22    25.69    31.50    16.70               0     9 <
  12  -2  23    19.42    35.30    18.50               0     9 <
  12  -2  24     2.14     8.20    16.10               0     9 <
  13  -2 -11   148.31   146.50    21.70               0     9 o
  13  -2 -10     2.76    -2.90    13.20               0     9 <
  13  -2  -9    26.32    46.20    16.70               0     9 <
  13  -2  -8    10.14     2.30    14.20               0     9 <
  13  -2  -7    48.83    82.90    18.10               0     9 o
  13  -2  -6    13.56    27.30    15.40               0     9 <
  13  -2  -5    15.43    32.60    16.20               0     9 <
  13  -2  -4    47.89    48.60    19.10               0     9 <
  13  -2  -3   116.10   178.70    21.50               0     9 o
  13  -2  -2    13.09    17.00    15.50               0     9 <
  13  -2  -1    54.28    16.30    14.80               0     9 <
  13  -2   0    65.66    66.50    16.80               0     9 o
  13  -2   1    70.94    36.80    15.60               0     9 <
  13  -2   2    18.34    31.00    14.20               0     9 <
  13  -2   3   140.56   156.50    18.60               0     9 o
  13  -2   4    38.49    28.80    14.20               0     9 <
  13  -2   5     4.79    11.60    12.80               0     9 <
  13  -2   6     6.29     9.80    12.90               0     9 <
  13  -2   7    37.95    35.90    14.90               0     9 <
  13  -2   8    17.34    18.70    13.40               0     9 <
  13  -2   9    80.46    74.00    17.70               0     9 o
  13  -2  10    10.54    27.40    16.60               0     9 <
  13  -2  11   154.61   132.90    20.30               0     9 o
  13  -2  12   208.87   205.70    20.90               0     9 o
  13  -2  13    96.20    52.70    19.70               0     9 <
  13  -2  14    93.61   108.70    22.10               0     9 o
  13  -2  15    69.85   111.70    21.60               0     9 o
  13  -2  16    84.61    89.70    20.30               0     9 o
  13  -2  17    59.46    37.10    18.50               0     9 <
  13  -2  18    16.58    29.50    17.50               0     9 <
  13  -2  19    49.99    61.30    18.60               0     9 o
  14  -2 -13    15.51    29.80    13.60               0     9 <
  14  -2 -12    37.85    63.70    14.50               0     9 o
  14  -2 -11     5.51    16.80    12.10               0     9 <
  14  -2 -10    21.75    41.50    13.30               0     9 o
  14  -2  -9    37.06    48.50    12.70               0     9 o
  14  -2  -8     7.76   -13.50     7.70               0     9 <
  14  -2  -7    37.48    34.70    13.00               0     9 <
  14  -2  -6    82.72    71.90    13.20               0     9 o
  14  -2  -5    87.74    46.30    12.30               0     9 o
  14  -2  -4    23.37    22.30    13.50               0     9 <
  14  -2  -3    33.34    19.40    13.40               0     9 <
  14  -2  -2     3.47   -14.10    10.80               0     9 <
  14  -2  -1   110.97   161.70    19.10               0     9 o
  14  -2   0    95.00    80.30    18.70               0     9 o
  14  -2   1    60.88   123.10    19.30               0     9 o
  14  -2   2    26.77    29.90    15.80               0     9 <
  14  -2   3    12.56    15.90    15.20               0     9 <
  14  -2   4    20.16    19.70    15.20               0     9 <
  14  -2   5    30.08    34.20    15.80               0     9 <
  14  -2   6    65.39    35.40    14.50               0     9 <
  14  -2   7    63.72    75.80    14.10               0     9 o
 -15   3  -6     5.86   -15.60     7.70               0    10 <
 -15   3  -5    29.05    25.30    11.40               0    10 <
 -15   3  -4    12.90    -9.10     9.00               0    10 <
 -15   3  -3     2.40    -5.00    10.90               0    10 <
 -15   3  -2    17.45    16.80    12.80               0    10 <
 -15   3  -1    40.20    24.40    13.10               0    10 <
 -15   3   0    10.33     7.20    10.40               0    10 <
 -15   3   1    67.92    81.40    16.20               0    10 o
 -15   3   2    26.72     3.60    11.80               0    10 <
 -12   2  11    17.23    20.10    18.00               0    10 <
 -12   2  12    46.94    79.10    19.40               0    10 o
 -12   2  13    47.66    53.10    17.30               0    10 o
 -12   2  14    46.87    79.60    19.70               0    10 o
 -12   2  15    32.64    35.70    14.90               0    10 <
 -12   2  16    48.75    43.40    15.90               0    10 <
 -12   2  17     5.67    13.80    12.20               0    10 <
 -12   2  18     5.06     6.30    11.50               0    10 <
 -12   2  19    55.30    20.70    13.60               0    10 <
 -12   2  20    20.10    19.50    11.50               0    10 <
 -12   2  21    27.27    17.50    12.20               0    10 <
 -12   2  22    48.83    47.30    13.10               0    10 o
 -12   2  23     6.72    20.70    11.60               0    10 <
 -11   2  -7   104.33   140.20    23.40               0    10 o
 -11   2  -6    70.68   142.90    24.60               0    10 o
 -11   2  -5    91.86    96.20    22.50               0    10 o
 -11   2  -4   246.44   308.50    26.70               0    10 o
 -11   2  -3   225.71   199.50    25.00               0    10 o
 -11   2  -2    46.13    20.60    17.80               0    10 <
 -11   2  -1    17.16    44.00    18.10               0    10 <
 -11   2   0     9.76    52.70    19.40               0    10 <
 -11   2   1    23.90    12.10    17.20               0    10 <
 -11   2   2     8.66    15.00    18.70               0    10 <
 -11   2   3   115.14   151.10    21.80               0    10 o
 -11   2   4   126.82   190.00    24.50               0    10 o
 -11   2   5   134.18   107.70    23.30               0    10 o
 -11   2   6    23.44   111.20    21.50               0    10 o
 -11   2   7   117.03    97.20    20.10               0    10 o
 -11   2   8    80.05    72.70    19.80               0    10 o
 -11   2   9     5.13    13.20    16.40               0    10 <
 -11   2  10    52.05    70.40    19.10               0    10 o
 -11   2  11    26.45    52.20    17.30               0    10 o
 -11   2  12    36.98    38.90    17.80               0    10 <
 -11   2  13    22.55    31.00    17.60               0    10 <
 -11   2  14    15.36    25.00    18.60               0    10 <
 -11   2  15    53.73    61.30    17.20               0    10 o
 -11   2  16    72.88    70.50    15.80               0    10 o
 -11   2  17    58.14    36.40    14.70               0    10 <
 -11   2  18    10.69    30.50    14.40               0    10 <
 -11   2  19    22.20    26.30    14.60               0    10 <
 -11   2  20   122.52   124.00    18.40               0    10 o
 -11   2  21    17.46    -4.20    14.20               0    10 <
 -11   2  22    28.40     4.60    13.40               0    10 <
 -11   2  23    20.19     6.60    13.90               0    10 <
 -11   2  24    30.72    13.90    14.00               0    10 <
 -11   2  25    37.21    54.80    18.80               0    10 <
 -11   2  26    42.65    18.20    16.50               0    10 <
 -11   2  27    63.67    47.80    16.10               0    10 <
 -10   2 -20   174.57   138.60    20.60               0    10 o
 -10   2 -19    31.75    65.70    19.30               0    10 o
 -10   2 -18    24.07    39.00    17.20               0    10 <
 -10   2 -17    39.41    81.50    19.40               0    10 o
 -10   2 -16    17.82    41.10    21.50               0    10 <
 -10   2 -15    72.21    51.60    20.80               0    10 <
 -10   2 -14    19.82    50.60    20.00               0    10 <
 -10   2 -13   252.39   217.50    25.80               0    10 o
 -10   2 -12    23.59    38.00    21.40               0    10 <
 -10   2 -11    68.71    26.40    18.80               0    10 <
 -10   2 -10    52.02    57.60    18.70               0    10 o
 -10   2  -9   165.73   151.00    25.00               0    10 o
 -10   2  -8    48.28   144.90    26.80               0    10 o
 -10   2  -7   368.72   417.10    28.90               0    10 o
 -10   2  -6   237.25   138.60    25.20               0    10 o
 -10   2  -5   324.71   395.00    28.20               0    10 o
 -10   2  -4   141.03   127.90    25.80               0    10 o
 -10   2  -3    86.79   144.30    24.30               0    10 o
 -10   2  -2    13.88    14.60    17.90               0    10 <
  -9   2 -31    36.94    20.20    15.00               0    10 <
  -9   2 -30    32.33    17.60    14.70               0    10 <
  -9   2 -29    52.20    66.70    18.50               0    10 o
  -9   2 -28    17.95    31.40    17.80               0    10 <
  -9   2 -27   118.89   104.80    20.90               0    10 o
  -9   2 -26    24.01    15.50    15.40               0    10 <
  -9   2 -25    11.05     7.90    14.70               0    10 <
  -9   2 -24    75.65    72.80    20.10               0    10 o
  -9   2 -23    12.25    38.50    16.50               0    10 <
  -9   2 -22   127.19   178.20    21.20               0    10 o
  -9   2 -21   150.13   184.50    22.10               0    10 o
  -9   2 -20    86.61   108.50    21.30               0    10 o
  -9   2 -19    41.11    22.40    19.50               0    10 <
  -8   2 -34    12.12   -22.70    12.30               0    10 <
  -8   2 -33    14.13    45.10    17.10               0    10 <
  -8   2 -32    16.68    21.10    15.60               0    10 <
  -7   1  26   119.88   116.30    27.30               0    10 o
  -7   1  27    60.88    98.00    23.90               0    10 o
  -7   1  28   104.30   150.40    23.50               0    10 o
  -7   1  29    67.10   128.30    22.80               0    10 o
  -7   1  30    63.42    60.20    21.50               0    10 <
  -7   1  31    56.38    89.60    20.50               0    10 o
  -7   1  32    71.26    64.40    19.70               0    10 o
  -7   1  33    22.69    42.00    18.40               0    10 <
  -7   1  34    11.55     7.90    16.60               0    10 <
  -7   1  35    98.60    89.20    18.80               0    10 o
  -6   1   2  1457.00  1519.00    57.00               0    10 o
  -6   1   3  1161.70  1053.50    52.80               0    10 o
  -6   1   4   997.74   858.40    53.40               0    10 o
  -6   1   5  1300.70  1134.40    49.80               0    10 o
  -6   1   6    56.50   116.50    41.80               0    10 <
  -6   1   7   497.42   540.20    41.20               0    10 o
  -6   1   8   155.33   141.10    32.30               0    10 o
  -6   1   9   250.59   210.50    35.70               0    10 o
  -6   1  10   211.90   172.90    34.20               0    10 o
  -6   1  11   435.01   470.20    39.90               0    10 o
  -6   1  12   214.61   321.50    38.70               0    10 o
  -6   1  13   542.52   641.90    43.50               0    10 o
  -6   1  14  1002.90  1069.50    46.10               0    10 o
  -6   1  15   270.85   392.80    37.50               0    10 o
  -6   1  16   202.30   133.00    29.30               0    10 o
  -6   1  17    59.14    61.10    26.70               0    10 <
  -6   1  18   200.63   295.10    33.90               0    10 o
  -6   1  19   125.84   139.70    29.90               0    10 o
  -6   1  20   160.69   237.00    28.60               0    10 o
  -6   1  21   161.45   112.10    24.40               0    10 o
  -6   1  22    88.15   106.50    25.20               0    10 o
  -6   1  23    75.16    83.70    25.80               0    10 o
  -5   1 -12  1289.00  1247.30    56.50               0    10 o
  -5   1 -11  1686.20  1392.80    68.00               0    10 o
  -5   1 -10  2427.40  2272.40    70.10               0    10 o
  -5   1  -9  1371.10  1349.00    66.00               0    10 o
  -5   1  -8  2845.90  2321.50    70.90               0    10 o
  -5   1  -7  2226.40  1977.70    68.20               0    10 o
  -5   1  -6   179.51   130.90    49.70               0    10 <
  -5   1  -5  2344.80  2413.50    76.90               0    10 o
  -5   1  -4  2227.20  1592.70    68.30               0    10 o
  -5   1  -3  2012.10  1404.20    66.40               0    10 o
  -4   1 -23   584.05   668.50    41.10               0    10 o
  -4   1 -22   276.18   336.30    40.90               0    10 o
  -4   1 -21  1018.60   894.20    47.20               0    10 o
  -4   1 -20   433.86   470.20    42.50               0    10 o
  -4   1 -19   164.16   261.40    41.60               0    10 o
  -3   1 -33   808.06   878.00    45.00               0    10 o
  -3   1 -32   313.96   342.70    38.90               0    10 o
  -1   0  22   339.30   425.00    56.40               0    10 o
  -1   0  23    92.60   206.90    56.20               0    10 o
  -1   0  24    76.96   104.50    56.40               0    10 <
  -1   0  25  5840.50  6091.00    97.20               0    10 o
  -1   0  26   257.89   587.10    62.70               0    10 o
  -1   0  27    75.51   153.20    50.90               0    10 o
   1   0 -15  1410.80  1662.90    88.20               0    10 o
   1   0 -14   635.05   989.90    82.80               0    10 o
   2   0 -27    37.75    88.10    31.80               0    10 <
   2   0 -26   579.18   854.90    43.50               0    10 o
   2   0 -25    70.90   189.90    39.40               0    10 o
   2   0 -24   128.55   202.10    39.40               0    10 o
   3   0 -38   449.43   368.70    27.20               0    10 o
   3   0 -37   139.58    62.80    20.50               0    10 o
   3   0 -36    43.06    72.80    21.60               0    10 o
   3   0 -35    37.18    67.40    20.80               0    10 o
   3   0 -34    89.08    89.80    22.80               0    10 o
   3   0 -33    28.25    55.20    21.90               0    10 <
   5  -1   9  1889.40  1821.70    70.10               0    10 o
   5  -1  10  2096.60  2242.90    68.90               0    10 o
   5  -1  11  1241.50  1255.90    63.90               0    10 o
   5  -1  12  1366.80  1453.40    61.50               0    10 o
   5  -1  13   724.71   773.50    55.20               0    10 o
   5  -1  14  2414.40  2224.90    67.30               0    10 o
   5  -1  15   847.39   823.90    51.70               0    10 o
   5  -1  16   522.97   511.80    47.30               0    10 o
   5  -1  17  1087.30  1117.80    54.90               0    10 o
   5  -1  18   673.50   593.60    49.30               0    10 o
   5  -1  19  1184.30  1169.30    53.90               0    10 o
   5  -1  20   648.39   552.50    50.10               0    10 o
   5  -1  21  1011.60  1050.80    50.90               0    10 o
   5  -1  22   222.95   172.30    40.10               0    10 o
   5  -1  23   249.86   259.70    37.90               0    10 o
   5  -1  24   118.96   206.00    36.40               0    10 o
   5  -1  25   289.86   256.90    34.80               0    10 o
   5  -1  26    12.73    34.00    27.70               0    10 <
   6  -1  -9   271.79   229.30    35.40               0    10 o
   6  -1  -8    58.79    97.30    33.40               0    10 <
   6  -1  -7   280.70   381.60    37.20               0    10 o
   6  -1  -6   100.30   102.10    38.70               0    10 <
   6  -1  -5  1348.70  1376.20    55.10               0    10 o
   6  -1  -4   874.15   688.80    48.40               0    10 o
   6  -1  -3  1118.20  1008.10    59.20               0    10 o
   6  -1  -2  1204.50  1291.20    64.40               0    10 o
   6  -1  -1  2405.60  2424.30    68.70               0    10 o
   6  -1   0   333.12   274.20    54.30               0    10 o
   6  -1   1  2599.00  2474.80    67.40               0    10 o
   6  -1   2  1728.10  1773.50    64.20               0    10 o
   6  -1   3   999.78  1065.80    59.30               0    10 o
   6  -1   4  1213.70  1084.30    56.80               0    10 o
   7  -1 -22    21.03    34.50    21.90               0    10 <
   7  -1 -21   275.32   383.00    31.80               0    10 o
   7  -1 -20   205.56   326.30    32.40               0    10 o
   7  -1 -19   281.54   236.10    32.20               0    10 o
   7  -1 -18    46.43    39.60    25.00               0    10 <
   7  -1 -17   337.30   183.80    32.10               0    10 o
   7  -1 -16   486.23   497.70    36.60               0    10 o
   7  -1 -15    26.14    98.30    31.60               0    10 o
   7  -1 -14   853.37   820.80    42.90               0    10 o
   7  -1 -13   277.41   245.10    32.70               0    10 o
   7  -1 -12   151.33   170.40    29.20               0    10 o
   7  -1 -11   135.78   190.90    32.40               0    10 o
   7  -1 -10   589.39   725.00    41.40               0    10 o
   7  -1  -9   104.58   133.60    30.70               0    10 o
   8  -1 -32    52.15    56.20    14.60               0    10 o
   8  -1 -31    41.71    81.50    16.10               0    10 o
   8  -1 -30     4.86     2.50    12.90               0    10 <
   8  -1 -29   269.44   257.40    19.50               0    10 o
   8  -1 -28   112.03    67.20    18.50               0    10 o
   8  -1 -27    36.99    36.30    15.40               0    10 <
   8  -1 -26    26.21    49.00    16.40               0    10 <
   8  -1 -25    56.13    51.30    17.20               0    10 <
   8  -1 -24    16.58    36.70    20.30               0    10 <
   8  -1 -23   534.85   464.70    28.80               0    10 o
   8  -1 -22   113.69    73.00    21.50               0    10 o
   8  -1 -21    25.19    23.80    21.20               0    10 <
   8  -1 -20   168.97   236.70    27.50               0    10 o
   9  -1 -31    10.57   -18.30     9.40               0    10 <
   9  -1 -30    19.00    -9.70    12.70               0    10 <
   9  -1 -29    16.60    13.20    13.70               0    10 <
  10  -2  30     3.87    -1.40    18.80               0    10 <
  11  -2   2    16.60    -0.40    14.90               0    10 <
  11  -2   3    86.71    77.40    18.30               0    10 o
  11  -2   4    76.49   156.50    21.90               0    10 o
  11  -2   5    34.96    44.60    20.30               0    10 <
  11  -2   6    22.13    73.70    18.70               0    10 o
  11  -2   7   134.14   156.40    20.90               0    10 o
  11  -2   8    70.26    80.70    18.90               0    10 o
  11  -2   9    51.48   114.20    21.20               0    10 o
  11  -2  10   212.73   255.30    23.70               0    10 o
  11  -2  11    48.09    90.40    26.30               0    10 o
  11  -2  12   121.13   140.30    23.60               0    10 o
  11  -2  13    53.85    74.00    19.30               0    10 o
  11  -2  14    27.46    12.00    15.90               0    10 <
  11  -2  15   123.28   156.40    22.90               0    10 o
  11  -2  16    19.44    58.00    20.80               0    10 <
  11  -2  17    60.42    87.60    20.70               0    10 o
  11  -2  18    18.35    73.50    24.20               0    10 o
  11  -2  19    44.12    47.20    23.00               0    10 <
  11  -2  20    53.51    46.50    19.60               0    10 <
  11  -2  21    18.25    21.10    17.90               0    10 <
  11  -2  22    56.24    65.50    20.20               0    10 o
  11  -2  23    41.75    56.90    20.10               0    10 <
  11  -2  24    29.24    38.40    18.60               0    10 <
  11  -2  25    18.61    17.60    15.90               0    10 <
  11  -2  26    19.04    12.00    15.10               0    10 <
  11  -2  27    30.77    42.90    18.30               0    10 <
  12  -2 -12    54.40    89.90    18.20               0    10 o
  12  -2 -11     9.99    27.20    17.90               0    10 <
  12  -2 -10   124.76   136.70    19.70               0    10 o
  12  -2  -9    54.36    60.60    16.60               0    10 o
  12  -2  -8    17.45    20.20    14.50               0    10 <
  12  -2  -7    51.64    85.00    14.10               0    10 o
  12  -2  -6    36.10    44.00    18.20               0    10 <
  12  -2  -5    44.79    40.80    15.90               0    10 <
  12  -2  -4    20.72    73.50    18.00               0    10 o
  12  -2  -3    14.30     6.40    15.50               0    10 <
  12  -2  -2   258.15   179.80    22.40               0    10 o
  12  -2  -1   105.82   119.90    22.20               0    10 o
  12  -2   0   167.39   175.10    24.10               0    10 o
  12  -2   1    96.42   123.50    22.90               0    10 o
  12  -2   2   166.60   113.20    21.60               0    10 o
  12  -2   3    16.95    56.00    19.70               0    10 <
  12  -2   4   294.71   201.10    22.20               0    10 o
  12  -2   5    42.06    62.00    19.10               0    10 o
  12  -2   6    39.29    50.90    17.70               0    10 <
  12  -2   7    42.22    42.20    16.20               0    10 <
  12  -2   8    12.95     4.50    13.90               0    10 <
  12  -2   9    41.23    37.50    15.70               0    10 <
  12  -2  10   136.89   141.20    18.90               0    10 o
  12  -2  11    14.41     2.50    12.90               0    10 <
  12  -2  12    50.15    32.20    13.80               0    10 <
  12  -2  13    60.42    41.70    15.00               0    10 <
  12  -2  14    60.48    52.50    16.30               0    10 o
  12  -2  15    27.09    30.30    17.40               0    10 <
  12  -2  16    28.59    30.90    18.70               0    10 <
  12  -2  17    28.79    38.90    16.30               0    10 <
  12  -2  18     7.13    -5.60    10.90               0    10 <
  13  -2 -19    41.69    44.90    12.50               0    10 o
  13  -2 -18    29.73    69.70    16.30               0    10 o
  13  -2 -17    90.11    30.30    11.80               0    10 <
  13  -2 -16    46.81    17.00    12.00               0    10 <
  13  -2 -15    80.24    63.90    15.00               0    10 o
  13  -2 -14    28.71    11.70    13.90               0    10 <
  13  -2 -13   142.71   111.10    21.20               0    10 o
  13  -2 -12   195.67   213.50    22.80               0    10 o
  13  -2 -11   172.88   146.50    21.70               0    10 o
  13  -2 -10     4.24    -2.90    13.20               0    10 <
  13  -2  -9    27.23    46.20    16.70               0    10 <
  13  -2  -8    11.63     2.30    14.20               0    10 <
  13  -2  -7    60.05    82.90    18.10               0    10 o
  13  -2  -6    12.00    27.30    15.40               0    10 <
  13  -2  -5    17.92    32.60    16.20               0    10 <
  13  -2  -4    51.84    48.60    19.10               0    10 <
  13  -2  -3   123.15   178.70    21.50               0    10 o
  13  -2  -2    12.75    17.00    15.50               0    10 <
  13  -2  -1    60.48    16.30    14.80               0    10 <
  13  -2   0    71.25    66.50    16.80               0    10 o
  13  -2   1    80.76    36.80    15.60               0    10 <
  14  -2 -13    17.86    29.80    13.60               0    10 <
  14  -2 -12    38.98    63.70    14.50               0    10 o
  14  -2 -11     5.29    16.80    12.10               0    10 <
 -15   3  -2    18.25    16.80    12.80               0    11 <
 -15   3  -1    35.56    24.40    13.10               0    11 <
 -15   3   0    12.38     7.20    10.40               0    11 <
 -15   3   1    67.23    81.40    16.20               0    11 o
 -15   3   2    28.02     3.60    11.80               0    11 <
 -14   3 -15    22.33     5.30    12.70               0    11 <
 -14   3 -14    55.37    56.70    16.00               0    11 o
 -14   3 -13     3.71     5.40    12.00               0    11 <
 -14   3 -12    30.84    23.10    14.40               0    11 <
 -14   3 -11    16.87    13.10    13.30               0    11 <
 -14   3 -10    40.06    71.30    17.90               0    11 o
 -14   3  -9   133.69   160.50    18.90               0    11 o
 -14   3  -8    38.28    38.20    15.90               0    11 <
 -14   3  -7     8.86    16.40    14.30               0    11 <
 -14   3  -6    23.30    19.30    11.80               0    11 <
 -14   3  -5    29.60    19.00    11.80               0    11 <
 -14   3  -4    64.19    81.30    13.80               0    11 o
 -14   3  -3    38.65    42.20    16.50               0    11 <
 -14   3  -2    28.48    47.90    16.10               0    11 <
 -14   3  -1    32.93    35.90    15.90               0    11 <
 -14   3   0    11.84    55.60    17.70               0    11 o
 -14   3   1    27.61    45.30    18.00               0    11 <
 -14   3   2     8.71    21.40    16.20               0    11 <
 -14   3   3    38.70    38.80    17.10               0    11 <
 -14   3   4    92.00   109.50    18.50               0    11 o
 -14   3   5    15.99     6.60    13.50               0    11 <
 -14   3   6    16.35    17.70    14.30               0    11 <
 -14   3   7     8.58    18.50    14.00               0    11 <
 -14   3   8    10.69    49.10    16.60               0    11 <
 -14   3   9   164.57   136.90    18.00               0    11 o
 -14   3  10    32.32    37.60    18.20               0    11 <
 -14   3  11    19.07    45.80    17.10               0    11 <
 -14   3  12    19.86    44.70    16.10               0    11 <
 -14   3  13    23.86    35.50    15.10               0    11 <
 -14   3  14    21.08     2.70    12.00               0    11 <
 -13   3 -21     7.40    19.70    10.30               0    11 <
 -13   3 -20    11.26    27.70    13.80               0    11 <
 -13   3 -19    13.76    11.30    12.20               0    11 <
 -13   3 -18    20.35    38.00    15.20               0    11 <
 -13   3 -17    73.96    56.80    17.20               0    11 o
 -13   3 -16    70.29    76.40    18.40               0    11 o
 -13   3 -15    50.37    51.00    16.20               0    11 o
 -13   3 -14   187.96   223.10    23.90               0    11 o
 -13   3 -13    11.24    12.20    14.00               0    11 <
 -13   3 -12    15.99    34.90    16.00               0    11 <
 -11   2  19    23.25    26.30    14.60               0    11 <
 -11   2  20   120.13   124.00    18.40               0    11 o
 -11   2  21    15.34    -4.20    14.20               0    11 <
 -11   2  22    24.76     4.60    13.40               0    11 <
 -11   2  23    17.71     6.60    13.90               0    11 <
 -11   2  24    29.39    13.90    14.00               0    11 <
 -11   2  25    34.16    54.80    18.80               0    11 <
 -11   2  26    45.15    18.20    16.50               0    11 <
 -11   2  27    58.47    47.80    16.10               0    11 <
 -10   2  -5   337.76   395.00    28.20               0    11 o
 -10   2  -4   141.79   127.90    25.80               0    11 o
 -10   2  -3    86.24   144.30    24.30               0    11 o
 -10   2  -2    11.43    14.60    17.90               0    11 <
 -10   2  -1    45.89   -10.00    15.20               0    11 <
 -10   2   0    16.67    24.00    19.50               0    11 <
 -10   2   1    56.61   113.50    27.40               0    11 o
 -10   2   2    19.22    24.60    20.80               0    11 <
 -10   2   3   122.45    90.40    22.80               0    11 o
 -10   2   4    83.83   130.10    26.70               0    11 o
 -10   2   5   322.28   394.70    31.90               0    11 o
 -10   2   6   179.52   184.60    30.00               0    11 o
 -10   2   7   422.66   413.20    33.60               0    11 o
 -10   2   8    59.11    78.80    24.00               0    11 o
 -10   2   9   105.25   168.00    28.20               0    11 o
 -10   2  10    39.30    39.60    23.00               0    11 <
 -10   2  11    48.57    22.50    21.30               0    11 <
 -10   2  12    17.03    66.10    22.50               0    11 <
 -10   2  13   122.11   184.50    26.00               0    11 o
 -10   2  14    93.22    43.20    24.10               0    11 <
 -10   2  15    97.29   135.10    24.80               0    11 o
 -10   2  16    26.58    28.50    21.60               0    11 <
 -10   2  17   105.24   128.80    22.00               0    11 o
 -10   2  18    73.32   103.30    21.30               0    11 o
 -10   2  19   112.10   155.10    22.90               0    11 o
 -10   2  20   105.27   133.40    22.00               0    11 o
 -10   2  21    35.62    19.90    17.50               0    11 <
 -10   2  22    23.23    59.00    18.50               0    11 o
 -10   2  23    41.98    35.30    18.10               0    11 <
 -10   2  24    14.73    17.10    18.40               0    11 <
 -10   2  25    16.34    42.90    21.70               0    11 <
 -10   2  26   131.77   207.60    26.10               0    11 o
 -10   2  27    44.24    28.30    20.50               0    11 <
 -10   2  28    26.92    11.40    18.10               0    11 <
 -10   2  29    93.38    87.90    21.20               0    11 o
 -10   2  30    12.85     0.60    18.00               0    11 <
  -9   2 -20    85.38   108.50    21.30               0    11 o
  -9   2 -19    41.17    22.40    19.50               0    11 <
  -9   2 -18   208.38   234.20    26.90               0    11 o
  -9   2 -17   131.17    92.00    25.50               0    11 o
  -9   2 -16   431.72   435.30    32.80               0    11 o
  -9   2 -15   202.70   188.90    28.10               0    11 o
  -9   2 -14   116.31   137.80    28.50               0    11 o
  -9   2 -13   439.07   583.20    36.00               0    11 o
  -9   2 -12   137.43   221.10    29.50               0    11 o
  -9   2 -11   217.87   384.40    32.40               0    11 o
  -9   2 -10    39.69    41.40    24.60               0    11 <
  -9   2  -9   111.60   131.50    26.10               0    11 o
  -9   2  -8   100.49   163.60    27.80               0    11 o
  -9   2  -7   200.06   296.50    31.20               0    11 o
  -9   2  -6   320.06   369.40    35.80               0    11 o
  -9   2  -5   334.52   329.10    35.70               0    11 o
  -9   2  -4  1701.10  1621.70    49.70               0    11 o
  -8   2 -32    15.97    21.10    15.60               0    11 <
  -8   2 -31   107.07   112.90    19.80               0    11 o
  -8   2 -30    53.21    38.50    15.80               0    11 <
  -8   2 -29    42.54    46.10    16.70               0    11 <
  -8   2 -28    12.85     4.30    13.90               0    11 <
  -8   2 -27    75.67    99.10    21.40               0    11 o
  -8   2 -26    43.08    40.90    15.40               0    11 <
  -8   2 -25    84.00    98.90    21.50               0    11 o
  -8   2 -24   211.10   327.30    25.80               0    11 o
  -8   2 -23    56.80    56.60    18.60               0    11 o
  -8   2 -22    88.04    57.90    20.70               0    11 <
  -6   1  19   114.38   139.70    29.90               0    11 o
  -6   1  20   154.45   237.00    28.60               0    11 o
  -6   1  21   163.16   112.10    24.40               0    11 o
  -6   1  22    84.93   106.50    25.20               0    11 o
  -6   1  23    74.36    83.70    25.80               0    11 o
  -6   1  24   300.39   321.00    32.90               0    11 o
  -6   1  25    46.09    72.30    27.70               0    11 <
  -6   1  26    35.30    36.80    24.60               0    11 <
  -6   1  27   125.40   186.50    29.10               0    11 o
  -6   1  28   251.13   211.30    29.50               0    11 o
  -6   1  29   134.99   112.50    24.10               0    11 o
  -6   1  30    36.49    59.70    26.30               0    11 <
  -6   1  31    82.18    54.50    26.70               0    11 <
  -6   1  32   168.74    92.90    25.50               0    11 o
  -6   1  33    67.48    61.90    25.60               0    11 <
  -6   1  34   210.44   140.40    24.20               0    11 o
  -6   1  35    32.42    24.20    22.50               0    11 <
  -6   1  36   156.60   133.20    26.70               0    11 o
  -5   1  -4  2196.60  1592.70    68.30               0    11 o
  -5   1  -3  1969.00  1404.20    66.40               0    11 o
  -5   1  -2   677.05   724.30    55.60               0    11 o
  -5   1  -1    37.39    68.80    42.50               0    11 <
  -5   1   0   812.60   482.00    47.00               0    11 o
  -5   1   1    21.88   138.60    44.90               0    11 o
  -5   1   2   477.53   380.30    47.40               0    11 o
  -5   1   3  1993.70  1735.60    67.00               0    11 o
  -5   1   4  1992.80  1774.40    70.20               0    11 o
  -5   1   5  1979.90  2018.20    71.00               0    11 o
  -5   1   6   150.09   107.00    49.80               0    11 <
  -5   1   7  2020.40  1916.30    70.40               0    11 o
  -5   1   8  2813.40  2619.20    73.40               0    11 o
  -4   1 -19   155.12   261.40    41.60               0    11 o
  -4   1 -18  1454.90  1212.30    50.90               0    11 o
  -4   1 -17    51.58   147.90    41.60               0    11 o
  -4   1 -16   254.97   293.10    46.10               0    11 o
  -4   1 -15  1028.30  1238.50    58.20               0    11 o
  -4   1 -14  2340.50  2537.70    70.10               0    11 o
  -3   1 -30   177.86   147.30    34.30               0    11 o
  -3   1 -29   848.12  1125.30    47.70               0    11 o
  -1   0  30   211.50   301.60    46.70               0    11 o
  -1   0  31   517.22   716.70    50.80               0    11 o
  -1   0  32   148.43   206.30    40.90               0    11 o
  -1   0  33    29.69    58.70    33.80               0    11 <
  -1   0  34    52.64    36.90    33.10               0    11 <
  -1   0  35    27.72    14.30    32.30               0    11 <
  -1   0  36   495.60   230.00    39.80               0    11 o
  -1   0  37    43.85   311.40    42.10               0    11 o
  -1   0  38   139.71   118.10    36.80               0    11 o
  -1   0  39    30.82   147.90    37.70               0    11 o
   1   0 -17  7481.10  8689.00   126.20               0    11 o
   1   0 -16  7724.40  6578.70   120.30               0    11 o
   2   0 -31    32.37    37.20    24.30               0    11 <
   2   0 -30    96.90    90.20    26.60               0    11 o
   2   0 -29    43.44    66.40    27.00               0    11 <
   2   0 -28   143.91   251.60    32.40               0    11 o
   3   0 -39    92.42    15.10    18.40               0    11 <
   3   0 -38   442.48   368.70    27.20               0    11 o
   4  -1  29    50.57   144.50    33.50               0    11 o
   4  -1  30   117.60   135.10    33.10               0    11 o
   4  -1  31   299.47   329.30    36.30               0    11 o
   4  -1  32   297.73   243.20    36.90               0    11 o
   4  -1  33    15.41   103.30    30.40               0    11 o
   4  -1  34   123.61   121.10    34.00               0    11 o
   4  -1  35    52.83   124.90    34.00               0    11 o
   4  -1  36   239.83   210.60    35.80               0    11 o
   4  -1  37    65.16    54.00    32.10               0    11 <
   4  -1  38   376.17   298.70    34.00               0    11 o
   5  -1  -3  1478.00  1063.20    57.80               0    11 o
   5  -1  -2   301.12   419.80    53.60               0    11 o
   5  -1  -1    41.42   104.00    45.60               0    11 <
   5  -1   0   902.33   680.30    52.50               0    11 o
   5  -1   1   129.43   267.80    47.50               0    11 o
   5  -1   2   556.67   657.90    57.40               0    11 o
   5  -1   3  1454.50  1252.50    62.20               0    11 o
   5  -1   4  1921.60  1314.90    64.10               0    11 o
   5  -1   5  1651.60  1693.40    71.90               0    11 o
   5  -1   6   237.79   115.40    47.80               0    11 <
   5  -1   7  2130.80  2032.90    72.60               0    11 o
   5  -1   8  3155.20  2848.70    81.50               0    11 o
   5  -1   9  1838.70  1821.70    70.10               0    11 o
   5  -1  10  2036.90  2242.90    68.90               0    11 o
   6  -1 -19   262.64   256.90    33.20               0    11 o
   6  -1 -18    90.23   101.10    28.20               0    11 o
   6  -1 -17    68.24    36.20    27.20               0    11 <
   6  -1 -16   253.73   186.70    33.00               0    11 o
   6  -1 -15   218.51   338.30    40.00               0    11 o
   6  -1 -14  1725.40  1501.10    53.70               0    11 o
   6  -1 -13   597.34   609.50    45.80               0    11 o
   6  -1 -12   813.06   938.50    49.50               0    11 o
   6  -1 -11   292.81   362.90    39.20               0    11 o
   6  -1 -10   460.51   393.10    36.00               0    11 o
   6  -1  -9   267.13   229.30    35.40               0    11 o
   6  -1  -8    59.09    97.30    33.40               0    11 <
   7  -1 -32    67.40    84.50    20.00               0    11 o
   7  -1 -31    40.47    66.80    17.20               0    11 o
   7  -1 -30    52.47    85.90    20.40               0    11 o
   7  -1 -29    26.96    76.30    18.60               0    11 o
   7  -1 -28    53.66    70.00    19.40               0    11 o
   7  -1 -27    33.26    54.70    20.30               0    11 <
   7  -1 -26    84.69    99.70    21.70               0    11 o
   7  -1 -25    64.26    74.40    24.70               0    11 o
   7  -1 -24     7.61    23.40    20.50               0    11 <
   7  -1 -23    68.65    55.90    20.80               0    11 <
   7  -1 -22    20.67    34.50    21.90               0    11 <
   7  -1 -21   282.47   383.00    31.80               0    11 o
   8  -1 -33    62.30    37.40    14.60               0    11 <
   8  -1 -32    49.67    56.20    14.60               0    11 o
   8  -1 -31    41.26    81.50    16.10               0    11 o
   9  -2  29    65.67    46.80    24.70               0    11 <
   9  -2  30     9.53    45.60    24.30               0    11 <
   9  -2  31    61.08    42.00    21.20               0    11 <
   9  -2  32     9.92    18.50    21.30               0    11 <
  10  -2  -2    17.83   -10.20    17.60               0    11 <
  10  -2  -1   100.76    70.30    24.30               0    11 <
  10  -2   0     3.10    18.70    20.60               0    11 <
  10  -2   1    55.63    34.80    25.80               0    11 <
  10  -2   2    14.89    15.70    19.40               0    11 <
  10  -2   3   119.01   160.40    25.50               0    11 o
  10  -2   4    38.41   100.50    25.80               0    11 o
  10  -2   5   376.87   507.50    33.10               0    11 o
  10  -2   6   185.70   219.20    33.40               0    11 o
  10  -2   7   366.93   449.90    35.70               0    11 o
  10  -2   8    61.63   144.00    27.60               0    11 o
  10  -2   9    95.93    79.00    25.20               0    11 o
  10  -2  10    44.55    43.30    22.20               0    11 <
  10  -2  11    23.66    21.10    21.30               0    11 <
  10  -2  12    31.57    77.90    24.60               0    11 o
  10  -2  13   105.69   191.70    27.30               0    11 o
  10  -2  14    82.29    33.40    22.30               0    11 <
  10  -2  15    76.39    57.90    23.20               0    11 <
  10  -2  16    38.85    93.10    23.20               0    11 o
  10  -2  17   133.86    99.90    23.30               0    11 o
  10  -2  18    47.19    85.40    22.20               0    11 o
  10  -2  19    74.97    89.20    20.40               0    11 o
  10  -2  20    86.61   137.10    22.00               0    11 o
  10  -2  21    40.70    32.70    20.10               0    11 <
  10  -2  22    39.16    62.20    21.40               0    11 <
  10  -2  23    42.52    55.70    18.80               0    11 <
  10  -2  24    14.03   -17.60    15.20               0    11 <
  10  -2  25    56.28   148.10    23.20               0    11 o
  10  -2  26    93.98   118.80    22.30               0    11 o
  10  -2  27    16.08    26.10    17.00               0    11 <
  10  -2  28    39.40    40.70    19.00               0    11 <
  10  -2  29    63.52   105.00    23.60               0    11 o
  10  -2  30     3.83    -1.40    18.80               0    11 <
  11  -2 -18    14.19    16.50    14.00               0    11 <
  11  -2 -17    41.98    97.40    17.70               0    11 o
  11  -2 -16    35.95    37.70    18.10               0    11 <
  11  -2 -15    37.42    56.90    16.20               0    11 o
  11  -2 -14    13.91    23.10    16.20               0    11 <
  11  -2 -13    14.20    27.30    16.00               0    11 <
  11  -2 -12    26.94    16.40    19.00               0    11 <
  11  -2 -11    29.54    74.80    22.40               0    11 o
  11  -2 -10    50.62   107.50    23.00               0    11 o
  11  -2  -9     7.05    39.00    21.30               0    11 <
  11  -2  -8    39.40     9.60    17.40               0    11 <
  11  -2  -7   206.50   167.90    22.00               0    11 o
  11  -2  -6    17.43    30.60    18.90               0    11 <
  11  -2  -5    50.65    41.30    19.40               0    11 <
  11  -2  -4    89.76   124.30    22.40               0    11 o
  11  -2  -3    54.77    46.30    18.80               0    11 <
  11  -2  -2     9.48    25.80    19.80               0    11 <
  11  -2  -1    36.72    54.60    18.40               0    11 <
  11  -2   0    77.23    98.30    21.10               0    11 o
  11  -2   1    19.70    27.80    17.90               0    11 <
  11  -2   2    16.05    -0.40    14.90               0    11 <
  11  -2   3    84.43    77.40    18.30               0    11 o
  11  -2   4    82.10   156.50    21.90               0    11 o
  11  -2   5    34.96    44.60    20.30               0    11 <
  11  -2   6    21.76    73.70    18.70               0    11 o
  12  -2 -23    29.97    19.80    11.90               0    11 <
  12  -2 -22    46.51    32.00    13.80               0    11 <
  12  -2 -21     6.57    23.10    13.10               0    11 <
  12  -2 -20     7.86    -0.20    11.90               0    11 <
  12  -2 -19    44.38     6.00    12.50               0    11 <
  12  -2 -18    18.46    19.60    14.40               0    11 <
  12  -2 -17    30.88    24.50    13.50               0    11 <
  12  -2 -16    28.07    39.10    16.50               0    11 <
  12  -2 -15    44.37    42.50    16.30               0    11 <
  12  -2 -14    29.61    41.10    16.30               0    11 <
  12  -2 -13    42.33    23.70    15.30               0    11 <
  12  -2 -12    58.67    89.90    18.20               0    11 o
  12  -2 -11     9.20    27.20    17.90               0    11 <
  12  -2 -10   127.99   136.70    19.70               0    11 o
  15  -3   4    40.81    37.70    14.60               0    11 <
  15  -3   5    38.33    20.30    12.00               0    11 <
  15  -3   6     4.57     8.40     9.90               0    11 <
 -14   3   1    27.95    45.30    18.00               0    12 <
 -14   3   2     8.66    21.40    16.20               0    12 <
 -14   3   3    44.32    38.80    17.10               0    12 <
 -14   3   4    92.69   109.50    18.50               0    12 o
 -14   3   5    17.20     6.60    13.50               0    12 <
 -14   3   6    18.70    17.70    14.30               0    12 <
 -14   3   7    10.14    18.50    14.00               0    12 <
 -14   3   8    10.77    49.10    16.60               0    12 <
 -14   3   9   174.70   136.90    18.00               0    12 o
 -14   3  10    34.45    37.60    18.20               0    12 <
 -14   3  11    20.58    45.80    17.10               0    12 <
 -14   3  12    20.55    44.70    16.10               0    12 <
 -14   3  13    22.85    35.50    15.10               0    12 <
 -14   3  14    20.91     2.70    12.00               0    12 <
 -14   3  15    35.80    41.80    14.10               0    12 <
 -13   3 -18    19.09    38.00    15.20               0    12 <
 -13   3 -17    79.38    56.80    17.20               0    12 o
 -13   3 -16    73.24    76.40    18.40               0    12 o
 -13   3 -15    48.76    51.00    16.20               0    12 o
 -13   3 -14   209.51   223.10    23.90               0    12 o
 -13   3 -13    11.78    12.20    14.00               0    12 <
 -13   3 -12    16.74    34.90    16.00               0    12 <
 -13   3 -11    83.62    74.20    17.70               0    12 o
 -13   3 -10    67.91    66.70    18.30               0    12 o
 -13   3  -9    28.74    17.20    17.40               0    12 <
 -13   3  -8   131.15   200.50    21.50               0    12 o
 -13   3  -7    91.11    89.10    20.80               0    12 o
 -13   3  -6    33.28    47.50    18.80               0    12 <
 -13   3  -5    59.34    67.50    18.90               0    12 o
 -13   3  -4   158.00    89.80    19.10               0    12 o
 -13   3  -3   182.38   224.20    25.40               0    12 o
 -13   3  -2   135.82   239.00    23.00               0    12 o
 -13   3  -1    52.63    61.30    18.60               0    12 o
 -13   3   0    93.46    34.60    18.10               0    12 <
 -13   3   1     8.45    19.90    16.90               0    12 <
 -13   3   2    12.69    38.80    17.80               0    12 <
 -13   3   3    46.33    50.00    18.10               0    12 <
 -13   3   4    63.53    81.90    17.90               0    12 o
 -13   3   5    92.00    76.90    17.30               0    12 o
 -13   3   6    13.76    33.60    15.50               0    12 <
 -13   3   7    38.40    19.90    14.10               0    12 <
 -13   3   8    50.97    55.70    16.10               0    12 o
 -13   3   9    28.91    51.40    16.70               0    12 o
 -13   3  10    49.92    35.50    18.30               0    12 <
 -13   3  11   105.36   102.20    19.90               0    12 o
 -13   3  12    57.94    28.40    16.70               0    12 <
 -12   3 -25    69.40    80.90    15.80               0    12 o
 -12   3 -24    39.54    18.20    12.90               0    12 <
 -12   3 -23    13.24    44.80    15.20               0    12 <
 -12   3 -22   118.20   119.80    17.30               0    12 o
 -12   3 -21    10.66     4.00    11.60               0    12 <
 -12   3 -20   120.38    95.60    18.30               0    12 o
 -12   3 -19   296.52   402.80    26.10               0    12 o
 -12   3 -18    92.88   100.70    20.80               0    12 o
 -12   3 -17   246.13   239.00    23.90               0    12 o
 -12   3 -16    13.87    39.30    18.20               0    12 <
 -12   3 -15    42.85    61.10    18.10               0    12 o
 -10   2  14   108.71    43.20    24.10               0    12 <
 -10   2  15   107.57   135.10    24.80               0    12 o
 -10   2  16    27.97    28.50    21.60               0    12 <
 -10   2  17   110.07   128.80    22.00               0    12 o
 -10   2  18    75.86   103.30    21.30               0    12 o
 -10   2  19   114.66   155.10    22.90               0    12 o
 -10   2  20   111.06   133.40    22.00               0    12 o
 -10   2  21    37.16    19.90    17.50               0    12 <
 -10   2  22    26.80    59.00    18.50               0    12 o
 -10   2  23    38.95    35.30    18.10               0    12 <
 -10   2  24    16.26    17.10    18.40               0    12 <
 -10   2  25    17.02    42.90    21.70               0    12 <
 -10   2  26   136.60   207.60    26.10               0    12 o
 -10   2  27    49.96    28.30    20.50               0    12 <
 -10   2  28    28.50    11.40    18.10               0    12 <
 -10   2  29   102.14    87.90    21.20               0    12 o
 -10   2  30    13.04     0.60    18.00               0    12 <
  -9   2 -10    46.03    41.40    24.60               0    12 <
  -9   2  -9   112.32   131.50    26.10               0    12 o
  -9   2  -8   111.68   163.60    27.80               0    12 o
  -9   2  -7   217.27   296.50    31.20               0    12 o
  -9   2  -6   368.18   369.40    35.80               0    12 o
  -9   2  -5   366.34   329.10    35.70               0    12 o
  -9   2  -4  1861.10  1621.70    49.70               0    12 o
  -9   2  -3   306.38   256.10    32.50               0    12 o
  -9   2  -2   395.89   463.00    40.30               0    12 o
  -9   2  -1   798.20   779.70    39.40               0    12 o
  -9   2   0    43.44   120.20    31.30               0    12 o
  -9   2   1   804.41   717.70    39.60               0    12 o
  -9   2   2   337.85   311.50    34.30               0    12 o
  -9   2   3   326.99   318.70    37.30               0    12 o
  -9   2   4  1279.20  1202.80    47.10               0    12 o
  -9   2   5   309.88   347.40    35.80               0    12 o
  -9   2   6   276.14   381.70    32.70               0    12 o
  -9   2   7   198.36   200.70    26.30               0    12 o
  -9   2   8    68.00   128.90    28.50               0    12 o
  -9   2   9   389.26   404.30    35.40               0    12 o
  -9   2  10    44.68    73.50    31.60               0    12 <
  -9   2  11   538.82   682.50    35.80               0    12 o
  -9   2  12   124.67   109.40    26.70               0    12 o
  -9   2  13   416.99   456.00    33.30               0    12 o
  -9   2  14   103.48   136.00    25.20               0    12 o
  -9   2  15   179.82   163.40    25.30               0    12 o
  -9   2  16   328.43   328.30    28.50               0    12 o
  -8   2 -25    86.87    98.90    21.50               0    12 o
  -8   2 -24   240.85   327.30    25.80               0    12 o
  -8   2 -23    63.61    56.60    18.60               0    12 o
  -8   2 -22    98.80    57.90    20.70               0    12 <
  -8   2 -21   109.50   159.70    25.60               0    12 o
  -8   2 -20   333.21   268.10    29.70               0    12 o
  -8   2 -19   116.31   184.90    29.80               0    12 o
  -8   2 -18   753.14   795.20    39.70               0    12 o
  -8   2 -17   177.85   233.70    34.50               0    12 o
  -8   2 -16   575.01   649.00    40.00               0    12 o
  -8   2 -15   245.46   398.10    36.20               0    12 o
  -8   2 -14   338.94   355.80    38.30               0    12 o
  -8   2 -13   243.04   296.00    36.10               0    12 o
  -7   2 -35    78.55    30.00    16.90               0    12 <
  -7   2 -34    69.71   121.00    23.40               0    12 o
  -7   2 -33   126.20   106.70    19.70               0    12 o
  -7   2 -32    36.31    39.90    16.10               0    12 <
  -7   2 -31    16.51    42.60    18.80               0    12 <
  -7   2 -30    53.47   127.10    20.50               0    12 o
  -5   1   4  2236.10  1774.40    70.20               0    12 o
  -5   1   5  2161.50  2018.20    71.00               0    12 o
  -5   1   6   162.54   107.00    49.80               0    12 <
  -5   1   7  2209.90  1916.30    70.40               0    12 o
  -5   1   8  3106.40  2619.20    73.40               0    12 o
  -5   1   9  1646.40  1460.30    65.00               0    12 o
  -5   1  10  2094.80  1930.80    66.70               0    12 o
  -5   1  11  1111.80   942.30    56.30               0    12 o
  -5   1  12  1158.90  1070.90    54.40               0    12 o
  -5   1  13   955.50   960.50    59.60               0    12 o
  -5   1  14  2087.10  1947.70    60.70               0    12 o
  -5   1  15   697.74   706.00    50.70               0    12 o
  -5   1  16   554.15   613.10    47.10               0    12 o
  -5   1  17   534.96   738.30    48.00               0    12 o
  -5   1  18   552.95   604.20    49.10               0    12 o
  -5   1  19  1192.50  1510.10    53.70               0    12 o
  -5   1  20   525.44   458.00    42.50               0    12 o
  -5   1  21   630.96   737.60    39.80               0    12 o
  -5   1  22    95.30    98.20    33.80               0    12 <
  -5   1  23   237.64   186.60    32.40               0    12 o
  -5   1  24   105.58   130.50    33.20               0    12 o
  -5   1  25   216.03   143.20    32.50               0    12 o
  -5   1  26    12.52    15.40    24.60               0    12 <
  -5   1  27    56.52    54.60    25.20               0    12 <
  -5   1  28    31.26    65.70    25.00               0    12 <
  -4   1 -15  1079.90  1238.50    58.20               0    12 o
  -4   1 -14  2532.40  2537.70    70.10               0    12 o
  -4   1 -13   537.51   453.50    56.20               0    12 o
  -4   1 -12  1838.60  1827.30    65.10               0    12 o
  -4   1 -11   520.20   681.20    62.00               0    12 o
  -4   1 -10   650.49   753.20    58.30               0    12 o
  -4   1  -9  1014.80   569.10    57.60               0    12 o
  -4   1  -8  1299.30   883.50    69.60               0    12 o
  -3   1 -28   245.37   535.60    47.40               0    12 o
  -3   1 -27  1104.10  1175.40    51.30               0    12 o
   1   0 -19 12674.00 11203.10   126.90               0    12 o
   1   0 -18   177.08   528.80    90.00               0    12 o
   2   0 -34    33.14   186.70    28.80               0    12 o
   2   0 -33    63.05   210.80    30.90               0    12 o
   2   0 -32    67.12   161.30    28.80               0    12 o
   2   0 -31    36.10    37.20    24.30               0    12 <
   4  -1  15   868.60   996.10    61.00               0    12 o
   4  -1  16   153.93   283.00    44.90               0    12 o
   4  -1  17    60.04    34.10    39.50               0    12 <
   4  -1  18  1966.40  1953.80    60.90               0    12 o
   4  -1  19   430.74   497.70    50.60               0    12 o
   4  -1  20   297.88   415.10    48.30               0    12 o
   4  -1  21   903.96   893.10    52.10               0    12 o
   4  -1  22   148.35   287.00    48.00               0    12 o
   4  -1  23   281.79   381.10    43.80               0    12 o
   4  -1  24   276.11   526.70    45.90               0    12 o
   4  -1  25   179.18   199.00    37.40               0    12 o
   4  -1  26   165.13   264.40    42.30               0    12 o
   4  -1  27   457.76   393.10    39.50               0    12 o
   4  -1  28    53.43    96.90    33.10               0    12 <
   4  -1  29    53.38   144.50    33.50               0    12 o
   4  -1  30   137.44   135.10    33.10               0    12 o
   4  -1  31   330.45   329.30    36.30               0    12 o
   4  -1  32   337.35   243.20    36.90               0    12 o
   4  -1  33    18.30   103.30    30.40               0    12 o
   4  -1  34   137.34   121.10    34.00               0    12 o
   4  -1  35    58.57   124.90    34.00               0    12 o
   4  -1  36   271.11   210.60    35.80               0    12 o
   4  -1  37    73.23    54.00    32.10               0    12 <
   4  -1  38   418.15   298.70    34.00               0    12 o
   5  -1 -11  1012.50  1006.10    58.40               0    12 o
   5  -1 -10  2217.00  2188.90    69.60               0    12 o
   5  -1  -9  1625.30  1507.10    66.80               0    12 o
   5  -1  -8  2260.10  2365.00    76.40               0    12 o
   5  -1  -7  2622.80  2443.10    72.40               0    12 o
   5  -1  -6   246.13   216.30    56.00               0    12 o
   5  -1  -5  2273.60  2145.80    70.40               0    12 o
   5  -1  -4  1950.20  1241.80    64.30               0    12 o
   5  -1  -3  1643.30  1063.20    57.80               0    12 o
   5  -1  -2   317.99   419.80    53.60               0    12 o
   5  -1  -1    43.01   104.00    45.60               0    12 <
   5  -1   0  1007.60   680.30    52.50               0    12 o
   6  -1 -27   246.34   361.10    28.80               0    12 o
   6  -1 -26    99.10   155.80    28.30               0    12 o
   6  -1 -25   115.06   191.40    30.80               0    12 o
   6  -1 -24   905.52   823.40    38.40               0    12 o
   6  -1 -23    68.71   220.70    29.60               0    12 o
   6  -1 -22    56.20    88.20    28.60               0    12 o
   6  -1 -21   237.30   183.80    28.40               0    12 o
   6  -1 -20   556.80   469.80    34.40               0    12 o
   6  -1 -19   302.18   256.90    33.20               0    12 o
   6  -1 -18    96.46   101.10    28.20               0    12 o
   6  -1 -17    73.62    36.20    27.20               0    12 <
   6  -1 -16   275.99   186.70    33.00               0    12 o
   7  -1 -35    94.61   158.50    20.30               0    12 o
   7  -1 -34    14.34    24.00    15.90               0    12 <
   7  -1 -33    26.58    25.00    14.10               0    12 <
   7  -1 -32    73.17    84.50    20.00               0    12 o
   7  -1 -31    46.28    66.80    17.20               0    12 o
   7  -1 -30    54.03    85.90    20.40               0    12 o
   7  -1 -29    31.33    76.30    18.60               0    12 o
   9  -2   3   523.24   541.60    41.40               0    12 o
   9  -2   4  1298.40  1348.70    49.00               0    12 o
   9  -2   5   282.74   320.90    37.70               0    12 o
   9  -2   6   471.30   489.70    35.10               0    12 o
   9  -2   7   155.16   246.70    33.60               0    12 o
   9  -2   8    63.09    93.70    29.60               0    12 o
   9  -2   9   300.74   352.00    30.00               0    12 o
   9  -2  10    53.24    46.90    24.90               0    12 <
   9  -2  11   261.70   361.50    31.10               0    12 o
   9  -2  12   104.78   155.50    28.80               0    12 o
   9  -2  13   333.00   446.90    34.50               0    12 o
   9  -2  14   102.51   210.10    31.20               0    12 o
   9  -2  15   166.43   119.20    27.60               0    12 o
   9  -2  16   450.39   497.60    35.70               0    12 o
   9  -2  17   132.12   145.30    30.20               0    12 o
   9  -2  18   132.87   140.10    26.20               0    12 o
   9  -2  19    90.65    49.70    21.20               0    12 <
   9  -2  20    85.97   107.90    26.70               0    12 o
   9  -2  21   128.25   135.30    25.70               0    12 o
   9  -2  22   124.22   138.90    25.60               0    12 o
   9  -2  23    14.16    76.70    23.60               0    12 o
   9  -2  24    53.20    53.90    22.20               0    12 <
   9  -2  25    11.84     9.10    18.70               0    12 <
   9  -2  26    18.83    47.50    20.80               0    12 <
   9  -2  27    98.48    69.60    18.60               0    12 o
   9  -2  28    21.42   -10.00    18.50               0    12 <
   9  -2  29    74.44    46.80    24.70               0    12 <
   9  -2  30    10.02    45.60    24.30               0    12 <
   9  -2  31    69.07    42.00    21.20               0    12 <
   9  -2  32    12.38    18.50    21.30               0    12 <
  10  -2 -17    21.72     6.20    12.60               0    12 <
  10  -2 -16    17.22    16.70    14.80               0    12 <
  10  -2 -15    13.69    44.40    17.30               0    12 <
  10  -2 -14    60.73    21.00    19.40               0    12 <
  10  -2 -13   315.54   388.70    26.70               0    12 o
  10  -2 -12    22.17    35.20    20.40               0    12 <
  10  -2 -11    25.03    44.90    20.90               0    12 <
  10  -2 -10    35.07    32.80    20.90               0    12 <
  10  -2  -9   152.37   144.70    26.70               0    12 o
  10  -2  -8   151.09   193.90    28.60               0    12 o
  10  -2  -7   548.42   583.00    36.40               0    12 o
  10  -2  -6   206.80   141.70    29.00               0    12 o
  10  -2  -5   391.71   450.40    39.90               0    12 o
  10  -2  -4   118.68    82.90    28.30               0    12 <
  10  -2  -3    71.19   106.70    26.50               0    12 o
  10  -2  -2    22.18   -10.20    17.60               0    12 <
  10  -2  -1   114.19    70.30    24.30               0    12 <
  10  -2   0     4.21    18.70    20.60               0    12 <
  10  -2   1    69.39    34.80    25.80               0    12 <
  10  -2   2    16.84    15.70    19.40               0    12 <
  10  -2   3   137.22   160.40    25.50               0    12 o
  10  -2   4    45.38   100.50    25.80               0    12 o
  10  -2   5   415.59   507.50    33.10               0    12 o
  10  -2   6   201.79   219.20    33.40               0    12 o
  11  -2 -27    38.24    35.30    12.70               0    12 <
  11  -2 -26    20.76    31.50    13.50               0    12 <
  11  -2 -25    61.96    54.00    15.50               0    12 o
  11  -2 -24    84.05   102.00    17.90               0    12 o
  11  -2 -23    39.12    18.20    13.30               0    12 <
  11  -2 -22    41.43    42.70    16.50               0    12 <
  11  -2 -21    79.40   101.60    19.90               0    12 o
  11  -2 -20    39.03    42.10    16.40               0    12 <
  11  -2 -19    11.28    -9.60     7.70               0    12 <
  11  -2 -18    16.25    16.50    14.00               0    12 <
  11  -2 -17    47.61    97.40    17.70               0    12 o
  11  -2 -16    40.29    37.70    18.10               0    12 <
  11  -2 -15    40.81    56.90    16.20               0    12 o
  11  -2 -14    15.59    23.10    16.20               0    12 <
  11  -2 -13    15.14    27.30    16.00               0    12 <
  11  -2 -12    30.98    16.40    19.00               0    12 <
  14  -3  -2    12.45    24.40    15.20               0    12 <
  14  -3  -1    17.81    48.00    15.50               0    12 o
  14  -3   0   137.18   143.00    20.20               0    12 o
  14  -3   1    30.32    13.60    14.80               0    12 <
  14  -3   2     4.58    21.70    15.20               0    12 <
  14  -3   3    66.43    76.00    16.20               0    12 o
  14  -3   4    48.27    39.20    15.30               0    12 <
  14  -3   5    60.17    59.80    16.10               0    12 o
  14  -3   6    59.98    59.80    16.20               0    12 o
  14  -3   7    42.65    31.50    16.80               0    12 <
  14  -3   8    38.52    46.80    17.40               0    12 <
  14  -3   9   150.65   134.60    20.70               0    12 o
  14  -3  10    48.58    55.20    17.80               0    12 o
  14  -3  11    28.28    11.40    15.10               0    12 <
  14  -3  12    56.27    30.00    13.70               0    12 <
  14  -3  13    17.96    -1.80    13.20               0    12 <
  14  -3  14    40.98    40.80    16.40               0    12 <
  14  -3  15     3.51     4.40    16.60               0    12 <
  15  -3  -6    10.01   -17.10     9.90               0    12 <
  15  -3  -5    49.31    53.70    15.20               0    12 o
  15  -3  -4     6.19     4.30    12.40               0    12 <
  15  -3  -3     4.18     7.20    12.60               0    12 <
  15  -3  -2     5.98    15.60    13.50               0    12 <
  15  -3  -1    30.24    41.40    16.60               0    12 <
  15  -3   0     7.60     2.00    11.30               0    12 <
  15  -3   1    91.42    88.20    15.50               0    12 o
  15  -3   2    38.54    56.50    15.10               0    12 o
  15  -3   3     6.54    -9.10     9.50               0    12 <
  15  -3   4    45.40    37.70    14.60               0    12 <
  15  -3   5    44.46    20.30    12.00               0    12 <
  15  -3   6     6.49     8.40     9.90               0    12 <
 -13   3   5    83.46    76.90    17.30               0    13 o
 -13   3   6    17.78    33.60    15.50               0    13 <
 -13   3   7    35.20    19.90    14.10               0    13 <
 -13   3   8    45.01    55.70    16.10               0    13 o
 -13   3   9    24.22    51.40    16.70               0    13 o
 -13   3  10    54.88    35.50    18.30               0    13 <
 -13   3  11   107.73   102.20    19.90               0    13 o
 -13   3  12    56.19    28.40    16.70               0    13 <
 -13   3  13    35.15    29.80    14.30               0    13 <
 -13   3  14    66.57    51.60    17.40               0    13 <
 -13   3  15     6.47    31.20    17.00               0    13 <
 -13   3  16    28.71    20.40    13.90               0    13 <
 -13   3  17    45.97    30.80    13.00               0    13 <
 -13   3  18    14.59     5.60    11.50               0    13 <
 -13   3  19    23.72    36.90    14.20               0    13 <
 -13   3  20     4.41    -2.50     9.80               0    13 <
 -13   3  21     9.08    15.60    11.20               0    13 <
 -12   3 -18    89.21   100.70    20.80               0    13 o
 -12   3 -17   271.03   239.00    23.90               0    13 o
 -12   3 -16    16.06    39.30    18.20               0    13 <
 -12   3 -15    42.55    61.10    18.10               0    13 o
 -12   3 -14    19.15    53.90    19.30               0    13 <
 -12   3 -13    21.28    16.70    13.40               0    13 <
 -12   3 -12    39.57    22.90    17.30               0    13 <
 -12   3 -11   103.23   160.50    21.10               0    13 o
 -12   3 -10    39.63    54.60    18.70               0    13 <
 -12   3  -9   214.63   138.30    22.80               0    13 o
 -12   3  -8   162.04   187.90    21.90               0    13 o
 -12   3  -7    22.90     7.20    16.20               0    13 <
 -12   3  -6    46.65    30.00    16.90               0    13 <
 -12   3  -5    30.56    84.50    20.60               0    13 o
 -12   3  -4    88.13   159.50    21.40               0    13 o
 -12   3  -3    19.54    82.00    24.30               0    13 o
 -12   3  -2    86.16    76.70    20.10               0    13 o
 -12   3  -1    72.08   198.80    24.40               0    13 o
 -12   3   0   173.69   319.10    29.00               0    13 o
 -12   3   1   344.13   249.40    26.80               0    13 o
 -12   3   2    90.25    97.10    22.30               0    13 o
 -12   3   3    23.69    59.20    19.60               0    13 o
 -12   3   4    95.31   113.40    22.50               0    13 o
 -12   3   5    57.67    81.50    20.20               0    13 o
 -12   3   6   116.14   125.10    20.60               0    13 o
 -12   3   7    73.56   107.40    22.70               0    13 o
 -12   3   8    65.12    97.00    23.40               0    13 o
 -12   3   9   398.37   373.90    28.80               0    13 o
 -12   3  10   133.31   161.80    24.60               0    13 o
 -12   3  11   119.30   111.60    20.60               0    13 o
 -12   3  12    62.24    81.70    20.00               0    13 o
 -11   3 -28    83.83   119.60    18.70               0    13 o
 -11   3 -27    91.79    58.70    15.30               0    13 o
 -11   3 -26    82.91   106.50    19.70               0    13 o
 -11   3 -25   111.07    63.90    16.80               0    13 o
 -11   3 -24   131.07   117.00    20.50               0    13 o
 -11   3 -23   140.86    91.60    18.00               0    13 o
 -11   3 -22     8.53   -12.70    16.60               0    13 <
 -11   3 -21   251.16   237.60    22.30               0    13 o
 -11   3 -20    19.59    20.00    16.90               0    13 <
 -11   3 -19   220.23   354.00    25.50               0    13 o
 -11   3 -18   128.27   112.20    22.50               0    13 o
  -9   2  10    43.26    73.50    31.60               0    13 <
  -9   2  11   539.26   682.50    35.80               0    13 o
  -9   2  12   124.62   109.40    26.70               0    13 o
  -9   2  13   429.54   456.00    33.30               0    13 o
  -9   2  14    98.93   136.00    25.20               0    13 o
  -9   2  15   193.73   163.40    25.30               0    13 o
  -9   2  16   324.67   328.30    28.50               0    13 o
  -9   2  17   211.84   160.20    26.00               0    13 o
  -9   2  18   208.28   176.70    24.00               0    13 o
  -9   2  19    64.49    51.00    18.90               0    13 <
  -9   2  20   110.55    72.10    18.50               0    13 o
  -9   2  21   103.93   110.30    20.60               0    13 o
  -9   2  22   112.59    96.50    17.70               0    13 o
  -9   2  23    35.54    17.60    13.50               0    13 <
  -9   2  24   102.87    79.70    16.90               0    13 o
  -9   2  25    22.65    55.10    17.90               0    13 o
  -9   2  26    19.29    16.20    16.30               0    13 <
  -9   2  27    93.97    96.30    20.70               0    13 o
  -9   2  28    32.90    62.50    18.50               0    13 o
  -9   2  29    74.85    48.50    19.20               0    13 <
  -9   2  30     9.42     4.10    14.20               0    13 <
  -9   2  31    56.28    29.40    18.30               0    13 <
  -9   2  32     8.37    43.80    18.40               0    13 <
  -8   2 -15   233.47   398.10    36.20               0    13 o
  -8   2 -14   350.09   355.80    38.30               0    13 o
  -8   2 -13   235.14   296.00    36.10               0    13 o
  -8   2 -12   642.45   581.90    41.20               0    13 o
  -8   2 -11  1232.30  1059.40    46.90               0    13 o
  -8   2 -10   616.84   546.40    40.60               0    13 o
  -8   2  -9  1016.10   973.90    47.20               0    13 o
  -8   2  -8   280.60   400.90    47.40               0    13 o
  -8   2  -7  1709.60  2250.80    63.00               0    13 o
  -8   2  -6  1536.20  1703.70    57.90               0    13 o
  -8   2  -5   672.37   515.40    47.30               0    13 o
  -8   2  -4   979.46   761.90    47.20               0    13 o
  -8   2  -3   578.04   674.50    48.80               0    13 o
  -8   2  -2  2527.40  2370.00    57.80               0    13 o
  -8   2  -1   192.59   166.70    39.90               0    13 o
  -8   2   0   124.01   116.50    35.30               0    13 o
  -8   2   1    54.09    84.10    31.00               0    13 <
  -8   2   2  2732.70  2143.90    56.30               0    13 o
  -8   2   3   541.36   537.80    44.20               0    13 o
  -7   2 -31    29.69    42.60    18.80               0    13 <
  -7   2 -30    60.44   127.10    20.50               0    13 o
  -7   2 -29    68.50    30.40    18.80               0    13 <
  -7   2 -28   132.63    93.60    19.60               0    13 o
  -7   2 -27    92.66    79.30    22.10               0    13 o
  -7   2 -26    96.43   196.80    27.20               0    13 o
  -7   2 -25   224.29   225.20    25.80               0    13 o
  -7   2 -24    92.57    88.90    23.20               0    13 o
  -7   2 -23    43.31    79.60    23.90               0    13 o
  -7   2 -22   369.98   409.80    34.70               0    13 o
  -5   1  21   630.83   737.60    39.80               0    13 o
  -5   1  22    97.91    98.20    33.80               0    13 <
  -5   1  23   234.94   186.60    32.40               0    13 o
  -5   1  24   111.10   130.50    33.20               0    13 o
  -5   1  25   195.31   143.20    32.50               0    13 o
  -5   1  26    11.52    15.40    24.60               0    13 <
  -5   1  27    63.39    54.60    25.20               0    13 <
  -5   1  28    35.11    65.70    25.00               0    13 <
  -5   1  29    29.91    57.00    26.40               0    13 <
  -5   1  30    35.97    67.80    25.80               0    13 <
  -5   1  31    35.39     0.00    22.60               0    13 <
  -5   1  32    34.07    49.40    24.10               0    13 <
  -5   1  33    42.91    73.10    23.40               0    13 o
  -5   1  34    85.35   127.80    25.80               0    13 o
  -5   1  35   165.49   168.30    27.40               0    13 o
  -5   1  36    68.80    82.40    24.90               0    13 o
  -5   1  37    10.68    19.80    20.90               0    13 <
  -4   1  -9  1083.50   569.10    57.60               0    13 o
  -4   1  -8  1354.30   883.50    69.60               0    13 o
  -4   1  -7  4432.60  3933.40    96.50               0    13 o
  -4   1  -6  7640.20  6099.90    99.50               0    13 o
  -4   1  -5   969.14  1051.30    79.80               0    13 o
  -4   1  -4  1004.60   959.40    75.70               0    13 o
  -4   1  -3  7617.50  7053.70   109.60               0    13 o
  -4   1  -2  1475.50  1318.80    77.90               0    13 o
  -4   1  -1  2395.50  2120.10    80.80               0    13 o
  -4   1   0  1461.00  1020.80    70.50               0    13 o
  -3   1 -26   863.30  1114.30    55.30               0    13 o
  -3   1 -25   641.46  1138.40    51.10               0    13 o
  -3   1 -24   685.36  1040.10    66.30               0    13 o
   1   0 -21   215.83   421.30    58.30               0    13 o
   2   0 -38   307.06   302.10    28.50               0    13 o
   2   0 -37    30.09    27.00    23.40               0    13 <
   2   0 -36    58.74    72.20    23.70               0    13 o
   2   0 -35    83.22    86.70    25.30               0    13 o
   2   0 -34    44.64   186.70    28.80               0    13 o
   4  -1   3  7195.30  6538.80   103.30               0    13 o
   4  -1   4  1113.70   922.50    81.40               0    13 o
   4  -1   5  1015.70   972.00    77.60               0    13 o
   4  -1   6  8282.50  7193.40   109.40               0    13 o
   4  -1   7  4305.60  3819.80    96.80               0    13 o
   4  -1   8  1310.80  1051.50    66.30               0    13 o
   4  -1   9   657.11   315.80    56.60               0    13 o
   4  -1  10   700.84   739.40    59.90               0    13 o
   4  -1  11  1954.00  1968.70    70.90               0    13 o
   4  -1  12   913.70  1071.00    62.90               0    13 o
   4  -1  13   493.91   520.70    54.80               0    13 o
   4  -1  14  2693.30  2477.40    71.30               0    13 o
   4  -1  15   929.21   996.10    61.00               0    13 o
   4  -1  16   162.76   283.00    44.90               0    13 o
   4  -1  17    66.24    34.10    39.50               0    13 <
   5  -1 -20   361.13   337.70    40.40               0    13 o
   5  -1 -19   653.93   699.10    46.40               0    13 o
   5  -1 -18   402.26   538.20    43.20               0    13 o
   5  -1 -17   656.31   668.60    47.90               0    13 o
   5  -1 -16   500.34   615.10    45.70               0    13 o
   5  -1 -15   867.87   923.20    52.70               0    13 o
   5  -1 -14  1868.10  2037.80    59.10               0    13 o
   5  -1 -13   789.62   790.80    55.90               0    13 o
   5  -1 -12  1802.00  1636.80    59.40               0    13 o
   5  -1 -11  1041.70  1006.10    58.40               0    13 o
   5  -1 -10  2290.50  2188.90    69.60               0    13 o
   6  -1 -35    92.50   122.20    21.20               0    13 o
   6  -1 -34    99.46   133.80    22.60               0    13 o
   6  -1 -33   115.53    64.80    17.90               0    13 o
   6  -1 -32   381.69   335.50    24.90               0    13 o
   6  -1 -31    90.20    70.30    20.70               0    13 o
   6  -1 -30    77.57    72.30    18.90               0    13 o
   6  -1 -29   185.83   161.40    21.10               0    13 o
   6  -1 -28   145.10    50.00    20.00               0    13 <
   6  -1 -27   263.17   361.10    28.80               0    13 o
   6  -1 -26   120.44   155.80    28.30               0    13 o
   8  -2  11   540.59   571.20    41.80               0    13 o
   8  -2  12   552.65   637.20    40.50               0    13 o
   8  -2  13   248.12   233.70    33.80               0    13 o
   8  -2  14   471.95   456.30    38.90               0    13 o
   8  -2  15   488.48   642.20    40.00               0    13 o
   8  -2  16   702.79   869.20    44.00               0    13 o
   8  -2  17    67.61   142.80    35.30               0    13 o
   8  -2  18   689.17   724.20    41.00               0    13 o
   8  -2  19   177.52   203.80    34.10               0    13 o
   8  -2  20   346.65   255.00    33.50               0    13 o
   8  -2  21   158.50   193.90    32.80               0    13 o
   8  -2  22   150.71    99.50    27.80               0    13 o
   8  -2  23    43.89   160.60    29.60               0    13 o
   8  -2  24   235.63   255.90    29.60               0    13 o
   8  -2  25    92.76   114.30    25.50               0    13 o
   8  -2  26    14.31    64.70    25.30               0    13 <
   8  -2  27   165.16   104.50    23.00               0    13 o
   8  -2  28    13.07    11.10    19.30               0    13 <
   8  -2  29    58.04    77.60    23.10               0    13 o
   8  -2  30    31.36   104.70    25.10               0    13 o
   8  -2  31    37.80    47.00    23.60               0    13 <
   8  -2  32     8.42    22.80    23.60               0    13 <
   8  -2  33    42.88   120.50    25.30               0    13 o
   8  -2  34     6.29    24.90    20.20               0    13 <
   9  -2 -15   244.83   374.30    29.00               0    13 o
   9  -2 -14   141.60   102.90    26.20               0    13 o
   9  -2 -13   443.82   542.20    33.10               0    13 o
   9  -2 -12   205.56   225.60    33.80               0    13 o
   9  -2 -11   677.16   624.70    36.60               0    13 o
   9  -2 -10    64.72    56.40    27.30               0    13 <
   9  -2  -9   204.79   237.40    28.10               0    13 o
   9  -2  -8   116.69    84.10    28.20               0    13 <
   9  -2  -7   206.46   210.30    28.50               0    13 o
   9  -2  -6   345.90   386.60    34.80               0    13 o
   9  -2  -5   340.81   408.60    41.80               0    13 o
   9  -2  -4  1127.90  1331.70    54.80               0    13 o
   9  -2  -3   272.82   261.10    41.70               0    13 o
   9  -2  -2   195.84   210.00    34.60               0    13 o
   9  -2  -1   843.07   942.60    43.70               0    13 o
   9  -2   0    70.83    96.50    31.30               0    13 o
   9  -2   1   721.50   812.80    45.10               0    13 o
   9  -2   2   221.66   177.20    36.50               0    13 o
   9  -2   3   548.38   541.60    41.40               0    13 o
   9  -2   4  1409.00  1348.70    49.00               0    13 o
   9  -2   5   300.36   320.90    37.70               0    13 o
   9  -2   6   503.64   489.70    35.10               0    13 o
   9  -2   7   169.07   246.70    33.60               0    13 o
  10  -2 -30    24.58    24.20    14.40               0    13 <
  10  -2 -29    64.46    59.80    16.00               0    13 o
  10  -2 -28    80.37   178.30    18.60               0    13 o
  10  -2 -27    87.41    55.80    15.70               0    13 o
  10  -2 -26    57.02    84.80    18.20               0    13 o
  10  -2 -25    29.84    58.20    17.90               0    13 o
  10  -2 -24    49.71    51.10    16.10               0    13 o
  10  -2 -23    48.46    48.30    19.20               0    13 <
  10  -2 -22   111.97   142.30    21.90               0    13 o
  10  -2 -21    35.37    58.60    22.20               0    13 <
  10  -2 -20   283.98   255.50    23.10               0    13 o
  10  -2 -19    34.21    74.50    19.30               0    13 o
  10  -2 -18    74.12    72.10    17.20               0    13 o
  10  -2 -17    21.40     6.20    12.60               0    13 <
  10  -2 -16    20.43    16.70    14.80               0    13 <
  10  -2 -15    12.31    44.40    17.30               0    13 <
  10  -2 -14    59.77    21.00    19.40               0    13 <
  13  -3  -8    82.81   138.30    18.40               0    13 o
  13  -3  -7    49.92    39.60    15.90               0    13 <
  13  -3  -6    42.69    57.90    17.40               0    13 o
  13  -3  -5    47.27    34.60    16.20               0    13 <
  13  -3  -4    10.46    29.90    16.10               0    13 <
  13  -3  -3    32.28    26.90    13.40               0    13 <
  13  -3  -2     7.23    24.20    15.80               0    13 <
  13  -3  -1    41.75    41.80    16.60               0    13 <
  13  -3   0    32.26    72.00    19.40               0    13 o
  13  -3   1    68.62    65.90    17.90               0    13 o
  13  -3   2    77.85    61.40    18.80               0    13 o
  13  -3   3    95.49   140.30    20.60               0    13 o
  13  -3   4    69.60    85.10    19.00               0    13 o
  13  -3   5    49.81    77.50    17.40               0    13 o
  13  -3   6    16.21    49.00    18.30               0    13 <
  13  -3   7    95.14    91.90    18.20               0    13 o
  13  -3   8    50.80    55.10    16.40               0    13 o
  13  -3   9    28.59    30.20    15.50               0    13 <
  13  -3  10    45.34    40.40    15.60               0    13 <
  13  -3  11    64.80    47.50    15.50               0    13 o
  13  -3  12    33.60    49.60    15.10               0    13 o
  13  -3  13     6.87    -7.50    10.70               0    13 <
  13  -3  14   262.50   346.40    23.50               0    13 o
  13  -3  15    56.85    95.90    21.90               0    13 o
  13  -3  16    54.06    66.40    21.90               0    13 o
  13  -3  17   106.71   117.80    20.20               0    13 o
  13  -3  18    27.00    45.70    18.40               0    13 <
  13  -3  19     6.19    18.30    16.00               0    13 <
  13  -3  20    10.81    17.90    14.50               0    13 <
  13  -3  21     5.78     4.90    12.60               0    13 <
  14  -3 -15    15.79     9.90    11.40               0    13 <
  14  -3 -14    56.32    73.80    14.90               0    13 o
  14  -3 -13    50.88    45.50    15.10               0    13 o
  14  -3 -12    86.25   103.30    17.60               0    13 o
  14  -3 -11    93.67   141.70    17.70               0    13 o
  14  -3 -10    64.36   100.20    20.00               0    13 o
  14  -3  -9   155.74    91.30    16.20               0    13 o
  14  -3  -8    51.54    63.40    16.30               0    13 o
  14  -3  -7    12.00    57.90    16.40               0    13 o
  14  -3  -6    26.60    28.90    13.10               0    13 <
  14  -3  -5    41.91    32.00    14.60               0    13 <
  14  -3  -4    34.26    18.50    14.40               0    13 <
  14  -3  -3    33.98    36.50    15.20               0    13 <
  14  -3  -2    12.41    24.40    15.20               0    13 <
  14  -3  -1    18.30    48.00    15.50               0    13 o
  14  -3   0   134.27   143.00    20.20               0    13 o
  14  -3   1    36.26    13.60    14.80               0    13 <
  14  -3   2     3.74    21.70    15.20               0    13 <
  14  -3   3    64.49    76.00    16.20               0    13 o
  14  -3   4    50.13    39.20    15.30               0    13 <
 -15   4  -8     7.86    26.10    11.90               0    14 <
 -15   4  -7     5.40     2.00    10.50               0    14 <
 -15   4  -6    11.52    20.60    12.20               0    14 <
 -15   4  -5    84.86    81.20    15.10               0    14 o
 -15   4  -4    37.76    39.10    14.30               0    14 <
 -15   4  -3    44.21    33.70    15.60               0    14 <
 -15   4  -2    13.65    45.80    16.70               0    14 <
 -15   4  -1    51.74    57.20    17.30               0    14 o
 -15   4   0    80.64    39.30    15.40               0    14 <
 -15   4   1    46.61    35.30    16.80               0    14 <
 -15   4   2    33.46    31.90    15.80               0    14 <
 -15   4   3    54.53    35.30    18.20               0    14 <
 -15   4   4    45.63    36.40    17.00               0    14 <
 -15   4   5    77.72    48.70    16.20               0    14 o
 -15   4   6    13.58    49.20    17.40               0    14 <
 -15   4   7    22.54    56.10    15.30               0    14 o
 -15   4   8    17.12    18.90    14.70               0    14 <
 -14   4 -17    16.41     4.70    12.50               0    14 <
 -14   4 -16    23.05    44.00    13.90               0    14 o
 -14   4 -15    53.17    72.50    15.20               0    14 o
 -14   4 -14    25.78    23.30    14.30               0    14 <
 -14   4 -13   105.48   116.60    18.40               0    14 o
 -14   4 -12   113.49   119.30    19.50               0    14 o
 -14   4 -11   161.53    88.40    20.00               0    14 o
 -14   4 -10    64.45    44.30    15.40               0    14 <
 -14   4  -9    47.20    63.10    17.10               0    14 o
 -14   4  -8    43.22    26.10    15.50               0    14 <
 -14   4  -7   101.15    91.00    19.40               0    14 o
 -14   4  -6     9.09     1.90    13.10               0    14 <
 -14   4  -5    40.81    51.10    17.20               0    14 <
 -14   4  -4   228.34   219.90    21.80               0    14 o
 -14   4  -3    44.54    12.70    13.70               0    14 <
 -12   3  19   375.01   409.80    25.70               0    14 o
 -12   3  20   143.48   136.30    20.90               0    14 o
 -12   3  21    88.10    81.30    18.30               0    14 o
 -12   3  22   100.79    63.20    17.00               0    14 o
 -12   3  23    35.26    34.70    14.40               0    14 <
 -12   3  24    22.80    -0.10    11.00               0    14 <
 -12   3  25   105.34    69.50    16.80               0    14 o
 -11   3 -15    14.03    41.50    18.20               0    14 <
 -11   3 -14   183.06   204.20    23.10               0    14 o
 -11   3 -13   149.64   183.50    24.70               0    14 o
 -11   3 -12   199.46   216.60    25.70               0    14 o
 -11   3 -11    93.03   106.90    22.30               0    14 o
 -11   3 -10    25.91    18.90    18.00               0    14 <
 -11   3  -9    27.88    33.00    18.30               0    14 <
 -11   3  -8    15.99    50.20    22.50               0    14 <
 -11   3  -7    91.31   117.90    21.90               0    14 o
 -11   3  -6    25.98    81.20    20.60               0    14 o
 -11   3  -5    16.01    27.20    18.90               0    14 <
 -11   3  -4   133.89   190.00    24.00               0    14 o
 -11   3  -3    28.17    45.10    20.60               0    14 <
 -11   3  -2    71.70   109.70    24.30               0    14 o
 -11   3  -1    46.06    70.90    20.80               0    14 o
 -11   3   0    28.22    45.80    21.40               0    14 <
 -11   3   1    41.39    45.60    21.80               0    14 <
 -11   3   2    43.52    99.80    22.90               0    14 o
 -11   3   3    11.87    -2.40    16.60               0    14 <
 -11   3   4    67.81   102.30    21.60               0    14 o
 -11   3   5    63.77    94.80    26.90               0    14 o
 -11   3   6    89.80   108.40    27.40               0    14 o
 -11   3   7    10.17    44.90    20.80               0    14 <
 -11   3   8   110.46   150.80    23.50               0    14 o
 -11   3   9    13.26    12.00    18.50               0    14 <
 -11   3  10    57.11    53.10    21.80               0    14 <
 -11   3  11   104.67    80.80    21.50               0    14 o
 -11   3  12    44.14    42.10    19.60               0    14 <
 -11   3  13   117.52    86.30    21.60               0    14 o
 -11   3  14   255.41   263.70    24.10               0    14 o
 -11   3  15    25.05    27.70    18.00               0    14 <
 -11   3  16    78.38    72.20    19.30               0    14 o
 -11   3  17   103.41   114.40    22.60               0    14 o
 -11   3  18   140.60   157.00    23.30               0    14 o
 -11   3  19    16.66    22.90    19.50               0    14 <
 -10   3 -30    25.68    72.70    18.80               0    14 o
 -10   3 -29    22.37    39.00    18.40               0    14 <
 -10   3 -28    54.72    30.80    17.20               0    14 <
 -10   3 -27    24.51    28.20    15.30               0    14 <
 -10   3 -26    42.08    37.40    16.90               0    14 <
 -10   3 -25    88.57    30.80    16.80               0    14 <
 -10   3 -24    18.23    23.90    15.20               0    14 <
 -10   3 -23   153.38   166.70    21.80               0    14 o
 -10   3 -22   107.64   132.90    21.00               0    14 o
 -10   3 -21   130.12    79.40    19.70               0    14 o
 -10   3 -20    25.84    27.80    17.40               0    14 <
 -10   3 -19   101.87   136.30    20.40               0    14 o
  -8   2   7   980.75  1301.30    52.90               0    14 o
  -8   2   8   413.97   519.40    42.70               0    14 o
  -8   2   9   304.50   412.00    39.00               0    14 o
  -8   2  10   608.10   592.60    41.80               0    14 o
  -8   2  11   559.60   667.30    42.40               0    14 o
  -8   2  12   536.44   625.00    41.50               0    14 o
  -8   2  13   303.64   333.30    36.80               0    14 o
  -8   2  14   487.73   494.70    35.50               0    14 o
  -8   2  15   388.75   535.80    36.70               0    14 o
  -8   2  16   663.61   697.50    37.60               0    14 o
  -8   2  17    57.11   100.90    27.70               0    14 o
  -8   2  18   678.45   762.50    38.40               0    14 o
  -8   2  19   222.27   239.00    30.40               0    14 o
  -8   2  20   456.86   486.70    31.80               0    14 o
  -8   2  21   179.95   232.60    27.60               0    14 o
  -8   2  22    85.81    71.70    23.60               0    14 o
  -8   2  23    19.75    44.90    22.20               0    14 <
  -8   2  24   156.32   129.90    23.20               0    14 o
  -8   2  25    25.50    50.10    23.90               0    14 <
  -8   2  26     8.80    28.40    20.80               0    14 <
  -8   2  27    76.36    89.40    23.80               0    14 o
  -8   2  28    24.03    38.30    21.30               0    14 <
  -8   2  29    27.43    22.50    19.30               0    14 <
  -8   2  30    28.04    65.30    21.70               0    14 o
  -8   2  31    50.89    84.50    23.60               0    14 o
  -8   2  32     5.53    26.70    22.90               0    14 <
  -8   2  33    54.50    76.30    23.80               0    14 o
  -8   2  34     7.84    32.20    21.60               0    14 <
  -7   2 -19   266.31   494.90    35.60               0    14 o
  -7   2 -18   180.76   313.00    34.80               0    14 o
  -7   2 -17   370.83   363.10    38.80               0    14 o
  -7   2 -16   744.10   805.10    42.00               0    14 o
  -7   2 -15   453.89   406.10    38.40               0    14 o
  -7   2 -14   316.63   261.80    39.40               0    14 o
  -7   2 -13  1943.50  1984.70    57.50               0    14 o
  -7   2 -12  1360.70  1196.40    54.00               0    14 o
  -7   2 -11   606.53   548.30    44.30               0    14 o
  -7   2 -10   347.63   281.40    40.00               0    14 o
  -7   2  -9    59.02    77.80    34.60               0    14 <
  -7   2  -8   432.81   343.20    42.80               0    14 o
  -7   2  -7  2087.90  2367.00    61.80               0    14 o
  -7   2  -6   558.73   644.60    50.90               0    14 o
  -6   2 -37   165.27   182.70    25.50               0    14 o
  -6   2 -36   200.05   249.50    27.90               0    14 o
  -6   2 -35    45.07    88.10    21.60               0    14 o
  -6   2 -34   155.55   175.90    24.80               0    14 o
  -6   2 -33   146.48   212.90    27.10               0    14 o
  -6   2 -32    83.83   167.30    24.00               0    14 o
  -6   2 -31    56.48    69.10    24.40               0    14 <
  -6   2 -30   254.88   318.90    26.90               0    14 o
  -4   1   2  1514.90  1248.50    83.00               0    14 o
  -4   1   3  7355.30  6934.80   103.30               0    14 o
  -4   1   4  1335.90  1384.90    79.00               0    14 o
  -4   1   5   943.08   989.60    83.90               0    14 o
  -4   1   6  7925.70  6512.50   102.30               0    14 o
  -4   1   7  4750.70  3844.20    95.10               0    14 o
  -4   1   8  1320.20  1056.30    73.00               0    14 o
  -4   1   9   520.23   243.30    51.80               0    14 o
  -4   1  10   433.68   492.80    54.30               0    14 o
  -4   1  11  1208.70  1299.50    62.90               0    14 o
  -4   1  12  1262.60  1276.10    64.50               0    14 o
  -4   1  13   364.74   466.20    58.00               0    14 o
  -4   1  14  2155.70  2224.50    63.90               0    14 o
  -4   1  15   780.66   949.50    57.40               0    14 o
  -4   1  16   220.76   275.90    47.10               0    14 o
  -4   1  17    25.26     5.80    33.90               0    14 <
  -4   1  18  1410.00  1453.80    52.60               0    14 o
  -4   1  19   197.49   192.10    38.80               0    14 o
  -4   1  20   306.38   335.40    39.60               0    14 o
  -3   1 -21  2608.70  2358.30    74.40               0    14 o
  -3   1 -20  1211.90  1332.50    71.00               0    14 o
  -3   1 -19  3352.00  3783.20    83.10               0    14 o
   1   0 -25  5998.50  6302.50    92.80               0    14 o
   1   0 -24   237.45   455.80    59.80               0    14 o
   2   0 -39   224.17   336.10    29.90               0    14 o
   4  -1  -9   598.08   273.00    49.10               0    14 o
   4  -1  -8   807.72   778.50    65.00               0    14 o
   4  -1  -7  3077.40  2837.40    90.80               0    14 o
   4  -1  -6  8336.80  8011.70   112.10               0    14 o
   4  -1  -5   830.85   710.20    72.40               0    14 o
   4  -1  -4  1173.60   976.00    75.10               0    14 o
   4  -1  -3  7868.00  7006.70   107.10               0    14 o
   4  -1  -2  1379.50  1260.30    85.90               0    14 o
   4  -1  -1  2941.60  2551.90    89.90               0    14 o
   4  -1   0  1684.60  1285.10    75.20               0    14 o
   4  -1   1  2936.10  2548.00    84.40               0    14 o
   5  -1 -30    28.81    10.20    17.20               0    14 <
   5  -1 -29   114.09   173.80    24.50               0    14 o
   5  -1 -28    44.62   115.00    22.70               0    14 o
   5  -1 -27   116.54   126.30    24.20               0    14 o
   5  -1 -26    38.39    56.20    21.50               0    14 <
   5  -1 -25   171.20   109.50    27.00               0    14 o
   5  -1 -24    54.67    65.60    26.20               0    14 <
   5  -1 -23   196.45   242.00    30.50               0    14 o
   5  -1 -22    96.60   110.90    33.90               0    14 o
   8  -2 -14   431.13   438.20    36.60               0    14 o
   8  -2 -13   244.61   280.20    30.80               0    14 o
   8  -2 -12   581.74   687.30    42.20               0    14 o
   8  -2 -11  1159.50  1160.10    49.50               0    14 o
   8  -2 -10   743.74   679.70    46.70               0    14 o
   8  -2  -9   780.29   662.50    47.00               0    14 o
   8  -2  -8   248.05   308.10    41.10               0    14 o
   8  -2  -7  1481.40  1641.80    57.80               0    14 o
   8  -2  -6  1678.90  1546.70    58.20               0    14 o
   8  -2  -5   717.16   480.80    45.60               0    14 o
   8  -2  -4  1225.60   964.40    52.70               0    14 o
   8  -2  -3   558.88   538.90    50.40               0    14 o
   8  -2  -2  2961.80  2813.10    66.80               0    14 o
   8  -2  -1   238.60   206.10    41.90               0    14 o
   8  -2   0   112.11    26.30    29.00               0    14 <
   8  -2   1    44.94    50.80    35.50               0    14 <
   8  -2   2  3115.90  2627.70    62.10               0    14 o
   8  -2   3   658.96   772.80    53.40               0    14 o
   8  -2   4  1221.40  1036.90    52.40               0    14 o
   8  -2   5   611.23   413.60    41.30               0    14 o
   8  -2   6  1380.90  1435.30    52.20               0    14 o
   8  -2   7  1000.40  1342.40    50.60               0    14 o
   9  -2 -32    41.71    58.00    15.40               0    14 o
   9  -2 -31   102.02   113.60    16.70               0    14 o
   9  -2 -30    21.08    15.00    12.40               0    14 <
   9  -2 -29    47.27    33.70    14.90               0    14 <
   9  -2 -28    19.97    57.10    17.40               0    14 o
   9  -2 -27   144.67   159.10    20.80               0    14 o
   9  -2 -26    11.73    58.90    17.30               0    14 o
   9  -2 -25    29.10     7.20    16.60               0    14 <
   9  -2 -24    70.56    81.30    19.90               0    14 o
   9  -2 -23    12.65    13.30    17.10               0    14 <
   9  -2 -22    27.34    58.40    17.80               0    14 o
   9  -2 -21   120.48   110.40    20.10               0    14 o
   9  -2 -20    70.94   105.30    23.20               0    14 o
   9  -2 -19   118.44    74.80    19.40               0    14 o
   9  -2 -18   128.79   194.00    24.10               0    14 o
  11  -3  15    34.84    51.70    17.90               0    14 <
  11  -3  16    65.06    45.30    20.90               0    14 <
  11  -3  17    46.22    34.10    21.00               0    14 <
  11  -3  18    78.90    90.00    24.90               0    14 o
  11  -3  19     2.10    30.70    21.90               0    14 <
  11  -3  20    50.37    21.30    19.90               0    14 <
  11  -3  21   263.43   207.50    25.40               0    14 o
  11  -3  22     8.73    32.00    21.50               0    14 <
  11  -3  23    50.67    12.60    18.50               0    14 <
  11  -3  24    87.03    40.50    20.90               0    14 <
  11  -3  25    18.85    27.90    18.80               0    14 <
  11  -3  26   110.79    57.50    20.30               0    14 <
  11  -3  27    80.32    65.60    20.20               0    14 o
  11  -3  28    95.73    59.70    21.50               0    14 <
  12  -3 -17   196.04   185.80    22.40               0    14 o
  12  -3 -16     8.94    18.00    16.70               0    14 <
  12  -3 -15    19.97    39.30    15.30               0    14 <
  12  -3 -14    47.42    58.30    16.00               0    14 o
  12  -3 -13    13.38    19.30    15.40               0    14 <
  12  -3 -12    15.81    29.90    18.10               0    14 <
  12  -3 -11   178.34   245.50    27.00               0    14 o
  12  -3 -10    48.73    72.40    22.70               0    14 o
  12  -3  -9   260.15   311.30    28.50               0    14 o
  12  -3  -8   334.67   322.10    27.00               0    14 o
  12  -3  -7    28.30    41.70    19.10               0    14 <
  12  -3  -6    31.35    80.20    21.10               0    14 o
  12  -3  -5    19.61    37.00    19.60               0    14 <
  12  -3  -4   114.31   178.10    23.10               0    14 o
  12  -3  -3    40.06    23.10    18.50               0    14 <
  12  -3  -2    71.03    78.20    22.50               0    14 o
  12  -3  -1    51.31   131.70    24.80               0    14 o
  12  -3   0   158.34   199.10    24.50               0    14 o
  12  -3   1   331.25   305.50    26.50               0    14 o
  12  -3   2   116.66    96.60    21.50               0    14 o
  12  -3   3    44.89    96.20    24.30               0    14 o
  12  -3   4   141.48   229.40    23.00               0    14 o
  12  -3   5    53.00   112.70    21.90               0    14 o
  12  -3   6   102.52    78.10    21.20               0    14 o
  12  -3   7    60.68    65.00    21.00               0    14 o
  12  -3   8    89.43    98.80    21.30               0    14 o
  12  -3   9   381.43   471.50    28.30               0    14 o
  12  -3  10   122.35   121.40    20.30               0    14 o
  12  -3  11   101.19    82.70    18.60               0    14 o
  12  -3  12    82.33   107.30    20.60               0    14 o
  12  -3  13    64.72    -9.60    13.70               0    14 <
  12  -3  14     7.01     6.40    16.00               0    14 <
  12  -3  15    42.84    64.00    19.90               0    14 o
  12  -3  16    38.78    22.40    19.10               0    14 <
  12  -3  17   259.48   375.50    28.50               0    14 o
  12  -3  18    30.36    86.50    24.10               0    14 o
  12  -3  19   430.15   510.00    30.80               0    14 o
  12  -3  20   158.37   118.90    20.50               0    14 o
  13  -3 -21    20.01    25.00    13.40               0    14 <
  13  -3 -20    13.40     4.30    10.80               0    14 <
  13  -3 -19    24.84    13.20    11.90               0    14 <
  13  -3 -18    33.71    37.70    13.50               0    14 <
  13  -3 -17    55.79    42.30    14.60               0    14 <
  13  -3 -16   145.80   141.00    17.00               0    14 o
  13  -3 -15    15.06    13.00    15.00               0    14 <
  13  -3 -14   242.61   223.30    19.70               0    14 o
  13  -3 -13    11.04     7.90    12.60               0    14 <
  13  -3 -12    79.99    60.50    15.90               0    14 o
 -14   4  -8    40.79    26.10    15.50               0    15 <
 -14   4  -7   103.36    91.00    19.40               0    15 o
 -14   4  -6     9.54     1.90    13.10               0    15 <
 -14   4  -5    43.27    51.10    17.20               0    15 <
 -14   4  -4   228.61   219.90    21.80               0    15 o
 -14   4  -3    46.46    12.70    13.70               0    15 <
 -14   4  -2   138.35   195.00    20.90               0    15 o
 -14   4  -1    19.54    21.30    15.00               0    15 <
 -14   4   0     9.14    10.20    13.40               0    15 <
 -14   4   1    14.70    41.50    16.10               0    15 <
 -14   4   2   157.64   146.90    19.50               0    15 o
 -14   4   3    60.78    77.30    19.10               0    15 o
 -14   4   4   206.85   228.10    20.70               0    15 o
 -14   4   5    65.76    58.80    13.60               0    15 o
 -14   4   6     2.85    17.80    14.80               0    15 <
 -14   4   7   138.93    89.50    16.70               0    15 o
 -14   4   8    40.77    55.60    17.30               0    15 o
 -14   4   9    70.64    56.50    15.70               0    15 o
 -14   4  10    31.41    33.00    17.00               0    15 <
 -14   4  11    91.95    82.40    19.30               0    15 o
 -14   4  12   111.77    73.90    19.90               0    15 o
 -14   4  13   265.67   355.60    25.40               0    15 o
 -14   4  14    65.39    99.70    20.00               0    15 o
 -14   4  15   104.67    65.30    18.40               0    15 o
 -14   4  16    40.28    59.20    17.30               0    15 o
 -14   4  17    25.01    38.20    14.80               0    15 <
 -13   4 -22     9.05     1.30    11.90               0    15 <
 -13   4 -21   130.82   135.40    17.60               0    15 o
 -13   4 -20    54.10    81.70    16.90               0    15 o
 -13   4 -19   135.80   168.70    18.50               0    15 o
 -13   4 -18    67.62    67.20    15.90               0    15 o
 -13   4 -17     7.87    -1.00    11.60               0    15 <
 -13   4 -16    48.02    87.60    18.40               0    15 o
 -13   4 -15    56.17    39.10    17.10               0    15 <
 -13   4 -14    71.44    56.10    15.60               0    15 o
 -13   4 -13    68.26    65.80    15.30               0    15 o
 -13   4 -12     3.78    14.50    12.30               0    15 <
 -13   4 -11    54.64    67.90    15.80               0    15 o
 -13   4 -10    35.28    44.70    14.80               0    15 o
 -13   4  -9    63.49    74.80    16.50               0    15 o
 -13   4  -8    10.21     5.20    13.10               0    15 <
 -11   3   9    11.04    12.00    18.50               0    15 <
 -11   3  10    55.07    53.10    21.80               0    15 <
 -11   3  11   101.38    80.80    21.50               0    15 o
 -11   3  12    46.58    42.10    19.60               0    15 <
 -11   3  13   108.85    86.30    21.60               0    15 o
 -11   3  14   251.29   263.70    24.10               0    15 o
 -11   3  15    23.39    27.70    18.00               0    15 <
 -11   3  16    67.25    72.20    19.30               0    15 o
 -11   3  17    91.00   114.40    22.60               0    15 o
 -11   3  18   142.44   157.00    23.30               0    15 o
 -11   3  19    14.93    22.90    19.50               0    15 <
 -11   3  20    71.62    69.30    20.40               0    15 o
 -11   3  21    89.56   163.20    22.50               0    15 o
 -11   3  22     7.22    29.00    15.60               0    15 <
 -11   3  23    33.15    15.80    15.10               0    15 <
 -11   3  24    98.00    28.40    16.00               0    15 <
 -11   3  25    48.21    25.10    16.20               0    15 <
 -11   3  26   119.22    42.80    18.50               0    15 <
 -11   3  27    85.09   120.60    20.80               0    15 o
 -11   3  28   116.85    94.50    19.20               0    15 o
 -10   3 -22   116.81   132.90    21.00               0    15 o
 -10   3 -21   125.79    79.40    19.70               0    15 o
 -10   3 -20    28.52    27.80    17.40               0    15 <
 -10   3 -19   107.24   136.30    20.40               0    15 o
 -10   3 -18    34.61    41.60    16.60               0    15 <
 -10   3 -17   190.66   237.10    25.40               0    15 o
 -10   3 -16    59.08    53.70    21.70               0    15 <
 -10   3 -15    69.94    75.10    21.00               0    15 o
 -10   3 -14    96.79    60.00    18.50               0    15 o
 -10   3 -13    96.39   157.80    22.40               0    15 o
 -10   3 -12    17.83    46.70    21.80               0    15 <
 -10   3 -11   108.00   148.60    25.10               0    15 o
 -10   3 -10   124.64    83.80    20.00               0    15 o
 -10   3  -9    30.53    14.70    17.40               0    15 <
 -10   3  -8    88.68   106.90    23.00               0    15 o
 -10   3  -7    95.94   215.60    27.80               0    15 o
 -10   3  -6   131.98   169.50    27.80               0    15 o
 -10   3  -5   292.57   292.20    28.00               0    15 o
 -10   3  -4   124.77    82.80    22.80               0    15 o
 -10   3  -3    15.09    21.50    19.80               0    15 <
 -10   3  -2    57.43    80.90    22.60               0    15 o
 -10   3  -1   182.72   194.40    27.40               0    15 o
 -10   3   0   125.21    75.50    25.90               0    15 <
  -9   3 -32     4.74    47.70    15.80               0    15 o
  -9   3 -31   173.34   121.80    20.60               0    15 o
  -9   3 -30   126.00    46.70    16.00               0    15 <
  -9   3 -29   126.59   103.50    18.40               0    15 o
  -7   2  -8   461.57   343.20    42.80               0    15 o
  -7   2  -7  2280.00  2367.00    61.80               0    15 o
  -7   2  -6   572.33   644.60    50.90               0    15 o
  -7   2  -5   927.99   914.80    47.20               0    15 o
  -7   2  -4   168.07    88.40    33.00               0    15 <
  -7   2  -3   356.81   314.00    38.70               0    15 o
  -7   2  -2   345.68   333.00    41.60               0    15 o
  -7   2  -1   702.23   604.40    53.40               0    15 o
  -7   2   0  7267.00  5467.80    83.30               0    15 o
  -7   2   1   654.75   601.80    55.50               0    15 o
  -7   2   2   173.92   296.70    42.80               0    15 o
  -7   2   3   345.00   378.10    40.20               0    15 o
  -7   2   4   154.10   224.50    35.90               0    15 o
  -7   2   5  1053.50  1129.90    49.20               0    15 o
  -7   2   6   422.46   429.50    50.00               0    15 o
  -7   2   7  2167.50  2277.80    63.00               0    15 o
  -7   2   8   500.47   499.10    47.60               0    15 o
  -7   2   9    53.69    55.00    35.50               0    15 <
  -7   2  10   153.40   138.20    35.20               0    15 o
  -7   2  11  1239.70  1067.60    46.60               0    15 o
  -7   2  12  1086.70   940.00    47.00               0    15 o
  -7   2  13  1374.70  1461.60    52.30               0    15 o
  -7   2  14   362.07   380.00    38.40               0    15 o
  -7   2  15   382.08   323.40    35.00               0    15 o
  -7   2  16   275.78   422.00    35.90               0    15 o
  -7   2  17   199.95   245.30    31.00               0    15 o
  -7   2  18   246.52   360.00    32.30               0    15 o
  -6   2 -31    52.83    69.10    24.40               0    15 <
  -6   2 -30   277.27   318.90    26.90               0    15 o
  -6   2 -29   226.93   117.10    21.90               0    15 o
  -6   2 -28   191.03   115.70    24.80               0    15 o
  -6   2 -27    78.00   161.30    24.40               0    15 o
  -6   2 -26   136.21   190.30    23.00               0    15 o
  -6   2 -25    63.75    36.10    23.60               0    15 <
  -6   2 -24   445.94   527.10    32.70               0    15 o
  -6   2 -23   347.78   291.90    30.70               0    15 o
  -4   1  16   232.15   275.90    47.10               0    15 o
  -4   1  17    23.08     5.80    33.90               0    15 <
  -4   1  18  1498.10  1453.80    52.60               0    15 o
  -4   1  19   197.19   192.10    38.80               0    15 o
  -4   1  20   324.62   335.40    39.60               0    15 o
  -4   1  21   863.81   702.60    42.70               0    15 o
  -4   1  22   220.01   244.40    39.00               0    15 o
  -4   1  23   197.00    66.10    33.40               0    15 <
  -4   1  24   251.87   277.40    35.50               0    15 o
  -4   1  25    76.31   129.20    36.10               0    15 o
  -4   1  26   123.25   158.60    34.20               0    15 o
  -4   1  27   202.11   208.70    33.30               0    15 o
  -4   1  28    65.61   113.20    31.50               0    15 o
  -4   1  29    44.40   101.90    30.40               0    15 o
  -4   1  30    77.98    48.50    27.20               0    15 <
  -4   1  31   353.22   444.60    35.30               0    15 o
  -4   1  32   449.78   462.70    35.90               0    15 o
  -4   1  33   126.56    41.10    26.10               0    15 <
  -4   1  34    42.37    54.00    25.40               0    15 <
  -4   1  35    23.57    58.00    26.70               0    15 <
  -4   1  36   241.67   257.90    31.30               0    15 o
  -4   1  37    75.35    72.70    26.90               0    15 <
  -4   1  38   101.48   164.90    30.30               0    15 o
  -3   1 -18  2852.00  2606.40    80.30               0    15 o
  -3   1 -17  1402.70  1542.10    68.60               0    15 o
  -3   1 -16  2216.10  2394.10    74.00               0    15 o
  -3   1 -15   745.26   821.50    69.80               0    15 o
  -3   1 -14  4151.70  4511.90    91.10               0    15 o
   1   0 -27    77.06   152.20    41.80               0    15 o
   1   0 -26   223.54   339.80    51.20               0    15 o
   4  -1 -17    74.55   103.70    37.40               0    15 <
   4  -1 -16   193.28   289.90    42.60               0    15 o
   4  -1 -15   694.82   874.90    54.60               0    15 o
   4  -1 -14  2688.90  2627.10    69.40               0    15 o
   4  -1 -13   359.50   346.80    48.90               0    15 o
   4  -1 -12  1649.50  1682.00    65.10               0    15 o
   4  -1 -11  1043.70   920.30    55.00               0    15 o
   4  -1 -10   652.06   616.30    55.40               0    15 o
   4  -1  -9   576.67   273.00    49.10               0    15 o
   4  -1  -8   858.89   778.50    65.00               0    15 o
   5  -1 -37    57.37    20.80    17.10               0    15 <
   5  -1 -36    26.40    -8.00    15.50               0    15 <
   5  -1 -35   210.41   188.30    23.00               0    15 o
   5  -1 -34    39.07    60.00    18.70               0    15 o
   5  -1 -33    30.99    76.80    19.50               0    15 o
   5  -1 -32   103.41    64.20    18.20               0    15 o
   5  -1 -31    53.79    95.60    21.40               0    15 o
   5  -1 -30    34.56    10.20    17.20               0    15 <
   7  -2  -1   753.97   713.50    59.60               0    15 o
   7  -2   0  6934.10  5742.60    86.20               0    15 o
   7  -2   1   505.91   470.10    53.80               0    15 o
   7  -2   2   327.15   408.30    44.70               0    15 o
   7  -2   3   369.88   386.40    40.20               0    15 o
   7  -2   4    78.81    89.40    37.10               0    15 <
   7  -2   5   991.99  1160.80    51.00               0    15 o
   7  -2   6   330.29   402.50    48.40               0    15 o
   7  -2   7  2014.30  2086.10    57.00               0    15 o
   7  -2   8   294.01   295.20    43.20               0    15 o
   7  -2   9    99.39    99.20    34.70               0    15 <
   7  -2  10   222.86   274.60    39.00               0    15 o
   7  -2  11  1142.50   985.90    49.00               0    15 o
   7  -2  12  1179.70  1204.00    52.10               0    15 o
   7  -2  13  1234.40  1327.00    52.20               0    15 o
   7  -2  14   345.52   389.20    42.80               0    15 o
   7  -2  15   447.58   309.80    36.10               0    15 o
   7  -2  16   354.52   488.60    37.90               0    15 o
   7  -2  17   267.76   288.70    37.80               0    15 o
   7  -2  18   355.94   347.10    36.50               0    15 o
   7  -2  19    92.95   154.70    34.90               0    15 o
   7  -2  20   454.40   576.90    40.90               0    15 o
   7  -2  21   660.79   692.50    41.00               0    15 o
   7  -2  22    81.43    85.10    31.10               0    15 <
   7  -2  23    68.77    68.20    28.50               0    15 <
   7  -2  24    59.49   110.90    29.30               0    15 o
   7  -2  25   136.61   158.40    29.50               0    15 o
   7  -2  26    60.16   114.50    28.40               0    15 o
   7  -2  27   204.10   199.40    27.40               0    15 o
   7  -2  28    23.46     3.30    20.40               0    15 <
   7  -2  29    13.72    41.90    23.30               0    15 <
   7  -2  30    72.89   115.00    25.00               0    15 o
   7  -2  31    20.68    78.70    26.10               0    15 o
   7  -2  32    59.79    79.40    25.70               0    15 o
   7  -2  33   157.08    97.50    23.90               0    15 o
   7  -2  34    92.97   106.50    25.00               0    15 o
   7  -2  35    23.83    16.20    20.30               0    15 <
   8  -2 -28    12.12    48.10    16.30               0    15 <
   8  -2 -27    82.59    76.80    14.40               0    15 o
   8  -2 -26    15.41    -6.80    14.60               0    15 <
   8  -2 -25    83.74   123.50    23.60               0    15 o
   8  -2 -24   226.75   303.60    26.30               0    15 o
   8  -2 -23    14.90    13.70    17.60               0    15 <
   8  -2 -22    88.02    59.90    21.70               0    15 <
   8  -2 -21   184.63   131.90    25.90               0    15 o
   8  -2 -20   166.00   126.20    27.00               0    15 o
   8  -2 -19   174.19   187.40    27.70               0    15 o
   8  -2 -18   761.32   618.00    36.30               0    15 o
   8  -2 -17   197.74   219.00    32.30               0    15 o
   8  -2 -16   408.17   372.80    33.20               0    15 o
   8  -2 -15   329.36   358.40    35.80               0    15 o
   8  -2 -14   477.04   438.20    36.60               0    15 o
   8  -2 -13   269.73   280.20    30.80               0    15 o
   8  -2 -12   610.52   687.30    42.20               0    15 o
   9  -2 -32    43.09    58.00    15.40               0    15 o
  11  -3 -14   215.43   285.50    24.20               0    15 o
  11  -3 -13   112.26   118.90    22.60               0    15 o
  11  -3 -12    86.96    57.10    18.20               0    15 o
  11  -3 -11    92.96   117.00    19.90               0    15 o
  11  -3 -10    30.91    55.70    19.10               0    15 <
  11  -3  -9    32.87    16.50    16.40               0    15 <
  11  -3  -8    50.73    76.90    20.40               0    15 o
  11  -3  -7    38.84    82.20    17.50               0    15 o
  11  -3  -6    22.94    10.90    15.40               0    15 <
  11  -3  -5   114.97   153.90    21.90               0    15 o
  11  -3  -4    84.89   111.20    20.80               0    15 o
  11  -3  -3    31.47    10.00    15.90               0    15 <
  11  -3  -2    73.61   109.80    23.80               0    15 o
  11  -3  -1    13.38    32.40    21.70               0    15 <
  11  -3   0     6.30    33.80    20.60               0    15 <
  11  -3   1   137.01   158.70    23.50               0    15 o
  11  -3   2    50.55    54.30    21.10               0    15 <
  11  -3   3    40.32    27.80    19.50               0    15 <
  11  -3   4    73.69   135.20    22.70               0    15 o
  11  -3   5    43.28    96.00    20.50               0    15 o
  11  -3   6    35.33    48.00    18.30               0    15 <
  11  -3   7    17.67     1.40    15.60               0    15 <
  11  -3   8    25.08    20.50    18.20               0    15 <
  11  -3   9    35.03    15.50    17.40               0    15 <
  11  -3  10    27.13    18.10    17.80               0    15 <
  11  -3  11    78.46    94.10    20.60               0    15 o
  11  -3  12    33.91    29.20    17.90               0    15 <
  11  -3  13    56.43    32.60    17.10               0    15 <
  11  -3  14   199.88   139.90    19.20               0    15 o
  11  -3  15    42.39    51.70    17.90               0    15 <
  11  -3  16    71.04    45.30    20.90               0    15 <
  11  -3  17    51.21    34.10    21.00               0    15 <
  11  -3  18    89.28    90.00    24.90               0    15 o
  11  -3  19     3.32    30.70    21.90               0    15 <
  11  -3  20    63.72    21.30    19.90               0    15 <
  11  -3  21   275.09   207.50    25.40               0    15 o
  11  -3  22     9.98    32.00    21.50               0    15 <
  11  -3  23    55.40    12.60    18.50               0    15 <
  11  -3  24   102.60    40.50    20.90               0    15 <
  11  -3  25    19.08    27.90    18.80               0    15 <
  11  -3  26   114.39    57.50    20.30               0    15 <
  11  -3  27    93.18    65.60    20.20               0    15 o
  11  -3  28    97.69    59.70    21.50               0    15 <
  12  -3 -25    65.01    79.90    16.20               0    15 o
  12  -3 -24    38.97    20.60    11.30               0    15 <
  12  -3 -23    37.91    19.20    11.80               0    15 <
  12  -3 -22   120.46    89.00    18.20               0    15 o
  12  -3 -21    23.33    -1.00    13.90               0    15 <
  12  -3 -20   199.07   174.50    21.80               0    15 o
  12  -3 -19   457.11   421.90    26.60               0    15 o
  12  -3 -18   112.45   132.40    20.80               0    15 o
  12  -3 -17   204.37   185.80    22.40               0    15 o
  12  -3 -16    10.93    18.00    16.70               0    15 <
  12  -3 -15    23.03    39.30    15.30               0    15 <
  12  -3 -14    50.31    58.30    16.00               0    15 o
  12  -3 -13    14.58    19.30    15.40               0    15 <
  14  -4   9    58.06    59.30    17.10               0    15 o
  14  -4  10    46.65    87.80    18.80               0    15 o
  14  -4  11    76.99    66.40    18.60               0    15 o
  14  -4  12    74.28    77.40    19.30               0    15 o
  14  -4  13   161.52   138.20    18.10               0    15 o
  14  -4  14    30.64    50.10    17.10               0    15 <
  14  -4  15   155.14   120.70    18.50               0    15 o
  14  -4  16    35.49    67.50    16.70               0    15 o
  14  -4  17    36.34    30.50    15.20               0    15 <
  15  -4 -10    48.80   102.30    15.40               0    15 o
  15  -4  -9     8.64     9.30    11.30               0    15 <
  15  -4  -8     3.33    -7.60    10.20               0    15 <
  15  -4  -7    20.73    28.10    14.00               0    15 <
  15  -4  -6     6.61     0.50    12.30               0    15 <
  15  -4  -5    65.23    93.10    16.70               0    15 o
  15  -4  -4    90.57    54.10    16.40               0    15 o
  15  -4  -3    64.95    69.80    17.90               0    15 o
  15  -4  -2    31.73    19.50    14.30               0    15 <
  15  -4  -1    85.88    80.60    15.40               0    15 o
  15  -4   0   118.53    91.20    16.70               0    15 o
  15  -4   1    43.21    39.10    15.50               0    15 <
  15  -4   2    52.92    94.80    17.30               0    15 o
  15  -4   3    60.79    97.50    15.50               0    15 o
  15  -4   4    21.07    18.70    13.20               0    15 <
  15  -4   5   127.35   134.60    18.10               0    15 o
  15  -4   6    25.71    50.60    14.80               0    15 o
  15  -4   7     8.99    10.40    12.10               0    15 <
  15  -4   8     7.85    23.50    12.50               0    15 <
  15  -4   9    26.38    27.00    13.00               0    15 <
  15  -4  10     6.48    13.70    11.50               0    15 <
 -13   4 -15    56.29    39.10    17.10               0    16 <
 -13   4 -14    71.99    56.10    15.60               0    16 o
 -13   4 -13    60.37    65.80    15.30               0    16 o
 -13   4 -12     4.55    14.50    12.30               0    16 <
 -13   4 -11    52.80    67.90    15.80               0    16 o
 -13   4 -10    42.73    44.70    14.80               0    16 o
 -13   4  -9    63.15    74.80    16.50               0    16 o
 -13   4  -8    11.65     5.20    13.10               0    16 <
 -13   4  -7    83.86    81.40    18.20               0    16 o
 -13   4  -6    48.90    28.30    16.90               0    16 <
 -13   4  -5    33.17     6.20    14.00               0    16 <
 -13   4  -4    50.85    48.20    17.60               0    16 <
 -13   4  -3    83.67    94.70    18.80               0    16 o
 -13   4  -2     4.57    15.40    16.70               0    16 <
 -13   4  -1    78.99    39.80    17.60               0    16 <
 -13   4   0    53.83   149.20    21.70               0    16 o
 -13   4   1   141.59   152.90    22.00               0    16 o
 -13   4   2     5.75    20.60    17.00               0    16 <
 -13   4   3    51.32    15.40    15.50               0    16 <
 -13   4   4    10.07     4.40    13.70               0    16 <
 -13   4   5    51.36    61.50    16.50               0    16 o
 -13   4   6    36.20    26.80    16.20               0    16 <
 -13   4   7    76.32    67.00    16.70               0    16 o
 -13   4   8    25.78    35.50    14.80               0    16 <
 -13   4   9    37.19    43.80    18.80               0    16 <
 -13   4  10    14.43   -10.30    12.10               0    16 <
 -13   4  11    62.49    75.20    16.20               0    16 o
 -13   4  12    13.32     7.20    13.40               0    16 <
 -13   4  13    54.56    16.90    13.40               0    16 <
 -13   4  14    25.52     9.30    13.30               0    16 <
 -13   4  15    66.46    86.80    16.30               0    16 o
 -13   4  16    74.50    30.80    14.10               0    16 <
 -13   4  17    10.86    -1.50    12.70               0    16 <
 -13   4  18    85.87    46.90    15.20               0    16 o
 -13   4  19    92.14    31.80    15.00               0    16 <
 -13   4  20    30.21    12.90    13.20               0    16 <
 -13   4  21   102.97    53.80    14.90               0    16 o
 -13   4  22     6.80     9.90    12.50               0    16 <
 -12   4 -25   118.28    62.50    16.50               0    16 o
 -12   4 -24     7.84     7.90    13.90               0    16 <
 -12   4 -23    52.68    80.40    16.80               0    16 o
 -12   4 -22    61.06    48.00    15.30               0    16 o
 -12   4 -21    38.31    28.50    15.00               0    16 <
 -12   4 -20    32.22    24.50    13.50               0    16 <
 -10   3  -6   144.30   169.50    27.80               0    16 o
 -10   3  -5   291.88   292.20    28.00               0    16 o
 -10   3  -4   124.38    82.80    22.80               0    16 o
 -10   3  -3    15.97    21.50    19.80               0    16 <
 -10   3  -2    63.73    80.90    22.60               0    16 o
 -10   3  -1   197.13   194.40    27.40               0    16 o
 -10   3   0   135.80    75.50    25.90               0    16 <
 -10   3   1   221.29   272.10    28.40               0    16 o
 -10   3   2    40.43    37.20    21.00               0    16 <
 -10   3   3    22.63   -17.10    16.00               0    16 <
 -10   3   4   100.29   116.30    26.20               0    16 o
 -10   3   5   316.76   293.00    30.70               0    16 o
 -10   3   6   155.26   178.30    27.70               0    16 o
 -10   3   7    24.35    -6.50    21.80               0    16 <
 -10   3   8    55.45    97.00    27.30               0    16 o
 -10   3   9    29.22    59.20    22.70               0    16 <
 -10   3  10   123.92    89.00    21.90               0    16 o
 -10   3  11    60.36    96.30    21.60               0    16 o
 -10   3  12     5.53    26.90    19.30               0    16 <
 -10   3  13   104.45   161.90    23.60               0    16 o
 -10   3  14    87.52    59.40    18.90               0    16 o
 -10   3  15    73.73    65.30    19.10               0    16 o
 -10   3  16    85.97    92.20    19.00               0    16 o
 -10   3  17    93.03   121.60    19.50               0    16 o
 -10   3  18    27.86    31.40    19.10               0    16 <
 -10   3  19   121.52   123.00    21.10               0    16 o
 -10   3  20    57.84    33.20    18.20               0    16 <
 -10   3  21    65.82    68.40    19.50               0    16 o
 -10   3  22    76.94    75.80    21.30               0    16 o
 -10   3  23   175.08   133.80    22.10               0    16 o
 -10   3  24    23.08    26.90    18.90               0    16 <
 -10   3  25    80.66    78.00    23.00               0    16 o
 -10   3  26    41.15    51.10    21.20               0    16 <
 -10   3  27    48.66    72.40    20.80               0    16 o
 -10   3  28     9.14    16.80    18.10               0    16 <
 -10   3  29    60.76    45.20    20.70               0    16 <
 -10   3  30     5.86    14.90    17.90               0    16 <
  -9   3 -32     3.73    47.70    15.80               0    16 o
  -9   3 -31   184.43   121.80    20.60               0    16 o
  -9   3 -30   129.93    46.70    16.00               0    16 <
  -9   3 -29   130.32   103.50    18.40               0    16 o
  -9   3 -28     7.83    61.90    19.30               0    16 o
  -9   3 -27    45.19    17.60    14.00               0    16 <
  -9   3 -26    42.22     8.60    14.30               0    16 <
  -9   3 -25     8.55    34.90    17.50               0    16 <
  -9   3 -24    62.36    72.60    18.90               0    16 o
  -9   3 -23    57.58    87.10    18.40               0    16 o
  -9   3 -22   224.38   161.00    24.80               0    16 o
  -9   3 -21    39.89    41.50    19.50               0    16 <
  -9   3 -20   131.42   108.30    23.10               0    16 o
  -9   3 -19    32.61    59.50    23.20               0    16 <
  -9   3 -18   152.26   159.60    27.70               0    16 o
  -7   2   8   510.73   499.10    47.60               0    16 o
  -7   2   9    57.92    55.00    35.50               0    16 <
  -7   2  10   154.45   138.20    35.20               0    16 o
  -7   2  11  1269.60  1067.60    46.60               0    16 o
  -7   2  12  1127.00   940.00    47.00               0    16 o
  -7   2  13  1394.80  1461.60    52.30               0    16 o
  -7   2  14   367.82   380.00    38.40               0    16 o
  -7   2  15   391.59   323.40    35.00               0    16 o
  -7   2  16   290.18   422.00    35.90               0    16 o
  -7   2  17   210.60   245.30    31.00               0    16 o
  -7   2  18   255.19   360.00    32.30               0    16 o
  -7   2  19   129.71   211.50    29.60               0    16 o
  -7   2  20   345.36   418.50    32.40               0    16 o
  -7   2  21   590.59   466.80    32.40               0    16 o
  -7   2  22    65.64    97.90    24.60               0    16 o
  -7   2  23    67.25   101.90    25.30               0    16 o
  -7   2  24    56.32    65.70    25.30               0    16 <
  -7   2  25   149.97   216.80    27.90               0    16 o
  -7   2  26   104.02   153.50    29.00               0    16 o
  -7   2  27   180.69   195.80    28.60               0    16 o
  -7   2  28    36.53    27.40    21.70               0    16 <
  -7   2  29    21.54     9.10    21.50               0    16 <
  -7   2  30    73.10   147.80    27.80               0    16 o
  -7   2  31    63.24    76.10    25.30               0    16 o
  -7   2  32    98.39    40.90    22.60               0    16 <
  -7   2  33   100.65   122.50    26.00               0    16 o
  -7   2  34    51.34    24.10    20.90               0    16 <
  -7   2  35    14.14    30.20    21.20               0    16 <
  -6   2 -24   469.92   527.10    32.70               0    16 o
  -6   2 -23   352.81   291.90    30.70               0    16 o
  -6   2 -22   372.53   217.00    32.30               0    16 o
  -6   2 -21   510.21   496.90    42.30               0    16 o
  -6   2 -20  1805.40  1891.00    56.80               0    16 o
  -6   2 -19   990.84  1063.30    52.30               0    16 o
  -6   2 -18   449.44   959.60    47.00               0    16 o
  -6   2 -17   336.39   393.30    41.90               0    16 o
  -6   2 -16   691.79   768.00    41.20               0    16 o
  -6   2 -15   121.92   185.40    36.40               0    16 o
  -6   2 -14    74.08    82.60    36.40               0    16 <
  -3   1 -14  4400.90  4511.90    91.10               0    16 o
  -3   1 -13   596.18   648.00    73.00               0    16 o
  -3   1 -12  1989.60  2142.70    85.30               0    16 o
  -3   1 -11  4469.70  4245.20   100.40               0    16 o
  -3   1 -10  5720.10  4724.30   111.70               0    16 o
  -3   1  -9  9613.30  8736.50   131.90               0    16 o
   1   0 -30   496.91   507.00    39.80               0    16 o
   1   0 -29    84.91   255.00    38.80               0    16 o
   1   0 -28   162.02   247.10    39.90               0    16 o
   3  -1  19  2046.80  1806.30    76.10               0    16 o
   3  -1  20  1288.10  1326.00    70.00               0    16 o
   3  -1  21  1249.00  1690.90    74.50               0    16 o
   3  -1  22  1424.60  1531.00    76.80               0    16 o
   3  -1  23  4878.80  5524.60    93.70               0    16 o
   3  -1  24   196.53   233.20    56.80               0    16 o
   3  -1  25   719.31   710.50    59.20               0    16 o
   3  -1  26   352.10   692.30    59.70               0    16 o
   3  -1  27   931.98  1228.50    61.70               0    16 o
   3  -1  28   271.56   332.60    54.00               0    16 o
   3  -1  29  2453.20  2459.10    68.30               0    16 o
   3  -1  30   476.59   568.50    53.70               0    16 o
   3  -1  31   307.99   356.30    48.60               0    16 o
   3  -1  32   798.23  1021.50    61.90               0    16 o
   3  -1  33  2623.10  1758.60    65.70               0    16 o
   3  -1  34  1385.30  1663.00    68.50               0    16 o
   3  -1  35  1972.80  1693.00    67.50               0    16 o
   3  -1  36   564.75   502.80    54.70               0    16 o
   4  -1 -24   138.55   250.10    32.50               0    16 o
   4  -1 -23   378.06   438.00    39.20               0    16 o
   4  -1 -22   266.54   361.20    38.20               0    16 o
   4  -1 -21   836.88   727.30    46.70               0    16 o
   4  -1 -20   305.48   529.00    44.50               0    16 o
   4  -1 -19   285.55   285.20    42.60               0    16 o
   4  -1 -18  1602.10  1465.80    53.40               0    16 o
   4  -1 -17    79.41   103.70    37.40               0    16 <
   4  -1 -16   197.79   289.90    42.60               0    16 o
   4  -1 -15   736.81   874.90    54.60               0    16 o
   5  -1 -37    57.09    20.80    17.10               0    16 <
   7  -2 -15   481.52   477.30    36.40               0    16 o
   7  -2 -14   198.13   221.70    36.40               0    16 o
   7  -2 -13  1034.40  1234.00    47.60               0    16 o
   7  -2 -12   885.63   778.90    46.80               0    16 o
   7  -2 -11   944.84   863.40    43.80               0    16 o
   7  -2 -10   214.79   186.40    37.20               0    16 o
   7  -2  -9   105.16   127.60    38.20               0    16 o
   7  -2  -8   563.77   521.20    42.50               0    16 o
   7  -2  -7  2136.50  2336.00    59.70               0    16 o
   7  -2  -6   322.42   293.70    47.30               0    16 o
   7  -2  -5  1029.60   981.00    49.80               0    16 o
   7  -2  -4   205.61   160.80    37.40               0    16 o
   7  -2  -3   432.58   515.10    45.30               0    16 o
   7  -2  -2   220.56   325.10    45.70               0    16 o
   7  -2  -1   799.24   713.50    59.60               0    16 o
   7  -2   0  7366.20  5742.60    86.20               0    16 o
   7  -2   1   542.91   470.10    53.80               0    16 o
   7  -2   2   335.07   408.30    44.70               0    16 o
   7  -2   3   410.62   386.40    40.20               0    16 o
   7  -2   4    85.97    89.40    37.10               0    16 <
   8  -2 -34     9.09    15.20    11.60               0    16 <
   8  -2 -33    12.75   -21.30    11.60               0    16 <
   8  -2 -32    39.66    62.60    17.00               0    16 o
   8  -2 -31    59.35    22.40    13.90               0    16 <
   8  -2 -30    42.04    24.50    14.00               0    16 <
   8  -2 -29   104.99     8.00    15.60               0    16 <
   8  -2 -28    10.90    48.10    16.30               0    16 <
   8  -2 -27    84.30    76.80    14.40               0    16 o
   8  -2 -26    16.15    -6.80    14.60               0    16 <
   8  -2 -25    89.16   123.50    23.60               0    16 o
  10  -3  -3    40.15    35.40    26.20               0    16 <
  10  -3  -2    36.12    30.50    24.40               0    16 <
  10  -3  -1   181.73   204.50    29.70               0    16 o
  10  -3   0   145.50   123.50    26.50               0    16 o
  10  -3   1   123.77   147.00    27.00               0    16 o
  10  -3   2   103.07   114.30    28.00               0    16 o
  10  -3   3    13.70    -8.90    21.00               0    16 <
  10  -3   4   157.81   103.80    25.10               0    16 o
  10  -3   5   312.24   317.90    30.00               0    16 o
  10  -3   6   195.07   261.50    29.50               0    16 o
  10  -3   7    33.81    31.90    21.10               0    16 <
  10  -3   8    24.03    19.10    20.50               0    16 <
  10  -3   9    10.25    38.70    22.20               0    16 <
  10  -3  10   126.61    50.60    22.90               0    16 <
  10  -3  11    50.24    98.90    25.30               0    16 o
  10  -3  12    12.80    33.90    22.60               0    16 <
  10  -3  13   138.07   250.10    28.30               0    16 o
  10  -3  14   119.85    60.70    23.10               0    16 <
  10  -3  15   114.70   133.70    25.90               0    16 o
  10  -3  16   121.09   212.20    26.00               0    16 o
  10  -3  17    85.86   136.50    24.70               0    16 o
  10  -3  18    34.28    35.00    20.50               0    16 <
  10  -3  19   161.78   158.20    24.30               0    16 o
  10  -3  20    87.71    74.30    21.30               0    16 o
  10  -3  21    57.82    24.30    17.60               0    16 <
  10  -3  22    51.49    62.00    19.40               0    16 o
  10  -3  23   256.53   161.60    25.00               0    16 o
  10  -3  24     7.75    19.40    20.20               0    16 <
  10  -3  25   105.66    77.00    21.90               0    16 o
  10  -3  26    28.42    27.90    18.90               0    16 <
  10  -3  27    48.74    61.50    19.30               0    16 o
  10  -3  28     7.98    -7.70    14.90               0    16 <
  10  -3  29    71.69    86.10    21.70               0    16 o
  10  -3  30    29.67    20.90    18.30               0    16 <
  11  -3 -28    77.87    60.00    15.70               0    16 o
  11  -3 -27   105.11    53.30    15.60               0    16 o
  11  -3 -26    63.42    27.80    13.70               0    16 <
  11  -3 -25    20.45    32.70    13.30               0    16 <
  11  -3 -24   148.48   108.10    18.90               0    16 o
  11  -3 -23    70.15   109.10    19.30               0    16 o
  11  -3 -22    25.92     9.00    13.80               0    16 <
  11  -3 -21   120.24   178.00    20.10               0    16 o
  11  -3 -20    80.46    80.40    16.10               0    16 o
  11  -3 -19    11.62    -6.40    12.20               0    16 <
  11  -3 -18    34.88    37.40    14.30               0    16 <
  11  -3 -17    56.35    82.40    15.90               0    16 o
  11  -3 -16    48.23    24.00    13.90               0    16 <
  11  -3 -15    21.57     9.20    13.80               0    16 <
  11  -3 -14   245.32   285.50    24.20               0    16 o
  11  -3 -13   116.01   118.90    22.60               0    16 o
  11  -3 -12   102.06    57.10    18.20               0    16 o
  11  -3 -11   105.32   117.00    19.90               0    16 o
  11  -3 -10    35.28    55.70    19.10               0    16 <
  11  -3  -9    31.97    16.50    16.40               0    16 <
  11  -3  -8    48.28    76.90    20.40               0    16 o
  14  -4 -17     8.21    15.40    12.30               0    16 <
  14  -4 -16    14.02    14.20    14.00               0    16 <
  14  -4 -15    57.08    49.90    14.70               0    16 o
  14  -4 -14    39.90    17.90    12.90               0    16 <
  14  -4 -13   127.79    91.80    18.20               0    16 o
  14  -4 -12   206.72   204.70    22.20               0    16 o
  14  -4 -11   196.04   207.40    21.60               0    16 o
  14  -4 -10    25.30    41.40    16.50               0    16 <
  14  -4  -9    77.94    46.00    16.00               0    16 <
  14  -4  -8    28.12     6.90    11.80               0    16 <
  14  -4  -7   143.86   160.30    17.40               0    16 o
  14  -4  -6    11.71    15.30    13.80               0    16 <
  14  -4  -5    66.97    66.10    17.30               0    16 o
  14  -4  -4   243.07   257.50    22.10               0    16 o
  14  -4  -3    71.23    69.20    17.70               0    16 o
  14  -4  -2   136.46   172.50    21.20               0    16 o
  14  -4  -1    18.20     7.60    14.90               0    16 <
  14  -4   0    11.83    25.60    15.40               0    16 <
  14  -4   1    31.90    46.80    16.70               0    16 <
  14  -4   2   161.87   137.40    20.30               0    16 o
  14  -4   3    47.75    59.50    19.50               0    16 o
  14  -4   4   315.36   284.40    24.80               0    16 o
  14  -4   5    98.55    85.60    20.20               0    16 o
  14  -4   6     2.29    -3.30    13.00               0    16 <
  14  -4   7   161.32   161.00    18.50               0    16 o
  14  -4   8    47.85    25.30    17.10               0    16 <
  14  -4   9    63.46    59.30    17.10               0    16 o
  14  -4  10    46.97    87.80    18.80               0    16 o
  14  -4  11    77.46    66.40    18.60               0    16 o
  14  -4  12    82.53    77.40    19.30               0    16 o
  14  -4  13   182.42   138.20    18.10               0    16 o
  14  -4  14    38.59    50.10    17.10               0    16 <
  14  -4  15   162.43   120.70    18.50               0    16 o
  14  -4  16    39.78    67.50    16.70               0    16 o
  14  -4  17    37.88    30.50    15.20               0    16 <
 -15   5 -12    35.12   109.80    17.00               0    17 o
 -15   5 -11   101.05    63.90    15.20               0    17 o
 -15   5 -10    19.74    36.40    15.60               0    17 <
 -15   5  -9   108.49    85.20    17.40               0    17 o
 -15   5  -8    70.23    61.80    16.30               0    17 o
 -15   5  -7    98.26    49.00    14.70               0    17 o
 -15   5  -6    63.79    76.10    16.30               0    17 o
 -15   5  -5    10.64     3.00    12.50               0    17 <
 -15   5  -4    28.04    50.60    14.90               0    17 o
 -15   5  -3    25.28    14.50    13.90               0    17 <
 -15   5  -2    21.02    56.20    16.40               0    17 o
 -15   5  -1    21.30    34.50    15.90               0    17 <
 -15   5   0    30.16    38.50    14.90               0    17 <
 -15   5   1    44.24    69.70    17.80               0    17 o
 -15   5   2    26.20    39.90    17.00               0    17 <
 -15   5   3    16.04    29.00    17.20               0    17 <
 -15   5   4    11.53    24.10    16.40               0    17 <
 -15   5   5    55.36    43.70    15.20               0    17 <
 -15   5   6    67.03    69.90    18.20               0    17 o
 -15   5   7    82.44    73.00    18.80               0    17 o
 -15   5   8    17.78    60.90    17.90               0    17 o
 -15   5   9    69.05    77.30    17.50               0    17 o
 -15   5  10    14.52     4.90    12.30               0    17 <
 -15   5  11    56.40    73.20    16.90               0    17 o
 -12   4 -20    27.99    24.50    13.50               0    17 <
 -12   4 -19    31.69    38.10    17.40               0    17 <
 -12   4 -18    57.46    78.90    17.90               0    17 o
 -12   4 -17    56.63    62.20    17.80               0    17 o
 -12   4 -16    35.31    61.80    19.50               0    17 o
 -12   4 -15   109.90   154.60    21.90               0    17 o
 -12   4 -14   171.50   170.70    24.90               0    17 o
 -12   4 -13   112.20   112.50    22.40               0    17 o
 -12   4 -12    30.58    47.40    20.40               0    17 <
 -12   4 -11   156.77   212.90    25.60               0    17 o
 -12   4 -10   132.09   212.10    25.70               0    17 o
 -12   4  -9    96.34    99.90    22.40               0    17 o
 -12   4  -8    42.39    90.00    22.40               0    17 o
 -12   4  -7    57.23    75.30    23.50               0    17 o
 -12   4  -6    55.71    60.80    24.30               0    17 <
 -12   4  -5   254.26   275.90    24.50               0    17 o
 -12   4  -4    83.91    38.50    22.00               0    17 <
 -12   4  -3   136.81   311.20    29.40               0    17 o
 -12   4  -2   389.98   185.50    28.40               0    17 o
 -12   4  -1   222.69   359.70    31.40               0    17 o
 -12   4   0   136.15   264.10    30.50               0    17 o
 -12   4   1   114.41   126.10    28.20               0    17 o
 -12   4   2   204.52   205.40    30.00               0    17 o
 -12   4   3   240.58   182.60    25.80               0    17 o
 -12   4   4    93.36    36.50    20.50               0    17 <
 -12   4   5    90.05   165.30    24.70               0    17 o
 -12   4   6   199.87   178.30    24.30               0    17 o
 -12   4   7    27.17    40.40    21.60               0    17 <
 -12   4   8    57.08    33.30    21.50               0    17 <
 -12   4   9    37.24    55.40    21.70               0    17 <
 -12   4  10    60.13   130.30    24.60               0    17 o
 -12   4  11   249.68   203.00    26.00               0    17 o
 -12   4  12   110.72   117.60    24.50               0    17 o
 -12   4  13   161.02   221.10    24.50               0    17 o
 -12   4  14   128.23   131.80    23.00               0    17 o
 -12   4  15    79.28   125.60    22.10               0    17 o
 -12   4  16    91.08   133.20    22.00               0    17 o
 -12   4  17   224.55   140.90    21.10               0    17 o
 -12   4  18    60.29    49.90    19.10               0    17 <
 -12   4  19    31.40    27.10    18.40               0    17 <
 -12   4  20    43.86    55.70    19.00               0    17 <
 -12   4  21    25.77    36.00    18.50               0    17 <
 -12   4  22   174.67    66.80    18.30               0    17 o
 -12   4  23    14.97    71.40    18.20               0    17 o
 -12   4  24    24.41    33.90    15.50               0    17 <
 -12   4  25   107.87   117.30    20.00               0    17 o
  -9   3 -18   141.23   159.60    27.70               0    17 o
  -9   3 -17    39.03    53.90    25.60               0    17 <
  -9   3 -16   260.37   348.50    32.10               0    17 o
  -9   3 -15   145.61   165.70    27.20               0    17 o
  -9   3 -14   184.35   209.40    31.60               0    17 o
  -9   3 -13   280.74   378.50    36.10               0    17 o
  -9   3 -12   538.75   566.20    38.10               0    17 o
  -9   3 -11    78.00    99.90    28.20               0    17 o
  -9   3 -10   538.67   573.50    36.50               0    17 o
  -9   3  -9   376.19   455.20    34.70               0    17 o
  -9   3  -8    98.69    92.10    32.90               0    17 <
  -9   3  -7   143.86   165.90    33.00               0    17 o
  -9   3  -6   383.97   434.70    37.40               0    17 o
  -9   3  -5  1055.40   923.80    47.80               0    17 o
  -9   3  -4  2131.50  1731.80    53.90               0    17 o
  -9   3  -3   411.99   459.10    41.90               0    17 o
  -9   3  -2   246.80   288.30    42.20               0    17 o
  -9   3  -1  1783.40  1273.60    53.90               0    17 o
  -9   3   0  1076.10  1837.50    61.60               0    17 o
  -9   3   1  2681.80  2177.70    62.50               0    17 o
  -9   3   2   251.50   306.40    44.10               0    17 o
  -9   3   3  1362.10  1317.80    50.50               0    17 o
  -9   3   4   804.33  1007.00    48.60               0    17 o
  -9   3   5  1001.20   850.30    46.60               0    17 o
  -9   3   6   140.33   204.50    38.00               0    17 o
  -9   3   7   147.95   177.50    33.70               0    17 o
  -9   3   8   415.39   304.50    32.40               0    17 o
  -9   3   9   220.60   205.60    31.20               0    17 o
  -8   3 -34    20.90    -7.90    14.60               0    17 <
  -8   3 -33    66.20    49.50    18.20               0    17 <
  -8   3 -32    32.00    62.90    17.80               0    17 o
  -6   2 -14    69.92    82.60    36.40               0    17 <
  -6   2 -13  1127.80   892.20    48.30               0    17 o
  -6   2 -12  1012.70   984.30    53.40               0    17 o
  -6   2 -11   327.78   702.40    47.40               0    17 o
  -6   2 -10   395.90   510.90    45.40               0    17 o
  -6   2  -9   450.52   495.40    45.80               0    17 o
  -6   2  -8   451.72   591.10    47.30               0    17 o
  -6   2  -7   529.18   253.50    45.70               0    17 o
  -6   2  -6   611.06   629.40    55.20               0    17 o
  -6   2  -5  1977.00  1742.80    64.40               0    17 o
  -6   2  -4  1930.20  2214.30    74.60               0    17 o
  -6   2  -3  2157.80  1927.70    78.80               0    17 o
  -6   2  -2  7291.60  5588.30    94.30               0    17 o
  -6   2  -1   897.36  1158.10    69.20               0    17 o
  -6   2   0  2404.30  1980.20    72.20               0    17 o
  -6   2   1  1010.10  1053.50    68.90               0    17 o
  -6   2   2  3860.80  3954.70    83.60               0    17 o
  -6   2   3  2505.10  2453.20    77.80               0    17 o
  -5   2 -38   272.13   170.80    26.10               0    17 o
  -5   2 -37   123.19   179.80    27.60               0    17 o
  -5   2 -36   153.96   147.10    26.10               0    17 o
  -5   2 -35   102.72   127.80    23.70               0    17 o
  -5   2 -34    34.06    78.20    23.60               0    17 o
  -3   1  -8  5287.40  4708.70   111.40               0    17 o
  -3   1  -7  4944.70  4487.30   112.40               0    17 o
  -3   1  -6  2097.80  1846.90    92.20               0    17 o
  -3   1  -5  1540.80  1611.60   106.20               0    17 o
  -3   1  -4 11310.00 10237.30   145.90               0    17 o
  -3   1  -3 13002.00  9861.80   147.50               0    17 o
  -3   1  -2  7520.60  6367.20   142.30               0    17 o
  -3   1  -1 17644.00 14422.50   161.80               0    17 o
  -3   1   0  4923.20  5456.60   138.70               0    17 o
   1   0 -33   176.09   233.90    37.30               0    17 o
   1   0 -32   140.49   230.30    34.50               0    17 o
   1   0 -31   632.38   866.20    42.50               0    17 o
   3  -1   3  9978.80  8818.00   145.10               0    17 o
   3  -1   4  9956.80  8950.20   138.70               0    17 o
   3  -1   5  1129.60  1274.40    96.00               0    17 o
   3  -1   6  1510.30  1013.40    87.50               0    17 o
   3  -1   7  3152.60  2754.90    95.70               0    17 o
   3  -1   8  5867.30  5426.90   116.90               0    17 o
   3  -1   9  7696.20  9343.60   131.00               0    17 o
   3  -1  10  5772.20  6152.80   126.90               0    17 o
   3  -1  11  3718.40  4153.50   104.10               0    17 o
   3  -1  12  1706.20  2447.50    90.70               0    17 o
   3  -1  13   669.39   632.30    75.60               0    17 o
   3  -1  14  3599.80  4360.40    93.70               0    17 o
   3  -1  15   622.16   804.60    75.00               0    17 o
   3  -1  16  2236.00  2591.60    79.80               0    17 o
   4  -1 -32   120.19    89.90    20.30               0    17 o
   4  -1 -31   203.87   177.90    25.80               0    17 o
   4  -1 -30    91.89    94.80    23.00               0    17 o
   4  -1 -29    42.33    89.40    23.10               0    17 o
   4  -1 -28    17.25    40.00    22.90               0    17 <
   4  -1 -27   209.98   173.50    26.30               0    17 o
   4  -1 -26    97.20   198.70    28.50               0    17 o
   4  -1 -25   124.10   165.90    31.90               0    17 o
   4  -1 -24   146.02   250.10    32.50               0    17 o
   6  -2   8   406.62   491.80    47.90               0    17 o
   6  -2   9  1048.50  1074.20    54.20               0    17 o
   6  -2  10   730.44   686.60    50.70               0    17 o
   6  -2  11   394.40   576.80    47.70               0    17 o
   6  -2  12   912.94   928.20    53.40               0    17 o
   6  -2  13  1769.50  1994.50    60.60               0    17 o
   6  -2  14   364.75   499.70    46.90               0    17 o
   6  -2  15   107.04   178.40    39.80               0    17 o
   6  -2  16   290.78   330.90    40.80               0    17 o
   6  -2  17   452.34   369.20    41.80               0    17 o
   6  -2  18   391.88   526.90    43.00               0    17 o
   6  -2  19   286.11   366.20    42.00               0    17 o
   6  -2  20   714.68   647.50    43.60               0    17 o
   6  -2  21   273.04   264.80    41.50               0    17 o
   6  -2  22   170.94   198.30    37.60               0    17 o
   6  -2  23   147.23    97.90    35.30               0    17 <
   6  -2  24   470.14   644.10    42.40               0    17 o
   6  -2  25   113.88   163.00    34.70               0    17 o
   6  -2  26   117.97   166.40    32.60               0    17 o
   6  -2  27    56.37   153.50    33.30               0    17 o
   6  -2  28   314.12   244.20    31.70               0    17 o
   6  -2  29   150.03   165.20    30.30               0    17 o
   6  -2  30    98.75   216.30    33.60               0    17 o
   6  -2  31   616.17   524.40    39.30               0    17 o
   6  -2  32   323.86   497.40    39.20               0    17 o
   6  -2  33   260.75   225.80    35.10               0    17 o
   6  -2  34   281.14   302.70    36.00               0    17 o
   6  -2  35    59.80   142.10    31.10               0    17 o
   6  -2  36   301.46   225.00    30.60               0    17 o
   6  -2  37   165.80   189.60    28.50               0    17 o
   7  -2 -30    17.41    67.70    16.70               0    17 o
   7  -2 -29    37.44    50.60    16.00               0    17 o
   7  -2 -28    67.11    61.00    18.10               0    17 o
   7  -2 -27   144.26    98.70    20.80               0    17 o
   7  -2 -26    37.81    55.40    20.80               0    17 <
   7  -2 -25   133.29   167.20    26.00               0    17 o
   7  -2 -24    77.18   135.10    24.20               0    17 o
   7  -2 -23    67.20   108.10    25.80               0    17 o
   7  -2 -22   187.57   250.30    28.50               0    17 o
   7  -2 -21   407.23   522.90    36.90               0    17 o
   7  -2 -20   207.37   262.30    32.10               0    17 o
   7  -2 -19    92.63   195.30    32.60               0    17 o
   7  -2 -18   426.12   572.80    39.70               0    17 o
   7  -2 -17   133.40   200.30    33.40               0    17 o
   7  -2 -16   318.14   488.40    39.30               0    17 o
   7  -2 -15   449.24   477.30    36.40               0    17 o
  10  -3 -26    27.50    28.70    16.20               0    17 <
  10  -3 -25    21.88    63.60    17.80               0    17 o
  10  -3 -24    20.55    21.20    11.10               0    17 <
  10  -3 -23    64.32    53.10    14.30               0    17 o
  10  -3 -22    77.88   117.70    19.40               0    17 o
  10  -3 -21    27.48    24.00    17.30               0    17 <
  10  -3 -20    17.61    10.30    16.20               0    17 <
  10  -3 -19   156.27   150.50    19.90               0    17 o
  10  -3 -18    48.28    61.40    20.20               0    17 o
  10  -3 -17    88.28   113.20    20.00               0    17 o
  10  -3 -16    50.48    53.50    21.00               0    17 <
  10  -3 -15    97.32   110.10    19.80               0    17 o
  10  -3 -14    33.67    28.60    16.70               0    17 <
  10  -3 -13   107.22   173.10    24.70               0    17 o
  10  -3 -12    12.16    53.10    21.50               0    17 <
  10  -3 -11    56.69   180.00    27.50               0    17 o
  10  -3 -10   181.04   189.20    27.10               0    17 o
  10  -3  -9    10.39    21.40    20.90               0    17 <
  10  -3  -8    30.96    80.30    24.70               0    17 o
  10  -3  -7    20.05    37.50    21.60               0    17 <
  10  -3  -6   168.63   164.60    28.10               0    17 o
  10  -3  -5   354.02   310.80    38.50               0    17 o
  10  -3  -4   140.23   179.10    38.80               0    17 o
  10  -3  -3    41.30    35.40    26.20               0    17 <
  10  -3  -2    40.64    30.50    24.40               0    17 <
  13  -4 -21    90.61    88.70    15.20               0    17 o
  13  -4 -20    71.59    40.20    13.40               0    17 o
  13  -4 -19    24.49    41.50    13.30               0    17 o
  13  -4 -18    68.62    53.80    14.20               0    17 o
  13  -4 -17    10.69     7.10    11.40               0    17 <
  13  -4 -16    54.93     0.10    11.70               0    17 <
  13  -4 -15    23.72   -10.50     9.90               0    17 <
  13  -4 -14    12.16    11.00    12.80               0    17 <
  13  -4 -13    70.95    10.00    15.00               0    17 <
  13  -4 -12    21.18    16.00    14.30               0    17 <
  13  -4 -11    19.60    14.90    15.10               0    17 <
  13  -4 -10    52.22    91.30    18.60               0    17 o
  13  -4  -9    41.07    55.70    17.90               0    17 o
  13  -4  -8    23.94    37.00    15.90               0    17 <
  13  -4  -7    67.03   101.50    17.40               0    17 o
  13  -4  -6    24.17    10.60    13.70               0    17 <
  13  -4  -5    54.52    53.90    16.50               0    17 o
  13  -4  -4    35.25    46.60    14.40               0    17 o
  13  -4  -3    88.78    63.30    16.50               0    17 o
  13  -4  -2    12.99    37.00    17.30               0    17 <
  13  -4  -1    99.32   115.50    20.30               0    17 o
  13  -4   0    53.92    83.50    19.40               0    17 o
  13  -4   1    50.39    23.00    14.80               0    17 <
  13  -4   2     8.57    11.40    15.20               0    17 <
  13  -4   3    72.43    78.70    16.80               0    17 o
  13  -4   4    18.66    20.40    14.60               0    17 <
  13  -4   5    19.25    74.10    17.90               0    17 o
  13  -4   6    52.13    44.40    15.50               0    17 <
  13  -4   7    43.71    50.60    16.00               0    17 o
  13  -4   8    11.42    36.60    15.50               0    17 <
  13  -4   9    15.89    12.40    14.70               0    17 <
  13  -4  10    19.54    15.90    14.60               0    17 <
  13  -4  11    30.06    49.40    16.60               0    17 <
  13  -4  12     6.30     6.60    12.80               0    17 <
  13  -4  13    79.07    67.00    15.50               0    17 o
  13  -4  14    14.79    23.40    14.40               0    17 <
  13  -4  15    75.65    77.70    18.10               0    17 o
  13  -4  16    55.08    49.00    17.90               0    17 <
  13  -4  17    17.98    46.60    16.30               0    17 <
  13  -4  18    34.24    68.60    19.90               0    17 o
  13  -4  19    52.74    27.10    20.50               0    17 <
  13  -4  20    44.19    37.70    19.60               0    17 <
  13  -4  21    65.90    57.50    19.60               0    17 <
  13  -4  22    10.36     0.80    16.00               0    17 <
 -15   5  10    12.94     4.90    12.30               0    18 <
 -15   5  11    55.10    73.20    16.90               0    18 o
 -14   5 -18    26.58    26.10    12.60               0    18 <
 -14   5 -17    10.26    -5.30     7.70               0    18 <
 -14   5 -16    26.68    28.30    12.70               0    18 <
 -14   5 -15    34.85    22.10    13.60               0    18 <
 -14   5 -14    60.99    74.00    17.70               0    18 o
 -14   5 -13    21.24    58.90    15.80               0    18 o
 -14   5 -12    38.68    31.20    14.40               0    18 <
 -14   5 -11    39.23    12.80    12.80               0    18 <
 -14   5 -10    16.64    45.40    16.00               0    18 <
 -14   5  -9    34.40    19.00    14.00               0    18 <
 -14   5  -8    38.41     1.10    13.00               0    18 <
 -14   5  -7    19.03    45.80    16.60               0    18 <
 -14   5  -6    80.07   120.50    21.80               0    18 o
 -14   5  -5    30.75    30.80    16.30               0    18 <
 -14   5  -4    58.26    54.30    18.10               0    18 <
 -14   5  -3    89.62   107.20    19.50               0    18 o
 -14   5  -2    41.03    44.80    18.10               0    18 <
 -14   5  -1     4.08     9.70    15.50               0    18 <
 -14   5   0    20.85    24.80    15.20               0    18 <
 -14   5   1     3.95    26.10    16.60               0    18 <
 -14   5   2    29.03    44.80    19.10               0    18 <
 -14   5   3    64.47    89.30    20.00               0    18 o
 -14   5   4    77.99    81.10    18.50               0    18 o
 -12   4   3   229.56   182.60    25.80               0    18 o
 -12   4   4    88.12    36.50    20.50               0    18 <
 -12   4   5    86.17   165.30    24.70               0    18 o
 -12   4   6   191.56   178.30    24.30               0    18 o
 -12   4   7    27.70    40.40    21.60               0    18 <
 -12   4   8    55.64    33.30    21.50               0    18 <
 -12   4   9    36.09    55.40    21.70               0    18 <
 -12   4  10    58.56   130.30    24.60               0    18 o
 -12   4  11   244.70   203.00    26.00               0    18 o
 -12   4  12   112.97   117.60    24.50               0    18 o
 -12   4  13   154.85   221.10    24.50               0    18 o
 -12   4  14   126.11   131.80    23.00               0    18 o
 -12   4  15    78.98   125.60    22.10               0    18 o
 -12   4  16    89.60   133.20    22.00               0    18 o
 -12   4  17   223.61   140.90    21.10               0    18 o
 -12   4  18    58.84    49.90    19.10               0    18 <
 -12   4  19    30.75    27.10    18.40               0    18 <
 -12   4  20    43.08    55.70    19.00               0    18 <
 -12   4  21    24.19    36.00    18.50               0    18 <
 -12   4  22   173.65    66.80    18.30               0    18 o
 -12   4  23    16.20    71.40    18.20               0    18 o
 -12   4  24    24.96    33.90    15.50               0    18 <
 -12   4  25   109.72   117.30    20.00               0    18 o
 -11   4 -28    62.96    79.20    19.30               0    18 o
 -11   4 -27    32.19    12.00    15.40               0    18 <
 -11   4 -26   224.04   254.50    21.60               0    18 o
 -11   4 -25    81.39    63.20    17.70               0    18 o
 -11   4 -24    16.44    21.40    13.30               0    18 <
 -11   4 -23    31.55    36.10    15.10               0    18 <
 -11   4 -22    10.88     7.10    13.00               0    18 <
 -11   4 -21    10.76    14.50    13.60               0    18 <
 -11   4 -20    33.42    18.10    14.40               0    18 <
 -11   4 -19   118.24    63.90    16.70               0    18 o
 -11   4 -18    45.12    48.80    18.50               0    18 <
 -11   4 -17   135.78   150.70    23.70               0    18 o
 -11   4 -16    62.95    89.70    20.90               0    18 o
 -11   4 -15     3.34   -10.70    15.30               0    18 <
 -11   4 -14   208.12   188.70    23.80               0    18 o
 -11   4 -13    43.99    67.30    21.10               0    18 o
 -11   4 -12    22.57    40.40    20.70               0    18 <
  -9   3  -1  1788.80  1273.60    53.90               0    18 o
  -9   3   0  1081.70  1837.50    61.60               0    18 o
  -9   3   1  2665.10  2177.70    62.50               0    18 o
  -9   3   2   253.82   306.40    44.10               0    18 o
  -9   3   3  1348.60  1317.80    50.50               0    18 o
  -9   3   4   810.71  1007.00    48.60               0    18 o
  -9   3   5   987.92   850.30    46.60               0    18 o
  -9   3   6   134.83   204.50    38.00               0    18 o
  -9   3   7   146.78   177.50    33.70               0    18 o
  -9   3   8   405.41   304.50    32.40               0    18 o
  -9   3   9   229.19   205.60    31.20               0    18 o
  -9   3  10   277.49   359.30    33.20               0    18 o
  -9   3  11   202.39   362.00    33.50               0    18 o
  -9   3  12   403.75   487.10    36.00               0    18 o
  -9   3  13   414.24   370.40    34.60               0    18 o
  -9   3  14   640.82   925.60    39.80               0    18 o
  -9   3  15    77.35   172.10    28.60               0    18 o
  -9   3  16    67.34    99.40    24.50               0    18 o
  -9   3  17   111.67   186.20    26.70               0    18 o
  -9   3  18   130.84   152.10    25.80               0    18 o
  -9   3  19   104.16    67.20    22.50               0    18 <
  -9   3  20    68.35   114.20    22.20               0    18 o
  -9   3  21    94.62   134.60    21.90               0    18 o
  -9   3  22    51.37    57.30    19.10               0    18 <
  -9   3  23    39.39    63.70    20.50               0    18 o
  -9   3  24    40.40   133.10    22.80               0    18 o
  -9   3  25    34.99    56.40    20.60               0    18 <
  -9   3  26    31.53   101.70    23.10               0    18 o
  -9   3  27    72.83   125.20    23.20               0    18 o
  -9   3  28    45.43    96.80    21.10               0    18 o
  -9   3  29    53.95    17.20    18.50               0    18 <
  -9   3  30    48.64   144.30    23.40               0    18 o
  -9   3  31    46.97   101.90    22.80               0    18 o
  -9   3  32    79.27    70.10    20.00               0    18 o
  -8   3 -34    22.23    -7.90    14.60               0    18 <
  -8   3 -33    71.67    49.50    18.20               0    18 <
  -8   3 -32    31.09    62.90    17.80               0    18 o
  -8   3 -31    32.89    73.20    21.10               0    18 o
  -8   3 -30    39.41    75.10    20.60               0    18 o
  -8   3 -29    27.46     9.50    15.60               0    18 <
  -8   3 -28    18.69    52.90    17.50               0    18 o
  -8   3 -27    60.82    21.00    15.60               0    18 <
  -8   3 -26    53.91    53.60    18.90               0    18 <
  -8   3 -25     8.78    30.50    17.20               0    18 <
  -8   3 -24    13.01    48.40    15.90               0    18 o
  -8   3 -23    74.65    48.70    16.10               0    18 o
  -8   3 -22    86.79   123.80    23.20               0    18 o
  -6   2  -3  2144.30  1927.70    78.80               0    18 o
  -6   2  -2  7291.30  5588.30    94.30               0    18 o
  -6   2  -1   887.76  1158.10    69.20               0    18 o
  -6   2   0  2407.20  1980.20    72.20               0    18 o
  -6   2   1  1021.40  1053.50    68.90               0    18 o
  -6   2   2  3894.40  3954.70    83.60               0    18 o
  -6   2   3  2516.50  2453.20    77.80               0    18 o
  -6   2   4  3531.50  2792.80    74.10               0    18 o
  -6   2   5  1511.40  1808.90    65.00               0    18 o
  -6   2   6   566.86   440.50    50.50               0    18 o
  -6   2   7   222.63   295.30    45.60               0    18 o
  -6   2   8   373.11   348.70    46.10               0    18 o
  -6   2   9  1139.20  1141.90    52.60               0    18 o
  -6   2  10   622.70   631.40    48.40               0    18 o
  -6   2  11   316.59   574.40    48.00               0    18 o
  -6   2  12   888.56  1067.40    49.00               0    18 o
  -6   2  13  1343.50  1446.20    54.50               0    18 o
  -6   2  14   362.91   600.20    43.60               0    18 o
  -6   2  15   117.73   204.10    35.10               0    18 o
  -6   2  16   321.87   464.10    38.60               0    18 o
  -6   2  17   273.19   413.60    38.50               0    18 o
  -6   2  18   341.87   301.50    35.20               0    18 o
  -6   2  19   501.68   531.50    38.60               0    18 o
  -6   2  20   636.72   618.50    39.00               0    18 o
  -6   2  21   224.66   253.90    33.20               0    18 o
  -6   2  22   489.78   318.60    31.70               0    18 o
  -6   2  23   192.34   170.40    32.00               0    18 o
  -6   2  24   361.28   413.40    35.80               0    18 o
  -6   2  25   128.06   117.80    30.00               0    18 o
  -6   2  26   370.41   396.00    34.20               0    18 o
  -6   2  27   125.56   187.70    31.50               0    18 o
  -6   2  28   140.64   190.70    29.20               0    18 o
  -6   2  29   101.67   151.60    32.10               0    18 o
  -6   2  30   135.08   286.80    32.60               0    18 o
  -6   2  31   402.88   293.60    31.50               0    18 o
  -6   2  32    74.30   109.90    27.80               0    18 o
  -6   2  33    66.57   104.70    26.40               0    18 o
  -6   2  34    97.43    71.60    22.10               0    18 o
  -6   2  35    70.64    64.50    22.50               0    18 <
  -6   2  36   212.58   109.80    24.70               0    18 o
  -6   2  37    75.14    64.90    22.20               0    18 <
  -5   2 -34    39.67    78.20    23.60               0    18 o
  -5   2 -33   112.80   142.00    25.70               0    18 o
  -5   2 -32    87.30   116.90    25.10               0    18 o
  -5   2 -31    87.05   111.50    21.80               0    18 o
  -5   2 -30   159.06   214.30    27.50               0    18 o
  -5   2 -29   188.66   294.30    30.40               0    18 o
  -5   2 -28   120.10   120.80    25.20               0    18 o
  -3   1  -2  7358.30  6367.20   142.30               0    18 o
  -3   1  -1 17600.00 14422.50   161.80               0    18 o
  -3   1   0  4975.70  5456.60   138.70               0    18 o
  -3   1   1 14176.00 11828.80   153.20               0    18 o
  -3   1   2  9195.60  8909.20   138.90               0    18 o
  -3   1   3  9343.60  8114.20   140.50               0    18 o
  -3   1   4  9280.90  8329.60   133.10               0    18 o
  -3   1   5  1067.30  1109.70    93.60               0    18 o
  -3   1   6  1374.90  1032.10    85.70               0    18 o
  -3   1   7  2755.70  2663.50    96.70               0    18 o
  -3   1   8  5289.50  5091.30   109.70               0    18 o
  -3   1   9  5698.70  7402.00   121.60               0    18 o
  -3   1  10  4679.50  5562.60   113.10               0    18 o
  -3   1  11  2624.40  3455.80    94.50               0    18 o
  -3   1  12  1352.90  1836.90    78.70               0    18 o
  -3   1  13   445.29   567.70    66.50               0    18 o
  -3   1  34    56.43   139.90    36.40               0    18 o
  -3   1  35   463.49   673.20    40.80               0    18 o
  -3   1  36    61.61   124.70    32.50               0    18 o
  -3   1  37   257.83   351.80    37.40               0    18 o
  -3   1  38    80.53   118.10    31.30               0    18 o
  -3   1  39   124.52   152.60    30.90               0    18 o
   1   0 -35    95.48    63.60    31.60               0    18 <
   1   0 -34   187.70   144.00    33.90               0    18 o
   3  -1  -6  1435.50  1335.00    84.70               0    18 o
   3  -1  -5  1074.70  1506.40    99.80               0    18 o
   3  -1  -4 10076.00  9225.30   135.70               0    18 o
   3  -1  -3 10633.00  8870.00   143.00               0    18 o
   3  -1  -2  6636.20  5809.10   131.50               0    18 o
   3  -1  -1 17200.00 13717.10   163.30               0    18 o
   3  -1   0  4834.00  5139.90   140.60               0    18 o
   3  -1   1 14279.00 11516.60   156.80               0    18 o
   3  -1   2  9502.30  9270.50   150.70               0    18 o
   3  -1   3  9981.40  8818.00   145.10               0    18 o
   3  -1   4  9916.90  8950.20   138.70               0    18 o
   3  -1   5  1116.80  1274.40    96.00               0    18 o
   4  -1 -38    93.70    47.40    18.30               0    18 <
   4  -1 -37    19.49    56.80    19.40               0    18 <
   4  -1 -36    78.61    64.60    20.60               0    18 o
   4  -1 -35    24.93    64.40    21.80               0    18 <
   4  -1 -34    32.34    30.10    21.20               0    18 <
   4  -1 -33    40.90    23.60    21.20               0    18 <
   4  -1 -32   127.93    89.90    20.30               0    18 o
   4  -1 -31   220.36   177.90    25.80               0    18 o
   6  -2  -9   475.22   659.90    48.90               0    18 o
   6  -2  -8   375.42   439.40    43.70               0    18 o
   6  -2  -7   449.46   327.20    46.20               0    18 o
   6  -2  -6   438.96   501.00    53.40               0    18 o
   6  -2  -5  1766.30  1328.60    65.40               0    18 o
   6  -2  -4  2383.80  2577.70    75.70               0    18 o
   6  -2  -3  2065.60  2594.30    84.80               0    18 o
   6  -2  -2  7826.30  5679.50    96.80               0    18 o
   6  -2  -1   917.98  1239.10    76.40               0    18 o
   6  -2   0  2273.50  1727.90    69.00               0    18 o
   6  -2   1  1094.20  1276.60    69.00               0    18 o
   6  -2   2  4289.30  3933.00    86.60               0    18 o
   6  -2   3  2423.70  2379.70    80.10               0    18 o
   6  -2   4  3466.10  2650.40    77.00               0    18 o
   6  -2   5  1544.00  1719.80    67.20               0    18 o
   6  -2   6   569.55   588.30    52.80               0    18 o
   6  -2   7   249.53   420.00    47.70               0    18 o
   6  -2   8   420.96   491.80    47.90               0    18 o
   6  -2   9  1080.10  1074.20    54.20               0    18 o
   6  -2  10   734.98   686.60    50.70               0    18 o
   6  -2  11   388.00   576.80    47.70               0    18 o
   6  -2  12   928.88   928.20    53.40               0    18 o
   6  -2  13  1765.20  1994.50    60.60               0    18 o
   6  -2  14   361.92   499.70    46.90               0    18 o
   6  -2  15   109.77   178.40    39.80               0    18 o
   6  -2  16   275.63   330.90    40.80               0    18 o
   6  -2  17   438.76   369.20    41.80               0    18 o
   6  -2  18   389.52   526.90    43.00               0    18 o
   6  -2  19   262.81   366.20    42.00               0    18 o
   6  -2  20   712.54   647.50    43.60               0    18 o
   6  -2  32   323.16   497.40    39.20               0    18 o
   6  -2  33   233.44   225.80    35.10               0    18 o
   6  -2  34   293.14   302.70    36.00               0    18 o
   6  -2  35    60.53   142.10    31.10               0    18 o
   6  -2  36   292.04   225.00    30.60               0    18 o
   6  -2  37   155.75   189.60    28.50               0    18 o
   7  -2 -35    11.11    41.60    15.00               0    18 <
   7  -2 -34    64.68    52.40    16.50               0    18 o
   7  -2 -33    13.55    11.20    14.10               0    18 <
   7  -2 -32    37.54    38.80    13.80               0    18 <
   7  -2 -31    12.44   -12.80    13.30               0    18 <
   7  -2 -30    19.52    67.70    16.70               0    18 o
   7  -2 -29    43.67    50.60    16.00               0    18 o
   7  -2 -28    62.31    61.00    18.10               0    18 o
   7  -2 -27   144.59    98.70    20.80               0    18 o
   9  -3 -10   598.36   668.90    38.40               0    18 o
   9  -3  -9   355.14   352.60    36.40               0    18 o
   9  -3  -8   140.62   223.70    32.40               0    18 o
   9  -3  -7   171.88   220.10    37.70               0    18 o
   9  -3  -6   154.81   285.60    39.80               0    18 o
   9  -3  -5   619.11   754.40    50.90               0    18 o
   9  -3  -4  1874.00  1782.90    57.60               0    18 o
   9  -3  -3   493.39   690.20    49.10               0    18 o
   9  -3  -2   242.52   271.60    42.80               0    18 o
   9  -3  -1  1869.60  1229.00    53.20               0    18 o
   9  -3   0  1107.80  1501.60    60.10               0    18 o
   9  -3   1  2257.40  2530.40    66.40               0    18 o
   9  -3   2   333.17   296.60    48.70               0    18 o
   9  -3   3  1255.20  1141.60    50.30               0    18 o
   9  -3   4   911.33  1274.60    50.30               0    18 o
   9  -3   5   963.43   823.50    44.20               0    18 o
   9  -3   6    89.03   162.30    31.80               0    18 o
   9  -3   7   142.02   261.30    33.20               0    18 o
   9  -3   8   453.93   313.30    34.90               0    18 o
   9  -3   9   247.04   146.50    32.50               0    18 o
   9  -3  10   327.84   403.50    36.50               0    18 o
   9  -3  11   196.65   286.40    35.20               0    18 o
   9  -3  12   405.97   617.00    39.00               0    18 o
   9  -3  13   454.82   377.90    37.70               0    18 o
   9  -3  14   675.02   892.30    40.60               0    18 o
   9  -3  15    88.62   136.70    29.80               0    18 o
   9  -3  16    73.34   154.20    30.30               0    18 o
   9  -3  17   117.75   161.90    29.30               0    18 o
   9  -3  18   144.78   128.70    27.30               0    18 o
   9  -3  19   129.27   123.30    23.70               0    18 o
   9  -3  20    77.78   145.50    24.80               0    18 o
   9  -3  21   116.29   158.70    26.90               0    18 o
   9  -3  22    58.91    99.30    27.90               0    18 o
   9  -3  23    50.84    91.80    26.00               0    18 o
   9  -3  24    32.20    93.80    25.60               0    18 o
   9  -3  25    41.46    71.20    25.10               0    18 <
   9  -3  26    40.10   132.30    26.50               0    18 o
   9  -3  27    82.71    83.90    24.10               0    18 o
   9  -3  28    58.37    98.70    23.40               0    18 o
   9  -3  29    74.07    99.80    25.10               0    18 o
   9  -3  30    45.10   156.10    28.40               0    18 o
   9  -3  31    41.96    95.90    25.90               0    18 o
   9  -3  32    78.56   113.90    26.30               0    18 o
  10  -3 -30     7.74    -5.10    10.90               0    18 <
  10  -3 -29    28.20    12.20    12.30               0    18 <
  10  -3 -28    14.58    -9.00     9.60               0    18 <
  10  -3 -27    31.26     6.30    11.00               0    18 <
  10  -3 -26    28.22    28.70    16.20               0    18 <
  10  -3 -25    20.37    63.60    17.80               0    18 o
  10  -3 -24    19.67    21.20    11.10               0    18 <
  10  -3 -23    70.71    53.10    14.30               0    18 o
  10  -3 -22    81.87   117.70    19.40               0    18 o
  10  -3 -21    25.19    24.00    17.30               0    18 <
  12  -4 -10    81.08    94.00    21.50               0    18 o
  12  -4  -9    60.09   153.90    22.60               0    18 o
  12  -4  -8    63.32   109.60    21.80               0    18 o
  12  -4  -7    27.66    60.70    19.90               0    18 o
  12  -4  -6    54.65   105.10    22.30               0    18 o
  12  -4  -5   264.22   232.30    25.60               0    18 o
  12  -4  -4    40.78    89.10    25.60               0    18 o
  12  -4  -3    94.74   189.20    27.80               0    18 o
  12  -4  -2   188.83   139.70    27.70               0    18 o
  12  -4  -1   200.24   581.50    35.00               0    18 o
  12  -4   0   117.68   153.70    27.70               0    18 o
  12  -4   1   130.98   233.20    28.40               0    18 o
  12  -4   2   115.05   172.40    25.40               0    18 o
  12  -4   3    91.99   137.20    23.80               0    18 o
  12  -4   4    57.88    98.30    23.40               0    18 o
  12  -4   5    88.66    70.90    22.10               0    18 o
  12  -4   6   161.36   187.90    27.30               0    18 o
  12  -4   7    42.11    86.10    24.90               0    18 o
  12  -4   8    63.99   145.30    26.20               0    18 o
  12  -4   9    42.66    43.90    18.90               0    18 <
  12  -4  10    41.72    91.60    20.50               0    18 o
  12  -4  11   157.98   158.80    21.90               0    18 o
  12  -4  12   146.22   199.70    23.60               0    18 o
  12  -4  13   140.94   218.80    22.80               0    18 o
  12  -4  14   137.92    95.30    20.10               0    18 o
  12  -4  15    71.64    98.60    20.40               0    18 o
  12  -4  16    86.96    94.70    21.90               0    18 o
  12  -4  17   213.48   217.50    24.60               0    18 o
  12  -4  18    40.97    87.40    21.80               0    18 o
  12  -4  19    35.80    55.80    19.00               0    18 <
  12  -4  20    48.37    22.50    17.20               0    18 <
  12  -4  21    28.84    76.50    20.10               0    18 o
  12  -4  22   153.53   164.20    21.70               0    18 o
  12  -4  23    30.00    21.10    16.10               0    18 <
  12  -4  24    39.22    66.50    17.90               0    18 o
  12  -4  25   152.92   148.90    19.70               0    18 o
  13  -4 -22    20.33    -0.70     9.30               0    18 <
  13  -4 -21    91.54    88.70    15.20               0    18 o
  13  -4 -20    68.31    40.20    13.40               0    18 o
  13  -4 -19    25.77    41.50    13.30               0    18 o
  13  -4 -18    67.64    53.80    14.20               0    18 o
  13  -4 -17    10.69     7.10    11.40               0    18 <
  13  -4 -16    61.45     0.10    11.70               0    18 <
  13  -4 -15    23.31   -10.50     9.90               0    18 <
  13  -4 -14    14.86    11.00    12.80               0    18 <
  15  -5  -8    73.56    69.50    17.80               0    18 o
  15  -5  -7    98.21   141.40    21.00               0    18 o
  15  -5  -6   118.47   147.30    20.20               0    18 o
  15  -5  -5    44.13    73.30    17.70               0    18 o
  15  -5  -4    12.28    33.80    14.90               0    18 <
  15  -5  -3    38.79    39.50    17.20               0    18 <
  15  -5  -2    13.70    24.00    16.00               0    18 <
  15  -5  -1    18.90    44.10    16.30               0    18 <
  15  -5   0     8.27    32.80    16.20               0    18 <
  15  -5   1    49.78    80.00    18.40               0    18 o
  15  -5   2    23.49    77.00    17.20               0    18 o
  15  -5   3     8.03    31.30    15.60               0    18 <
  15  -5   4    13.07    25.40    15.60               0    18 <
  15  -5   5    51.20    56.10    16.90               0    18 o
  15  -5   6    23.76    63.00    18.10               0    18 o
  15  -5   7    52.47   138.80    20.00               0    18 o
  15  -5   8    16.87     4.70    14.10               0    18 <
  15  -5   9    63.97    91.30    18.30               0    18 o
  15  -5  10    14.01    69.90    15.90               0    18 o
  15  -5  11    68.22    72.70    17.20               0    18 o
  15  -5  12    77.35    36.80    15.00               0    18 <
 -14   5  -6    93.57   120.50    21.80               0    19 o
 -14   5  -5    32.52    30.80    16.30               0    19 <
 -14   5  -4    73.15    54.30    18.10               0    19 <
 -14   5  -3   109.97   107.20    19.50               0    19 o
 -14   5  -2    51.05    44.80    18.10               0    19 <
 -14   5  -1     4.61     9.70    15.50               0    19 <
 -14   5   0    21.23    24.80    15.20               0    19 <
 -14   5   1     4.28    26.10    16.60               0    19 <
 -14   5   2    29.66    44.80    19.10               0    19 <
 -14   5   3    77.85    89.30    20.00               0    19 o
 -14   5   4    89.93    81.10    18.50               0    19 o
 -14   5   5    35.19     8.90    14.50               0    19 <
 -14   5   6    94.28   104.40    18.40               0    19 o
 -14   5   7     4.12    22.10    16.00               0    19 <
 -14   5   8    38.99    24.90    14.50               0    19 <
 -14   5   9     9.26    10.70    13.40               0    19 <
 -14   5  10    40.85    42.80    14.60               0    19 <
 -14   5  11    22.49    42.20    14.80               0    19 <
 -14   5  12    24.74    54.40    16.00               0    19 o
 -14   5  13    21.73    13.50    13.90               0    19 <
 -14   5  14    68.25    29.10    14.00               0    19 <
 -14   5  15     3.42     7.50    11.30               0    19 <
 -14   5  16    56.01    29.80    13.60               0    19 <
 -14   5  17     9.44    17.70    12.80               0    19 <
 -14   5  18    60.09    30.60    14.10               0    19 <
 -13   5 -23    16.75    10.50    13.10               0    19 <
 -13   5 -22    13.29    32.30    15.00               0    19 <
 -13   5 -21    20.20    49.30    15.50               0    19 o
 -13   5 -20    26.73    36.90    13.70               0    19 <
 -13   5 -19   142.54   146.90    19.60               0    19 o
 -13   5 -18   193.20   232.80    21.80               0    19 o
 -13   5 -17    20.36    -6.50    13.60               0    19 <
 -11   4 -16    81.12    89.70    20.90               0    19 o
 -11   4 -15     4.28   -10.70    15.30               0    19 <
 -11   4 -14   229.77   188.70    23.80               0    19 o
 -11   4 -13    50.05    67.30    21.10               0    19 o
 -11   4 -12    27.56    40.40    20.70               0    19 <
 -11   4 -11    69.18    83.10    24.00               0    19 o
 -11   4 -10   139.95   218.90    27.20               0    19 o
 -11   4  -9   223.21   187.90    24.70               0    19 o
 -11   4  -8     6.60    49.60    20.30               0    19 <
 -11   4  -7    45.75    45.50    18.20               0    19 <
 -11   4  -6    25.80    29.00    18.90               0    19 <
 -11   4  -5   263.68   248.50    25.60               0    19 o
 -11   4  -4   421.51   337.60    28.90               0    19 o
 -11   4  -3    12.29    49.20    19.60               0    19 <
 -11   4  -2    59.52    47.10    18.80               0    19 <
 -11   4  -1    55.60    28.20    17.80               0    19 <
 -11   4   0    49.22    26.90    17.40               0    19 <
 -11   4   1    33.22    42.00    18.90               0    19 <
 -11   4   2    26.13     5.30    15.70               0    19 <
 -11   4   3    15.70    34.60    16.70               0    19 <
 -11   4   4   411.03   285.40    26.50               0    19 o
 -11   4   5   312.30   363.00    28.00               0    19 o
 -11   4   6    53.27    39.40    19.80               0    19 <
 -11   4   7    52.57    96.60    24.70               0    19 o
 -11   4   8    36.41    13.40    20.80               0    19 <
 -11   4   9   182.38   212.60    28.20               0    19 o
 -11   4  10   195.56   211.70    28.70               0    19 o
 -11   4  11   162.92   166.80    24.30               0    19 o
 -11   4  12    36.05    31.30    19.90               0    19 <
 -11   4  13   127.03    76.70    20.70               0    19 o
 -11   4  14   255.23   328.50    26.20               0    19 o
 -11   4  15    19.84    32.80    18.70               0    19 <
 -11   4  16    88.81    93.70    20.50               0    19 o
 -11   4  17   133.88   127.30    20.80               0    19 o
 -11   4  18    29.47    40.90    17.70               0    19 <
 -11   4  19    48.85   109.90    20.40               0    19 o
 -11   4  20   109.07   115.90    18.40               0    19 o
 -11   4  21    32.90    21.50    14.90               0    19 <
 -11   4  22    49.72    72.00    17.80               0    19 o
 -11   4  23   154.12    72.20    17.20               0    19 o
 -11   4  24    40.48    40.90    17.20               0    19 <
 -11   4  25   224.43   184.90    23.80               0    19 o
 -11   4  26   239.41   272.70    24.60               0    19 o
 -11   4  27    16.77     9.50    16.60               0    19 <
 -11   4  28    24.75    50.00    17.10               0    19 <
 -10   4 -31    85.96    82.90    19.30               0    19 o
  -8   3 -24    13.42    48.40    15.90               0    19 o
  -8   3 -23    86.68    48.70    16.10               0    19 o
  -8   3 -22   106.48   123.80    23.20               0    19 o
  -8   3 -21    23.92    12.30    19.00               0    19 <
  -8   3 -20   157.92   222.30    26.00               0    19 o
  -8   3 -19    23.79   111.90    25.70               0    19 o
  -8   3 -18    42.08    72.40    24.90               0    19 <
  -8   3 -17   274.35   357.00    29.70               0    19 o
  -8   3 -16   205.63   279.60    30.30               0    19 o
  -8   3 -15    48.09    34.80    25.60               0    19 <
  -8   3 -14   209.54   337.40    34.30               0    19 o
  -8   3 -13   549.24   548.80    38.90               0    19 o
  -8   3 -12   531.82   534.60    39.50               0    19 o
  -8   3 -11  1177.50  1090.40    46.70               0    19 o
  -8   3 -10   567.34   597.00    41.60               0    19 o
  -8   3  -9   104.56   178.50    35.70               0    19 o
  -8   3  -8   186.73   209.40    36.30               0    19 o
  -8   3  -7  1248.10  1258.00    51.50               0    19 o
  -8   3  -6   902.10  1103.30    49.20               0    19 o
  -8   3  -5   437.93   330.80    39.30               0    19 o
  -8   3  -4   148.17   102.40    31.40               0    19 o
  -5   2 -29   243.62   294.30    30.40               0    19 o
  -5   2 -28   147.02   120.80    25.20               0    19 o
  -5   2 -27   160.60   184.50    28.50               0    19 o
  -5   2 -26    38.36    27.50    24.10               0    19 <
  -5   2 -25   129.14   185.20    33.90               0    19 o
  -5   2 -24  1363.90  1510.20    50.80               0    19 o
  -5   2 -23   857.78   887.60    50.30               0    19 o
  -5   2 -22   870.40  1103.60    54.90               0    19 o
  -5   2 -21  2513.60  2885.20    70.90               0    19 o
  -3   1   9  6855.70  7402.00   121.60               0    19 o
  -3   1  10  5653.20  5562.60   113.10               0    19 o
  -3   1  11  3180.00  3455.80    94.50               0    19 o
  -3   1  12  1685.40  1836.90    78.70               0    19 o
  -3   1  13   542.20   567.70    66.50               0    19 o
  -3   1  14  2351.60  2397.30    74.70               0    19 o
  -3   1  15   426.47   485.50    59.40               0    19 o
  -3   1  16  1597.40  1569.90    67.70               0    19 o
  -3   1  17  1987.40  1590.90    67.80               0    19 o
  -3   1  18  2247.20  1915.60    65.90               0    19 o
  -3   1  19  1516.00  1225.10    61.60               0    19 o
  -3   1  20   659.10   841.10    57.00               0    19 o
  -3   1  21  1036.30  1202.10    62.80               0    19 o
  -3   1  22  1587.40  1724.70    71.50               0    19 o
  -3   1  23  5122.30  4702.30    86.70               0    19 o
  -3   1  24   279.78   387.70    55.10               0    19 o
  -3   1  25   956.10   770.00    55.80               0    19 o
  -3   1  26  1362.90  1225.90    58.30               0    19 o
  -3   1  27  1957.80  1429.20    60.30               0    19 o
  -3   1  28   643.94   523.50    49.90               0    19 o
  -3   1  29   417.61   997.50    52.00               0    19 o
  -3   1  30   712.30   486.70    45.70               0    19 o
  -3   1  31    78.65   143.00    39.90               0    19 o
  -3   1  32   613.47   908.20    44.10               0    19 o
  -3   1  33   441.62   403.60    39.20               0    19 o
  -3   1  34    69.73   139.90    36.40               0    19 o
  -3   1  35   527.79   673.20    40.80               0    19 o
  -3   1  36    73.49   124.70    32.50               0    19 o
  -3   1  37   300.32   351.80    37.40               0    19 o
  -3   1  38    90.39   118.10    31.30               0    19 o
  -3   1  39   149.00   152.60    30.90               0    19 o
  -2   1 -32   344.80   361.70    46.40               0    19 o
   1   0 -38   105.31    61.00    27.70               0    19 <
   1   0 -37   116.34   183.80    33.70               0    19 o
   1   0 -36   452.40   322.60    32.20               0    19 o
   3  -1 -14  4340.30  4683.90    87.50               0    19 o
   3  -1 -13   689.65   609.50    66.00               0    19 o
   3  -1 -12  1909.30  2266.30    80.40               0    19 o
   3  -1 -11  3945.60  3966.80   100.40               0    19 o
   3  -1 -10  6170.80  5467.40   111.00               0    19 o
   3  -1  -9  9167.60  9036.70   129.30               0    19 o
   3  -1  -8  5432.90  4804.60   111.60               0    19 o
   3  -1  -7  3972.10  3342.30    97.10               0    19 o
   3  -1  -6  1767.30  1335.00    84.70               0    19 o
   3  -1  -5  1219.60  1506.40    99.80               0    19 o
   4  -1 -38   114.30    47.40    18.30               0    19 <
   4  -1 -37    23.33    56.80    19.40               0    19 <
   6  -2 -22   127.27   106.90    30.40               0    19 o
   6  -2 -21   299.17   249.20    35.00               0    19 o
   6  -2 -20  1389.30  1558.70    51.00               0    19 o
   6  -2 -19   576.20   679.10    48.10               0    19 o
   6  -2 -18   261.94   498.50    39.30               0    19 o
   6  -2 -17   388.03   414.80    36.60               0    19 o
   6  -2 -16   624.13   586.80    43.40               0    19 o
   6  -2 -15   193.36   220.50    34.20               0    19 o
   6  -2 -14   140.43   126.30    35.70               0    19 o
   6  -2 -13  1260.90   971.10    48.10               0    19 o
   6  -2 -12  1244.40   976.80    51.20               0    19 o
   6  -2 -11   276.33   307.70    43.00               0    19 o
   6  -2 -10   689.78   598.50    43.40               0    19 o
   6  -2  -9   574.73   659.90    48.90               0    19 o
   6  -2  -8   460.72   439.40    43.70               0    19 o
   6  -2  -7   544.85   327.20    46.20               0    19 o
   6  -2  -6   510.58   501.00    53.40               0    19 o
   9  -3 -28    15.68    37.90    15.60               0    19 <
   9  -3 -27    46.81    29.60    16.10               0    19 <
   9  -3 -26    19.44    22.30    17.40               0    19 <
   9  -3 -25    25.95    50.80    19.20               0    19 <
   9  -3 -24   105.05   146.10    19.90               0    19 o
   9  -3 -23    88.71   173.60    23.80               0    19 o
   9  -3 -22   123.17    84.30    20.60               0    19 o
   9  -3 -21    29.72    84.20    20.40               0    19 o
   9  -3 -20   130.48   106.30    21.60               0    19 o
   9  -3 -19    40.78    49.60    19.80               0    19 <
   9  -3 -18    96.81    69.00    23.90               0    19 <
   9  -3 -17    18.28    85.10    23.50               0    19 o
   9  -3 -16    90.62   158.80    25.90               0    19 o
   9  -3 -15   109.92    79.80    21.60               0    19 o
   9  -3 -14   314.79   291.70    29.90               0    19 o
   9  -3 -13   356.35   378.50    34.50               0    19 o
   9  -3 -12   325.41   339.40    35.10               0    19 o
   9  -3 -11   137.15   149.90    33.60               0    19 o
   9  -3 -10   715.50   668.90    38.40               0    19 o
   9  -3  -9   430.34   352.60    36.40               0    19 o
   9  -3  -8   164.25   223.70    32.40               0    19 o
   9  -3  -7   211.36   220.10    37.70               0    19 o
   9  -3  -6   194.54   285.60    39.80               0    19 o
  12  -4 -25   167.52   150.60    18.00               0    19 o
  12  -4 -24    36.30    42.00    14.40               0    19 <
  12  -4 -23    44.64    10.80    10.80               0    19 <
  12  -4 -22    20.24    99.50    16.50               0    19 o
  12  -4 -21    26.78    46.70    15.30               0    19 o
  12  -4 -20    98.17    88.10    15.10               0    19 o
  12  -4 -19    35.14    22.80    14.50               0    19 <
  12  -4 -18    21.09    41.90    17.10               0    19 <
  12  -4 -17    68.01    64.20    16.60               0    19 o
  12  -4 -16    12.99    26.70    15.40               0    19 <
  12  -4 -15    51.79    63.60    17.40               0    19 o
  12  -4 -14   152.01   132.60    20.60               0    19 o
  12  -4 -13   155.50   182.30    22.70               0    19 o
  12  -4 -12    70.41    97.80    21.50               0    19 o
  12  -4 -11    92.13    83.30    21.00               0    19 o
  12  -4 -10   106.45    94.00    21.50               0    19 o
  12  -4  -9    74.77   153.90    22.60               0    19 o
  12  -4  -8    75.18   109.60    21.80               0    19 o
  12  -4  -7    34.76    60.70    19.90               0    19 o
  12  -4  -6    68.10   105.10    22.30               0    19 o
  12  -4  -5   323.41   232.30    25.60               0    19 o
  12  -4  -4    50.11    89.10    25.60               0    19 o
  12  -4  -3   117.70   189.20    27.80               0    19 o
  14  -5   3    88.75    78.00    19.40               0    19 o
  14  -5   4   141.16   136.50    21.10               0    19 o
  14  -5   5    33.74    19.50    16.50               0    19 <
  14  -5   6    75.09   112.00    19.00               0    19 o
  14  -5   7    15.26    13.30    14.80               0    19 <
  14  -5   8    38.76    31.80    16.10               0    19 <
  14  -5   9    11.26    11.40    14.60               0    19 <
  14  -5  10    36.77    40.40    15.00               0    19 <
  14  -5  11    41.99    58.70    15.90               0    19 o
  14  -5  12    35.87     7.30    13.80               0    19 <
  14  -5  13    11.35     1.60    13.70               0    19 <
  14  -5  14   103.66    88.50    19.20               0    19 o
  14  -5  15     5.78    11.60    16.10               0    19 <
  14  -5  16    57.22    17.30    15.40               0    19 <
  14  -5  17    15.68     8.20    14.80               0    19 <
  14  -5  18    49.16    21.60    15.10               0    19 <
  15  -5 -12    30.26    43.40    15.70               0    19 <
  15  -5 -11   182.08   125.80    17.60               0    19 o
  15  -5 -10    11.52    20.40    12.70               0    19 <
  15  -5  -9   138.07   119.10    18.20               0    19 o
  15  -5  -8    91.15    69.50    17.80               0    19 o
  15  -5  -7   117.42   141.40    21.00               0    19 o
  15  -5  -6   145.34   147.30    20.20               0    19 o
  15  -5  -5    50.89    73.30    17.70               0    19 o
  15  -5  -4    14.16    33.80    14.90               0    19 <
  15  -5  -3    47.01    39.50    17.20               0    19 <
  15  -5  -2    18.22    24.00    16.00               0    19 <
  15  -5  -1    22.98    44.10    16.30               0    19 <
  15  -5   0    10.75    32.80    16.20               0    19 <
  15  -5   1    62.00    80.00    18.40               0    19 o
  15  -5   2    27.72    77.00    17.20               0    19 o
 -13   5 -23    15.43    10.50    13.10               0    20 <
 -13   5 -22    14.00    32.30    15.00               0    20 <
 -13   5 -21    20.53    49.30    15.50               0    20 o
 -13   5 -20    27.82    36.90    13.70               0    20 <
 -13   5 -19   154.52   146.90    19.60               0    20 o
 -13   5 -18   218.46   232.80    21.80               0    20 o
 -13   5 -17    19.91    -6.50    13.60               0    20 <
 -13   5 -16    22.77    29.00    15.30               0    20 <
 -13   5 -15     8.21    37.90    19.00               0    20 <
 -13   5 -14    36.64    19.00    15.50               0    20 <
 -13   5 -13   107.59   117.70    18.20               0    20 o
 -13   5 -12    10.07    10.90    13.70               0    20 <
 -13   5 -11    30.05    65.20    17.30               0    20 o
 -13   5 -10    12.26    26.20    16.80               0    20 <
 -13   5  -9    79.59    70.90    17.70               0    20 o
 -13   5  -8    34.98    17.50    16.50               0    20 <
 -13   5  -7   179.70   214.30    23.60               0    20 o
 -13   5  -6   217.80   180.90    21.20               0    20 o
 -13   5  -5    62.65    44.70    16.90               0    20 <
 -13   5  -4    22.43    19.50    14.90               0    20 <
 -13   5  -3    27.34    42.00    17.40               0    20 <
 -13   5  -2   125.03   123.40    20.40               0    20 o
 -13   5  -1   125.32    90.20    20.20               0    20 o
 -13   5   0   360.61   243.70    23.90               0    20 o
 -13   5   1    72.17    68.50    21.10               0    20 o
 -13   5   2   119.19   174.40    23.80               0    20 o
 -13   5   3    11.51    16.40    16.30               0    20 <
 -13   5   4    39.81    18.70    16.40               0    20 <
 -13   5   5    27.75    44.60    20.20               0    20 <
 -13   5   6    59.03    43.70    20.40               0    20 <
 -13   5   7   181.34   140.90    22.80               0    20 o
 -13   5   8    47.08    66.40    17.50               0    20 o
 -13   5   9    62.00    34.30    16.30               0    20 <
 -13   5  10     8.41    81.90    18.70               0    20 o
 -13   5  11    30.99    10.00    14.20               0    20 <
 -13   5  12    17.03     4.50    13.60               0    20 <
 -13   5  13   117.53    90.80    16.60               0    20 o
 -13   5  14    31.37   -10.60     9.80               0    20 <
 -13   5  15    16.50     5.30    11.80               0    20 <
 -13   5  16    17.21    36.40    14.30               0    20 <
 -13   5  17     8.04    30.70    14.40               0    20 <
 -13   5  18   148.58   202.60    19.50               0    20 o
 -13   5  19   153.83   120.00    17.50               0    20 o
 -13   5  20    34.29     1.10    12.30               0    20 <
 -13   5  21     2.05     0.80    11.40               0    20 <
 -13   5  22     5.78     4.50    11.20               0    20 <
 -13   5  23    20.65    16.30    12.70               0    20 <
 -11   4   5   332.77   363.00    28.00               0    20 o
 -11   4   6    52.51    39.40    19.80               0    20 <
 -11   4   7    52.01    96.60    24.70               0    20 o
 -11   4   8    36.37    13.40    20.80               0    20 <
 -11   4   9   193.88   212.60    28.20               0    20 o
 -11   4  10   202.76   211.70    28.70               0    20 o
 -11   4  11   162.42   166.80    24.30               0    20 o
 -11   4  12    37.31    31.30    19.90               0    20 <
 -11   4  13   135.11    76.70    20.70               0    20 o
 -11   4  14   261.12   328.50    26.20               0    20 o
 -11   4  15    19.57    32.80    18.70               0    20 <
 -11   4  16   101.53    93.70    20.50               0    20 o
 -11   4  17   139.78   127.30    20.80               0    20 o
 -11   4  18    33.74    40.90    17.70               0    20 <
 -11   4  19    52.40   109.90    20.40               0    20 o
 -11   4  20   119.02   115.90    18.40               0    20 o
 -11   4  21    33.71    21.50    14.90               0    20 <
 -11   4  22    55.39    72.00    17.80               0    20 o
 -11   4  23   156.24    72.20    17.20               0    20 o
 -11   4  24    41.77    40.90    17.20               0    20 <
 -11   4  25   251.96   184.90    23.80               0    20 o
 -11   4  26   248.41   272.70    24.60               0    20 o
 -11   4  27    19.11     9.50    16.60               0    20 <
 -11   4  28    28.90    50.00    17.10               0    20 <
 -10   4 -31    94.12    82.90    19.30               0    20 o
 -10   4 -30    45.01    13.10    16.70               0    20 <
 -10   4 -29    74.26    91.30    21.40               0    20 o
 -10   4 -28    43.42    18.50    19.30               0    20 <
 -10   4 -27   204.24   311.70    25.00               0    20 o
 -10   4 -26   113.64   144.20    21.80               0    20 o
 -10   4 -25    50.56    11.40    17.70               0    20 <
 -10   4 -24   377.10   337.20    24.30               0    20 o
 -10   4 -23    19.77     6.70    17.50               0    20 <
 -10   4 -22   201.12   187.80    22.00               0    20 o
 -10   4 -21   210.13   242.70    22.50               0    20 o
 -10   4 -20   248.82   264.10    23.80               0    20 o
 -10   4 -19    26.24    13.80    17.40               0    20 <
  -8   3 -13   568.28   548.80    38.90               0    20 o
  -8   3 -12   578.13   534.60    39.50               0    20 o
  -8   3 -11  1252.30  1090.40    46.70               0    20 o
  -8   3 -10   615.01   597.00    41.60               0    20 o
  -8   3  -9   111.55   178.50    35.70               0    20 o
  -8   3  -8   199.31   209.40    36.30               0    20 o
  -8   3  -7  1343.10  1258.00    51.50               0    20 o
  -8   3  -6   960.64  1103.30    49.20               0    20 o
  -8   3  -5   461.07   330.80    39.30               0    20 o
  -8   3  -4   168.40   102.40    31.40               0    20 o
  -8   3  -3   153.85   143.20    35.80               0    20 o
  -8   3  -2   561.91   497.20    41.70               0    20 o
  -8   3  -1   483.96   675.60    45.00               0    20 o
  -8   3   0    37.21    33.50    30.30               0    20 <
  -8   3   1   411.68   505.70    39.50               0    20 o
  -8   3   2   779.39   738.00    41.40               0    20 o
  -8   3   3   117.86    90.30    29.60               0    20 o
  -8   3   4   212.97   125.70    30.00               0    20 o
  -8   3   5   405.51   241.30    37.60               0    20 o
  -8   3   6   718.95   773.50    46.80               0    20 o
  -8   3   7  1314.30  1132.60    50.00               0    20 o
  -8   3   8   344.98   373.00    40.40               0    20 o
  -8   3   9    55.53   145.80    35.20               0    20 o
  -8   3  10   605.16   574.80    38.70               0    20 o
  -8   3  11  1098.30  1021.10    42.80               0    20 o
  -8   3  12   516.61   496.80    35.80               0    20 o
  -8   3  13   393.33   410.30    34.10               0    20 o
  -8   3  14   344.04   345.20    30.70               0    20 o
  -8   3  15    55.40    54.30    23.00               0    20 <
  -8   3  16   200.60   174.40    24.50               0    20 o
  -8   3  17   153.80   132.50    23.80               0    20 o
  -8   3  18    76.92    89.80    22.40               0    20 o
  -8   3  19    97.89   140.20    23.40               0    20 o
  -8   3  20    88.29    65.80    20.60               0    20 o
  -8   3  21    30.54    65.60    21.80               0    20 o
  -8   3  22    53.13   146.40    24.70               0    20 o
  -8   3  23    50.42   126.20    22.60               0    20 o
  -8   3  24   121.93   108.50    26.70               0    20 o
  -8   3  25   125.06   175.60    28.90               0    20 o
  -8   3  26    54.34   148.70    25.50               0    20 o
  -8   3  27   110.80   105.10    23.80               0    20 o
  -8   3  28   103.11    94.60    24.80               0    20 o
  -8   3  29   202.37   319.70    28.20               0    20 o
  -8   3  30   108.29    72.90    24.00               0    20 o
  -8   3  31   112.73   108.80    24.00               0    20 o
  -8   3  32    15.31    11.70    17.20               0    20 <
  -8   3  33    66.03    86.40    20.80               0    20 o
  -8   3  34    21.52    19.70    16.80               0    20 <
  -7   3 -36    50.17   107.20    24.40               0    20 o
  -5   2 -24  1455.80  1510.20    50.80               0    20 o
  -5   2 -23   934.06   887.60    50.30               0    20 o
  -5   2 -22   903.73  1103.60    54.90               0    20 o
  -5   2 -21  2796.40  2885.20    70.90               0    20 o
  -5   2 -20  1308.30  1246.10    57.70               0    20 o
  -5   2 -19   143.47   315.30    46.10               0    20 o
  -5   2 -18  1268.30  1408.30    56.90               0    20 o
  -5   2 -17   472.86   567.80    52.40               0    20 o
  -5   2 -16  3613.20  3191.00    74.10               0    20 o
  -5   2 -15  2032.30  1989.10    66.00               0    20 o
  -5   2 -14  1153.10  1004.40    58.70               0    20 o
   1   0 -39    84.59   117.80    27.40               0    20 o
   1   0 -38   115.76    61.00    27.70               0    20 <
   3  -1 -19  2228.80  2437.90    75.40               0    20 o
   3  -1 -18  2709.40  2264.20    73.00               0    20 o
   3  -1 -17  1325.50  1469.00    64.70               0    20 o
   3  -1 -16  1702.80  1718.90    67.10               0    20 o
   3  -1 -15  1061.00   970.20    66.90               0    20 o
   3  -1 -14  4748.70  4683.90    87.50               0    20 o
   3  -1 -13   732.36   609.50    66.00               0    20 o
   3  -1 -12  2076.00  2266.30    80.40               0    20 o
   3  -1 -11  4246.40  3966.80   100.40               0    20 o
   6  -2 -31   204.78   183.10    22.40               0    20 o
   6  -2 -30   180.02   256.80    25.40               0    20 o
   6  -2 -29   151.85    67.50    19.50               0    20 o
   6  -2 -28   194.71    71.00    22.40               0    20 o
   6  -2 -27   253.74   293.90    28.30               0    20 o
   6  -2 -26   311.69   308.60    30.60               0    20 o
   6  -2 -25    32.20    49.10    25.90               0    20 <
   6  -2 -24   293.31   281.50    32.20               0    20 o
   6  -2 -23   270.39   270.40    32.90               0    20 o
   6  -2 -22   143.02   106.90    30.40               0    20 o
   6  -2 -21   316.08   249.20    35.00               0    20 o
   6  -2 -20  1544.80  1558.70    51.00               0    20 o
   6  -2 -19   643.43   679.10    48.10               0    20 o
   6  -2 -18   283.28   498.50    39.30               0    20 o
   6  -2 -17   436.14   414.80    36.60               0    20 o
   8  -3   2   545.72   528.50    37.90               0    20 o
   8  -3   3    73.41    62.30    28.00               0    20 <
   8  -3   4   110.83    70.10    28.70               0    20 <
   8  -3   5   539.94   468.40    38.00               0    20 o
   8  -3   6   850.59   957.80    48.30               0    20 o
   8  -3   7  1231.20  1299.10    49.90               0    20 o
   8  -3   8   248.60   257.70    37.10               0    20 o
   8  -3   9    81.15   168.50    34.30               0    20 o
   8  -3  10   624.15   601.90    41.40               0    20 o
   8  -3  11  1122.80   974.60    46.40               0    20 o
   8  -3  12   642.48   710.00    43.00               0    20 o
   8  -3  13   504.99   538.50    39.50               0    20 o
   8  -3  14   313.85   265.20    33.20               0    20 o
   8  -3  15    76.22    95.40    28.50               0    20 o
   8  -3  16   273.30   246.80    31.40               0    20 o
   8  -3  17   211.62   184.40    30.90               0    20 o
   8  -3  18    81.56    56.40    26.60               0    20 <
   8  -3  19   122.31   159.30    30.50               0    20 o
   8  -3  20    66.11   113.10    28.20               0    20 o
   8  -3  21    22.35    66.50    25.70               0    20 <
   8  -3  22    65.82    97.60    24.80               0    20 o
   8  -3  23    92.15   142.50    27.10               0    20 o
   8  -3  24   108.68   108.80    25.50               0    20 o
   8  -3  25   163.20   156.80    28.10               0    20 o
   8  -3  26    37.94   178.70    26.70               0    20 o
   8  -3  27   117.83    84.00    23.90               0    20 o
   8  -3  28   110.74   149.80    25.10               0    20 o
   8  -3  29   208.52   400.80    29.10               0    20 o
   8  -3  30    77.83    57.60    25.80               0    20 <
   8  -3  31   153.57   117.60    24.40               0    20 o
   8  -3  32    15.37    57.00    23.50               0    20 <
   8  -3  33    66.19    73.70    22.40               0    20 o
   8  -3  34    28.99    -2.30    16.20               0    20 <
   9  -3 -32     7.72     0.20    12.40               0    20 <
   9  -3 -31    83.26   101.10    17.40               0    20 o
   9  -3 -30    97.75    59.40    16.50               0    20 o
   9  -3 -29   118.06   140.10    19.20               0    20 o
   9  -3 -28    18.04    37.90    15.60               0    20 <
   9  -3 -27    48.69    29.60    16.10               0    20 <
   9  -3 -26    20.18    22.30    17.40               0    20 <
   9  -3 -25    27.42    50.80    19.20               0    20 <
   9  -3 -24   122.84   146.10    19.90               0    20 o
   9  -3 -23    96.96   173.60    23.80               0    20 o
   9  -3 -22   130.67    84.30    20.60               0    20 o
   9  -3 -21    32.32    84.20    20.40               0    20 o
  11  -4 -14   315.97   253.20    22.40               0    20 o
  11  -4 -13    96.68   139.00    21.60               0    20 o
  11  -4 -12    64.08   144.40    21.00               0    20 o
  11  -4 -11    57.84    71.70    23.90               0    20 <
  11  -4 -10   223.19   245.50    26.50               0    20 o
  11  -4  -9   110.64   138.80    27.10               0    20 o
  11  -4  -8    21.75    41.00    18.10               0    20 <
  11  -4  -7    31.92    -2.70    15.80               0    20 <
  11  -4  -6    61.58    29.90    20.30               0    20 <
  11  -4  -5   238.21   241.40    29.40               0    20 o
  11  -4  -4   335.25   310.00    29.90               0    20 o
  11  -4  -3    13.89    78.90    24.50               0    20 o
  11  -4  -2    39.82    54.00    21.90               0    20 <
  11  -4  -1    20.17    59.20    26.60               0    20 <
  11  -4   0    57.69    89.20    23.90               0    20 o
  11  -4   1    28.53    17.30    20.50               0    20 <
  11  -4   2    27.25    26.90    21.30               0    20 <
  11  -4   3     5.51    33.90    21.60               0    20 <
  11  -4   4   322.89   255.60    26.20               0    20 o
  11  -4   5   258.89   231.30    26.80               0    20 o
  11  -4   6    41.11    23.20    20.20               0    20 <
  11  -4   7    65.46    51.40    19.40               0    20 <
  11  -4   8    27.53    22.80    19.20               0    20 <
  11  -4   9   199.33   157.80    23.40               0    20 o
  11  -4  10   206.05   223.60    25.60               0    20 o
  11  -4  11   115.25   187.00    27.50               0    20 o
  11  -4  12    37.57    10.10    19.70               0    20 <
  11  -4  13   120.29   148.00    23.80               0    20 o
  11  -4  14   320.35   269.10    25.50               0    20 o
  11  -4  15    30.86    35.10    21.80               0    20 <
  11  -4  16    65.70    95.30    25.40               0    20 o
  11  -4  17   127.64   152.70    26.50               0    20 o
  11  -4  18    65.33    69.00    25.10               0    20 <
  11  -4  19    51.98   100.00    24.60               0    20 o
  11  -4  20    33.15    48.40    22.60               0    20 <
  11  -4  21    20.46    22.90    19.90               0    20 <
  11  -4  22    68.12    85.80    21.90               0    20 o
  11  -4  23   170.51    84.50    23.40               0    20 o
  11  -4  24    32.36    26.60    20.60               0    20 <
  11  -4  25   271.04   239.40    26.70               0    20 o
  11  -4  26   231.28   292.60    27.00               0    20 o
  11  -4  27    18.59    40.00    20.70               0    20 <
  11  -4  28    41.60    94.00    22.10               0    20 o
  12  -4 -25   187.37   150.60    18.00               0    20 o
  12  -4 -24    39.43    42.00    14.40               0    20 <
  12  -4 -23    49.00    10.80    10.80               0    20 <
  14  -5 -18    33.42    59.80    14.30               0    20 o
  14  -5 -17     7.61     4.10    11.30               0    20 <
  14  -5 -16    49.35    22.00    12.50               0    20 <
  14  -5 -15    22.22    21.70    12.90               0    20 <
  14  -5 -14   133.16   121.70    16.00               0    20 o
  14  -5 -13     5.44     6.80    11.90               0    20 <
  14  -5 -12    36.32    20.50    13.10               0    20 <
  14  -5 -11    33.96    14.80    14.40               0    20 <
  14  -5 -10    38.95    26.50    15.50               0    20 <
  14  -5  -9    15.04    30.60    15.30               0    20 <
  14  -5  -8    34.20   -14.50    11.50               0    20 <
  14  -5  -7    38.27    36.90    16.50               0    20 <
  14  -5  -6   155.81   176.30    21.40               0    20 o
  14  -5  -5    36.54    50.30    17.80               0    20 <
  14  -5  -4   111.99    69.80    19.40               0    20 o
  14  -5  -3    46.37    41.00    17.50               0    20 <
  14  -5  -2    71.62    69.90    17.20               0    20 o
  14  -5  -1    14.35    12.70    15.20               0    20 <
  14  -5   0    14.19    34.10    16.50               0    20 <
[truncated: 1,559,776 more chars]
