# Supplementary material for: Accurate structure models and absolute configuration determination using dynamical effects in continuous-rotation 3D electron diffraction data
Source: Nat Chem. 2023 Apr 20;15(6):848–55. doi: 10.1038/s41557-023-01186-1 (PMC10239730; doi:10.1038/s41557-023-01186-1)
Supplement: Supplementary file 3 — The CIF file for the X-ray reference structure of HPM_STW. [file 41557_2023_1186_MOESM3_ESM.cif]

data_hpm-1
# start Validation Reply Form
_vrf_PLAT077_hpm-1
;
PROBLEM: Unitcell Contains Non-integer Number of Atoms ..     Please Check
RESPONSE: Partially occupied F- from HF used as solvent in the synthesis
;
# Added during the CSD deposition process: Thursday 19 January 2023 11:26 PM
# end Validation Reply Form

_audit_creation_date               2023-01-20
_audit_creation_method
;
Olex2 1.5
(compiled 2022.04.07 svn.rca3783a0 for OlexSys, GUI svn.r6498)
;
_shelx_SHELXL_version_number       '2018/3'
_audit_contact_author_address
;
Svante Arrhenius väg 16C
114 18 Stockholm
;
_audit_contact_author_email        jungyoun.cho@mmk.su.se
_audit_contact_author_name         'Jung Cho'
_audit_contact_author_phone        ?
_publ_contact_author_id_orcid      ?
_publ_section_references
;
Dolomanov, O.V., Bourhis, L.J., Gildea, R.J, Howard, J.A.K. & Puschmann, H.
 (2009), J. Appl. Cryst. 42, 339-341.

Sheldrick, G.M. (2015). Acta Cryst. C71, 3-8.
;
_chemical_name_common              ?
_chemical_name_systematic          ?
_chemical_formula_moiety           '4(O10 Si5), 2(C4.50 H8 N), C7 H12 N2, 1.85(F)'
_chemical_formula_sum              'C16 H28 F1.85 N4 O40 Si20'
_chemical_formula_weight           1513.31
_chemical_absolute_configuration   ad
_chemical_melting_point            ?
loop_
  _atom_type_symbol
  _atom_type_description
  _atom_type_scat_dispersion_real
  _atom_type_scat_dispersion_imag
  _atom_type_scat_source
 'C' 'C' 0.0181 0.0091 'International Tables Vol C Tables 4.2.6.8 and 6.1.1.4'
 'H' 'H' 0.0000 0.0000 'International Tables Vol C Tables 4.2.6.8 and 6.1.1.4'
 'F' 'F' 0.0727 0.0534 'International Tables Vol C Tables 4.2.6.8 and 6.1.1.4'
 'N' 'N' 0.0311 0.0180 'International Tables Vol C Tables 4.2.6.8 and 6.1.1.4'
 'O' 'O' 0.0492 0.0322 'International Tables Vol C Tables 4.2.6.8 and 6.1.1.4'
 'Si' 'Si' 0.2541 0.3302 'International Tables Vol C Tables 4.2.6.8 and 6.1.1.4'

_shelx_space_group_comment
;
The symmetry employed for this shelxl refinement is uniquely defined
by the following loop, which should always be used as a source of
symmetry information in preference to the above space-group names.
They are only intended as comments.
;
_space_group_crystal_system        'hexagonal'
_space_group_IT_number             179
_space_group_name_H-M_alt          'P 65 2 2'
_space_group_name_Hall             'P 65 2 (0 0 1)'
loop_
  _space_group_symop_operation_xyz
 'x, y, z'
 'x-y, x, z+5/6'
 '-y, x-y, z+2/3'
 '-x, -y, z+1/2'
 '-x+y, -x, z+1/3'
 'y, -x+y, z+1/6'
 'x-y, -y, -z'
 '-x, -x+y, -z+1/3'
 'y, x, -z+2/3'
 '-y, -x, -z+1/6'
 '-x+y, y, -z+1/2'
 'x, x-y, -z+5/6'

_cell_length_a                     11.889(2)
_cell_length_b                     11.889(2)
_cell_length_c                     29.674(5)
_cell_angle_alpha                  90
_cell_angle_beta                   90
_cell_angle_gamma                  120
_cell_volume                       3632.4(14)
_cell_formula_units_Z              3
_cell_measurement_reflns_used      8145
_cell_measurement_temperature      298(2)
_cell_measurement_theta_max        78.1
_cell_measurement_theta_min        4.5
_shelx_estimated_absorpt_T_max     0.837
_shelx_estimated_absorpt_T_min     0.672
_exptl_absorpt_coefficient_mu      ?
_exptl_absorpt_correction_T_max    ?
_exptl_absorpt_correction_T_min    ?
_exptl_absorpt_correction_type     ?
_exptl_absorpt_process_details     ?
_exptl_absorpt_special_details     ?
_exptl_crystal_colour              colorless
_exptl_crystal_density_diffrn      2.075
_exptl_crystal_density_meas        ?
_exptl_crystal_density_method      ?
_exptl_crystal_description         prism
_exptl_crystal_F_000               2306
_exptl_crystal_size_max            0.07
_exptl_crystal_size_mid            0.05
_exptl_crystal_size_min            0.03
_exptl_transmission_factor_max     ?
_exptl_transmission_factor_min     ?
_diffrn_reflns_av_R_equivalents    0.1134
_diffrn_reflns_av_unetI/netI       0.0302
_diffrn_reflns_Laue_measured_fraction_full  1.000
_diffrn_reflns_Laue_measured_fraction_max  1.000
_diffrn_reflns_limit_h_max         14
_diffrn_reflns_limit_h_min         -14
_diffrn_reflns_limit_k_max         14
_diffrn_reflns_limit_k_min         -14
_diffrn_reflns_limit_l_max         37
_diffrn_reflns_limit_l_min         -37
_diffrn_reflns_number              50870
_diffrn_reflns_point_group_measured_fraction_full  1.000
_diffrn_reflns_point_group_measured_fraction_max  1.000
_diffrn_reflns_theta_full          67.679
_diffrn_reflns_theta_max           74.563
_diffrn_reflns_theta_min           4.294
_diffrn_ambient_temperature        298.15
_diffrn_detector_area_resol_mean   ?
_diffrn_detector_type              'Bruker PHOTON II'
_diffrn_measured_fraction_theta_full  1.000
_diffrn_measured_fraction_theta_max  1.000
_diffrn_measurement_device         '\k-geometry diffractometer'
_diffrn_measurement_device_type    'Bruker D8 VENTURE'
_diffrn_measurement_method         '\f and \w scans'
_diffrn_radiation_type             CuK\a
_diffrn_radiation_wavelength       1.54178
_diffrn_source                     ?
_reflns_Friedel_coverage           0.606
_reflns_Friedel_fraction_full      1.000
_reflns_Friedel_fraction_max       1.000
_reflns_number_gt                  2315
_reflns_number_total               2484
_reflns_special_details
;
 Reflections were merged by SHELXL according to the crystal
 class for the calculation of statistics and refinement.

 _reflns_Friedel_fraction is defined as the number of unique
 Friedel pairs measured divided by the number that would be
 possible theoretically, ignoring centric projections and
 systematic absences.
;
_reflns_threshold_expression       'I > 2\s(I)'
_computing_cell_refinement         'SAINT V8.38A (Bruker-AXS, 2016)'
_computing_data_collection
 'BIS V6.2.9/2018-03-16 & APEX3 v2018.7-2 (Bruker-AXS, 2018)'
_computing_data_reduction          'SAINT V8.38A (Bruker-AXS, 2016)'
_computing_molecular_graphics      'Olex2 1.5 (Dolomanov et al., 2009)'
_computing_publication_material    'Olex2 1.5 (Dolomanov et al., 2009)'
_computing_structure_refinement    'SHELXL 2018/3 (Sheldrick, 2015)'
_computing_structure_solution      'SHELXT 2014/5 (Sheldrick, 2014)'
_refine_diff_density_max           0.310
_refine_diff_density_min           -0.326
_refine_diff_density_rms           0.070
_refine_ls_abs_structure_details
;
 Flack x determined using 828 quotients [(I+)-(I-)]/[(I+)+(I-)]
 (Parsons, Flack and Wagner, Acta Cryst. B69 (2013) 249-259).
;
_refine_ls_abs_structure_Flack     0.06(2)
_refine_ls_extinction_coef         .
_refine_ls_extinction_method       none
_refine_ls_goodness_of_fit_ref     1.111
_refine_ls_hydrogen_treatment      constr
_refine_ls_matrix_type             full
_refine_ls_number_parameters       194
_refine_ls_number_reflns           2484
_refine_ls_number_restraints       0
_refine_ls_R_factor_all            0.0376
_refine_ls_R_factor_gt             0.0330
_refine_ls_restrained_S_all        1.111
_refine_ls_shift/su_max            0.001
_refine_ls_shift/su_mean           0.000
_refine_ls_structure_factor_coef   Fsqd
_refine_ls_weighting_details
 'w=1/[\s^2^(Fo^2^)+(0.0341P)^2^+4.6254P] where P=(Fo^2^+2Fc^2^)/3'
_refine_ls_weighting_scheme        calc
_refine_ls_wR_factor_gt            0.0762
_refine_ls_wR_factor_ref           0.0779
_refine_special_details            ?
_olex2_refinement_description
;
1. Fixed Uiso
 At 1.2 times of:
  All C(H,H) groups
 At 1.5 times of:
  All C(H,H,H) groups
2. Shared sites
{N1, C3A}
{C1, N2A}
{C2, C2A}
{C4, C8A}
{C6, C7A}
3. Uiso/Uaniso restraints and constraints
Uanis(N1) = Uanis(C3A)
Uanis(C1) = Uanis(N2A)
Uanis(C4) = Uanis(C8A)
Uanis(C6) = Uanis(C7A)
Uanis(C2) = Uanis(C2A)
4. Others
 Fixed Sof: N1(0.5) C1(0.5) C2(0.25) C4(0.5) H4A(0.5) H4B(0.5) C5(0.5)
 H5A(0.5) H5B(0.5) H5C(0.5) C6(0.5) H6A(0.5) H6B(0.5) H6C(0.5) N2A(0.5)
 C2A(0.25) C3A(0.5) C7A(0.5) H7AA(0.5) H7AB(0.5) H7AC(0.5) C8A(0.5) H8AA(0.5)
 H8AB(0.5) H8AC(0.5)
5.a Secondary CH2 refined with riding coordinates:
 C4(H4A,H4B)
5.b Idealised Me refined with riding coordinates:
 C5(H5A,H5B,H5C), C6(H6A,H6B,H6C), C7A(H7AA,H7AB,H7AC), C8A(H8AA,H8AB,H8AC)
;
_atom_sites_solution_hydrogens     geom
_atom_sites_solution_primary       ?
_atom_sites_solution_secondary     ?
loop_
  _atom_site_label
  _atom_site_type_symbol
  _atom_site_fract_x
  _atom_site_fract_y
  _atom_site_fract_z
  _atom_site_U_iso_or_equiv
  _atom_site_adp_type
  _atom_site_occupancy
  _atom_site_site_symmetry_order
  _atom_site_calc_flag
  _atom_site_refinement_flags_posn
  _atom_site_refinement_flags_adp
  _atom_site_refinement_flags_occupancy
  _atom_site_disorder_assembly
  _atom_site_disorder_group
 Si1 Si -1.02979(10) -1.15173(10) -0.69961(3) 0.0072(2) Uani 1 1 d . . . . .
 Si2 Si -0.74936(11) -1.08714(12) -0.71508(4) 0.0105(2) Uani 1 1 d . . . . .
 Si3 Si -0.46923(11) -0.88419(11) -0.69963(4) 0.0115(2) Uani 1 1 d . . . . .
 Si4 Si -0.29875(11) -0.67669(11) -0.63316(4) 0.0116(2) Uani 1 1 d . . . . .
 Si5 Si -0.09577(11) -0.39688(11) -0.64803(4) 0.0105(2) Uani 1 1 d . . . . .
 O1 O -1.0756(4) -1.0756(4) -0.666667 0.0163(9) Uani 1 2 d S T P . .
 O2 O -1.0979(3) -1.3038(3) -0.68776(10) 0.0147(6) Uani 1 1 d . . . . .
 O3 O -1.0683(2) -1.1367(4) -0.750000 0.0142(9) Uani 1 2 d S T P . .
 O4 O -0.8747(3) -1.0859(3) -0.69413(10) 0.0134(6) Uani 1 1 d . . . . .
 O5 O -0.7678(3) -1.0902(3) -0.76886(10) 0.0202(7) Uani 1 1 d . . . . .
 O6 O -0.6260(3) -0.9550(3) -0.69762(11) 0.0181(7) Uani 1 1 d . . . . .
 O7 O -0.4137(3) -0.9713(3) -0.67834(11) 0.0200(7) Uani 1 1 d . . . . .
 O8 O -0.4154(2) -0.8307(4) -0.750000 0.0178(10) Uani 1 2 d S T P . .
 O9 O -0.4216(3) -0.7609(3) -0.66622(11) 0.0150(6) Uani 1 1 d . . . . .
 O10 O -0.3570(4) -0.6785(2) -0.583333 0.0172(9) Uani 1 2 d S T P . .
 O11 O -0.2133(3) -0.7477(3) -0.63643(12) 0.0211(7) Uani 1 1 d . . . . .
 O12 O -0.2294(3) -0.5326(3) -0.65396(11) 0.0181(7) Uani 1 1 d . . . . .
 F1 F -0.5473(3) -1.0947(5) -0.750000 0.0313(16) Uani 0.925(16) 2 d S T . . .
 N1 N -0.6780(10) -0.6890(9) -0.7021(3) 0.077(2) Uani 0.5 1 d . . P A 1
 C1 C -0.5717(9) -0.5807(10) -0.6895(2) 0.070(2) Uani 0.5 1 d . . P A 1
 C2 C -0.7550(14) -0.7550(14) -0.666667 0.081(4) Uani 0.5 2 d S T P A 1
 C4 C -0.4677(14) -0.4833(14) -0.7158(5) 0.117(5) Uani 0.5 1 d . . P A 1
 H4A H -0.502480 -0.444719 -0.736256 0.140 Uiso 0.5 1 calc R U P A 1
 H4B H -0.406989 -0.415427 -0.695813 0.140 Uiso 0.5 1 calc R U P A 1
 C5 C -0.404(2) -0.529(2) -0.7394(6) 0.086(6) Uani 0.5 1 d . . P A 1
 H5A H -0.459906 -0.584828 -0.762763 0.129 Uiso 0.5 1 calc R U P A 1
 H5B H -0.378993 -0.576454 -0.719896 0.129 Uiso 0.5 1 calc R U P A 1
 H5C H -0.328535 -0.457451 -0.752651 0.129 Uiso 0.5 1 calc R U P A 1
 C6 C -0.7029(15) -0.7309(12) -0.7507(4) 0.126(5) Uani 0.5 1 d . . P A 1
 H6A H -0.626754 -0.727326 -0.763258 0.188 Uiso 0.5 1 calc R U P A 1
 H6B H -0.723199 -0.673993 -0.767196 0.188 Uiso 0.5 1 calc R U P A 1
 H6C H -0.774506 -0.818236 -0.752481 0.188 Uiso 0.5 1 calc R U P A 1
 N2A N -0.5717(9) -0.5807(10) -0.6895(2) 0.070(2) Uani 0.5 1 d . . P B 2
 C2A C -0.7550(14) -0.7550(14) -0.666667 0.081(4) Uani 0.5 2 d S T P B 2
 C3A C -0.6780(10) -0.6890(9) -0.7021(3) 0.077(2) Uani 0.5 1 d . . P B 2
 C7A C -0.7029(15) -0.7309(12) -0.7507(4) 0.126(5) Uani 0.5 1 d . . P B 2
 H7AA H -0.763699 -0.708899 -0.763270 0.188 Uiso 0.5 1 calc R U P B 2
 H7AB H -0.737942 -0.823156 -0.752478 0.188 Uiso 0.5 1 calc R U P B 2
 H7AC H -0.622817 -0.687501 -0.767187 0.188 Uiso 0.5 1 calc R U P B 2
 C8A C -0.4677(14) -0.4833(14) -0.7158(5) 0.117(5) Uani 0.5 1 d . . P B 2
 H8AA H -0.403524 -0.508424 -0.720842 0.175 Uiso 0.5 1 calc R U P B 2
 H8AB H -0.428975 -0.402118 -0.699899 0.175 Uiso 0.5 1 calc R U P B 2
 H8AC H -0.500805 -0.474043 -0.744191 0.175 Uiso 0.5 1 calc R U P B 2

loop_
  _atom_site_aniso_label
  _atom_site_aniso_U_11
  _atom_site_aniso_U_22
  _atom_site_aniso_U_33
  _atom_site_aniso_U_23
  _atom_site_aniso_U_13
  _atom_site_aniso_U_12
 Si1 0.0070(5) 0.0082(5) 0.0072(5) -0.0001(4) -0.0003(4) 0.0045(4)
 Si2 0.0082(5) 0.0108(5) 0.0128(5) -0.0002(4) 0.0001(4) 0.0049(4)
 Si3 0.0093(5) 0.0108(5) 0.0142(6) -0.0006(5) -0.0014(4) 0.0048(4)
 Si4 0.0117(6) 0.0095(5) 0.0133(6) -0.0002(4) 0.0001(4) 0.0051(5)
 Si5 0.0111(5) 0.0091(5) 0.0120(5) 0.0013(4) 0.0001(4) 0.0055(5)
 O1 0.0183(17) 0.0183(17) 0.016(2) -0.0025(9) 0.0025(9) 0.0121(19)
 O2 0.0176(16) 0.0105(14) 0.0156(15) 0.0005(12) -0.0025(13) 0.0067(13)
 O3 0.0168(16) 0.015(2) 0.0098(19) 0.000 -0.0023(14) 0.0077(11)
 O4 0.0093(15) 0.0170(15) 0.0146(15) -0.0013(13) -0.0012(12) 0.0072(13)
 O5 0.0189(17) 0.0331(19) 0.0156(16) -0.0016(14) -0.0019(13) 0.0183(16)
 O6 0.0101(15) 0.0159(16) 0.0272(18) -0.0077(13) -0.0014(13) 0.0056(13)
 O7 0.0255(18) 0.0151(16) 0.0239(17) -0.0055(13) -0.0086(14) 0.0135(15)
 O8 0.0213(18) 0.012(2) 0.017(2) 0.000 0.0051(16) 0.0061(11)
 O9 0.0122(15) 0.0133(15) 0.0189(14) -0.0056(12) -0.0055(13) 0.0059(13)
 O10 0.015(2) 0.0219(18) 0.013(2) -0.0006(16) 0.000 0.0073(11)
 O11 0.0166(16) 0.0201(16) 0.0299(19) -0.0061(15) -0.0071(14) 0.0117(14)
 O12 0.0165(16) 0.0112(15) 0.0207(16) 0.0008(13) -0.0073(13) 0.0025(13)
 F1 0.029(2) 0.039(3) 0.030(3) 0.000 0.0013(17) 0.0193(15)
 N1 0.105(7) 0.086(7) 0.061(5) -0.001(5) -0.009(5) 0.062(6)
 C1 0.088(6) 0.085(6) 0.059(5) 0.009(4) 0.000(4) 0.061(5)
 C2 0.101(9) 0.101(9) 0.066(8) -0.001(3) 0.001(3) 0.068(10)
 C4 0.123(11) 0.110(10) 0.151(13) -0.008(9) 0.009(10) 0.084(9)
 C5 0.104(17) 0.088(14) 0.063(12) 0.037(11) 0.002(11) 0.047(13)
 C6 0.192(15) 0.130(11) 0.069(7) -0.006(7) -0.010(8) 0.091(11)
 N2A 0.088(6) 0.085(6) 0.059(5) 0.009(4) 0.000(4) 0.061(5)
 C2A 0.101(9) 0.101(9) 0.066(8) -0.001(3) 0.001(3) 0.068(10)
 C3A 0.105(7) 0.086(7) 0.061(5) -0.001(5) -0.009(5) 0.062(6)
 C7A 0.192(15) 0.130(11) 0.069(7) -0.006(7) -0.010(8) 0.091(11)
 C8A 0.123(11) 0.110(10) 0.151(13) -0.008(9) 0.009(10) 0.084(9)

_geom_special_details
;
 All esds (except the esd in the dihedral angle between two l.s. planes)
 are estimated using the full covariance matrix.  The cell esds are taken
 into account individually in the estimation of esds in distances, angles
 and torsion angles; correlations between esds in cell parameters are only
 used when they are defined by crystal symmetry.  An approximate (isotropic)
 treatment of cell esds is used for estimating esds involving l.s. planes.
;
loop_
  _geom_bond_atom_site_label_1
  _geom_bond_atom_site_label_2
  _geom_bond_distance
  _geom_bond_site_symmetry_2
  _geom_bond_publ_flag
 Si1 O1 1.6015(11) . ?
 Si1 O2 1.607(3) . ?
 Si1 O3 1.5998(11) . ?
 Si1 O4 1.611(3) . ?
 Si2 O4 1.621(3) . ?
 Si2 O5 1.609(3) . ?
 Si2 O6 1.608(3) . ?
 Si2 O11 1.604(3) 9_543 ?
 Si3 O6 1.618(3) . ?
 Si3 O7 1.609(3) . ?
 Si3 O8 1.6252(19) . ?
 Si3 O9 1.619(3) . ?
 Si4 O9 1.624(3) . ?
 Si4 O10 1.6283(19) . ?
 Si4 O11 1.616(3) . ?
 Si4 O12 1.607(3) . ?
 Si5 O2 1.626(3) 1_665 ?
 Si5 O5 1.606(3) 6_655 ?
 Si5 O7 1.603(3) 9_653 ?
 Si5 O12 1.611(3) . ?
 N1 C1 1.329(12) . ?
 N1 C2 1.356(13) . ?
 N1 C6 1.506(13) . ?
 C1 C1 1.371(15) 9_553 ?
 C1 C4 1.429(15) . ?
 C4 H4A 0.9700 . ?
 C4 H4B 0.9700 . ?
 C4 C5 1.32(2) . ?
 C5 H5A 0.9600 . ?
 C5 H5B 0.9600 . ?
 C5 H5C 0.9600 . ?
 C6 H6A 0.9600 . ?
 C6 H6B 0.9600 . ?
 C6 H6C 0.9600 . ?
 N2A C3A 1.329(12) . ?
 N2A C8A 1.429(15) . ?
 C2A C3A 1.356(12) . ?
 C3A C7A 1.506(13) . ?
 C7A H7AA 0.9600 . ?
 C7A H7AB 0.9600 . ?
 C7A H7AC 0.9600 . ?
 C8A H8AA 0.9600 . ?
 C8A H8AB 0.9600 . ?
 C8A H8AC 0.9600 . ?

loop_
  _geom_angle_atom_site_label_1
  _geom_angle_atom_site_label_2
  _geom_angle_atom_site_label_3
  _geom_angle
  _geom_angle_site_symmetry_1
  _geom_angle_site_symmetry_3
  _geom_angle_publ_flag
 O1 Si1 O2 112.31(19) . . ?
 O1 Si1 O4 107.08(19) . . ?
 O2 Si1 O4 109.57(16) . . ?
 O3 Si1 O1 108.06(10) . . ?
 O3 Si1 O2 108.6(2) . . ?
 O3 Si1 O4 111.24(15) . . ?
 O5 Si2 O4 105.36(16) . . ?
 O6 Si2 O4 105.13(16) . . ?
 O6 Si2 O5 112.92(19) . . ?
 O11 Si2 O4 108.73(18) 9_543 . ?
 O11 Si2 O5 112.18(19) 9_543 . ?
 O11 Si2 O6 111.97(19) 9_543 . ?
 O6 Si3 O8 111.33(14) . . ?
 O6 Si3 O9 103.80(17) . . ?
 O7 Si3 O6 112.78(19) . . ?
 O7 Si3 O8 113.87(16) . . ?
 O7 Si3 O9 105.77(17) . . ?
 O9 Si3 O8 108.5(2) . . ?
 O9 Si4 O10 107.1(2) . . ?
 O11 Si4 O9 104.39(17) . . ?
 O11 Si4 O10 114.95(16) . . ?
 O12 Si4 O9 104.43(16) . . ?
 O12 Si4 O10 110.55(14) . . ?
 O12 Si4 O11 114.34(18) . . ?
 O5 Si5 O2 104.41(17) 6_655 1_665 ?
 O5 Si5 O12 113.14(19) 6_655 . ?
 O7 Si5 O2 108.74(17) 9_653 1_665 ?
 O7 Si5 O5 113.10(19) 9_653 6_655 ?
 O7 Si5 O12 111.73(18) 9_653 . ?
 O12 Si5 O2 105.04(17) . 1_665 ?
 Si1 O1 Si1 167.1(3) . 9_553 ?
 Si1 O2 Si5 138.9(2) . 1_445 ?
 Si1 O3 Si1 168.9(3) . 11_453 ?
 Si1 O4 Si2 142.2(2) . . ?
 Si5 O5 Si2 140.7(2) 2_444 . ?
 Si2 O6 Si3 138.4(2) . . ?
 Si5 O7 Si3 145.5(2) 9_543 . ?
 Si3 O8 Si3 140.4(3) 11_553 . ?
 Si3 O9 Si4 136.7(2) . . ?
 Si4 O10 Si4 136.8(3) 12_543 . ?
 Si2 O11 Si4 145.4(2) 9_653 . ?
 Si4 O12 Si5 138.5(2) . . ?
 C1 N1 C2 112.6(10) . . ?
 C1 N1 C6 121.5(10) . . ?
 C2 N1 C6 125.9(11) . . ?
 N1 C1 C1 106.2(5) . 9_553 ?
 N1 C1 C4 130.6(9) . . ?
 C1 C1 C4 123.1(7) 9_553 . ?
 N1 C2 N1 102.4(14) . 9_553 ?
 C1 C4 H4A 108.9 . . ?
 C1 C4 H4B 108.9 . . ?
 H4A C4 H4B 107.7 . . ?
 C5 C4 C1 113.3(14) . . ?
 C5 C4 H4A 108.9 . . ?
 C5 C4 H4B 108.9 . . ?
 C4 C5 H5A 109.5 . . ?
 C4 C5 H5B 109.5 . . ?
 C4 C5 H5C 109.5 . . ?
 H5A C5 H5B 109.5 . . ?
 H5A C5 H5C 109.5 . . ?
 H5B C5 H5C 109.5 . . ?
 N1 C6 H6A 109.5 . . ?
 N1 C6 H6B 109.5 . . ?
 N1 C6 H6C 109.5 . . ?
 H6A C6 H6B 109.5 . . ?
 H6A C6 H6C 109.5 . . ?
 H6B C6 H6C 109.5 . . ?
 C3A N2A C8A 130.6(9) . . ?
 N2A C3A C2A 112.6(10) . . ?
 N2A C3A C7A 121.5(10) . . ?
 C2A C3A C7A 125.9(11) . . ?
 C3A C7A H7AA 109.5 . . ?
 C3A C7A H7AB 109.5 . . ?
 C3A C7A H7AC 109.5 . . ?
 H7AA C7A H7AB 109.5 . . ?
 H7AA C7A H7AC 109.5 . . ?
 H7AB C7A H7AC 109.5 . . ?
 N2A C8A H8AA 109.5 . . ?
 N2A C8A H8AB 109.5 . . ?
 N2A C8A H8AC 109.5 . . ?
 H8AA C8A H8AB 109.5 . . ?
 H8AA C8A H8AC 109.5 . . ?
 H8AB C8A H8AC 109.5 . . ?

loop_
  _geom_torsion_atom_site_label_1
  _geom_torsion_atom_site_label_2
  _geom_torsion_atom_site_label_3
  _geom_torsion_atom_site_label_4
  _geom_torsion
  _geom_torsion_site_symmetry_1
  _geom_torsion_site_symmetry_2
  _geom_torsion_site_symmetry_3
  _geom_torsion_site_symmetry_4
  _geom_torsion_publ_flag
 O1 Si1 O2 Si5 -68.9(3) . . . 1_445 ?
 O1 Si1 O3 Si1 -123.31(18) . . . 11_453 ?
 O1 Si1 O4 Si2 -172.8(3) . . . . ?
 O2 Si1 O1 Si1 -32.93(13) . . . 9_553 ?
 O2 Si1 O3 Si1 -1.24(13) . . . 11_453 ?
 O2 Si1 O4 Si2 65.1(4) . . . . ?
 O2 Si5 O12 Si4 173.4(3) 1_665 . . . ?
 O3 Si1 O1 Si1 86.83(15) . . . 9_553 ?
 O3 Si1 O2 Si5 171.6(3) . . . 1_445 ?
 O3 Si1 O4 Si2 -55.0(4) . . . . ?
 O4 Si1 O1 Si1 -153.25(13) . . . 9_553 ?
 O4 Si1 O2 Si5 49.9(4) . . . 1_445 ?
 O4 Si1 O3 Si1 119.42(14) . . . 11_453 ?
 O4 Si2 O5 Si5 -178.3(3) . . . 2_444 ?
 O4 Si2 O6 Si3 175.4(3) . . . . ?
 O5 Si2 O4 Si1 43.2(4) . . . . ?
 O5 Si2 O6 Si3 -70.2(4) . . . . ?
 O5 Si5 O12 Si4 -73.4(4) 6_655 . . . ?
 O6 Si2 O4 Si1 162.7(3) . . . . ?
 O6 Si2 O5 Si5 67.5(4) . . . 2_444 ?
 O6 Si3 O7 Si5 73.2(5) . . . 9_543 ?
 O6 Si3 O8 Si3 -68.08(14) . . . 11_553 ?
 O6 Si3 O9 Si4 149.2(3) . . . . ?
 O7 Si3 O6 Si2 -58.0(4) . . . . ?
 O7 Si3 O8 Si3 60.77(15) . . . 11_553 ?
 O7 Si3 O9 Si4 30.3(4) . . . . ?
 O7 Si5 O12 Si4 55.6(4) 9_653 . . . ?
 O8 Si3 O6 Si2 71.4(4) . . . . ?
 O8 Si3 O7 Si5 -54.9(5) . . . 9_543 ?
 O8 Si3 O9 Si4 -92.3(3) . . . . ?
 O9 Si3 O6 Si2 -172.0(3) . . . . ?
 O9 Si3 O7 Si5 -174.0(4) . . . 9_543 ?
 O9 Si3 O8 Si3 178.28(13) . . . 11_553 ?
 O9 Si4 O10 Si4 178.01(13) . . . 12_543 ?
 O9 Si4 O11 Si2 -177.0(4) . . . 9_653 ?
 O9 Si4 O12 Si5 -169.0(3) . . . . ?
 O10 Si4 O9 Si3 -125.0(3) . . . . ?
 O10 Si4 O11 Si2 -59.9(5) . . . 9_653 ?
 O10 Si4 O12 Si5 76.1(4) . . . . ?
 O11 Si2 O4 Si1 -77.3(4) 9_543 . . . ?
 O11 Si2 O5 Si5 -60.2(4) 9_543 . . 2_444 ?
 O11 Si2 O6 Si3 57.6(4) 9_543 . . . ?
 O11 Si4 O9 Si3 -2.6(4) . . . . ?
 O11 Si4 O10 Si4 62.52(15) . . . 12_543 ?
 O11 Si4 O12 Si5 -55.5(4) . . . . ?
 O12 Si4 O9 Si3 117.7(3) . . . . ?
 O12 Si4 O10 Si4 -68.77(14) . . . 12_543 ?
 O12 Si4 O11 Si2 69.5(5) . . . 9_653 ?
 N1 C1 C4 C5 -60.7(19) . . . . ?
 C1 N1 C2 N1 0.9(5) . . . 9_553 ?
 C1 C1 C4 C5 123.4(16) 9_553 . . . ?
 C2 N1 C1 C1 -2.3(12) . . . 9_553 ?
 C2 N1 C1 C4 -178.7(9) . . . . ?
 C6 N1 C1 C1 179.4(10) . . . 9_553 ?
 C6 N1 C1 C4 3.0(16) . . . . ?
 C6 N1 C2 N1 179.1(12) . . . 9_553 ?
 C8A N2A C3A C2A -178.7(9) . . . . ?
 C8A N2A C3A C7A 3.0(16) . . . . ?

_shelx_res_file
;
TITL HPM-1 in P6(1)22
    hpm-1.res
    created by SHELXL-2018/3 at 00:06:23 on 20-Jan-2023
CELL 1.54178 11.8891 11.8891 29.6735 90 90 120
ZERR 3 0.002 0.002 0.0052 0 0 0
LATT -1
SYMM -Y+X,+X,0.833+Z
SYMM -Y,+X-Y,0.667+Z
SYMM -X,-Y,0.5+Z
SYMM +Y-X,-X,0.333+Z
SYMM +Y,-X+Y,0.167+Z
SYMM -Y+X,-Y,-Z
SYMM -X,-X+Y,0.333-Z
SYMM +Y,+X,0.667-Z
SYMM -Y,-X,0.167-Z
SYMM +Y-X,+Y,0.5-Z
SYMM +X,+X-Y,0.833-Z
SFAC C H F N O Si
UNIT 48 84 5.54 12 120 60
EADP N1 C3A
EADP C1 N2A
EADP C4 C8A
EADP C6 C7A
EADP C2 C2A
EXYZ N1 C3A
EXYZ C1 N2A
EXYZ C2 C2A
EXYZ C4 C8A
EXYZ C6 C7A

L.S. 20
PLAN  2
SIZE 0.03 0.05 0.07
TEMP 25
CONF
BIND C2A C3A
FREE Si5 O5
BIND C1 N2A
BIND C2 N1
MORE -1
BOND $H
fmap -2
acta
REM <olex2.extras>
REM <HklSrc "%.\\hpm-1.hkl">
REM </olex2.extras>

WGHT    0.034100    4.625400
FVAR       0.24627
SI1   6   -1.029794   -1.151734   -0.699614    11.00000    0.00698    0.00822 =
         0.00716   -0.00009   -0.00032    0.00448
SI2   6   -0.749360   -1.087144   -0.715076    11.00000    0.00821    0.01082 =
         0.01281   -0.00023    0.00013    0.00490
SI3   6   -0.469233   -0.884187   -0.699631    11.00000    0.00930    0.01080 =
         0.01417   -0.00061   -0.00137    0.00477
SI4   6   -0.298755   -0.676695   -0.633163    11.00000    0.01167    0.00949 =
         0.01333   -0.00021    0.00012    0.00505
SI5   6   -0.095766   -0.396878   -0.648025    11.00000    0.01107    0.00910 =
         0.01203    0.00132    0.00011    0.00550
O1    5   -1.075577   -1.075577   -0.666667    10.50000    0.01828    0.01828 =
         0.01638   -0.00253    0.00253    0.01205
O2    5   -1.097903   -1.303759   -0.687756    11.00000    0.01755    0.01055 =
         0.01556    0.00054   -0.00255    0.00669
O3    5   -1.068349   -1.136698   -0.750000    10.50000    0.01684    0.01536 =
         0.00980    0.00000   -0.00227    0.00768
O4    5   -0.874684   -1.085891   -0.694133    11.00000    0.00934    0.01699 =
         0.01460   -0.00131   -0.00123    0.00718
O5    5   -0.767834   -1.090233   -0.768859    11.00000    0.01892    0.03307 =
         0.01564   -0.00163   -0.00191    0.01828
O6    5   -0.625981   -0.954951   -0.697616    11.00000    0.01008    0.01591 =
         0.02716   -0.00767   -0.00137    0.00565
O7    5   -0.413746   -0.971292   -0.678337    11.00000    0.02551    0.01509 =
         0.02395   -0.00549   -0.00864    0.01346
O8    5   -0.415351   -0.830702   -0.750000    10.50000    0.02135    0.01214 =
         0.01672    0.00000    0.00507    0.00607
O9    5   -0.421630   -0.760903   -0.666216    11.00000    0.01218    0.01335 =
         0.01885   -0.00559   -0.00551    0.00586
O10   5   -0.357000   -0.678500   -0.583333    10.50000    0.01470    0.02189 =
         0.01276   -0.00064    0.00000    0.00735
O11   5   -0.213331   -0.747674   -0.636430    11.00000    0.01660    0.02015 =
         0.02990   -0.00610   -0.00715    0.01166
O12   5   -0.229388   -0.532623   -0.653964    11.00000    0.01646    0.01121 =
         0.02069    0.00080   -0.00731    0.00246
F1    3   -0.547337   -1.094674   -0.750000     0.46237    0.02864    0.03862 =
         0.03011    0.00000    0.00126    0.01931
PART 1
N1    4   -0.677957   -0.689013   -0.702063    10.50000    0.10529    0.08613 =
         0.06054   -0.00140   -0.00948    0.06245
C1    1   -0.571678   -0.580736   -0.689544    10.50000    0.08791    0.08499 =
         0.05930    0.00916   -0.00006    0.06073
C2    1   -0.754965   -0.754965   -0.666667    10.25000    0.10062    0.10062 =
         0.06625   -0.00118    0.00118    0.06839
C4    1   -0.467710   -0.483333   -0.715772    10.50000    0.12335    0.10976 =
         0.15078   -0.00834    0.00937    0.08351
AFIX  23
H4A   2   -0.502480   -0.444719   -0.736256    10.50000   -1.20000
H4B   2   -0.406989   -0.415427   -0.695813    10.50000   -1.20000
AFIX   0
C5    1   -0.404440   -0.528628   -0.739393    10.50000    0.10418    0.08843 =
         0.06333    0.03696    0.00160    0.04734
AFIX 133
H5A   2   -0.459906   -0.584828   -0.762763    10.50000   -1.50000
H5B   2   -0.378993   -0.576454   -0.719896    10.50000   -1.50000
H5C   2   -0.328535   -0.457451   -0.752651    10.50000   -1.50000
AFIX   0
C6    1   -0.702860   -0.730942   -0.750653    10.50000    0.19204    0.12964 =
         0.06888   -0.00611   -0.01000    0.09093
AFIX 133
H6A   2   -0.626754   -0.727326   -0.763258    10.50000   -1.50000
H6B   2   -0.723199   -0.673993   -0.767196    10.50000   -1.50000
H6C   2   -0.774506   -0.818236   -0.752481    10.50000   -1.50000
AFIX   0
PART 2
N2A   4   -0.571678   -0.580736   -0.689544    10.50000    0.08791    0.08499 =
         0.05930    0.00916   -0.00006    0.06073
C2A   1   -0.754965   -0.754965   -0.666667    10.25000    0.10062    0.10062 =
         0.06625   -0.00118    0.00118    0.06839
C3A   1   -0.677957   -0.689013   -0.702063    10.50000    0.10529    0.08613 =
         0.06054   -0.00140   -0.00948    0.06245
C7A   1   -0.702860   -0.730942   -0.750653    10.50000    0.19204    0.12964 =
         0.06888   -0.00611   -0.01000    0.09093
AFIX 133
H7AA  2   -0.763699   -0.708899   -0.763270    10.50000   -1.50000
H7AB  2   -0.737942   -0.823156   -0.752478    10.50000   -1.50000
H7AC  2   -0.622817   -0.687501   -0.767187    10.50000   -1.50000
AFIX   0
C8A   1   -0.467710   -0.483333   -0.715772    10.50000    0.12335    0.10976 =
         0.15078   -0.00834    0.00937    0.08351
AFIX 133
H8AA  2   -0.403524   -0.508424   -0.720842    10.50000   -1.50000
H8AB  2   -0.428975   -0.402118   -0.699899    10.50000   -1.50000
H8AC  2   -0.500805   -0.474043   -0.744191    10.50000   -1.50000
AFIX   0
HKLF 4


REM  HPM-1 in P6(1)22
REM wR2 = 0.0779, GooF = S = 1.111, Restrained GooF = 1.111 for all data
REM R1 = 0.0330 for 2315 Fo > 4sig(Fo) and 0.0376 for all 2484 data
REM 194 parameters refined using 0 restraints

END

WGHT      0.0341      4.6192

REM Highest difference peak  0.310,  deepest hole -0.326,  1-sigma level  0.070
Q1    1  -0.2092 -0.5758 -0.6489  11.00000  0.05    0.31
Q2    1  -0.7498 -1.0978 -0.7488  11.00000  0.05    0.28
;
_shelx_res_checksum                50983
_shelx_hkl_file
;
   0  -1   0  181.38    7.90
   0  -1   0  160.58    7.80
  -1   1   0  171.98    8.10
  -1   1   0  164.48    8.10
   1   0   0  176.98    8.30
   1  -1   0  173.28    8.30
   0   1   0  173.38    8.00
   1  -1   0  169.18    8.10
   1  -2   0  151.38    7.80
   1   1   0  158.78    8.10
  -1   2   0  155.88    7.60
   2  -1   0  159.08    8.50
  -1   2   0  152.58    8.10
   0  -2   0  182.58    8.40
  -2   2   0  166.18    8.50
   2   0   0  163.68    9.10
   2  -2   0  144.99    8.60
   2  -2   0  157.68    8.90
   2  -3   0  878.91   40.10
   2  -3   0  858.81   39.60
   1   2   0  936.21   40.10
  -2   3   0  890.11   40.30
   3  -1   0  877.91   40.80
  -2   3   0  887.71   40.00
  -3   2   0  874.71   40.20
   1  -3   0  886.71   39.30
   2   1   0  964.30   40.90
   1  -3   0  897.41   40.00
   3  -2   0  884.31   41.10
   3  -2   0  846.22   40.70
  -1   3   0  901.31   39.70
   0  -3   0 2356.06  109.29
  -3   3   0 2451.65  109.79
   0  -3   0 2540.15  109.59
   3   0   0 2618.04  110.79
   3  -3   0 2529.95  110.39
   3  -4   0  115.49    8.30
   3  -4   0  129.29    8.80
   3  -4   0  127.39   11.60
   4  -1   0  110.99    9.10
   4  -1   0  118.49   11.80
  -1  -3   0  120.39    9.00
  -3   4   0  106.09    8.60
   2  -4   0  276.87   13.70
   2  -4   0  287.67   14.60
   2  -4   0  262.07   16.80
   2   2   0  307.27   15.40
   4  -2   0  304.67   16.10
  -2   4   0  272.37   14.40
  -2   4   0  304.37   15.80
  -4   3   0  117.79    8.10
   3   1   0  124.99   12.00
   3   1   0  122.59    9.00
   1  -4   0  114.99   10.40
   1  -4   0  115.29    7.90
   4  -3   0  133.39   12.80
   4  -3   0  113.79    9.00
   4  -3   0  132.89    9.60
   0  -4   0  412.96   22.00
   4   0   0  381.76   22.80
   4   0   0  394.36   21.10
   0  -4   0  415.26   19.60
  -4   4   0  408.26   19.90
   4  -4   0  369.36   23.00
   4  -4   0  405.36   23.00
   4  -4   0  415.26   20.70
   4  -4   0  391.16   20.70
   4  -5   0  157.28   15.80
   4  -5   0  161.98   13.80
   4  -5   0  158.38   10.90
   5  -1   0  165.48   14.30
   5  -1   0  133.89   12.70
  -4   5   0  163.78   11.20
  -1  -4   0  137.89   13.50
   3  -5   0  738.23   34.30
   3  -5   0  726.03   36.70
   5  -2   0  719.53   37.20
   5  -2   0  738.63   35.80
  -2  -3   0  721.63   36.00
  -3   5   0  735.83   35.00
   3   2   0  714.93   36.80
   2  -5   0  677.33   35.60
   2  -5   0  741.63   33.70
   3   2   0  648.14   35.40
  -2   5   0  711.83   32.80
  -2   5   0  755.42   35.20
   5  -3   0  760.22   35.30
   5  -3   0  730.73   36.80
   1  -5   0  160.68   10.30
   4   1   0  143.49   14.20
   1  -5   0  159.68   13.90
   4   1   0  157.28   11.50
  -1   5   0  147.79   12.60
   5  -4   0  160.18   11.80
   5  -4   0  158.38   14.80
   5  -4   0  160.38   11.90
   5   0   0 1394.46   65.59
  -5   5   0 1369.16   63.69
   5   0   0 1400.16   66.89
   0  -5   0 1368.66   65.59
   5  -5   0 1490.35   67.89
  -5   0   0 1357.06   67.49
   5  -5   0 1386.66   66.79
   5  -5   0 1429.06   64.99
   5  -5   0 1443.86   67.59
   5  -6   0  222.68   17.30
  -6   1   0  217.08   20.20
   5  -6   0  197.08   14.50
   6  -1   0  209.28   16.00
  -1  -5   0  201.38   16.30
  -5   6   0  171.58   14.40
   6  -1   0  206.78   17.80
   4  -6   0   32.60    7.00
  -6   2   0   24.50   11.10
  -4   6   0   21.80    7.00
  -2  -4   0   23.70    7.90
   6  -2   0   27.50    7.40
   6  -2   0   13.70    8.80
   3  -6   0  475.85   25.60
   3   3   0  527.55   30.20
   3  -6   0  523.25   28.50
  -3  -3   0  511.85   29.40
  -3   6   0  533.15   27.50
   6  -3   0  507.65   29.60
   6  -3   0  507.55   28.40
   2  -6   0   21.60    5.60
   2  -6   0    9.10    6.80
   4   2   0   24.90    6.90
   6  -4   0   22.00    7.30
   6  -4   0   31.90    9.90
  -2   6   0   17.60    7.10
   6  -4   0   31.50    8.40
  -4  -2   0   24.90   10.40
   1  -6   0  215.78   16.50
   5   1   0  200.88   17.50
   5   1   0  204.88   16.10
   1  -6   0  204.18   14.00
   6  -5   0  199.78   15.00
  -5  -1   0  221.48   20.20
  -1   6   0  183.38   16.80
   6  -5   0  208.38   17.80
   6  -5   0  158.38   20.30
   0  -6   0  460.55   27.40
   6   0   0  524.25   28.10
   6   0   0  472.95   29.20
   6  -6   0  482.15   29.00
   6  -6   0  493.15   26.70
  -6   0   0  424.36   29.70
   6  -6   0  481.75   30.00
   6  -7   0   -9.20    9.00
   6  -7   0    2.00    8.70
  -7   1   0   18.20   12.30
   7  -1   0    5.60    9.60
  -1  -6   0   -3.20    8.50
   7  -1   0   -8.70    8.70
  -7   2   0 2130.49  105.49
   5  -7   0 2325.37  103.39
   5  -7   0 2314.27  100.89
   7  -2   0 2223.68  102.99
   7  -2   0 2135.19  102.79
   7  -2   0 2213.68  103.89
  -2  -5   0 2153.98  101.69
  -7   3   0  392.36   31.40
   3   4   0  444.76   28.70
   4  -7   0  418.16   26.40
   4  -7   0  430.36   24.30
   7  -3   0  416.06   27.30
  -3  -4   0  436.56   28.60
   7  -3   0  451.25   28.00
   7  -3   0  470.75   26.90
  -4   7   0  421.46   26.20
  -7   4   0  431.86   34.10
   3  -7   0  439.76   26.30
   4   3   0  459.45   28.90
   3  -7   0  414.66   24.30
   7  -4   0  411.56   27.70
   7  -4   0  441.46   27.20
   7  -4   0  451.95   26.40
  -4  -3   0  430.26   28.50
   5   2   0 2151.68  105.19
   5   2   0 2295.97  103.79
   2  -7   0 2395.86  103.69
   2  -7   0 2260.97  104.29
   7  -5   0 2200.78  105.39
   7  -5   0 2160.58  103.49
  -2   7   0 2217.88  104.19
  -5  -2   0 2416.56  105.59
   7  -5   0 2209.38  105.69
   6   1   0   -2.80    8.40
   6   1   0   -0.40    9.80
   1  -7   0    2.70    8.70
  -6  -1   0    6.00   10.70
   7  -6   0   -1.60    9.10
   7  -6   0   -1.70    9.70
   7  -6   0    3.50   10.90
  -1   7   0   -5.30    9.90
   7   0   0   61.79   14.30
   0  -7   0   60.99   11.20
   0   7   0   92.19   16.60
   7  -7   0   84.09   14.40
   7  -7   0   60.49   12.60
   7  -7   0   99.39   17.60
  -7   0   0   78.69   15.70
   7  -8   0   67.79   13.00
   1   7   0   51.29   16.30
  -8   1   0   71.59   16.00
   7  -8   0   26.40   14.00
   8  -1   0   43.50   19.10
  -1  -7   0   57.59   13.10
   8  -1   0   48.40   15.50
   8  -1   0   48.60   14.20
  -8   2   0   24.80   14.30
   6  -8   0   23.90   11.90
   6  -8   0   21.00    9.60
   8  -2   0   32.50   12.40
  -2  -6   0   18.90   10.70
  -8   3   0    9.30   13.70
   5  -8   0   -5.40   10.90
   5  -8   0  -13.70    8.20
   3   5   0   -7.00   11.60
   8  -3   0    9.60   11.70
   8  -3   0    4.90   10.90
   4   4   0   24.80   11.30
   4  -8   0   20.70    9.00
   8  -4   0   32.50   12.20
   8  -4   0   13.40   12.90
   8  -4   0   30.40   13.80
  -4  -4   0   10.60   13.20
  -8   5   0   11.20   20.70
   5   3   0    4.50   10.50
   3  -8   0   -5.80    9.00
   8  -5   0   -6.70   11.50
  -3   8   0   12.70   13.20
  -5  -3   0    6.80   11.80
   8  -5   0   16.40   12.00
   6   2   0    7.00   11.50
   2  -8   0   20.50    9.90
   8  -6   0   14.80   14.20
  -2   8   0   24.00   14.70
  -6  -2   0   19.10   13.00
   8  -6   0   11.70   13.00
   8  -6   0    5.50   10.70
   1  -8   0   42.20   11.50
   7   1   0   48.20   14.20
   7   1   0   33.30   13.80
   8  -7   0   48.90   15.10
   8  -7   0   57.29   15.50
  -1   8   0   64.69   16.70
   8  -7   0   52.39   13.30
  -7  -1   0   43.90   15.10
   0  -8   0    0.50   19.10
   0  -8   0   28.70   22.80
   8   0   0  -12.40   14.70
   8   0   0   39.90   21.00
   8   0   0  -14.40   22.00
   0  -8   0   23.50   27.30
  -8   0   0   11.90   13.60
  -8   0   0   23.00   22.40
   8  -8   0    3.10   21.40
   8  -8   0    2.20   22.10
   8  -8   0   21.80   16.80
   0   8   0   15.10   18.70
  -8   0   0   54.99   26.20
   8  -8   0   41.90   25.40
   8  -9   0   21.90   19.70
   8  -9   0   11.00   12.20
   8  -9   0   59.99   23.10
   8  -9   0   23.80   25.90
  -9   1   0   31.10   26.70
  -9   1   0   26.70   16.60
   8  -9   0   64.29   31.20
  -9   1   0   46.00   27.00
   1   8   0   28.00   21.70
   8  -9   0   43.70   20.50
  -1  -8   0    5.40   26.50
   9  -1   0   27.30   19.10
  -1  -8   0   39.70   22.50
  -1  -8   0   13.80   18.40
  -1  -8   0   61.79   39.80
   9  -1   0   12.00   17.30
   9  -1   0   20.10   15.90
   9  -1   0   37.00   23.10
   9  -1   0  -17.40   30.50
  -1  -8   0    9.00   13.70
   7  -9   0   71.09   33.40
   7  -9   0   44.30   22.90
  -9   2   0   61.69   17.40
  -9   2   0   60.89   27.50
   2   7   0   67.39   19.80
   7  -9   0   55.19   13.30
  -9   2   0   52.69   22.20
   7  -9   0   52.99   22.60
   7  -9   0   67.59   22.20
   7  -9   0   63.19   24.60
   2   7   0   50.29   17.60
  -2  -7   0   12.60   20.20
   9  -2   0   48.40   28.40
  -2  -7   0   63.19   32.10
  -2  -7   0   89.79   21.50
   9  -2   0   17.10   19.00
   9  -2   0  107.29   21.60
   9  -2   0   84.49   20.90
   9  -2   0   73.39   18.40
   6  -9   0  234.18   34.60
   6  -9   0  249.97   33.50
  -9   3   0  200.78   34.50
   6  -9   0  193.88   27.60
  -9   3   0  247.78   28.30
   9  -3   0  204.78   29.60
  -3  -6   0  273.07   37.30
  -3  -6   0  263.37   44.60
  -3  -6   0  243.38   34.10
   9  -3   0  263.27   31.40
   9  -3   0  259.97   43.00
   9  -3   0  227.58   34.00
   4   5   0   15.60   12.90
  -9   4   0    6.20   21.00
  -9   4   0   17.30   16.70
   5  -9   0   -1.40   20.60
   9  -4   0   27.00   21.10
  -4  -5   0   57.39   21.20
   9  -4   0   27.10   17.00
   9  -4   0   27.90   14.10
  -4  -5   0   22.40   27.60
  -9   5   0   33.50   19.40
   5   4   0   27.30   20.80
  -9   5   0   35.70   20.00
   9  -5   0   18.00   21.90
   9  -5   0   15.50   13.70
   9  -5   0   23.00   15.80
   9  -5   0    5.60   14.70
  -5  -4   0   10.50   14.50
  -5  -4   0    4.70   21.40
   3  -9   0  169.48   25.10
   3  -9   0  208.78   28.20
   3  -9   0  284.37   33.70
  -9   6   0  189.18   32.40
   6   3   0  213.08   36.40
  -6  -3   0  210.08   33.20
  -6  -3   0  235.78   25.40
   9  -6   0  234.58   24.50
  -6  -3   0  224.48   42.30
   9  -6   0  184.08   27.70
   9  -6   0  238.58   32.50
  -6  -3   0  185.78   32.50
   2  -9   0   59.79   12.10
   2  -9   0   60.49   22.90
   7   2   0   65.69   17.20
   2  -9   0   68.99   31.40
   2  -9   0   13.70   23.30
   7   2   0   33.10   17.50
   2  -9   0   63.99   30.70
   2  -9   0   55.39   18.40
  -9   7   0   52.59   22.80
   9  -7   0   91.49   19.50
   9  -7   0   44.00   18.80
   9  -7   0   81.49   20.10
  -2   9   0   10.90   22.00
   9  -7   0   68.29   15.30
   9  -7   0   46.70   29.00
  -7  -2   0   26.50   20.80
  -7  -2   0   38.40   20.40
  -7  -2   0   71.49   16.10
  -7  -2   0   41.70   25.10
   1  -9   0   16.40   13.30
   8   1   0    7.50   16.20
  -9   8   0  -10.80   22.00
   1  -9   0   31.90   28.80
   1  -9   0   42.50   19.40
   1  -9   0   29.30   18.80
   1  -9   0   18.70   20.10
   8   1   0   -1.10   13.50
   9  -8   0   47.60   22.30
  -8  -1   0   14.70   13.80
   9  -8   0  -22.30   13.70
  -8  -1   0   36.60   23.70
  -8  -1   0   49.70   20.70
  -1   9   0   18.20   24.40
   9  -8   0   12.60   18.30
   9  -8   0   25.70   24.30
   9  -8   0    8.90   21.60
   0  -9   0 1007.60   59.59
  -9   9   0  955.40   60.59
   0  -9   0  902.61   66.49
   0  -9   0 1053.59   55.49
   9   0   0 1007.30   57.09
   9   0   0 1029.30   57.39
   0  -9   0 1052.89   61.79
   9  -9   0  860.51   71.19
   9  -9   0  991.80   60.59
   9  -9   0  934.61   59.29
  -9   0   0 1040.80   67.99
   9  -9   0 1052.89   55.89
   9  -9   0  911.51   64.39
   0   9   0  831.12   66.09
   9 -10   0  153.08   23.00
   9 -10   0  139.19   23.90
   9 -10   0   96.09   30.30
 -10   1   0  130.19   28.40
 -10   1   0  139.39   38.10
   1   9   0  189.88   30.00
   9 -10   0  177.18   27.10
 -10   1   0  140.79   23.20
  -1  -9   0  151.68   27.80
  10  -1   0  140.29   21.50
  -1  -9   0  121.69   22.60
  10  -1   0  185.58   32.40
  -1  -9   0  140.09   28.40
  10  -1   0  135.49   23.80
  -1  -9   0  115.59   21.90
 -10   2   0    9.40   23.90
   8 -10   0   11.20   13.10
   2   8   0    8.00   24.80
 -10   2   0   10.80   17.20
   8 -10   0   11.20   18.50
   8 -10   0   32.70   27.40
 -10   2   0   20.90   21.90
   2   8   0   27.10   19.50
   8 -10   0    4.00   17.90
   8 -10   0   18.50   22.50
   8 -10   0    8.10   21.60
  10  -2   0   15.30   16.80
  -2  -8   0   -6.90   16.10
  10  -2   0   -7.00   18.00
  -2  -8   0   -3.50   24.90
  -2  -8   0  -10.00   28.70
  10  -2   0   11.70   23.00
  -2  -8   0    8.60   18.60
   7 -10   0   51.09   19.90
 -10   3   0   39.40   21.90
 -10   3   0   28.70   27.50
   3   7   0   47.70   20.40
   7 -10   0   32.80   21.00
   7 -10   0   21.00   22.00
   3   7   0   37.40   24.70
   7 -10   0   29.60   18.90
   7 -10   0   40.30   13.80
   7 -10   0  114.09   27.80
  10  -3   0   39.40   18.00
  -3  -7   0   37.00   18.80
  10  -3   0   13.90   22.50
  -3  -7   0   53.29   26.20
  10  -3   0   55.59   20.40
  -3  -7   0   60.89   21.50
  -3  -7   0   69.29   29.00
   6 -10   0   47.80   18.70
 -10   4   0   26.50   19.50
   6 -10   0   69.59   23.60
   6 -10   0    5.60   23.80
   6 -10   0   43.50   13.10
   6 -10   0   29.20   19.60
   6 -10   0   51.79   22.60
 -10   4   0   33.70   19.80
   4   6   0   32.10   16.30
 -10   4   0   31.20   31.40
  10  -4   0   26.00   20.00
  -4  -6   0   89.89   30.30
  10  -4   0   13.80   18.90
  -4  -6   0   52.69   19.10
  10  -4   0   85.09   26.60
  10  -4   0   34.70   19.70
   5 -10   0  106.29   21.30
   5 -10   0  124.79   22.70
   5   5   0   93.59   25.80
   5 -10   0  131.59   25.90
   5 -10   0  115.19   22.60
   5   5   0   87.29   18.60
 -10   5   0  126.69   23.70
 -10   5   0   90.69   24.00
   5 -10   0   93.79   16.90
   5 -10   0  144.09   27.70
  10  -5   0   72.49   22.70
  -5  -5   0  101.89   31.50
  -5  -5   0  105.59   21.70
  10  -5   0  107.19   19.90
  -5  -5   0  118.59   22.80
  10  -5   0  119.09   20.90
   4 -10   0   39.30   19.70
   4 -10   0   50.89   14.50
   6   4   0   62.29   21.50
   6   4   0   39.80   16.30
   4 -10   0   56.39   19.80
   4 -10   0   88.19   22.80
   4 -10   0   20.10   26.20
   4 -10   0   27.60   30.80
   4 -10   0   36.30   20.30
 -10   6   0   43.70   20.30
 -10   6   0   38.80   24.90
  10  -6   0   61.29   19.20
  -6  -4   0   35.00   18.80
  10  -6   0   58.59   20.40
  -6  -4   0   13.70   17.70
  -6  -4   0   52.99   19.60
  10  -6   0   45.00   17.30
   3 -10   0   44.50   22.30
   3 -10   0   14.50   22.50
   7   3   0   11.90   17.40
   3 -10   0   47.20   17.10
   3 -10   0   44.50   22.40
   3 -10   0   40.90   28.20
 -10   7   0    4.50   18.60
   7   3   0   32.90   17.80
   3 -10   0   25.10   14.10
  -7  -3   0   22.70   26.00
  10  -7   0   64.89   19.30
  10  -7   0   47.00   17.00
  10  -7   0   41.90   21.20
  -7  -3   0   71.39   19.60
  -7  -3   0   51.99   19.00
   2 -10   0   46.00   21.10
   2 -10   0    5.10   17.30
   2 -10   0   -2.10   25.60
   8   2   0    5.70   15.90
   2 -10   0   21.20   19.00
   8   2   0   39.60   17.50
   2 -10   0   14.10   14.40
 -10   8   0   26.30   19.20
  10  -8   0  -27.90   23.10
  10  -8   0   -1.40   15.00
  -8  -2   0    3.60   15.90
  10  -8   0   57.09   24.90
  -8  -2   0    4.40   19.50
  10  -8   0  -13.30   16.20
  -8  -2   0   28.90   23.40
 -10   9   0  213.68   33.30
   1 -10   0  145.89   26.90
   1 -10   0  164.58   26.10
   9   1   0  177.38   27.80
   9   1   0  175.28   30.20
   1 -10   0  169.58   27.20
   1 -10   0  100.39   21.20
  10  -9   0  115.19   49.10
  10  -9   0  166.98   28.10
  10  -9   0  190.68   34.50
  -9  -1   0  155.28   28.90
  10  -9   0  135.39   21.20
  10  -9   0  167.58   27.40
  10  -9   0  163.08   25.20
  -9  -1   0  135.59   21.40
  10   0   0  294.27   33.50
   0 -10   0  260.87   33.30
  10   0   0  265.77   29.40
 -10  10   0  301.27   37.10
   0 -10   0  274.17   38.40
   0 -10   0  223.98   33.30
 -10   0   0  275.67   32.60
  10 -10   0  289.57   35.80
  10 -10   0  263.37   36.00
  10 -10   0  199.48   31.30
  10 -10   0  340.97   33.90
 -10   0   0  295.17   39.50
  10 -10   0  247.28   48.00
  10 -11   0  277.07   49.40
  10 -11   0  211.08   26.90
  10 -11   0  129.79   23.10
 -11   1   0  222.78   34.20
  10 -11   0  200.18   33.00
  10 -11   0  178.78   31.00
 -11   1   0  252.27   43.70
  11  -1   0  117.19   28.60
  11  -1   0  139.49   24.70
  11  -1   0  200.88   36.10
  -1 -10   0  155.38   27.70
  -1 -10   0  168.68   28.40
  -1 -10   0  204.48   32.30
   9 -11   0    7.00   18.90
   2   9   0  -24.30   25.50
 -11   2   0  -20.60   21.10
   9 -11   0    5.30   25.60
   9 -11   0   15.20   15.80
 -11   2   0   46.00   20.20
   9 -11   0   16.60   18.30
 -11   2   0   21.30   20.80
  11  -2   0   23.50   16.00
  -2  -9   0   26.10   15.70
  -2  -9   0   64.69   22.40
  -2  -9   0   10.60   26.70
  11  -2   0   -3.60   21.20
 -11   3   0   25.60   19.90
   8 -11   0    2.60   24.10
   8 -11   0   43.90   19.30
   3   8   0   -4.00   22.70
 -11   3   0   26.90   23.90
   8 -11   0   -7.30   15.40
   8 -11   0   -8.80   15.40
   8 -11   0  -13.30   19.80
   8 -11   0   10.10   17.60
  -3  -8   0   26.60   24.80
  -3  -8   0   20.80   23.70
  11  -3   0  -29.90   21.80
  -3  -8   0   25.20   16.70
  -3  -8   0   10.20   17.00
  11  -3   0   23.40   18.30
  11  -3   0    9.80   18.00
 -11   4   0   14.70   17.70
   7 -11   0   41.80   22.00
   4   7   0   19.20   20.40
   7 -11   0    2.50   17.40
 -11   4   0   33.00   20.70
 -11   4   0   26.40   27.00
   7 -11   0  -11.20   17.30
   7 -11   0   11.80   17.30
   7 -11   0  -16.80   17.60
   7 -11   0   -6.70   14.40
  11  -4   0    1.30   17.90
  11  -4   0   10.30   21.40
  -4  -7   0   -7.00   23.50
  11  -4   0    3.90   22.20
  -4  -7   0   -8.20   16.00
  -4  -7   0   19.60   22.30
  -4  -7   0   12.40   16.80
   6 -11   0   -2.10   19.60
   6 -11   0    6.10   16.20
   6 -11   0   33.30   21.30
 -11   5   0    6.00   22.80
   6 -11   0  -29.80   21.50
   5   6   0  -10.30   17.50
   6 -11   0   10.00   13.40
   5   6   0   13.40   21.40
 -11   5   0   18.70   16.80
   6 -11   0   10.70   17.00
  11  -5   0  -13.30   22.30
  11  -5   0   39.40   18.20
  -5  -6   0   21.10   18.00
  -5  -6   0  -11.90   26.60
  -5  -6   0   16.00   24.50
   5 -11   0   12.80   16.70
   5 -11   0   -9.80   20.50
 -11   6   0  -10.10   16.80
 -11   6   0   16.80   23.30
   6   5   0   -0.30   17.60
   6   5   0   17.20   18.40
   5 -11   0    7.30   20.40
   5 -11   0   21.10   17.60
   5 -11   0   15.90   14.40
   5 -11   0  -32.70   17.90
  -6  -5   0   41.10   33.50
  11  -6   0   -1.20   16.40
  -6  -5   0   13.10   29.90
  -6  -5   0    8.30   17.60
  11  -6   0   -0.20   20.90
  -6  -5   0   10.30   16.10
  -6  -5   0   27.20   24.80
  11  -6   0   11.10   22.80
   4 -11   0    2.70   26.50
   4 -11   0   -5.50   18.60
 -11   7   0  -12.90   15.70
   7   4   0  -17.70   19.70
   4 -11   0  -12.10   14.10
   4 -11   0  -15.00   17.10
   7   4   0   20.70   17.40
   4 -11   0  -13.60   14.70
   4 -11   0  -13.60   17.80
  -7  -4   0    0.10   17.50
  11  -7   0   -6.50   18.90
  -7  -4   0   10.60   18.30
  11  -7   0  -21.80   15.40
  11  -7   0    4.50   23.30
  -7  -4   0   25.60   21.70
   3 -11   0   -7.40   20.30
   3 -11   0   10.40   17.70
   3 -11   0   -2.90   17.70
   3 -11   0   21.30   16.50
 -11   8   0   14.80   16.60
   3 -11   0    0.40   22.20
   8   3   0   33.10   21.30
   8   3   0   10.10   16.10
  11  -8   0    5.90   27.80
  11  -8   0    0.30   22.90
  -8  -3   0    4.10   19.00
  -8  -3   0   42.30   24.30
  -8  -3   0   29.80   17.80
  11  -8   0   16.80   19.50
  11  -8   0    7.80   14.10
   2 -11   0   23.80   18.00
   2 -11   0   44.60   20.90
   2 -11   0    9.80   17.30
 -11   9   0   35.30   17.40
   9   2   0   11.00   14.70
   2 -11   0   22.50   21.70
  -9  -2   0    0.60   21.70
  11  -9   0  -18.80   18.70
  11  -9   0    2.90   19.50
  11  -9   0   59.19   27.70
  11  -9   0   14.50   15.00
   1 -11   0  187.88   33.00
  10   1   0  200.28   26.00
   1 -11   0  172.88   29.40
   1 -11   0  123.89   25.00
   1 -11   0  170.18   22.50
  10   1   0  183.78   29.20
 -11  10   0  173.38   23.40
  11 -10   0  219.88   27.50
 -10  -1   0  167.18   27.50
  11 -10   0  163.58   29.50
  11 -10   0  194.18   26.10
 -10  -1   0  163.48   25.20
  11 -10   0  210.28   30.90
  11   0   0  269.37   25.50
   0 -11   0  257.27   29.10
   0 -11   0  269.67   28.10
   0 -11   0  284.47   32.70
  11   0   0  222.18   31.20
  11 -11   0  282.57   31.80
  11 -11   0  203.58   32.90
  11 -11   0  184.38   25.40
 -11   0   0  247.98   37.00
  11 -12   0   -9.40   13.50
 -12   1   0   12.70   23.10
 -12   1   0  -23.70   20.90
  11 -12   0    5.50   14.50
  11 -12   0    2.00   12.50
  12  -1   0  -30.40   19.40
  12  -1   0   -7.30   10.90
  -1 -11   0    4.50   13.40
  -1 -11   0   20.60   12.90
  -1 -11   0    3.10   15.30
  10 -12   0  109.59   22.20
 -12   2   0  138.99   25.00
  12  -2   0   83.09   27.60
  12  -2   0  142.79   23.30
  12  -2   0  123.89   21.30
   3   9   0    2.00   30.60
   9 -12   0   50.09   19.30
   9 -12   0   42.00   16.40
 -12   3   0   35.00   23.90
   9 -12   0   49.99   17.50
 -12   3   0   67.39   23.20
   9 -12   0   30.90   16.80
  -3  -9   0   19.70   19.10
  -3  -9   0   13.90   31.30
  12  -3   0   49.60   18.60
  -3  -9   0   59.09   16.30
  12  -3   0   24.80   25.70
  -3  -9   0   53.19   15.60
  12  -3   0   36.20   20.00
 -12   4   0   37.10   16.80
   8 -12   0   40.50   17.70
   8 -12   0   21.70   22.60
   8 -12   0   44.90   16.60
   8 -12   0   49.80   18.40
   4   8   0   37.50   27.60
   8 -12   0   10.50   15.20
 -12   4   0   59.49   23.00
   8 -12   0   36.40   18.80
  -4  -8   0   61.69   17.40
  12  -4   0    8.30   27.20
  12  -4   0   50.69   22.50
  -4  -8   0   60.29   22.70
  -4  -8   0   36.30   21.50
  12  -4   0   44.60   17.00
  -4  -8   0   68.29   18.30
   7 -12   0   58.09   19.30
   7 -12   0   61.69   18.40
   7 -12   0   71.19   16.30
 -12   5   0   50.89   26.30
   7 -12   0   50.69   17.60
   5   7   0   87.39   26.30
   7 -12   0   51.79   21.10
   7 -12   0   81.89   17.20
 -12   5   0   73.99   17.80
  -5  -7   0   61.19   17.20
  -5  -7   0  103.29   19.30
  12  -5   0   69.69   27.20
  -5  -7   0   78.79   24.40
  12  -5   0   66.29   17.50
  -5  -7   0   81.59   22.90
   6 -12   0   15.30   19.00
   6   6   0   57.69   24.40
   6 -12   0   -1.30   15.90
 -12   6   0   26.10   30.00
   6 -12   0    8.70   18.20
   6 -12   0   26.90   15.80
   6   6   0   10.60   18.60
   6 -12   0   15.80   16.30
 -12   6   0   12.60   14.50
   6 -12   0   -0.20   14.10
  -6  -6   0   24.60   16.80
  -6  -6   0   31.20   16.80
  -6  -6   0   22.20   21.20
  -6  -6   0  -25.50   41.20
  12  -6   0   46.00   15.00
  -6  -6   0   41.90   24.90
  12  -6   0   36.40   29.00
   5 -12   0   55.29   19.70
   7   5   0   27.70   22.80
   7   5   0   39.70   17.90
   5 -12   0   40.40   16.60
   5 -12   0   31.40   16.70
   5 -12   0   68.19   19.00
 -12   7   0   73.59   15.90
   5 -12   0   78.69   22.30
   5 -12   0   81.59   16.80
  12  -7   0    5.10   30.50
  -7  -5   0   44.30   21.80
  -7  -5   0   84.49   29.30
  -7  -5   0   76.59   18.00
  12  -7   0   25.70   14.20
   4 -12   0   33.10   17.40
   4 -12   0   56.29   18.20
   4 -12   0   52.19   17.10
 -12   8   0   49.40   16.30
   4 -12   0   42.30   25.90
   8   4   0   23.20   16.00
   8   4   0   22.30   24.90
   4 -12   0   73.49   19.70
  12  -8   0   27.00   13.20
  -8  -4   0   39.60   26.50
  -8  -4   0   44.00   21.70
  -8  -4   0   46.20   17.10
 -12   9   0   10.00   15.60
   9   3   0   48.20   14.50
   3 -12   0   43.00   20.00
   3 -12   0   36.60   16.70
   9   3   0   39.70   25.30
   3 -12   0   31.60   17.70
   3 -12   0    5.70   21.10
  -9  -3   0   39.30   20.70
  12  -9   0   34.50   24.40
  12  -9   0   40.70   13.60
  12  -9   0   40.20   19.20
  10   2   0  165.58   28.60
  12 -10   0  113.69   22.10
   1 -12   0    8.20   13.10
  11   1   0   -6.20   10.90
   1 -12   0   29.00   15.00
   1 -12   0   -4.20   12.00
 -11  -1   0   13.40   25.60
  12 -11   0    5.90   14.60
  12 -11   0   -3.20   14.10
  12 -11   0  -18.70   15.40
   0 -12   0    0.90   11.20
   0 -12   0    9.30   11.60
  12   0   0  -10.50    9.70
   0 -12   0   -8.50   12.70
 -12   0   0    3.60   19.90
  12 -12   0  -13.20   12.70
  12 -12   0  -13.30   12.30
  12 -12   0  -19.00   12.40
  12 -13   0   -0.60   12.10
  12 -13   0   10.30   12.40
  12 -13   0    4.00   10.80
 -12  13   0  -20.20   17.70
  -1 -12   0   13.40   10.70
  -1 -12   0    5.00   11.40
  -1 -12   0   19.70   14.50
  13  -1   0    5.90   10.00
  11 -13   0  164.88   21.00
  11 -13   0  172.08   21.80
  11 -13   0  195.88   19.30
  -2 -11   0  160.08   21.20
  13  -2   0  168.58   27.80
  -2 -11   0  146.59   20.20
  13  -2   0  133.69   22.90
  10 -13   0   74.49   15.00
 -13   3   0   80.19   24.80
  10 -13   0  120.99   17.30
  10 -13   0  127.39   19.10
  -3 -10   0   72.39   13.20
  -3 -10   0  104.39   17.50
  -3 -10   0   81.49   27.90
  13  -3   0   98.49   16.40
  -3 -10   0   76.79   14.20
  13  -3   0   76.29   15.50
   9 -13   0   30.00   13.10
   9 -13   0   38.20   19.60
   9 -13   0   42.60   14.70
 -13   4   0    8.90   23.40
   9 -13   0   26.30   12.50
  13  -4   0    1.80   12.30
  -4  -9   0   -5.50   15.70
  -4  -9   0   52.29   14.20
  -4  -9   0   23.60   12.70
  -4  -9   0   38.40   19.00
   8 -13   0  166.58   22.20
   8 -13   0  170.28   24.60
   8 -13   0  214.68   22.40
   8 -13   0  162.58   25.10
 -13   5   0  223.58   31.20
 -13   5   0  172.68   23.30
  -5  -8   0  219.48   25.40
  -5  -8   0  169.28   30.70
  -5  -8   0  184.08   30.80
  -5  -8   0  169.88   22.90
  13  -5   0  187.08   22.50
   7 -13   0   38.80   15.30
   7 -13   0    9.30   15.40
   7 -13   0   -5.40   18.10
   7 -13   0   16.80   13.60
   7 -13   0  -17.70   16.30
 -13   6   0  -33.20   28.80
   6   7   0  -20.40   16.60
  -6  -7   0   21.90   20.40
  -6  -7   0  -24.50   12.90
  -6  -7   0  -11.20   17.30
   6 -13   0  -25.30   16.90
   6 -13   0  -12.00   12.20
   6 -13   0    7.80   16.40
   6 -13   0   -5.80   17.60
   7   6   0   28.10   14.80
   6 -13   0   -4.00   15.00
  -7  -6   0   13.90   12.00
 -13   8   0  189.18   23.10
   5 -13   0  146.19   24.10
   8   5   0  129.99   23.30
   5 -13   0  186.48   25.80
   5 -13   0  164.58   28.50
  -8  -5   0  202.28   28.70
  13  -8   0  203.88   21.20
  -8  -5   0  206.18   29.20
  -8  -5   0  215.38   24.80
   4 -13   0   43.40   25.70
   4 -13   0   74.39   22.10
   9   4   0   16.80   11.60
   4 -13   0   14.40   14.30
  -9  -4   0   26.80   21.50
  -9  -4   0   22.90   15.50
  13  -9   0   29.50   15.60
  13  -9   0   17.30   10.80
   3 -13   0   77.19   14.40
  10   3   0  118.99   17.30
   3 -13   0   81.79   15.40
   3 -13   0  111.19   21.00
 -10  -3   0   66.59   22.00
 -10  -3   0  127.59   23.40
  13 -10   0  137.39   23.20
   2 -13   0  132.39   20.60
  11   2   0  135.19   17.50
   2 -13   0  122.39   20.40
  13 -11   0  191.08   21.80
 -11  -2   0  185.68   29.40
 -11  -2   0  122.09   18.40
  13 -11   0  176.78   29.70
  12   1   0  -15.80    9.20
   1 -13   0    9.30   10.90
   1 -13   0   -7.10   16.50
 -12  -1   0   -1.50   20.20
  13 -12   0  -12.10   13.20
 -12  -1   0   21.50   16.20
  11 -14   0  110.79   16.60
  11 -14   0   77.09   14.20
  11 -14   0  107.39   16.10
  -3 -11   0   90.99   13.10
  14  -3   0  145.09   18.70
  -3 -11   0  110.69   17.10
  10 -14   0   -1.20    8.50
  10 -14   0   11.10   11.90
  10 -14   0   27.80   13.80
  -4 -10   0    4.80   13.30
  -4 -10   0   16.40    9.20
  14  -4   0   -3.10   12.50
   9 -14   0   35.30   13.20
   9 -14   0   54.29   11.90
   9 -14   0   42.70   10.00
  -5  -9   0   50.39   10.90
  -5  -9   0   17.40   23.10
  -5  -9   0   59.59   21.50
  14  -5   0   26.40   10.50
   8 -14   0  135.59   19.30
   8 -14   0  184.08   21.20
   8 -14   0  179.28   24.20
   8 -14   0  105.69   19.50
  -6  -8   0  114.39   20.70
  -6  -8   0  149.69   20.30
  -6  -8   0  178.58   25.20
  14  -6   0  140.89   17.00
   7 -14   0   16.20   24.30
   7 -14   0    3.20   18.20
 -14   7   0  -22.50   25.40
   7 -14   0   -3.60   11.50
   7 -14   0   15.40   11.60
   7   7   0   19.80   13.90
  -7  -7   0   -2.40   11.30
  -7  -7   0    1.50   13.40
  14  -7   0   -4.00    9.00
   6 -14   0  124.19   19.50
   6 -14   0  121.89   21.00
   8   6   0  164.18   21.70
 -14   8   0  143.29   21.20
   6 -14   0  196.28   20.40
  -8  -6   0  118.39   17.30
  14  -8   0  170.88   16.70
  14  -8   0  146.89   17.10
   9   5   0    6.20    9.90
 -14   9   0   28.30   15.60
   5 -14   0   35.40   12.10
   5 -14   0   27.60   15.60
  14  -9   0   14.40   11.20
  14  -9   0   56.09   13.80
  -9  -5   0   40.80   13.40
   4 -14   0   10.40   11.10
   4 -14   0   -2.00   10.80
  10   4   0   -0.20   11.00
 -14  10   0  -10.60   18.40
  14 -10   0   -9.30   15.60
 -10  -4   0   15.20   13.40
 -10  -4   0   14.70   20.20
  11   3   0  115.99   11.90
 -14  11   0  113.59   19.40
   3 -14   0  109.69   16.20
   3 -14   0  117.09   15.20
  14 -11   0   84.49   12.10
 -11  -3   0  116.09   17.90
 -11  -3   0  101.49   20.20
   1  -1  -1  494.55   22.20
   0   1  -1  484.55   21.70
  -1   1   1  508.75   22.30
   0  -1   1  526.35   22.10
   1   0   1  495.45   22.30
   0  -1   1  469.45   21.60
  -1   1   1  481.95   22.30
   1   0  -1  509.45   22.70
   0  -1  -1  518.05   22.10
  -1   1  -1  484.65   22.10
   0  -1  -1  534.55   22.60
  -1   1  -1  483.25   22.40
   0   1   1  502.25   22.10
   1  -1   1  509.15   22.60
   1  -1   1  489.35   22.40
   0   1   1  501.25   22.60
   2  -1  -1  398.16   19.50
  -1   2  -1  426.56   18.40
   1   1   1  403.76   19.20
   1  -2   1  430.26   19.10
   1  -2   1  411.86   18.30
  -2   1   1  415.76   19.30
   3  -2  -1 2336.17  102.09
  -1   3  -1 2308.17  100.39
   1  -3   1 2355.66  101.39
   2   1   1 2235.28  101.89
  -3   2   1 2301.57  101.59
   2  -2  -1 1319.07   60.29
   2  -2  -1 1358.36   60.39
   0  -2   1 1431.86   60.09
  -2   2   1 1361.86   60.29
   0  -2   1 1380.06   59.49
   2   0   1 1314.07   60.59
   1  -2  -1  408.46   18.60
   1   1  -1  398.16   18.80
   1  -2  -1  426.66   18.60
  -1   2   1  414.76   19.20
   2  -1   1  374.76   19.10
  -1   2   1  422.16   18.80
  -2   2  -1 1349.86   60.49
  -2   2  -1 1389.36   61.59
   0  -2  -1 1423.06   60.79
   0  -2  -1 1392.06   60.39
   2   0  -1 1338.17   61.29
   2  -2   1 1382.96   60.89
   2  -2   1 1371.96   61.09
  -2   3  -1 2390.66  104.19
  -2   3  -1 2361.76  104.39
   3  -1  -1 2342.67  105.19
   2  -3   1 2410.96  104.59
   4  -2  -1 1347.17   66.49
   4  -2  -1 1558.94   65.89
  -2   4  -1 1380.96   63.69
  -2   4  -1 1439.76   64.99
   2  -4   1 1424.06   66.39
   2  -4   1 1524.85   64.79
   2   2   1 1449.26   65.09
   5  -3  -1   75.19   11.10
   5  -3  -1   65.89    8.50
  -2   5  -1   77.39    8.50
   3   2   1   60.89    6.70
   2  -5   1   62.59   10.00
   3   2   1   63.59   10.20
   2  -5   1   52.59    7.30
   4  -3  -1  382.16   21.40
   4  -3  -1  401.16   21.40
   4  -3  -1  360.46   22.70
   3   1   1  416.26   23.20
  -4   3   1  434.66   20.60
   1  -4   1  422.56   21.90
   1  -4   1  440.46   20.20
   3   1   1  458.45   21.50
   3  -3  -1 4914.11  208.48
   3  -3  -1 4719.53  208.28
   0  -3   1 4992.20  207.78
   0  -3   1 4684.73  206.88
  -3   3   1 4591.54  208.08
   3   0   1 4673.43  208.78
   1   2  -1 2372.96  102.09
   2  -3  -1 2372.76  102.19
   2  -3  -1 2305.37  102.09
   3  -1   1 2296.77  102.99
  -2   3   1 2280.87  102.39
   1  -3  -1 2429.96  104.89
   2   1  -1 2528.55  105.89
  -1   3   1 2286.37  105.89
   3  -2   1 2515.25  105.89
   3  -2   1 2368.46  105.99
  -1   3   1 2256.07  105.09
   0  -3  -1 4750.82  210.58
   0  -3  -1 4975.00  210.38
  -3   3  -1 4757.42  210.48
   3   0  -1 4656.93  211.58
   3  -3   1 5076.99  211.38
   3  -3   1 4761.22  210.98
  -1  -3  -1  443.86   20.90
   4  -1  -1  419.36   23.30
  -3   4  -1  389.96   20.50
   4  -1  -1  473.25   21.80
  -3   4  -1  363.76   23.00
   3  -4   1  397.26   19.90
   3  -4   1  396.56   22.90
   3  -4   1  408.06   20.50
  -3   5  -1   75.09    8.50
  -3   5  -1   65.79    7.60
  -2  -3  -1   58.79   10.10
  -2  -3  -1   70.59   10.00
   5  -2  -1   54.59    8.00
   5  -2  -1   58.99   10.80
   3  -5   1   46.20    8.20
   3  -5   1   67.69    6.90
   6  -3  -1   78.79   11.50
   6  -3  -1   60.49    9.20
  -3  -3  -1   64.39   14.30
  -3  -3  -1   66.49   12.20
   6  -3  -1   69.99   12.70
  -3   6  -1   70.79   10.70
   3  -6   1   64.69   11.40
  -6   3   1   88.09   15.70
   7  -4  -1  403.96   24.80
   7  -4  -1  398.06   25.50
   7  -4  -1  395.26   27.80
  -4  -3  -1  365.26   27.00
  -3   7  -1  389.16   25.20
   3  -7   1  385.26   22.60
  -7   4   1  408.56   32.10
   3  -7   1  404.56   24.90
   4   3   1  407.96   26.30
  -2   6  -1  363.16   21.70
   6  -4  -1  350.76   23.90
  -4  -2  -1  342.37   24.60
   6  -4  -1  363.46   22.20
   6  -4  -1  378.46   21.90
   2  -6   1  367.26   19.70
   2  -6   1  346.57   22.60
   4   2   1  394.26   21.20
   5  -4  -1   -3.40    5.00
   5  -4  -1    3.70    7.40
   5  -4  -1    2.60    6.90
   5  -4  -1    3.00    5.90
  -5   4   1    1.70    4.70
   4   1   1    5.10    4.70
   1  -5   1    2.10    4.40
   4   1   1    9.80    7.40
   1  -5   1   13.20    6.10
   4  -4  -1  121.79   12.00
   4  -4  -1   90.89   12.20
   4  -4  -1  106.69    9.70
   4  -4  -1  121.39    9.00
   4   0   1  125.89    9.50
   4   0   1  107.89   11.80
   0  -4   1  124.49    8.40
  -4   4   1   99.19    8.70
   0  -4   1  107.99   11.10
   3  -4  -1  411.76   22.50
   3  -4  -1  437.66   20.30
   3  -4  -1  426.96   20.30
   3  -4  -1  464.95   25.00
  -3   4   1  394.66   20.60
   4  -1   1  365.46   22.40
  -1  -3   1  389.26   20.10
   4  -1   1  378.86   21.00
   2   2  -1 1406.16   64.69
   2  -4  -1 1453.75   64.19
   2  -4  -1 1325.77   65.79
  -2   4   1 1481.95   65.29
  -2   4   1 1434.76   64.39
   4  -2   1 1541.65   65.69
   4  -2   1 1452.15   65.69
   1  -4  -1  378.66   21.70
   3   1  -1  413.76   20.70
   1  -4  -1  399.76   19.20
   3   1  -1  344.57   22.20
   1  -4  -1  395.16   19.40
  -1   4   1  435.76   21.20
   4  -3   1  451.15   21.20
   4  -3   1  431.96   21.10
   0  -4  -1  114.29   11.00
   4   0  -1  120.39    8.80
   4   0  -1  104.29   11.90
   4  -4   1  113.79   12.70
   4  -4   1  114.79    9.40
   4  -4   1  111.09   12.40
   4  -4   1  121.09    9.40
   5  -1  -1    1.60    7.00
   5  -1  -1    8.80    4.10
  -4   5  -1   10.30    5.00
  -1  -4  -1   -0.70    5.90
   4  -5   1   -6.50    6.60
   4  -5   1    5.60    8.50
  -4   6  -1  364.16   21.00
  -2  -4  -1  382.76   23.30
   6  -2  -1  395.86   22.50
  -6   2   1  351.96   26.70
   4  -6   1  382.86   20.60
   7  -3  -1  382.16   25.70
   7  -3  -1  428.56   26.00
  -3  -4  -1  434.86   27.70
  -4   7  -1  419.66   25.10
   7  -3  -1  396.96   26.60
  -7   3   1  426.46   30.40
   4  -7   1  417.16   23.70
   4  -7   1  398.86   25.50
   8  -4  -1   57.69   21.60
   8  -4  -1  123.89   19.50
   8  -4  -1   71.39   14.80
   4  -8   1   68.59   12.30
   4   4   1   82.59   14.40
   4  -8   1   78.99   13.30
  -5  -4  -1   27.70   14.90
   9  -5  -1   28.00   15.60
   9  -5  -1   22.60   15.60
   9  -5  -1   33.90   13.90
  -5  -4  -1   35.70   22.60
   9  -5  -1   41.60   18.50
   4  -9   1   26.80   17.40
  -9   5   1   35.70   20.60
  -9   5   1   35.00   21.00
   4  -9   1   19.30   24.50
  -5  -3  -1  204.78   22.50
  -3   8  -1  233.48   23.80
   8  -5  -1  213.28   21.90
   8  -5  -1  242.38   22.30
  -8   5   1  237.68   30.00
   3  -8   1  217.88   19.70
   5   3   1  236.18   22.10
  -2   7  -1  222.68   19.30
   7  -5  -1  228.68   17.70
   7  -5  -1  227.48   20.50
   7  -5  -1  185.98   19.50
   7  -5  -1  206.68   20.50
  -5  -2  -1  164.28   19.60
   2  -7   1  232.88   17.00
   5   2   1  236.38   19.50
   2  -7   1  208.38   17.60
   6  -5  -1  702.03   37.10
   6  -5  -1  698.63   34.10
   6  -5  -1  622.44   35.60
  -5  -1  -1  679.43   37.20
   1  -6   1  638.64   32.40
   5   1   1  627.94   34.10
   1  -6   1  614.54   40.90
   5   1   1  679.63   36.10
   5  -5  -1   10.60    6.00
   5  -5  -1   12.50    7.70
  -5   0  -1   11.10    9.30
   5  -5  -1   15.00    8.60
   5  -5  -1    3.90   10.00
   5   0   1    9.20    5.60
   0  -5   1   21.00    7.50
  -5   5   1   16.90    5.70
   5   0   1   11.50    8.20
   4  -5  -1    6.80    8.00
   4  -5  -1    2.90    4.30
   4  -5  -1   11.60    6.60
   4  -5  -1    6.60    9.20
  -4   5   1    0.70    5.00
  -1  -4   1    1.60    6.50
   5  -1   1   12.70    7.10
   2   3  -1   54.49    6.40
   3  -5  -1   60.19    9.80
   3  -5  -1   60.69    6.60
   5  -2   1   63.69    8.30
   5  -2   1   86.79    8.80
   5  -2   1   57.89   10.80
  -3   5   1   63.49    8.40
  -2  -3   1   78.59   11.80
   2  -5  -1   59.59    9.70
   3   2  -1   68.79   11.10
   2  -5  -1   62.29    7.10
   5  -3   1   67.29   10.00
  -2   5   1   63.19    8.60
   5  -3   1   77.59    8.70
  -2   5   1   49.20    8.30
   4   1  -1   -1.30    7.00
   4   1  -1   -2.30    4.20
   1  -5  -1    4.90    4.20
   1  -5  -1    4.60    5.70
   5  -4   1   15.20    6.20
   5  -4   1    1.40    7.70
   5  -4   1    5.80    5.30
  -1   5   1    9.20    5.60
   5   0  -1    6.30    5.60
  -5   5  -1    8.90    5.40
   0  -5  -1   22.00    7.10
   5   0  -1   26.70    8.30
  -5   0   1   -7.00   10.10
   5  -5   1   16.00    7.70
   5  -5   1    9.30   10.00
   5  -5   1   18.40    6.00
  -1  -5  -1  560.54   35.00
   6  -1  -1  647.74   35.60
   6  -1  -1  666.43   34.30
   5  -6   1  707.83   35.60
   5  -6   1  671.83   32.80
  -6   1   1  626.84   36.80
   7  -2  -1  192.68   19.10
   7  -2  -1  228.08   18.70
  -2  -5  -1  212.48   18.90
  -7   2   1  216.48   22.30
   5  -7   1  225.78   18.50
   5  -7   1  200.38   15.90
   8  -3  -1  159.68   21.50
   8  -3  -1  232.48   21.00
   3   5   1  203.88   22.80
  -8   3   1  220.68   27.00
   5  -8   1  167.68   19.60
   5  -8   1  170.08   18.30
   9  -4  -1   22.90   15.60
  -4  -5  -1   17.20   23.00
   9  -4  -1    5.10   34.40
   9  -4  -1   13.40   15.70
   9  -4  -1   62.19   19.30
   9  -4  -1   18.80   16.10
  -9   4   1    0.40   18.10
  -9   4   1   17.80   15.80
   5  -9   1    2.10   25.40
  -5  -5  -1    1.60   20.30
  -5  -5  -1  -23.00   27.10
  10  -5  -1   -2.50   17.40
  10  -5  -1    4.00   17.80
  -5  -5  -1   -2.20   17.20
  10  -5  -1   27.30   18.60
   5 -10   1    8.00   12.20
   5   5   1   -3.30   23.00
   5 -10   1    6.90   18.30
 -10   5   1  -26.60   16.80
   5 -10   1   34.50   21.10
   5 -10   1   -5.80   22.30
   5 -10   1    0.40   23.40
   5   5   1  -13.40   14.10
 -10   5   1  -20.20   20.30
  -6  -5  -1   70.09   30.30
  -6  -5  -1    4.70   24.50
  -6  -5  -1   11.00   34.20
  11  -6  -1   10.70   16.60
  -6  -5  -1   15.80   17.10
  11  -6  -1   39.20   21.80
  -6  -5  -1   19.80   18.10
   6   5   1   39.20   20.10
 -11   6   1   30.20   18.10
   5 -11   1   29.30   15.00
   6   5   1   37.80   18.70
   5 -11   1   32.70   16.70
 -11   6   1   42.20   24.00
   5 -11   1   35.10   18.40
   5 -11   1    5.90   17.10
   5 -11   1   14.50   20.80
   5 -11   1   13.50   21.60
  10  -6  -1   85.89   20.70
  -6  -4  -1   84.79   22.30
  10  -6  -1   54.89   19.20
  -6  -4  -1   86.79   19.10
  10  -6  -1   66.79   18.10
  -6  -4  -1   55.99   19.60
   4 -10   1   43.80   20.90
   4 -10   1   56.29   23.70
   4 -10   1   92.89   30.30
   4 -10   1  112.39   21.40
   6   4   1   48.40   21.70
   4 -10   1   99.59   28.50
   4 -10   1   85.49   24.00
   4 -10   1   80.89   15.20
   6   4   1   86.79   18.10
 -10   6   1   82.19   24.50
 -10   6   1   69.19   20.00
   9  -6  -1  569.24   37.20
   9  -6  -1  531.85   39.30
  -6  -3  -1  600.14   47.00
   9  -6  -1  578.94   38.40
  -6  -3  -1  517.05   43.60
  -6  -3  -1  551.04   36.90
  -6  -3  -1  526.15   51.99
   3  -9   1  613.34   46.10
   3  -9   1  584.74   85.99
  -9   6   1  564.44   44.20
   6   3   1  477.15   39.50
   3  -9   1  605.04   45.20
   3  -9   1  513.65   35.00
   3  -9   1  562.14   43.50
  -2   8  -1  160.08   23.20
   8  -6  -1  118.79   17.30
   8  -6  -1  114.49   19.80
   8  -6  -1  128.39   19.30
  -6  -2  -1  137.09   20.50
   6   2   1  103.09   16.50
   2  -8   1  133.69   16.60
   7  -6  -1  168.58   21.10
  -6  -1  -1  168.88   20.90
   7  -6  -1  163.98   16.80
   7  -6  -1  170.88   20.00
  -1   7  -1  158.48   19.10
   6   1   1  168.18   18.90
   1  -7   1  180.08   18.10
   6   1   1  180.08   16.80
   6  -6  -1   14.20    9.10
   6  -6  -1   31.70   10.80
  -6   0  -1    6.50   10.50
   6  -6  -1    3.90    7.70
   6   0   1   22.30    9.40
  -6   6   1   -8.70    7.50
   6   0   1    0.40    7.40
   0  -6   1   18.60    7.80
   5  -6  -1  659.23   33.70
  -6   1  -1  697.63   39.40
   5  -6  -1  685.83   36.20
   6  -1   1  663.83   35.20
  -5   6   1  661.73   33.60
  -1  -5   1  678.53   35.00
   6  -1   1  683.93   36.80
   4  -6  -1  363.26   20.40
  -6   2  -1  419.26   27.40
   6  -2   1  387.36   22.40
  -2  -4   1  354.56   23.20
   6  -2   1  381.46   24.00
   6  -2   1  355.86   22.60
  -4   6   1  353.86   21.50
   3  -6  -1   56.89    8.50
   3   3  -1   68.19   11.70
   3  -6  -1   67.99   11.30
   3   3  -1   92.29    9.00
  -3   6   1   79.69   11.00
   6  -3   1   70.29   10.40
   6  -3   1   74.69   13.30
  -3  -3   1   64.19   11.40
   6  -3   1   63.79   10.70
   4   2  -1  344.67   20.90
   4   2  -1  367.66   25.00
   2  -6  -1  369.66   19.40
  -2   6   1  360.66   21.80
  -4  -2   1  362.06   24.90
   6  -4   1  384.26   21.80
   6  -4   1  398.16   22.30
   6  -4   1  368.66   24.20
   5   1  -1  661.83   36.20
   5   1  -1  679.53   34.50
   1  -6  -1  672.13   35.00
   1  -6  -1  637.24   32.50
  -1   6   1  609.44   34.60
   6  -5   1  682.03   37.20
  -5  -1   1  686.13   37.00
   6  -5   1  667.93   34.60
   6  -5   1  692.63   37.10
   6   0  -1   21.20    9.20
   6   0  -1   11.20    7.50
   0  -6  -1   14.70    8.10
   0   6   1   16.10    8.30
   6  -6   1   13.40   10.60
  -6   0   1   11.90   10.10
   6  -6   1   10.90    7.60
   6  -6   1   29.00    9.40
  -1  -6  -1  192.28   18.60
   7  -1  -1  182.78   19.00
   7  -1  -1  160.48   17.90
  -7   1   1  156.68   22.80
   6  -7   1  188.68   16.50
   6  -7   1  174.98   17.90
  -2  -6  -1  117.89   15.50
   8  -2  -1  119.29   20.00
   8  -2  -1  126.29   18.60
   8  -2  -1  110.59   18.60
  -8   2   1   91.49   17.20
   6  -8   1  120.99   16.40
   6  -8   1  116.19   16.50
   9  -3  -1  496.75   40.00
   9  -3  -1  654.93   46.30
  -3  -6  -1  564.24   42.80
   9  -3  -1  610.64   41.80
  -3  -6  -1  509.15   52.99
   9  -3  -1  550.04   48.70
  -3  -6  -1  560.14   43.80
   3   6   1  586.74   45.10
   6  -9   1  535.65   48.40
  -9   3   1  512.75   40.60
   6  -9   1  553.04   54.89
  -9   3   1  522.15   44.00
   6  -9   1  580.04   45.20
   6  -9   1  577.04   48.60
  10  -4  -1   64.99   25.10
  10  -4  -1   80.59   21.40
  -4  -6  -1  117.29   23.30
  10  -4  -1   58.29   17.80
  -4  -6  -1   94.79   20.10
  -4  -6  -1   74.39   31.00
 -10   4   1   90.39   22.90
   6 -10   1   66.99   21.40
   6 -10   1   99.69   16.00
   6 -10   1   95.19   21.10
   6 -10   1   54.39   22.90
 -10   4   1  128.79   23.40
   4   6   1  104.29   20.10
 -10   4   1   51.19   30.20
   6 -10   1  102.59   29.10
   6 -10   1   61.89   19.60
  11  -5  -1   16.50   17.70
  -5  -6  -1   22.00   18.60
  -5  -6  -1   62.49   26.00
  -5  -6  -1    2.90   25.70
  -5  -6  -1   48.80   18.10
  11  -5  -1   46.40   22.50
 -11   5   1   17.90   17.80
   6 -11   1   50.39   20.90
   6 -11   1   25.80   21.70
   6 -11   1   63.19   15.70
   5   6   1   41.50   21.10
   6 -11   1   28.90   20.50
   6 -11   1   35.40   17.60
 -11   5   1   50.69   23.30
   6 -11   1   41.70   18.20
   5   6   1   22.10   21.50
  12  -6  -1   -2.00   15.10
  -6  -6  -1    5.30   14.80
  -6  -6  -1   27.70   17.30
  12  -6  -1   24.50   27.00
  -6  -6  -1   45.30   25.60
  -6  -6  -1  -16.90   19.70
 -12   6   1   12.20   27.90
   6 -12   1   21.70   18.80
   6 -12   1   13.60   16.70
   6 -12   1  -16.40   16.30
 -12   6   1   24.00   14.70
   6   6   1   32.40   22.60
   6   6   1  -23.90   17.50
   6 -12   1  -16.00   13.30
   6 -12   1    2.60   15.50
   6 -12   1    2.40   19.90
  -7  -6  -1   53.69   25.10
  -7  -6  -1   84.59   15.20
   6 -13   1   69.49   15.10
 -13   7   1   53.39   34.30
   7   6   1   53.29   15.70
   6 -13   1   63.09   18.80
   6 -13   1   73.69   18.10
   6 -13   1   90.99   16.00
  -7  -5  -1  122.39   32.30
  -7  -5  -1   88.19   24.40
  -7  -5  -1   76.89   17.20
  12  -7  -1   70.09   16.60
  12  -7  -1   72.49   30.40
   5 -12   1   79.29   19.80
 -12   7   1   63.29   16.20
   5 -12   1   54.49   15.90
   5 -12   1   96.19   19.00
   5 -12   1   79.19   37.20
   7   5   1  101.19   25.10
   5 -12   1  102.39   19.20
   5 -12   1   55.99   22.00
   7   5   1   65.29   18.20
   5 -12   1   84.39   19.50
  -7  -4  -1   42.90   18.20
  -7  -4  -1   53.49   19.90
  11  -7  -1    9.70   20.90
  11  -7  -1   47.10   24.00
  -7  -4  -1    1.10   25.00
  11  -7  -1   89.49   18.40
   4 -11   1   64.99   17.30
   4 -11   1   77.39   28.40
   4 -11   1   34.70   19.60
   4 -11   1   25.30   18.50
   7   4   1   39.80   21.10
   7   4   1   44.70   17.50
   4 -11   1   55.69   21.10
 -11   7   1   33.60   18.20
   4 -11   1   52.29   17.00
  10  -7  -1  158.78   23.30
  10  -7  -1   94.19   24.10
  -7  -3  -1  120.99   29.80
  -7  -3  -1  193.68   33.90
  10  -7  -1  118.59   20.30
  -7  -3  -1  117.79   23.30
   3 -10   1  102.09   22.90
   3 -10   1  192.88   23.70
   7   3   1  175.18   30.30
   3 -10   1  134.59   30.40
   3 -10   1  186.28   33.30
   3 -10   1  152.48   22.60
 -10   7   1  139.39   23.70
   7   3   1  115.89   21.30
   3 -10   1  171.48   26.60
   9  -7  -1  664.53   43.60
   9  -7  -1  611.34   54.99
  -7  -2  -1  731.73   51.79
   9  -7  -1  681.73   44.50
  -7  -2  -1  650.73   49.80
  -7  -2  -1  685.13   59.59
  -2   9  -1  545.55   53.99
   9  -7  -1  651.73   45.00
  -7  -2  -1  678.13   41.70
   9  -7  -1  726.13   47.80
   2  -9   1  591.24   46.60
  -9   7   1  644.04   45.80
   2  -9   1  643.24   59.19
   7   2   1  713.93   42.00
   2  -9   1  650.03   48.20
   2  -9   1  675.23   38.50
   7   2   1  649.43   46.20
   2  -9   1  656.43   46.30
  -1   8  -1  170.38   26.50
   8  -7  -1  149.79   22.00
   8  -7  -1  131.29   20.70
   8  -7  -1  158.98   20.70
  -7  -1  -1  153.68   22.60
   1  -8   1  140.59   18.10
   7   1   1  147.39   21.00
   7  -7  -1   -4.80   13.60
   0   7  -1   14.70   13.20
   7  -7  -1   24.40   13.30
  -7   0  -1    9.00   12.70
   7  -7  -1   17.50   10.10
   0  -7   1    0.70    8.70
   7   0   1   12.90   11.20
   6  -7  -1  177.78   18.00
   6  -7  -1  198.88   17.60
  -7   1  -1  208.98   22.50
   7  -1   1  187.78   18.10
   7  -1   1  166.88   20.40
  -1  -6   1  168.48   17.20
   7  -1   1  162.58   21.10
   5  -7  -1  245.28   16.90
  -7   2  -1  176.58   24.00
   5  -7  -1  198.08   17.60
  -2  -5   1  181.38   18.80
  -5   7   1  193.48   17.30
   7  -2   1  221.58   18.90
   7  -2   1  177.58   17.50
   7  -2   1  206.78   19.20
   4  -7  -1  419.26   25.20
   4  -7  -1  408.56   23.00
  -7   3  -1  411.06   30.70
   3   4  -1  379.06   26.70
   7  -3   1  393.46   24.90
   7  -3   1  367.16   25.10
  -3  -4   1  428.76   28.80
  -4   7   1  385.26   25.00
   7  -3   1  412.66   26.80
   4   3  -1  402.16   26.10
  -7   4  -1  408.46   33.80
   3  -7  -1  369.56   22.80
   3  -7  -1  394.46   24.70
  -3   7   1  433.76   25.20
   7  -4   1  370.06   25.60
   7  -4   1  391.96   24.50
   7  -4   1  421.06   26.80
  -4  -3   1  403.76   27.30
   5   2  -1  232.28   17.00
   5   2  -1  204.18   19.40
   2  -7  -1  216.68   17.90
   7  -5   1  197.68   19.90
  -5  -2   1  202.48   19.70
   7  -5   1  197.78   17.10
   7  -5   1  210.28   21.50
  -2   7   1  219.28   18.40
   6   1  -1  196.88   19.60
   1  -7  -1  190.18   17.30
   6   1  -1  154.38   16.90
   7  -6   1  192.88   19.40
  -1   7   1  175.18   19.30
   7  -6   1  193.28   20.00
   7  -6   1  215.48   17.50
  -6  -1   1  199.18   22.90
   0  -7  -1   26.40    9.80
   7   0  -1    8.90   10.90
  -7   0   1   15.90   12.60
   7  -7   1   -2.50    9.70
   7  -7   1   27.50   14.30
   0   7   1    9.60   12.70
   7  -7   1   -1.80   10.80
   8  -1  -1  136.19   22.20
  -1  -7  -1  152.68   18.30
   8  -1  -1  120.59   20.80
   8  -1  -1  152.18   21.60
   7  -8   1  125.59   19.00
   7  -8   1  130.89   19.50
   1   7   1  202.68   25.40
  -8   1   1  183.48   25.00
   9  -2  -1  615.04   44.30
   9  -2  -1  671.73   53.09
   9  -2  -1  691.03   43.60
  -2  -7  -1  649.93   48.40
   9  -2  -1  699.63   43.90
  -2  -7  -1  559.94   69.29
   9  -2  -1  687.13   45.90
  -2  -7  -1  688.53   48.50
   7  -9   1  750.32   40.00
   7  -9   1  536.15   62.49
   2   7   1  653.83   45.70
  -9   2   1  624.54   44.50
   7  -9   1  589.14   45.20
   7  -9   1  629.44   52.69
  -9   2   1  614.04   59.39
   7  -9   1  676.63   50.89
   7  -9   1  639.34   47.70
  -9   2   1  672.73   52.59
  -3  -7  -1  112.59   21.50
  10  -3  -1  113.59   24.50
  10  -3  -1  122.19   22.30
  -3  -7  -1   90.29   30.70
  10  -3  -1  170.68   25.70
  -3  -7  -1  111.39   21.00
   3   7   1  103.79   24.90
   3   7   1  112.09   21.10
   7 -10   1  147.69   27.60
   7 -10   1  142.49   24.60
 -10   3   1   89.09   28.50
   7 -10   1  110.99   22.70
 -10   3   1  148.09   23.90
   7 -10   1  115.39   17.80
   7 -10   1  105.79   23.00
   7 -10   1  117.99   28.70
  -4  -7  -1   57.69   19.00
  11  -4  -1   34.60   21.70
  -4  -7  -1    4.50   24.90
  -4  -7  -1   52.79   18.40
  11  -4  -1   32.60   19.50
  -4  -7  -1   20.10   25.80
  11  -4  -1   70.69   23.00
 -11   4   1   36.30   18.90
   7 -11   1   44.10   17.30
 -11   4   1   39.40   28.90
   7 -11   1   52.89   23.50
 -11   4   1   62.19   21.60
   7 -11   1   51.59   21.50
   4   7   1   75.19   23.10
   7 -11   1   55.39   19.60
   7 -11   1   46.40   18.50
   7 -11   1   49.99   18.50
  12  -5  -1   95.09   28.60
  -5  -7  -1   84.59   23.90
  -5  -7  -1   70.39   17.50
  -5  -7  -1   72.89   23.10
  12  -5  -1   75.59   17.30
  -5  -7  -1   79.09   18.60
   5   7   1   62.19   21.70
 -12   5   1  142.29   28.60
   7 -12   1   67.79   18.20
   5   7   1   63.79   25.40
 -12   5   1  114.99   18.70
   7 -12   1   71.59   22.90
   7 -12   1   79.99   18.30
   7 -12   1  108.19   18.90
   7 -12   1   38.60   15.90
   7 -12   1   69.39   19.60
  -6  -7  -1   73.19   18.80
  -6  -7  -1   53.99   21.50
  -6  -7  -1   86.79   14.80
 -13   6   1  121.99   23.70
   7 -13   1   65.09   16.60
 -13   6   1   51.09   19.50
   7 -13   1   93.99   18.90
   6   7   1   82.89   18.70
   7 -13   1   59.69   14.30
   7 -13   1   66.09   21.10
 -13   6   1   38.40   30.60
  -7  -7  -1   30.60   11.70
  -7  -7  -1   13.90   13.70
  14  -7  -1   11.90    9.60
   7 -14   1   33.20   12.40
   7 -14   1   20.80   10.90
 -14   7   1   20.20   24.90
   7 -14   1   35.60   16.40
   7 -14   1   40.70   21.40
   7   7   1   29.80   16.10
  14  -8  -1   30.10    9.50
  14  -8  -1   38.00   12.90
  -8  -6  -1   24.30   13.60
   8   6   1    9.40   10.90
   6 -14   1    2.60   12.30
 -14   8   1  -16.30   17.10
   6 -14   1   22.80   13.40
  -8  -5  -1   62.49   14.30
  -8  -5  -1   62.89   25.60
  -8  -5  -1   41.80   17.50
  13  -8  -1   35.80   12.30
   5 -13   1   54.09   15.60
   8   5   1   68.39   14.00
 -13   8   1   66.59   13.40
   5 -13   1   51.89   14.80
   5 -13   1   76.29   17.60
  12  -8  -1   90.19   15.70
  -8  -4  -1   81.09   18.60
  -8  -4  -1   68.29   22.40
 -12   8   1   94.69   19.10
   4 -12   1   81.39   25.70
   8   4   1   67.99   17.00
   4 -12   1   68.89   17.80
   4 -12   1   65.69   18.80
   4 -12   1   69.79   19.10
   4 -12   1  106.49   21.00
   8   4   1   83.29   26.20
  11  -8  -1   16.90   19.90
  -8  -3  -1   25.00   18.20
  11  -8  -1   17.50   14.50
  11  -8  -1   20.30   27.10
  11  -8  -1    4.40   23.50
  -8  -3  -1   12.90   19.70
   3 -11   1   48.10   17.50
   3 -11   1   -3.10   20.30
   3 -11   1   12.40   18.40
   8   3   1   14.00   20.50
 -11   8   1  -11.10   15.90
   3 -11   1   33.80   17.80
   3 -11   1   40.70   17.10
   3 -11   1   18.30   22.60
   8   3   1   34.60   17.20
  10  -8  -1   28.90   17.40
  -8  -2  -1   46.60   20.30
  10  -8  -1   42.20   25.60
  -8  -2  -1   70.29   16.60
  10  -8  -1   73.29   18.90
  10  -8  -1   55.09   24.40
  -8  -2  -1   54.69   23.60
   2 -10   1   18.00   20.20
   8   2   1   40.70   16.80
   2 -10   1   48.10   19.50
   2 -10   1   52.09   17.50
   2 -10   1   80.79   17.00
 -10   8   1   82.79   19.90
   8   2   1   43.20   18.00
   2 -10   1   76.89   25.50
  -1   9  -1  260.17   39.40
  -8  -1  -1  192.98   27.60
   9  -8  -1  222.28   33.00
  -8  -1  -1  197.28   31.60
   9  -8  -1  263.47   34.60
   9  -8  -1  213.68   26.50
   9  -8  -1  286.47   33.10
   9  -8  -1  246.28   30.70
  -8  -1  -1  218.78   27.70
   1  -9   1  254.67   38.00
   8   1   1  202.88   25.40
   1  -9   1  233.28   35.40
   1  -9   1  248.08   24.10
   1  -9   1  233.68   30.60
  -9   8   1  243.28   36.20
   1  -9   1  267.77   43.50
   8   1   1  163.58   27.90
  -8   0  -1   39.00   25.50
   8  -8  -1   66.39   19.80
   8  -8  -1   26.30   24.90
   8  -8  -1  -40.00   20.70
   0   8  -1   10.70   18.20
   8  -8  -1   81.49   33.40
  -8   0  -1   45.90   16.00
   8  -8  -1   31.60   22.30
   0  -8   1    3.30   12.00
   8   0   1    4.90   13.60
   0  -8   1   11.90   18.90
   0  -8   1    8.00   23.10
   0  -8   1   21.30   21.20
   8   0   1   44.30   20.40
   0  -8   1   14.00   28.40
   8   0   1   21.10   22.40
  -8   1  -1  134.19   21.90
   7  -8  -1  179.88   19.00
   7  -8  -1  130.69   18.90
   8  -1   1  115.19   19.60
   8  -1   1  120.09   18.50
  -1  -7   1  120.99   18.30
   8  -1   1  132.79   20.10
  -8   2  -1  125.29   21.20
   6  -8  -1  112.99   18.10
   6  -8  -1  144.89   17.60
   8  -2   1  122.99   17.70
   8  -2   1  116.89   19.00
  -2  -6   1  128.59   17.80
   5  -8  -1  212.78   24.40
   5  -8  -1  205.88   20.20
  -8   3  -1  230.58   25.60
   3   5  -1  229.38   22.20
   8  -3   1  220.98   23.40
   8  -3   1  213.08   22.50
  -8   4  -1   81.59   20.00
   4  -8  -1   63.59   11.70
   4   4  -1   82.89   15.40
  -4  -4   1   60.39   14.70
   8  -4   1   93.19   16.30
   8  -4   1   81.09   14.80
   8  -4   1   71.49   15.90
  -4   8   1   84.59   15.40
   5   3  -1  208.98   21.50
   3  -8  -1  199.08   19.40
  -8   5  -1  240.38   30.60
   8  -5   1  221.78   22.40
  -3   8   1  206.58   23.90
   8  -5   1  185.68   23.20
  -5  -3   1  244.88   22.80
   6   2  -1  155.78   21.70
   2  -8  -1  128.39   17.00
   6   2  -1  119.49   19.70
   8  -6   1  137.99   22.30
   8  -6   1  137.59   18.20
   8  -6   1  115.59   19.20
  -2   8   1  119.49   18.10
  -6  -2   1  131.89   20.70
   1  -8  -1  120.79   17.80
   7   1  -1  163.28   22.40
   7   1  -1  132.69   22.80
  -1   8   1  181.98   22.80
   8  -7   1  169.98   21.60
   8  -7   1  153.38   25.10
  -7  -1   1  146.79   20.90
   8  -7   1  161.88   20.30
   8   0  -1   49.30   20.40
   8   0  -1   12.60   24.10
   8   0  -1    8.90   19.50
   0  -8  -1   51.09   31.80
   0  -8  -1    5.30   22.10
   0  -8  -1    0.90   21.60
   8   0  -1   21.50   15.40
   8  -8   1   38.50   22.50
  -8   0   1   16.30   28.50
   8  -8   1   27.90   25.60
  -8   0   1   12.10   13.40
   8  -8   1   23.20   21.70
   0   8   1   22.40   18.60
   8  -8   1   19.90   17.90
  -8   0   1   61.89   21.30
  -1  -8  -1  243.08   32.90
   9  -1  -1  269.67   30.90
  -1  -8  -1  243.08   33.30
   9  -1  -1  212.68   38.60
   9  -1  -1  313.37   38.70
  -1  -8  -1  236.38   36.00
  -1  -8  -1  233.88   26.70
   9  -1  -1  259.27   28.90
   9  -1  -1  242.68   30.80
  -9   1   1  233.18   44.30
   8  -9   1  277.87   35.90
   8  -9   1  262.87   55.39
   8  -9   1  216.58   36.80
   8  -9   1  217.48   32.00
   1   8   1  234.58   30.40
   8  -9   1  262.67   24.90
  -9   1   1  255.87   28.10
  -9   1   1  302.37   43.70
  -2  -8  -1    8.10   25.20
  10  -2  -1   29.80   24.10
  -2  -8  -1   31.10   20.10
  10  -2  -1   44.80   18.60
  10  -2  -1   38.60   18.70
  -2  -8  -1   38.70   17.10
  -2  -8  -1   22.90   30.90
   2   8   1   24.40   25.50
   8 -10   1   89.99   30.00
   8 -10   1  -15.00   19.80
 -10   2   1   78.09   24.20
 -10   2   1   43.40   17.90
   8 -10   1   21.70   19.20
   2   8   1   40.90   21.40
   8 -10   1   47.90   21.20
   8 -10   1   42.30   15.10
 -10   2   1   46.70   26.30
   8 -10   1   14.90   19.10
  -3  -8  -1   30.00   17.90
  11  -3  -1  -15.20   18.80
  -3  -8  -1   30.60   25.20
  -3  -8  -1   47.90   24.10
  -3  -8  -1   21.00   17.10
  11  -3  -1   19.70   17.20
  11  -3  -1   18.90   18.70
   8 -11   1    5.80   19.90
   8 -11   1    3.40   15.80
   8 -11   1   -3.30   25.60
   3   8   1   52.29   21.80
   8 -11   1   25.50   18.00
 -11   3   1   51.69   21.20
 -11   3   1    9.20   18.00
 -11   3   1   18.40   24.00
   8 -11   1   11.50   15.90
   8 -11   1   -6.00   17.50
  12  -4  -1   27.60   19.60
  -4  -8  -1   50.79   23.00
  -4  -8  -1   69.99   18.10
  12  -4  -1   55.19   17.00
  12  -4  -1   71.99   26.40
  -4  -8  -1   82.49   22.80
  -4  -8  -1   66.89   17.10
   4   8   1   14.80   26.80
 -12   4   1   55.79   17.90
   8 -12   1   68.39   23.90
   8 -12   1   96.79   19.60
 -12   4   1   85.09   23.50
   8 -12   1   96.09   18.40
   8 -12   1  106.99   20.90
   8 -12   1   84.39   17.40
   8 -12   1   83.69   18.40
  -5  -8  -1   48.70   19.70
  13  -5  -1   57.29   13.00
  -5  -8  -1   53.49   14.90
  -5  -8  -1   55.29   13.40
  -5  -8  -1   58.29   19.50
   8 -13   1   61.39   14.80
   8 -13   1   51.59   18.80
 -13   5   1  111.19   27.80
 -13   5   1   74.69   14.80
   8 -13   1   70.39   14.70
   8 -13   1   58.09   14.30
  -6  -8  -1   48.00   18.30
  14  -6  -1   17.20   10.50
  -6  -8  -1   47.70   15.50
  -6  -8  -1   34.80   11.30
   8 -14   1   21.10   10.50
   8 -14   1    7.80   11.90
   8 -14   1   25.50   14.50
  -9  -5  -1   24.20   12.60
  14  -9  -1   45.50   13.60
 -14   9   1   62.79   16.00
   5 -14   1   51.29   12.60
   5 -14   1   84.59   16.60
   9   5   1   42.30   10.80
  -9  -4  -1  105.99   18.90
  13  -9  -1  124.59   17.90
  13  -9  -1   96.99   13.90
  -9  -4  -1  177.98   26.40
   9   4   1  101.49   15.50
   4 -13   1  143.99   23.90
   4 -13   1  163.48   23.10
   4 -13   1  105.99   17.30
  12  -9  -1   39.50   13.00
  12  -9  -1  -14.70   17.70
  -9  -3  -1   18.50   19.20
   9   3   1   19.50   14.20
   3 -12   1   23.20   16.60
 -12   9   1   35.00   16.00
   9   3   1   72.69   26.20
   3 -12   1   32.70   20.50
   3 -12   1   13.00   16.70
   3 -12   1   -0.20   21.40
  11  -9  -1    0.60   33.20
  -9  -2  -1  -14.30   19.20
  11  -9  -1   42.60   20.50
  11  -9  -1   -9.60   14.20
  11  -9  -1    7.90   19.90
  11  -9  -1  -39.00   19.20
   9   2   1   -8.20   14.50
   2 -11   1   10.90   20.70
 -11   9   1   -0.40   17.50
   2 -11   1   14.70   20.00
   2 -11   1  -16.00   18.10
   2 -11   1    0.70   16.70
  -9  -1  -1  169.18   29.50
  10  -9  -1  186.28   28.60
  10  -9  -1  223.58   38.00
  10  -9  -1  152.38   25.50
  10  -9  -1  144.89   32.90
  10  -9  -1  199.98   28.10
  -9  -1  -1  189.88   28.00
  10  -9  -1  173.98   25.90
   9   1   1  194.98   31.30
   1 -10   1  188.78   33.70
 -10   9   1  186.58   33.30
   1 -10   1  159.38   24.90
   1 -10   1  141.99   23.60
   1 -10   1  190.78   24.10
   9   1   1  171.98   27.90
   0   9  -1  769.22   59.49
  -9   0  -1  721.33   58.19
   9  -9  -1  805.92   63.09
   9  -9  -1  742.03   50.59
   9  -9  -1  797.62   53.99
  -9   0  -1  789.52   61.09
   9  -9  -1  815.32   57.19
   9  -9  -1  832.02   46.70
   9  -9  -1  724.63   51.39
   0  -9   1  792.32   51.59
   0  -9   1  795.22   47.00
   0  -9   1  784.82   58.39
  -9   9   1  753.72   55.19
   9   0   1  768.42   48.30
   0  -9   1  827.52   52.09
   9   0   1  783.22   49.50
   8  -9  -1  209.78   34.80
  -9   1  -1  291.17   28.70
   1   8  -1  266.67   35.10
   8  -9  -1  216.78   37.00
   8  -9  -1  278.97   35.70
  -9   1  -1  230.28   42.20
  -9   1  -1  204.18   39.70
   8  -9  -1  217.78   26.10
   8  -9  -1  215.28   34.90
  -1  -8   1  239.28   45.00
  -1  -8   1  245.88   31.80
   9  -1   1  212.18   30.90
  -1  -8   1  235.98   33.70
  -1  -8   1  224.28   39.30
   9  -1   1  192.98   33.40
   9  -1   1  218.38   29.20
  -1  -8   1  260.47   27.60
   9  -1   1  284.87   31.30
   7  -9  -1  596.04   49.90
   7  -9  -1  587.54   59.19
   2   7  -1  716.83   42.50
   7  -9  -1  638.04   48.40
  -9   2  -1  686.53   45.30
  -9   2  -1  658.33   49.40
   7  -9  -1  649.24   38.50
   7  -9  -1  567.34   47.20
  -9   2  -1  635.84   57.89
   7  -9  -1  597.84   45.10
  -2  -7   1  691.03   49.50
   9  -2   1  640.84   45.70
  -2  -7   1  617.04   48.50
   9  -2   1  612.04   45.70
  -2  -7   1  660.73   59.39
   9  -2   1  607.14   51.79
  -2  -7   1  712.93   60.39
   9  -2   1  698.63   46.80
   9  -2   1  667.73   43.40
  -9   3  -1  644.54   42.90
  -9   3  -1  597.54   43.20
   6  -9  -1  527.95   45.70
   6  -9  -1  584.34   53.49
   6  -9  -1  492.55   44.20
   6  -9  -1  551.14   47.90
  -3  -6   1  521.45   52.89
   9  -3   1  641.84   41.70
  -3  -6   1  514.55   43.90
   9  -3   1  590.64   40.50
   9  -3   1  578.94   44.00
   9  -3   1  581.64   64.69
  -3  -6   1  457.75   42.00
   5  -9  -1    0.70   19.30
   5  -9  -1   -5.80   33.30
   4   5  -1   35.30   13.00
  -9   4  -1   22.80   16.90
  -9   4  -1   25.10   20.70
   9  -4   1    5.50   15.70
   9  -4   1    4.60   31.80
  -4  -5   1   12.40   18.30
  -4  -5   1   44.40   31.90
  -4  -5   1   37.50   31.40
   9  -4   1   51.49   16.40
   9  -4   1   12.00   26.10
   4  -9  -1   51.09   31.40
   4  -9  -1   12.80   21.20
  -9   5  -1   75.99   22.50
  -9   5  -1   -2.30   19.20
   5   4  -1   24.80   14.90
   9  -5   1   -2.70   14.50
  -5  -4   1   38.50   15.60
   9  -5   1    0.00   15.60
   9  -5   1   13.30   14.80
  -5  -4   1   39.30   31.30
   9  -5   1   -7.50   19.70
  -9   6  -1  509.85   39.50
   3  -9  -1  510.85   67.69
   3  -9  -1  474.55   44.40
   3  -9  -1  507.25   42.60
   3  -9  -1  469.55   42.20
   6   3  -1  511.45   47.00
  -6  -3   1  652.33   37.50
  -6  -3   1  586.24   51.99
  -6  -3   1  472.45   40.50
   9  -6   1  575.04   42.70
  -6  -3   1  572.84   45.90
   9  -6   1  576.64   36.60
  -3   9   1  556.24   39.50
   9  -6   1  641.04   41.40
   9  -6   1  550.44   39.50
   7   2  -1  724.93   41.80
   2  -9  -1  710.63   39.00
   2  -9  -1  631.04   46.30
   2  -9  -1  661.43   44.40
   2  -9  -1  574.94   46.60
  -9   7  -1  682.93   49.99
   2  -9  -1  645.64   54.39
   7   2  -1  611.24   45.70
   2  -9  -1  683.73   60.59
   9  -7   1  543.45   55.19
  -7  -2   1  764.82   42.90
  -7  -2   1  641.04   53.69
   9  -7   1  628.64   41.20
   9  -7   1  625.64   45.60
   9  -7   1  703.43   43.80
  -7  -2   1  647.54   49.00
  -2   9   1  666.93   47.60
   1  -9  -1  274.37   48.70
   8   1  -1  240.08   26.50
   1  -9  -1  237.88   35.30
   1  -9  -1  227.88   26.00
  -9   8  -1  257.67   39.70
   8   1  -1  221.98   29.00
   1  -9  -1  211.78   36.40
   8   1  -1  212.78   32.30
   9  -8   1  220.08   41.30
  -8  -1   1  248.58   36.30
   9  -8   1  256.87   29.50
  -8  -1   1  205.08   31.60
   9  -8   1  247.78   30.50
   9  -8   1  198.58   31.00
   9  -8   1  283.77   27.30
  -1   9   1  168.28   29.40
  -8  -1   1  251.27   28.00
   0  -9  -1  764.72   51.09
   0  -9  -1  787.12   51.79
   0  -9  -1  797.82   61.89
   9   0  -1  809.82   49.10
   0  -9  -1  824.92   48.00
   9   0  -1  764.02   48.80
   0   9   1  774.72   58.29
   9  -9   1  793.12   53.89
   9  -9   1  836.52   48.50
  -9   0   1  839.32   59.69
   9  -9   1  756.32   57.59
   9  -9   1  746.43   51.19
  -1  -9  -1  232.78   32.70
  10  -1  -1  210.08   28.70
  -1  -9  -1  143.09   22.80
  10  -1  -1  148.29   27.00
  -1  -9  -1  163.78   24.30
  10  -1  -1  315.67   51.29
   9 -10   1  179.08   30.60
   9 -10   1  260.77   38.60
 -10   1   1  209.18   30.40
   1   9   1  238.48   39.10
   9 -10   1  166.98   27.60
   9 -10   1  121.79   65.99
 -10   1   1  215.68   30.20
   9 -10   1  213.18   30.60
  11  -2  -1  -27.50   20.80
  -2  -9  -1    7.20   15.70
  11  -2  -1    4.20   15.30
  -2  -9  -1   11.30   28.20
  -2  -9  -1    3.50   15.90
  -2  -9  -1    7.30   21.30
   9 -11   1   12.70   18.90
   2   9   1  -41.70   32.10
   9 -11   1   17.50   18.40
 -11   2   1   11.20   21.10
   9 -11   1   20.30   19.10
 -11   2   1   -3.20   18.80
   9 -11   1   -0.20   15.30
   9 -11   1  -38.30   37.20
  -3  -9  -1   29.30   20.70
  -3  -9  -1   19.00   15.40
  12  -3  -1   27.20   16.90
  12  -3  -1    1.10   18.60
  -3  -9  -1   31.10   16.20
  12  -3  -1   16.00   25.10
   9 -12   1    4.10   15.10
   9 -12   1   57.29   16.70
 -12   3   1   41.50   21.70
   9 -12   1   38.80   16.10
 -12   3   1   -0.70   25.30
   9 -12   1   55.29   19.10
  -4  -9  -1  120.19   16.70
  -4  -9  -1  116.89   16.90
  13  -4  -1  148.19   22.90
  -4  -9  -1  130.89   21.90
   9 -13   1  137.09   24.20
 -13   4   1  119.49   26.40
   9 -13   1  100.79   15.80
   9 -13   1  156.78   21.00
  14  -5  -1   53.29   10.90
  -5  -9  -1   67.59   24.50
  -5  -9  -1   56.89   20.20
  -5  -9  -1   51.19   10.40
   9 -14   1   38.10   13.00
   9 -14   1   64.99   13.00
   9 -14   1   47.50   11.10
 -10  -4  -1   29.30   21.40
  14 -10  -1   19.30   12.60
 -10  -4  -1    2.20   12.50
   4 -14   1   24.70   10.90
 -14  10   1   13.20   16.80
   4 -14   1   24.40   11.60
  10   4   1   33.10   13.30
 -10  -3  -1   27.00   20.70
  13 -10  -1   43.90   14.50
 -10  -3  -1    4.00   13.50
   3 -13   1   14.00   17.80
   3 -13   1  -17.10   12.50
   3 -13   1    9.20   12.50
 -10  -2  -1   36.80   26.20
  12 -10  -1   64.29   20.30
  10   2   1   85.99   25.90
  10   2   1   90.79   23.10
  11 -10  -1   87.79   36.40
  11 -10  -1   60.09   18.80
  11 -10  -1   66.69   18.70
 -10  -1  -1   55.89   21.20
  11 -10  -1   73.39   21.30
 -10  -1  -1   66.99   23.70
  11 -10  -1   51.09   22.30
  10   1   1   27.50   14.40
  10   1   1   79.49   25.30
   1 -11   1   32.50   19.90
   1 -11   1   24.40   24.80
   1 -11   1   51.99   18.10
   1 -11   1   67.19   18.30
 -10   0  -1   83.79   20.30
  10 -10  -1   89.79   20.00
  10 -10  -1  123.49   22.80
 -10   0  -1   67.59   22.10
  10 -10  -1   86.99   21.10
  10 -10  -1  123.39   22.50
  10 -10  -1   65.99   29.20
  10   0   1  116.39   24.30
   0 -10   1  103.79   19.80
   0 -10   1   68.49   23.20
  10   0   1   89.19   18.30
   0 -10   1   63.09   19.90
   9 -10  -1  207.38   32.20
 -10   1  -1  209.68   29.90
   9 -10  -1  217.08   26.70
   9 -10  -1  232.98   33.90
   9 -10  -1  134.69   24.00
   1   9  -1  161.48   30.70
 -10   1  -1  227.18   40.20
 -10   1  -1  191.68   30.00
   9 -10  -1  251.77   34.40
  -1  -9   1  135.89   34.70
  10  -1   1  158.28   28.50
  -1  -9   1  237.38   37.60
  10  -1   1  156.88   30.70
  10  -1   1  122.79   20.60
  -1  -9   1  136.49   22.30
  -1  -9   1  203.08   26.80
  -1  -9   1  197.18   32.10
   8 -10  -1   60.99   23.30
   2   8  -1   11.30   25.50
 -10   2  -1   47.20   17.80
 -10   2  -1    1.20   24.30
   8 -10  -1  -17.70   25.00
   2   8  -1   32.90   21.60
   8 -10  -1   39.60   18.50
 -10   2  -1   17.70   23.10
   8 -10  -1   53.39   21.30
   8 -10  -1   49.20   15.40
  -2  -8   1   53.49   27.50
  -2  -8   1   49.99   17.20
  10  -2   1   86.79   20.60
  -2  -8   1   39.70   20.70
  10  -2   1   62.79   25.40
  10  -2   1   55.79   18.60
  -2  -8   1   62.99   29.10
   7 -10  -1   90.89   22.60
   3   7  -1   84.49   20.20
 -10   3  -1  112.89   28.20
   7 -10  -1  170.28   29.60
   7 -10  -1  160.68   26.40
   7 -10  -1  140.19   25.40
   7 -10  -1  131.59   18.80
 -10   3  -1  123.09   23.30
   7 -10  -1   97.89   26.90
  10  -3   1  161.98   27.20
  10  -3   1  203.08   34.50
  -3  -7   1  124.99   22.90
  10  -3   1  123.29   23.10
  -3  -7   1  120.29   21.30
  -3  -7   1   87.49   26.60
  -3  -7   1  138.19   30.30
   4   6  -1  112.09   21.00
 -10   4  -1   89.49   21.00
   6 -10  -1   95.79   24.60
   6 -10  -1   87.49   25.40
   6 -10  -1   92.39   16.50
   6 -10  -1   86.49   23.00
 -10   4  -1   97.79   31.80
 -10   4  -1   95.79   21.70
   6 -10  -1   95.79   20.10
   6 -10  -1   63.19   19.10
  10  -4   1   81.29   21.80
  -4  -6   1   54.39   26.70
  10  -4   1   73.39   19.00
  -4  -6   1   94.79   29.50
  10  -4   1   48.60   20.60
  10  -4   1  100.79   38.60
  -4  -6   1   85.29   23.10
  -4  -6   1   73.99   20.70
   5 -10  -1  -21.60   21.90
   5 -10  -1  -10.20   17.70
   5   5  -1   12.80   16.90
   5 -10  -1  -23.30   21.80
   5 -10  -1    9.50   19.20
   5 -10  -1   13.50   19.40
 -10   5  -1   18.20   19.70
   5 -10  -1   -6.90   11.90
   5   5  -1   17.90   23.40
 -10   5  -1   -1.90   17.00
  -5  -5   1   29.50   32.50
  -5  -5   1   29.40   18.20
  10  -5   1   26.00   18.90
  -5  -5   1    7.60   27.20
  10  -5   1   -2.30   19.70
  10  -5   1   15.20   17.90
  -5  -5   1    7.20   21.10
   4 -10  -1   86.19   22.40
 -10   6  -1   32.60   26.20
 -10   6  -1   78.19   21.20
   6   4  -1  111.19   20.70
   6   4  -1  112.09   22.10
   4 -10  -1  110.29   21.40
   4 -10  -1   98.29   16.80
   4 -10  -1   57.79   23.30
   4 -10  -1   46.80   20.40
   4 -10  -1  107.69   34.20
   4 -10  -1   26.00   28.80
  10  -6   1  105.59   21.00
  -6  -4   1   74.79   19.30
  -6  -4   1  104.99   23.10
  -6  -4   1  115.39   37.90
  10  -6   1   98.09   19.20
  10  -6   1   85.29   20.70
   7   3  -1  125.79   22.10
   3 -10  -1  108.29   20.00
 -10   7  -1  126.39   23.10
   3 -10  -1   99.79   22.90
   3 -10  -1  125.49   18.40
   3 -10  -1  130.19   24.20
   3 -10  -1  144.29   24.80
   3 -10  -1   95.99   28.80
   7   3  -1  137.59   22.40
  -7  -3   1  123.89   23.20
  -7  -3   1  132.49   23.50
  10  -7   1  104.59   24.10
  10  -7   1  119.69   19.70
  10  -7   1  149.19   22.50
   8   2  -1   41.00   17.40
   2 -10  -1   44.10   19.20
 -10   8  -1   47.90   19.40
   2 -10  -1   41.80   15.20
   2 -10  -1   38.50   19.00
   8   2  -1   34.10   19.10
   2 -10  -1   94.89   28.00
  10  -8   1   51.89   24.20
  -8  -2   1   48.00   24.30
  10  -8   1   13.80   23.70
  10  -8   1   12.10   15.40
  -8  -2   1   37.00   20.60
  10  -8   1   45.70   17.30
  -8  -2   1   64.39   17.80
   1 -10  -1  252.47   29.30
   1 -10  -1  216.08   40.40
   1 -10  -1  185.98   30.30
   1 -10  -1  204.18   30.30
   9   1  -1  185.18   27.80
 -10   9  -1  139.59   23.30
   9   1  -1  238.08   31.90
  10  -9   1  183.98   29.50
  10  -9   1  181.78   22.90
  -9  -1   1  172.38   29.40
  10  -9   1  138.99   24.50
  10  -9   1  234.68   38.20
  -9  -1   1  161.58   29.50
  10  -9   1  179.08   32.90
  10   0  -1   89.59   23.30
   0 -10  -1   77.09   28.50
  10   0  -1  105.59   18.50
   0 -10  -1   98.29   21.30
   0 -10  -1   63.79   23.10
 -10  10  -1  115.89   23.10
   0 -10  -1   96.89   20.30
  10 -10   1   88.39   19.40
  10 -10   1  106.69   20.10
 -10   0   1  131.09   23.00
  10 -10   1   94.99   21.80
  10 -10   1  106.89   20.70
  11  -1  -1   79.99   25.20
  -1 -10  -1   92.69   18.20
  11  -1  -1   52.09   15.30
  -1 -10  -1   78.19   18.00
  11  -1  -1   84.69   28.30
  -1 -10  -1   68.89   22.80
  10 -11   1   52.79   19.50
 -11   1   1   49.99   26.40
 -11   1   1   71.29   21.30
  10 -11   1   44.30   20.00
  10 -11   1   60.19   18.40
   1  10   1   17.90   32.00
  10 -11   1   39.20   15.80
  12  -2  -1   88.29   20.70
  12  -2  -1   91.99   26.50
 -12   2   1   58.89   22.30
  10 -12   1   56.29   21.40
  10 -12   1  128.69   27.30
  -3 -10  -1    5.00   13.90
  13  -3  -1    3.20   13.70
  13  -3  -1   36.90   13.90
  -3 -10  -1   13.80   11.80
  -3 -10  -1   38.20   12.90
  10 -13   1   17.30   11.70
  10 -13   1    8.60   13.00
  10 -13   1   33.30   12.90
 -13   3   1   17.40   23.00
  -4 -10  -1   12.40    8.60
  14  -4  -1   23.70   15.50
  -4 -10  -1   -3.70   15.10
  10 -14   1   14.50    9.10
  10 -14   1   35.20   11.60
  10 -14   1   23.70   12.60
  14 -11  -1   57.19   10.80
 -11  -3  -1   25.70   11.80
   3 -14   1   47.20   11.10
  11   3   1   37.60    8.00
 -11  -2  -1  109.49   18.40
 -11  -2  -1  205.18   30.70
  13 -11  -1  173.18   21.20
   2 -13   1  172.08   21.30
   2 -13   1  151.18   20.20
  11   2   1  143.99   17.20
   2 -13   1  123.19   20.80
  12 -11  -1   84.89   16.30
  12 -11  -1   84.79   17.60
  12 -11  -1   95.39   17.50
 -11  -1  -1   79.49   26.00
 -11  -1  -1   73.79   19.80
   1 -12   1  126.69   22.90
   1 -12   1   96.09   18.20
  11   1   1   65.79   13.20
   1 -12   1   76.69   14.70
  11 -11  -1   32.00   22.00
 -11   0  -1   62.59   22.50
  11 -11  -1   53.49   18.00
  11 -11  -1   16.20   17.40
  11 -11  -1   53.79   47.20
   0 -11   1   65.09   20.60
   0 -11   1   55.69   16.20
  11   0   1   30.50   13.20
   0 -11   1   27.10   17.80
  11   0   1   41.00   24.50
 -11   1  -1   40.50   23.10
 -11   1  -1   59.49   21.50
  10 -11  -1   53.29   16.60
  10 -11  -1   53.89   19.60
  10 -11  -1   63.19   19.90
  10 -11  -1   57.89   25.40
  -1 -10   1   43.60   19.40
  11  -1   1   73.09   26.20
  -1 -10   1   63.49   17.60
  11  -1   1   80.19   24.50
  11  -1   1   48.70   14.80
  -1 -10   1   59.59   17.50
   9 -11  -1    4.80   15.40
   9 -11  -1    5.90   19.40
   9 -11  -1   28.80   24.00
 -11   2  -1   -0.80   20.40
 -11   2  -1   56.49   21.40
   9 -11  -1  -13.60   17.30
   2   9  -1  -26.90   26.70
 -11   2  -1   11.70   18.90
  -2  -9   1   11.90   16.50
  11  -2   1    0.30   20.90
  -2  -9   1   -2.60   16.00
  -2  -9   1   13.10   21.20
  -2  -9   1   -5.60   25.10
  11  -2   1    7.30   15.30
   8 -11  -1   53.79   20.50
   8 -11  -1   18.30   21.80
   8 -11  -1   10.60   15.70
   8 -11  -1   12.10   18.40
 -11   3  -1    7.10   19.00
 -11   3  -1   27.80   18.60
   8 -11  -1    8.70   15.20
   8 -11  -1   13.90   18.10
 -11   3  -1   34.50   22.80
   3   8  -1  -23.10   23.10
  11  -3   1    5.80   19.00
  -3  -8   1   40.90   18.60
  11  -3   1   20.50   23.20
  -3  -8   1   14.30   24.80
  -3  -8   1   -0.60   23.20
  -3  -8   1   -2.30   15.90
  11  -3   1   13.50   18.10
   7 -11  -1   24.30   15.70
   7 -11  -1   15.20   19.70
   7 -11  -1   25.40   18.70
 -11   4  -1   26.20   20.80
   4   7  -1   35.00   22.50
 -11   4  -1   66.59   18.50
   7 -11  -1   34.50   17.70
   7 -11  -1   45.70   22.90
   7 -11  -1   58.09   18.80
 -11   4  -1   31.60   28.20
  -4  -7   1   29.20   24.00
  -4  -7   1   22.10   18.20
  -4  -7   1   56.09   17.50
  -4  -7   1   45.60   25.10
  11  -4   1    2.80   26.70
  11  -4   1   69.99   24.10
  11  -4   1   55.49   20.10
   6 -11  -1   54.29   21.10
 -11   5  -1   27.80   17.20
   6 -11  -1   29.30   17.20
 -11   5  -1   15.20   23.60
   6 -11  -1    9.60   20.20
   6 -11  -1   32.30   15.10
   6 -11  -1   20.70   17.70
   5   6  -1   35.20   22.00
   5   6  -1   50.79   22.10
   6 -11  -1   26.30   18.40
  -5  -6   1   16.40   32.90
  11  -5   1    6.30   20.20
  -5  -6   1   44.30   18.40
  11  -5   1   33.50   18.80
  11  -5   1    5.20   24.50
  -5  -6   1   59.79   28.20
  -5  -6   1   28.10   23.50
  -5  -6   1   16.50   16.80
   5 -11  -1    6.00   18.00
   5 -11  -1   43.30   22.40
   5 -11  -1   31.50   15.50
   6   5  -1   53.39   21.60
   5 -11  -1   10.20   16.30
 -11   6  -1   35.90   17.20
   5 -11  -1   29.80   18.10
 -11   6  -1   -6.20   25.30
   6   5  -1   -7.40   19.50
   5 -11  -1   27.90   19.90
  -6  -5   1  101.19   33.20
  -6  -5   1   42.30   18.40
  11  -6   1   60.79   20.90
  11  -6   1   46.60   16.40
  -6  -5   1   66.79   29.90
  -6  -5   1   43.80   18.60
  -6  -5   1  -14.60   24.00
   7   4  -1   44.20   20.70
   4 -11  -1   72.69   17.20
   4 -11  -1   63.89   21.20
   4 -11  -1   54.59   16.10
   4 -11  -1   26.90   27.90
   7   4  -1   60.29   19.80
 -11   7  -1   57.29   18.00
   4 -11  -1   47.80   18.40
   4 -11  -1   40.40   19.00
  11  -7   1   34.80   25.40
  11  -7   1   69.29   19.80
  11  -7   1   37.30   16.30
  -7  -4   1   63.59   24.10
  -7  -4   1   40.80   16.80
   3 -11  -1   49.70   19.20
   3 -11  -1   15.60   24.40
   8   3  -1   21.00   20.50
 -11   8  -1    3.80   15.80
   3 -11  -1    2.40   15.00
   8   3  -1    7.20   16.20
   3 -11  -1    5.10   16.80
   3 -11  -1   -5.60   19.00
  11  -8   1   -9.30   22.80
  11  -8   1   41.10   20.20
  -8  -3   1   18.20   23.60
  -8  -3   1   30.00   18.30
  -8  -3   1   -6.50   19.10
  11  -8   1   79.99   31.00
  11  -8   1    9.90   14.40
   9   2  -1   11.20   14.70
   2 -11  -1   47.00   18.80
 -11   9  -1   -1.80   16.40
   2 -11  -1   45.90   17.50
   2 -11  -1   35.40   21.40
  11  -9   1  -13.40   14.40
  -9  -2   1  -14.20   21.60
  -9  -2   1  -13.00   19.00
  11  -9   1   33.50   19.70
  11  -9   1   19.90   26.20
  11  -9   1    4.10   19.60
  11  -9   1  -29.60   19.60
   1 -11  -1   40.60   19.80
   1 -11  -1   72.99   17.80
  10   1  -1   60.09   16.40
  10   1  -1   64.49   24.90
   1 -11  -1   56.09   17.60
 -11  10  -1   48.30   18.90
   1 -11  -1   60.09   22.20
 -10  -1   1   16.10   20.70
  -1  11   1  134.69   38.00
  11 -10   1   31.60   17.60
  11 -10   1   18.10   19.60
  11 -10   1   38.70   16.90
 -10  -1   1   80.89   23.50
  11 -10   1   67.09   20.40
  11   0  -1   67.89   14.50
   0 -11  -1   45.60   17.80
   0 -11  -1   60.59   15.70
  11   0  -1   39.50   25.50
   0 -11  -1   64.39   16.80
  11 -11   1   41.40   20.60
  11 -11   1   57.49   22.70
  11 -11   1   54.39   16.40
 -11   0   1   59.89   22.30
  12  -1  -1   91.49   22.00
  -1 -11  -1   55.79   17.30
  12  -1  -1   88.79   14.20
  -1 -11  -1  147.89   23.60
 -12   1   1   84.99   24.00
  11 -12   1   43.90   15.20
  11 -12   1  116.09   20.10
  11 -12   1   84.39   16.00
  13  -2  -1  139.79   19.80
  -2 -11  -1  138.69   19.60
  -2 -11  -1  140.99   18.20
  13  -2  -1  201.68   33.50
  -2 -11  -1  163.88   20.20
  11 -13   1  150.38   21.70
  11 -13   1  171.38   18.90
  11 -13   1  184.38   22.20
  14  -3  -1   61.29   11.40
  -3 -11  -1   42.00    8.80
  -3 -11  -1   47.10   12.10
  11 -14   1   49.30   11.00
  11 -14   1   48.40    9.30
  11 -14   1   40.90   10.00
 -12  -1  -1   75.39   16.10
  13 -12  -1   73.59   17.70
 -12  -1  -1   95.39   21.60
   1 -13   1  129.89   17.50
   1 -13   1  120.99   21.20
  12   1   1  106.49   19.30
 -13  12   1   50.09   24.40
  12 -12  -1    9.20   12.70
 -12   0  -1   26.60   19.30
  12 -12  -1   -2.10   13.00
  12 -12  -1   21.40   13.30
   0 -12   1   41.40   12.50
  12   0   1   16.40   10.50
   0 -12   1   12.60   11.80
   0 -12   1   28.00   12.60
  11 -12  -1   83.19   17.10
 -12   1  -1  101.49   23.70
  11 -12  -1  125.19   20.70
  11 -12  -1   91.89   17.60
 -12   1  -1  124.69   24.70
  -1 -11   1   78.99   15.30
  -1 -11   1   84.09   17.70
  12  -1   1   87.59   14.40
  12  -1   1  117.89   22.80
  -1 -11   1  139.89   23.10
  10 -12  -1   40.90   22.20
 -12   2  -1   96.19   23.80
  10 -12  -1   82.89   22.10
  12  -2   1   84.19   20.70
  12  -2   1   57.39   15.70
  -2 -10   1   87.79   26.00
   3   9  -1   56.19   32.30
   9 -12  -1   34.80   17.20
   9 -12  -1    8.50   16.60
 -12   3  -1   33.40   17.70
 -12   3  -1   -2.60   21.90
   9 -12  -1   47.10   15.70
   9 -12  -1   31.50   19.60
  -3  -9   1   23.50   18.90
  12  -3   1   60.79   26.90
  12  -3   1   49.10   19.10
  -3  -9   1   49.00   24.30
  -3  -9   1    6.10   14.20
  12  -3   1   29.90   24.50
  -3  -9   1   25.40   15.20
   8 -12  -1   59.09   19.30
   8 -12  -1   37.70   20.90
   8 -12  -1   36.20   17.30
   8 -12  -1   59.79   16.90
 -12   4  -1   71.59   24.30
   8 -12  -1   95.69   19.40
   8 -12  -1   45.50   16.60
 -12   4  -1   89.19   25.40
   4   8  -1   42.80   29.40
 -12   4  -1   64.59   17.40
  -4  -8   1   66.39   22.20
  -4  -8   1   68.59   16.80
  12  -4   1   54.09   28.00
  -4  -8   1   68.49   17.20
  -4  -8   1  113.89   24.70
  12  -4   1  110.89   20.50
   7 -12  -1   60.19   18.40
   7 -12  -1  130.79   23.20
   5   7  -1   88.39   27.60
 -12   5  -1   81.49   27.50
   7 -12  -1   84.09   19.60
   7 -12  -1   78.29   17.10
 -12   5  -1   94.49   18.30
   7 -12  -1   99.89   20.10
   7 -12  -1   80.99   17.40
  -5  -7   1   74.79   21.40
  -5  -7   1   91.49   19.10
  -5  -7   1  106.79   18.80
  12  -5   1  103.59   30.20
  -5  -7   1  130.09   26.00
  12  -5   1  139.19   20.50
   6 -12  -1  -30.40   15.30
   6 -12  -1   22.80   15.70
   6   6  -1   13.50   19.30
   6 -12  -1   22.50   15.50
   6 -12  -1   -1.00   18.40
   6 -12  -1   -0.20   18.10
 -12   6  -1    1.50   28.40
   6 -12  -1   16.40   15.80
 -12   6  -1   -8.90   14.10
  -6  -6   1   -1.40   25.50
  -6  -6   1   -6.50   19.10
  12  -6   1    6.10   28.50
  -6  -6   1    6.70   17.30
  12  -6   1   -2.90   13.70
  -6  -6   1   20.80   15.40
  -6  -6   1   -5.40   29.40
   5 -12  -1   67.59   17.10
   5 -12  -1   69.89   21.80
 -12   7  -1   93.59   17.40
   5 -12  -1   84.69   19.30
   7   5  -1   90.99   19.60
   7   5  -1  105.89   26.60
   5 -12  -1   64.69   18.60
  -7  -5   1   86.29   22.50
  -7  -5   1   82.59   29.70
  -7  -5   1   54.89   16.00
  12  -7   1   38.90   32.30
  12  -7   1   88.49   16.40
   4 -12  -1   73.19   19.10
   4 -12  -1   72.09   17.50
   4 -12  -1   52.39   18.10
 -12   8  -1   79.99   17.20
   8   4  -1   71.69   25.80
   4 -12  -1   91.29   20.20
   8   4  -1   65.79   17.20
   4 -12  -1   42.70   26.80
  12  -8   1   82.19   15.50
  -8  -4   1   68.29   26.70
  -8  -4   1   64.29   20.80
  -8  -4   1  119.99   20.10
  12  -8   1   23.30   23.90
 -12   9  -1   48.90   15.40
   9   3  -1    9.20   14.10
   9   3  -1    0.90   24.40
   3 -12  -1   39.80   20.20
   3 -12  -1    4.90   15.40
   3 -12  -1    2.00   21.30
   3 -12  -1   33.90   16.50
  12  -9   1   13.80   13.40
  12  -9   1  -12.80   23.50
  -9  -3   1   38.00   20.70
  12  -9   1   10.90   18.30
  10   2  -1   60.09   25.50
  10   2  -1   37.60   17.20
  12 -10   1   39.20   19.90
   1 -12  -1  105.29   15.90
  11   1  -1  113.89   19.30
   1 -12  -1   99.39   16.00
   1 -12  -1  162.68   27.10
  12 -11   1   73.69   16.40
 -11  -1   1  125.09   21.10
  12 -11   1   86.09   16.60
 -11  -1   1   48.10   27.60
  12 -11   1   99.69   17.90
   0 -12  -1    1.70   13.10
   0 -12  -1   25.20   11.80
   0 -12  -1   61.19   12.50
  12   0  -1   15.00   10.00
  12 -12   1   35.30   13.30
  12 -12   1   30.00   14.50
  12 -12   1   11.20   12.50
 -12   0   1   23.40   27.40
  13  -1  -1   91.29   12.60
  -1 -12  -1  109.69   20.80
  -1 -12  -1   92.79   13.50
 -12  13  -1  108.99   18.70
  -1 -12  -1   78.89   13.10
  12 -13   1  101.99   13.50
  12 -13   1   99.89   17.40
  12 -13   1   80.99   17.20
  12 -13  -1   96.19   13.10
  12 -13  -1  133.69   24.00
  12 -13  -1   76.09   17.60
  -1 -12   1  113.79   18.00
  13  -1   1   91.89   16.40
  -1 -12   1   75.49   12.40
  13  -1   1   91.69   18.00
 -12  13   1   93.89   19.70
  -1 -12   1   77.69   17.40
  11 -13  -1  144.69   22.50
  11 -13  -1  132.99   18.30
  11 -13  -1  148.09   20.10
  13  -2   1  131.79   24.20
 -11  13   1   86.09   33.10
  13  -2   1  112.29   22.50
  -2 -11   1  148.09   19.00
  -2 -11   1  155.18   20.80
  -2 -11   1  112.99   16.60
  10 -13  -1   15.70   10.70
  10 -13  -1   19.00   13.50
 -13   3  -1  -29.20   22.90
  10 -13  -1   -4.20   12.40
  13  -3   1   16.30   13.80
  -3 -10   1    0.40   14.30
  13  -3   1   -4.10   16.10
  -3 -10   1   12.10   11.00
  -3 -10   1   42.20   20.00
  -3 -10   1   23.90   12.40
   9 -13  -1  150.08   24.70
 -13   4  -1  120.49   17.20
   9 -13  -1  129.29   16.80
   9 -13  -1  157.78   28.60
 -13   4  -1  172.08   28.10
   9 -13  -1  134.49   22.40
  -4  -9   1  102.69   16.30
  -4  -9   1  148.19   21.90
  13  -4   1   96.59   16.60
  -4  -9   1   84.79   18.40
  -4  -9   1  118.49   21.50
 -13   5  -1   64.49   25.80
   8 -13  -1   60.69   14.70
   8 -13  -1   66.39   14.10
   8 -13  -1  129.59   23.80
   8 -13  -1   61.99   18.20
 -13   5  -1   83.99   15.50
  -5  -8   1   79.79   18.90
  -5  -8   1   77.39   18.70
  13  -5   1   47.30   13.30
  -5  -8   1   74.89   13.00
  -5  -8   1   54.89   15.50
   7 -13  -1   79.29   17.40
 -13   6  -1   62.59   32.00
 -13   6  -1  104.29   23.40
   7 -13  -1   72.39   17.20
   7 -13  -1   75.49   16.80
   6   7  -1   80.89   17.90
   7 -13  -1  103.39   17.60
   7 -13  -1   66.99   19.70
  -6  -7   1   34.30   20.20
  -6  -7   1   48.70   14.90
  -6  -7   1   28.40   23.90
   6 -13  -1   29.20   16.20
   6 -13  -1   59.59   19.30
   7   6  -1   92.09   16.90
   6 -13  -1  100.69   16.30
   6 -13  -1   27.90   17.70
   6 -13  -1   47.80   20.40
  -7  -6   1   80.79   14.90
  -7  -6   1   59.39   25.60
   8   5  -1   59.09   14.70
 -13   8  -1   54.49   13.60
   5 -13  -1   71.49   15.70
   5 -13  -1   38.80   14.00
   5 -13  -1   62.49   16.60
  13  -8   1   54.19   12.00
  -8  -5   1   87.99   24.90
  -8  -5   1   73.89   14.90
  -8  -5   1   51.29   16.00
   4 -13  -1  111.99   16.30
   4 -13  -1   97.19   19.10
 -13   9  -1  126.99   20.90
   4 -13  -1  136.59   24.60
   4 -13  -1  129.39   22.70
   9   4  -1  113.89   20.90
  13  -9   1  120.69   18.50
  -9  -4   1  106.59   24.00
  13  -9   1  143.59   18.10
  -9  -4   1  134.29   19.80
  10   3  -1   38.10   11.00
   3 -13  -1   13.50   12.20
   3 -13  -1   17.50   19.10
   3 -13  -1    1.00   12.60
 -10  -3   1  -22.10   14.20
 -10  -3   1   34.90   19.50
  13 -10   1   15.20   14.20
   2 -13  -1  177.18   21.40
   2 -13  -1  128.49   18.80
  11   2  -1  103.89   17.10
   2 -13  -1  176.28   27.40
 -11  -2   1  147.39   25.10
  13 -11   1  166.28   24.60
 -11  -2   1  173.38   27.50
  13 -11   1  137.99   19.70
  12   1  -1   75.99   13.30
   1 -13  -1  110.79   22.60
   1 -13  -1  104.09   14.00
   1 -13  -1  102.59   15.60
 -12  -1   1   73.39   17.90
  13 -12   1  108.59   18.20
 -12  -1   1   66.99   24.60
  13 -12   1  127.19   23.10
  11 -14  -1   37.60    9.10
  11 -14  -1   36.30    9.80
  14  -3   1   44.60   10.20
  -3 -11   1   37.40    8.60
  -3 -11   1   51.09   11.60
  10 -14  -1   15.20    9.20
  10 -14  -1    6.60   12.10
  -4 -10   1   22.50    8.60
  -4 -10   1   10.70   12.80
   9 -14  -1   52.89   11.50
   9 -14  -1   73.59   14.30
   9 -14  -1   52.89   11.80
  14  -5   1   30.50   10.60
  -5  -9   1   61.29   19.10
  -5  -9   1   56.39   26.50
  -5  -9   1   47.60    9.60
   8 -14  -1   33.00   11.30
   8 -14  -1   15.10   13.90
   8 -14  -1   21.00   12.10
   8 -14  -1   42.10   23.10
  -6  -8   1   22.40   10.90
  14  -6   1    8.20    9.30
  -6  -8   1   36.70   14.50
   7 -14  -1   20.00   13.90
   7   7  -1   38.00   17.10
   7 -14  -1   -9.00   20.50
   7 -14  -1   -0.20   11.20
   7 -14  -1   32.00   11.00
 -14   7  -1   -8.00   32.30
  -7  -7   1   36.50   14.00
  -7  -7   1   21.70   10.80
  14  -7   1   18.10    9.70
   6 -14  -1    7.10   11.90
 -14   8  -1   30.90   19.00
   6 -14  -1   30.00   13.20
   6 -14  -1   17.70   11.70
  -8  -6   1   24.90   12.50
  14  -8   1    7.80   12.50
  14  -8   1   26.20    9.40
   9   5  -1   40.80   10.20
   5 -14  -1   20.70   12.60
   5 -14  -1   47.10   12.00
  14  -9   1   30.90   11.30
  -9  -5   1   54.09   13.50
  14  -9   1   60.19   13.90
  -9  -5   1   48.50   21.00
   4 -14  -1   18.30   12.30
   4 -14  -1   17.20   11.80
  14 -10   1  -14.00   13.50
 -10  -4   1   36.10   18.40
 -10  -4   1   13.10   16.10
  11   3  -1   30.70   13.20
 -14  11  -1   64.49   13.70
  11   3  -1   45.20    8.50
   3 -14  -1   49.00    9.90
   3 -14  -1   38.60   10.20
 -11  -3   1   40.90   16.00
 -11  -3   1   67.49   13.10
  14 -11   1   43.90   10.80
   0   0  -2    1.00    0.90
   0   0  -2    1.00    0.80
   0   0   2    1.40    1.00
   0   0   2    1.30    0.70
   0   0   2   -0.70    0.90
   1  -1  -2 2324.27  105.49
   0   1  -2 2377.96  104.89
   0  -1   2 2503.95  105.29
   1   0   2 2312.37  105.39
  -1   1   2 2529.95  105.59
   1   0   2 2427.36  105.19
   0  -1  -2 2434.46  105.59
  -1   1  -2 2419.86  105.29
   0   1   2 2406.36  105.59
   0   1   2 2397.06  105.59
   2  -1  -2  268.27   13.30
  -1   2  -2  257.77   11.90
  -2   1   2  258.07   13.00
   1  -2   2  272.77   12.80
   3  -2  -2 1156.38   53.09
   1  -3   2 1212.78   52.49
  -3   2   2 1107.09   52.69
   2   1   2 1219.08   53.09
   0   2  -2   11.90    1.80
  -2   2   2   12.30    3.20
   0  -2   2   13.20    3.00
   2   0   2   12.00    2.90
   1   1  -2  251.97   12.40
   1  -2  -2  258.87   12.10
   1  -2  -2  268.17   12.70
   2  -1   2  246.08   12.80
   2  -1   2  266.67   12.90
  -1   2   2  246.78   12.60
  -1   2   2  273.57   13.20
   0  -2  -2   16.40    1.90
  -2   2  -2    9.50    2.30
   0  -2  -2   17.30    3.00
  -2   2  -2   14.00    2.20
   2   0  -2   12.40    2.80
   2  -2   2   11.60    2.30
   0   2   2   15.60    2.20
   2  -2   2   15.10    3.10
   0   2   2   16.30    3.20
   3  -1  -2 1229.88   53.69
  -2   3  -2 1151.18   52.39
  -2   3  -2 1158.98   52.19
   2  -3   2 1169.18   51.99
   2  -3   2 1192.78   52.89
  -2   4  -2   90.09    7.70
  -2   4  -2   86.79    5.20
   4  -2  -2   83.39   10.50
   4  -2  -2   93.09    8.20
   2  -4   2   97.79    7.20
   2  -4   2   86.79   10.10
   5  -3  -2  157.78   11.80
   5  -3  -2  152.78   14.00
  -2   5  -2  162.28   11.40
   2  -5   2  142.69   12.70
   2  -5   2  138.49   10.40
   4  -3  -2  180.08   11.10
   4  -3  -2  140.49   13.30
   4  -3  -2  178.98   11.50
   3   1   2  152.68   13.80
   1  -4   2  155.28   10.00
  -4   3   2  161.18   10.60
   1  -4   2  167.18   12.50
   3   1   2  155.28   10.70
   3  -3  -2 2485.45  105.99
   3  -3  -2 2297.07  105.89
   0  -3   2 2436.66  105.49
   3   0   2 2452.95  106.29
  -3   3   2 2302.07  105.79
   2  -3  -2 1091.49   52.49
   1   2  -2 1186.58   52.29
   2  -3  -2 1189.28   52.39
   3  -1   2 1205.18   53.29
  -2   3   2 1189.38   53.09
   3  -1   2 1191.58   53.29
   1  -3  -2 1203.48   51.99
   1  -3  -2 1185.38   52.49
   2   1  -2 1260.77   53.09
   3  -2   2 1122.39   52.99
  -1   3   2 1114.49   52.79
  -1   3   2 1176.08   53.29
   3  -2   2 1176.68   53.19
   3   0  -2 2430.36  106.09
   0  -3  -2 2488.95  104.59
   0  -3  -2 2465.45  105.39
  -3   3  -2 2325.37  104.49
   3  -3   2 2330.87  105.69
   3  -3   2 2300.27  105.29
  -1  -3  -2  165.28   10.90
   4  -1  -2  155.48   10.80
  -1  -3  -2  150.18   11.70
  -3   4  -2  152.68   10.50
  -3   4  -2  151.58    9.70
   4  -1  -2  153.98   13.10
   3  -4   2  166.68   13.40
   3  -4   2  177.68   10.30
  -3   5  -2  144.99   10.90
  -2  -3  -2  145.39   12.60
  -2  -3  -2  131.39   12.30
   5  -2  -2  148.09   11.20
  -3   5  -2  143.59    9.00
   5  -2  -2  155.98   13.90
   3  -5   2  159.98   13.30
  -3  -3  -2  710.63   35.70
   6  -3  -2  588.44   32.90
   6  -3  -2  668.33   35.00
  -3  -3  -2  587.34   34.40
   6  -3  -2  627.44   33.40
  -3   6  -2  662.43   32.40
   3  -6   2  666.63   33.80
  -6   3   2  571.54   36.80
   3  -6   2  642.04   31.30
   7  -4  -2  500.55   30.40
  -3   7  -2  463.55   29.10
   7  -4  -2  474.45   31.40
  -4  -3  -2  489.35   31.00
   7  -4  -2  488.15   30.20
   7  -4  -2  502.55   28.90
   3  -7   2  507.55   26.90
  -7   4   2  523.15   35.50
   3  -7   2  476.05   28.60
   4   3   2  495.15   30.00
   6  -4  -2 1300.57   62.59
  -4  -2  -2 1196.38   59.49
   6  -4  -2 1191.78   58.29
   6  -4  -2 1258.87   58.39
  -2   6  -2 1258.47   57.89
   6  -4  -2 1224.68   59.89
   2  -6   2 1167.38   58.49
   4   2   2 1218.18   61.79
   5  -4  -2   95.59   10.10
   5  -4  -2   95.49   13.20
   5  -4  -2   88.99   12.40
   5  -4  -2   88.79   11.20
  -5   4   2  124.79    9.80
   1  -5   2  124.09    9.50
   4   1   2  123.09   10.20
   4   1   2  133.19   13.20
   1  -5   2  114.49   12.70
   4  -4  -2  287.77   19.20
   4  -4  -2  301.87   17.10
   4  -4  -2  326.87   20.20
   4  -4  -2  335.67   17.50
   4   0   2  308.37   19.50
   4   0   2  339.67   17.90
   0  -4   2  302.77   18.50
  -4   4   2  305.77   17.10
   0  -4   2  333.07   16.40
   3  -4  -2  154.98   13.70
   3  -4  -2  154.98   12.70
   3  -4  -2  162.98   10.90
   1   3  -2  164.38    9.30
   3  -4  -2  154.18   10.40
   4  -1   2  163.98   13.00
  -3   4   2  171.68   11.20
   4  -1   2  202.18   11.60
   2  -4  -2   90.39    7.50
   2  -4  -2   95.79    9.80
   2   2  -2   99.59    7.30
   2  -4  -2   89.99    7.00
   4  -2   2   90.99    8.50
  -2   4   2   95.59    8.00
  -2   4   2  102.09    8.40
   4  -2   2   92.49    8.20
   3   1  -2  164.18   10.50
   3   1  -2  175.98   13.20
   1  -4  -2  175.58   12.60
   1  -4  -2  177.98    9.30
   4  -3   2  159.18   10.90
  -1   4   2  157.88   11.80
   4  -3   2  165.38   11.10
  -1   4   2  141.29   11.10
  -4   4  -2  323.67   15.60
   4   0  -2  306.27   17.30
   0  -4  -2  305.47   16.90
   0  -4  -2  313.77   18.50
   4   0  -2  311.37   19.50
   4  -4   2  323.17   17.20
   4  -4   2  300.67   19.80
   4  -4   2  328.27   17.20
   4  -4   2  285.57   18.90
  -4   5  -2  104.79    9.20
   5  -1  -2  119.69   10.70
  -1  -4  -2  126.09   12.70
   5  -1  -2  122.39   13.00
   4  -5   2   96.39   12.30
   4  -5   2   94.39   14.50
  -2  -4  -2 1188.68   57.39
  -4   6  -2 1168.18   55.19
   6  -2  -2 1211.28   57.39
   4  -6   2 1241.48   55.79
  -6   2   2 1162.38   59.89
   7  -3  -2  483.45   30.80
   7  -3  -2  467.75   28.60
  -3  -4  -2  495.85   30.80
   7  -3  -2  491.45   29.30
   4  -7   2  498.45   29.20
  -7   3   2  450.75   34.40
   4  -7   2  488.75   26.80
   8  -4  -2    6.90   12.60
   8  -4  -2   -3.80   11.50
   8  -4  -2  -15.00   11.20
  -4  -4  -2    7.20   13.50
  -8   4   2   -5.30   17.40
   4  -8   2   16.00    8.90
   4   4   2   -3.00   10.80
   4  -8   2    9.80   11.20
   9  -5  -2  244.28   33.90
   9  -5  -2  367.06   41.30
  -5  -4  -2  287.37   27.30
   9  -5  -2  281.87   28.50
   9  -5  -2  321.27   27.30
  -5  -4  -2  210.48   32.20
  -9   5   2  208.58   34.10
  -9   5   2  265.47   31.90
   4  -9   2  280.17   33.80
   8  -5  -2  315.47   26.40
   8  -5  -2  305.47   26.90
  -5  -3  -2  288.27   25.20
   3  -8   2  278.17   22.30
  -8   5   2  291.97   31.30
   5   3   2  313.67   24.60
   7  -5  -2  111.09   14.30
   7  -5  -2  110.49   16.10
   7  -5  -2   99.39   17.50
  -2   7  -2  114.49   16.40
  -5  -2  -2  116.09   17.00
   7  -5  -2   90.09   15.90
   2  -7   2  114.59   13.60
   2  -7   2  102.89   14.10
  -7   5   2  114.09   20.20
   5   2   2   91.79   15.30
   6  -5  -2  546.05   28.50
   6  -5  -2  535.75   30.50
   6  -5  -2  539.35   31.50
  -5  -1  -2  520.95   30.90
   5   1   2  514.75   30.50
   1  -6   2  527.95   27.10
   5   1   2  519.45   28.70
   5  -5  -2 1140.59   57.59
  -5   0  -2 1180.38   58.29
   5  -5  -2 1228.48   57.29
   5  -5  -2 1214.88   55.39
   5  -5  -2 1189.28   55.89
   0  -5   2 1187.88   54.29
   0  -5   2 1165.58   55.89
  -5   5   2 1176.18   54.79
   5   0   2 1200.08   57.49
   5   0   2 1125.39   55.89
   4  -5  -2  114.99   13.80
   4  -5  -2  132.19   12.60
   4  -5  -2  128.29   10.20
   4  -5  -2  124.49   14.60
   5  -1   2   86.69   12.90
  -1  -4   2  102.99   12.30
  -4   5   2  132.49   10.40
   3  -5  -2  137.69   12.70
   3  -5  -2  151.28   10.30
   2   3  -2  172.28   10.30
   5  -2   2  179.68   13.90
   5  -2   2  165.78   14.30
   5  -2   2  170.18   12.10
  -3   5   2  135.19   11.10
  -2  -3   2  165.88   13.20
   3   2  -2  168.48   14.20
   3   2  -2  137.39   11.50
   2  -5  -2  167.48    9.80
   2  -5  -2  152.58   12.80
  -2   5   2  149.39   12.30
   5  -3   2  152.48   11.50
   5  -3   2  146.69   14.20
   5  -3   2  145.99   12.20
   4   1  -2   83.69    9.20
   4   1  -2  106.59   12.60
   1  -5  -2   80.29   11.00
   1  -5  -2   82.79    7.80
   5  -4   2  113.99   10.10
   5  -4   2  133.09   13.70
  -1   5   2  121.69   10.80
   5  -4   2  131.09   11.30
   5   0  -2 1235.88   56.89
   5   0  -2 1138.99   55.29
   0  -5  -2 1167.38   55.59
   5  -5   2 1196.58   54.49
   5  -5   2 1169.78   57.09
  -5   0   2 1041.80   56.79
   5  -5   2 1174.48   56.79
   6  -1  -2  540.55   29.70
  -1  -5  -2  529.05   29.50
   6  -1  -2  504.65   30.70
  -6   1   2  543.55   33.50
   5  -6   2  539.95   31.20
   5  -6   2  563.14   28.20
   7  -2  -2  111.59   14.90
   7  -2  -2  112.79   16.10
  -2  -5  -2  121.09   14.80
   5  -7   2  107.79   14.30
  -7   2   2  128.19   19.90
   5  -7   2   92.09   14.60
   8  -3  -2  279.77   25.30
   8  -3  -2  295.57   25.80
   8  -3  -2  264.67   24.50
  -8   3   2  302.17   27.10
   5  -8   2  281.67   22.90
   5  -8   2  287.87   22.30
   9  -4  -2  211.38   30.10
  -4  -5  -2  224.78   32.50
   9  -4  -2  262.27   26.90
   9  -4  -2  256.27   35.90
   9  -4  -2  262.47   29.10
  -9   4   2  211.98   30.70
   5  -9   2  292.27   43.20
  -9   4   2  262.17   28.50
  -5  -5  -2  924.11   56.69
  10  -5  -2  963.50   54.09
  -5  -5  -2  794.52   56.69
  10  -5  -2  930.51   54.19
   5   5   2  980.00   54.99
   5 -10   2  837.82   59.49
   5 -10   2  947.91   50.89
 -10   5   2  961.80   56.09
   5 -10   2  950.40   62.39
   5 -10   2  980.10   58.79
   5   5   2  855.31   58.29
   5 -10   2  777.12   55.09
   5 -10   2  967.80   56.29
 -10   5   2  824.42   56.69
  -6  -5  -2   13.70   25.40
  -6  -5  -2    7.80   16.60
  -6  -5  -2    4.60   18.80
  -6  -5  -2  -30.90   46.80
  11  -6  -2   30.50   17.60
  11  -6  -2   16.90   23.00
   5 -11   2   10.00   15.20
 -11   6   2    3.10   15.90
 -11   6   2   31.30   24.70
   6   5   2   14.70   20.10
   5 -11   2   25.50   17.50
   6   5   2   19.00   18.80
   5 -11   2   -1.00   14.80
   5 -11   2  -13.70   39.00
   5 -11   2   24.00   19.80
   5 -11   2   -2.00   20.80
   5 -11   2    5.80   21.50
  -6  -4  -2    2.90   16.70
  10  -6  -2    6.80   16.70
  10  -6  -2   14.80   16.90
  -6  -4  -2    4.90   20.20
  -6  -4  -2   14.30   29.10
  10  -6  -2   21.00   17.00
  -6  -4  -2   30.50   18.20
   6   4   2   -6.00   19.50
   4 -10   2   27.30   28.90
   4 -10   2   13.40   24.00
 -10   6   2  -18.10   22.70
   4 -10   2    8.00   24.30
 -10   6   2   20.20   18.50
   4 -10   2   49.70   22.20
   4 -10   2   -5.40   12.80
   4 -10   2   19.70   19.90
   6   4   2   -5.80   16.40
   4 -10   2   13.30   16.60
  -6  -3  -2  264.17   37.30
   9  -6  -2  212.68   26.10
   9  -6  -2  234.88   26.80
  -6  -3  -2  245.28   37.70
  -6  -3  -2  237.78   34.00
  -6  -3  -2  292.87   26.50
   9  -6  -2  237.68   33.40
  -9   6   2  213.18   35.00
  -9   6   2  277.27   34.40
   3  -9   2  243.88   34.10
   6   3   2  260.57   33.80
   3  -9   2  276.47   42.30
   3  -9   2  245.58   22.40
   3  -9   2  269.17   39.60
   3  -9   2  256.87   38.60
   8  -6  -2 1819.92   90.59
  -2   8  -2 1827.12   89.09
   8  -6  -2 1825.32   88.19
   8  -6  -2 1897.31   89.79
  -6  -2  -2 1845.92   89.29
   2  -8   2 1818.52   88.09
   6   2   2 1927.81   90.89
   7  -6  -2  167.58   17.70
  -1   7  -2  148.89   19.30
   7  -6  -2  160.28   19.00
   7  -6  -2  160.98   16.50
  -6  -1  -2  134.79   20.40
   6   1   2  156.88   19.60
   1  -7   2  142.69   17.20
   6  -6  -2  944.11   49.50
  -6   0  -2  903.71   50.19
   6  -6  -2  951.20   48.10
   6  -6  -2  965.20   46.20
   6   0   2  955.90   47.50
   6   0   2  955.40   48.70
   0  -6   2  931.91   46.70
  -6   6   2  922.61   45.80
   5  -6  -2  526.85   27.10
   5  -6  -2  519.65   29.60
  -6   1  -2  486.95   32.00
   6  -1   2  534.55   30.30
   6  -1   2  508.95   28.80
  -5   6   2  519.95   27.70
   6  -1   2  519.35   29.00
  -1  -5   2  528.15   28.60
  -6   2  -2 1246.88   62.29
   4  -6  -2 1231.88   57.29
   6  -2   2 1255.07   59.09
  -2  -4   2 1194.18   58.79
   6  -2   2 1207.28   59.99
   6  -2   2 1275.27   59.29
  -4   6   2 1254.97   58.29
   3  -6  -2  696.13   35.20
   3   3  -2  640.94   33.00
   3   3  -2  670.73   35.80
   3  -6  -2  667.93   32.20
  -3   6   2  722.93   34.40
   6  -3   2  657.33   34.80
   6  -3   2  676.73   34.40
  -3  -3   2  612.04   35.50
   6  -3   2  675.43   36.90
   4   2  -2 1197.28   56.79
   4   2  -2 1224.38   58.89
   2  -6  -2 1211.68   54.99
   6  -4   2 1237.08   57.89
  -2   6   2 1230.18   57.59
   6  -4   2 1184.78   58.99
   6  -4   2 1166.88   56.99
  -4  -2   2 1205.28   58.99
   1  -6  -2  570.54   29.60
   5   1  -2  526.75   28.50
   5   1  -2  532.65   30.70
   6  -5   2  507.15   30.80
  -1   6   2  529.75   29.80
  -5  -1   2  490.65   30.70
   6  -5   2  504.15   30.90
   6  -5   2  529.85   28.20
   0  -6  -2  940.41   47.70
   6   0  -2  972.90   49.90
   6   0  -2  947.11   48.00
   6  -6   2  990.70   50.79
   6  -6   2  910.61   49.10
   0   6   2  967.00   48.70
   6  -6   2  961.30   47.00
  -6   0   2  961.00   50.99
  -1  -6  -2  133.39   16.90
   7  -1  -2  131.99   19.20
   7  -1  -2  137.69   16.80
   6  -7   2  136.29   16.60
  -7   1   2  143.39   19.90
   6  -7   2  154.78   16.80
   8  -2  -2 1857.71   90.79
  -2  -6  -2 1823.12   87.99
   8  -2  -2 1819.92   90.19
   6  -8   2 1900.81   89.89
  -8   2   2 1843.82   91.59
   6  -8   2 1917.51   88.29
  -3  -6  -2  204.78   39.20
  -3  -6  -2  245.98   36.70
   9  -3  -2  218.88   35.70
   9  -3  -2  179.28   28.50
   9  -3  -2  287.87   34.00
   9  -3  -2  258.87   31.90
  -3  -6  -2  244.18   38.10
   6  -9   2  208.48   35.40
   6  -9   2  208.78   36.50
   6  -9   2  234.88   34.50
  -9   3   2  300.87   33.10
  -9   3   2  246.08   27.20
   6  -9   2  231.58   29.40
  10  -4  -2    4.90   16.40
  -4  -6  -2   14.20   27.70
  -4  -6  -2   -4.00   18.10
  10  -4  -2    0.90   22.40
  10  -4  -2   -9.10   19.50
  -4  -6  -2    1.10   17.10
   6 -10   2    3.00   23.60
   6 -10   2    8.80   18.50
   6 -10   2   -2.90   19.40
   6 -10   2   32.10   18.60
   6 -10   2   -6.90   11.50
 -10   4   2   -9.60   32.60
 -10   4   2    5.30   17.80
   6 -10   2   -6.90   26.40
 -10   4   2   13.90   17.60
   4   6   2   37.30   17.70
  11  -5  -2  -12.30   21.40
  -5  -6  -2   21.30   18.90
  11  -5  -2   21.40   18.40
  -5  -6  -2   17.30   17.10
  -5  -6  -2  -29.50   24.40
   5   6   2   42.60   21.60
 -11   5   2  -31.20   22.00
   6 -11   2   32.50   19.90
   6 -11   2  -12.10   16.80
   6 -11   2   -5.50   22.40
   6 -11   2   10.90   14.80
   6 -11   2   10.20   20.10
   6 -11   2   13.60   15.90
   5   6   2    6.00   20.10
 -11   5   2   45.50   18.10
  12  -6  -2  641.24   53.29
  -6  -6  -2  687.73   51.39
  -6  -6  -2  654.03   53.29
  -6  -6  -2  635.74   43.50
  12  -6  -2  645.24   42.30
  -6  -6  -2  643.24   43.80
   6   6   2  660.23   48.90
   6 -12   2  646.34   42.90
   6 -12   2  645.24   42.80
 -12   6   2  528.35   55.29
   6 -12   2  628.04   48.60
   6 -12   2  646.24   46.10
   6   6   2  625.44   44.90
   6 -12   2  681.43   44.90
   6 -12   2  699.13   42.30
 -12   6   2  595.04   41.70
  13  -7  -2   75.69   18.90
  -7  -6  -2   84.49   23.60
  -7  -6  -2   80.89   16.10
   7   6   2   80.59   16.00
   6 -13   2   55.49   18.30
 -13   7   2  -10.80   33.50
   6 -13   2   51.39   18.50
 -13   7   2   86.99   20.50
   6 -13   2   68.39   16.30
   6 -13   2  126.79   22.00
  -7  -5  -2   81.69   16.90
  -7  -5  -2   62.89   32.70
  12  -7  -2   48.00   15.40
  -7  -5  -2   66.89   23.00
  12  -7  -2   42.90   29.60
   7   5   2   51.89   24.40
   5 -12   2   31.50   17.50
   5 -12   2   45.90   18.90
   5 -12   2   78.89   16.20
   5 -12   2   29.30   17.30
   5 -12   2   47.10   21.90
   7   5   2   39.80   16.90
 -12   7   2   25.70   33.10
 -12   7   2   59.99   17.00
   5 -12   2   71.09   28.70
   5 -12   2   52.49   16.40
  -7  -4  -2   47.50   18.80
  11  -7  -2   88.29   18.00
  11  -7  -2   43.30   25.50
  -7  -4  -2   19.10   17.30
   4 -11   2   86.59   17.80
   7   4   2   49.70   16.70
   4 -11   2   41.40   20.30
   4 -11   2   15.80   25.40
 -11   7   2   39.10   18.50
   4 -11   2   65.69   20.20
   7   4   2   72.39   21.90
   4 -11   2   -2.20   42.40
   4 -11   2   39.80   15.60
   4 -11   2   54.39   20.50
  10  -7  -2  103.29   20.60
  -7  -3  -2   89.39   23.40
  10  -7  -2  105.99   27.70
  10  -7  -2   75.79   18.30
  -7  -3  -2   98.69   23.50
  -7  -3  -2   47.40   27.80
  10  -7  -2   64.29   20.00
   3 -10   2   94.59   29.10
   3 -10   2   69.19   15.40
   3 -10   2   46.40   22.90
   7   3   2   50.99   18.00
 -10   7   2  113.59   21.40
   3 -10   2   94.39   24.00
   7   3   2   53.39   20.60
   3 -10   2   68.69   19.00
   3 -10   2   62.09   22.60
   9  -7  -2  136.39   31.00
   9  -7  -2  120.99   27.80
  -7  -2  -2  178.38   25.20
   9  -7  -2  157.08   22.70
  -7  -2  -2  162.48   27.70
  -7  -2  -2  153.68   23.90
   9  -7  -2  153.98   23.20
   9  -7  -2  152.28   23.40
  -7  -2  -2  218.58   33.40
  -9   7   2  115.39   24.10
   2  -9   2  153.78   26.90
   7   2   2  152.48   23.20
   2  -9   2  157.68   20.60
   7   2   2  134.89   24.30
   2  -9   2  192.18   33.40
   2  -9   2  136.19   23.00
  -1   8  -2  334.67   30.40
  -7  -1  -2  325.87   26.60
   8  -7  -2  319.87   27.10
   8  -7  -2  310.97   26.20
   8  -7  -2  322.27   27.90
   1  -8   2  278.67   24.70
   7   1   2  309.47   26.60
   7   1   2  320.67   45.10
   7  -7  -2   45.10   12.80
  -7   0  -2   54.19   14.60
   7  -7  -2   64.99   12.80
   7  -7  -2   73.59   16.30
   0   7  -2   49.99   13.40
   7   0   2   30.60   15.00
   7   0   2   42.60   12.80
   0  -7   2   46.80   11.70
   6  -7  -2  148.89   17.00
  -7   1  -2  116.29   20.90
   6  -7  -2  149.09   15.20
   7  -1   2  170.08   19.70
   7  -1   2  185.88   20.10
   7  -1   2  133.79   17.20
  -1  -6   2  160.48   18.00
  -7   2  -2  137.79   22.30
   5  -7  -2  114.89   14.70
   5  -7  -2   85.69   11.60
   7  -2   2  100.39   16.60
  -5   7   2   97.39   14.70
   7  -2   2  149.49   15.70
  -2  -5   2  108.59   16.90
   7  -2   2  115.39   16.10
  -7   3  -2  569.04   34.80
   4  -7  -2  494.35   29.30
   4  -7  -2  456.95   26.80
   3   4  -2  505.55   30.60
   7  -3   2  530.15   29.40
  -3  -4   2  468.55   35.30
   7  -3   2  490.25   30.70
  -4   7   2  545.85   31.50
   7  -3   2  486.75   29.40
  -7   4  -2  504.75   37.30
   3  -7  -2  502.95   28.80
   4   3  -2  469.75   30.60
   4   3  -2  497.45   27.40
   7  -4   2  478.95   28.20
  -3   7   2  509.75   29.60
   7  -4   2  504.05   29.40
   7  -4   2  476.45   30.40
  -4  -3   2  500.75   30.60
   2  -7  -2  102.49   13.90
   5   2  -2  121.79   13.20
   5   2  -2  117.49   16.00
  -2   7   2  119.29   15.40
   7  -5   2  111.49   13.90
   7  -5   2  116.59   16.30
  -5  -2   2   84.59   14.30
   6   1  -2  157.88   18.20
   1  -7  -2  161.98   15.70
   6   1  -2  165.98   16.00
   7  -6   2  142.79   15.90
   7  -6   2  134.39   17.60
  -6  -1   2  164.58   20.30
  -1   7   2  138.29   18.00
   7  -6   2  128.09   18.50
   7   0  -2   62.79   13.90
   7   0  -2   44.80   12.40
   0  -7  -2   42.90   10.50
   7  -7   2   37.40   16.40
   7  -7   2   49.20   12.60
   7  -7   2   53.69   13.80
  -7   0   2   51.49   13.40
   0   7   2   51.19   13.60
   8  -1  -2  311.97   30.00
   8  -1  -2  310.57   27.10
  -1  -7  -2  311.37   25.50
   1   7   2  329.97   30.90
   7  -8   2  340.97   26.60
   7  -8   2  313.17   27.90
  -8   1   2  321.27   29.60
   9  -2  -2  136.09   24.50
   9  -2  -2  137.79   25.10
   9  -2  -2  176.68   25.10
   9  -2  -2  148.19   22.60
   9  -2  -2  171.18   34.10
  -2  -7  -2  208.78   27.20
  -2  -7  -2  167.08   26.10
  -2  -7  -2  112.99   22.90
   7  -9   2  168.88   28.00
   7  -9   2  171.68   27.30
   7  -9   2  194.88   30.50
   7  -9   2  167.48   21.70
  -9   2   2  151.88   25.10
  -9   2   2  185.28   32.80
   2   7   2  203.18   26.50
   7  -9   2  134.19   26.40
  -9   2   2  154.38   27.90
  10  -3  -2   95.79   23.20
  10  -3  -2   81.29   21.70
  -3  -7  -2   61.69   19.60
  10  -3  -2   67.09   20.00
  -3  -7  -2  119.29   34.00
   7 -10   2   93.59   21.30
   7 -10   2   47.60   22.10
   7 -10   2   56.09   16.10
 -10   3   2   29.50   27.50
   7 -10   2   74.59   21.30
 -10   3   2   92.89   23.50
   3   7   2   56.89   18.60
   3   7   2   70.79   24.30
   7 -10   2  105.39   29.20
   7 -10   2   67.29   20.70
  -4  -7  -2   51.69   20.00
  11  -4  -2   44.50   20.70
  11  -4  -2   52.39   20.80
  -4  -7  -2   43.70   19.60
  -4  -7  -2   14.80   26.00
  -4  -7  -2   55.99   25.40
  11  -4  -2   63.39   20.40
 -11   4   2   41.90   21.60
   7 -11   2   64.09   25.70
   7 -11   2   47.50   20.70
   4   7   2   62.09   21.80
 -11   4   2   94.49   20.30
   7 -11   2   67.19   19.30
   7 -11   2   55.49   17.70
   7 -11   2   53.29   17.50
   7 -11   2   50.69   18.60
 -11   4   2   43.30   29.10
  -5  -7  -2   66.29   19.00
  -5  -7  -2   67.69   21.80
  -5  -7  -2   81.79   22.60
  12  -5  -2   92.49   27.30
  12  -5  -2   58.19   16.70
  -5  -7  -2   36.50   15.90
   7 -12   2   62.29   23.20
 -12   5   2   59.09   25.20
 -12   5   2   39.30   16.10
   7 -12   2   27.80   17.70
   5   7   2   80.69   25.30
   5   7   2   42.80   20.10
   7 -12   2   29.30   16.60
   7 -12   2   79.19   17.80
   7 -12   2   73.29   18.90
   7 -12   2   39.20   15.80
  -6  -7  -2   74.09   19.00
  -6  -7  -2   69.19   22.30
  -6  -7  -2   62.89   21.10
  -6  -7  -2   81.09   14.00
   7 -13   2   37.20   16.40
   7 -13   2   97.09   15.00
   7 -13   2   20.60   23.00
   6   7   2   71.69   17.40
 -13   6   2   76.49   23.60
   7 -13   2   96.19   16.10
   7 -13   2   38.30   18.60
   7 -13   2   70.09   14.20
 -13   6   2   59.99   30.90
 -13   6   2   72.59   17.00
  14  -7  -2   24.00   10.00
  -7  -7  -2   39.30   14.80
  -7  -7  -2   27.40   11.60
 -14   7   2  -29.60   23.20
   7 -14   2   30.50   23.10
   7 -14   2   21.40   12.80
   7 -14   2   22.00   10.70
   7   7   2   -0.20   17.00
  14  -8  -2   10.50    9.20
  14  -8  -2   13.00   12.50
  -8  -6  -2    9.60   13.30
 -14   8   2    3.90   18.10
   8   6   2   18.80   10.60
   6 -14   2    7.90   14.40
   6 -14   2   16.80   13.00
  13  -8  -2  137.49   20.40
  -8  -5  -2  165.78   38.60
  -8  -5  -2  174.08   25.30
   8   5   2  170.88   23.20
   5 -13   2  177.08   33.40
   5 -13   2  165.08   23.50
   5 -13   2  194.58   26.00
   5 -13   2  143.59   20.00
  -8  -4  -2   22.50   20.10
  12  -8  -2    2.80   13.60
  -8  -4  -2   20.20   17.20
   4 -12   2   20.10   16.60
   8   4   2    2.40   15.00
 -12   8   2   -5.20   15.30
   8   4   2  -33.60   23.60
   4 -12   2   38.00   23.60
   4 -12   2    6.50   16.60
   4 -12   2   -1.70   17.30
  11  -8  -2  169.18   30.10
  11  -8  -2  107.09   18.50
  11  -8  -2  211.68   28.70
  11  -8  -2  109.29   23.10
  -8  -3  -2  127.29   22.80
  -8  -3  -2  144.99   22.50
   8   3   2  154.48   25.60
   3 -11   2  175.88   31.10
   8   3   2  191.18   28.70
   3 -11   2  152.88   27.40
   3 -11   2  159.18   27.90
   3 -11   2  206.38   28.20
 -11   8   2  164.18   27.20
   3 -11   2  177.78   31.10
   3 -11   2  198.08   26.80
  10  -8  -2   39.80   17.30
  10  -8  -2   27.90   23.20
  -8  -2  -2   -8.20   20.40
  -8  -2  -2   25.10   16.20
  10  -8  -2   36.70   23.30
  10  -8  -2    8.40   15.10
  -8  -2  -2   -1.10   22.30
   8   2   2   44.50   19.30
   8   2   2    5.50   15.40
   2 -10   2   35.10   14.90
   2 -10   2   42.00   18.00
   2 -10   2   -3.30   19.10
 -10   8   2   39.00   19.40
   2 -10   2   24.00   22.50
   2 -10   2   45.10   21.20
   9  -8  -2  421.26   38.30
  -8  -1  -2  420.16   44.50
  -8  -1  -2  384.66   42.40
  -8  -1  -2  347.67   32.80
   9  -8  -2  418.76   36.10
   9  -8  -2  386.06   45.20
   9  -8  -2  360.76   41.10
  -1   9  -2  414.26   41.60
   9  -8  -2  356.96   31.40
   1  -9   2  358.06   40.00
   8   1   2  370.96   31.20
   8   1   2  382.36   31.70
  -9   8   2  384.16   38.50
   1  -9   2  413.66   41.10
   1  -9   2  382.76   42.90
   1  -9   2  382.26   31.20
   1  -9   2  379.36   38.00
  -8   0  -2   42.70   26.70
   8  -8  -2   -2.30   24.30
   8  -8  -2   23.70   21.20
   8  -8  -2  -26.40   22.20
   0   8  -2   15.00   18.90
  -8   0  -2    8.10   13.40
   8  -8  -2   16.60   19.10
   8  -8  -2   45.50   20.10
   8   0   2    1.60   13.50
   0  -8   2    8.80   19.60
   0  -8   2   13.50   13.20
   8   0   2   29.30   20.90
   0  -8   2   66.89   30.80
   0  -8   2    4.90   20.60
   8   0   2  -25.40   19.20
   0  -8   2   -2.10   21.20
   7  -8  -2  316.37   24.90
  -8   1  -2  318.87   30.80
   7  -8  -2  321.67   28.40
   8  -1   2  331.67   30.50
  -1  -7   2  310.37   26.00
   8  -1   2  306.67   26.60
   8  -1   2  312.07   27.50
   6  -8  -2 1808.42   86.79
   6  -8  -2 1907.11   89.09
  -8   2  -2 1847.82   91.59
   2   6  -2 1850.11   90.29
   8  -2   2 1880.61   89.09
  -2  -6   2 1819.12   87.69
   8  -2   2 1858.81   90.19
   5  -8  -2  306.97   23.40
  -8   3  -2  263.47   28.20
   3   5  -2  287.37   26.60
   8  -3   2  346.57   26.00
   8  -3   2  275.17   24.20
   4  -8  -2    0.00    9.30
  -8   4  -2   17.00   18.10
   4   4  -2   12.10   10.40
  -4  -4   2   11.10   14.30
   8  -4   2    1.30   13.70
  -4   8   2   12.30   12.80
   8  -4   2   11.00   11.80
   3  -8  -2  307.27   22.40
  -8   5  -2  336.87   33.80
   5   3  -2  291.97   26.10
  -5  -3   2  282.27   26.20
   8  -5   2  319.97   24.20
   8  -5   2  247.48   26.00
  -3   8   2  283.57   25.80
   6   2  -2 1940.21   89.39
   2  -8  -2 1811.02   89.29
   6   2  -2 1851.01   90.89
   8  -6   2 1867.21   91.09
   8  -6   2 1889.81   89.49
  -6  -2   2 1893.01   90.39
   1  -8  -2  313.37   24.20
   7   1  -2  358.76   26.50
   7   1  -2  306.47   26.90
   8  -7   2  311.77   30.50
   8  -7   2  342.27   28.50
  -7  -1   2  308.87   26.30
   8  -7   2  330.17   26.70
  -1   8   2  270.47   28.30
   0  -8  -2   37.80   21.10
   8   0  -2   17.50   17.40
   0  -8  -2   -3.50   21.10
   8   0  -2   25.50   16.00
   8   0  -2   13.10   11.80
  -8   0   2   10.00   25.30
  -8   0   2   12.10   14.30
  -8   0   2   63.49   21.10
   8  -8   2    0.40   21.70
   8  -8   2   24.80   27.90
   0   8   2   -0.20   18.60
   8  -8   2   -1.90   15.50
   8  -8   2   -7.20   22.80
  -1  -8  -2  369.36   36.50
  -1  -8  -2  384.16   30.70
   9  -1  -2  262.17   41.60
   9  -1  -2  381.96   34.90
   9  -1  -2  396.56   34.10
  -1  -8  -2  328.07   36.20
   9  -1  -2  362.86   54.79
   9  -1  -2  360.76   36.20
   8  -9   2  391.06   29.60
   8  -9   2  283.67   39.70
   1   8   2  365.46   40.50
  -9   1   2  435.36   35.10
  -9   1   2  429.16   47.50
   8  -9   2  393.66   45.00
  -9   1   2  344.17   49.90
   8  -9   2  425.96   38.90
   8  -9   2  401.56   45.00
  -2  -8  -2   31.10   17.90
  -2  -8  -2   71.39   27.90
  10  -2  -2   18.40   17.10
  -2  -8  -2   22.60   20.30
  10  -2  -2   67.19   25.70
  -2  -8  -2   11.20   31.00
  10  -2  -2  -17.70   17.00
   2   8   2   22.20   27.80
   8 -10   2   21.70   21.00
   8 -10   2   22.80   18.70
   8 -10   2   21.30   19.20
   8 -10   2   13.00   14.20
   8 -10   2   23.40   22.80
   2   8   2   71.39   22.80
 -10   2   2   10.30   16.30
 -10   2   2    1.10   23.80
 -10   2   2   53.59   23.50
  -3  -8  -2  112.99   29.00
  -3  -8  -2  108.29   19.50
  11  -3  -2  160.08   28.20
  -3  -8  -2  162.08   29.70
  11  -3  -2  123.59   25.80
  11  -3  -2  145.39   24.10
  -3  -8  -2  203.88   31.70
   8 -11   2  190.48   41.40
   8 -11   2  128.09   22.60
 -11   3   2  185.18   26.80
   8 -11   2  199.28   28.90
   8 -11   2  129.39   20.60
   8 -11   2  150.08   22.00
   3   8   2  212.78   34.80
   8 -11   2  188.78   33.20
  -4  -8  -2  -26.00   21.10
  12  -4  -2   16.60   18.40
  12  -4  -2  -26.30   25.20
  12  -4  -2   -4.00   16.60
  -4  -8  -2   23.40   15.70
  -4  -8  -2   11.30   15.90
  -4  -8  -2   -8.50   22.00
 -12   4   2  -38.10   21.80
   8 -12   2  -15.30   17.70
   8 -12   2  -20.60   27.40
   8 -12   2   20.20   16.10
   4   8   2  -16.60   25.10
   8 -12   2   44.10   17.30
   8 -12   2   18.80   15.40
 -12   4   2   18.30   16.00
   8 -12   2   26.30   17.50
  -5  -8  -2  124.19   17.90
  -5  -8  -2  146.29   22.80
  -5  -8  -2  135.29   23.90
  13  -5  -2  151.08   21.70
  -5  -8  -2  117.79   21.10
   8 -13   2  142.89   24.60
 -13   5   2  143.79   29.20
   8 -13   2  134.89   21.10
   8 -13   2  167.88   24.60
   8 -13   2  156.28   22.60
  -6  -8  -2    9.00   10.90
  -6  -8  -2   39.10   14.90
  -6  -8  -2   39.80   18.50
  14  -6  -2   -2.10    9.60
   8 -14   2   19.50   14.70
   8 -14   2   32.00   10.70
   8 -14   2    0.90   11.90
  -9  -5  -2   28.40   12.80
  14  -9  -2   29.60   13.00
   5 -14   2   40.30   13.70
   5 -14   2   39.90   16.70
   9   5   2   41.90   10.00
 -14   9   2   36.70   16.50
  13  -9  -2    3.60   14.10
  -9  -4  -2   17.50   24.00
  -9  -4  -2   13.00   14.60
  13  -9  -2    8.80   10.40
   4 -13   2   38.90   15.40
   4 -13   2   -1.90   20.90
   9   4   2    7.40   11.10
   4 -13   2    3.10   15.10
  12  -9  -2   38.50   13.10
  12  -9  -2   44.90   18.70
  -9  -3  -2   63.79   21.30
   3 -12   2  -11.10   21.80
   9   3   2   26.50   13.90
   3 -12   2    9.70   20.50
   3 -12   2   14.30   16.20
   9   3   2   -3.80   22.90
   3 -12   2   18.50   17.40
 -12   9   2   31.00   16.50
  11  -9  -2   37.70   19.20
  11  -9  -2    4.70   14.10
  11  -9  -2    5.80   26.60
  -9  -2  -2  -24.50   19.20
  11  -9  -2   17.10   21.20
  11  -9  -2   11.10   20.20
   2 -11   2   15.40   19.70
   9   2   2    3.80   15.30
   2 -11   2   -3.70   20.60
 -11   9   2   27.40   17.10
   9   2   2   37.70   38.60
   2 -11   2   16.30   17.20
   2 -11   2   11.60   18.30
  10  -9  -2  226.58   30.80
  10  -9  -2  218.98   36.90
  10  -9  -2  225.88   30.10
  -9  -1  -2  224.28   30.50
  -9  -1  -2  270.67   37.10
  10  -9  -2  247.08   38.10
  10  -9  -2  214.58   35.10
   9   1   2  264.67   33.30
 -10   9   2  248.28   36.80
   1 -10   2  250.17   35.60
   9   1   2  223.08   29.00
   1 -10   2  279.57   31.50
   1 -10   2  200.78   31.30
   1 -10   2  292.07   35.50
   9  -9  -2  189.98   31.50
   9  -9  -2  195.28   27.60
   9  -9  -2  182.48   24.40
   9  -9  -2  205.68   31.60
  -9   0  -2  132.59   30.40
   0   9  -2  157.48   31.90
  -9   0  -2  158.58   30.30
   9  -9  -2  197.48   28.00
   9  -9  -2  186.48   29.20
   0  -9   2  164.18   26.50
   9   0   2  182.58   26.20
   9   0   2  197.98   28.60
   0  -9   2  138.29   23.60
   0  -9   2  154.78   21.10
  -9   9   2  183.58   28.30
   0  -9   2  220.58   32.50
  -9   1  -2  258.97   42.00
  -9   1  -2  384.26   34.80
   1   8  -2  473.15   40.50
  -9   1  -2  296.37   43.10
   8  -9  -2  396.06   39.00
   1   8  -2  355.36   39.30
   8  -9  -2  382.16   48.70
   8  -9  -2  398.46   38.70
   8  -9  -2  333.37   37.80
   8  -9  -2  368.56   30.00
   9  -1   2  331.87   36.70
  -1  -8   2  374.26   31.70
  -1  -8   2  311.97   42.90
  -1  -8   2  416.76   38.30
   9  -1   2  365.16   31.20
  -1  -8   2  386.36   39.00
  -1  -8   2  364.56   55.79
   9  -1   2  363.86   32.80
   9  -1   2  331.57   46.20
   7  -9  -2  278.87   48.00
   7  -9  -2  152.78   25.30
   2   7  -2  172.08   33.00
   7  -9  -2  152.28   26.90
   7  -9  -2  158.68   19.80
  -9   2  -2  154.48   25.80
  -9   2  -2  183.78   30.00
   7  -9  -2  202.98   28.30
  -9   2  -2  188.58   26.30
  -2  -7   2  208.28   35.90
  -2  -7   2  166.58   31.10
   9  -2   2  136.49   23.40
   9  -2   2  139.39   23.00
  -2  -7   2  122.19   26.40
   9  -2   2  137.29   28.20
   9  -2   2  195.48   23.60
  -2  -7   2  104.69   21.60
  -2  -7   2  115.09   22.40
   6  -9  -2  236.08   34.50
   6  -9  -2  192.58   31.30
   6  -9  -2  206.68   34.50
  -9   3  -2  211.88   30.40
  -9   3  -2  269.67   44.30
   6  -9  -2  273.27   44.00
  -9   3  -2  247.18   28.80
  -3  -6   2  268.27   44.90
   9  -3   2  223.68   30.90
  -3  -6   2  224.18   34.30
   9  -3   2  247.18   26.90
   9  -3   2  232.68   29.90
  -3  -6   2  202.68   35.80
  -3  -6   2  187.28   34.50
  -9   4  -2  251.27   30.20
   5  -9  -2  273.77   29.50
  -9   4  -2  304.47   34.40
   5  -9  -2  213.28   38.60
   4   5  -2  277.07   27.10
  -4  -5   2  278.27   34.00
   9  -4   2  285.07   45.50
   9  -4   2  241.08   31.20
  -4  -5   2  312.97   41.80
   9  -4   2  252.37   29.10
  -4  -5   2  222.88   34.30
   9  -4   2  245.08   25.90
   4  -9  -2  309.07   33.70
   4  -9  -2  270.37   44.60
   5   4  -2  204.78   26.20
  -9   5  -2  186.18   34.50
  -9   5  -2  282.37   34.00
  -5  -4   2  296.07   30.30
  -5  -4   2  226.38   31.70
   9  -5   2  239.08   25.70
  -5  -4   2  172.48   31.50
   9  -5   2  253.87   28.00
   9  -5   2  197.88   29.90
  -5  -4   2  263.37   39.90
   9  -5   2  285.07   26.10
   3  -9  -2  229.58   32.20
   6   3  -2  279.57   33.70
   3  -9  -2  254.17   38.30
   3  -9  -2  201.98   29.60
   3  -9  -2  222.08   33.50
  -9   6  -2  226.58   34.40
   9  -6   2  238.48   32.70
  -6  -3   2  236.98   27.60
  -6  -3   2  220.58   33.00
   9  -6   2  252.07   25.20
   9  -6   2  226.28   25.80
  -6  -3   2  247.98   37.30
  -3   9   2  216.78   31.70
  -6  -3   2  205.18   31.80
   2  -9  -2  136.69   29.20
   2  -9  -2  221.38   27.80
   2  -9  -2  219.98   32.60
   2  -9  -2  138.49   35.70
  -9   7  -2  176.18   26.10
   2  -9  -2  142.39   24.90
   7   2  -2  183.08   25.00
   7   2  -2  200.78   28.50
   2  -9  -2  166.48   19.80
  -7  -2   2  161.88   30.60
  -7  -2   2  148.59   24.60
   9  -7   2  139.69   21.80
   9  -7   2  117.69   30.10
   9  -7   2  149.39   24.40
  -2   9   2  181.78   26.20
  -7  -2   2  131.89   23.00
   9  -7   2  182.68   30.80
   9  -7   2  144.49   31.40
   1  -9  -2  416.06   30.30
   8   1  -2  370.06   33.50
   1  -9  -2  378.06   38.70
  -9   8  -2  303.37   41.20
   8   1  -2  378.36   35.80
   1  -9  -2  393.66   38.80
   1  -9  -2  473.35   51.69
   9  -8   2  309.97   35.60
  -8  -1   2  412.46   32.90
   9  -8   2  280.67   42.30
   9  -8   2  331.47   36.30
   9  -8   2  393.26   30.40
  -8  -1   2  315.67   46.80
   9  -8   2  352.56   43.80
  -8  -1   2  415.76   39.50
  -1   9   2  311.87   39.40
   0  -9  -2  187.68   33.30
   0  -9  -2  152.48   26.20
   9   0  -2  158.08   23.30
   0  -9  -2  192.78   26.00
   9   0  -2  166.98   26.10
   0  -9  -2  184.88   32.40
   9  -9   2  218.58   33.60
   0   9   2  128.69   29.50
   9  -9   2  233.58   36.50
  -9   0   2  144.99   23.30
  -9   0   2  141.39   27.70
   9  -9   2  177.88   24.60
   9  -9   2  134.39   27.00
  10  -1  -2  253.27   29.90
  -1  -9  -2  231.58   32.20
  -1  -9  -2  263.07   42.70
  -1  -9  -2  295.17   33.10
  10  -1  -2  279.97   48.80
  -1  -9  -2  200.58   32.10
  10  -1  -2  250.57   33.30
   9 -10   2  240.68   33.20
 -10   1   2  246.08   39.30
   9 -10   2  249.78   37.40
 -10   1   2  250.97   31.70
   9 -10   2  227.38   39.40
   9 -10   2  280.27   32.50
   9 -10   2  238.98   30.50
  11  -2  -2   34.60   29.10
  11  -2  -2   18.80   22.30
  -2  -9  -2   35.10   21.80
  -2  -9  -2   23.20   16.70
  -2  -9  -2    9.60   16.10
  -2  -9  -2   -1.70   39.20
  11  -2  -2    5.00   15.30
 -11   2   2   -2.80   21.00
 -11   2   2   13.00   18.60
   9 -11   2   13.90   15.90
   9 -11   2   16.40   18.90
   2   9   2   26.20   26.00
   9 -11   2   11.70   19.00
   9 -11   2   28.60   19.10
  12  -3  -2   39.10   18.00
  12  -3  -2   34.00   19.10
  -3  -9  -2    9.70   15.40
  -3  -9  -2   22.70   14.90
  -3  -9  -2   16.20   19.30
  12  -3  -2    3.00   24.20
   9 -12   2    7.70   15.00
   9 -12   2   14.80   18.50
   9 -12   2   41.10   17.20
   9 -12   2   31.60   15.80
   3   9   2   -8.40   27.60
 -12   3   2   66.59   22.50
  -4  -9  -2    8.30   16.80
  13  -4  -2   34.20   14.20
  -4  -9  -2    8.10   12.70
  -4  -9  -2   21.70   13.30
  -4  -9  -2   28.60   19.70
   9 -13   2    5.90   13.00
   9 -13   2   31.10   14.10
   9 -13   2   13.80   12.50
   9 -13   2   28.00   14.30
 -13   4   2   37.50   23.80
  14  -5  -2   34.40   11.00
  -5  -9  -2   26.70    9.80
  -5  -9  -2   41.10   18.40
  -5  -9  -2   20.50   16.90
   9 -14   2   61.39   16.70
   9 -14   2   60.79   11.20
 -10  -4  -2   79.59   14.70
  14 -10  -2   95.69   16.10
  10   4   2   83.09   13.10
 -14  10   2  141.19   25.90
   4 -14   2   78.99   13.60
   4 -14   2   77.19   12.90
 -10  -3  -2   41.10   15.70
  13 -10  -2   54.69   14.20
 -10  -3  -2   26.80   21.40
   3 -13   2   33.70   13.50
   3 -13   2   57.09   18.30
   3 -13   2   43.00   13.80
  10   3   2   40.50   11.30
 -10  -2  -2  247.58   41.00
  12 -10  -2  251.67   23.80
  12 -10  -2  250.47   36.00
  10   2   2  286.47   44.20
  11 -10  -2   46.90   18.20
  11 -10  -2   31.10   26.50
 -10  -1  -2   22.00   20.40
  11 -10  -2   21.30   18.70
  11 -10  -2   -1.60   21.00
  11 -10  -2    1.10   21.50
  11 -10  -2   -7.00   17.30
   1 -11   2   28.80   18.70
   1 -11   2   43.60   17.00
  10   1   2   34.20   22.40
   1 -11   2   24.10   15.90
  10   1   2   29.70   14.30
 -10   0  -2   15.00   17.30
  10 -10  -2   25.10   17.10
  10 -10  -2   14.50   19.10
 -10   0  -2   -6.50   20.10
  10 -10  -2   20.30   19.10
  10 -10  -2   29.50   18.00
  10 -10  -2   -3.50   25.30
  10   0   2   14.70   22.10
   0 -10   2   -5.30   19.50
  10   0   2   12.50   14.50
   0 -10   2   -1.90   15.60
   0 -10   2  -17.00   16.30
   1   9  -2  300.27   42.60
   9 -10  -2  292.87   30.50
   9 -10  -2  255.57   32.50
 -10   1  -2  263.97   32.20
   9 -10  -2  253.27   36.30
   9 -10  -2  204.18   31.00
   9 -10  -2  313.77   37.70
 -10   1  -2  321.87   42.50
 -10   1  -2  275.57   41.90
  -1  -9   2  217.68   32.80
  10  -1   2  239.78   29.70
  -1  -9   2  211.88   38.60
  -1  -9   2  269.07   49.60
  10  -1   2  265.07   35.50
  -1  -9   2  299.37   35.40
  10  -1   2  322.17   48.60
 -10   2  -2   71.59   17.80
   2   8  -2    6.60   21.60
   8 -10  -2   29.60   22.30
   2   8  -2  -10.20   25.30
   8 -10  -2    3.80   20.40
   8 -10  -2    6.80   25.00
 -10   2  -2   24.20   23.40
   8 -10  -2   38.70   19.40
 -10   2  -2   19.30   22.20
   8 -10  -2   32.20   15.60
  10  -2   2   46.90   20.10
  10  -2   2   40.30   23.30
  -2  -8   2   -4.80   27.00
  -2  -8   2   52.29   26.10
  -2  -8   2   50.19   21.20
  10  -2   2   54.59   20.10
  -2  -8   2   23.40   16.30
   3   7  -2   39.70   18.00
 -10   3  -2   45.90   21.60
   7 -10  -2   61.09   26.20
   7 -10  -2   56.49   21.00
 -10   3  -2   96.29   26.60
   7 -10  -2   53.99   21.70
   7 -10  -2   43.40   20.90
   7 -10  -2   74.79   19.00
   7 -10  -2   61.99   14.80
  -3  -7   2   85.59   20.30
  10  -3   2   42.20   18.00
  -3  -7   2   72.09   28.30
  10  -3   2   52.89   21.60
  10  -3   2   52.59   23.80
  -3  -7   2   78.89   29.50
  -3  -7   2   69.99   18.80
   6 -10  -2   -1.40   22.40
   6 -10  -2  -25.50   21.30
 -10   4  -2    9.00   26.90
   6 -10  -2  -18.20   11.90
   6 -10  -2  -31.60   19.40
   4   6  -2   22.30   17.20
   6 -10  -2   -7.00   17.10
 -10   4  -2    8.40   18.40
 -10   4  -2    7.20   17.20
  -4  -6   2   22.00   26.20
  -4  -6   2   -2.20   17.80
  10  -4   2  -14.10   18.00
  -4  -6   2   20.50   29.10
  -4  -6   2   -8.80   36.10
  10  -4   2    8.80   18.80
  -4  -6   2    4.80   20.40
   5 -10  -2  842.02   61.89
   5 -10  -2  917.11   54.79
   5   5  -2  848.12   59.79
   5 -10  -2  944.31   56.19
   5 -10  -2  972.70   61.39
 -10   5  -2  959.70   58.89
   5   5  -2  918.71   55.09
 -10   5  -2  932.21   55.99
   5 -10  -2  927.11   50.79
   5 -10  -2  887.21   56.59
  -5  -5   2  922.51   58.89
  10  -5   2 1001.40   56.49
  -5  -5   2  849.52   69.09
  -5  -5   2  837.82   72.49
  10  -5   2  889.71   56.69
  -5  -5   2  940.21   66.39
  10  -5   2  959.70   55.79
  -5  -5   2  920.81   56.39
   4 -10  -2   18.90   20.70
   6   4  -2   44.50   20.00
   4 -10  -2   10.40   12.10
   4 -10  -2   27.00   43.10
 -10   6  -2   -0.50   17.80
   6   4  -2   13.60   15.90
   4 -10  -2   21.60   23.20
   4 -10  -2   -2.90   20.40
   4 -10  -2   -2.10   24.30
   4 -10  -2   15.40   18.00
  -6  -4   2    7.90   16.40
  10  -6   2  -15.60   14.50
  10  -6   2   -3.90   19.50
  -6  -4   2    8.00   19.70
  -6  -4   2   13.50   23.40
  10  -6   2  -13.20   17.80
   3 -10  -2   53.39   29.90
 -10   7  -2   83.69   21.50
   7   3  -2   68.09   20.70
   7   3  -2   78.89   18.30
   3 -10  -2   82.99   21.50
   3 -10  -2   61.99   17.80
   3 -10  -2   52.79   20.20
   3 -10  -2   66.39   21.40
   3 -10  -2   71.69   16.70
  -7  -3   2   75.09   27.50
  10  -7   2   43.10   18.60
  10  -7   2   66.89   21.40
  10  -7   2   65.39   16.80
  -7  -3   2   53.79   19.50
   2 -10  -2    5.30   26.30
   8   2  -2   30.40   18.40
   8   2  -2   34.80   18.40
   2 -10  -2   22.30   14.00
   2 -10  -2  -16.60   35.90
 -10   8  -2    7.70   19.00
   2 -10  -2   24.00   18.30
   2 -10  -2   41.20   19.30
  -8  -2   2   34.90   18.50
  10  -8   2   46.50   17.60
  -8  -2   2   34.30   17.40
  10  -8   2   36.20   16.40
  10  -8   2  -19.80   22.00
  10  -8   2   15.30   24.70
   9   1  -2  207.08   29.60
   1 -10  -2  220.58   39.90
 -10   9  -2  239.58   35.30
   1 -10  -2  206.58   30.70
   1 -10  -2  246.68   34.20
   9   1  -2  261.67   33.50
   1 -10  -2  271.37   28.90
  -9  -1   2  238.18   30.00
  10  -9   2  277.67   31.00
  10  -9   2  223.38   36.30
  10  -9   2  256.57   34.40
  10  -9   2  279.47   30.80
  -9  -1   2  176.18   30.00
  10  -9   2  241.68   35.20
  10   0  -2   18.60   15.70
 -10  10  -2   25.10   21.90
   0 -10  -2   14.30   16.90
   0 -10  -2   -4.90   20.30
   0 -10  -2  -25.10   26.20
  10   0  -2  -16.30   18.80
   0 -10  -2   27.60   17.80
  10 -10   2   -3.10   15.90
  10 -10   2   45.60   19.60
 -10   0   2   22.00   24.60
  10 -10   2    6.10   17.00
  10 -10   2    6.90   20.50
 -10   0   2   55.59   19.10
  11  -1  -2   50.69   15.10
  -1 -10  -2   14.10   19.70
  11  -1  -2   55.19   26.60
  -1 -10  -2   24.00   16.40
  11  -1  -2   40.40   25.30
  -1 -10  -2   12.80   15.40
  10 -11   2    9.10   16.90
  10 -11   2   19.90   18.20
 -11   1   2   51.39   26.30
  10 -11   2   -6.40   15.60
   1  10   2  -49.20   28.10
 -11   1   2    8.80   20.00
  10 -11   2   40.10   18.60
  12  -2  -2  227.08   39.00
  12  -2  -2  194.58   35.10
 -12   2   2  221.58   35.90
  10 -12   2  233.78   36.20
  -3 -10  -2   22.90   11.10
  -3 -10  -2   -2.60   14.10
  -3 -10  -2   30.60   11.60
  13  -3  -2   22.00   14.00
  13  -3  -2   43.00   14.70
  10 -13   2    9.50   13.10
  10 -13   2   26.10   10.80
  10 -13   2   46.90   14.40
 -13   3   2   51.49   23.50
  -4 -10  -2   95.59   15.20
  -4 -10  -2  129.39   23.20
  14  -4  -2  122.59   15.80
  10 -14   2  112.59   15.00
  10 -14   2  131.19   17.20
  10 -14   2  140.19   22.90
 -11  -3  -2   47.30   12.50
  14 -11  -2   43.70   10.40
   3 -14   2   39.20   14.70
 -14  11   2   14.30   12.60
   3 -14   2   53.59   15.40
  11   3   2   28.30    8.00
 -11  -2  -2   20.00   14.30
  13 -11  -2   38.20   12.80
 -11  -2  -2   35.70   19.20
  11   2   2   30.30    9.70
   2 -13   2   20.20   14.90
   2 -13   2   35.50   12.60
   2 -13   2   38.70   12.10
 -11  -1  -2   70.09   19.90
 -11  -1  -2  129.59   25.90
  12 -11  -2  142.29   18.30
  12 -11  -2  108.29   18.00
  11   1   2  128.29   18.10
   1 -12   2  101.69   16.20
   1 -12   2  100.39   18.30
   1 -12   2  107.79   16.00
  11 -11  -2   95.79   22.80
 -11   0  -2   80.99   22.70
  11 -11  -2   59.59   18.60
  11 -11  -2   92.89   20.00
  11 -11  -2   95.79   23.50
   0 -11   2   74.59   19.30
  11   0   2  100.29   27.90
  11   0   2   79.79   16.50
   0 -11   2   73.89   16.50
  10 -11  -2   36.60   16.90
  10 -11  -2   32.90   18.00
 -11   1  -2   38.60   20.50
  10 -11  -2   49.30   23.20
 -11   1  -2  -12.00   19.30
  10 -11  -2   36.40   19.60
  10 -11  -2   14.60   17.60
  11  -1   2   36.50   25.50
  -1 -10   2   13.10   18.80
  11  -1   2   26.10   15.10
  -1 -10   2   28.70   17.30
  -1 -10   2   37.90   17.40
  11  -1   2   55.09   26.10
  -1 -10   2   85.79   38.30
 -11   2  -2    6.80   20.70
 -11   2  -2   17.50   19.80
 -11   2  -2    1.40   19.00
   9 -11  -2  -35.70   20.40
   9 -11  -2   13.30   18.30
   9 -11  -2  -12.90   19.10
   2   9  -2  -17.50   28.00
   9 -11  -2    3.40   15.60
  11  -2   2  -25.20   20.30
  11  -2   2   -3.20   36.80
  -2  -9   2   25.80   16.80
  -2  -9   2   13.10   23.00
  11  -2   2   -0.90   15.40
  -2  -9   2   19.50   16.10
  -2  -9   2   10.60   21.10
 -11   3  -2  134.99   26.40
   8 -11  -2  130.29   25.90
   8 -11  -2  171.68   24.60
 -11   3  -2  146.49   22.50
   8 -11  -2   90.59   21.60
   3   8  -2   83.69   26.90
   8 -11  -2  173.98   23.00
   8 -11  -2  190.58   33.90
   8 -11  -2  142.19   20.90
 -11   3  -2  164.98   26.20
  11  -3   2  169.18   26.10
  -3  -8   2  190.08   30.00
  11  -3   2  162.48   30.00
  -3  -8   2  215.28   29.90
  -3  -8   2  105.39   26.20
  11  -3   2  113.29   21.30
  -3  -8   2  233.28   37.80
   7 -11  -2   68.99   21.60
 -11   4  -2   60.39   26.30
 -11   4  -2   61.19   23.20
   7 -11  -2   89.19   18.10
   7 -11  -2   35.20   21.00
   7 -11  -2   80.39   21.20
 -11   4  -2   60.79   19.70
   7 -11  -2   87.69   20.40
   4   7  -2   49.80   22.90
   7 -11  -2   80.99   23.10
  -4  -7   2   81.79   18.30
  11  -4   2   35.50   21.70
  -4  -7   2  104.89   21.00
  11  -4   2   54.99   19.60
  -4  -7   2   30.00   22.50
  -4  -7   2   74.29   27.70
   6 -11  -2   20.10   15.50
 -11   5  -2    6.30   18.00
   5   6  -2   38.80   21.20
   6 -11  -2    1.40   18.40
   6 -11  -2   17.30   16.00
   6 -11  -2   10.80   18.20
   6 -11  -2   29.20   16.60
 -11   5  -2   25.10   23.50
   6 -11  -2   12.20   20.40
  -5  -6   2   24.70   32.10
  -5  -6   2   23.40   18.30
  11  -5   2    1.40   20.60
  -5  -6   2   17.80   20.80
  -5  -6   2   27.10   28.70
  -5  -6   2   24.80   17.20
  11  -5   2    7.30   22.20
  11  -5   2   16.60   17.60
 -11   6  -2   -4.10   16.20
   5 -11  -2   28.00   15.60
   5 -11  -2  -21.20   19.10
   6   5  -2   36.20   20.00
 -11   6  -2   11.90   25.50
   5 -11  -2   15.00   16.70
   5 -11  -2   23.70   21.40
   5 -11  -2   41.00   17.20
   5 -11  -2   25.90   17.40
   6   5  -2   24.00   20.80
  11  -6   2  -14.70   20.20
  11  -6   2  -18.40   24.00
  -6  -5   2    4.00   23.80
  -6  -5   2   10.10   18.50
  -6  -5   2   -2.70   16.20
  11  -6   2   -4.10   14.90
  -6  -5   2   10.50   29.90
   4 -11  -2   67.99   16.80
   4 -11  -2   52.09   20.00
   4 -11  -2   93.49   17.70
   4 -11  -2   51.59   19.20
 -11   7  -2   27.50   18.10
   7   4  -2   63.59   22.60
   4 -11  -2   49.60   19.70
   4 -11  -2   80.29   29.40
   7   4  -2   47.90   19.10
  11  -7   2   58.79   20.50
  11  -7   2   70.39   27.70
  -7  -4   2   97.79   19.70
  -7  -4   2   65.99   23.80
  11  -7   2   45.80   16.30
   3 -11  -2  164.08   23.10
   3 -11  -2  160.48   27.40
 -11   8  -2  162.88   28.60
   3 -11  -2  115.99   22.90
   8   3  -2  128.29   25.30
   3 -11  -2  107.99   26.60
   3 -11  -2  176.68   31.50
   8   3  -2  184.88   28.70
  11  -8   2  101.79   26.40
  -8  -3   2  161.88   28.30
  11  -8   2  220.38   32.50
  -8  -3   2  141.69   21.50
  -8  -3   2   99.99   23.00
  11  -8   2  143.89   19.60
   2 -11  -2  -14.90   24.70
 -11   9  -2    5.20   16.80
   2 -11  -2   15.10   16.80
   9   2  -2    6.30   14.20
   2 -11  -2    4.10   17.30
   2 -11  -2    0.50   21.00
  11  -9   2   -0.40   19.90
  -9  -2   2   16.10   19.50
  11  -9   2    9.20   15.10
  11  -9   2   32.80   19.60
  11  -9   2  -23.70   19.50
  11  -9   2  -11.60   19.30
  -9  -2   2   16.30   22.10
  10   1  -2   75.49   25.60
   1 -11  -2   31.60   17.20
 -11  10  -2   20.50   18.00
   1 -11  -2    9.50   16.40
   1 -11  -2  -11.60   19.60
  10   1  -2   24.80   14.90
   1 -11  -2   32.60   20.90
  11 -10   2   -7.10   18.40
  11 -10   2   -7.60   16.60
 -10  -1   2    5.20   20.40
  11 -10   2   43.80   19.50
  11 -10   2   47.40   20.20
 -10  -1   2   21.10   21.20
   0 -11  -2   49.00   14.60
  11   0  -2   77.69   14.70
   0 -11  -2   63.19   16.10
  11   0  -2   75.79   25.60
   0 -11  -2   76.49   20.50
 -11   0   2   22.70   22.00
   0  11   2    7.60   54.79
  11 -11   2  116.59   22.50
  11 -11   2   52.19   21.20
 -11   0   2   71.39   34.50
  11 -11   2  139.79   26.90
  12  -1  -2  102.59   14.70
  12  -1  -2  127.59   30.90
  -1 -11  -2   91.99   17.60
  -1 -11  -2  134.29   22.70
  12  -1  -2  211.38   34.20
  -1 -11  -2  122.49   21.30
  11 -12   2  124.99   21.90
 -12   1   2  128.49   25.20
  11 -12   2  115.99   17.60
  11 -12   2  164.78   24.40
  -2 -11  -2   33.10   13.10
  -2 -11  -2   21.00   11.60
  13  -2  -2   35.30   19.50
  13  -2  -2    7.90   11.30
  -2 -11  -2   29.70   10.70
  11 -13   2   35.40   11.70
  11 -13   2   39.40   10.70
  11 -13   2   22.10   12.80
  -3 -11  -2   47.00   11.60
  -3 -11  -2   44.30    9.40
  14  -3  -2   49.60   11.50
  -3 -11  -2   30.90    8.10
  11 -14   2   35.10    8.50
  11 -14   2   29.50   13.00
  11 -14   2   27.20    9.80
 -12  -1  -2   63.19   15.50
 -12  -1  -2   94.69   17.70
  13 -12  -2   95.79   22.90
  12   1   2   60.09   10.40
   1 -13   2  111.99   17.10
   1 -13   2   73.99   12.20
   1 -13   2   84.89   17.80
 -13  12   2   85.79   19.90
  12 -12  -2    0.90   17.30
  12 -12  -2   29.80   13.40
  12 -12  -2   36.40   12.60
 -12   0  -2   37.10   18.80
   0 -12   2   65.39   13.30
   0 -12   2   20.80   13.00
   0 -12   2   30.60   12.10
  12   0   2   14.80   10.30
  11 -12  -2  148.79   26.20
  11 -12  -2  109.49   18.00
  11 -12  -2  118.89   17.90
  11 -12  -2  124.79   16.40
 -12   1  -2  165.88   24.30
 -12   1  -2  143.19   25.20
  -1 -11   2  105.19   16.20
  12  -1   2  129.39   19.00
  -1 -11   2  142.89   23.90
  -1 -11   2  128.29   23.60
 -12   2  -2  269.27   32.00
  10 -12  -2  290.47   34.80
  10 -12  -2  270.87   34.70
 -12   2  -2  247.28   38.50
  12  -2   2  239.48   35.70
  12  -2   2  274.87   26.00
  12  -2   2  242.58   34.50
  -2 -10   2  334.67   40.10
 -12   3  -2   19.00   18.60
   9 -12  -2   47.60   17.90
   9 -12  -2   57.49   18.70
 -12   3  -2   36.40   20.70
   9 -12  -2   43.00   17.90
 -12   3  -2   44.10   24.60
   9 -12  -2   33.00   15.10
   9 -12  -2   64.79   29.60
  -3  -9   2   28.30   18.60
  -3  -9   2   57.79   17.00
  12  -3   2   77.19   28.50
  12  -3   2   40.90   17.50
  -3  -9   2   49.90   15.90
  -3  -9   2   40.10   25.20
 -12   4  -2   48.00   24.00
   4   8  -2   21.70   30.10
 -12   4  -2   26.50   15.60
   8 -12  -2  -14.30   18.60
 -12   4  -2   30.80   24.90
   8 -12  -2   16.80   15.20
   8 -12  -2   34.40   18.40
   8 -12  -2  -10.60   15.80
   8 -12  -2   16.20   16.50
   8 -12  -2   11.40   17.70
  -4  -8   2   18.10   20.00
  -4  -8   2   22.30   15.60
  -4  -8   2   28.40   14.40
  12  -4   2   26.50   15.90
  -4  -8   2   22.70   20.50
  12  -4   2   40.00   27.50
   7 -12  -2   50.89   18.30
 -12   5  -2   74.19   17.40
   5   7  -2   38.60   28.90
   7 -12  -2   36.10   17.50
   7 -12  -2   63.39   18.40
   7 -12  -2   61.59   19.40
 -12   5  -2   86.39   25.30
 -12   5  -2   78.29   27.60
   7 -12  -2   42.60   16.60
   7 -12  -2   25.90   17.20
  -5  -7   2   40.70   21.60
  12  -5   2   63.59   16.30
  -5  -7   2   40.80   16.20
  12  -5   2   80.09   29.60
  -5  -7   2   17.10   22.40
   6 -12  -2  678.93   43.30
   6   6  -2  606.14   47.90
   6 -12  -2  704.33   44.70
   6 -12  -2  588.74   42.60
   6 -12  -2  604.94   45.10
   6 -12  -2  676.93   46.70
 -12   6  -2  649.04   59.39
   6   6  -2  679.33   51.59
 -12   6  -2  670.73   43.00
  -6  -6   2  646.54   49.00
  -6  -6   2  625.94   43.60
  -6  -6   2  651.63   42.90
  12  -6   2  636.74   41.90
  12  -6   2  759.32   57.29
  -6  -6   2  667.43   52.89
  -6  -6   2  581.94   57.29
   5 -12  -2   80.49   18.60
   5 -12  -2   46.30   18.10
   5 -12  -2   27.70   17.40
   5 -12  -2   43.40   18.00
   7   5  -2   72.69   25.30
   7   5  -2   78.79   18.40
   5 -12  -2   53.19   22.20
 -12   7  -2   66.09   16.70
  -7  -5   2   67.49   17.50
  -7  -5   2   55.89   26.80
  -7  -5   2  100.89   24.20
  12  -7   2   61.19   24.80
  12  -7   2   70.49   34.40
   8   4  -2   21.20   23.90
   4 -12  -2    5.20   15.70
   4 -12  -2  -18.90   26.20
   8   4  -2    3.50   15.30
   4 -12  -2   21.10   17.60
   4 -12  -2   41.60   17.80
 -12   8  -2    5.40   13.90
   4 -12  -2   22.10   16.10
  12  -8   2   43.70   23.90
  12  -8   2   15.10   12.40
  -8  -4   2   49.70   19.90
  -8  -4   2  -19.60   14.40
  -8  -4   2   27.30   24.70
 -12   9  -2    9.50   14.00
   3 -12  -2   49.60   17.20
   3 -12  -2   10.20   17.90
   9   3  -2   56.49   25.30
   9   3  -2   14.90   13.80
   3 -12  -2   43.20   25.00
   3 -12  -2   42.20   31.10
   3 -12  -2   38.30   16.70
  12  -9   2   48.00   17.80
  -9  -3   2   29.40   19.80
  12  -9   2   28.30   18.20
  12  -9   2   13.70   23.20
 -12  10  -2  259.17   27.40
  10   2  -2  234.28   39.10
  12 -10   2  204.68   35.10
  12 -10   2  238.58   33.90
  11   1  -2  110.89   19.00
   1 -12  -2   87.29   15.00
   1 -12  -2  139.09   20.40
 -11  -1   2   65.89   20.50
  12 -11   2  166.58   26.30
  12 -11   2  115.89   16.80
   0 -12  -2   51.59   14.50
   0 -12  -2   37.00   11.90
  12   0  -2   27.40   10.20
  12   0  -2   46.70   28.60
   0 -12  -2   30.50   12.70
  12 -12   2   35.10   12.30
 -12   0   2   36.50   30.00
  12 -12   2   40.30   14.00
  12 -12   2   36.70   14.20
  -1 -12  -2   86.59   13.80
  -1 -12  -2   92.09   17.10
  13  -1  -2   54.79   10.30
  -1 -12  -2   51.69   14.80
  12 -13   2   65.19   15.60
  12 -13   2   52.89   11.10
  12 -13   2   71.99   13.10
 -13   1   2  103.89   21.70
  12 -13  -2   50.39   16.60
  12 -13  -2   97.69   16.30
  12 -13  -2   89.49   15.10
  -1 -12   2  100.49   18.20
  -1 -12   2   56.79   15.10
 -12  13   2   64.29   20.70
  13  -1   2  124.19   17.10
  13  -1   2   97.99   16.20
  11 -13  -2   31.20   12.30
  11 -13  -2   34.50   12.00
  11 -13  -2   26.20   10.60
  -2 -11   2   45.90   12.60
  -2 -11   2   27.70   12.60
  -2 -11   2   28.30   11.00
  13  -2   2   25.30   15.00
 -11  13   2   13.50   29.10
  13  -2   2    2.30   16.40
  10 -13  -2   21.70   11.80
 -13   3  -2  -13.20   22.70
  10 -13  -2   33.60   17.80
  10 -13  -2   29.20   13.20
  10 -13  -2    7.40   12.70
  -3 -10   2   39.60   14.50
  13  -3   2   39.00   14.10
  -3 -10   2   32.70   13.10
  -3 -10   2   11.00   19.40
  -3 -10   2   20.50   11.30
   9 -13  -2   31.60   14.40
 -13   4  -2    6.20   24.80
 -13   4  -2   14.10   13.50
   9 -13  -2   12.00   12.30
   9 -13  -2    8.40   16.90
   9 -13  -2   24.40   12.80
  13  -4   2    9.10   12.50
  -4  -9   2   11.90   13.40
  -4  -9   2   13.60   15.90
  -4  -9   2   27.10   12.00
  -4  -9   2   -6.60   17.00
   8 -13  -2  185.78   25.70
   8 -13  -2  172.28   22.40
 -13   5  -2  142.79   22.10
   8 -13  -2  151.68   22.60
   8 -13  -2  127.69   20.50
 -13   5  -2  155.18   30.30
  -5  -8   2  165.48   30.10
  13  -5   2  152.68   21.30
  -5  -8   2  186.08   29.10
  -5  -8   2  117.79   18.40
  -5  -8   2  135.09   21.20
   7 -13  -2   87.09   17.90
 -13   6  -2   58.39   18.10
   7 -13  -2   35.50   20.30
   7 -13  -2   73.69   18.30
 -13   6  -2   35.40   30.40
   7 -13  -2   77.89   17.20
   7 -13  -2   62.69   14.00
  -6  -7   2   72.69   16.80
  -6  -7   2   64.39   19.70
  -6  -7   2   91.09   21.70
   6 -13  -2   54.69   13.60
   7   6  -2   67.79   16.60
   6 -13  -2   49.60   17.00
   6 -13  -2   61.89   19.30
   6 -13  -2   88.59   17.70
   6 -13  -2   68.69   20.00
  13  -7   2   72.89   18.30
  -7  -6   2   81.29   24.50
  -7  -6   2   46.70   14.20
   5 -13  -2  199.78   25.80
 -13   8  -2  128.59   20.90
   5 -13  -2  153.38   25.20
   5 -13  -2  122.49   18.80
   8   5  -2  144.89   23.80
  13  -8   2  148.59   19.10
  -8  -5   2  170.08   23.10
  -8  -5   2  154.98   25.80
  13  -8   2  178.48   27.60
   4 -13  -2   20.70   13.60
 -13   9  -2    1.50   11.90
   4 -13  -2  -16.20   15.30
   4 -13  -2   19.80   13.50
   9   4  -2   10.50   12.20
   4 -13  -2   15.70   22.80
  -9  -4   2  -10.70   14.70
  13  -9   2    5.70   14.70
  13  -9   2    2.20   10.80
   3 -13  -2   24.40   12.10
  10   3  -2   14.30   10.90
   3 -13  -2   25.00   12.70
   3 -13  -2    7.90   19.20
 -10  -3   2   18.00   15.20
  13 -10   2   25.10   15.10
 -10  -3   2   21.40   18.90
   2 -13  -2   19.30   10.90
  11   2  -2   32.30   10.10
   2 -13  -2   34.90   17.30
   2 -13  -2   13.10   11.10
  13 -11   2   24.20   13.80
 -11  -2   2   52.49   17.10
 -11  -2   2   45.90   15.60
  13 -11   2   20.70   17.00
   1 -13  -2   88.59   16.20
   1 -13  -2   87.19   15.50
  12   1  -2  107.39   23.70
   1 -13  -2  106.69   16.30
  12   1  -2   82.99   15.00
  13 -12   2   85.09   15.40
  13 -12   2  117.49   18.50
 -12  -1   2   74.89   23.00
 -12  -1   2   81.49   23.40
  11 -14  -2   35.80    8.90
  11 -14  -2   21.40    9.20
  -3 -11   2   16.00    7.90
  14  -3   2   17.70   10.40
  -3 -11   2   30.20   11.40
  10 -14  -2  166.08   22.20
  10 -14  -2  152.68   26.10
  10 -14  -2  109.59   17.60
  14  -4   2   74.09   16.70
  -4 -10   2  128.89   20.90
  -4 -10   2  109.59   14.60
  -4 -10   2  101.19   18.40
   9 -14  -2   65.39   11.80
   9 -14  -2   46.10   11.10
   9 -14  -2   53.69   13.50
   9 -14  -2   32.70   15.40
  -5  -9   2   43.30    9.80
  14  -5   2   43.30   10.80
  -5  -9   2   42.80   19.00
   8 -14  -2   17.00    9.80
   8 -14  -2   58.29   22.70
   8 -14  -2   25.60   11.40
   8 -14  -2   19.80   14.40
  14  -6   2   16.70    9.40
  -6  -8   2   26.70   13.90
  -6  -8   2   18.60    9.90
   7 -14  -2   21.40   17.30
   7 -14  -2   13.00   13.30
   7 -14  -2    5.70    9.90
   7 -14  -2    4.60   11.30
  -7  -7   2   39.10   10.60
  -7  -7   2   21.30   13.10
  14  -7   2   34.90   10.00
   6 -14  -2   26.20   11.80
   6 -14  -2   11.20   11.50
   8   6  -2   79.59   19.20
   6 -14  -2   32.60   12.60
  -8  -6   2    7.40   12.40
  14  -8   2   23.30    9.30
  14  -8   2   26.40   13.60
   5 -14  -2   63.99   13.30
   9   5  -2   41.60   12.80
   5 -14  -2   58.89   12.10
   5 -14  -2   24.40   15.00
  -9  -5   2   41.20   19.80
  14  -9   2   53.19   13.80
   4 -14  -2  167.78   21.60
   4 -14  -2  151.18   19.50
 -10  -4   2  197.58   26.60
 -10  -4   2  133.99   21.90
  11   3  -2    2.70   10.70
 -14  11  -2   45.80   12.30
   3 -14  -2   28.30    9.50
  11   3  -2   27.50    7.80
   3 -14  -2   27.20    9.50
 -11  -3   2    8.30   12.90
 -11  -3   2   25.30   15.60
  14 -11   2   18.50   11.10
   0   0  -3    0.30    1.30
   0   0   3   -0.30    1.10
   0   0   3    2.10    1.40
   0   1  -3  942.51   40.60
   1  -1  -3  936.21   41.30
   1   0   3  871.01   40.50
   0  -1   3  928.31   40.90
  -1   1   3  926.41   41.20
   0  -1  -3  933.51   41.40
   1   0  -3  905.81   41.20
   0   1   3  923.71   41.40
  -1   0   3  939.31   41.20
   1  -1   3  919.81   41.00
   2  -1  -3 1048.70   49.60
  -1   2  -3 1100.79   48.60
  -1   2  -3 1084.09   48.40
  -1  -1  -3 1185.28   49.90
  -2   1   3 1112.39   49.60
   1  -2   3 1108.29   49.30
   3  -2  -3 1426.96   63.39
  -3   2   3 1352.66   62.99
   1  -3   3 1434.46   62.59
   2  -2  -3   10.00    2.90
   0   2  -3   11.20    1.60
   2   0   3    8.40    2.90
   0  -2   3   16.10    3.10
   2   0   3   15.00    3.20
   1  -2  -3 1100.59   48.20
   1  -2  -3 1174.08   49.20
   1   1  -3 1050.89   48.70
   2  -1   3 1076.39   48.90
  -1   2   3 1098.09   49.40
   2  -1   3 1082.59   49.00
   0  -2  -3    9.40    2.80
  -2   2  -3    7.50    2.70
   2   0  -3   15.10    2.90
   2  -2   3    9.60    2.40
   2  -2   3   14.70    3.20
   0   2   3   11.10    3.40
  -2   3  -3 1385.56   59.49
   3  -1  -3 1377.26   60.89
  -2   3  -3 1366.26   59.39
  -1  -2  -3 1222.18   60.49
   2  -3   3 1377.46   60.19
  -2   4  -3    1.80    3.90
   4  -2  -3    1.10    6.60
  -2  -2  -3    8.80    5.10
  -2   4  -3    0.90    1.40
  -2  -2  -3    0.40    4.40
   4  -2  -3    2.00    3.90
   2  -4   3    4.60    3.50
   2  -4   3    3.20    5.40
   5  -3  -3  240.88   15.90
  -2   5  -3  239.18   15.20
   5  -3  -3  244.18   18.00
   2  -5   3  277.77   14.60
   2  -5   3  279.07   17.90
   4  -3  -3  885.01   46.80
   4  -3  -3 1010.80   45.70
   3   1   3 1057.09   45.70
   3   1   3  918.51   46.80
   1  -4   3  993.60   44.60
  -4   3   3  979.60   45.10
   3  -3  -3 1302.87   57.49
   0   3  -3 1295.77   55.59
   3  -3  -3 1268.07   57.29
   0  -3   3 1316.57   56.99
  -3   3   3 1247.98   57.39
   3   0   3 1180.68   57.59
   1   2  -3 1270.97   61.39
   2  -3  -3 1405.06   61.59
   2  -3  -3 1438.96   62.39
  -2   3   3 1376.16   62.49
   3  -1   3 1486.35   62.69
   3  -1   3 1352.86   62.29
   1  -3  -3 1445.26   61.69
   1  -3  -3 1329.67   60.69
   2   1  -3 1373.26   61.79
  -1   3   3 1344.77   62.29
   3  -2   3 1384.16   61.89
   3  -2   3 1407.16   61.89
   0  -3  -3 1280.77   58.39
   3   0  -3 1434.26   59.29
  -3   3  -3 1206.98   56.89
   3  -3   3 1295.57   58.09
   3  -3   3 1282.07   58.49
  -1  -3  -3  947.41   45.50
  -1  -3  -3 1004.70   44.80
   4  -1  -3  991.50   45.20
  -3   4  -3  949.11   43.20
   4  -1  -3  974.00   46.20
  -3   4  -3  942.21   43.80
   3  -4   3  934.51   46.30
   3  -4   3  941.11   44.20
   5  -2  -3  272.17   15.80
  -3   5  -3  256.37   15.00
  -2  -3  -3  263.07   17.10
  -2  -3  -3  265.87   17.20
   5  -2  -3  274.97   18.30
  -3   5  -3  263.37   13.20
   3  -5   3  243.78   17.40
   3  -5   3  235.98   14.40
  -3   6  -3   38.50    8.10
  -3  -3  -3   56.69   11.10
  -3  -3  -3   43.00   10.40
   6  -3  -3   45.40    8.60
   3  -6   3   36.40    8.50
  -6   3   3   48.40   13.70
   3  -6   3   46.60    7.60
   7  -4  -3   71.39   14.20
   7  -4  -3   77.29   12.40
  -3   7  -3   73.69   12.00
  -4  -3  -3   79.59   13.10
   7  -4  -3   69.19   11.80
   7  -4  -3   75.49   13.10
   3  -7   3   76.19   10.80
   4   3   3   71.19   12.90
   3  -7   3   76.59   13.20
  -7   4   3   57.29   16.10
  -2   6  -3  502.45   27.00
   6  -4  -3  435.96   30.40
   6  -4  -3  517.65   29.10
  -4  -2  -3  502.05   29.30
   6  -4  -3  517.55   27.70
   2  -6   3  513.75   25.60
   4   2   3  499.75   29.00
   2  -6   3  488.55   27.90
  -4  -1  -3  393.26   24.30
   5  -4  -3  419.86   21.70
   5  -4  -3  408.76   24.20
   5  -4  -3  400.06   21.90
   5  -4  -3  388.56   23.20
   4   1   3  384.26   23.40
   4   1   3  412.96   21.70
  -5   4   3  367.36   20.70
   1  -5   3  360.66   22.20
   1  -5   3  375.26   20.40
   4  -4  -3  284.47   18.80
   4  -4  -3  289.57   16.50
   4  -4  -3  273.37   17.70
   4  -4  -3  292.17   15.70
   0  -4   3  279.37   15.00
  -4   4   3  270.57   15.90
   0  -4   3  268.57   17.10
   4   0   3  282.37   18.30
   4   0   3  269.07   16.20
   3  -4  -3  898.61   44.70
   3  -4  -3  903.51   43.30
   1   3  -3  973.20   42.40
   3  -4  -3  934.01   46.00
   3  -4  -3  977.80   43.10
   4  -1   3  945.21   44.10
   4  -1   3  907.91   45.00
  -3   4   3  958.70   43.90
   4  -1   3  958.30   44.00
   2  -4  -3    6.80    5.00
   2  -4  -3    4.40    3.00
   2  -4  -3    3.30    4.00
   2   2  -3   -0.70    2.90
  -2   4   3    5.30    4.60
   4  -2   3   -4.50    4.10
   4  -2   3    0.50    3.70
   1  -4  -3  999.90   44.10
   3   1  -3  973.20   44.80
   3   1  -3  905.41   46.00
   1  -4  -3  955.50   42.90
   1  -4  -3  930.21   45.70
  -1   4   3  949.11   45.20
   4  -3   3 1015.80   44.90
   4  -3   3  978.70   44.70
   4   0  -3  271.67   18.50
   0  -4  -3  280.07   17.40
   4   0  -3  300.37   16.10
   0  -4  -3  265.77   16.10
   4  -4   3  279.47   15.70
  -1  -4  -3  390.66   22.30
   5  -1  -3  390.96   23.50
   5  -1  -3  389.86   21.70
  -4   5  -3  359.36   19.00
   4  -5   3  389.06   23.20
   4  -5   3  408.16   21.00
   4  -5   3  365.76   24.30
  -2  -4  -3  471.75   28.40
   6  -2  -3  504.95   27.50
   6  -2  -3  513.45   29.30
  -2  -4  -3  525.25   28.40
   4  -6   3  462.55   29.20
  -6   2   3  476.95   31.20
   4  -6   3  499.55   25.90
   7  -3  -3   56.79   11.90
  -3  -4  -3   82.39   13.40
   7  -3  -3   67.39   11.40
   7  -3  -3  108.49   15.10
  -7   3   3   76.49   15.10
   4  -7   3   78.79   13.30
   4  -7   3   82.49   12.50
   8  -4  -3  965.70   52.39
   8  -4  -3  930.51   51.99
  -4  -4  -3  970.10   51.19
   8  -4  -3  926.71   51.69
  -8   4   3 1025.30   56.39
   4  -8   3  957.50   48.80
   4  -8   3  972.10   50.19
   4   4   3  989.00   51.99
  -5  -4  -3   38.50   14.60
   9  -5  -3   82.09   19.30
   9  -5  -3   64.99   19.10
  -5  -4  -3   58.79   20.10
   9  -5  -3   64.49   16.50
  -9   5   3   74.29   21.90
  -9   5   3   57.09   20.70
   4  -9   3   37.10   17.70
   4  -9   3   52.19   27.90
   8  -5  -3   23.20   13.10
   8  -5  -3   20.00   11.80
  -5  -3  -3   13.90   12.00
   8  -5  -3   12.10   12.60
   8  -5  -3   43.10   25.60
   3  -8   3    7.40   11.90
   3  -8   3   26.30    9.70
   5   3   3    9.10   10.90
  -5  -2  -3  196.58   20.90
   7  -5  -3  188.58   19.90
   7  -5  -3  186.08   17.20
   7  -5  -3  192.68   20.90
   7  -5  -3  192.58   19.30
  -2   7  -3  188.38   19.10
  -7   5   3  201.38   27.90
   2  -7   3  199.88   16.20
   2  -7   3  173.98   16.80
   5   2   3  189.98   18.40
   6  -5  -3  219.08   18.40
   6  -5  -3  171.98   18.30
   6  -5  -3  213.08   15.70
   6  -5  -3  196.18   17.40
  -5  -1  -3  218.08   18.90
   1  -6   3  216.78   14.20
   1  -6   3  210.68   19.10
  -6   5   3  232.08   15.60
   5   1   3  224.78   18.50
   5  -5  -3   19.10    6.50
   5  -5  -3   24.00    7.10
  -5   0  -3   15.40   10.50
   5  -5  -3   29.00    8.40
   5  -5  -3   15.70    8.80
   5   0   3   26.50    6.50
  -5   5   3   21.60    6.60
   0  -5   3   10.20    7.20
   5   0   3   13.50    8.50
   4  -5  -3  372.06   20.20
   4  -5  -3  386.56   24.60
   4  -5  -3  378.36   22.70
   4  -5  -3  365.76   21.80
  -4   5   3  419.46   21.40
   5  -1   3  394.46   23.50
  -1  -4   3  379.86   22.60
   5  -1   3  404.76   21.90
   3  -5  -3  277.87   14.90
   3  -5  -3  253.47   17.30
   2   3  -3  285.27   14.80
   3  -5  -3  281.67   17.80
  -3   5   3  256.37   16.60
   5  -2   3  271.37   16.40
   5  -2   3  248.28   17.90
   2  -5  -3  237.68   16.40
   3   2  -3  250.37   14.60
   3   2  -3  238.58   17.70
   2  -5  -3  245.58   13.60
  -2   5   3  259.77   16.10
   5  -3   3  282.07   15.90
   5  -3   3  277.47   15.80
   5  -3   3  256.17   18.20
   1  -5  -3  424.46   23.00
   1  -5  -3  407.16   19.50
   4   1  -3  413.36   21.70
   4   1  -3  430.16   24.10
  -1   5   3  400.16   22.50
   5  -4   3  378.16   21.60
   5  -4   3  378.56   24.00
   5  -4   3  359.16   21.70
   5   0  -3   14.60    5.90
   5   0  -3   26.10    8.90
   0  -5  -3   18.10    6.80
   5  -5   3   21.00    6.20
   5  -5   3   15.80    8.10
   5  -5   3    9.40    8.90
  -5   0   3   18.80    9.40
  -1  -5  -3  214.78   16.80
   6  -1  -3  199.58   18.00
   6  -1  -3  224.68   16.70
  -6   1   3  224.68   20.20
   5  -6   3  215.18   14.90
   5  -6   3  199.78   18.00
  -2  -5  -3  197.18   17.40
   7  -2  -3  189.28   18.80
   7  -2  -3  206.88   17.90
   5  -7   3  184.88   17.60
   5  -7   3  188.08   15.80
  -7   2   3  209.68   21.90
   8  -3  -3   12.00   10.90
  -3  -5  -3   17.90   20.80
   8  -3  -3   34.70   14.80
   8  -3  -3   14.30   12.20
   5  -8   3   31.30   12.20
   5  -8   3   15.40    9.10
  -8   3   3   12.40   13.50
   9  -4  -3   11.90   18.60
   9  -4  -3   59.69   23.00
   9  -4  -3   38.80   18.20
   9  -4  -3   44.50   19.60
  -4  -5  -3   40.70   20.30
   5  -9   3   36.30   14.10
   5  -9   3   55.09   20.60
  -9   4   3   58.59   19.20
   5  -9   3   43.20   19.80
  -9   4   3   56.79   17.40
   5  -9   3   24.70   24.00
  10  -5  -3 1405.16   73.49
  -5  -5  -3 1414.16   74.69
  -5  -5  -3 1343.47   73.29
  10  -5  -3 1458.05   73.59
   5 -10   3 1416.66   78.29
   5 -10   3 1310.97   75.49
   5 -10   3 1377.76   74.79
   5   5   3 1356.26   73.69
   5 -10   3 1416.66   73.09
 -10   5   3 1345.67   75.59
 -10   5   3 1379.36   74.29
   5 -10   3 1314.77   79.69
   5   5   3 1317.37   74.29
  11  -6  -3  355.46   35.40
  -6  -5  -3  261.27   35.10
  11  -6  -3  278.67   32.50
  -6  -5  -3  291.47   35.40
  -6  -5  -3  335.57   46.10
   5 -11   3  304.57   47.50
   6   5   3  306.57   35.60
 -11   6   3  333.27   45.60
   5 -11   3  301.27   41.70
   5 -11   3  310.07   40.20
   5 -11   3  324.27   33.20
   5 -11   3  328.77   32.20
   5 -11   3  310.97   36.40
   6   5   3  328.47   36.10
   5 -11   3  315.57   32.20
 -11   6   3  397.06   34.40
  10  -6  -3  127.79   21.60
  10  -6  -3  132.19   21.30
  -6  -4  -3  166.88   34.80
  10  -6  -3  160.38   29.20
  -6  -4  -3  174.28   25.20
  -6  -4  -3  155.48   28.10
  -6  -4  -3  165.68   30.20
 -10   6   3  166.78   25.20
   4 -10   3  177.78   32.30
   4 -10   3  246.18   41.50
   4 -10   3  209.28   27.10
   4 -10   3  216.48   31.10
   6   4   3  184.88   32.60
 -10   6   3  157.28   30.40
   4 -10   3  191.38   29.40
   4 -10   3  162.28   24.90
   4 -10   3  167.88   23.50
   6   4   3  167.28   27.40
   9  -6  -3  862.41   49.90
   9  -6  -3  906.51   51.49
  -6  -3  -3  850.81   67.69
  -6  -3  -3  967.70   49.40
   9  -6  -3  817.62   53.99
  -6  -3  -3  907.11   54.59
  -6  -3  -3  827.52   55.89
   6   3   3  843.82   53.89
   6   3   3  942.71   52.89
   3  -9   3  779.02   53.59
  -9   6   3  867.61   57.79
   3  -9   3  798.72   60.09
   3  -9   3  852.11   59.39
   3  -9   3  853.31   54.59
  -9   6   3  859.51   55.09
   3  -9   3  836.92   64.69
   8  -6  -3  402.66   30.50
   8  -6  -3  423.86   30.70
  -2   8  -3  434.46   32.10
  -6  -2  -3  398.86   29.40
   8  -6  -3  440.16   30.80
   2  -8   3  454.65   28.10
   6   2   3  438.46   31.80
  -1   7  -3  430.16   27.80
  -6  -1  -3  401.56   30.20
   7  -6  -3  455.85   28.40
   7  -6  -3  449.76   28.40
   7  -6  -3  443.76   30.80
   6   1   3  435.86   30.30
   6   1   3  476.95   29.50
   1  -7   3  462.55   28.20
   6  -6  -3  214.28   16.60
  -6   0  -3  239.18   21.00
   6  -6  -3  202.58   21.60
   6  -6  -3  217.48   18.40
   6   0   3  232.48   19.20
  -6   6   3  225.18   17.30
   0  -6   3  234.78   19.10
   6   0   3  226.58   18.30
   6   0   3  195.48   16.90
   5  -6  -3  214.28   17.40
  -6   1  -3  181.68   20.30
   5  -6  -3  224.28   15.60
  -1  -5   3  221.98   18.00
   6  -1   3  241.18   18.70
  -5   6   3  211.58   16.20
   6  -1   3  231.98   17.00
   6  -1   3  203.58   16.50
  -6   2  -3  504.05   32.00
  -4   6   3  478.75   26.90
   6  -2   3  532.65   27.90
   6  -2   3  489.85   27.30
  -2  -4   3  487.55   28.30
   6  -2   3  493.05   28.90
   3  -6  -3   56.99    7.10
   3   3  -3   45.40    9.90
   3   3  -3   48.80    8.10
   6  -3   3   74.49   13.50
  -3   6   3   35.00    8.30
   6  -3   3   48.70    8.70
  -3  -3   3   50.89   10.40
   6  -3   3   40.30    7.90
   2  -6  -3  514.55   28.30
   2  -6  -3  506.55   26.00
   4   2  -3  523.35   27.30
   4   2  -3  476.45   29.10
  -4  -2   3  498.35   30.50
   6  -4   3  502.25   27.70
   6  -4   3  484.75   27.10
   6  -4   3  541.45   31.00
   5   1  -3  236.38   16.80
   1  -6  -3  223.58   17.80
   5   1  -3  219.78   18.40
  -1   6   3  199.68   17.20
   6  -5   3  214.28   21.30
   6  -5   3  215.48   15.80
  -5  -1   3  215.68   21.00
   6   0  -3  215.08   19.20
   6   0  -3  223.58   17.30
   0  -6  -3  196.98   17.90
   6  -6   3  213.88   16.30
   6  -6   3  229.88   19.20
  -6   0   3  216.58   20.70
   7  -1  -3  421.16   29.70
  -1  -6  -3  472.95   29.00
   7  -1  -3  508.55   29.50
   6  -7   3  447.16   29.20
  -7   1   3  513.85   33.60
   1   6   3  426.96   30.20
   6  -7   3  473.25   27.30
  -2  -6  -3  377.66   28.90
   8  -2  -3  453.35   31.10
   8  -2  -3  457.85   33.00
   6  -8   3  447.06   29.20
  -8   2   3  418.26   31.60
   2   6   3  442.66   31.00
   9  -3  -3  831.62   51.39
   9  -3  -3  836.42   52.79
   9  -3  -3  914.91   50.99
  -3  -6  -3  750.72   53.19
   9  -3  -3  848.92   58.49
  -3  -6  -3  827.52   55.89
  -9   3   3  895.21   52.59
   6  -9   3  898.11   60.69
   3   6   3  951.20   51.09
   6  -9   3  799.22   54.39
  -9   3   3  842.22   52.69
   6  -9   3  867.91   57.49
   6  -9   3  764.12   55.09
   6  -9   3  822.22   55.79
  -4  -6  -3  172.88   24.20
  -4  -6  -3  185.08   35.90
  10  -4  -3  119.69   26.30
  -4  -6  -3  170.28   30.10
  10  -4  -3  186.38   26.50
  10  -4  -3  216.38   33.40
 -10   4   3  184.08   26.20
   4   6   3  150.18   25.70
 -10   4   3  165.08   25.00
   6 -10   3  158.78   31.80
   4   6   3  136.89   24.60
   6 -10   3  153.48   28.80
   6 -10   3  140.89   23.70
   6 -10   3  184.18   31.20
   6 -10   3  126.29   25.00
   4   6   3  197.38   27.30
   6 -10   3  153.28   22.90
  11  -5  -3  327.47   35.00
  -5  -6  -3  355.66   36.20
  11  -5  -3  341.07   34.60
  -5  -6  -3  333.97   35.90
  -5  -6  -3  333.07   47.00
   5   6   3  348.87   37.00
   6 -11   3  233.08   31.90
   6 -11   3  295.47   29.50
 -11   5   3  313.57   32.80
   6 -11   3  293.87   36.60
 -11   5   3  309.27   39.70
   6 -11   3  289.77   36.40
   6 -11   3  314.67   31.70
   6 -11   3  312.87   31.70
   5   6   3  272.57   38.60
  -6  -6  -3   20.70   22.10
  12  -6  -3   41.70   25.90
  -6  -6  -3    7.80   16.40
  12  -6  -3    2.30   14.70
  -6  -6  -3    6.80   16.20
  -6  -6  -3   -8.10   23.60
   6 -12   3   -3.80   16.00
 -12   6   3  -17.50   25.60
   6 -12   3  -20.00   17.90
   6 -12   3   39.50   18.20
   6   6   3    0.70   21.30
   6   6   3   29.60   16.60
   6 -12   3    1.30   14.20
   6 -12   3   -7.20   20.70
 -12   6   3   -7.00   15.50
   6 -12   3   22.10   15.80
  -7  -6  -3   30.00   27.30
  -7  -6  -3   62.09   18.90
  13  -7  -3   71.69   18.60
  -7  -6  -3   57.29   15.10
   6 -13   3   66.49   14.70
   6 -13   3   86.29   16.90
   7   6   3   63.39   15.10
   6 -13   3   70.99   19.00
 -13   7   3   76.89   35.10
   6 -13   3   55.39   19.00
  -7  -5  -3  293.87   32.00
  -7  -5  -3  240.68   39.40
  12  -7  -3  320.07   29.40
  -7  -5  -3  323.27   59.19
  12  -7  -3  260.17   45.00
   5 -12   3  322.67   35.00
 -12   7   3  327.07   31.60
 -12   7   3  317.07   52.09
   5 -12   3  309.47   31.90
   5 -12   3  309.07   37.40
   5 -12   3  294.97   37.40
   7   5   3  290.57   38.50
   7   5   3  309.47   31.80
   5 -12   3  432.36   49.30
   5 -12   3  245.18   31.60
   5 -12   3  319.07   29.10
  -7  -4  -3    4.70   22.10
  -7  -4  -3   -0.40   16.70
  11  -7  -3   10.20   14.90
  11  -7  -3  -29.30   21.40
 -11   7   3   14.90   15.90
   4 -11   3   31.00   18.20
   4 -11   3   18.00   25.40
   4 -11   3    5.70   18.60
   4 -11   3   22.30   15.80
   4 -11   3   10.50   19.60
   4 -11   3    3.20   16.00
   7   4   3   14.30   16.30
   7   4   3    1.70   19.80
   4 -11   3   14.30   36.50
  10  -7  -3  -32.10   18.80
  10  -7  -3  -51.29   25.70
  -7  -3  -3   -6.70   20.20
  -7  -3  -3  -39.10   21.70
  10  -7  -3   27.70   17.40
  10  -7  -3    4.40   16.60
  -7  -3  -3   10.30   25.00
   3 -10   3    3.70   22.30
   7   3   3    8.00   17.80
   3 -10   3   -0.20   13.40
 -10   7   3   -0.40   18.00
   3 -10   3   29.80   26.10
   3 -10   3    1.10   17.10
   3 -10   3   -2.50   21.40
   3 -10   3   11.50   22.80
   7   3   3  -17.30   16.10
   9  -7  -3  291.07   29.70
  -7  -2  -3  260.97   46.70
   9  -7  -3  311.27   49.00
  -7  -2  -3  252.07   43.60
   9  -7  -3  251.17   33.40
   9  -7  -3  264.57   27.40
  -7  -2  -3  327.67   28.60
  -7  -2  -3  240.78   34.80
  -9   7   3  311.87   37.00
   2  -9   3  290.47   31.80
   2  -9   3  241.28   39.70
   2  -9   3  240.58   41.90
   2  -9   3  284.37   25.40
   7   2   3  210.98   33.80
   7   2   3  329.17   29.80
   2  -9   3  281.27   41.50
   8  -7  -3   66.49   17.80
   8  -7  -3   87.99   17.50
  -7  -1  -3   51.59   14.10
   8  -7  -3   62.69   13.30
  -1   8  -3   94.69   18.00
   7   1   3   53.19   15.00
   1  -8   3   65.49   13.00
   7  -7  -3  293.67   27.10
   7  -7  -3  326.67   24.40
   7  -7  -3  280.37   22.80
  -7   0  -3  240.58   24.50
   7   0   3  273.67   23.50
   0  -7   3  258.67   22.20
   7   0   3  263.57   25.30
  -7   1  -3  504.15   32.00
   6  -7  -3  474.75   29.30
   6  -7  -3  450.55   27.80
  -1  -6   3  440.66   28.80
   7  -1   3  444.16   28.90
  -6   7   3  404.36   27.30
   7  -1   3  465.45   28.70
   7  -1   3  465.45   30.70
   5  -7  -3  179.38   16.90
   5  -7  -3  170.78   16.70
  -7   2  -3  207.98   22.20
   7  -2   3  189.18   17.40
   7  -2   3  176.28   18.50
   7  -2   3  185.08   17.70
  -5   7   3  179.58   17.70
   4  -7  -3   74.89   11.40
   4  -7  -3   61.79   10.80
  -7   3  -3   94.89   16.90
   3   4  -3  101.09   15.40
   7  -3   3   90.69   13.50
  -4   7   3   77.99   12.60
   7  -3   3   74.49   13.30
   7  -3   3   88.89   14.20
  -7   4  -3   55.69   18.50
   3  -7  -3  100.09   13.20
   4   3  -3   68.09   10.50
   4   3  -3   90.39   14.90
  -3   7   3   87.39   13.90
  -4  -3   3  118.09   19.00
   7  -4   3   66.09   13.10
   7  -4   3  112.99   13.20
   7  -4   3   64.99   13.20
   2  -7  -3  176.78   16.60
   5   2  -3  163.88   18.50
   5   2  -3  208.68   16.10
  -5  -2   3  186.98   21.60
   7  -5   3  182.88   21.70
  -2   7   3  239.38   19.90
   7  -5   3  189.88   16.70
   1  -7  -3  471.85   28.30
   6   1  -3  546.65   29.90
   6   1  -3  426.56   29.70
   7  -6   3  492.25   30.60
  -1   7   3  446.66   29.70
  -6  -1   3  471.95   30.60
   7  -6   3  474.25   29.10
   7  -6   3  406.56   31.20
   0  -7  -3  263.67   21.90
   7   0  -3  314.77   26.40
   7   0  -3  280.17   23.30
   7  -7   3  295.57   24.20
  -7   0   3  285.67   24.80
   0   7   3  295.47   26.10
   8  -1  -3   54.69   16.00
   8  -1  -3   74.49   15.50
  -1  -7  -3   76.19   14.30
   7  -8   3   75.89   13.90
   7  -8   3   65.19   15.40
  -8   1   3   66.09   17.10
   1   7   3   72.99   18.10
  -2  -7  -3  317.97   36.10
  -2  -7  -3  289.07   25.70
   9  -2  -3  263.47   43.80
   9  -2  -3  261.17   34.80
   9  -2  -3  286.07   35.00
   9  -2  -3  267.47   32.60
   9  -2  -3  311.17   27.80
  -2  -7  -3  291.77   33.50
  -9   2   3  300.07   30.70
   7  -9   3  250.07   35.20
  -9   2   3  301.67   41.10
  -9   2   3  221.58   34.60
   7  -9   3  258.97   26.30
   7  -9   3  226.18   35.30
   2   7   3  354.06   35.20
   7  -9   3  266.97   35.90
   7  -9   3  238.88   38.80
  10  -3  -3   21.80   22.40
  10  -3  -3   19.60   50.99
  10  -3  -3   -6.30   16.70
  -3  -7  -3   21.30   19.80
  10  -3  -3   -2.30   19.70
  -3  -7  -3    5.50   18.40
  -3  -7  -3  -14.00   30.00
 -10   3   3   33.80   22.10
   3   7   3  -10.60   22.90
   7 -10   3    5.90   18.80
   7 -10   3   18.60   13.40
   7 -10   3  -17.30   22.80
   7 -10   3   13.20   18.60
   7 -10   3   16.10   19.20
 -10   3   3    0.10   27.30
   3   7   3   -3.10   15.80
  -4  -7  -3   41.80   25.70
  11  -4  -3   20.40   18.10
  -4  -7  -3   20.70   17.10
  -4  -7  -3    8.30   17.70
  11  -4  -3    5.10   19.10
  11  -4  -3   26.10   19.50
   7 -11   3    0.40   36.30
 -11   4   3    9.80   21.60
   4   7   3   17.80   20.00
   7 -11   3   10.20   17.70
 -11   4   3   -3.90   17.80
   7 -11   3   43.80   16.90
   7 -11   3    6.60   15.50
   7 -11   3   15.60   19.80
   7 -11   3   -2.90   15.70
  12  -5  -3  312.87   31.20
  12  -5  -3  346.17   42.20
  -5  -7  -3  228.38   31.40
  -5  -7  -3  335.17   33.10
  -5  -7  -3  212.98   40.10
  -5  -7  -3  369.66   33.90
   7 -12   3  378.76   32.70
   7 -12   3  278.17   32.20
   5   7   3  361.46   36.70
   7 -12   3  271.57   30.90
   7 -12   3  328.47   30.70
   7 -12   3  264.37   47.20
 -12   5   3  296.37   31.40
   5   7   3  308.37   40.10
 -12   5   3  409.26   43.60
   7 -12   3  376.26   34.80
  -6  -7  -3   50.39   21.10
  -6  -7  -3   63.69   14.40
  13  -6  -3   70.09   14.90
  -6  -7  -3   31.60   20.90
  -6  -7  -3   99.79   20.60
   6   7   3   83.49   17.10
   7 -13   3   79.59   16.00
   7 -13   3   76.59   17.20
   7 -13   3  101.69   29.90
   7 -13   3   60.49   12.90
 -13   6   3   76.49   29.60
 -13   6   3   72.19   22.90
   7 -13   3   87.09   16.00
  -7  -7  -3   37.50   12.20
  14  -7  -3   17.70    9.50
  -7  -7  -3   -6.00   14.40
 -14   7   3   34.70   21.80
   7 -14   3   18.70   10.70
   7   7   3  -28.10   18.40
   7 -14   3   32.70   13.60
  14  -8  -3   60.39   13.60
  14  -8  -3   71.09   10.90
  -8  -6  -3   80.99   15.50
 -14   8   3   84.09   20.80
   6 -14   3   73.09   21.70
   6 -14   3   70.39   16.50
   8   6   3   58.69   11.60
  -8  -5  -3   27.90   15.60
  13  -8  -3   19.10   11.10
  -8  -5  -3   27.40   15.60
  13  -8  -3   -4.30   15.80
   5 -13   3   20.80   16.80
   5 -13   3   35.60   24.70
   5 -13   3   15.00   14.20
   5 -13   3   38.00   15.70
   8   5   3   13.00   13.00
  -8  -4  -3   74.39   23.10
  12  -8  -3  102.09   17.00
  -8  -4  -3  131.59   21.70
   4 -12   3   98.39   22.10
   8   4   3  136.69   27.10
   4 -12   3  162.48   24.80
   4 -12   3   89.99   18.80
   8   4   3  153.28   26.00
   4 -12   3  139.99   26.90
   4 -12   3  123.69   20.70
   4 -12   3  186.08   30.00
 -12   8   3   97.79   19.00
  -8  -3  -3   43.00   19.60
  11  -8  -3   33.00   15.30
  11  -8  -3    9.30   26.80
  -8  -3  -3   24.40   23.80
  -8  -3  -3   14.20   19.10
  11  -8  -3   34.90   24.30
   3 -11   3   24.50   21.60
   3 -11   3   10.80   15.00
   3 -11   3   35.70   19.70
 -11   8   3   33.70   17.30
   8   3   3   -9.00   15.60
   3 -11   3  -19.60   17.90
   3 -11   3    7.30   30.50
   8   3   3    9.20   18.80
   3 -11   3    3.60   16.80
  10  -8  -3   26.30   22.50
  -8  -2  -3    9.50   25.30
  -8  -2  -3   21.80   16.20
  -8  -2  -3   31.20   23.20
  10  -8  -3   15.80   23.30
  10  -8  -3   17.50   17.30
  10  -8  -3   19.80   16.80
 -10   8   3   37.10   18.50
   8   2   3   27.20   17.30
   2 -10   3   25.50   19.50
   2 -10   3   11.70   15.60
   2 -10   3   63.69   24.00
   2 -10   3   34.60   18.00
   2 -10   3   42.10   23.50
   8   2   3   12.90   18.50
  -8  -1  -3  586.04   48.90
   9  -8  -3  524.75   39.20
  -8  -1  -3  490.25   38.30
   9  -8  -3  419.46   49.00
   9  -8  -3  560.34   49.60
   9  -8  -3  571.84   36.60
  -8  -1  -3  495.55   49.10
   1  -9   3  485.85   45.90
   8   1   3  546.25   39.10
   1  -9   3  522.95   42.90
   1  -9   3  550.24   36.40
  -9   8   3  533.45   44.80
   1  -9   3  446.76   44.50
   8   1   3  520.15   38.60
   1  -9   3  559.44   41.00
  -8   0  -3   92.09   29.50
   8  -8  -3   93.89   24.40
   8  -8  -3   75.49   29.90
  -8   0  -3   96.49   31.20
   0   8  -3   88.99   20.20
   8  -8  -3  105.59   24.70
   8  -8  -3   76.99   21.70
  -8   0  -3  117.49   20.30
   0  -8   3   84.09   27.60
   8   0   3  120.79   18.60
   0  -8   3  107.29   16.90
   0  -8   3  102.19   23.90
   8   0   3  101.19   22.90
   0  -8   3   39.30   23.90
   0  -8   3  113.39   42.80
   0  -8   3   57.79   22.90
   8   0   3   78.69   21.40
  -8   1  -3   39.00   14.90
   7  -8  -3   74.19   18.00
   7  -8  -3   66.49   13.20
   8  -1   3   58.19   18.40
  -1  -7   3   67.49   14.20
   8  -1   3   82.19   16.00
   2   6  -3  395.46   30.90
   6  -8  -3  402.86   35.30
   6  -8  -3  442.16   27.90
  -8   2  -3  367.66   31.30
  -2  -6   3  405.06   31.80
   8  -2   3  423.46   31.50
   8  -2   3  411.56   30.70
   8  -2   3  427.96   31.20
   3   5  -3    6.10   12.70
   5  -8  -3   24.80   10.40
  -8   3  -3    9.90   13.80
   8  -3   3   20.00   11.80
   8  -3   3    9.80   12.50
  -5   8   3   12.50   12.70
   4   4  -3 1017.80   54.39
   4  -8  -3 1036.60   52.79
   8  -4   3 1054.69   54.79
  -4  -4   3  947.41   63.69
   8  -4   3 1012.90   54.79
  -4   8   3 1029.20   53.49
   5   3  -3   31.80   13.70
   5   3  -3   24.60   17.60
   3  -8  -3   20.90    9.90
  -3   8   3   25.90   13.10
  -5  -3   3   39.90   12.90
   8  -5   3   22.00   12.00
   8  -5   3    7.70   13.90
   6   2  -3  427.36   30.10
   2  -8  -3  421.96   27.50
   6   2  -3  438.56   29.80
   8  -6   3  368.76   29.70
  -2   8   3  433.76   32.00
   8  -6   3  404.86   29.90
  -6  -2   3  401.26   30.30
   8  -6   3  459.35   31.10
   7   1  -3   72.49   17.00
   1  -8  -3   57.89   12.90
   7   1  -3   49.80   15.20
   8  -7   3   66.49   19.50
  -7  -1   3  115.49   21.00
   8  -7   3   46.60   13.70
  -1   8   3   67.99   18.20
   8  -7   3   95.29   18.20
   8   0  -3   84.89   15.80
   0  -8  -3   67.49   22.30
   0  -8  -3   89.79   22.90
   8   0  -3  125.09   20.30
   8   0  -3  104.79   20.80
   0   8   3   76.39   20.80
   8  -8   3   96.29   14.40
  -8   0   3   82.89   18.10
   8  -8   3   65.29   30.40
  -8   0   3   49.70   21.20
   8  -8   3   99.39   23.60
   8  -8   3   58.69   23.70
  -8   0   3  106.29   30.40
   8  -8   3   85.49   20.30
   9  -1  -3  545.45   38.20
   9  -1  -3  451.15   52.79
  -1  -8  -3  578.04   41.30
   9  -1  -3  438.26   44.70
  -1  -8  -3  575.54   37.30
   9  -1  -3  480.95   39.40
  -1  -8  -3  583.34   44.50
   9  -1  -3  540.25   53.39
   8  -9   3  487.95   46.10
   1   8   3  527.05   42.90
   8  -9   3  505.05   44.30
  -9   1   3  518.75   51.29
   8  -9   3  591.14   39.80
   8  -9   3  506.65   37.50
  -9   1   3  559.64   38.70
   8  -9   3  534.45   46.60
  -9   1   3  568.94   60.59
   8  -9   3  540.85   46.30
  -2  -8  -3   16.40   20.60
  -2  -8  -3   -0.70   18.80
  10  -2  -3  -12.30   17.70
  10  -2  -3   -8.70   24.10
  -2  -8  -3   -6.10   35.20
  10  -2  -3   73.59   20.40
   8 -10   3   32.10   14.40
 -10   2   3   29.80   25.70
 -10   2   3    9.30   17.60
   8 -10   3   18.00   18.30
   8 -10   3   64.09   22.30
 -10   2   3   56.69   23.70
   2   8   3   84.79   22.50
   8 -10   3   26.90   18.40
   8 -10   3   47.30   20.70
  11  -3  -3   17.40   17.20
  11  -3  -3   27.60   20.80
  -3  -8  -3   40.90   27.00
  -3  -8  -3   26.90   17.00
  -3  -8  -3   -3.30   16.20
  11  -3  -3    1.50   21.60
  -3  -8  -3   45.20   24.50
 -11   3   3   30.00   19.70
 -11   3   3   10.40   18.40
   8 -11   3   32.50   17.40
   8 -11   3   17.30   19.60
   3   8   3   70.09   23.20
   8 -11   3   62.99   19.60
   8 -11   3  -11.20   16.10
  12  -4  -3   48.20   25.10
  -4  -8  -3   60.19   22.80
  12  -4  -3   98.69   19.40
  -4  -8  -3  104.59   19.70
  -4  -8  -3   78.19   25.50
  12  -4  -3  133.29   20.60
  -4  -8  -3  167.28   27.70
   8 -12   3  136.09   19.70
 -12   4   3  134.39   25.10
   8 -12   3  121.89   22.40
 -12   4   3   98.59   18.70
   4   8   3   85.29   27.70
   8 -12   3  172.18   25.70
  -5  -8  -3  -12.90   19.20
  -5  -8  -3   34.00   18.00
  13  -5  -3   13.10   13.10
  -5  -8  -3   11.20   14.40
  -5  -8  -3   21.70   13.60
   8 -13   3   36.50   12.80
 -13   5   3  -11.10   24.90
   8 -13   3   19.40   14.60
   8 -13   3   25.60   13.20
   8 -13   3   15.40   13.70
  -6  -8  -3   59.19   12.50
  14  -6  -3   53.29   11.20
  -6  -8  -3   98.39   17.30
  -6  -8  -3   47.00   20.40
   8 -14   3   61.79   16.00
   8 -14   3   65.19   11.30
   8 -14   3   85.79   15.10
  -9  -5  -3   65.49   14.20
  14  -9  -3  122.29   21.20
 -14   9   3   86.19   17.60
   5 -14   3   72.29   14.90
   5 -14   3   73.39   16.60
   9   5   3   69.69   11.20
  -9  -4  -3   50.79   17.00
  -9  -4  -3   64.69   25.20
  13  -9  -3   47.80   11.00
  13  -9  -3   37.60   14.70
   4 -13   3    4.40   19.90
   9   4   3   26.20   11.60
   4 -13   3   39.10   15.20
   4 -13   3   42.20   15.30
  -9  -3  -3   21.80   19.30
  12  -9  -3   18.50   12.20
  12  -9  -3   74.99   41.60
  12  -9  -3    8.10   17.10
   3 -12   3   34.30   17.40
   3 -12   3   11.40   19.20
   9   3   3   -7.40   12.60
   3 -12   3   25.90   17.10
   9   3   3   -2.20   23.70
   3 -12   3  -14.70   22.30
  11  -9  -3  193.68   33.60
  11  -9  -3  140.99   23.80
  11  -9  -3  105.19   24.60
  11  -9  -3  114.19   22.30
  -9  -2  -3  153.98   27.10
  -9  -2  -3  148.49   23.90
   2 -11   3  189.28   31.70
   9   2   3  163.38   25.10
   2 -11   3  118.09   21.30
 -11   9   3  153.18   21.50
   2 -11   3  102.99   23.70
   2 -11   3  181.98   33.40
  -9  -1  -3    4.20   16.40
  10  -9  -3   19.70   16.20
  10  -9  -3   53.79   20.50
  10  -9  -3   44.50   20.30
  10  -9  -3    5.20   19.60
  -9  -1  -3  -21.50   21.20
  10  -9  -3   -7.70   16.30
   9   1   3  -17.20   16.30
   1 -10   3  -24.80   19.20
 -10   9   3   31.10   19.90
   1 -10   3   23.00   18.70
   1 -10   3  -30.90   17.80
   9   1   3    0.80   17.00
   1 -10   3   14.20   20.80
   9  -9  -3   45.00   21.30
   9  -9  -3   32.00   14.60
   9  -9  -3   -5.10   25.40
   9  -9  -3   47.50   18.60
   9  -9  -3   11.80   20.60
  -9   0  -3    5.60   23.00
  -9   0  -3   22.70   16.20
   9  -9  -3   17.90   21.70
   0   9  -3   72.89   27.40
   0   9  -3   27.10   28.50
   0  -9   3    1.50   16.80
   9   0   3    9.10   17.50
   0  -9   3   17.10   23.30
  -9   9   3   52.79   24.30
   0  -9   3   54.49   24.00
   0  -9   3   65.49   47.20
   0  -9   3   17.30   19.70
   9   0   3   57.29   19.40
   8  -9  -3  541.85   37.00
  -9   1  -3  439.46   46.30
  -9   1  -3  569.34   41.30
   1   8  -3  571.44   44.10
   1   8  -3  514.55   44.90
  -9   1  -3  513.25   48.30
   8  -9  -3  516.95   43.40
   8  -9  -3  506.45   46.90
   8  -9  -3  532.55   51.19
   8  -9  -3  445.86   42.30
  -1  -8   3  510.55   41.40
  -1  -8   3  508.35   42.20
  -1  -8   3  544.95   48.90
  -1  -8   3  485.55   43.60
  -1  -8   3  546.65   59.09
   9  -1   3  540.05   44.50
   9  -1   3  576.04   41.70
   9  -1   3  531.75   37.30
   9  -1   3  532.05   53.99
   2   7  -3  255.17   42.40
  -9   2  -3  274.57   36.60
   7  -9  -3  243.18   37.30
   7  -9  -3  262.17   33.50
   7  -9  -3  298.07   24.60
   7  -9  -3  321.27   39.40
   7  -9  -3  274.87   47.60
  -9   2  -3  222.78   40.70
  -9   2  -3  261.07   29.10
   9  -2   3  319.07   35.20
  -2  -7   3  236.08   28.80
  -2  -7   3  291.17   48.40
   9  -2   3  294.27   33.70
   9  -2   3  310.67   29.90
  -2  -7   3  225.08   40.40
  -2  -7   3  355.36   50.29
   9  -2   3  243.98   38.30
  -9   3  -3  862.21   50.69
   6  -9  -3  757.52   53.29
  -9   3  -3  685.23   51.99
  -9   3  -3  927.11   60.89
   6  -9  -3  805.62   59.89
   6  -9  -3  789.82   54.19
   6  -9  -3  843.02   54.09
   9  -3   3  854.91   55.29
  -3  -6   3  745.93   59.59
   9  -3   3  894.91   49.99
  -3  -6   3  773.92   55.59
   9  -3   3  877.61   54.89
  -3  -6   3  793.92   51.99
  -3  -6   3  851.71   59.89
  -9   4  -3   49.60   19.00
   5  -9  -3   21.20   24.40
  -9   4  -3   35.90   20.80
   5  -9  -3   24.70   24.50
   4   5  -3   34.50   16.50
   5  -9  -3   45.90   19.80
  -4  -5   3   70.29   29.80
  -4  -5   3    9.00   18.00
   9  -4   3   36.60   16.20
   9  -4   3   56.19   19.30
  -4  -5   3   47.80   21.90
   9  -4   3   46.70   15.70
   4  -9  -3   79.49   20.40
  -9   5  -3   30.30   18.10
   4  -9  -3   80.69   23.20
   4  -9  -3   56.09   27.20
   4  -9  -3   26.70   21.10
  -9   5  -3   71.89   22.60
  -5  -4   3   38.30   26.70
   9  -5   3   24.70   15.50
  -4   9   3   69.09   18.10
   9  -5   3   24.80   20.50
  -5  -4   3   26.40   22.80
  -5  -4   3   64.29   20.20
   9  -5   3   20.00   16.20
   3  -9  -3  865.61   58.09
   6   3  -3  899.41   53.09
  -9   6  -3  875.51   54.19
   3  -9  -3  831.92   56.19
   3  -9  -3  766.12  102.39
   3  -9  -3  854.21   54.49
   3  -9  -3  885.21   52.09
   9  -6   3  930.61   52.59
  -6  -3   3  847.12   53.99
  -3   9   3  955.50   65.49
  -6  -3   3  828.32   53.19
   9  -6   3  769.52   50.69
  -6  -3   3  833.12   49.30
   9  -6   3  921.61   49.30
   2  -9  -3  305.97   35.00
   2  -9  -3  304.57   53.79
   2  -9  -3  293.87   33.40
   2  -9  -3  309.57   25.60
   2  -9  -3  294.27   42.00
   7   2  -3  279.97   26.70
  -9   7  -3  231.58   37.40
   2  -9  -3  238.88   33.60
   7   2  -3  273.47   36.50
   9  -7   3  280.57   43.90
  -7  -2   3  231.78   32.40
   9  -7   3  252.67   45.00
   9  -7   3  235.18   33.50
   9  -7   3  260.67   28.10
  -7  -2   3  292.27   28.80
  -2   9   3  275.97   33.10
  -7  -2   3  339.47   45.70
   9  -7   3  261.37   27.90
   8   1  -3  512.75   37.70
   1  -9  -3  553.84   40.80
   1  -9  -3  541.85   44.40
   8   1  -3  560.04   40.50
   8   1  -3  662.13   51.29
   1  -9  -3  561.44   51.39
  -9   8  -3  575.94   46.90
   1  -9  -3  581.24   36.30
   9  -8   3  456.35   45.70
   9  -8   3  488.15   41.70
  -8  -1   3  512.25   48.20
  -1   9   3  443.36   46.50
   9  -8   3  516.95   37.80
  -8  -1   3  585.24   39.60
   9  -8   3  548.25   47.60
  -8  -1   3  509.85   42.80
   0  -9  -3   57.19   20.30
   9   0  -3   15.00   17.70
   0  -9  -3   26.90   24.50
   9   0  -3   30.00   17.90
   0  -9  -3   37.30   14.90
   0  -9  -3   67.69   22.90
   9  -9   3   44.50   20.40
   9  -9   3   51.59   15.40
   9  -9   3   52.19   26.60
   0   9   3   82.39   29.90
  -9   0   3   63.49   25.80
  -9   0   3   41.20   15.80
   9  -9   3   20.50   20.40
  -1  -9  -3   33.60   17.10
  -1  -9  -3    5.40   21.90
  10  -1  -3    3.50   28.00
  10  -1  -3   22.50   15.10
  -1  -9  -3   19.10   18.90
  10  -1  -3    3.40   17.40
 -10   1   3   48.80   30.90
 -10   1   3   24.70   18.40
   9 -10   3   36.90   19.20
   9 -10   3   -0.80   20.00
   9 -10   3   19.60   16.60
   9 -10   3   27.30   22.80
   9 -10   3   32.20   15.90
  11  -2  -3  111.79   25.60
  11  -2  -3  196.58   38.00
  -2  -9  -3  168.68   28.50
  -2  -9  -3  186.08   29.50
  11  -2  -3  126.49   20.00
  -2  -9  -3  146.19   28.20
   2   9   3  109.39   27.30
   9 -11   3  204.08   36.60
 -11   2   3  225.78   37.50
   9 -11   3  119.99   21.70
   9 -11   3  152.18   24.40
   9 -11   3  173.88   31.50
 -11   2   3  162.48   24.80
   9 -11   3  158.78   28.00
  -3  -9  -3   14.30   19.20
  -3  -9  -3    9.80   16.40
  12  -3  -3   23.90   24.10
  -3  -9  -3    1.10   13.90
  12  -3  -3   35.60   17.50
  12  -3  -3    7.70   17.20
   9 -12   3    7.40   17.10
   9 -12   3   -0.70   18.00
   9 -12   3  -16.30   14.00
   3   9   3   18.90   26.60
 -12   3   3    1.40   22.70
   9 -12   3    9.40   18.30
   9 -12   3   27.80   17.40
  -4  -9  -3   42.80   20.60
  -4  -9  -3   63.29   14.30
  13  -4  -3   25.70   13.80
  -4  -9  -3   47.80   16.80
   9 -13   3   55.89   14.50
   9 -13   3   59.29   15.40
   9 -13   3   51.19   13.80
   9 -13   3   41.80   14.30
 -13   4   3   39.60   24.60
  -5  -9  -3   63.69   11.30
  -5  -9  -3   71.29   23.10
  14  -5  -3  104.89   17.00
  -5  -9  -3   83.29   18.30
   9 -14   3   63.49   11.00
   9 -14   3  115.19   19.60
   9 -14   3   44.00   15.30
  14 -10  -3   70.19   13.50
 -10  -4  -3  125.99   22.10
   4 -14   3   57.39   13.00
   4 -14   3   82.49   14.40
 -14  10   3  100.29   20.40
  10   4   3   75.89   13.90
  13 -10  -3   91.59   17.00
 -10  -3  -3   72.79   23.30
  13 -10  -3   72.59   15.20
 -10  -3  -3   63.39   16.40
   3 -13   3   64.29   14.90
   3 -13   3   34.10   13.80
  10   3   3  109.59   17.60
  12 -10  -3   67.19   19.80
  12 -10  -3   80.09   23.60
 -10  -2  -3   85.59   25.90
  10   2   3   54.89   25.20
   2 -12   3   60.79   17.20
   2 -12   3   28.90   17.70
  11 -10  -3  124.39   20.90
 -10  -1  -3  118.79   22.80
  11 -10  -3  133.79   26.20
  11 -10  -3  142.99   17.50
  11 -10  -3  153.28   28.10
 -10  -1  -3  145.89   24.90
  11 -10  -3  119.49   21.60
  11 -10  -3  187.68   31.80
  10   1   3  167.78   27.20
   1 -11   3  193.28   32.20
   1 -11   3  114.39   20.00
   1 -11   3  168.28   28.00
  10   1   3  141.39   19.10
 -10   0  -3  219.08   31.40
 -10   0  -3  258.37   38.00
  10 -10  -3  277.97   34.40
  10 -10  -3  230.48   31.70
  10 -10  -3  340.77   43.90
  10 -10  -3  307.27   34.90
  10   0   3  236.28   34.80
   0 -10   3  260.77   35.10
   0 -10   3  284.57   32.20
  10   0   3  274.37   28.80
  10   0   3  343.57   49.80
   0 -10   3  239.08   33.80
   9 -10  -3   25.60   17.50
   9 -10  -3   24.40   20.30
 -10   1  -3   10.10   22.70
   9 -10  -3   30.30   16.90
 -10   1  -3   47.20   23.80
   9 -10  -3   20.80   23.10
   9 -10  -3   31.80   20.10
   1   9  -3  -39.90   28.60
 -10   1  -3   19.40   17.30
  10  -1   3   22.30   25.80
  -1  -9   3    0.50   26.10
  -1  -9   3   25.50   16.70
  10  -1   3    4.60   15.20
  -1  -9   3   33.40   22.60
  -1  -9   3   16.50   19.00
  10  -1   3   36.30   19.30
 -10   2  -3   21.30   17.20
   8 -10  -3   28.40   24.80
   2   8  -3    5.90   39.50
   8 -10  -3    3.70   13.80
   8 -10  -3    5.00   23.30
 -10   2  -3   51.99   21.50
   8 -10  -3   41.60   18.90
   2   8  -3  -25.00   21.60
   8 -10  -3   24.50   20.40
 -10   2  -3   37.40   23.70
  -2  -8   3   12.70   23.30
  -2  -8   3   19.70   27.50
  10  -2   3   17.50   18.20
  -2  -8   3   31.10   22.80
  -2  -8   3   24.80   19.10
  10  -2   3   15.20   18.00
  10  -2   3   55.99   22.50
 -10   3  -3    8.10   19.80
   7 -10  -3   -3.40   11.80
   7 -10  -3   -2.10   18.10
   7 -10  -3  -19.80   22.90
 -10   3  -3   -1.40   24.30
   7 -10  -3   -6.50   21.40
   7 -10  -3    5.20   20.60
   7 -10  -3   18.10   20.00
  -3  -7   3   -3.20   16.10
  -3  -7   3  -22.10   25.70
  10  -3   3   30.30   22.70
  10  -3   3    9.50   18.80
  10  -3   3   28.00   20.60
  -3  -7   3   14.90   18.40
  -3  -7   3   52.79   26.90
   6 -10  -3  153.58   24.30
 -10   4  -3  201.38   30.10
   6 -10  -3  190.98   34.10
   6 -10  -3  184.78   27.40
   6 -10  -3  191.48   22.40
   6 -10  -3  128.89   25.20
   6 -10  -3  171.08   25.20
 -10   4  -3  166.58   30.40
 -10   4  -3  221.68   33.80
   4   6  -3  197.48   29.10
  10  -4   3  130.59   23.20
  -4  -6   3  125.79   24.20
  10  -4   3  181.88   26.40
  -4  -6   3  161.28   35.20
  -4  -6   3  132.79   28.00
  -4  -6   3  220.18   38.90
   5 -10  -3 1348.77   75.19
 -10   5  -3 1480.05   75.19
 -10   5  -3 1466.65   78.59
   5 -10  -3 1382.56   79.09
   5 -10  -3 1491.85   72.19
   5   5  -3 1405.16   81.79
   5 -10  -3 1330.77   73.69
   5 -10  -3 1252.17   77.59
   5 -10  -3 1360.96   74.59
  10  -5   3 1429.26   74.79
  -5  -5   3 1419.86   75.59
  -5  -5   3 1376.66   86.69
  -5  -5   3 1379.96   86.89
  10  -5   3 1478.75   76.39
  -5  -5   3 1291.47   75.99
  10  -5   3 1477.85   75.79
  -5  -5   3 1359.06   83.19
   4 -10  -3  139.09   28.20
   4 -10  -3  158.78   25.70
   4 -10  -3  130.69   21.30
 -10   6  -3  134.39   24.10
   6   4  -3  130.19   24.30
   6   4  -3  163.98   29.40
   4 -10  -3  159.68   24.40
   4 -10  -3  169.98   22.80
   4 -10  -3  226.68   36.90
  -6  -4   3  173.88   28.60
  10  -6   3  133.59   22.60
  10  -6   3  122.39   25.90
  10  -6   3  216.28   28.10
  -6  -4   3  150.78   28.70
  -6  -4   3  196.88   31.20
   3 -10  -3   18.30   12.90
 -10   7  -3    0.60   17.90
   3 -10  -3   37.40   19.40
   3 -10  -3   35.00   17.10
   7   3  -3  -23.70   18.70
   7   3  -3    7.30   17.20
   3 -10  -3   56.99   19.10
   3 -10  -3  -22.50   19.20
   3 -10  -3   40.50   31.40
  -7  -3   3   13.10   23.60
  10  -7   3    6.20   16.50
  -7  -3   3   14.50   16.90
  10  -7   3  -12.10   16.70
  10  -7   3   30.10   21.80
 -10   8  -3   75.39   21.20
   2 -10  -3   41.40   14.30
   2 -10  -3   39.50   28.50
   8   2  -3   24.10   18.40
   2 -10  -3   27.60   21.20
   2 -10  -3   56.19   19.20
   8   2  -3   31.40   18.70
   2 -10  -3   24.00   24.80
  10  -8   3   23.70   24.10
  10  -8   3   -6.30   22.70
  10  -8   3   11.20   17.50
  -8  -2   3   27.20   19.10
  -8  -2   3   37.10   23.80
  -8  -2   3   29.80   17.40
  10  -8   3   19.70   15.40
 -10   9  -3    1.10   19.30
   1 -10  -3   44.50   16.60
   9   1  -3   33.40   16.40
   1 -10  -3   30.60   18.80
   1 -10  -3   15.00   17.50
   1 -10  -3   24.70   23.80
   9   1  -3    6.00   17.70
  10  -9   3   23.70   21.80
  10  -9   3   50.39   19.40
  -9  -1   3    3.00   24.70
  10  -9   3   25.90   17.00
  -9  -1   3   39.50   17.60
  10  -9   3   34.50   23.80
  10  -9   3    9.10   19.70
   0 -10  -3  226.68   31.70
  10   0  -3  222.28   34.10
  10   0  -3  240.18   28.70
   0 -10  -3  239.38   32.30
   0 -10  -3  287.77   31.80
 -10   0   3  252.97   33.30
  10 -10   3  308.57   33.80
  10 -10   3  250.97   39.50
 -10   0   3  271.87   33.50
  10 -10   3  269.27   34.30
  10 -10   3  302.07   31.20
  -1 -10  -3  130.89   19.80
  -1 -10  -3  197.58   26.60
  11  -1  -3  203.38   35.60
  11  -1  -3  146.79   24.30
  11  -1  -3  197.88   31.10
  -1 -10  -3  139.09   25.10
  10 -11   3  134.59   22.80
  10 -11   3  155.58   23.90
 -11   1   3   89.39   28.80
  10 -11   3  187.28   27.90
  10 -11   3  197.88   31.80
 -11   1   3  174.18   25.40
  12  -2  -3   22.90   39.50
  12  -2  -3   22.80   16.80
  12  -2  -3   51.39   20.00
  12  -2  -3   55.69   25.70
  10 -12   3  -12.70   20.60
  10 -12   3    9.20   17.30
  10 -12   3   23.70   17.50
 -12   2   3   25.20   22.00
  -3 -10  -3   80.19   14.70
  -3 -10  -3   73.49   13.20
  13  -3  -3   81.59   14.20
  -3 -10  -3   52.39   15.60
  10 -13   3   64.89   14.30
  10 -13   3   58.99   14.20
  10 -13   3   73.79   14.00
 -13   3   3  105.19   24.80
  14  -4  -3   49.30   11.80
  -4 -10  -3   65.09   12.60
  -4 -10  -3   78.29   15.30
  -4 -10  -3   52.59   18.50
  10 -14   3   60.19   11.10
  10 -14   3   84.19   14.10
 -11  -3  -3   25.20   11.90
  14 -11  -3   29.70    9.60
  11   3   3   31.20    7.40
 -14  11   3   19.10   12.10
 -11  -2  -3  174.38   31.70
 -11  -2  -3  235.18   26.40
  13 -11  -3  146.19   21.80
   2 -13   3  201.28   26.70
   2 -13   3  185.98   23.20
  11   2   3  190.28   18.60
 -13  11   3  216.58   24.80
   2 -13   3  208.58   22.40
  12 -11  -3  235.48   28.00
 -11  -1  -3  240.18   30.90
  12 -11  -3  218.28   40.00
 -11  -1  -3  278.17   37.90
  12 -11  -3  231.48   30.20
   1 -12   3  262.47   27.10
  11   1   3  240.28   21.60
   1 -12   3  192.38   27.60
   1 -12   3  240.38   26.50
 -11   0  -3   47.30   22.40
  11 -11  -3   52.39   23.10
  11 -11  -3   74.99   24.10
  11 -11  -3   43.10   21.70
  11 -11  -3   38.00   17.50
  11 -11  -3   50.29   17.90
  11   0   3   62.09   27.30
   0 -11   3   80.49   23.10
  11   0   3   28.70   29.80
  11   0   3   61.29   17.90
   0 -11   3   66.29   18.70
 -11   1  -3   99.69   23.10
  10 -11  -3  121.49   25.70
  10 -11  -3  148.69   22.80
 -11   1  -3  136.79   24.00
  10 -11  -3  177.58   31.70
  10 -11  -3  166.48   26.10
  10 -11  -3  162.68   23.80
  -1 -10   3  170.38   29.00
  11  -1   3  137.09   29.10
  -1 -10   3  110.89   28.40
  -1 -10   3  118.99   22.80
  -1 -10   3  177.68   28.00
  11  -1   3  191.48   30.00
  11  -1   3  124.09   19.40
   9 -11  -3  167.88   28.10
 -11   2  -3  182.38   34.50
 -11   2  -3  158.48   24.10
   9 -11  -3  143.39   23.80
   9 -11  -3  167.08   25.10
   9 -11  -3  165.48   24.70
   9 -11  -3  145.39   24.60
  -2  -9   3  161.78   26.30
  11  -2   3  156.18   27.70
  -2  -9   3  164.58   26.60
  -2  -9   3  186.28   29.50
  11  -2   3  133.79   34.70
  -2  -9   3  161.18   22.90
  11  -2   3  175.58   27.60
   8 -11  -3   40.30   20.60
   3   8  -3  -23.20   26.60
   8 -11  -3   21.20   16.00
 -11   3  -3   22.20   22.10
   8 -11  -3   24.40   21.00
 -11   3  -3  -10.30   17.40
   8 -11  -3    8.60   16.60
   8 -11  -3   35.30   19.50
 -11   3  -3   55.59   21.70
  11  -3   3  -36.80   23.50
  11  -3   3   -2.10   18.60
  -3  -8   3    0.90   17.30
  -3  -8   3   17.70   22.60
  -3  -8   3   26.20   16.30
  -3  -8   3   22.70   22.20
  11  -3   3   37.10   21.00
   7 -11  -3   12.40   17.80
 -11   4  -3   27.00   21.90
   4   7  -3  -19.10   22.60
   7 -11  -3   25.20   18.20
 -11   4  -3  -12.30   17.70
   7 -11  -3   36.40   20.50
 -11   4  -3   14.60   24.30
   7 -11  -3   24.30   18.30
   7 -11  -3   13.30   18.70
   7 -11  -3    3.20   14.70
  -4  -7   3   37.20   16.70
  -4  -7   3   37.40   25.40
  11  -4   3   42.10   23.10
  -4  -7   3   89.69   43.30
  -4  -7   3   61.49   20.30
  11  -4   3  -10.60   22.50
  -4  -7   3   33.90   22.90
   6 -11  -3  298.47   38.30
   5   6  -3  269.97   36.90
 -11   5  -3  299.07   33.90
   6 -11  -3  299.27   32.50
   6 -11  -3  322.37   32.70
 -11   5  -3  335.27   42.40
   6 -11  -3  275.47   28.70
 -11   5  -3  394.76   50.49
   6 -11  -3  357.56   34.10
   6 -11  -3  251.47   36.40
  11  -5   3  305.37   33.20
  11  -5   3  248.08   38.10
  -5  -6   3  313.97   40.10
  -5  -6   3  347.57   47.80
  -5  -6   3  321.17   33.80
  11  -5   3  304.07   38.50
  -5  -6   3  203.08   35.60
  -5  -6   3  310.57   34.40
   5 -11  -3  318.27   33.10
   5 -11  -3  311.87   29.70
   5 -11  -3  303.77   33.90
   6   5  -3  278.67   40.80
   5 -11  -3  243.28   38.90
   5 -11  -3  324.67   37.60
   6   5  -3  370.66   38.10
 -11   6  -3  326.37   46.60
   5 -11  -3  274.17   30.90
 -11   6  -3  276.17   32.10
  -6  -5   3  342.07   36.10
  -6  -5   3  286.67   41.70
  -6  -5   3  343.57   49.10
  11  -6   3  314.67   38.40
  -6  -5   3  285.47   33.10
  11  -6   3  366.56   32.00
  11  -6   3  216.28   40.60
   4 -11  -3   25.80   16.00
   7   4  -3   28.60   19.40
   7   4  -3   -2.40   18.60
   4 -11  -3    2.80   28.50
   4 -11  -3   44.30   19.10
   4 -11  -3   29.40   18.80
 -11   7  -3   23.40   17.10
   4 -11  -3   20.20   17.90
  11  -7   3    3.90   18.60
  11  -7   3   19.10   16.20
  11  -7   3   68.59   27.70
  -7  -4   3    5.00   22.40
  -7  -4   3   14.90   16.50
   3 -11  -3   20.30   18.50
   3 -11  -3   -2.50   17.30
   8   3  -3   24.50   21.70
 -11   8  -3   31.10   16.20
   3 -11  -3    0.90   19.70
   3 -11  -3   14.10   15.60
   8   3  -3   21.70   17.10
   3 -11  -3   -2.00   23.70
  -8  -3   3   58.29   18.60
  -8  -3   3   44.50   23.70
  11  -8   3   16.30   15.10
  11  -8   3  -19.30   26.60
  11  -8   3   -8.80   19.10
   9   2  -3  146.99   32.10
   2 -11  -3  109.19   20.40
   2 -11  -3  130.29   26.40
   2 -11  -3  131.79   22.10
   2 -11  -3  140.49   22.10
   9   2  -3  174.38   26.70
  11  -9   3  117.59   23.80
  11  -9   3  207.98   33.90
  11  -9   3  154.18   26.10
  -9  -2   3  146.99   23.90
  -9  -2   3  221.38   37.10
  11  -9   3  163.78   25.70
  11  -9   3  128.69   22.40
   1 -11  -3  179.68   28.20
   1 -11  -3  180.38   32.00
  10   1  -3  146.29   20.00
 -11  10  -3  198.38   30.80
   1 -11  -3  174.98   29.50
  10   1  -3  127.49   27.80
   1 -11  -3  105.19   23.40
  11 -10   3  144.89   20.90
 -10  -1   3  124.29   24.80
  11 -10   3  163.38   23.40
  11 -10   3  110.09   21.70
  11 -10   3  127.79   22.80
 -10  -1   3  158.48   24.60
  11   0  -3   69.79   25.50
  11   0  -3   56.29   14.40
   0 -11  -3   42.40   20.00
   0 -11  -3   62.99   16.50
   0 -11  -3   60.49   15.80
  11 -11   3   30.10   20.40
 -11   0   3   58.89   23.90
   0  11   3   -3.80   35.50
 -11   0   3   85.19   23.20
  11 -11   3   64.89   24.00
  12  -1  -3  208.38   30.20
  -1 -11  -3  261.67   24.20
  -1 -11  -3  251.27   26.90
  -1 -11  -3  214.08   27.90
  12  -1  -3  319.27   34.30
  12  -1  -3  231.28   22.00
  11 -12   3  285.97   24.50
  11 -12   3  279.27   29.30
  11 -12   3  219.08   27.10
 -12   1   3  236.78   39.10
  13  -2  -3  184.48   19.70
  -2 -11  -3  211.58   20.80
  -2 -11  -3  203.78   21.00
  -2 -11  -3  178.08   24.10
  11 -13   3  154.38   23.00
  11 -13   3  176.78   21.80
  11 -13   3  216.58   19.90
  14  -3  -3   42.70   12.20
  -3 -11  -3   25.70    8.20
  -3 -11  -3   43.60    9.50
  -3 -11  -3   13.80   10.70
 -14   3   3   61.39   14.50
  11 -14   3   20.50    8.20
  11 -14   3   25.30    9.50
 -12  -1  -3  -30.60   16.30
 -12  -1  -3   12.00   14.20
   1 -13   3   -4.80   10.40
  12   1   3    5.10    9.60
 -13  12   3   13.80   14.20
   1 -13   3   11.50   11.80
   1 -13   3    9.50   15.40
  12 -12  -3   28.60   13.00
 -12   0  -3   53.29   18.40
  12 -12  -3   38.40   16.30
  12 -12  -3   46.40   12.40
  12   0   3   19.60   10.40
   0 -12   3   15.00   12.70
   0 -12   3   45.00   12.90
   0 -12   3   18.60   12.10
 -12   1  -3  280.77   36.10
 -12   1  -3  291.37   39.40
  11 -12  -3  215.98   25.10
  11 -12  -3  264.77   27.50
  11 -12  -3  224.48   32.70
  11 -12  -3  260.67   26.10
  12  -1   3  332.57   37.30
  12  -1   3  231.08   22.70
  -1 -11   3  281.47   27.40
  -1 -11   3  193.18   27.30
  -1 -11   3  247.08   26.40
  10 -12  -3   38.80   19.60
 -12   2  -3   65.79   23.00
 -12   2  -3   56.29   23.70
  10 -12  -3   14.60   19.10
  12  -2   3   11.00   28.20
  -2 -10   3   66.79   22.10
  -2 -10   3   89.59   20.60
  12  -2   3   43.40   14.30
   9 -12  -3   55.69   20.50
 -12   3  -3   58.29   27.80
   9 -12  -3   -7.80   16.50
   9 -12  -3   16.70   16.50
 -12   3  -3    3.00   20.00
   9 -12  -3   -3.20   14.10
 -12   3  -3   39.10   18.20
   9 -12  -3   -5.90   19.60
  12  -3   3    0.20   16.80
  -3  -9   3   17.60   22.30
  12  -3   3   -4.90   28.50
  -3  -9   3    4.30   18.00
  -3  -9   3   31.50   15.70
  -3  -9   3   34.60   16.60
   4   8  -3  122.59   34.30
   8 -12  -3  103.39   18.60
 -12   4  -3  135.39   25.30
 -12   4  -3  150.18   26.70
   8 -12  -3  109.59   22.60
   8 -12  -3  102.79   20.50
 -12   4  -3   80.79   18.20
   8 -12  -3  159.08   23.40
  -4  -8   3  113.49   23.40
  -4  -8   3  122.89   23.30
  -4  -8   3   80.59   17.40
  -4  -8   3  104.19   18.20
  12  -4   3   88.79   18.60
  12  -4   3  139.79   31.80
   7 -12  -3  302.27   33.30
 -12   5  -3  285.57   36.60
   7 -12  -3  301.77   36.20
   7 -12  -3  293.27   32.20
 -12   5  -3  304.57   30.10
   7 -12  -3  305.97   33.90
   5   7  -3  255.47   46.10
 -12   5  -3  353.66   46.50
   7 -12  -3  306.17   31.90
  -5  -7   3  304.77   33.00
  -5  -7   3  281.47   39.70
  -5  -7   3  315.27   37.90
  -5  -7   3  280.97   28.80
  12  -5   3  261.97   46.80
  -5  -7   3  261.77   37.60
  12  -5   3  331.97   31.10
 -12   6  -3  -42.70   29.20
   6 -12  -3   19.70   17.30
 -12   6  -3   34.50   15.80
   6 -12  -3  -14.80   16.70
   6   6  -3   -9.20   26.90
   6 -12  -3  -15.40   14.60
   6   6  -3    7.10   20.40
   6 -12  -3    4.60   15.60
   6 -12  -3   -0.60   16.30
  12  -6   3  -26.10   25.00
  12  -6   3   20.60   31.70
  12  -6   3  -16.10   13.40
  -6  -6   3    4.70   18.10
  -6  -6   3    4.40   15.10
  -6  -6   3   -1.50   16.40
  -6  -6   3   65.09   33.40
  -6  -6   3   10.10   25.20
   5 -12  -3  281.47   31.00
   7   5  -3  279.97   42.40
   5 -12  -3  304.07   32.60
   5 -12  -3  286.57   31.80
 -12   7  -3  300.17   30.50
   5 -12  -3  283.67   39.30
   5 -12  -3  364.16   33.50
   7   5  -3  361.76   33.80
  12  -7   3  332.27   40.70
  12  -7   3  255.77   27.50
  -7  -5   3  315.97   30.60
  -7  -5   3  293.97   36.10
  -7  -5   3  346.87   43.80
   8   4  -3  153.98   27.10
   4 -12  -3   76.89   18.20
   4 -12  -3  120.99   20.60
   4 -12  -3  138.29   29.30
 -12   8  -3  145.29   25.10
   8   4  -3  126.69   28.00
   4 -12  -3  111.39   20.80
   4 -12  -3  129.09   20.50
  -8  -4   3  123.59   23.30
  -8  -4   3  119.99   26.80
  12  -8   3  101.99   15.60
  12  -8   3   78.99   24.40
  -8  -4   3   98.99   18.90
   9   3  -3   40.40   24.70
   3 -12  -3    0.80   18.20
   3 -12  -3    9.20   28.20
   9   3  -3    7.90   14.50
   3 -12  -3    8.80   15.70
 -12   9  -3    9.40   14.30
   3 -12  -3   21.80   15.90
   3 -12  -3  -11.20   34.10
  12  -9   3   41.00   19.20
  -9  -3   3   28.50   19.30
  -9  -3   3  -23.20   23.10
  12  -9   3   18.50   21.20
 -12  10  -3   53.69   14.90
   2 -12  -3  -17.00   35.50
   2 -12  -3   32.40   24.80
  10   2  -3    8.70   25.90
  12 -10   3   33.60   27.90
  12 -10   3   25.70   19.10
  12 -10   3   15.60   23.10
 -10  -2   3   30.00   23.10
   1 -12  -3  250.57   29.10
   1 -12  -3  253.47   25.10
   1 -12  -3  215.18   23.90
  11   1  -3  207.78   22.80
  12 -11   3  213.98   25.60
 -11  -1   3  302.87   33.40
  12 -11   3  295.97   30.40
  12 -11   3  283.47   29.20
  12   0  -3   11.10   24.00
  12   0  -3   29.50   10.40
   0 -12  -3   57.89   11.70
   0 -12  -3   61.09   14.70
   0 -12  -3   53.59   11.90
  12 -12   3   35.70   13.90
  12 -12   3   48.80   12.30
  12 -12   3   48.50   14.60
  -1 -12  -3   -8.50   13.30
  -1 -12  -3   -8.40   16.00
  13  -1  -3    3.40    8.90
  12 -13   3    9.10   11.00
  12 -13   3   -4.10    9.40
  12 -13   3    3.30   12.50
  12 -13  -3   -0.10   11.40
  12 -13  -3    1.70   14.20
  12 -13  -3   -0.50   11.70
  13  -1   3    0.40   10.50
  -1 -12   3   -6.60    9.80
  -1 -12   3   14.70   11.80
  13  -1   3  -14.70   15.70
 -12  13   3   -8.00   18.30
  11 -13  -3  184.78   19.70
  11 -13  -3  168.18   22.00
  11 -13  -3  171.78   22.60
  11 -13  -3  184.28   38.80
  13  -2   3  192.48   27.60
  -2 -11   3  229.28   22.80
  -2 -11   3  184.58   22.30
  -2 -11   3  202.18   20.70
  13  -2   3  189.28   24.90
 -11  13   3  184.08   28.70
  10 -13  -3   75.89   14.30
  10 -13  -3   57.19   17.00
  10 -13  -3   65.89   13.50
 -13   3  -3   63.59   23.40
  10 -13  -3   59.39   14.70
  -3 -10   3   72.29   19.60
  -3 -10   3  100.29   15.10
  -3 -10   3   52.39   15.60
  13  -3   3   63.99   15.20
  -3 -10   3  105.59   18.70
   9 -13  -3   36.70   13.10
 -13   4  -3   40.70   14.40
 -13   4  -3   70.09   25.70
   9 -13  -3   23.80   12.50
   9 -13  -3   13.60   16.10
   9 -13  -3   29.30   14.70
  -4  -9   3   36.90   17.40
  -4  -9   3   49.90   14.50
  13  -4   3   23.80   13.10
  -4  -9   3   42.50   12.60
  -4  -9   3   31.20   15.70
   8 -13  -3   34.30   13.20
   8 -13  -3   36.10   15.70
 -13   5  -3   21.40   26.20
   8 -13  -3   26.40   13.30
   8 -13  -3    1.70   16.10
 -13   5  -3   21.20   12.20
  -5  -8   3   56.29   15.10
  -5  -8   3   31.20   16.30
  13  -5   3   11.40   11.30
  -5  -8   3   26.50   12.00
  -5  -8   3   15.50   18.10
   7 -13  -3   73.39   22.50
   7 -13  -3  100.99   20.00
 -13   6  -3  105.39   17.60
 -13   6  -3  126.49   34.30
   7 -13  -3  102.39   16.30
   7 -13  -3   58.19   17.20
   7 -13  -3   91.99   18.60
  13  -6   3   46.60   18.70
  -6  -7   3   52.49   17.70
  -6  -7   3   46.00   24.00
  -6  -7   3   95.69   36.00
  -6  -7   3   93.79   15.20
   6 -13  -3   33.30   24.60
   6 -13  -3   77.29   20.30
   6 -13  -3   67.89   16.80
   7   6  -3  100.99   18.70
 -13   7  -3   61.59   14.50
   6 -13  -3   94.19   17.40
   6 -13  -3   93.49   15.30
  -7  -6   3   77.89   20.00
  -7  -6   3   83.79   16.10
  13  -7   3  124.29   19.90
   5 -13  -3   45.00   14.50
   5 -13  -3   17.20   15.00
   5 -13  -3   14.80   14.00
 -13   8  -3   11.90   10.90
   8   5  -3   25.30   13.90
  -8  -5   3   23.20   13.40
  13  -8   3   12.80   16.50
  13  -8   3   25.30   10.90
  -8  -5   3   41.40   22.00
  -8  -5   3    7.50   14.90
   4 -13  -3   48.80   28.00
   9   4  -3   56.99   13.30
   4 -13  -3   36.10   13.50
   4 -13  -3   30.50   13.70
 -13   9  -3   42.90   12.90
  -9  -4   3   33.30   15.90
  -9  -4   3   48.90   20.50
  13  -9   3   34.70   11.60
  10   3  -3   96.19   16.80
   3 -13  -3   59.49   13.00
   3 -13  -3   77.39   14.10
   3 -13  -3   72.29   21.60
 -10  -3   3   64.49   16.90
  13 -10   3   73.69   16.70
 -10  -3   3   54.09   19.30
   2 -13  -3  248.18   21.30
   2 -13  -3  187.48   28.80
   2 -13  -3  181.98   20.80
  11   2  -3  222.28   18.40
 -11  -2   3  213.28   28.10
 -11  -2   3  198.08   22.60
  13 -11   3  172.58   25.30
  13 -11   3  247.78   40.30
   1 -13  -3  -10.50   17.70
   1 -13  -3    4.60   13.70
  12   1  -3  -10.30   11.90
  12   1  -3   -3.70   12.40
   1 -13  -3    2.30   13.90
  13 -12   3    2.40   13.60
  13 -12   3    6.90   11.90
 -12  -1   3   -0.10   23.90
  11 -14  -3   32.30    9.60
  11 -14  -3   35.80    8.90
  14  -3   3   47.90   10.20
  -3 -11   3   33.90   11.20
  -3 -11   3   33.20    8.40
  -4 -10   3   33.80   10.30
  -4 -10   3   77.49   16.40
  -4 -10   3   44.50   13.70
  14  -4   3   43.00   13.40
   9 -14  -3   65.79   11.20
   9 -14  -3  100.39   14.90
   9 -14  -3   86.49   12.60
   9 -14  -3   88.19   14.80
  -5  -9   3  113.29   16.20
  14  -5   3   91.69   15.80
  -5  -9   3   85.19   19.00
  -5  -9   3   82.19   17.20
   8 -14  -3   51.69   12.20
   8 -14  -3   77.69   12.50
   8 -14  -3   75.69   15.90
   8 -14  -3   82.39   17.30
 -14   6  -3   68.49   11.80
  -6  -8   3   63.39   12.10
  -6  -8   3   60.09   15.10
  14  -6   3   80.99   11.60
 -14   7  -3    3.40    9.70
   7 -14  -3   25.60   10.70
   7 -14  -3    6.40   12.50
   7 -14  -3    9.90   10.90
  -7  -7   3    6.50   12.80
  -7  -7   3   27.70    9.90
  14  -7   3    2.30    9.00
   8   6  -3   65.79   16.20
   6 -14  -3   63.79   12.00
   6 -14  -3   75.69   12.90
   6 -14  -3   94.89   14.10
 -14   8  -3   72.69   12.20
  14  -8   3   77.29   11.00
  14  -8   3   57.79   14.90
  -8  -6   3   51.19   13.70
  -8  -6   3   96.29   23.60
   5 -14  -3  101.39   14.70
   5 -14  -3  106.89   19.10
   5 -14  -3   84.69   12.90
  14  -9   3   97.39   16.40
  -9  -5   3  114.89   20.60
  -9  -5   3   75.79   14.20
   4 -14  -3   60.79   14.90
   4 -14  -3   68.89   13.70
  10   4  -3   50.59   11.60
  14 -10   3   88.89   14.00
 -10  -4   3   64.69   16.60
 -10  -4   3   63.49   16.50
   3 -14  -3   37.10    9.20
  11   3  -3   27.50    7.80
   3 -14  -3   21.00    8.60
  11   3  -3   21.40   10.60
 -11  -3   3   26.90   12.40
 -11  -3   3   14.50   14.80
  14 -11   3   42.30   10.00
   0   0  -4   -1.10    1.70
   0   0   4    1.50    1.70
   0   0   4   -0.70    1.40
   0   1  -4 1257.27   56.59
  -1   0  -4 1325.87   57.39
   1  -1  -4 1297.37   57.29
   1   0   4 1265.27   56.69
   1   0   4 1241.08   56.39
   0  -1   4 1330.57   56.79
  -1   1   4 1276.37   57.19
   0  -1  -4 1236.18   55.59
   0  -1  -4 1361.96   57.09
  -1   1  -4 1276.07   56.59
   1   0  -4 1364.96   56.79
   1  -1   4 1246.68   56.39
  -1   0   4 1230.48   56.69
   1  -1   4 1222.98   55.69
   0   1   4 1285.57   56.89
   2  -1  -4  199.88   11.20
  -1   2  -4  223.98   10.00
  -1  -1  -4  202.08   11.40
  -2   1   4  199.28   11.20
   1   1   4  198.48    9.60
   1  -2   4  201.08   10.70
   3  -2  -4  986.40   46.30
  -3   2   4 1006.30   46.10
   1  -3   4 1031.30   45.70
   2  -2  -4  214.78   12.00
   0   2  -4  218.28   10.50
   0  -2   4  227.98   11.70
  -2   2   4  237.98   12.30
   2   0   4  209.48   11.20
   1   1  -4  196.48   10.40
   1  -2  -4  193.88    9.90
   1  -2  -4  212.48   11.10
   2  -1   4  202.88   10.60
  -1   2   4  224.28   11.60
   0  -2  -4  232.08   12.10
   2   0  -4  221.48   12.00
   2  -2   4  212.18   11.60
   0   2   4  225.78   12.50
   3  -1  -4 1044.40   46.80
  -1  -2  -4 1053.89   46.70
  -2   3  -4 1003.20   44.90
  -2   3  -4  985.20   45.20
   2  -3   4  992.80   46.00
  -2  -2  -4 2125.09   93.09
   4  -2  -4 2031.80   92.79
   4  -2  -4 2039.20   93.89
  -2  -2  -4 1998.70   93.09
  -2   4  -4 2138.59   91.39
  -2   4  -4 1992.10   89.79
   2  -4   4 2003.00   93.29
   2  -4   4 2196.68   91.99
   5  -3  -4   56.69    9.90
  -2   5  -4   57.49    8.20
   5  -3  -4   72.19    8.90
  -3  -2  -4   76.79   10.20
   5  -3  -4   62.89   10.40
   2  -5   4   63.89    9.70
   2  -5   4   55.39    7.90
   4  -3  -4  150.08   13.60
   4  -3  -4  166.18   11.30
  -4   3   4  152.68   11.10
   1  -4   4  155.58    9.90
   3  -3  -4   -2.40    3.30
   0   3  -4    1.70    1.40
   3   0   4   -0.10    3.40
   3   0   4   -0.20    3.50
  -3   3   4   -2.60    3.80
   0  -3   4   -0.30    3.40
   1   2  -4 1002.70   45.20
   2  -3  -4  996.80   46.00
   2  -3  -4  999.90   45.20
  -2   3   4 1016.60   46.40
   3  -1   4 1012.70   45.90
   3  -1   4 1023.60   46.30
   1  -3  -4 1012.70   43.60
   2   1  -4  976.90   45.00
   3  -2   4  990.80   45.10
  -1   3   4  983.60   45.70
   3  -2   4  989.20   45.20
   0  -3  -4    6.60    3.60
   3   0  -4    1.50    3.30
   3  -3   4    3.00    3.70
   0   3   4    0.30    4.40
  -1  -3  -4  151.68   12.10
  -3   4  -4  144.79    9.70
   4  -1  -4  164.88   11.00
  -1  -3  -4  122.59   11.10
  -3   4  -4  152.38    8.50
   4  -1  -4  164.58   12.10
   3  -4   4  148.39    9.90
   3  -4   4  138.49   12.80
   5  -2  -4   85.69   12.00
  -2  -3  -4   61.59    8.80
  -3   5  -4   64.69    8.20
  -2  -3  -4   59.69    9.40
   3  -5   4   50.89    6.90
   3  -5   4   49.10    8.90
   6  -3  -4    4.70    7.90
  -3   6  -4  -14.80    6.90
  -3  -3  -4  -11.90    9.30
   6  -3  -4    8.30   10.10
  -3  -3  -4   10.10    8.20
   6  -3  -4   10.20    6.90
  -6   3   4   -5.60   13.00
   3  -6   4   -1.80    5.40
   3  -6   4    5.30    7.10
  -4  -3  -4  147.59   19.00
   7  -4  -4  107.99   16.00
   7  -4  -4  118.09   16.60
   7  -4  -4  131.99   16.20
   4   3   4  153.78   17.60
   3  -7   4  147.59   15.40
  -7   4   4  127.69   22.30
   3  -7   4  156.68   14.50
   6  -4  -4  223.08   16.40
   6  -4  -4  191.38   18.40
  -2   6  -4  237.68   15.90
   6  -4  -4  198.98   17.90
  -4  -2  -4  221.38   17.50
   6  -4  -4  231.38   18.40
  -4  -2  -4  197.58   18.10
   2  -6   4  191.48   16.30
   4   2   4  213.48   18.10
  -6   4   4  168.98   21.80
   2  -6   4  189.58   14.50
   5  -4  -4  554.04   28.60
   5  -4  -4  585.44   28.80
  -4  -1  -4  497.65   30.40
   5  -4  -4  540.85   30.00
   5  -4  -4  588.54   30.80
  -5   4   4  546.85   27.90
   4   1   4  523.75   29.70
   1  -5   4  527.65   28.80
   4  -4  -4  464.95   23.50
   4  -4  -4  437.96   22.40
   4  -4  -4  401.26   24.80
   4  -4  -4  434.16   24.00
   4   0   4  435.26   22.80
   0  -4   4  452.95   23.90
  -4   4   4  425.36   22.50
   4   0   4  452.25   24.60
   0  -4   4  440.36   22.10
   4   0   4  417.36   22.80
   3  -4  -4  155.88   13.00
   3  -4  -4  157.98   11.00
   1   3  -4  158.58    8.90
   3  -4  -4  172.18   10.00
   3  -4  -4  154.48   13.00
   4  -1   4  143.79   10.60
   4  -1   4  135.79   12.60
   4  -1   4  135.79   10.30
  -3   4   4  144.79   11.30
   2   2  -4 2113.59   94.89
   2  -4  -4 2111.39   93.99
   2  -4  -4 2077.79   96.29
   4  -2   4 2066.59   95.49
  -2   4   4 2156.18   95.99
   4  -2   4 2311.37   96.09
   1  -4  -4  152.28   12.00
   3   1  -4  135.69   12.70
   1  -4  -4  147.09   10.40
   3   1  -4  141.49    9.90
   4  -3   4  151.48   10.40
   4  -3   4  161.68   10.80
  -1   4   4  145.19   11.70
   0  -4  -4  445.96   23.40
   0  -4  -4  419.46   24.10
   4   0  -4  419.86   24.30
   4  -4   4  406.66   21.60
   0   4   4  434.76   23.20
   5  -1  -4  541.15   27.80
  -1  -4  -4  513.35   29.80
   5  -1  -4  509.85   29.30
  -1  -4  -4  526.55   28.40
   4  -5   4  563.24   29.50
  -5   1   4  488.25   30.20
   4  -5   4  552.04   26.90
   6  -2  -4  205.78   15.60
  -2  -4  -4  199.08   19.70
   6  -2  -4  175.28   17.50
   4  -6   4  199.08   14.10
   4  -6   4  221.08   17.10
  -6   2   4  191.68   20.10
   7  -3  -4  174.08   21.20
   7  -3  -4  145.49   16.10
  -3  -4  -4  120.79   17.90
   7  -3  -4  142.89   18.70
  -7   3   4  135.19   20.80
   4  -7   4  131.29   16.40
   4  -7   4  149.88   13.60
   8  -4  -4   10.30   13.70
   8  -4  -4   34.40   12.50
  -4  -4  -4   26.10   12.80
   8  -4  -4   -2.60   12.90
   8  -4  -4   24.90   13.30
   4  -8   4   35.30   11.30
   4  -8   4   15.70    9.20
   4   4   4   22.30   12.10
  -8   4   4   30.30   16.60
  -5  -4  -4  372.66   29.60
   9  -5  -4  337.47   37.10
   9  -5  -4  373.86   31.30
  -5  -4  -4  363.86   36.00
  -9   5   4  335.77   33.30
  -9   5   4  359.66   38.00
   4  -9   4  312.47   34.40
   4  -9   4  312.07   38.80
   8  -5  -4  103.39   16.50
   8  -5  -4   91.59   15.00
   8  -5  -4  142.09   18.90
  -5  -3  -4  120.09   20.00
   8  -5  -4  109.89   24.30
   5   3   4   89.49   15.50
   3  -8   4   80.49   14.10
   3  -8   4   99.19   15.60
  -8   5   4   50.89   21.20
   7  -5  -4   62.39   13.10
   7  -5  -4   66.09   12.20
  -2   7  -4  102.79   15.50
  -5  -2  -4   79.29   15.30
   7  -5  -4   69.09   12.10
  -5  -2  -4   52.69   13.50
   7  -5  -4   51.59   13.40
   2  -7   4   48.00   10.20
  -7   5   4   81.19   19.30
   5   2   4   72.39   12.00
   5   2   4   42.00   11.50
   2  -7   4   67.29   11.00
   6  -5  -4  274.87   20.90
  -5  -1  -4  262.37   21.70
   6  -5  -4  323.37   20.10
   6  -5  -4  275.17   18.40
   6  -5  -4  257.17   21.20
   1  -6   4  268.77   19.30
   1  -6   4  275.77   17.70
  -6   5   4  269.77   18.30
   5   1   4  286.17   19.40
   5   1   4  275.27   20.80
   5  -5  -4   73.49   12.60
   5  -5  -4   96.59   10.10
   5  -5  -4   85.79   12.60
   5  -5  -4   86.49   14.00
  -5   0  -4  100.39   15.50
   0  -5   4   99.19    9.40
   5   0   4   81.49   10.70
   5   0   4   84.09   13.40
   5   0   4   78.89   10.40
  -5   5   4   94.19   10.50
   0  -5   4   90.99   12.30
   4  -5  -4  535.75   29.40
   4  -5  -4  545.85   27.40
   4  -5  -4  571.04   31.50
   4  -5  -4  572.34   28.70
  -4   5   4  551.94   28.40
  -1  -4   4  539.75   29.20
   5  -1   4  547.15   30.90
   5  -1   4  582.94   28.80
   5  -1   4  486.95   32.60
   2   3  -4   68.39   11.30
   3  -5  -4   61.99   13.10
   3  -5  -4   68.49   10.10
   2   3  -4   59.19    6.30
   3  -5  -4   68.19    7.70
   5  -2   4   54.49    8.10
  -3   5   4   55.69    8.10
   5  -2   4   62.69   11.40
   5  -2   4   69.89    8.70
   3   2  -4   60.39   10.20
   2  -5  -4   55.49    8.20
   3   2  -4   45.30    7.80
   2  -5  -4   55.99    6.30
   5  -3   4   82.19   11.90
  -2   5   4   65.39    9.10
   5  -3   4   76.39    8.90
   5  -3   4   69.69    8.30
   4   1  -4  533.95   27.30
   4   1  -4  549.74   29.50
   1  -5  -4  571.64   28.60
   5  -4   4  513.95   27.40
   5  -4   4  531.45   27.30
   5  -4   4  523.65   30.10
  -4  -1   4  482.45   29.20
  -1   5   4  531.55   28.10
   5   0  -4   90.09   13.30
   0  -5  -4  118.89   12.10
   5   0  -4   90.79   10.30
   5  -5   4   72.99   11.90
   5  -5   4   78.89    9.80
  -5   0   4   71.99   12.40
   5  -5   4   99.19   14.80
  -1  -5  -4  276.47   19.40
   6  -1  -4  277.17   20.60
  -1  -5  -4  264.67   22.00
   6  -1  -4  271.27   18.90
   5  -6   4  274.47   20.70
   5  -6   4  293.07   18.50
   1   5   4  286.37   19.80
  -6   1   4  268.77   22.00
  -2  -5  -4   84.79   13.70
  -2  -5  -4   60.89   13.50
   7  -2  -4   65.79   13.10
   7  -2  -4   85.39   14.10
   5  -7   4   69.19   10.60
   5  -7   4   47.20   11.00
  -7   2   4   52.69   14.10
   8  -3  -4  124.79   18.30
   8  -3  -4  123.49   20.20
   8  -3  -4   92.29   16.20
   5  -8   4  133.99   19.10
  -8   3   4  106.99   17.80
   5  -8   4  131.79   16.70
   9  -4  -4  321.67   34.40
   9  -4  -4  381.56   31.70
  -4  -5  -4  305.07   31.00
  -4  -5  -4  379.76   36.20
  -4  -5  -4  398.76   53.49
  -9   4   4  337.27   34.60
   5  -9   4  252.87   53.79
   5  -9   4  301.47   38.90
  -9   4   4  324.47   34.30
   5  -9   4  375.36   38.40
   5  -9   4  373.06   37.60
  -5  -5  -4  997.60   62.99
  -5  -5  -4 1037.50   81.49
  -5  -5  -4  987.30   61.69
  10  -5  -4 1124.89   60.59
  10  -5  -4 1083.79   62.29
   5 -10   4  938.71   64.19
   5   5   4  963.40   60.59
   5 -10   4 1103.99   57.19
   5   5   4 1026.60   58.49
   5 -10   4  967.80   69.09
 -10   5   4 1051.89   65.19
   5 -10   4 1130.99   62.79
   5 -10   4 1020.20   64.79
   5 -10   4 1077.29   77.39
 -10   5   4 1105.79   59.89
   5 -10   4 1069.69   60.99
  11  -6  -4   55.19   17.80
  -6  -5  -4   82.19   19.80
  -6  -5  -4   84.79   20.80
  11  -6  -4   43.90   23.30
 -11   6   4   49.30   27.80
   5 -11   4   45.90   16.50
   5 -11   4   47.90   16.10
   5 -11   4   56.79   19.40
   5 -11   4   41.70   27.50
   5 -11   4   65.89   22.20
   5 -11   4   78.89   21.70
   5 -11   4   68.49   24.60
   6   5   4   67.69   19.60
 -11   6   4   50.59   16.80
   6   5   4   94.49   20.70
  -6  -4  -4   22.80   19.00
  -6  -4  -4   31.90   16.60
  -6  -4  -4   25.90   20.50
  -6  -4  -4   -4.20   26.50
  10  -6  -4   41.70   20.20
  10  -6  -4   27.70   18.80
   4 -10   4   24.40   14.00
   4 -10   4   70.39   29.20
   6   4   4    8.80   18.90
   4 -10   4   38.40   18.40
 -10   6   4   50.89   18.30
   4 -10   4   81.99   26.50
 -10   6   4  -11.50   24.20
   6   4   4   28.20   16.40
   4 -10   4   43.90   20.20
   4 -10   4   32.60   24.40
   4 -10   4   39.90   22.50
   9  -6  -4  468.95   39.90
   9  -6  -4  391.66   35.90
  -6  -3  -4  445.96   32.40
  -6  -3  -4  472.75   39.60
  -6  -3  -4  338.27   51.59
   9  -6  -4  515.15   37.50
  -6  -3  -4  412.46   40.30
   9  -6  -4  461.75   33.80
   3  -9   4  455.15   47.30
   6   3   4  481.75   32.60
   3  -9   4  432.76   41.50
   6   3   4  483.25   40.20
   3  -9   4  380.96   52.19
  -9   6   4  388.96   39.70
  -9   6   4  406.06   45.50
   3  -9   4  367.66   44.40
   3  -9   4  410.46   45.90
   8  -6  -4  750.02   45.10
   8  -6  -4  774.62   44.20
   8  -6  -4  851.61   43.80
  -6  -2  -4  784.72   44.00
   6   2   4  759.62   45.50
   2  -8   4  741.83   42.00
   7  -6  -4  601.34   33.80
   7  -6  -4  615.14   34.90
  -1   7  -4  631.64   35.70
   7  -6  -4  610.74   36.70
  -6  -1  -4  632.14   37.60
   1  -7   4  563.44   33.50
   6   1   4  588.64   34.80
   1  -7   4  604.34   34.50
   6   1   4  622.34   37.10
   6  -6  -4  362.76   26.10
   6  -6  -4  368.56   23.30
   6  -6  -4  392.76   24.60
  -6   0  -4  386.26   26.70
  -6   6   4  340.27   23.40
   0  -6   4  368.36   24.20
   6   0   4  351.86   24.80
   6   0   4  393.56   23.50
   5  -6  -4  272.97   17.80
  -6   1  -4  237.08   22.40
   5  -6  -4  252.47   18.90
  -1  -5   4  274.67   20.00
   6  -1   4  270.17   21.50
  -5   6   4  274.57   18.40
   6  -1   4  266.67   18.60
   6  -1   4  268.97   19.30
   4  -6  -4  209.68   14.00
   2   4  -4  223.58   13.30
   2   4  -4  208.88   18.80
   4  -6  -4  204.58   16.40
  -6   2  -4  200.88   21.90
   6  -2   4  233.98   18.30
   6  -2   4  226.58   16.30
   6  -2   4  206.18   15.80
  -2  -4   4  192.88   19.70
  -4   6   4  219.78   16.40
   3   3  -4    2.30    4.80
   3  -6  -4   -0.30    5.50
   3   3  -4   -2.60    7.90
   3  -6  -4   -1.90    6.50
   6  -3   4    1.10    8.80
  -3  -3   4   13.70   10.00
   6  -3   4    3.10    6.10
   6  -3   4    9.60    6.40
  -3   6   4  -10.00    6.70
   4   2  -4  214.68   14.60
   4   2  -4  202.78   20.40
   2  -6  -4  222.08   16.40
   6  -4   4  219.38   15.50
   6  -4   4  189.08   15.80
  -4  -2   4  218.88   18.50
   6  -4   4  213.48   20.50
   5   1  -4  296.77   18.70
   5   1  -4  290.57   21.00
   1  -6  -4  273.07   20.10
   6  -5   4  267.07   23.60
   6  -5   4  275.27   18.30
  -5  -1   4  278.97   22.00
  -1   6   4  301.07   20.30
   6   0  -4  368.66   23.90
   6   0  -4  385.56   26.90
   0  -6  -4  405.16   24.40
   6  -6   4  379.16   28.50
   0   6   4  397.66   26.20
  -6   0   4  344.57   26.50
   6  -6   4  392.36   26.50
   6  -6   4  409.16   24.00
   7  -1  -4  675.33   36.50
   7  -1  -4  610.54   37.10
  -1  -6  -4  615.44   35.20
  -7   1   4  643.64   38.30
   1   6   4  631.74   37.20
   6  -7   4  620.14   34.30
   6  -7   4  634.44   36.50
  -2  -6  -4  745.83   42.30
   8  -2  -4  761.72   44.40
   8  -2  -4  808.22   45.70
  -8   2   4  738.93   45.00
   6  -8   4  759.52   42.80
   6  -8   4  746.63   42.50
   2   6   4  775.52   44.50
   9  -3  -4  450.55   37.60
  -3  -6  -4  501.15   42.90
  -3  -6  -4  408.06   43.00
   9  -3  -4  458.75   33.10
   9  -3  -4  362.46   35.40
   9  -3  -4  452.25   41.80
   9  -3  -4  387.86   38.40
   6  -9   4  455.55   31.50
   6  -9   4  438.86   41.70
   3   6   4  475.25   36.40
   6  -9   4  523.15   43.90
  -9   3   4  501.35   36.00
  -9   3   4  483.65   39.70
   6  -9   4  381.96   44.70
   3   6   4  494.85   34.00
   6  -9   4  528.25   49.50
  10  -4  -4    5.20   22.60
  10  -4  -4   29.00   16.40
  -4  -6  -4   34.20   30.00
  -4  -6  -4   32.30   18.80
  10  -4  -4   47.80   20.00
  -4  -6  -4   33.70   19.90
   6 -10   4    3.40   24.00
   6 -10   4   39.00   17.50
   4   6   4   15.70   17.10
   6 -10   4   19.80   18.50
   6 -10   4   54.89   21.50
 -10   4   4   37.10   19.20
   6 -10   4   44.40   14.20
 -10   4   4   60.99   21.70
   4   6   4   32.40   22.50
  11  -5  -4   81.49   21.60
  11  -5  -4   99.29   20.90
  -5  -6  -4   53.59   19.10
  -5  -6  -4   18.90   26.50
  -5  -6  -4   93.79   21.20
   6 -11   4   57.69   20.80
 -11   5   4   66.39   19.00
   5   6   4   86.79   21.80
 -11   5   4   78.59   22.40
   6 -11   4   56.09   17.70
   6 -11   4   49.00   17.40
   6 -11   4   93.59   31.50
   5   6   4   29.50   19.70
   6 -11   4   30.70   20.40
  12  -6  -4  290.07   29.60
  -6  -6  -4  337.07   41.40
  -6  -6  -4  338.57   40.10
  12  -6  -4  307.37   42.50
  -6  -6  -4  353.36   34.60
  -6  -6  -4  400.36   35.00
 -12   6   4  390.56   47.50
   6 -12   4  321.97   31.60
   6 -12   4  330.37   34.80
   6 -12   4  279.87   34.40
   6   6   4  279.27   39.30
   6 -12   4  293.17   41.70
   6 -12   4  295.87   32.20
 -12   6   4  324.47   31.40
   6 -12   4  349.27   31.10
   6   6   4  326.07   33.20
  -7  -6  -4   22.10   22.30
  13  -7  -4   17.80   11.60
  -7  -6  -4   29.60   17.90
  -7  -6  -4   24.40   15.20
 -13   7   4   35.60   33.60
   7   6   4   52.59   14.30
   6 -13   4   34.80   23.50
   6 -13   4   36.10   15.70
   6 -13   4   28.80   11.10
   6 -13   4   51.49   14.40
 -13   7   4   13.30   18.80
   6 -13   4   12.90   16.90
  12  -7  -4   16.50   27.20
  -7  -5  -4    0.60   25.70
  -7  -5  -4   47.50   17.70
  12  -7  -4   17.80   13.70
  -7  -5  -4   47.90   21.60
 -12   7   4  -64.69   31.20
   5 -12   4   52.29   20.70
   5 -12   4   -0.50   17.50
   5 -12   4   68.49   26.30
   5 -12   4    9.80   12.90
   5 -12   4   13.30   17.30
   5 -12   4   29.50   20.70
   5 -12   4   14.00   17.90
 -12   7   4   20.50   14.70
   7   5   4   14.40   23.70
   7   5   4   21.00   15.30
  -7  -4  -4  328.07   33.10
  11  -7  -4  340.77   40.80
  11  -7  -4  356.16   31.50
  -7  -4  -4  358.66   37.40
  -7  -4  -4  264.27   35.80
 -11   7   4  340.67   50.19
 -11   7   4  375.46   34.70
   4 -11   4  290.37   31.50
   4 -11   4  324.27   32.40
   7   4   4  335.87   33.40
   4 -11   4  327.47   35.50
   4 -11   4  270.27   42.20
   4 -11   4  338.27   57.69
   4 -11   4  285.27   38.30
   4 -11   4  361.16   36.00
   7   4   4  308.27   32.90
  -7  -3  -4  177.18   27.00
  10  -7  -4  162.38   28.10
  -7  -3  -4  159.38   30.50
  10  -7  -4  113.19   19.60
  10  -7  -4  117.39   20.60
  -7  -3  -4  195.08   27.10
  10  -7  -4  108.99   26.60
   7   3   4  143.29   22.50
   3 -10   4  203.68   25.80
   3 -10   4  168.78   27.10
   3 -10   4  147.69   28.00
   7   3   4  172.68   29.10
   3 -10   4  160.18   30.90
   3 -10   4  219.88   35.80
 -10   7   4  204.98   26.30
   3 -10   4  166.58   29.00
  -7  -2  -4 1017.00   69.79
   9  -7  -4 1059.49   60.19
   9  -7  -4 1024.40   68.69
  -7  -2  -4 1049.70   58.09
  -7  -2  -4 1111.89   67.89
   9  -7  -4  961.60   68.09
  -7  -2  -4 1055.89   61.29
   9  -7  -4 1064.19   59.49
   9  -7  -4 1000.80   58.59
   2  -9   4 1006.30   66.29
  -9   7   4  989.30   61.89
   2  -9   4 1041.50   55.39
   2  -9   4 1054.79   66.49
   2  -9   4 1165.48   65.09
   7   2   4 1023.20   58.99
   7   2   4 1081.49   58.19
   2  -9   4 1107.09   61.69
   8  -7  -4  337.57   27.50
   8  -7  -4  243.98   28.40
  -1   8  -4  234.88   28.60
  -7  -1  -4  246.98   26.90
   8  -7  -4  283.47   24.00
   7   1   4  274.57   25.50
   1  -8   4  292.77   24.80
  -7   0  -4   20.50   11.90
   7  -7  -4   24.90   10.00
   7  -7  -4    6.90   12.50
   7  -7  -4   22.70   13.40
   0  -7   4   31.50   11.30
   7   0   4   40.00   14.70
   7   0   4   35.20   12.30
   6  -7  -4  625.24   34.90
   6  -7  -4  656.13   34.40
  -7   1  -4  658.63   38.50
  -6   7   4  581.54   34.20
   7  -1   4  619.64   36.00
  -1  -6   4  574.14   35.10
   7  -1   4  572.04   34.30
  -7   2  -4   81.39   15.60
   5  -7  -4   61.69   10.40
   5  -7  -4   46.50   10.50
   2   5  -4   49.00   13.10
   7  -2   4   69.59   13.80
   7  -2   4   54.79   11.40
  -5   7   4   73.49   12.00
  -2  -5   4   66.79   17.20
   7  -2   4   58.69   11.60
  -7   3  -4  124.39   19.80
   4  -7  -4  161.38   15.60
   3   4  -4  113.19   18.60
   7  -3   4  169.28   16.50
   7  -3   4  138.19   15.00
  -4   7   4  180.78   17.60
   7  -3   4  142.59   17.40
   3  -7  -4  121.29   14.90
   4   3  -4  137.49   16.70
  -7   4  -4  153.78   22.70
   4   3  -4  121.49   13.50
   7  -4   4  150.48   16.40
  -4  -3   4  144.99   19.70
   7  -4   4  170.28   19.00
   7  -4   4  146.29   17.70
  -3   7   4  138.49   17.00
   5   2  -4   78.09   12.00
   2  -7  -4   82.09   13.40
   5   2  -4   54.09   12.40
   7  -5   4   90.89   13.10
  -2   7   4   83.19   14.00
   7  -5   4   49.20   14.00
  -5  -2   4   63.49   12.90
   6   1  -4  640.44   35.20
   1  -7  -4  641.74   35.50
   6   1  -4  612.54   36.40
   7  -6   4  595.04   37.00
   7  -6   4  644.14   38.70
  -6  -1   4  605.24   36.60
  -1   7   4  602.34   36.20
   7  -6   4  632.74   34.70
   0  -7  -4   26.90    9.70
   7   0  -4   12.10   11.30
   7   0  -4   23.60   11.80
   7  -7   4   13.40   11.20
   0   7   4   26.70   14.60
   7  -7   4   39.40   13.80
  -7   0   4   16.90   13.50
   8  -1  -4  258.67   24.70
  -1  -7  -4  294.07   24.60
   8  -1  -4  225.08   26.00
  -8   1   4  298.87   28.90
   7  -8   4  233.48   25.00
   7  -8   4  301.37   24.60
  -2  -7  -4 1075.49   61.29
   9  -2  -4 1017.10   71.69
   9  -2  -4 1030.60   60.99
   9  -2  -4 1158.68   63.19
  -2  -7  -4 1073.99   62.19
   9  -2  -4 1058.19   59.29
   9  -2  -4 1107.89   64.59
  -2  -7  -4 1095.59   56.89
  -2  -7  -4 1057.79   91.39
   7  -9   4 1079.49   57.49
  -9   2   4 1073.49   61.49
  -9   2   4 1106.39   69.89
   7  -9   4 1086.19   63.09
   7  -9   4 1041.90   66.29
   7  -9   4 1073.79   70.89
   7  -9   4 1037.70   64.49
   2   7   4 1117.19   63.49
  10  -3  -4  191.18   35.40
  -3  -7  -4  105.59   32.80
  -3  -7  -4  182.08   32.20
  10  -3  -4  221.98   32.30
  -3  -7  -4  189.28   29.40
  10  -3  -4  174.48   26.40
  10  -3  -4  186.58   27.20
   3   7   4  156.78   27.10
   3   7   4  181.38   29.90
 -10   3   4  205.98   35.40
 -10   3   4  146.39   33.60
   7 -10   4  189.18   25.80
   7 -10   4  192.68   33.00
   7 -10   4  177.38   30.10
   7 -10   4  227.08   32.80
   7 -10   4  178.18   29.90
  11  -4  -4  389.26   37.20
  -4  -7  -4  313.17   35.50
  11  -4  -4  328.97   34.80
  -4  -7  -4  252.47   47.60
  -4  -7  -4  362.16   34.40
  11  -4  -4  383.46   35.10
   7 -11   4  281.77   36.90
   4   7   4  263.27   37.60
   7 -11   4  365.86   38.70
 -11   4   4  404.06   37.10
   7 -11   4  327.47   33.00
   7 -11   4  368.36   34.20
   7 -11   4  366.96   33.00
   4   7   4  367.96   37.80
 -11   4   4  335.27   34.40
  -5  -7  -4   13.40   16.30
  -5  -7  -4   33.90   21.70
  -5  -7  -4   27.70   21.50
  -5  -7  -4    8.70   15.20
  12  -5  -4   -5.30   24.20
  12  -5  -4   45.50   15.80
   7 -12   4   17.10   18.40
 -12   5   4   53.69   25.60
   5   7   4   19.70   24.30
   5   7   4   30.90   19.60
 -12   5   4    4.80   26.00
   7 -12   4   19.40   14.00
   7 -12   4   18.10   16.60
 -12   5   4   41.50   16.50
   7 -12   4   27.90   16.90
   7 -12   4   25.30   15.60
  -6  -7  -4   22.90   18.00
  -6  -7  -4   49.99   14.80
  -6  -7  -4    9.40   13.50
  -6  -7  -4   40.20   20.20
  13  -6  -4   32.60   11.90
   7 -13   4   36.20   15.30
   7 -13   4   18.40   11.80
 -13   6   4   57.09   28.00
   7 -13   4   62.39   14.70
 -13   6   4    9.40   21.30
   6   7   4   32.60   15.30
   7 -13   4   26.00   15.20
  -7  -7  -4    4.10   15.20
  14  -7  -4   -3.30   12.20
  -7  -7  -4    6.80   14.70
  14  -7  -4   17.00    9.00
   7   7   4   12.80   16.00
   7 -14   4    4.50   17.20
   7 -14   4   17.80   10.60
 -14   7   4   -0.50   20.60
   7 -14   4    3.40   21.00
  14  -8  -4   -5.90    8.70
  -8  -6  -4   11.30   13.70
  14  -8  -4    3.60   11.40
 -14   8   4   -7.30   19.60
   8   6   4  -10.00    9.50
   6 -14   4   23.20   13.00
   6 -14   4    6.50   17.10
  -8  -5  -4   44.30   15.80
  13  -8  -4   14.00   11.00
  13  -8  -4   22.70   15.60
  -8  -5  -4    6.30   16.50
   5 -13   4    3.70   23.10
   5 -13   4   49.30   16.70
   5 -13   4  -10.30   16.60
   8   5   4   14.70   11.80
   5 -13   4   18.90   14.10
  12  -8  -4   52.79   15.70
  -8  -4  -4   65.09   23.10
  -8  -4  -4   41.10   19.10
   4 -12   4   38.60   21.10
   4 -12   4   68.89   18.90
   8   4   4   48.30   22.80
   4 -12   4   34.50   22.60
   8   4   4   50.79   15.70
   4 -12   4   68.79   19.20
   4 -12   4   98.89   20.00
   4 -12   4   87.89   17.00
  -8  -3  -4  169.68   30.00
  -8  -3  -4   74.69   23.70
  -8  -3  -4  110.79   24.10
  11  -8  -4  119.19   28.60
  11  -8  -4  109.89   26.70
  11  -8  -4   99.79   19.00
   3 -11   4  114.99   21.70
   3 -11   4  112.39   21.70
   3 -11   4  105.39   21.80
 -11   8   4  121.29   21.60
   8   3   4   93.59   18.20
   3 -11   4   53.69   23.00
   3 -11   4  103.49   19.20
   8   3   4   91.69   24.60
  -8  -2  -4   32.30   16.70
  10  -8  -4   25.50   17.40
  10  -8  -4   56.09   24.20
  10  -8  -4   44.00   20.90
  -8  -2  -4   48.30   27.10
  -8  -2  -4   17.80   33.10
   2 -10   4   39.70   17.10
 -10   8   4  102.59   32.70
   2 -10   4   47.80   19.00
   8   2   4   61.59   18.40
   2 -10   4   19.20   38.30
   8   2   4   48.70   23.80
   9  -8  -4  226.98   40.40
   9  -8  -4  311.87   29.00
   9  -8  -4  324.87   32.50
  -8  -1  -4  284.57   27.90
   9  -8  -4  198.28   29.90
  -8  -1  -4  303.77   44.70
  -8  -1  -4  256.57   44.80
   8   1   4  237.68   32.10
   1  -9   4  365.96   39.10
   1  -9   4  256.47   27.90
   1  -9   4  279.97   34.40
   1  -9   4  321.57   44.20
   1  -9   4  328.57   40.60
   8   1   4  273.37   30.20
  -9   8   4  273.47   39.60
   8  -8  -4   52.29   24.20
   8  -8  -4   86.09   25.90
  -8   0  -4   83.69   27.80
  -8   0  -4   57.19   15.80
  -8   0  -4   87.89   28.30
   8  -8  -4   37.80   24.90
   0   8  -4   67.79   20.30
   8  -8  -4   88.69   22.10
   0  -8   4   64.09   16.90
   8   0   4   79.99   18.90
   0  -8   4   37.30   32.20
   8   0   4   69.59   15.70
   0  -8   4   80.59   22.50
   0  -8   4   55.19   28.30
   0  -8   4   97.89   22.80
  -8   8   4  133.59   25.40
   8   0   4   17.10   20.30
   0  -8   4   83.99   24.60
  -8   1  -4  240.18   26.40
   1   7  -4  270.87   31.50
   7  -8  -4  269.37   36.10
   7  -8  -4  281.17   24.90
   8  -1   4  253.97   26.00
   8  -1   4  277.27   27.40
  -1  -7   4  268.87   29.00
   6  -8  -4  766.22   41.40
   2   6  -4  763.22   44.80
  -8   2  -4  693.33   44.30
   8  -2   4  765.22   43.30
   8  -2   4  685.43   42.30
   3   5  -4  120.79   21.30
   5  -8  -4  111.39   15.90
  -8   3  -4  113.59   19.50
  -5   8   4   82.49   15.50
   8  -3   4   95.59   16.00
   8  -3   4  126.19   24.30
   8  -3   4   72.39   16.20
   4  -8  -4   36.00   10.60
   4   4  -4   15.70   11.90
  -4   8   4   41.90   14.50
   8  -4   4   45.00   20.60
   8  -4   4   20.90   14.00
   8  -4   4   32.70   12.30
   5   3  -4   91.79   15.60
   3  -8  -4  111.79   15.60
   8  -5   4  121.09   18.60
   8  -5   4  117.49   17.50
  -5  -3   4   92.79   16.20
  -3   8   4   87.19   16.30
   6   2  -4  788.82   42.40
   2  -8  -4  752.02   41.70
   6   2  -4  788.42   44.30
   8  -6   4  734.43   45.90
  -6  -2   4  759.52   44.10
   8  -6   4  757.42   42.20
   8  -6   4  767.82   44.70
   1  -8  -4  307.97   23.30
   7   1  -4  267.87   25.70
   7   1  -4  242.18   27.10
   8  -7   4  313.87   27.30
  -7  -1   4  299.97   27.00
   8  -7   4  236.48   31.30
  -1   8   4  317.17   30.80
   8  -7   4  283.87   27.70
   8   0  -4   67.59   15.30
   0  -8  -4   86.19   22.10
   8   0  -4   65.29   19.40
   0  -8  -4   87.99   21.10
   0  -8  -4   60.79   12.60
   8   0  -4   87.89   20.00
   8  -8   4   50.19   23.00
  -8   0   4   37.90   26.90
   8  -8   4   95.59   24.80
  -8   0   4  135.99   23.80
   8  -8   4   68.19   18.20
   8  -8   4  116.89   26.70
   0   8   4   73.69   20.60
   8  -8   4   70.89   30.90
   8  -8   4   74.69   14.70
   9  -1  -4  275.67   29.60
  -1  -8  -4  269.97   34.70
  -1  -8  -4  288.07   25.60
   9  -1  -4  249.88   30.70
  -1  -8  -4  265.97   32.90
   8  -9   4  285.67   39.70
   1   8   4  237.88   35.40
   8  -9   4  318.77   42.20
   8  -9   4  274.07   38.90
   8  -9   4  300.67   36.00
  -9   1   4  279.47   36.90
   8  -9   4  320.17   44.20
  -9   1   4  258.87   29.00
  -9   1   4  266.97   69.79
   8  -9   4  301.77   28.80
  10  -2  -4   57.79   19.20
  -2  -8  -4    8.30   20.20
  10  -2  -4   73.19   25.00
   8 -10   4   43.50   21.80
   2   8   4   34.60   22.50
 -10   2   4   39.70   17.30
   8 -10   4   50.89   16.30
   8 -10   4   92.29   47.10
   8 -10   4    8.30   29.70
  11  -3  -4  132.69   29.40
  -3  -8  -4   74.09   18.50
  -3  -8  -4   76.99   24.10
  11  -3  -4  116.29   24.90
  11  -3  -4   94.29   23.60
  -3  -8  -4  123.39   21.90
  11  -3  -4  103.59   19.30
  -3  -8  -4   55.79   29.50
   8 -11   4  105.49   18.80
   8 -11   4  109.09   22.00
 -11   3   4  130.39   22.20
   8 -11   4  120.49   20.80
   8 -11   4   69.49   18.50
   8 -11   4  127.19   22.10
   3   8   4   61.69   23.50
 -11   3   4  111.39   22.70
  -4  -8  -4   83.99   18.10
  12  -4  -4   94.29   26.10
  -4  -8  -4   41.40   17.50
  -4  -8  -4   45.60   25.50
  -4  -8  -4   88.09   23.10
  12  -4  -4   81.69   17.90
 -12   4   4   67.99   22.40
   8 -12   4   90.39   19.30
   8 -12   4   52.89   18.40
   4   8   4   90.99   28.20
   8 -12   4   77.59   16.60
   8 -12   4   46.50   20.00
   8 -12   4   73.49   18.30
  -5  -8  -4   33.40   13.80
  -5  -8  -4    4.40   13.80
  -5  -8  -4   22.50   17.70
  13  -5  -4    6.70   13.10
  -5  -8  -4   34.50   20.30
 -13   5   4   37.50   25.50
   8 -13   4    0.60   13.10
   8 -13   4   17.50   12.10
   8 -13   4   31.60   15.00
   8 -13   4   22.10   15.50
  14  -6  -4   13.10    9.60
  -6  -8  -4   22.30   19.80
  -6  -8  -4   26.60   18.70
   8 -14   4   23.80   15.10
   8 -14   4   18.30    9.90
  -9  -5  -4  148.99   22.10
  14  -9  -4  130.39   20.50
 -14   9   4  146.39   25.60
   9   5   4  134.29   16.00
   5 -14   4  140.09   21.90
  13  -9  -4   44.00   14.40
  -9  -4  -4   26.90   15.80
  13  -9  -4   10.80   10.60
  13  -9  -4   18.50   21.00
  -9  -4  -4   33.30   27.60
   9   4   4   26.30   11.70
   4 -13   4   56.19   20.20
   4 -13   4   27.80   15.50
   4 -13   4   33.60   15.00
  -9  -3  -4  310.47   36.30
  12  -9  -4  231.08   34.00
  12  -9  -4  271.17   31.80
  12  -9  -4  249.88   24.40
   9   3   4  266.87   39.90
   9   3   4  250.57   26.80
   3 -12   4  302.67   41.00
   3 -12   4  349.87   35.10
  -9  -2  -4  222.78   36.60
  11  -9  -4  246.98   37.00
  -9  -2  -4  231.08   32.90
  11  -9  -4  186.28   25.00
  11  -9  -4  209.28   27.50
   9   2   4  190.78   29.70
   9   2   4  184.18   27.80
   2 -11   4  172.08   24.30
   2 -11   4  215.58   33.00
   2 -11   4  177.98   34.10
   2 -11   4  209.58   33.00
  10  -9  -4  122.39   21.10
  -9  -1  -4   71.49   19.40
  10  -9  -4   76.29   17.50
  -9  -1  -4   77.89   25.30
  10  -9  -4   45.90   21.70
  10  -9  -4   93.39   21.60
  10  -9  -4   77.69   24.10
   9   1   4   77.09   18.00
   1 -10   4   81.29   30.30
   1 -10   4   79.99   21.40
   1 -10   4   92.89   22.20
   1 -10   4   63.69   20.60
   9   1   4  129.09   25.10
   9  -9  -4   30.00   22.00
   9  -9  -4   26.70   18.00
   9  -9  -4   70.29   24.20
  -9   0  -4   42.60   22.80
  -9   0  -4    6.60   15.70
   9  -9  -4   17.40   20.50
   9  -9  -4   68.29   16.80
   9   0   4   56.09   17.60
   9   0   4   64.39   27.90
   0  -9   4   49.10   20.60
   0  -9   4   32.30   27.10
   0  -9   4   43.60   23.00
   9   0   4   38.60   18.80
   0  -9   4   56.99   23.40
   8  -9  -4  222.38   35.80
  -9   1  -4  248.38   36.60
   8  -9  -4  239.78   30.70
  -9   1  -4  295.27   32.40
   8  -9  -4  310.87   27.90
   1   8  -4  313.37   37.30
   8  -9  -4  292.77   33.30
   8  -9  -4  277.17   43.50
   8  -9  -4  265.17   37.20
   1   8  -4  225.88   36.20
  -9   1  -4  262.87   40.00
  -1  -8   4  211.58   35.90
  -1  -8   4  301.87   48.40
   9  -1   4  295.57   31.30
  -1  -8   4  295.37   37.10
  -1  -8   4  372.16   43.10
   9  -1   4  291.37   47.30
   9  -1   4  251.77   30.30
   9  -1   4  256.17   27.90
   7  -9  -4 1030.00   69.59
   7  -9  -4 1037.20   65.09
   7  -9  -4 1029.00   60.69
  -9   2  -4  999.40   58.79
  -9   2  -4  980.80   59.09
   7  -9  -4 1098.19   55.19
  -9   2  -4 1036.20   67.09
   7  -9  -4 1055.49   61.89
   9  -2   4 1011.30   60.59
   9  -2   4 1103.19   57.39
  -2  -7   4 1028.70   70.49
   9  -2   4 1040.70   62.99
   9  -2   4 1039.40   59.29
  -2  -7   4  900.51   68.99
  -2  -7   4 1018.20   64.69
  -2  -7   4  980.30   59.39
   6  -9  -4  488.65   44.70
   6  -9  -4  375.06   47.90
   6  -9  -4  406.56   36.30
  -9   3  -4  418.06   51.79
   6  -9  -4  404.46   42.60
   6  -9  -4  449.16   28.30
  -9   3  -4  431.56   38.80
  -9   3  -4  419.06   35.80
   9  -3   4  413.86   32.40
   9  -3   4  411.66   41.10
  -3  -6   4  429.16   44.00
  -3  -6   4  395.16   48.50
  -3  -6   4  385.16   40.10
   9  -3   4  312.27   40.60
  -3  -6   4  328.47   39.60
   5  -9  -4  343.57   38.90
   5  -9  -4  392.56   34.70
  -9   4  -4  365.96   34.60
   4   5  -4  360.36   29.00
   5  -9  -4  283.47   37.60
  -9   4  -4  372.76   37.10
   5  -9  -4  358.86   38.80
  -4  -5   4  325.07   49.90
   9  -4   4  313.17   34.90
   9  -4   4  341.47   31.30
  -4  -5   4  335.17   40.70
  -4  -5   4  313.27   36.20
   9  -4   4  353.36   29.70
   4  -9  -4  355.26   34.30
  -9   5  -4  378.56   40.70
   4  -9  -4  318.67   38.70
   4  -9  -4  320.67   42.10
  -9   5  -4  381.86   37.00
   4  -9  -4  257.47   36.30
   9  -5   4  371.26   38.00
   9  -5   4  356.96   32.30
  -5  -4   4  305.17   41.40
  -5  -4   4  432.26   51.39
  -4   9   4  389.46   34.90
  -5  -4   4  281.67   36.20
   9  -5   4  344.97   28.80
   3  -9  -4  473.25   45.30
   3  -9  -4  403.06   42.20
   3  -9  -4  483.55   30.90
   3  -9  -4  518.05   40.60
   3  -9  -4  458.05   39.50
  -9   6  -4  523.05   42.10
   3  -9  -4  455.65   63.19
   6   3  -4  385.76   41.60
  -6  -3   4  452.35   43.50
   9  -6   4  404.86   37.50
   9  -6   4  464.95   37.50
  -3   9   4  462.45   41.70
  -6  -3   4  410.76   48.30
  -6  -3   4  468.85   34.10
   9  -6   4  441.76   33.10
  -6  -3   4  446.76   39.20
   7   2  -4 1109.79   57.49
   7   2  -4 1063.19   56.99
   7   2  -4  933.81   60.49
   2  -9  -4 1076.39   55.19
   2  -9  -4 1053.39   59.89
   2  -9  -4  907.71   73.99
   2  -9  -4 1000.20   60.99
  -9   7  -4  963.30   60.79
   2  -9  -4 1033.50   63.59
   9  -7   4  964.20   65.99
  -2   9   4 1115.69   61.89
  -7  -2   4 1063.89   56.59
   9  -7   4 1059.49   56.09
  -7  -2   4  922.01   67.19
   9  -7   4 1076.69   59.19
  -7  -2   4 1016.80   60.49
   9  -7   4  958.90   68.79
   1  -9  -4  275.27   35.50
   1  -9  -4  247.18   37.90
   1  -9  -4  241.78   32.50
   8   1  -4  271.37   30.00
   1  -9  -4  316.27   27.20
  -9   8  -4  257.77   39.30
   8   1  -4  249.08   31.20
   9  -8   4  231.88   39.60
   9  -8   4  307.67   35.20
   9  -8   4  256.77   28.70
  -8  -1   4  306.07   32.80
  -8  -1   4  256.17   29.80
  -1   9   4  250.97   35.40
   9  -8   4  253.07   39.20
   9   0  -4   42.50   17.30
   0  -9  -4   56.69   22.10
   0  -9  -4   33.20   27.90
   9   0  -4   41.40   17.30
   0  -9  -4   13.10   14.60
   0  -9  -4   51.59   20.10
   9  -9   4   66.99   21.60
   9  -9   4   69.09   26.60
   9  -9   4   50.89   20.70
   0   9   4   74.79   27.10
  -9   0   4   74.59   28.40
   9  -9   4   54.19   16.10
   9  -9   4   68.89   24.90
  -9   0   4   32.90   16.50
  10  -1  -4  132.39   31.70
  10  -1  -4   90.19   20.60
  -1  -9  -4   92.69   28.50
  10  -1  -4  100.59   18.50
  -1  -9  -4   96.59   19.90
  -1  -9  -4   90.49   19.20
   9 -10   4   74.59   22.60
   9 -10   4   75.09   20.70
 -10   1   4   58.89   36.70
   9 -10   4   80.39   18.00
   9 -10   4   81.49   21.60
   9 -10   4   97.89   22.90
 -10   1   4   86.29   20.10
  -2  -9  -4  202.18   29.70
  -2  -9  -4  165.18   27.40
  11  -2  -4  200.28   37.20
  11  -2  -4  296.97   41.50
  11  -2  -4  219.38   35.00
  -2  -9  -4  220.28   30.20
  11  -2  -4  183.58   26.30
   9 -11   4  197.78   33.10
   9 -11   4  170.08   30.60
   2   9   4  124.69   28.10
   9 -11   4  158.68   28.00
 -11   2   4  181.78   27.00
   9 -11   4  181.18   28.90
   9 -11   4  221.48   32.20
  12  -3  -4  271.47   40.70
  -3  -9  -4  326.27   29.80
  -3  -9  -4  284.17   38.50
  12  -3  -4  305.47   38.50
  12  -3  -4  199.68   35.50
  -3  -9  -4  297.77   32.10
  -3  -9  -4  282.97   37.20
   9 -12   4  249.38   40.40
   3   9   4  189.88   31.80
   9 -12   4  256.27   34.10
   9 -12   4  240.38   29.00
   9 -12   4  296.27   31.00
   9 -12   4  259.77   38.60
  13  -4  -4   27.50   13.70
  -4  -9  -4   52.09   12.90
  -4  -9  -4   25.60   15.70
  -4  -9  -4   22.80   20.70
  -4  -9  -4   32.60   13.80
   9 -13   4   25.00   11.50
   9 -13   4   13.30   14.30
 -13   4   4   23.10   23.60
   9 -13   4   37.80   12.90
   9 -13   4   33.30   13.80
  14  -5  -4  110.19   13.80
  -5  -9  -4   81.69   21.60
  -5  -9  -4  124.79   22.50
  -5  -9  -4  161.28   20.00
   9 -14   4  127.89   15.80
   9 -14   4  170.48   21.70
   9 -14   4  126.39   16.20
  14 -10  -4  319.87   27.20
 -10  -4  -4  334.87   34.00
  10   4   4  237.88   28.30
   4 -14   4  354.16   24.90
 -14  10   4  247.48   38.00
 -10  -3  -4  -16.00   22.30
  13 -10  -4    0.60   10.90
 -10  -3  -4   30.30   15.10
  13 -10  -4   -0.50   13.20
  10   3   4   -6.30    9.50
   3 -13   4   16.50   13.20
   3 -13   4    6.10   16.50
   3 -13   4    0.50   13.00
  12 -10  -4  136.69   24.20
  12 -10  -4  105.69   21.20
 -10  -2  -4   49.99   25.60
  12 -10  -4  100.79   13.90
  10   2   4  136.59   29.20
   2 -12   4  105.39   17.80
   2 -12   4  132.69   18.70
  11 -10  -4  114.89   25.20
  11 -10  -4   95.39   20.00
 -10  -1  -4   59.79   22.40
  11 -10  -4  116.49   20.50
  11 -10  -4   67.49   24.00
 -10  -1  -4   78.49   22.00
  11 -10  -4   83.39   20.60
   1 -11   4  130.19   19.90
  10   1   4   69.59   24.60
   1 -11   4   62.19   20.30
   1 -11   4   85.99   17.60
  10   1   4  143.39   23.60
  10 -10  -4  234.28   31.60
 -10   0  -4  238.48   34.30
 -10   0  -4  266.17   33.40
  10 -10  -4  289.07   34.20
  10 -10  -4  259.77   38.50
  10 -10  -4  320.77   41.50
  10 -10  -4  243.58   35.30
   0 -10   4  232.98   30.60
  10   0   4  307.27   51.09
   0 -10   4  295.37   33.00
  10   0   4  277.67   40.40
   0 -10   4  234.48   47.20
   0 -10   4  310.27   37.50
  10   0   4  301.67   28.10
   9 -10  -4   93.39   20.90
   9 -10  -4   95.09   23.40
 -10   1  -4   95.89   21.60
   9 -10  -4  100.59   18.90
 -10   1  -4  104.19   24.80
   9 -10  -4   66.39   20.10
 -10   1  -4  136.29   26.00
   9 -10  -4  104.39   24.30
  -1  -9   4  115.99   20.80
  10  -1   4   85.79   18.60
  -1  -9   4   92.29   26.00
  -1  -9   4   57.99   21.10
  10  -1   4   67.69   28.30
  10  -1   4   92.49   25.20
  -1  -9   4   99.09   25.10
 -10   2  -4   31.80   28.40
   8 -10  -4   60.69   34.20
   8 -10  -4   44.60   26.80
   8 -10  -4    0.00   34.30
   8 -10  -4   39.90   15.80
   2   8  -4   20.60   22.90
 -10   2  -4   40.10   40.70
   8 -10  -4   55.59   24.50
 -10   2  -4   60.69   19.70
  10  -2   4   23.60   23.30
  10  -2   4  -26.80   29.50
  -2  -8   4   57.19   29.10
  10  -2   4   39.60   19.50
  -2  -8   4   39.90   39.30
   3   7  -4  153.28   26.00
   7 -10  -4  152.88   25.00
   7 -10  -4  140.69   22.50
   7 -10  -4  157.28   30.40
   7 -10  -4  156.88   23.10
   7 -10  -4  158.58   27.50
   7 -10  -4  143.69   28.30
 -10   3  -4  231.08   42.20
 -10   3  -4  210.08   31.90
  10  -3   4  192.98   31.30
  10  -3   4  167.98   26.40
  -3  -7   4  126.59   39.50
  10  -3   4  123.59   23.90
  -3  -7   4  152.48   29.60
  -3  -7   4  239.88   42.40
  -3  -7   4  163.68   24.10
  -3  -7   4  202.28   31.10
   6 -10  -4   22.30   17.20
   4   6  -4   48.30   20.70
   6 -10  -4   35.60   19.60
 -10   4  -4   16.40   18.60
   6 -10  -4   43.90   14.30
 -10   4  -4   67.19   27.30
   6 -10  -4    1.70   20.00
   6 -10  -4   35.10   22.20
   6 -10  -4   30.10   21.30
 -10   4  -4   39.70   19.70
  -4  -6   4   37.10   24.10
  -4  -6   4   22.50   17.10
  -4  -6   4    6.60   32.50
  10  -4   4   45.50   19.30
  10  -4   4   25.10   21.10
  -4  -6   4    5.50   30.10
  -4  -6   4   11.90   22.10
   5 -10  -4  983.10   60.09
   5   5  -4 1022.20   59.39
   5 -10  -4  995.90   63.59
 -10   5  -4  989.50   70.39
 -10   5  -4 1041.50   63.79
 -10   5  -4 1098.99   59.99
   5 -10  -4 1036.70   60.49
   5 -10  -4 1024.60   59.19
   5 -10  -4 1029.60   64.69
   5 -10  -4 1110.49   56.09
  10  -5   4 1081.99   60.99
  -5  -5   4  829.92   73.09
  -5  -5   4  963.90   71.79
  -5  -5   4 1080.79   62.09
  10  -5   4  997.80   60.29
  -5  -5   4 1030.60   59.89
  -5  -5   4  966.90   68.29
   4 -10  -4   46.40   19.10
   4 -10  -4   15.80   18.00
   4 -10  -4  -28.30   23.90
   6   4  -4   15.50   22.10
   4 -10  -4   38.30   12.30
   6   4  -4   48.80   19.60
   4 -10  -4   50.89   19.50
   4 -10  -4    3.90   21.60
 -10   6  -4   18.90   19.40
  10  -6   4   15.60   17.40
  -6  -4   4   68.29   26.80
  10  -6   4   31.50   16.20
  -6  -4   4   17.60   20.50
  10  -6   4   23.90   21.50
  -6  -4   4    9.00   16.90
   7   3  -4  199.28   30.10
 -10   7  -4  131.69   22.60
   3 -10  -4  197.98   31.30
   3 -10  -4  213.98   34.10
   3 -10  -4  156.48   35.00
   7   3  -4  193.48   32.50
   3 -10  -4  173.58   22.70
   3 -10  -4  157.98   24.50
  10  -7   4  205.58   26.60
  -7  -3   4  171.78   28.80
  10  -7   4  225.18   38.20
  10  -7   4  126.09   22.20
  -7  -3   4  196.58   31.10
   8   2  -4   26.80   22.50
   2 -10  -4   54.59   29.40
   8   2  -4   12.90   17.20
   2 -10  -4   35.50   14.50
   2 -10  -4   70.09   28.40
   2 -10  -4    1.00   51.19
 -10   8  -4   43.80   26.70
  -8  -2   4   50.29   32.00
  -8  -2   4   65.59   18.60
  -8  -2   4   41.30   36.30
  10  -8   4   30.70   23.30
  10  -8   4   62.39   17.80
  10  -8   4   53.09   26.70
   1 -10  -4   69.29   17.90
   9   1  -4  128.89   24.10
   1 -10  -4   65.49   20.50
 -10   9  -4   85.59   21.90
   1 -10  -4   60.29   20.20
   1 -10  -4  114.99   27.30
   9   1  -4   72.29   18.00
  10  -9   4  107.19   20.10
  10  -9   4   46.10   21.50
  -9  -1   4  100.39   19.80
  10  -9   4   60.19   23.50
  10  -9   4   69.59   20.10
  -9  -1   4   80.39   25.20
   0 -10  -4  233.18   32.50
   0 -10  -4  267.67   39.10
  10   0  -4  222.48   38.30
  10   0  -4  309.87   29.10
   0 -10  -4  215.08   32.20
  10 -10   4  235.58   32.60
  10 -10   4  262.07   35.60
  10 -10   4  271.77   38.30
  10 -10   4  309.37   31.70
 -10   0   4  264.57   32.40
 -10   0   4  247.98   45.00
  -1 -10  -4   75.59   16.70
  -1 -10  -4  115.89   19.90
  -1 -10  -4   75.29   22.10
  11  -1  -4   53.09   26.70
  11  -1  -4  105.69   17.40
  11  -1  -4   98.99   25.20
  10 -11   4   95.39   20.70
  10 -11   4   94.49   21.00
  10 -11   4  101.39   19.30
  10 -11   4   78.09   19.00
   1  10   4   63.99   27.50
 -11   1   4  110.49   22.70
  10 -11   4   47.60   16.70
  12  -2  -4  109.89   21.40
  12  -2  -4  118.09   21.00
  12  -2  -4  116.49   19.60
  12  -2  -4   93.79   26.90
  10 -12   4   87.89   18.50
 -12   2   4   94.29   23.90
  10 -12   4   90.59   18.00
  10 -12   4   92.79   22.00
  -3 -10  -4   13.20   11.60
  -3 -10  -4   12.80   12.40
  13  -3  -4    5.90   13.80
  13  -3  -4   16.20   12.50
  -3 -10  -4   -7.00   13.80
  10 -13   4  -19.20   10.40
  10 -13   4   -6.30   12.50
  10 -13   4  -14.00   13.50
 -13   3   4   -1.20   22.80
  10 -13   4   -7.20   12.60
  14  -4  -4  279.07   22.90
  -4 -10  -4  312.87   24.50
  -4 -10  -4  298.97   21.00
  10 -14   4  235.78   25.50
  10 -14   4  316.17   23.70
  10 -14   4  297.77   30.60
 -11  -3  -4  184.78   18.30
  14 -11  -4  156.28   17.70
  11   3   4  123.09   12.90
 -14  11   4  185.78   20.20
  13 -11  -4   60.99   13.50
 -11  -2  -4   53.39   14.50
 -11  -2  -4   51.99   24.90
  11   2   4   46.30   10.10
   2 -13   4   73.39   13.90
   2 -13   4   46.80   14.80
 -13  11   4   67.79   15.50
  12 -11  -4   34.50   15.40
 -11  -1  -4  -22.60   23.30
  12 -11  -4   17.80   14.40
  12 -11  -4   -6.80   18.00
 -11  -1  -4   10.80   17.60
   1 -12   4    9.00   14.60
   1 -12   4   18.10   13.80
   1 -12   4   -9.70   13.80
  11   1   4   27.40   10.70
  11 -11  -4   65.79   21.10
  11 -11  -4   62.19   17.30
 -11   0  -4   53.29   20.20
 -11   0  -4   35.90   22.10
  11 -11  -4   49.90   21.10
  11   0   4   76.99   28.10
  11   0   4   20.00   25.80
   0 -11   4   41.80   22.50
  10 -11  -4  105.19   23.70
 -11   1  -4   74.59   21.50
  10 -11  -4   85.19   20.80
  10 -11  -4   74.89   17.40
 -11   1  -4  108.99   23.00
  10 -11  -4  128.69   22.60
  10 -11  -4   99.89   20.00
  11  -1   4   83.29   28.00
  11  -1   4   71.79   25.00
  11  -1   4   83.59   17.10
  -1 -10   4   50.89   25.80
  -1 -10   4   98.89   22.00
  -1 -10   4   91.59   18.60
  -1 -10   4   99.19   19.60
   9 -11  -4  213.58   33.00
   9 -11  -4  183.88   28.70
 -11   2  -4  161.88   27.70
   9 -11  -4  191.58   31.80
 -11   2  -4  253.37   34.30
 -11   2  -4  175.28   31.30
   9 -11  -4  155.28   24.90
   9 -11  -4  173.18   31.60
  -2  -9   4  223.18   31.60
  -2  -9   4  165.58   22.60
  11  -2   4  272.17   40.00
  11  -2   4  255.57   37.60
  -2  -9   4  215.28   28.80
  11  -2   4  181.28   29.00
   8 -11  -4  107.79   23.00
   8 -11  -4   78.19   18.10
 -11   3  -4   75.39   22.00
 -11   3  -4   87.49   24.20
 -11   3  -4   67.59   19.30
   8 -11  -4   93.19   21.20
   8 -11  -4   90.69   22.90
   8 -11  -4  123.49   21.20
   3   8  -4   65.89   32.90
  11  -3   4  111.29   21.00
  -3  -8   4   77.09   23.70
  -3  -8   4  105.59   20.70
  -3  -8   4   93.29   20.20
  -3  -8   4   66.49   23.00
  11  -3   4   94.19   21.20
  11  -3   4  105.39   27.20
   7 -11  -4  269.77   35.20
   4   7  -4  370.26   44.60
   7 -11  -4  386.56   32.60
 -11   4  -4  368.86   35.30
   7 -11  -4  340.47   37.60
   7 -11  -4  354.86   34.00
   7 -11  -4  388.66   37.50
   7 -11  -4  336.97   34.10
 -11   4  -4  316.67   44.40
 -11   4  -4  432.36   39.00
  -4  -7   4  366.16   34.20
  -4  -7   4  347.97   38.20
  11  -4   4  396.36   37.80
  -4  -7   4  343.77   42.30
  -4  -7   4  327.77   44.20
  11  -4   4  313.07   43.50
  11  -4   4  337.87   43.20
  -4  -7   4  293.77   39.20
   6 -11  -4   58.09   20.40
   6 -11  -4   80.29   20.00
   6 -11  -4   92.39   22.40
   6 -11  -4   37.90   19.30
 -11   5  -4   66.19   28.40
 -11   5  -4   64.99   19.10
   6 -11  -4   72.59   20.40
   6 -11  -4   41.30   16.70
 -11   5  -4   32.40   24.20
  -5  -6   4   85.99   17.90
  -5  -6   4   13.90   22.80
  -5  -6   4   75.49   19.60
  -5  -6   4   62.49   28.30
  11  -5   4   73.59   19.90
  11  -5   4   72.79   26.30
  -5  -6   4   65.09   29.20
  11  -5   4   97.29   24.10
   5 -11  -4   58.49   18.30
   6   5  -4  108.69   24.60
   6   5  -4  107.89   24.10
 -11   6  -4   70.39   19.00
   5 -11  -4   58.69   16.40
   5 -11  -4   48.30   19.40
   5 -11  -4   48.40   21.20
 -11   6  -4   78.89   28.60
   5 -11  -4   24.80   17.90
  -6  -5   4   52.99   17.70
  -6  -5   4   78.79   20.90
  11  -6   4   72.79   20.80
  -6  -5   4   41.00   29.20
  11  -6   4   77.59   18.30
  -6  -5   4   82.89   23.80
  11  -6   4   32.70   27.50
   4 -11  -4  356.66   35.50
   4 -11  -4  303.97   46.90
   4 -11  -4  331.57   34.60
   7   4  -4  351.66   39.00
   4 -11  -4  375.36   31.90
 -11   7  -4  317.67   34.40
   7   4  -4  325.57   35.70
   4 -11  -4  372.36   37.40
  11  -7   4  392.26   37.50
  11  -7   4  273.67   74.79
  -7  -4   4  332.97   34.10
  -7  -4   4  328.37   41.90
  -7  -4   4  343.87   48.20
  11  -7   4  366.06   32.00
   3 -11  -4   88.29   26.80
   3 -11  -4  102.59   22.60
   3 -11  -4  109.89   20.50
   8   3  -4  133.39   25.30
 -11   8  -4   90.09   19.60
   3 -11  -4   94.49   20.00
   8   3  -4  132.99   21.50
   3 -11  -4   84.99   18.40
  -8  -3   4   83.29   18.20
  -8  -3   4   78.59   24.20
  11  -8   4   88.99   20.70
  11  -8   4  121.49   18.40
  11  -8   4   88.69   36.00
   9   2  -4  197.88   35.40
   2 -11  -4  152.08   22.30
   2 -11  -4  225.88   31.50
   2 -11  -4  240.68   38.10
   2 -11  -4  165.88   29.50
 -11   9  -4  209.28   29.80
   9   2  -4  190.58   27.60
  11  -9   4  190.28   31.50
  11  -9   4  247.28   26.90
  -9  -2   4  161.68   26.60
  11  -9   4  218.78   36.50
  11  -9   4  142.69   23.80
  -9  -2   4  149.99   24.50
  11  -9   4  156.78   26.70
   1 -11  -4   61.79   18.20
 -11  10  -4   59.79   18.90
  10   1  -4   33.70   22.50
   1 -11  -4  109.99   19.20
   1 -11  -4   60.99   19.80
 -10  -1   4   67.69   22.50
  11 -10   4   78.29   21.70
  11 -10   4   66.49   20.00
  11 -10   4   80.49   18.00
 -10  -1   4  114.89   24.70
  11 -10   4   71.39   19.20
   0 -11  -4   67.49   17.50
  11   0  -4   42.00   25.60
  11   0  -4   85.19   18.40
   0 -11  -4   28.70   18.80
   0  11   4   27.60   33.60
 -11   0   4   78.79   24.80
  11 -11   4  104.09   22.10
 -11   0   4   76.79   23.60
  -1 -11  -4   35.30   13.30
  -1 -11  -4   21.60   15.50
  12  -1  -4   -1.90   16.20
  12  -1  -4   14.20   11.10
  -1 -11  -4   12.30   12.10
  11 -12   4   25.60   12.10
 -12   1   4   44.10   22.50
  11 -12   4    8.80   13.50
  11 -12   4   19.80   15.50
  13  -2  -4   87.29   19.10
  13  -2  -4   68.29   12.30
  -2 -11  -4   76.89   13.10
  -2 -11  -4   84.09   14.90
  11 -13   4   65.19   19.50
  11 -13   4   85.99   14.00
  11 -13   4   60.49   11.20
  -3 -11  -4  140.99   15.10
  -3 -11  -4  142.29   17.80
  -3 -11  -4  138.79   14.60
 -14   3   4  168.98   20.50
  11 -14   4  146.69   13.80
  11 -14   4  132.89   17.90
 -12  -1  -4  129.69   19.10
  13 -12  -4   72.19   15.00
 -12  -1  -4   74.49   14.90
   1 -13   4   81.69   13.70
   1 -13   4   86.39   16.50
   1 -13   4  102.99   18.50
  12   1   4   92.49   13.50
 -13  12   4   93.79   14.90
  12 -12  -4   90.79   22.30
 -12   0  -4   57.39   18.00
  12 -12  -4   31.80   13.10
  12 -12  -4   65.69   15.60
  12 -12  -4   49.20   12.60
  12   0   4   45.30   11.30
   0 -12   4   73.39   14.70
 -12  12   4   56.19   17.50
   0 -12   4   37.00   12.60
   0 -12   4   44.20   13.40
 -12   1  -4    8.10   19.70
  11 -12  -4    8.70   13.10
  11 -12  -4    7.50   12.50
  11 -12  -4   25.40   14.70
  11 -12  -4   21.50   18.00
 -12   1  -4   48.00   22.70
  12  -1   4    7.90   11.70
  12  -1   4   55.69   20.40
  -1 -11   4    8.80   13.40
  -1 -11   4   40.00   14.10
  -1 -11   4   39.80   14.40
  10 -12  -4  122.69   22.60
  10 -12  -4  102.89   20.80
 -12   2  -4  152.18   26.80
 -12   2  -4  147.19   21.80
 -12   2  -4  117.29   32.70
  12  -2   4  131.69   22.70
  -2 -10   4  125.29   23.50
  -2 -10   4  152.48   25.40
 -12   3  -4  249.97   35.50
   9 -12  -4  267.77   32.10
   9 -12  -4  241.28   35.30
   9 -12  -4  228.38   28.30
   9 -12  -4  236.18   31.90
  -3  -9   4  343.77   46.80
  12  -3   4  322.77   50.59
  -3  -9   4  249.38   32.70
  12  -3   4  235.78   32.00
  -3  -9   4  230.78   29.40
  -3  -9   4  264.57   31.90
   8 -12  -4   73.89   19.50
   8 -12  -4   36.60   20.00
   8 -12  -4   51.09   20.00
 -12   4  -4   52.29   16.70
 -12   4  -4   70.29   23.80
   8 -12  -4   45.50   16.20
 -12   4  -4   63.69   24.50
   8 -12  -4   68.79   18.20
  -4  -8   4   53.09   20.50
  -4  -8   4   63.49   16.70
  -4  -8   4   57.19   17.00
  -4  -8   4   47.90   20.50
  12  -4   4   75.19   32.30
  12  -4   4   72.09   17.60
   7 -12  -4   19.50   17.10
 -12   5  -4    5.50   25.00
   5   7  -4   11.50   30.10
 -12   5  -4   11.70   26.50
   7 -12  -4   29.30   17.80
 -12   5  -4   31.20   15.20
   7 -12  -4   28.10   18.00
   7 -12  -4   44.60   17.20
   7 -12  -4   39.10   17.50
  12  -5   4   20.30   15.20
  -5  -7   4   15.40   26.90
  12  -5   4   54.19   32.60
  -5  -7   4   25.50   14.50
  -5  -7   4    0.80   16.30
  -5  -7   4   34.60   22.80
  -5  -7   4    5.80   19.40
   6 -12  -4  350.06   34.90
   6 -12  -4  300.37   35.70
   6   6  -4  281.27   48.30
   6 -12  -4  325.07   31.50
 -12   6  -4  254.67   37.40
   6 -12  -4  329.67   31.30
   6 -12  -4  260.37   30.60
 -12   6  -4  354.46   31.30
   6   6  -4  271.17   37.30
  12  -6   4  342.77   29.60
  -6  -6   4  273.47   31.40
  -6  -6   4  305.07   42.50
  12  -6   4  296.47   43.20
  12  -6   4  406.26   63.39
  -6  -6   4  339.47   32.70
  -6  -6   4  357.96   36.60
 -12   7  -4   42.90   15.90
   5 -12  -4   21.50   16.90
   5 -12  -4   -7.80   21.90
   7   5  -4   26.40   26.90
   5 -12  -4   22.00   16.70
   5 -12  -4    4.20   16.00
   5 -12  -4    6.70   16.20
   7   5  -4   18.80   17.80
  12  -7   4    6.40   22.80
  -7  -5   4   15.70   13.80
  -7  -5   4    5.40   23.60
  12  -7   4    4.50   13.10
  -7  -5   4   15.80   18.10
   4 -12  -4   68.59   17.80
   4 -12  -4  107.89   41.50
   8   4  -4   25.00   25.50
 -12   8  -4   56.09   16.10
   4 -12  -4   69.99   17.10
   4 -12  -4   71.39   18.40
   8   4  -4   64.99   17.10
   4 -12  -4   36.70   18.70
  12  -8   4   57.89   14.00
  -8  -4   4   70.29   21.40
  -8  -4   4   66.49   16.70
  12  -8   4   66.39   24.10
  -8  -4   4   79.29   24.90
   3 -12  -4  269.77   34.30
 -12   9  -4  290.47   29.30
   3 -12  -4  318.77   31.60
   9   3  -4  343.47   29.50
   3 -12  -4  289.77   31.30
   9   3  -4  276.57   43.10
  -9  -3   4  287.07   37.60
  12  -9   4  297.77   39.30
  12  -9   4  257.17   35.90
  -9  -3   4  344.67   35.50
 -12  10  -4   84.39   16.90
   2 -12  -4   95.69   21.60
  10   2  -4   34.90   25.70
  12 -10   4  138.09   21.20
  12 -10   4   28.10   27.60
 -10  -2   4  166.48   30.10
  12 -10   4  100.99   17.00
  12 -10   4   84.69   19.50
   1 -12  -4   51.19   16.90
  11   1  -4   21.00   11.90
   1 -12  -4   43.60   13.80
   1 -12  -4   -1.90   11.10
 -11  -1   4    5.20   19.20
  12 -11   4   27.50   15.60
  12 -11   4   14.00   13.20
  12 -11   4   40.10   16.60
   0 -12  -4   45.80   14.90
  12   0  -4   29.30   15.40
   0 -12  -4   62.89   13.50
  12   0  -4   62.79   11.00
   0 -12  -4   43.40   12.00
  12 -12   4   63.99   13.90
  12 -12   4   25.60   11.90
  12 -12   4   66.59   15.10
 -12   0   4   43.70   17.40
  13  -1  -4   63.19   10.50
  -1 -12  -4   85.59   14.50
  -1 -12  -4   59.39   11.60
  -1 -12  -4   68.29   15.10
  12 -13   4   67.19   10.70
  12 -13   4   66.99   13.70
 -13   1   4  115.09   20.40
  12 -13   4   66.09   12.90
  12 -13  -4  101.99   16.30
  -1 -12   4   78.19   13.80
  13  -1   4   55.79   11.90
  -1 -12   4   76.99   11.40
  -1 -12   4   89.19   19.10
  13  -1   4   56.39   15.10
  11 -13  -4   48.50   12.30
  11 -13  -4   49.90   11.60
  11 -13  -4   72.69   13.10
  11 -13  -4   54.89   15.90
  -2 -11   4   55.79   11.50
  -2 -11   4   55.89   15.70
  13  -2   4   59.89   15.10
  -2 -11   4   65.79   13.90
 -11  13   4   67.49   25.00
  13  -2   4   60.69   14.80
  10 -13  -4   20.70   12.20
  10 -13  -4   -9.90   15.30
 -13   3  -4  -33.20   22.20
  10 -13  -4    3.80   11.10
  10 -13  -4    2.60   11.70
 -13   3  -4   18.10   15.80
  -3 -10   4  -21.20   13.40
  -3 -10   4   15.00   13.30
  -3 -10   4   -2.40   17.00
  -3 -10   4   18.50   11.70
  13  -3   4    6.80   12.30
 -13   4  -4   36.30   13.70
   9 -13  -4    4.20   15.00
 -13   4  -4   37.70   24.80
   9 -13  -4    8.50   14.60
   9 -13  -4   22.60   12.10
   9 -13  -4   21.20   12.80
  -4  -9   4   34.60   17.10
  13  -4   4   -1.20   11.20
  -4  -9   4   22.90   11.20
  -4  -9   4   14.90   15.90
  -4  -9   4   37.60   15.00
   8 -13  -4   19.40   13.00
   8 -13  -4   31.90   16.00
 -13   5  -4   13.50   12.10
   8 -13  -4   20.70   14.80
   8 -13  -4   33.50   13.10
 -13   5  -4  -34.50   26.40
  13  -5   4    4.40   11.50
  -5  -8   4   32.10   15.90
  -5  -8   4   35.20   18.30
  -5  -8   4    3.70   11.60
  -5  -8   4   36.90   15.30
   7 -13  -4   62.29   17.00
   7 -13  -4   58.69   14.00
 -13   6  -4   25.50   11.90
   7 -13  -4   51.29   15.90
   7 -13  -4   36.70   14.50
 -13   6  -4   38.00   32.50
  -6  -7   4   19.10   16.50
  -6  -7   4   65.39   13.00
  -6  -7   4   63.89   24.70
  13  -6   4   31.30   11.40
   6 -13  -4   37.20   19.00
 -13   7  -4   65.19   13.00
   7   6  -4   55.89   17.40
   6 -13  -4   34.30   15.10
   6 -13  -4   44.30   13.70
   6 -13  -4   36.10   13.50
  13  -7   4   42.90   12.10
  -7  -6   4   25.70   21.60
  -7  -6   4   33.80   15.60
  -7  -6   4   28.40   13.00
 -13   8  -4    3.10   11.30
   5 -13  -4   16.90   15.00
   8   5  -4   29.70   14.20
   5 -13  -4   22.40   13.30
   5 -13  -4   41.00   13.80
  13  -8   4   38.80   17.30
  -8  -5   4   33.40   19.90
  -8  -5   4   31.90   16.30
  13  -8   4   32.40   10.70
   9   4  -4    2.20   12.40
 -13   9  -4   20.70   11.90
   4 -13  -4   25.90   15.20
   4 -13  -4   20.70   12.70
   4 -13  -4   12.10   13.40
  13  -9   4   20.30   11.30
  13  -9   4   50.89   17.50
  -9  -4   4   33.20   15.80
  -9  -4   4   42.40   19.30
   3 -13  -4  -12.00   11.00
  10   3  -4   24.10   10.60
   3 -13  -4    6.50   20.20
   3 -13  -4   27.20   12.50
 -10  -3   4    6.50   17.60
 -10  -3   4   24.10   15.90
  13 -10   4    3.70   15.40
   2 -13  -4   71.99   18.00
   2 -13  -4   53.19   11.50
   2 -13  -4   85.89   12.80
  11   2  -4   70.09   11.10
  11   2  -4   61.59   14.10
 -11  -2   4   69.99   17.30
  13 -11   4   48.50   15.60
 -11  -2   4   76.39   21.30
   1 -13  -4  136.39   22.90
  12   1  -4   95.09   14.20
   1 -13  -4   91.59   15.30
 -12  -1   4   88.49   22.20
  13 -12   4  140.29   23.80
  13 -12   4   64.79   14.50
  11 -14  -4  161.18   14.40
  11 -14  -4  163.98   14.80
  14  -3   4  150.98   16.20
  -3 -11   4  164.38   14.90
  -3 -11   4  162.28   19.40
  10 -14  -4  333.77   25.90
  10 -14  -4  334.07   29.90
  10 -14  -4  321.87   27.40
  10 -14  -4  243.18   25.40
  -4 -10   4  288.77   25.30
  14  -4   4  368.26   24.60
  -4 -10   4  307.47   26.80
   9 -14  -4  128.39   21.70
   9 -14  -4  156.48   21.80
   9 -14  -4  154.48   17.40
   9 -14  -4  114.89   16.30
  -5  -9   4  177.98   31.00
  14  -5   4  150.98   16.70
  -5  -9   4  123.59   17.20
  -5  -9   4  143.09   19.20
   8 -14  -4    0.00   10.00
 -14   6  -4    2.70   10.30
   8 -14  -4   13.60   12.60
   8 -14  -4    3.60    9.40
   8 -14  -4   27.10   15.70
  -6  -8   4   -4.50    9.50
  -6  -8   4   -2.10   12.70
  14  -6   4    3.30    8.70
   7 -14  -4   19.10   10.50
   7 -14  -4   17.10   12.50
   7 -14  -4   39.90   11.10
  14  -7   4   15.00   14.70
  -7  -7   4   29.00   10.50
  14  -7   4   24.40    9.40
  -7  -7   4   16.90   12.40
   6 -14  -4    5.80   10.70
 -14   8  -4   -6.50    9.00
   6 -14  -4    1.50   10.80
   8   6  -4   17.40   12.70
   6 -14  -4   -3.50   11.80
  14  -8   4   12.10    9.40
  -8  -6   4   18.00   12.60
  14  -8   4    1.50   13.50
  -8  -6   4  -38.70   19.70
   5 -14  -4  172.88   19.60
   9   5  -4  125.69   17.40
   5 -14  -4  104.99   16.50
  -9  -5   4  137.59   21.00
  14  -9   4  134.49   26.20
  -9  -5   4  135.49   20.20
   4 -14  -4  366.26   27.30
  10   4  -4  315.47   21.70
   4 -14  -4  376.86   29.20
 -10  -4   4  289.37   27.80
 -10  -4   4  371.86   28.60
  14 -10   4  400.96   27.00
   3 -14  -4  157.78   15.60
  11   3  -4  118.69   13.40
   3 -14  -4  159.28   14.90
 -11  -3   4  160.28   22.10
   0   0  -5    3.70    2.20
   0   0   5   -2.70    1.70
   0   0   5    0.30    2.20
   1  -1  -5 1056.79   46.40
  -1   0  -5  976.60   46.30
   0   1  -5  989.80   45.70
   0  -1   5 1077.39   45.80
   1   0   5 1008.80   45.30
   1   0   5 1030.90   45.70
  -1   1   5 1036.20   46.40
   0  -1  -5 1098.49   47.10
   0  -1  -5  987.90   45.40
   1   0  -5 1049.59   46.70
  -1   1  -5 1048.00   46.60
  -1   0   5 1057.59   46.60
   0   1   5 1047.50   46.80
   1  -1   5 1031.90   46.20
   1  -1   5  990.10   45.60
  -1  -1  -5    2.80    3.30
  -1   2  -5    5.20    2.10
   2  -1  -5    4.60    3.20
   1  -2   5    9.10    2.60
   1   1   5    7.20    1.70
  -2   1   5    7.20    3.30
   1   1   5    5.20    3.20
   3  -2  -5   67.09    7.10
  -1   3  -5   70.29    4.20
  -2  -1  -5   77.89    7.90
  -1   3  -5   73.49    4.30
   1  -3   5   88.29    6.60
   2   1   5   71.09    5.70
  -3   2   5   72.79    7.00
   2  -2  -5  344.77   16.90
   0   2  -5  308.87   15.20
  -2   2   5  316.17   16.90
   0  -2   5  334.97   16.30
   2   0   5  319.77   15.60
   1  -2  -5    2.70    3.10
   1   1  -5    9.10    2.50
  -1   2   5    4.20    3.60
   2  -1   5    8.90    2.80
   2  -1   5    9.10    2.30
   2   0  -5  305.47   16.30
   0  -2  -5  339.47   16.70
   2  -2   5  323.87   15.90
   0   2   5  312.47   16.70
   3  -1  -5   68.39    7.00
  -2   3  -5   65.99    5.50
  -2   3  -5   83.79    5.00
  -2   3  -5   80.09    5.70
  -1  -2  -5   66.89    7.30
   1   2   5   68.39    4.10
   2  -3   5   68.49    6.40
   1   2   5   73.89    4.00
  -2   4  -5   35.00    3.00
  -2   4  -5   38.30    3.00
   4  -2  -5   38.40    6.00
  -2  -2  -5   35.80    7.00
   4  -2  -5   30.90    7.40
  -2  -2  -5   50.79    7.60
  -4   2   5   38.10    6.00
   2  -4   5   34.90    5.40
   2  -4   5   31.40    7.20
   2   2   5   44.90    4.80
  -3  -2  -5    9.80    7.00
  -3  -2  -5   -0.20    8.10
   5  -3  -5    0.40    7.50
   5  -3  -5   15.50    7.70
   5  -3  -5   12.80    5.20
   2  -5   5    7.40    6.70
   4  -3  -5  102.09    9.30
   4  -3  -5  106.39   12.00
   3   1   5  110.29    8.70
   1  -4   5  101.39    8.80
  -4   3   5  101.29    9.70
   0   3  -5    9.20    1.90
   3  -3  -5    2.20    5.90
   3  -3  -5   11.00    4.30
  -3   3   5   15.10    4.60
   0  -3   5   12.50    4.10
   3   0   5   12.40    3.70
   2  -3  -5   84.39    6.20
   1   2  -5   78.79    5.90
   2  -3  -5   81.39    7.20
   3  -1   5   75.09    6.60
  -2   3   5   78.29    7.80
   1  -3  -5   69.09    4.30
   1  -3  -5   75.19    7.40
   2   1  -5   80.49    6.40
   3  -2   5   76.29    6.60
  -1   3   5   70.29    7.70
   0  -3  -5   15.40    5.00
   0  -3  -5   16.90    4.60
   3   0  -5   11.70    4.00
   3  -3   5   11.00    3.90
   0   3   5    6.80    4.80
  -3   4  -5  108.79    5.80
  -1  -3  -5   97.69   10.30
   4  -1  -5  109.59    9.30
  -1  -3  -5   84.59   10.60
  -3   4  -5  107.79    8.60
   4  -1  -5  102.69   11.50
   3  -4   5  113.59   12.40
   3  -4   5  100.09    8.30
  -3   5  -5   -0.90    2.50
  -2  -3  -5   -0.50    6.20
   5  -2  -5   -1.30    7.00
  -2  -3  -5    7.10    6.60
   5  -2  -5   -1.10    4.80
  -3   5  -5    4.10    4.90
   3  -5   5   18.40    7.10
   3  -5   5   15.80    4.90
  -3  -3  -5  476.55   26.90
   6  -3  -5  415.46   28.10
   6  -3  -5  473.05   26.20
   6  -3  -5  438.26   27.70
  -3  -3  -5  504.55   28.30
   3  -6   5  392.26   27.70
  -6   3   5  432.36   30.20
   3  -6   5  466.95   24.10
  -4  -3  -5 1095.09   54.09
   7  -4  -5 1136.29   54.09
   7  -4  -5 1061.79   53.59
   7  -4  -5 1079.09   55.69
   7  -4  -5 1096.99   54.39
  -7   4   5  981.30   57.09
   3  -7   5 1023.20   51.39
   4   3   5 1067.99   54.59
   3  -7   5 1026.80   52.79
   6  -4  -5   83.99   14.00
   6  -4  -5   95.09   12.10
  -4  -2  -5   83.69   12.70
  -4  -2  -5   82.69   13.00
   6  -4  -5   71.99   12.30
  -2   6  -5  103.59   12.60
   6  -4  -5   97.49   12.90
   2  -6   5  105.09   14.60
   4   2   5   95.59   12.50
  -6   4   5   92.89   17.00
   4   2   5   99.09   14.60
   2  -6   5  100.89   11.30
  -4  -1  -5  476.85   30.90
   5  -4  -5  563.64   29.50
   5  -4  -5  554.14   31.10
   5  -4  -5  557.24   29.90
   5  -4  -5  535.55   28.70
   4   1   5  579.74   30.70
   1  -5   5  565.34   29.40
  -5   4   5  574.24   28.70
   4   1   5  572.14   28.10
   1  -5   5  573.14   27.70
   4  -4  -5  149.88   10.70
   4  -4  -5  150.68   13.00
   4  -4  -5  129.69   13.60
   4  -4  -5  134.39   11.60
  -4   4   5  135.19   10.80
   0  -4   5  147.39   10.00
   4   0   5  152.38   13.30
   4   0   5  143.19   10.90
   3  -4  -5   89.59   12.30
   3  -4  -5  107.69    9.30
   1   3  -5  106.39    7.10
   3  -4  -5  103.09   10.90
   3  -4  -5  116.39    8.50
   4  -1   5   96.39    8.60
  -3   4   5  120.09   10.30
   4  -1   5  105.69    9.20
   4  -1   5  126.79   11.60
   2  -4  -5   41.20    6.10
   2  -4  -5   34.90    6.60
   2  -4  -5   40.60    5.00
   2   2  -5   31.60    4.70
   4  -2   5   34.70    5.60
  -2   4   5   30.40    6.20
   4  -2   5   34.80    6.00
   1  -4  -5   92.99   10.40
   3   1  -5  104.59   11.90
   1  -4  -5  117.69    9.90
   3   1  -5  110.39    8.40
   1  -4  -5  100.19    5.90
  -1   4   5  102.39    9.90
   4  -3   5  114.99    8.70
   0  -4  -5  139.69   12.00
   4   0  -5  132.19   13.50
   0  -4  -5  150.58   12.40
   0   4   5  147.39   11.90
   4  -4   5  163.78   15.80
   5  -1  -5  575.64   30.90
  -1  -4  -5  569.94   29.60
   5  -1  -5  587.54   29.20
  -1  -4  -5  573.54   30.30
   4  -5   5  527.75   27.80
   1   4   5  514.45   29.00
  -5   1   5  516.55   31.80
   4  -5   5  548.25   30.60
  -4   6  -5   81.79    8.10
  -2  -4  -5   91.49   16.60
  -2  -4  -5  103.39   13.30
   6  -2  -5  102.59   14.50
   6  -2  -5  119.29   12.40
  -6   2   5   82.49   14.10
   4  -6   5   83.59   10.40
   4  -6   5  105.09   13.50
   7  -3  -5 1025.10   55.39
   7  -3  -5 1077.39   54.49
  -3  -4  -5 1081.59   54.19
   4  -7   5 1102.69   52.29
   4  -7   5 1065.39   54.19
  -7   3   5 1140.49   57.69
   8  -4  -5  -20.40   12.50
  -4  -4  -5   -8.20   11.30
   8  -4  -5   -0.20   15.00
   8  -4  -5   13.30   11.60
   4  -8   5   -4.00    8.70
  -8   4   5    6.20   15.60
   4  -8   5   15.90   11.60
   4   4   5   -0.10   11.40
  -5  -4  -5  157.88   26.90
   9  -5  -5  173.68   30.60
  -5  -4  -5  247.78   25.70
   9  -5  -5  236.38   28.30
  -5  -4  -5  233.28   49.00
   4  -9   5  202.98   27.80
  -9   5   5  232.68   35.00
   4  -9   5  200.88   28.30
  -9   5   5  271.07   31.40
   4  -9   5  215.08   31.20
   4  -9   5  219.88   38.40
   8  -5  -5  368.06   27.80
   8  -5  -5  374.76   30.10
   8  -5  -5  343.47   36.70
   8  -5  -5  309.57   28.00
  -5  -3  -5  339.37   27.70
  -8   5   5  375.76   33.40
   3  -8   5  351.86   26.10
   3  -8   5  386.66   25.70
   5   3   5  368.06   28.60
   7  -5  -5  411.46   26.70
   7  -5  -5  442.96   28.40
   7  -5  -5  401.16   28.20
  -2   7  -5  465.25   29.70
   7  -5  -5  402.86   28.70
  -5  -2  -5  425.06   30.60
  -7   5   5  402.56   37.50
   2  -7   5  453.35   26.70
   5   2   5  440.16   27.80
   2  -7   5  433.56   25.70
  -5  -1  -5  510.95   30.80
   6  -5  -5  505.45   29.20
   6  -5  -5  509.65   28.00
   6  -5  -5  515.75   31.00
  -6   5   5  447.86   45.20
   1  -6   5  492.55   27.20
   5   1   5  519.75   28.00
   1  -6   5  534.15   28.90
   5   1   5  507.15   30.00
  -5   0  -5  242.38   20.60
   5  -5  -5  262.77   18.30
   5  -5  -5  253.47   16.10
   5  -5  -5  267.67   18.40
  -5   5   5  254.77   16.20
   5   0   5  243.28   16.10
   0  -5   5  237.88   16.20
   5   0   5  254.97   19.00
   0  -5   5  247.98   18.70
   4  -5  -5  541.95   29.20
  -5   1  -5  556.64   33.00
   4  -5  -5  555.64   27.30
   4  -5  -5  569.54   31.40
   1   4  -5  574.24   25.70
   4  -5  -5  558.34   28.70
   5  -1   5  579.44   30.50
   5  -1   5  532.75   28.70
  -1  -4   5  509.35   29.10
  -4   5   5  526.35   28.20
   5  -1   5  511.65   28.90
   3  -5  -5    3.80    5.60
   2   3  -5   14.50    9.00
   2   3  -5    0.40    3.40
   3  -5  -5    8.70    4.40
   3  -5  -5    5.90    7.10
  -3   5   5   12.10    5.90
   5  -2   5    2.60    5.20
   5  -2   5    5.80    7.30
   5  -2   5   -2.20    4.90
   3   2  -5   14.00    7.60
   3   2  -5   10.00    4.20
   2  -5  -5   14.50    6.30
   2  -5  -5   16.10    4.00
   5  -3   5    4.60    8.10
   5  -3   5    4.40    5.10
  -2   5   5   19.80    6.40
   5  -3   5    4.50    6.00
   4   1  -5  562.64   28.90
   1  -5  -5  565.14   29.80
   4   1  -5  544.75   30.50
   5  -4   5  576.94   31.90
  -1   5   5  568.24   29.50
  -4  -1   5  512.55   31.50
   5  -4   5  586.44   28.70
   5   0  -5  267.27   17.10
   5   0  -5  262.07   19.40
   5  -5   5  257.17   16.40
   5  -5   5  281.47   22.40
   0   5   5  254.17   18.60
  -5   0   5  233.88   20.00
   6  -1  -5  525.55   30.90
  -1  -5  -5  524.95   29.30
  -1  -5  -5  528.85   30.70
   6  -1  -5  508.85   29.10
   1   5   5  510.35   29.90
   5  -6   5  502.65   27.70
  -6   1   5  514.15   31.90
   5  -6   5  533.45   30.60
   7  -2  -5  466.45   29.30
  -2  -5  -5  436.16   26.90
   7  -2  -5  460.35   27.60
  -2  -5  -5  407.76   28.60
  -7   2   5  428.46   30.00
   2   5   5  439.56   28.10
   5  -7   5  410.46   27.00
   5  -7   5  408.26   25.40
   8  -3  -5  375.66   28.60
  -3  -5  -5  354.06   29.30
   8  -3  -5  370.16   40.50
  -8   3   5  359.46   29.90
   5  -8   5  363.66   25.80
   5  -8   5  406.86   25.70
  -4  -5  -5  220.68   26.60
   9  -4  -5  210.58   31.50
  -4  -5  -5  188.78   33.10
   9  -4  -5  239.08   30.40
  -4  -5  -5  210.68   27.10
   9  -4  -5  178.18   31.30
   5  -9   5  222.78   34.60
   4   5   5  219.28   27.30
   5  -9   5  215.68   37.10
   4   5   5  252.27   27.00
   5  -9   5  260.27   40.70
  -9   4   5  196.88   30.40
  -9   4   5  225.38   27.30
   5  -9   5  207.68   26.70
  10  -5  -5   83.39   20.20
  10  -5  -5   90.59   19.60
  -5  -5  -5   48.10   22.20
  -5  -5  -5  113.09   52.09
  -5  -5  -5   55.09   21.80
   5 -10   5   56.19   18.30
   5 -10   5   92.09   15.80
 -10   5   5   62.89   20.10
 -10   5   5   58.69   21.70
   5   5   5   51.69   16.80
   5 -10   5   58.89   31.40
   5   5   5   73.39   24.70
   5 -10   5   44.80   22.40
   5 -10   5   17.50   22.80
   5   5   5   48.60   21.00
   5 -10   5   68.09   20.50
  -6  -5  -5  408.76   39.00
  11  -6  -5  446.26   40.80
  11  -6  -5  353.56   33.00
  -6  -5  -5  362.96   37.20
   5 -11   5  335.97   32.80
   5 -11   5  351.86   38.60
 -11   6   5  266.37   45.30
   5 -11   5  325.67   32.70
   5 -11   5  394.46   33.70
   5 -11   5  321.97   45.70
 -11   6   5  307.27   34.60
   5 -11   5  373.76   48.90
   5 -11   5  324.67   37.60
   6   5   5  389.36   35.50
   6   5   5  327.07   37.20
  -6  -4  -5  257.37   36.90
  10  -6  -5  216.78   32.00
  -6  -4  -5  279.77   39.20
  10  -6  -5  190.68   31.30
  -6  -4  -5  175.18   25.70
   4 -10   5  224.58   27.40
 -10   6   5  170.68   32.40
 -10   6   5  203.58   31.60
   6   4   5  195.88   29.70
   4 -10   5  255.67   43.30
   4 -10   5  243.58   39.20
   6   4   5  214.98   30.60
   4 -10   5  191.68   30.20
   4 -10   5  196.18   26.40
   4 -10   5  210.18   33.00
  -6  -3  -5  193.58   32.00
   9  -6  -5  147.19   25.90
   9  -6  -5  126.49   22.90
   9  -6  -5   97.49   21.50
  -6  -3  -5   83.59   25.60
  -6  -3  -5  149.49   33.20
  -6  -3  -5  126.19   22.60
   9  -6  -5  147.89   24.10
   3  -9   5   97.39   29.00
   3  -9   5  146.79   29.90
   6   3   5  144.79   21.00
   3  -9   5  131.59   22.30
   3  -9   5  181.78   38.90
  -9   6   5  165.28   29.10
   3  -9   5  151.88   31.70
   3  -9   5  117.99   26.90
   6   3   5  135.29   21.70
  -6  -2  -5  431.26   32.10
   8  -6  -5  465.75   31.50
   8  -6  -5  448.36   32.80
   8  -6  -5  448.56   32.40
   2  -8   5  491.85   30.70
   6   2   5  444.46   31.20
  -8   6   5  397.16   44.10
   2  -8   5  424.66   32.90
   7  -6  -5  277.37   21.80
   7  -6  -5  250.07   22.70
  -6  -1  -5  281.77   23.90
  -1   7  -5  300.77   23.00
   7  -6  -5  268.47   23.40
   6   1   5  289.07   23.30
   1  -7   5  250.87   20.80
   6   1   5  275.87   22.50
   1  -7   5  266.77   21.50
   6  -6  -5   89.09   11.90
   6  -6  -5   58.69   10.70
  -6   0  -5   68.49   13.40
   6  -6  -5   57.99   12.70
   0  -6   5   63.89   11.70
  -6   6   5   69.49   10.70
   6   0   5   65.19   12.50
   6   0   5   62.39   11.40
  -6   1  -5  491.25   32.20
   5  -6  -5  504.25   29.10
   5  -6  -5  528.85   27.00
   6  -1   5  523.25   30.50
   6  -1   5  545.55   29.10
  -5   6   5  522.55   29.20
  -1  -5   5  493.45   29.40
   4  -6  -5  124.79   13.20
   4  -6  -5   88.59   11.00
   2   4  -5   98.59    9.30
  -6   2  -5   93.29   15.70
   2   4  -5  119.19   16.90
   6  -2   5  105.29   13.10
   6  -2   5  110.59   16.50
   6  -2   5   97.99   12.40
   3   3  -5  441.06   24.50
   3  -6  -5  463.35   27.20
   3  -6  -5  479.15   25.70
   3   3  -5  481.55   28.40
  -3   6   5  456.85   26.30
  -3  -3   5  513.25   29.50
   6  -3   5  451.15   28.00
   6  -3   5  471.65   25.80
   4   2  -5   94.29   11.10
   2  -6  -5   85.79   11.90
   6  -4   5   76.69   12.40
  -2   6   5  109.59   12.90
  -4  -2   5  110.79   17.30
   6  -4   5   88.59   11.20
   6  -4   5  126.49   18.40
   5   1  -5  475.65   29.90
   5   1  -5  506.95   28.50
   1  -6  -5  508.75   29.00
  -1   6   5  515.75   29.60
   6  -5   5  493.65   32.50
  -5  -1   5  590.94   32.50
   6  -5   5  505.65   28.00
   0  -6  -5   86.49   13.00
   6   0  -5   61.09   12.20
   6   0  -5   65.09   10.40
   6  -6   5   50.79   11.40
   6  -6   5   63.59   18.50
   6  -6   5   67.29   10.50
   0   6   5   64.69   12.10
  -6   0   5   51.09   12.50
   7  -1  -5  277.17   22.10
   7  -1  -5  266.57   23.40
  -1  -6  -5  276.97   21.10
   6  -7   5  285.97   23.50
  -7   1   5  244.58   24.00
   6  -7   5  284.37   20.60
   1   6   5  279.97   24.20
  -2  -6  -5  461.85   29.40
   8  -2  -5  467.45   34.00
   8  -2  -5  418.16   31.40
   6  -8   5  465.65   30.50
   6  -8   5  424.06   29.30
  -8   2   5  444.36   32.70
   2   6   5  474.75   33.90
   9  -3  -5  147.79   26.60
   9  -3  -5  135.99   24.60
   9  -3  -5  149.29   26.20
   9  -3  -5  125.89   22.50
  -3  -6  -5  110.19   24.40
   9  -3  -5  190.18   34.10
  -3  -6  -5  128.59   25.10
   6  -9   5  172.08   32.20
  -9   3   5  131.49   26.10
  -9   3   5   93.79   32.00
   6  -9   5  107.29   24.60
  -9   3   5  160.88   25.10
   6  -9   5  129.49   20.90
   6  -9   5  136.79   27.80
   6  -9   5  192.78   26.50
   3   6   5  125.19   22.10
  -4  -6  -5  202.48   34.40
  10  -4  -5  184.88   26.30
  10  -4  -5  258.17   35.20
  -4  -6  -5  184.18   25.30
  10  -4  -5  243.78   30.80
  10  -4  -5  256.97   43.30
   6 -10   5  221.58   32.80
   6 -10   5  219.98   27.60
   6 -10   5  264.37   34.40
   4   6   5  253.87   36.70
   6 -10   5  221.78   33.30
 -10   4   5  193.98   32.80
   6 -10   5  245.28   24.70
   4   6   5  186.68   27.20
  11  -5  -5  347.17   38.40
  -5  -6  -5  372.06   36.50
  -5  -6  -5  370.26   47.90
  11  -5  -5  361.06   35.50
  -5  -6  -5  317.17   37.60
 -11   5   5  357.86   41.20
   5   6   5  333.17   36.30
   6 -11   5  353.76   33.70
   5   6   5  364.86   34.80
   6 -11   5  375.26   33.80
   6 -11   5  375.66   39.20
   6 -11   5  363.76   33.60
   6 -11   5  335.87   38.20
 -11   5   5  420.76   35.70
  -6  -6  -5  375.36   42.60
  12  -6  -5  426.86   43.90
  -6  -6  -5  480.65   42.30
  -6  -6  -5  308.17   36.90
  12  -6  -5  434.06   33.20
 -12   6   5  355.46   33.00
   6 -12   5  394.86   36.40
   6 -12   5  333.37   35.60
   6   6   5  424.56   34.40
   6 -12   5  380.16   31.80
   6 -12   5  421.96   33.70
   6 -12   5  327.37   36.80
 -12   6   5  405.46   49.60
   6   6   5  424.46   42.90
  -7  -6  -5  246.68   41.10
  -7  -6  -5  326.37   33.30
  13  -7  -5  344.77   27.40
  -7  -6  -5  398.16   32.40
 -13   7   5  395.26   56.59
 -13   7   5  358.46   36.90
   6 -13   5  392.86   32.10
   6 -13   5  357.96   34.70
   6 -13   5  296.57   29.10
   7   6   5  354.36   28.00
  12  -7  -5   48.70   14.70
  -7  -5  -5   84.09   23.30
  -7  -5  -5   65.29   18.10
  12  -7  -5   93.49   27.40
  -7  -5  -5   96.29   26.40
   5 -12   5   58.79   17.80
   5 -12   5   26.40   20.50
   5 -12   5   51.09   21.40
   5 -12   5   28.50   19.20
 -12   7   5   56.99   35.20
   7   5   5  107.49   25.20
   5 -12   5   40.20   25.90
   5 -12   5   56.89   15.00
   7   5   5   44.50   16.40
   5 -12   5   42.70   18.80
  -7  -4  -5  176.08   32.40
  -7  -4  -5  238.38   43.20
  11  -7  -5  204.48   27.70
  11  -7  -5  175.48   28.10
  -7  -4  -5  240.28   36.30
  -7  -4  -5  192.88   31.20
   4 -11   5  195.78   28.10
   4 -11   5  208.28   26.70
   4 -11   5  226.78   34.90
   4 -11   5  181.98   28.60
 -11   7   5  201.18   33.90
   7   4   5  273.47   34.70
   4 -11   5  204.48   24.40
   7   4   5  191.28   29.50
   4 -11   5  167.08   32.50
   4 -11   5  230.98   27.90
 -11   7   5  198.28   28.90
  10  -7  -5  345.27   36.80
  -7  -3  -5  370.36   38.90
  10  -7  -5  376.86   33.40
  10  -7  -5  315.97   46.30
  -7  -3  -5  297.47   38.30
  -7  -3  -5  242.48   43.00
  -7  -3  -5  336.37   49.40
   3 -10   5  354.86   43.40
   7   3   5  276.07   34.70
   7   3   5  322.67   31.20
   3 -10   5  345.87   31.50
   3 -10   5  365.86   42.40
   3 -10   5  348.77   40.10
 -10   7   5  364.06   35.70
   3 -10   5  386.06   46.00
   3 -10   5  347.57   34.90
  -7  -2  -5  205.58   34.40
  -7  -2  -5  274.67   38.40
   9  -7  -5  247.68   31.60
  -7  -2  -5  291.47   49.90
   9  -7  -5  276.27   34.90
   9  -7  -5  291.57   31.60
   9  -7  -5  200.98   32.30
   9  -7  -5  219.48   29.00
  -7  -2  -5  237.28   27.50
   2  -9   5  257.17   36.80
   2  -9   5  342.57   46.60
   2  -9   5  286.07   35.40
  -9   7   5  310.87   36.10
   7   2   5  259.97   26.70
   2  -9   5  271.37   25.90
   2  -9   5  312.17   42.10
   7   2   5  329.87   33.70
   8  -7  -5  235.28   25.40
   8  -7  -5  254.77   23.90
  -1   8  -5  184.48   28.20
  -7  -1  -5  294.67   48.30
  -7  -1  -5  231.98   26.70
   8  -7  -5  220.08   27.90
   1  -8   5  254.17   23.90
   7   1   5  256.47   26.40
   7  -7  -5   12.40   13.70
   7  -7  -5    5.00   10.30
   7  -7  -5  -16.50   11.80
  -7   0  -5   -1.90   12.20
   0  -7   5   -5.90   11.10
   7   0   5   15.20   12.40
  -7   7   5    6.90   11.80
   7   0   5  -23.30   13.50
   6  -7  -5  270.27   21.20
   6  -7  -5  289.17   21.90
  -7   1  -5  258.27   24.60
  -1  -6   5  296.07   29.30
  -6   7   5  279.07   22.30
   7  -1   5  265.97   22.30
   7  -1   5  269.27   22.80
  -7   2  -5  449.66   31.80
   2   5  -5  454.65   30.50
   5  -7  -5  474.05   28.20
   5  -7  -5  421.96   27.50
  -5   7   5  411.66   27.70
   7  -2   5  448.26   27.80
   7  -2   5  424.36   28.40
   3   4  -5 1044.90   54.49
  -7   3  -5 1082.29   58.89
   3   4  -5 1032.90   50.59
   4  -7  -5 1089.59   53.69
   7  -3   5 1049.20   54.29
   7  -3   5 1110.29   54.09
  -4   7   5 1075.29   53.69
   7  -3   5 1067.29   52.69
  -7   4  -5 1053.79   59.19
   4   3  -5 1049.70   53.79
   3  -7  -5 1059.29   52.69
   4   3  -5 1080.09   51.19
   7  -4   5 1066.19   52.19
  -3   7   5 1032.60   52.79
  -4  -3   5 1071.89   54.19
   7  -4   5 1022.80   53.79
   5   2  -5  447.16   29.10
   5   2  -5  448.96   27.20
   2  -7  -5  435.66   27.50
   7  -5   5  408.26   30.90
   7  -5   5  434.76   26.70
  -2   7   5  461.55   29.90
  -5  -2   5  504.95   31.30
   1  -7  -5  242.88   20.10
   6   1  -5  238.98   21.60
   6   1  -5  250.77   24.20
  -1   7   5  273.57   23.10
   7  -6   5  261.37   24.30
   7  -6   5  304.67   20.90
  -6  -1   5  296.77   24.90
   7  -6   5  259.57   26.60
   7   0  -5   -4.00   11.50
   7   0  -5    1.70   11.10
   0  -7  -5    5.40    9.30
  -7   0   5    7.30   11.70
   0   7   5  -10.80   13.90
   7  -7   5    2.50   13.10
   7  -7   5   -2.00   10.70
  -1  -7  -5  255.37   24.30
   8  -1  -5  232.48   24.40
   8  -1  -5  285.37   26.70
   1   7   5  278.47   28.90
  -8   1   5  231.58   28.20
   7  -8   5  330.47   28.20
   7  -8   5  262.37   23.50
   9  -2  -5  277.87   36.40
  -2  -7  -5  245.88   37.00
   9  -2  -5  314.07   29.70
   9  -2  -5  250.37   29.80
   9  -2  -5  249.88   33.90
   9  -2  -5  326.97   38.80
   7  -9   5  234.88   39.70
  -9   2   5  388.26   44.50
   7  -9   5  235.38   33.00
   7  -9   5  263.07   29.50
  -9   2   5  275.77   29.20
   7  -9   5  217.98   38.50
  -9   2   5  267.87   42.20
   7  -9   5  280.47   24.90
   2   7   5  299.87   35.80
   7  -9   5  299.87   46.40
  -3  -7  -5  319.37   37.30
  -3  -7  -5  335.67   34.20
  -3  -7  -5  371.76   55.89
  10  -3  -5  378.16   32.20
  10  -3  -5  311.27   42.50
  10  -3  -5  278.17   49.70
  10  -3  -5  339.17   35.80
   7 -10   5  330.67   36.60
   3   7   5  327.57   32.20
   3   7   5  346.47   43.20
   7 -10   5  341.07   35.20
 -10   3   5  305.47   37.30
   7 -10   5  311.67   34.90
   7 -10   5  449.36   46.60
 -10   3   5  320.57   38.20
   7 -10   5  305.37   30.40
  11  -4  -5  208.98   30.20
  11  -4  -5  172.18   24.10
  11  -4  -5  178.18   32.60
  -4  -7  -5  252.97   31.30
  -4  -7  -5  126.79   30.20
  11  -4  -5  215.88   43.40
  -4  -7  -5  233.08   33.50
   7 -11   5  246.38   28.60
 -11   4   5  201.98   31.50
   7 -11   5  177.08   29.30
   7 -11   5  151.58   25.60
 -11   4   5  202.68   42.10
   7 -11   5  207.98   33.50
   7 -11   5  178.78   29.10
   4   7   5  285.57   33.60
 -11   4   5  173.98   26.50
   4   7   5  215.38   25.90
  -5  -7  -5   47.60   21.70
  12  -5  -5   36.20   15.30
  -5  -7  -5   49.99   16.50
  -5  -7  -5   49.60   17.70
  -5  -7  -5   43.60   23.30
  12  -5  -5   75.99   25.70
   5   7   5   90.09   26.60
   5   7   5   83.59   19.80
   7 -12   5   80.39   16.80
   7 -12   5   48.70   18.00
   7 -12   5   82.59   18.50
 -12   5   5   21.20   24.80
   7 -12   5   56.79   19.20
   7 -12   5   79.79   19.50
 -12   5   5   56.69   25.30
  -6  -7  -5  304.67   36.70
  -6  -7  -5  350.36   28.40
  -6  -7  -5  370.66   29.50
  13  -6  -5  352.16   28.50
  -6  -7  -5  330.47   37.50
   7 -13   5  369.06   26.90
   7 -13   5  338.47   28.10
 -13   6   5  400.06   48.80
   7 -13   5  360.46   32.40
 -13   6   5  320.87   39.20
   6   7   5  337.27   30.10
   7 -13   5  372.16   31.90
  14  -7  -5   12.30    9.20
  14  -7  -5   -9.60   11.70
  -7  -7  -5   16.60   15.20
 -14   7   5   -7.00   20.20
   7   7   5   11.90   15.80
   7 -14   5   32.30   15.60
   7 -14   5   15.60   17.50
   7 -14   5   12.40   10.90
  14  -8  -5   24.70   12.10
  -8  -6  -5   12.20   13.40
  14  -8  -5   17.30    9.30
   6 -14   5   52.29   14.70
   8   6   5    7.60    9.60
   6 -14   5   34.70   12.90
 -14   8   5   52.39   20.90
  13  -8  -5   14.40   14.60
  -8  -5  -5   -5.10   15.90
  13  -8  -5    8.20   10.80
   5 -13   5   13.70   22.00
 -13   8   5   19.20   16.40
   5 -13   5  -15.50   19.70
   8   5   5  -15.50   11.50
   5 -13   5  -21.00   13.70
   5 -13   5    4.80   16.80
  -8  -4  -5   44.10   22.40
  12  -8  -5   48.70   14.70
  -8  -4  -5   52.79   20.30
   4 -12   5   24.30   14.30
   4 -12   5    2.70   21.70
   4 -12   5   89.39   20.40
   8   4   5   42.80   15.80
   4 -12   5   37.40   19.90
   8   4   5   29.10   24.60
   4 -12   5   16.90   21.20
  -8  -3  -5   69.49   19.90
  11  -8  -5   68.69   17.90
  -8  -3  -5   73.59   22.80
  -8  -3  -5   44.80   23.80
  11  -8  -5   51.79   25.20
   3 -11   5   55.39   21.30
 -11   8   5   55.79   18.80
   3 -11   5   40.60   19.60
   3 -11   5   51.89   16.80
   8   3   5   52.09   16.90
   8   3   5   73.39   21.90
   3 -11   5   79.49   36.10
   3 -11   5   53.39   20.50
  10  -8  -5  183.28   31.10
  -8  -2  -5   83.99   41.70
  -8  -2  -5  119.99   20.40
   2 -10   5  151.88   21.60
   8   2   5  169.98   25.50
   9  -8  -5   23.20   18.60
   9  -8  -5   35.00   35.50
   9  -8  -5   84.89   25.90
   9  -8  -5   25.10   22.60
  -8  -1  -5   25.70   24.90
   9  -8  -5   26.10   22.60
  -8  -1  -5   -4.00   14.80
   9  -8  -5   21.80   14.50
   1  -9   5   -3.90   14.70
   1  -9   5   45.30   20.10
  -9   8   5   20.80   21.10
   1  -9   5   19.10   24.50
   1  -9   5   41.00   21.70
   8   1   5   29.60   16.90
   1  -9   5   72.69   25.30
   8   1   5   20.70   15.10
   8  -8  -5  315.87   41.40
  -8   0  -5  305.07   44.50
  -8   0  -5  346.57   30.60
   8  -8  -5  340.97   45.30
   8  -8  -5  374.26   45.50
   0   8  -5  375.66   36.00
  -8   0  -5  390.26   47.20
   8  -8  -5  317.27   35.50
   8   0   5  366.26   36.50
   8   0   5  375.46   31.30
  -8   8   5  384.46   44.40
   0  -8   5  337.37   41.60
   0  -8   5  299.77   31.80
   8   0   5  337.77   54.59
   0  -8   5  394.36   41.40
   0  -8   5  379.96   54.19
   0  -8   5  365.26   41.50
   0  -8   5  385.66   47.00
   1   7  -5  265.17   31.20
   7  -8  -5  290.97   23.60
  -8   1  -5  230.28   26.70
   8  -1   5  244.78   28.00
   8  -1   5  275.67   25.50
   6  -8  -5  441.96   29.90
  -8   2  -5  465.25   33.60
   2   6  -5  450.65   34.20
  -6   8   5  426.06   30.50
   8  -2   5  429.86   32.20
   8  -2   5  433.36   32.60
  -8   3  -5  396.66   32.10
   3   5  -5  393.56   28.20
   5  -8  -5  379.46   26.00
   8  -3   5  368.66   28.50
   8  -3   5  334.57   29.40
  -5   8   5  389.26   28.90
   4  -8  -5    2.70    8.80
   4   4  -5    5.10   12.90
  -4   8   5    9.30   13.60
   8  -4   5   27.00   12.80
   8  -4   5   -0.80   13.60
   5   3  -5  365.56   28.20
   3  -8  -5  402.66   26.60
   5   3  -5  376.96   26.70
   8  -5   5  383.36   31.10
   8  -5   5  411.26   27.50
  -5  -3   5  427.76   30.40
  -3   8   5  375.96   30.30
   2  -8  -5  480.05   30.20
   6   2  -5  430.06   31.20
   6   2  -5  501.15   30.00
   8  -6   5  436.96   33.20
  -6  -2   5  432.56   32.20
  -2   8   5  457.85   34.60
   8  -6   5  426.76   35.20
   8  -6   5  436.96   30.10
   7   1  -5  261.27   25.30
   7   1  -5  286.77   26.70
   1  -8  -5  254.07   22.80
   8  -7   5  274.17   26.70
  -7  -1   5  308.67   28.10
   8  -7   5  311.57   27.60
   0  -8  -5  315.67   39.00
   8   0  -5  371.16   32.90
   8   0  -5  382.06   31.40
   0  -8  -5  379.16   28.00
   0  -8  -5  383.36   36.40
   8   0  -5  333.27   34.10
   8  -8   5  308.27   44.70
   8  -8   5  326.87   29.00
   0   8   5  383.66   36.30
   8  -8   5  366.56   41.70
   8  -8   5  397.96   50.89
  -8   0   5  263.97   42.60
   8  -8   5  369.26   39.70
  -8   0   5  362.16   30.40
   8  -8   5  296.77   54.19
   8  -8   5  312.47   29.60
  -1  -8  -5   17.70   13.00
  -1  -8  -5   35.30   19.30
  -1  -8  -5   39.20   19.20
   9  -1  -5    3.70   14.90
   9  -1  -5   25.40   17.50
   8  -9   5   37.80   28.40
  -9   1   5   29.50   16.70
   8  -9   5   -2.70   20.00
   8  -9   5   12.70   22.10
   1   8   5   38.10   23.40
   8  -9   5   28.80   19.40
   8  -9   5   22.20   13.70
  10  -2  -5  187.78   30.90
 -10   2   5  166.58   24.80
   8 -10   5  183.08   27.00
  -3  -8  -5   42.70   16.80
  -3  -8  -5   81.79   30.30
  -3  -8  -5   33.90   18.90
  11  -3  -5   51.99   25.20
  11  -3  -5   44.70   20.50
  11  -3  -5   57.39   22.10
  11  -3  -5   31.90   16.30
   8 -11   5   68.19   18.70
 -11   3   5   89.29   20.20
   8 -11   5   71.09   18.40
   8 -11   5   41.40   18.40
 -11   3   5   59.19   21.40
   8 -11   5   17.20   20.60
   8 -11   5   59.29   18.50
   3   8   5   19.20   21.00
  -4  -8  -5   41.00   15.90
  12  -4  -5   50.59   18.10
  -4  -8  -5   38.70   22.10
  -4  -8  -5   29.70   17.50
  12  -4  -5   39.90   16.50
  -4  -8  -5   32.20   25.60
  12  -4  -5   41.80   24.20
   8 -12   5   70.49   19.10
   4   8   5   50.49   25.80
   8 -12   5   49.80   16.40
   8 -12   5   31.50   15.80
   8 -12   5   57.29   17.60
 -12   4   5   34.40   22.10
   8 -12   5   28.50   19.00
  -5  -8  -5  -19.70   20.40
  -5  -8  -5   -7.20   13.40
  -5  -8  -5   36.50   13.10
  -5  -8  -5   -7.70   17.00
  13  -5  -5    7.30   12.60
   8 -13   5    9.60   15.20
   8 -13   5   11.60   13.10
   5   8   5    9.10   15.20
   8 -13   5   22.40   11.80
   8 -13   5    6.30   13.20
 -13   5   5  -16.10   24.60
  -6  -8  -5   51.59   22.10
  -6  -8  -5   38.20   17.30
  -6  -8  -5   35.30   19.10
  14  -6  -5   25.40   10.00
   8 -14   5   47.50   10.80
   8 -14   5    2.90   17.90
   8 -14   5   35.50   14.80
  14  -9  -5   71.99   12.50
  14  -9  -5   35.70   12.20
  -9  -5  -5   67.59   13.60
   5 -14   5   28.50   16.50
   9   5   5   49.60    9.80
 -14   9   5   68.79   21.00
  -9  -4  -5   30.80   16.80
  13  -9  -5   20.80   19.10
  13  -9  -5   23.00   14.90
  13  -9  -5   24.60   10.30
   4 -13   5   49.00   19.40
   4 -13   5   38.20   14.90
   9   4   5   19.20   11.20
   4 -13   5   36.50   16.00
 -13   9   5   16.50   16.00
  12  -9  -5   75.19   22.40
  12  -9  -5   52.89   17.60
  -9  -3  -5   63.79   22.20
  12  -9  -5   61.29   13.30
  -9  -3  -5   38.50   28.40
   9   3   5   85.79   25.80
   3 -12   5   31.10   20.10
   9   3   5   61.69   16.00
  11  -9  -5  154.38   23.00
  11  -9  -5  164.18   24.80
  -9  -2  -5  141.49   23.30
  -9  -2  -5  122.99   24.40
  11  -9  -5  104.59   23.90
   2 -11   5  135.69   23.50
   2 -11   5   87.59   21.90
   9   2   5  169.78   26.30
   2 -11   5  131.39   21.70
   9   2   5  206.98   33.90
  10  -9  -5   66.39   22.50
  10  -9  -5   75.59   22.50
  -9  -1  -5   68.89   24.10
  10  -9  -5   96.69   23.80
  10  -9  -5   56.49   19.20
  10  -9  -5  101.79   18.10
  -9  -1  -5   86.69   20.30
   1 -10   5   86.29   20.00
   9   1   5   97.89   21.70
   1 -10   5   84.49   22.80
   9   1   5  150.18   26.80
   1 -10   5  120.89   23.70
   9  -9  -5   45.90   18.20
   9  -9  -5   58.79   16.20
   9  -9  -5   38.50   21.00
  -9   0  -5   47.70   24.90
  -9   0  -5   46.30   41.40
   9  -9  -5   59.69   21.90
   9  -9  -5   64.79   21.90
  -9   0  -5   74.99   18.50
   0  -9   5   84.99   24.00
   0  -9   5   46.50   23.90
   9   0   5   31.00   29.20
   9   0   5   71.29   20.80
   0  -9   5   79.09   29.00
   9   0   5   86.09   20.10
   0  -9   5   22.90   19.20
   8  -9  -5   41.50   20.20
   8  -9  -5   44.40   22.70
   8  -9  -5   -2.30   20.40
   8  -9  -5   26.60   20.30
   8  -9  -5   20.80   12.70
  -9   1  -5   31.50   21.60
   1   8  -5   15.00   24.60
   8  -9  -5   50.99   25.30
  -9   1  -5   -0.70   23.10
  -9   1  -5   34.30   17.80
  -1  -8   5   -0.70   27.50
  -1  -8   5    4.90   22.70
   9  -1   5   -5.30   19.00
  -1  -8   5   -6.40   24.00
   9  -1   5   29.10   17.80
   9  -1   5    8.10   25.20
  -1  -8   5   32.70   19.40
  -9   2  -5  294.47   30.90
   2   7  -5  194.28   33.70
   7  -9  -5  281.87   34.60
   7  -9  -5  326.07   26.50
   7  -9  -5  266.17   39.30
   7  -9  -5  261.17   40.40
  -9   2  -5  274.67   35.90
   7  -9  -5  261.27   31.30
  -9   2  -5  230.38   39.60
  -2  -7   5  269.07   34.50
  -2  -7   5  301.17   40.30
   9  -2   5  248.68   30.40
  -2  -7   5  265.97   36.60
  -2  -7   5  288.37   41.40
   9  -2   5  249.48   35.80
   9  -2   5  277.27   29.70
  -2  -7   5  177.88   40.80
   9  -2   5  281.37   38.10
   6  -9  -5  183.48   29.30
   6  -9  -5  127.89   23.90
  -9   3  -5  136.59   22.50
   6  -9  -5   90.09   21.20
  -9   3  -5  115.29   30.50
   6  -9  -5  143.79   27.40
  -9   3  -5   81.99   21.10
   6  -9  -5  134.89   17.50
  -3  -6   5  182.68   31.20
  -3  -6   5  202.28   38.40
   9  -3   5  121.19   26.00
  -3  -6   5  118.49   26.20
  -3  -6   5  163.58   28.10
   9  -3   5   81.99   23.90
   9  -3   5   81.99   19.70
  -3  -6   5  138.89   32.20
  -9   4  -5  238.68   31.00
  -9   4  -5  315.97   60.39
   4   5  -5  268.47   30.30
  -9   4  -5  208.08   31.10
   5  -9  -5  199.48   28.50
   5  -9  -5  252.47   34.40
   5  -9  -5  196.28   28.90
   5  -9  -5  192.58   36.30
   5  -9  -5  223.88   43.60
   9  -4   5  284.97   28.60
  -4  -5   5  176.38   31.80
   9  -4   5  219.68   31.30
  -5   9   5  216.48   28.90
  -4  -5   5  250.37   41.00
  -4  -5   5  256.67   40.00
   9  -4   5  151.88   25.00
  -4  -5   5  225.38   39.10
  -9   5  -5  213.48   37.90
   4  -9  -5  289.37   38.80
   4  -9  -5  221.98   34.00
   4  -9  -5  185.08   31.70
   4  -9  -5  243.38   30.70
   4  -9  -5  224.98   32.50
  -9   5  -5  168.68   25.60
   9  -5   5  228.28   30.20
   9  -5   5  226.18   27.90
  -5  -4   5  262.07   41.60
  -5  -4   5  162.38   24.60
   9  -5   5  221.18   34.60
  -5  -4   5  205.78   33.80
  -4   9   5  211.88   35.30
   3  -9  -5  131.09   18.20
   3  -9  -5  110.39   22.70
   3  -9  -5  163.98   23.40
   3  -9  -5  127.39   25.50
   6   3  -5  142.19   23.40
   6   3  -5  186.88   27.80
   6   3  -5  128.59   19.30
   3  -9  -5  125.49   25.20
   3  -9  -5  147.39   38.40
  -6  -3   5  173.38   30.30
  -6  -3   5  141.69   26.90
  -3   9   5  133.79   24.40
   9  -6   5  167.18   21.20
   9  -6   5  153.08   22.70
  -6  -3   5  158.18   20.30
  -6  -3   5  185.88   32.90
   9  -6   5  121.09   21.40
   9  -6   5  154.38   25.00
   2  -9  -5  278.07   38.20
   2  -9  -5  263.47   36.70
   7   2  -5  274.07   34.40
   2  -9  -5  277.97   37.00
   2  -9  -5  266.87   40.50
   2  -9  -5  308.87   24.70
  -9   7  -5  261.47   38.50
   7   2  -5  259.07   30.20
   7   2  -5  279.87   30.00
  -7  -2   5  272.37   29.70
  -7  -2   5  225.38   34.80
   9  -7   5  256.47   38.20
   9  -7   5  267.87   27.40
  -2   9   5  302.47   35.80
   9  -7   5  218.38   32.80
   9  -7   5  226.88   28.60
   9  -7   5  364.06   45.30
   9  -7   5  292.87   36.10
  -7  -2   5  205.58   33.50
   1  -9  -5   18.20   12.70
   1  -9  -5   21.50   21.10
   8   1  -5   17.90   17.10
   8   1  -5   10.30   17.00
   1  -9  -5   21.70   18.40
  -9   8  -5  -18.30   22.40
   9  -8   5   13.70   21.90
  -1   9   5   -3.10   25.00
   9  -8   5   26.10   20.80
   9  -8   5   10.90   28.20
  -8  -1   5   10.50   15.80
   9  -8   5   32.10   27.20
  -8  -1   5   29.70   28.60
   9  -8   5   45.20   22.80
   9  -8   5   27.60   14.40
  -8  -1   5    6.70   17.40
   0  -9  -5   58.29   20.50
   0  -9  -5   34.00   15.30
   9   0  -5   60.59   17.70
   9   0  -5   58.99   21.10
   0  -9  -5   57.89   19.90
   9  -9   5   64.89   26.60
  -9   0   5   70.59   18.70
   0   9   5   57.29   26.20
   9  -9   5   48.20   24.20
   9  -9   5   56.89   21.20
   9  -9   5   61.39   20.80
  -9   0   5   80.89   28.90
   9  -9   5   74.49   17.00
  -1  -9  -5   88.89   24.90
  10  -1  -5   81.59   23.60
  10  -1  -5   91.29   19.00
  -1  -9  -5  133.39   22.70
  -1  -9  -5   58.69   18.80
   9 -10   5   95.59   21.40
 -10   1   5   85.79   20.90
   9 -10   5   81.29   23.50
   9 -10   5  129.09   22.90
   9 -10   5   98.79   19.10
   9 -10   5  130.59   21.70
  11  -2  -5  117.19   26.50
  -2  -9  -5  121.09   19.70
  11  -2  -5  146.39   20.40
  -2  -9  -5  163.98   28.10
  -2  -9  -5  178.78   28.90
  11  -2  -5  110.59   23.40
  11  -2  -5   96.59   25.40
   9 -11   5  144.89   21.80
   9 -11   5   98.49   21.40
   2   9   5  142.69   29.30
   9 -11   5  171.68   30.50
 -11   2   5  179.48   30.00
   9 -11   5  121.19   20.40
   9 -11   5  134.69   23.90
  -3  -9  -5   54.39   17.40
  -3  -9  -5   83.39   17.10
  12  -3  -5   19.20   21.90
  12  -3  -5  117.09   27.20
  -3  -9  -5   82.49   22.20
   3   9   5   43.20   26.80
   9 -12   5   73.29   17.60
   9 -12   5   35.70   20.80
   9 -12   5  106.79   19.90
  13  -4  -5   19.50   13.20
  13  -4  -5   32.60   26.80
  -4  -9  -5   15.60   15.80
  -4  -9  -5   57.49   33.10
  -4  -9  -5   17.60   13.20
  -4  -9  -5    8.40   13.00
   9 -13   5   28.80   13.40
   9 -13   5   38.10   12.40
   9 -13   5   32.50   11.80
 -13   4   5   39.30   23.50
   9 -13   5   35.80   14.60
  -5  -9  -5   33.90   13.20
  -5  -9  -5   48.00   19.10
  14  -5  -5   49.60   10.90
   9 -14   5   64.39   12.90
   9 -14   5   36.70   15.30
   9 -14   5   40.00   10.00
 -10  -4  -5   21.10   13.90
  14 -10  -5   16.20   11.70
 -14  10   5   11.00   13.30
  10   4   5    9.30    9.40
  13 -10  -5   88.39   15.50
  13 -10  -5  104.89   13.20
 -10  -3  -5   73.39   25.20
  13 -10  -5   95.69   20.80
 -10  -3  -5   76.09   17.70
 -13  10   5   77.29   17.60
   3 -13   5   94.29   16.70
   3 -13   5  108.79   19.60
  10   3   5   90.99   12.80
   3 -13   5  106.39   16.50
  12 -10  -5   70.39   21.70
  12 -10  -5   50.99   12.40
  12 -10  -5   77.69   18.70
 -10  -2  -5   73.09   25.20
   2 -12   5   66.99   19.70
   2 -12   5   54.59   16.10
  10   2   5   52.39   29.70
   2 -12   5   65.29   17.10
  11 -10  -5  158.08   23.20
 -10  -1  -5  192.08   27.60
  11 -10  -5  184.88   23.40
  11 -10  -5  176.18   26.90
 -10  -1  -5  181.38   26.10
  11 -10  -5  216.58   33.10
  10   1   5  151.18   23.90
   1 -11   5  181.78   30.50
   1 -11   5  167.38   31.20
   1 -11   5  200.28   29.50
  10   1   5  224.28   37.60
 -10   0  -5  433.66   37.00
  10 -10  -5  401.56   35.80
  10 -10  -5  459.05   37.70
  10 -10  -5  411.66   43.50
  10 -10  -5  478.45   38.60
  10 -10  -5  357.26   43.80
  10 -10  -5  425.66   33.00
 -10   0  -5  379.76   42.90
   0 -10   5  369.46   47.30
   0 -10   5  341.07   37.10
  10   0   5  350.86   54.39
   0 -10   5  390.06   41.10
   0 -10   5  375.76   34.90
  10   0   5  415.96   33.10
 -10   1  -5  101.19   22.10
   9 -10  -5   67.79   20.00
   9 -10  -5   86.59   18.90
   9 -10  -5   94.69   22.10
 -10   1  -5   98.59   24.00
   9 -10  -5   89.79   21.80
   9 -10  -5   97.09   25.50
 -10   1  -5   76.99   25.60
  10  -1   5  114.99   19.60
  -1  -9   5   91.39   23.00
  -1  -9   5   70.99   24.50
  -1  -9   5  111.69   22.60
  10  -1   5  114.79   25.70
  -1  -9   5   73.79   18.80
  10  -1   5   48.70   25.80
 -10   2  -5  141.79   24.40
   8 -10  -5  188.18   27.40
  10  -2   5  180.08   33.10
 -10   3  -5  315.97   45.20
   7 -10  -5  334.87   39.60
   7 -10  -5  301.67   43.30
 -10   3  -5  298.47   35.20
   7 -10  -5  370.46   35.60
   7 -10  -5  292.17   35.40
   3   7  -5  267.87   38.80
   7 -10  -5  347.07   29.20
 -10   3  -5  421.26   38.10
  -3  -7   5  248.88   45.30
  -3  -7   5  325.87   33.50
  10  -3   5  298.67   38.30
  10  -3   5  299.57   35.80
  -3  -7   5  349.57   42.10
  -3  -7   5  355.56   39.30
  10  -3   5  415.06   36.20
  -3  -7   5  339.97   57.29
   6 -10  -5  226.48   32.70
   6 -10  -5  194.18   28.30
   6 -10  -5  258.47   25.90
 -10   4  -5  154.38   30.40
 -10   4  -5  181.88   25.50
   6 -10  -5  250.17   35.80
   6 -10  -5  201.88   36.90
   4   6  -5  178.28   32.70
   6 -10  -5  270.07   34.80
  -4  -6   5  209.18   30.90
  -4  -6   5  246.68   37.60
  10  -4   5  191.18   33.70
  -4  -6   5  279.37   37.70
  10  -4   5  247.18   34.60
  -4  -6   5  238.68   35.60
  -4  -6   5  176.58   25.00
   5 -10  -5   59.29   19.80
   5 -10  -5   69.69   22.50
   5 -10  -5   58.09   24.00
 -10   5  -5   59.29   26.30
   5   5  -5   68.19   22.10
   5 -10  -5   54.79   14.40
 -10   5  -5   73.49   29.60
 -10   5  -5   35.80   19.50
   5 -10  -5   21.20   21.40
  -5  -5   5   64.19   25.30
  -5  -5   5   50.09   20.50
  -5  -5   5   56.39   18.30
  10  -5   5   45.90   18.40
  10  -5   5   78.29   22.30
  -5  -5   5   98.39   32.90
   6   4  -5  211.78   29.40
 -10   6  -5  210.68   31.50
   4 -10  -5  205.48   24.90
   4 -10  -5  174.58   31.80
   4 -10  -5  164.08   30.30
   6   4  -5  249.28   31.10
   4 -10  -5  238.48   34.10
   4 -10  -5  185.68   26.90
  10  -6   5  223.48   30.70
  -6  -4   5  223.38   33.20
  10  -6   5  202.58   29.20
  -6  -4   5  186.78   28.20
  10  -6   5  220.78   29.70
  -6  -4   5  175.48   29.60
   3 -10  -5  361.66   40.20
   3 -10  -5  334.47   38.40
 -10   7  -5  309.17   36.00
   3 -10  -5  368.96   53.49
   3 -10  -5  381.26   30.90
   7   3  -5  341.57   37.40
   3 -10  -5  403.46   38.30
   7   3  -5  313.37   36.30
  -3  10   5  345.67   47.90
  10  -7   5  409.76   33.50
  -7  -3   5  356.26   34.60
  -7  -3   5  336.07   46.50
  10  -7   5  336.07   34.40
   8   2  -5  178.38   31.20
   2 -10  -5  157.98   25.70
  10  -8   5  153.68   23.10
  -8  -2   5  165.88   28.70
   1 -10  -5   70.49   19.60
   9   1  -5   62.19   18.80
   1 -10  -5   91.79   27.00
   1 -10  -5  110.09   19.10
   1 -10  -5   85.09   19.30
   9   1  -5   96.89   22.50
  -9  -1   5   71.99   20.10
  -9  -1   5  146.79   27.50
  10  -9   5  112.29   20.60
  10  -9   5  116.29   21.50
  10  -9   5   64.79   24.70
  10  -9   5  108.79   23.90
   0 -10  -5  391.66   36.80
   0 -10  -5  395.06   36.10
   0 -10  -5  467.25   43.60
  10   0  -5  454.85   34.20
 -10   0   5  451.85   50.29
  10 -10   5  380.76   36.00
  10 -10   5  437.26   42.90
 -10   0   5  444.36   38.90
  10 -10   5  405.16   39.40
  10 -10   5  402.36   39.40
  11  -1  -5  153.18   24.20
  11  -1  -5  152.88   26.70
  -1 -10  -5  213.98   27.80
  -1 -10  -5  202.28   28.60
  -1 -10  -5  187.78   27.00
  11  -1  -5  181.88   32.10
  10 -11   5  248.18   30.50
  10 -11   5  165.38   26.20
  10 -11   5  156.48   23.70
  10 -11   5  118.59   21.50
  10 -11   5  218.18   33.70
   1  10   5  110.79   27.80
 -11   1   5  183.68   33.10
  12  -2  -5   47.30   24.90
  -2 -10  -5   56.69   18.30
  12  -2  -5   48.30   13.40
  12  -2  -5   71.79   20.30
  12  -2  -5   16.50   18.20
 -12   2   5   62.29   22.60
  10 -12   5   55.69   17.80
  10 -12   5   74.99   18.20
  10 -12   5   23.20   19.60
  10 -12   5   37.30   16.00
  -3 -10  -5  127.39   15.90
  -3 -10  -5  108.19   17.60
  -3 -10  -5  117.89   19.10
  13  -3  -5   75.29   13.90
  13  -3  -5  126.39   17.30
  10 -13   5   92.49   15.10
  10 -13   5  104.19   16.50
  10 -13   5  107.79   16.80
  10 -13   5   77.19   12.90
 -13   3   5  104.19   25.20
  14  -4  -5   41.90   11.10
  -4 -10  -5   26.30   11.80
  -4 -10  -5   16.10    9.40
  10 -14   5   46.00   12.50
  10 -14   5   11.50   10.20
 -14   4   5    9.80   16.30
 -11  -2  -5   13.90   13.80
  13 -11  -5    6.30   11.60
  11   2   5   19.00    8.80
   2 -13   5   15.40   16.10
 -13  11   5   26.80   13.70
   2 -13   5    8.50   13.50
  12 -11  -5  162.78   25.90
 -11  -1  -5  144.89   21.90
 -11  -1  -5  102.19   25.70
  12 -11  -5  178.28   27.10
  12 -11  -5  139.19   18.50
   1 -12   5  172.58   24.30
   1 -12   5  134.39   24.00
   1 -12   5  169.58   25.90
  11   1   5  129.09   18.90
 -11   0  -5  355.66   38.90
  11 -11  -5  304.97   32.10
  11 -11  -5  402.76   37.10
 -11   0  -5  450.35   53.09
   0 -11   5  430.86   48.30
   0 -11   5  335.07   33.70
  11   0   5  472.65   47.90
  11   0   5  367.26   49.20
  10 -11  -5  125.99   22.10
 -11   1  -5  195.78   27.20
  10 -11  -5  180.98   26.40
  10 -11  -5  192.08   27.80
 -11   1  -5  211.28   32.50
  10 -11  -5  124.79   23.50
  10 -11  -5  219.98   28.50
  -1 -10   5  161.38   28.40
  -1 -10   5  192.78   28.60
  -1 -10   5  148.59   23.50
  11  -1   5  195.18   25.20
  11  -1   5  228.98   40.10
  11  -1   5  259.87   43.60
  -1 -10   5  165.48   22.10
 -11   2  -5  133.09   25.80
   9 -11  -5  118.79   22.80
   9 -11  -5  166.98   29.70
 -11   2  -5  134.99   22.80
   9 -11  -5  136.09   23.90
   9 -11  -5  125.39   19.90
   9 -11  -5  131.09   22.50
 -11   2  -5  109.89   24.60
  -2  -9   5  222.58   35.00
  -2  -9   5  157.48   22.10
  -2  -9   5  130.59   24.20
  11  -2   5  170.38   28.50
  -2  -9   5  171.78   30.20
  11  -2   5  149.49   25.40
  11  -2   5  172.38   30.80
 -11   3  -5   46.40   18.60
   8 -11  -5   41.00   16.80
 -11   3  -5   14.90   23.90
   8 -11  -5   32.50   20.30
   8 -11  -5   67.49   18.60
   8 -11  -5   50.59   16.80
 -11   3  -5   45.10   21.50
   8 -11  -5   28.70   17.70
  -3  -8   5   51.39   22.40
  -3  -8   5  119.69   46.60
  11  -3   5   33.50   19.90
  11  -3   5   31.80   20.80
  -3  -8   5   68.09   23.70
  -3  -8   5   39.50   18.50
  -3  -8   5   74.49   16.90
  11  -3   5   88.59   31.00
   7 -11  -5  193.38   32.70
 -11   4  -5  138.79   28.50
   7 -11  -5  202.28   32.90
 -11   4  -5  128.89   22.00
   7 -11  -5  221.58   35.40
   4   7  -5  187.18   31.60
   7 -11  -5  182.98   28.50
 -11   4  -5  190.78   27.80
   7 -11  -5  215.58   29.20
  11  -4   5  222.98   32.30
  -4  -7   5  216.58   33.60
  -4  -7   5  157.38   26.50
  -4  -7   5  193.78   30.00
  11  -4   5  192.58   29.00
  -4  -7   5  149.99   23.30
  -4  -7   5  136.59   27.70
 -11   5  -5  378.26   48.30
   5   6  -5  294.17   42.70
   6 -11  -5  370.76   35.60
   6 -11  -5  360.06   36.80
 -11   5  -5  362.26   46.80
   6 -11  -5  375.06   37.20
 -11   5  -5  342.97   33.70
   6 -11  -5  332.57   38.20
   6 -11  -5  376.46   33.00
  -5  -6   5  384.86   32.70
  -5  -6   5  400.26   49.80
  -5  -6   5  354.96   41.80
  -5  -6   5  347.47   48.30
  -5  -6   5  341.77   34.70
  11  -5   5  406.66   35.30
  11  -5   5  419.86   44.40
  11  -5   5  269.87   38.60
   5 -11  -5  385.86   40.30
   5 -11  -5  378.26   31.40
 -11   6  -5  378.66   34.10
   5 -11  -5  385.46   35.10
   5 -11  -5  325.87   36.50
   5 -11  -5  354.06   35.50
   6   5  -5  340.17   41.10
   6   5  -5  309.47   40.80
  -6  -5   5  278.47   35.70
  11  -6   5  372.36   37.90
  -6  -5   5  382.06   41.30
  11  -6   5  343.27   33.50
  -6  -5   5  333.87   34.40
  -6  -5   5  294.27   47.10
  11  -6   5  409.46   57.89
   4 -11  -5  238.98   28.50
   4 -11  -5  224.28   31.00
   4 -11  -5  217.28   31.80
   7   4  -5  189.88   29.30
   7   4  -5  230.68   33.50
   4 -11  -5  234.18   27.40
 -11   7  -5  170.88   28.70
  -7  -4   5  202.18   32.80
  11  -7   5  223.88   27.30
  11  -7   5  193.68   32.50
  -7  -4   5  159.58   29.40
  -7  -4   5  203.58   33.40
   3 -11  -5   31.30   17.90
   3 -11  -5   84.09   20.60
   8   3  -5   51.59   17.70
   8   3  -5   32.00   22.30
   3 -11  -5   66.59   17.20
 -11   8  -5   66.89   18.60
   3 -11  -5   26.30   16.10
   3 -11  -5   77.29   27.50
  -8  -3   5   32.10   16.00
  11  -8   5   54.39   18.80
  11  -8   5   28.40   15.30
  -8  -3   5   32.40   21.40
 -11   9  -5  113.39   19.60
   2 -11  -5  100.19   24.50
   9   2  -5  134.09   26.30
   2 -11  -5  119.29   20.60
   2 -11  -5  108.09   20.20
   2 -11  -5  145.89   31.50
   2 -11  -5  141.49   22.60
   9   2  -5  118.99   19.10
  11  -9   5  100.09   24.20
  11  -9   5  133.39   23.30
  -9  -2   5  140.79   24.50
  -9  -2   5  128.99   24.40
  11  -9   5  155.88   24.90
  11  -9   5  125.79   20.60
  11  -9   5  179.58   26.20
  10   1  -5  182.18   30.50
   1 -11  -5  156.58   23.30
   1 -11  -5  204.68   30.20
  10   1  -5  212.68   25.30
   1 -11  -5  204.48   29.70
   1 -11  -5  198.68   34.70
 -11  10  -5  186.78   23.90
  11 -10   5  179.78   31.20
  11 -10   5  236.38   26.60
  11 -10   5  171.28   27.10
  11 -10   5  227.08   27.40
 -10  -1   5  169.08   26.30
 -10  -1   5  140.59   26.10
  11   0  -5  339.17   43.50
  11 -11   5  449.66   40.00
  11 -11   5  407.86   35.70
 -11   0   5  404.46   44.40
 -11   0   5  388.26   40.90
  12  -1  -5  175.08   20.30
  -1 -11  -5  129.49   24.10
  -1 -11  -5  132.89   24.90
  -1 -11  -5  150.88   21.60
  12  -1  -5  116.89   19.00
 -12   1   5  140.69   25.50
  11 -12   5  140.79   19.40
  11 -12   5  159.68   20.70
  11 -12   5  192.98   24.40
  -2 -11  -5    9.90   12.00
  13  -2  -5   22.50   11.90
  -2 -11  -5   -5.70    9.70
  13  -2  -5   -0.20   16.90
  -2 -11  -5   15.30   10.70
  11 -13   5   -2.60    8.80
  11 -13   5   -1.50   14.20
  11 -13   5   15.90   11.20
 -12  -1  -5   67.69   18.50
  13 -12  -5   62.59   12.20
 -12  -1  -5   29.40   13.50
  12   1   5   51.59    9.70
 -13  12   5   74.29   14.80
   1 -13   5   87.59   12.60
   1 -13   5  110.39   18.10
  12 -12  -5   27.10   11.50
  12 -12  -5   25.60   12.70
 -12   0  -5    8.80   17.00
  12 -12  -5   11.10   23.30
   0 -12   5   10.70   21.30
 -12  12   5   43.20   16.90
  12   0   5   21.20   10.50
   0 -12   5   18.30   12.30
   0 -12   5   30.70   12.70
  12   0   5   21.40   23.20
 -12   1  -5  182.68   26.60
  11 -12  -5  122.99   19.70
  11 -12  -5  144.19   23.20
  11 -12  -5  141.99   22.40
 -12   1  -5  118.19   23.70
  11 -12  -5  166.68   25.10
  -1 -11   5  166.68   24.90
 -11  12   5  157.58   24.30
  -1 -11   5  179.58   23.20
  12  -1   5  137.39   22.00
  12  -1   5  150.08   21.20
  -1 -11   5  200.68   26.20
  10 -12  -5   58.39   18.20
  10 -12  -5   41.30   14.10
 -12   2  -5   20.90   17.30
 -12   2  -5   25.50   23.00
 -12   2  -5   66.59   18.90
  -2 -10   5   28.90   16.30
  -2 -10   5   17.90   21.40
  12  -2   5  101.09   18.90
  -2 -10   5   73.29   18.90
  -2 -10   5   98.99   21.10
  12  -2   5   57.09   15.00
   9 -12  -5   62.99   21.70
   9 -12  -5   83.19   22.40
 -12   3  -5   70.29   21.30
   9 -12  -5   59.89   18.10
   9 -12  -5   80.49   17.70
   9 -12  -5   74.69   17.20
  -3  -9   5   58.99   15.20
  12  -3   5  119.39   34.20
  12  -3   5   72.79   18.30
  12  -3   5   81.89   19.50
  -3  -9   5   49.20   18.40
  -3  -9   5   44.40   29.40
   8 -12  -5   27.20   17.90
   8 -12  -5   30.80   15.00
   8 -12  -5   44.80   17.90
 -12   4  -5   39.60   15.20
   8 -12  -5    3.50   17.30
   8 -12  -5   27.40   18.30
 -12   4  -5   14.50   23.40
 -12   4  -5   59.39   22.90
  12  -4   5   36.20   18.00
  -4  -8   5   49.99   20.00
  12  -4   5   19.40   33.60
  -4  -8   5   60.89   17.40
  -4  -8   5   35.70   15.00
  -4  -8   5   23.60   19.50
 -12   5  -5   71.59   26.60
 -12   5  -5   41.10   16.20
   7 -12  -5   44.80   16.30
   7 -12  -5   58.49   16.70
   7 -12  -5   48.50   18.60
   7 -12  -5   62.39   18.10
   7 -12  -5   80.09   19.00
 -12   5  -5   52.89   27.70
  -5  -7   5   67.19   22.70
  -5  -7   5   74.19   26.00
  -5  -7   5   84.69   16.90
  12  -5   5   51.39   16.40
  -5  -7   5   91.99   19.30
  -5  -7   5   52.89   21.10
  12  -5   5   30.40   40.90
  12  -5   5   -7.00   26.10
   6   6  -5  283.87   39.10
   6 -12  -5  398.26   35.40
   6 -12  -5  365.96   32.90
   6 -12  -5  394.46   32.90
 -12   6  -5  297.77   52.29
   6 -12  -5  360.46   37.20
   6 -12  -5  403.36   36.40
   6   6  -5  369.86   49.60
 -12   6  -5  413.36   33.30
  -6  -6   5  299.17   31.40
  12  -6   5  319.17   35.90
  -6  -6   5  371.76   38.10
  -6  -6   5  349.87   42.50
  12  -6   5  365.46   30.80
   7   5  -5   45.70   19.70
   5 -12  -5   72.39   23.80
   5 -12  -5   84.29   19.10
   7   5  -5   96.69   29.60
   5 -12  -5   67.99   17.60
 -12   7  -5   64.39   16.40
   5 -12  -5   51.79   17.20
   5 -12  -5   51.59   17.60
  -7  -5   5   70.29   19.10
  -7  -5   5   89.79   25.50
  12  -7   5   -2.40   20.90
  12  -7   5   42.30   14.00
  -7  -5   5   57.39   15.70
   4 -12  -5   25.10   16.80
   8   4  -5   62.29   27.80
   4 -12  -5   42.10   16.70
   8   4  -5   10.90   16.00
 -12   8  -5   33.40   15.30
   4 -12  -5   67.09   18.60
   4 -12  -5   41.70   16.70
  12  -8   5   31.60   13.30
  -8  -4   5   82.29   19.40
  -8  -4   5   54.49   23.40
  12  -8   5   48.90   21.80
  -8  -4   5   51.59   15.00
 -12   9  -5   42.10   18.60
   3 -12  -5   79.59   19.50
   3 -12  -5   40.50   18.90
   9   3  -5   47.50   15.50
   3 -12  -5   67.09   17.40
   9   3  -5   99.89   28.10
   3 -12  -5   85.69   18.50
  12  -9   5   88.49   23.30
  -9  -3   5   57.29   19.40
  -9  -3   5   38.50   22.30
   2 -12  -5   86.09   21.40
  10   2  -5   50.99   20.90
 -12  10  -5   46.70   15.40
  12 -10   5   52.99   17.80
 -10  -2   5   28.00   18.60
  12 -10   5   39.60   19.00
  12 -10   5   45.20   16.40
  11   1  -5  150.68   19.80
   1 -12  -5  187.48   26.90
   1 -12  -5  156.98   22.00
   1 -12  -5  190.88   21.00
 -11  -1   5  164.78   23.40
 -11  -1   5  146.79   22.30
  12 -11   5  139.89   21.60
  12 -11   5  141.59   20.80
  12 -11   5  194.58   25.70
   0 -12  -5   35.40   12.40
  12   0  -5   13.50   13.60
  12   0  -5   25.40    9.90
   0 -12  -5   26.40   14.50
   0 -12  -5   35.20   11.20
 -12   0   5   28.70   15.70
  12 -12   5    3.30   17.50
  12 -12   5   23.30   12.60
  12 -12   5    6.00   10.40
  13  -1  -5   77.49   13.20
  -1 -12  -5   78.09   11.10
  -1 -12  -5   84.79   14.70
  -1 -12  -5   60.39   13.70
 -13   1   5   71.79   15.10
  12 -13   5   84.59   14.40
  12 -13   5   75.79   12.40
  12 -13  -5   81.19   13.10
  -1 -12   5   93.19   15.40
 -12  13   5   28.10   21.90
  -1 -12   5   62.59   12.10
  13  -1   5   87.09   15.60
  11 -13  -5    9.60   10.90
  11 -13  -5   28.40   10.70
  11 -13  -5   12.40   15.20
  11 -13  -5   -1.40   10.20
  -2 -11   5    3.60   16.60
  -2 -11   5   -0.50   10.00
  13  -2   5    8.80   13.20
  -2 -11   5  -19.20   11.60
  10 -13  -5   72.99   16.80
  10 -13  -5   70.59   12.80
  10 -13  -5   60.79   13.90
 -13   3  -5   71.59   16.30
 -13   3  -5  122.89   28.40
  13  -3   5   65.19   13.90
  -3 -10   5  102.39   18.70
  -3 -10   5   68.99   15.90
  -3 -10   5  105.69   16.00
  -3 -10   5   59.19   12.50
   9 -13  -5   23.30   12.10
   9 -13  -5   15.80   14.60
   9 -13  -5   27.20   15.50
 -13   4  -5   17.70   13.30
 -13   4  -5   42.40   26.40
   9 -13  -5    9.80   12.10
  -4  -9   5   27.10   16.00
  13  -4   5   21.20   11.60
  -4  -9   5   29.80   16.90
  -4  -9   5   32.00   15.00
  -4  -9   5   11.40   11.40
   8 -13  -5  -11.00   14.50
 -13   5  -5    1.70   11.80
   8 -13  -5   -3.10   11.80
 -13   5  -5    6.80   29.00
   8 -13  -5   -6.30   12.60
   8 -13  -5  -10.90   14.00
  -5  -8   5   22.60   15.90
  -5  -8   5   10.40   10.40
  13  -5   5   11.10   11.20
  -5  -8   5  -12.30   18.50
   7 -13  -5  394.06   29.70
 -13   6  -5  285.97   39.60
   7 -13  -5  367.96   31.20
   7 -13  -5  410.66   34.90
 -13   6  -5  354.36   27.60
   7 -13  -5  384.36   29.90
  13  -6   5  362.16   27.20
  -6  -7   5  323.27   31.80
  -6  -7   5  324.87   41.20
  -6  -7   5  362.46   27.60
   6 -13  -5  368.96   29.10
   6 -13  -5  286.77   38.10
 -13   7  -5  327.57   26.80
   6 -13  -5  356.06   29.90
   6 -13  -5  302.27   28.00
   7   6  -5  339.77   33.50
  -7  -6   5  323.07   31.00
  13  -7   5  358.16   25.60
  -7  -6   5  347.77   38.00
  -7  -6   5  341.87   28.40
   5 -13  -5   24.90   13.20
   5 -13  -5    6.80   13.80
   5 -13  -5   19.40   12.90
   8   5  -5   17.30   13.70
 -13   8  -5  -10.50   11.10
  -8  -5   5   14.10   15.80
  13  -8   5   -1.70   10.00
  -8  -5   5   45.90   18.60
  13  -8   5   10.60   17.30
   4 -13  -5   26.80   13.30
 -13   9  -5   40.00   12.20
   9   4  -5   36.70   12.90
   4 -13  -5   35.90   14.30
   4 -13  -5   -2.20   14.30
  -9  -4   5   12.50   15.30
  13  -9   5   29.90   17.60
  -9  -4   5   28.40   18.10
  13  -9   5   10.30   11.20
   3 -13  -5   98.69   23.10
 -13  10  -5  116.59   14.90
   3 -13  -5   84.59   14.40
  10   3  -5   93.19   13.50
  13 -10   5   73.49   17.50
 -10  -3   5   91.49   19.30
 -10  -3   5  103.79   17.80
   2 -13  -5   -4.80   24.80
   2 -13  -5  -11.00    9.80
  11   2  -5    9.10   11.80
   2 -13  -5   15.40   10.50
  11   2  -5    1.10    8.60
  13 -11   5   16.90   20.70
 -11  -2   5    2.10   14.50
 -11  -2   5  -10.10   21.80
  12   1  -5   74.69   12.60
   1 -13  -5   94.59   14.40
  12   1  -5   65.29   12.90
   1 -13  -5  119.19   21.70
   1 -13  -5  106.59   15.40
 -12  -1   5   72.79   17.20
  10 -14  -5   37.30   17.10
  10 -14  -5   -2.90    8.60
  10 -14  -5   15.50   12.20
  -4 -10   5   18.10    9.30
  -4 -10   5    6.50   12.30
  -4 -10   5    6.40   13.40
  14  -4   5   33.40    9.50
   9 -14  -5   46.40    9.80
   9 -14  -5   39.40   13.20
   9 -14  -5   45.80   11.10
  -5  -9   5   80.49   21.20
  14  -5   5   54.09   10.40
  -5  -9   5   83.29   24.80
  -5  -9   5   54.09   10.80
   8 -14  -5   26.70   12.30
 -14   6  -5   48.40   11.40
   8 -14  -5   38.60   10.70
   8 -14  -5   22.70   10.30
  -6  -8   5   20.60    9.60
  14  -6   5   24.50    9.10
  -6  -8   5   33.50   13.40
   7 -14  -5   33.10   10.80
 -14   7  -5   -3.40    9.60
   7 -14  -5    0.10   12.20
   7 -14  -5   26.80   10.30
  14  -7   5   17.90   15.10
  14  -7   5   12.50    8.60
  -7  -7   5   24.20   12.50
   6 -14  -5   20.80   11.40
   6 -14  -5   24.50   11.00
   8   6  -5    6.80   12.10
   6 -14  -5    8.10   11.60
 -14   8  -5   20.50   10.00
  -8  -6   5    9.30   11.90
  14  -8   5   55.99   26.00
  -8  -6   5   12.20   20.30
  14  -8   5   41.20   13.70
   5 -14  -5   62.29   12.00
   9   5  -5   48.50   11.20
   5 -14  -5   70.09   11.90
  14  -9   5   71.29   15.90
  -9  -5   5   68.49   18.90
  -9  -5   5   68.49   13.00
   4 -14  -5   25.20   12.50
  10   4  -5    5.30    8.40
   4 -14  -5   -0.50   11.30
 -10  -4   5   22.40   13.00
  14 -10   5   21.20   15.10
 -10  -4   5   -5.00   11.50
   0   0  -6 8564.04  360.26
   0   0   6 8289.77  359.36
   0   0   6 7970.10  359.76
   0   1  -6   24.50    4.00
  -1   0  -6   24.50    4.00
   1  -1  -6   17.40    3.80
  -1   1   6   21.50    4.20
   0  -1   6   29.80    4.10
   1   0   6   21.80    3.20
   1   0   6   25.70    3.60
   0  -1  -6   31.90    4.90
   1   0  -6   28.20    4.30
  -1   1  -6   25.90    4.00
   1  -1   6   24.50    2.90
   0   1   6   20.10    2.80
   1  -1   6   24.20    3.30
   0   1   6   29.30    4.30
  -1   0   6   20.10    3.80
  -1   2  -6  184.78   10.20
   2  -1  -6  191.28   11.40
  -1  -1  -6  192.28   11.80
   1   1   6  195.78    9.30
   1  -2   6  193.78   10.70
  -2   1   6  210.48   11.60
   1   1   6  197.58   11.60
   3  -2  -6   99.59    8.80
  -2  -1  -6  112.89    9.50
  -1   3  -6  112.19    6.30
   1  -3   6  112.39    8.10
   2   1   6  113.29    6.80
  -3   2   6  106.19    8.90
  -2   0  -6   23.40    4.20
   0   2  -6   20.80    3.50
   2  -2  -6   24.10    4.50
   2   0   6   21.30    4.00
   2   0   6   21.30    3.30
  -2   2   6   19.30    4.50
   0  -2   6   20.20    4.10
   1   1  -6  193.58   10.90
   1  -2  -6  194.18   11.50
  -2   1  -6  197.48   11.60
   2  -1   6  196.98    9.90
  -1   2   6  201.38   11.80
   2  -1   6  194.48   10.50
   0  -2  -6   25.60    4.50
  -2   2  -6   20.50    3.70
   2   0  -6   19.30    3.90
   0   2   6   22.70    4.90
   2  -2   6   21.20    3.90
  -2   3  -6  106.79    7.20
   3  -1  -6  112.49    8.70
  -2   3  -6  114.79    7.50
  -1  -2  -6  103.79    8.90
   2  -3   6  109.19    8.10
  -3   1   6  125.99    9.00
   1   2   6   93.49    8.90
  -2   4  -6   72.89    4.80
   4  -2  -6   61.89   10.60
  -2  -2  -6   83.19    9.00
  -2   4  -6   76.19    5.00
  -2  -2  -6   61.79    9.90
   4  -2  -6   82.19    8.30
   2  -4   6   65.49    9.30
  -4   2   6   79.49    8.10
   2   2   6   84.59    5.90
   2  -4   6   77.39    7.40
  -3  -2  -6  887.51   45.20
  -3  -2  -6  911.71   44.30
   5  -3  -6  920.81   45.00
   5  -3  -6  925.81   44.70
  -5   3   6  864.71   42.50
   3   2   6  842.72   40.70
   2  -5   6  888.71   43.90
   2  -5   6  848.62   41.80
  -3  -1  -6 1136.99   52.49
   4  -3  -6 1079.59   51.59
   4  -3  -6 1024.20   52.79
   3   1   6 1106.79   49.90
   1  -4   6 1146.99   50.69
  -4   3   6 1111.39   51.39
   3  -3  -6  110.29    9.00
   3  -3  -6   87.59   11.60
   0   3  -6  111.39    6.40
  -3   3   6  113.29    9.40
   0  -3   6  116.79    8.40
   3   0   6  111.49    8.10
   2  -3  -6  122.29    9.70
   2  -3  -6  101.49    7.80
   1   2  -6  124.39    7.50
   3  -1   6  118.89    8.10
  -1  -2   6  123.19    8.80
  -2   3   6  104.39    9.90
   1  -3  -6  109.49    9.30
   1  -3  -6  108.19    5.50
   2   1  -6  111.39    7.90
  -1   3   6  116.39    9.40
   3  -2   6  116.29    8.50
   3   0  -6  113.09    8.90
   0  -3  -6  112.39   10.70
   0  -3  -6  119.19    9.70
   3  -3   6  104.79    8.30
   0   3   6  108.79    9.80
  -3   4  -6 1051.59   50.09
   4  -1  -6 1162.88   51.79
  -1  -3  -6 1108.29   52.19
  -1  -3  -6 1173.98   51.79
   4  -1  -6 1101.79   52.79
  -3   4  -6 1101.69   50.09
   3  -4   6 1047.10   50.79
   1   3   6 1062.59   51.59
   5  -2  -6  893.41   42.20
  -3   5  -6  826.52   38.30
   5  -2  -6  842.62   43.30
  -2  -3  -6  785.52   42.10
  -2  -3  -6  861.51   42.70
  -2  -3  -6  839.22   42.20
   3  -5   6  932.21   41.00
  -5   2   6  813.82   46.10
   3  -5   6  923.11   43.40
   6  -3  -6  185.28   15.70
   6  -3  -6  191.78   17.80
  -3  -3  -6  198.98   18.30
  -3  -3  -6  180.48   17.20
  -6   3   6  171.98   21.00
   3  -6   6  182.18   13.50
  -4  -3  -6  120.09   17.30
   7  -4  -6  146.79   17.20
   7  -4  -6  143.49   17.20
   7  -4  -6   95.49   16.50
   3  -7   6  135.09   15.10
   4   3   6  105.99   17.30
   3  -7   6  138.39   15.50
  -7   4   6  148.69   22.60
  -4  -2  -6  164.98   17.10
  -2   6  -6  164.78   14.70
   6  -4  -6  139.89   16.40
  -4  -2  -6  172.18   16.80
   6  -4  -6  171.48   18.00
   6  -4  -6  136.99   14.90
  -6   4   6  129.39   19.30
   4   2   6  159.98   17.10
   4   2   6  157.98   13.80
   2  -6   6  177.88   13.80
   2  -6   6  171.08   16.60
   5  -4  -6   18.40    7.80
  -4  -1  -6   32.10   10.00
   5  -4  -6   27.70    7.30
   5  -4  -6   14.20    8.70
  -4  -1  -6   17.60    8.00
   5  -4  -6   20.40    7.00
   1  -5   6   40.00    7.10
   4   1   6   32.20    6.60
   1  -5   6   16.20    8.10
   4   1   6   29.20    9.10
   4  -4  -6   18.70    7.70
   4  -4  -6   13.60    6.10
   4  -4  -6   23.40    5.60
   0   4  -6   18.20    2.70
   4  -4  -6   11.80    7.10
  -4   4   6   18.20    5.90
   4   0   6   23.20    5.10
   4   0   6   18.80    8.40
   3  -4  -6 1069.29   51.69
   3  -4  -6 1146.49   51.19
   3  -4  -6 1135.89   49.80
   1   3  -6 1130.49   49.30
   3  -4  -6 1087.59   53.19
   4  -1   6 1036.80   51.59
  -3   4   6 1060.09   51.09
   4  -1   6 1073.89   50.29
   2  -4  -6   73.49    9.80
   2   2  -6   72.09    6.50
   2  -4  -6   77.69    6.10
   2  -4  -6   78.19    8.30
   4  -2   6   80.19    7.70
  -2   4   6   67.59    9.30
   1  -4  -6 1085.79   50.89
   3   1  -6 1145.29   50.79
   3   1  -6 1054.39   51.99
   1  -4  -6 1071.89   51.69
  -1   4   6 1109.19   51.59
   4  -3   6 1092.69   50.49
   4   0  -6   12.80    5.30
   0  -4  -6    9.30    6.20
   0  -4  -6   15.10    6.00
   4   0  -6   26.90    8.50
   0   4   6   27.30    6.80
   4  -4   6   13.90    5.20
   5  -1  -6   22.90    6.50
   5  -1  -6   38.40    9.10
  -1  -4  -6   14.50    7.80
  -1  -4  -6   26.50    8.70
  -1  -4  -6   29.20    7.50
  -5   1   6   44.00   10.80
   4  -5   6   19.70    6.00
   4  -5   6   22.80    8.40
   6  -2  -6  166.98   14.50
  -2  -4  -6  160.28   17.50
  -2  -4  -6  165.18   15.50
  -4   6  -6  158.38    9.80
   6  -2  -6  155.28   16.40
  -6   2   6  170.08   19.30
   4  -6   6  146.49   15.60
   4  -6   6  158.48   13.20
   7  -3  -6  116.59   15.90
   7  -3  -6  143.09   18.00
  -3  -4  -6  103.19   18.50
   4  -7   6  139.99   16.10
  -7   3   6  153.98   21.00
   4  -7   6  132.09   13.60
   8  -4  -6    8.50   11.90
   8  -4  -6   32.60   15.70
   8  -4  -6   12.70   15.50
  -4  -4  -6    3.50   11.90
   4  -8   6   11.90   10.10
   4  -8   6   13.20   12.70
  -8   4   6   30.40   16.20
   4   4   6    9.00   12.60
   9  -5  -6   98.09   22.40
  -5  -4  -6   59.49   15.40
  -5  -4  -6   38.00   23.30
   9  -5  -6   58.49   16.10
   9  -5  -6   72.59   22.60
   9  -5  -6  173.88   44.50
  -5  -4  -6   65.19   32.70
   4  -9   6   62.79   21.60
  -9   5   6   78.59   22.10
  -9   5   6   64.19   21.30
   4  -9   6   35.60   22.10
   4  -9   6   75.19   29.00
   5   4   6   58.79   14.70
   4  -9   6   66.69   30.10
   4  -9   6   20.30   25.90
   4  -9   6   57.69   23.50
   8  -5  -6  389.76   29.50
  -5  -3  -6  361.76   28.90
   8  -5  -6  415.56   31.40
   8  -5  -6  393.16   40.10
   3  -8   6  388.16   28.30
   3  -8   6  397.86   27.60
   5   3   6  403.26   28.60
  -8   5   6  341.27   33.60
   7  -5  -6   86.49   13.80
   7  -5  -6   78.99   14.80
   7  -5  -6  105.39   14.80
  -5  -2  -6  105.39   16.80
  -5  -2  -6   73.49   15.10
   7  -5  -6  104.49   15.20
  -7   5   6   87.49   21.50
   2  -7   6  117.29   15.10
   2  -7   6  101.99   14.70
   5   2   6   84.39   15.70
  -5  -1  -6   42.40   12.00
   6  -5  -6   54.29   10.80
   6  -5  -6   42.70   11.30
  -5  -1  -6   48.30   11.50
   6  -5  -6   43.70   10.10
   6  -5  -6   46.30   11.20
   1  -6   6   45.30    9.70
   5   1   6   38.70   10.60
  -6   5   6   49.70    9.50
   5   1   6   50.49    9.60
  -6   5   6   48.60   17.10
   1  -6   6   52.29    8.50
   5  -5  -6   54.49   11.30
   5  -5  -6   74.49   10.10
   5  -5  -6   71.19   12.00
  -5   0  -6   49.50   11.80
   5  -5  -6   78.69   11.80
  -5   5   6   92.99    9.90
   5   0   6   71.29   13.10
   0  -5   6   95.59    9.90
   5   0   6   68.69    9.30
   0  -5   6   61.89   10.90
   4  -5  -6   27.50    7.60
   1   4  -6   28.40    4.20
   4  -5  -6   30.60    6.70
   4  -5  -6   35.50    8.20
   4  -5  -6   17.50    9.10
   1   4  -6   27.10   11.30
  -5   1  -6   33.20   10.50
  -4   5   6   21.10    7.10
   5  -1   6   24.90    8.80
   5  -1   6   31.40    6.60
   3  -5  -6  832.62   42.70
   2   3  -6  876.71   44.30
   3  -5  -6  848.32   43.20
   3  -5  -6  854.91   40.60
  -3   5   6  934.71   43.60
   5  -2   6  925.31   42.40
   5  -2   6  924.21   44.60
   2  -5  -6  993.00   45.40
   2  -5  -6  916.81   44.60
   3   2  -6  933.31   45.00
   3   2  -6  906.11   42.90
   5  -3   6  876.31   43.20
  -2   5   6  868.51   44.10
   5  -3   6  864.31   45.60
   4   1  -6   29.80    8.90
   4   1  -6   22.80    6.00
   1  -5  -6   27.80    7.30
   5  -4   6   29.80    6.70
  -4  -1   6   38.50   10.10
   5  -4   6   37.90   11.90
   0  -5  -6   73.09   11.50
   5   0  -6   63.29    9.90
   5   0  -6   69.79   11.50
   0   5   6   73.99   10.80
   5  -5   6   71.89    9.80
  -5   0   6   77.29   14.20
   6  -1  -6   43.70   11.00
  -1  -5  -6   39.20   11.80
   6  -1  -6   47.60    9.30
  -1  -5  -6   51.59    9.50
  -6   1   6   32.40   11.50
   5  -6   6   44.40    9.90
   1   5   6   49.60   10.40
   5  -6   6   35.90    8.00
   7  -2  -6  109.19   16.60
  -2  -5  -6   82.69   14.50
   7  -2  -6   93.59   14.10
  -2  -5  -6  134.59   15.40
   2   5   6   87.19   14.90
   5  -7   6  102.99   13.70
  -7   2   6  108.79   18.30
   5  -7   6  125.79   17.00
   8  -3  -6  417.66   29.50
   8  -3  -6  384.16   29.50
  -3  -5  -6  360.86   28.90
  -8   3   6  390.36   32.50
   3   5   6  419.16   29.80
   5  -8   6  373.86   26.70
   5  -8   6  335.37   27.40
   9  -4  -6   78.09   33.60
   9  -4  -6   89.49   25.10
  -4  -5  -6   61.99   16.00
  -4  -5  -6   90.39   23.30
  -4  -5  -6   63.09   23.60
   9  -4  -6   38.00   15.70
   9  -4  -6   79.89   25.00
   9  -4  -6   64.99   20.30
   9  -4  -6    0.90   20.90
   4   5   6   59.79   20.40
   5  -9   6   52.19   35.10
   5  -9   6   15.20   16.50
   5  -9   6   39.00   24.30
   5  -9   6   84.89   23.20
   5  -9   6   24.10   19.10
   5  -9   6   87.89   22.40
   4   5   6   59.79   15.60
  -9   4   6   93.09   20.70
  -9   4   6   53.59   18.20
  10  -5  -6  856.71   77.09
  -5  -5  -6  765.02   55.89
  10  -5  -6  792.32   52.69
  -5  -5  -6  798.62   52.99
  -5  -5  -6  765.02   50.69
  10  -5  -6  831.82   50.39
   5   5   6  784.52   54.09
   5 -10   6  887.41   52.49
   5 -10   6  762.62   53.49
   5 -10   6  811.92   58.09
   5 -10   6  884.51   48.10
   5 -10   6  754.42   61.49
   5 -10   6  808.92   56.89
   5   5   6  790.92   50.49
 -10   5   6  788.02   51.59
  -6  -5  -6   -0.20   20.50
  11  -6  -6    9.90   15.20
  11  -6  -6   16.10   22.30
  -6  -5  -6   38.30   17.50
 -11   6   6   13.60   22.30
   5 -11   6   18.30   16.70
 -11   6   6   17.70   16.40
   5 -11   6   10.10   20.50
   6   5   6    5.10   19.00
   6   5   6   15.00   16.00
   5 -11   6   31.50   25.70
   5 -11   6   38.70   17.00
   5 -11   6   34.80   19.70
   5 -11   6   14.80   16.30
  -6  -4  -6  272.17   40.60
  10  -6  -6  206.18   27.50
  10  -6  -6  184.98   30.70
  -6  -4  -6  199.68   35.10
  -6  -4  -6  250.07   47.80
   4 -10   6  220.58   37.30
   6   4   6  202.18   31.60
   4 -10   6  180.08   31.60
   4 -10   6  234.08   30.70
   4 -10   6  224.38   41.90
   6   4   6  232.08   32.30
   4 -10   6  188.78   26.10
   6   4   6  161.58   26.50
   4 -10   6  216.38   39.60
   4 -10   6  157.98   27.60
 -10   6   6  191.08   25.80
   9  -6  -6  217.38   28.40
  -6  -3  -6  261.07   31.30
  -6  -3  -6  246.68   26.10
   9  -6  -6  244.78   28.70
  -6  -3  -6  265.87   40.20
   9  -6  -6  160.18   37.90
   9  -6  -6  189.88   31.50
  -6  -3  -6  248.08   38.10
   3  -9   6  207.38   32.70
   3  -9   6  198.48   30.10
  -9   6   6  210.58   38.30
   3  -9   6  235.28   39.90
   3  -9   6  210.68   34.40
   3  -9   6  214.48   31.30
  -9   6   6  226.98   31.50
   6   3   6  201.48   25.90
   6   3   6  177.58   24.10
   3  -9   6  150.28   28.80
   8  -6  -6 1109.49   59.39
  -6  -2  -6 1073.99   59.09
   8  -6  -6 1130.29   58.89
   8  -6  -6 1160.18   61.09
   6   2   6 1183.08   60.09
  -8   6   6 1130.99   64.79
   2  -8   6 1152.08   57.69
   7  -6  -6   99.09   16.30
   7  -6  -6  127.79   16.80
   7  -6  -6  142.19   18.30
  -6  -1  -6  115.79   18.40
  -6  -1  -6  139.49   18.60
   6   1   6  115.49   18.00
   1  -7   6  106.69   14.60
   6   1   6  113.29   14.90
   1  -7   6  121.99   17.50
   6  -6  -6  102.99   15.40
  -6   0  -6   98.79   15.30
   6  -6  -6   88.79   12.40
   6  -6  -6   66.39   13.90
  -6   6   6   90.29   13.20
   6   0   6   80.09   13.20
   0  -6   6   84.39   13.60
   6   0   6   82.89   12.70
   5  -6  -6   42.90    9.20
   5  -6  -6   36.90    9.00
  -6   1  -6   35.00   12.10
   1   5  -6   57.09   14.70
  -5   6   6   46.00   10.00
   6  -1   6   47.00   11.00
   6  -1   6   38.90    9.10
   2   4  -6  187.78   19.00
  -6   2  -6  175.48   21.20
   2   4  -6  160.28   11.40
   4  -6  -6  181.18   15.10
   4  -6  -6  170.38   13.10
   6  -2   6  131.69   16.30
   6  -2   6  160.08   15.00
  -4   6   6  139.69   15.30
   3   3  -6  194.28   12.90
   3  -6  -6  142.59   18.70
   3  -6  -6  159.78   15.00
  -6   3  -6  134.59   22.80
   3   3  -6  188.58   16.80
  -3  -3   6  133.49   20.80
   6  -3   6  172.58   13.90
  -3   6   6  172.28   15.00
   6  -3   6  163.68   18.90
   2  -6  -6  161.48   14.70
   4   2  -6  158.68   13.60
  -2   6   6  167.78   15.50
  -4  -2   6  168.58   19.50
   6  -4   6  158.58   18.20
   6  -4   6  158.88   13.70
   5   1  -6   43.10    9.00
   5   1  -6   44.90   10.90
   1  -6  -6   40.90    9.00
  -1   6   6   31.10   10.10
  -5  -1   6   47.00   11.80
   6  -5   6   47.70   16.00
   6  -5   6   39.10    8.70
   6   0  -6   71.09   11.20
   0  -6  -6   86.59   14.50
   6   0  -6   96.79   15.80
   6  -6   6   97.99   12.60
   6  -6   6  107.49   15.90
   0   6   6   92.59   14.40
  -6   0   6   67.19   13.50
   7  -1  -6  117.59   17.00
  -6   7  -6  124.89   17.40
   7  -1  -6  102.19   15.90
  -1  -6  -6  136.79   16.00
   1   6   6  119.29   18.30
  -7   1   6  105.79   19.00
   6  -7   6  114.29   15.80
   6  -7   6  111.09   15.70
  -2  -6  -6 1192.48   60.29
   8  -2  -6 1164.18   63.19
   8  -2  -6 1227.48   63.59
   6  -8   6 1220.78   60.79
   2   6   6 1157.68   62.69
   6  -8   6 1204.88   61.39
  -8   2   6 1151.88   63.39
  -3  -6  -6  230.88   32.00
   9  -3  -6  231.38   32.00
   9  -3  -6  200.48   25.00
   9  -3  -6  240.68   31.70
   9  -3  -6  238.78   31.40
   9  -3  -6  275.17   48.70
  -3  -6  -6  242.08   41.10
   9  -3  -6  245.38   34.90
   6  -9   6  189.38   34.70
  -9   3   6  208.88   29.30
   3   6   6  227.68   28.00
   6  -9   6  304.37   50.79
  -9   3   6  238.38   28.70
   6  -9   6  248.28   39.70
   6  -9   6  251.97   30.60
   6  -9   6  197.08   32.60
   6  -9   6  278.77   24.80
  10  -4  -6  178.18   34.00
  10  -4  -6  181.58   30.20
  -4  -6  -6  164.28   24.90
  10  -4  -6  220.18   33.80
  -4  -6  -6  205.68   34.40
  10  -4  -6  210.58   27.30
   4   6   6  197.38   26.90
   6 -10   6  234.88   31.50
   4   6   6  247.58   32.80
   6 -10   6  241.98   37.20
 -10   4   6  188.98   32.80
   6 -10   6  215.08   26.90
   6 -10   6  183.28   29.90
   6 -10   6  245.98   33.20
  -5  -6  -6   16.00   15.90
  -5  -6  -6   -2.30   25.10
  11  -5  -6  -26.20   18.90
  -5  -6  -6   40.80   20.10
  11  -5  -6    7.70   16.70
   6 -11   6   26.50   18.00
 -11   5   6    1.00   15.80
   6 -11   6   17.90   15.30
 -11   5   6   37.80   22.40
   6 -11   6   29.00   17.00
   6 -11   6    8.10   18.40
   6 -11   6   36.70   21.40
   5   6   6   21.50   17.80
   5   6   6  -23.30   19.90
  12  -6  -6   16.00   14.90
  -6  -6  -6   -5.40   16.40
  -6  -6  -6  -33.30   21.40
  12  -6  -6   -6.00   24.80
  -6  -6  -6  -11.70   18.50
   6   6   6   43.20   24.20
   6 -12   6   -5.20   16.60
   6 -12   6    5.20   19.30
   6 -12   6   12.40   13.90
   6 -12   6   12.00   14.80
   6 -12   6   10.80   18.40
   6   6   6    9.70   15.50
 -12   6   6    0.80   20.10
 -12   6   6  -29.30   25.60
  -7  -6  -6  148.19   24.80
  -7  -6  -6  156.08   19.90
  13  -7  -6  147.99   21.40
  -7  -6  -6  168.78   29.60
   6 -13   6  121.19   19.70
 -13   7   6  129.49   22.40
 -13   7   6  140.69   36.10
   6 -13   6  162.18   19.90
   6 -13   6  139.69   24.00
   6 -13   6  165.48   28.40
   7   6   6  205.48   22.70
  12  -7  -6  146.39   30.40
  12  -7  -6   87.89   17.50
  -7  -5  -6  104.49   25.00
  -7  -5  -6  143.39   22.90
   5 -12   6  164.68   28.40
   7   5   6  149.69   26.10
 -12   7   6  131.49   55.39
   5 -12   6   78.29   21.90
   5 -12   6  165.08   23.40
   7   5   6  134.09   28.00
   5 -12   6  122.29   20.00
   5 -12   6  162.18   23.50
   5 -12   6  137.59   23.50
  -7  -4  -6   52.69   20.90
  11  -7  -6   25.50   16.30
  -7  -4  -6   12.80   18.50
  11  -7  -6    6.40   22.70
  -7  -4  -6   -1.80   23.70
  -7  -4  -6   -0.60   19.00
   4 -11   6   12.20   24.70
   4 -11   6   23.90   21.60
   4 -11   6   15.10   15.00
 -11   7   6    2.40   29.30
 -11   7   6   19.90   17.30
   7   4   6   41.80   16.90
   4 -11   6   14.30   21.90
   4 -11   6   20.90   18.10
   7   4   6   28.10   19.50
   4 -11   6   23.20   22.00
   4 -11   6    5.90   19.00
  -7  -3  -6  205.28   31.40
  10  -7  -6  175.18   31.90
  10  -7  -6  190.38   28.30
  -7  -3  -6  169.08   30.40
  -7  -3  -6  218.48   27.10
  -7  -3  -6  196.88   28.70
  10  -7  -6  222.28   28.90
   3 -10   6  196.48   29.50
   3 -10   6  125.99   27.20
   3 -10   6  199.28   30.70
   3 -10   6  162.18   27.70
   7   3   6  186.98   29.60
   7   3   6  188.68   29.90
   3 -10   6  126.59   27.30
   3 -10   6  258.97   46.80
 -10   7   6  194.08   31.20
  -7  -2  -6  431.56   51.79
   9  -7  -6  354.76   34.60
   9  -7  -6  350.96   31.80
  -7  -2  -6  325.37   29.50
   9  -7  -6  488.75   40.00
   9  -7  -6  363.06   47.80
  -7  -2  -6  358.46   40.40
   9  -7  -6  308.17   34.80
   2  -9   6  383.46   43.60
   2  -9   6  354.26   46.00
   2  -9   6  382.86   30.40
   2  -9   6  362.96   41.70
   7   2   6  330.97   32.40
   7   2   6  398.46   35.20
   2  -9   6  324.37   36.90
  -9   7   6  330.47   37.70
   8  -7  -6  501.85   32.10
   8  -7  -6  417.86   40.70
  -7  -1  -6  501.45   59.39
  -7  -1  -6  461.65   33.80
   8  -7  -6  537.05   37.30
  -7  -1  -6  502.35   50.99
   1  -8   6  474.75   33.30
   7   1   6  525.95   36.60
   1  -8   6  514.65   54.19
   7  -7  -6  169.98   19.70
   7  -7  -6  128.79   18.00
  -7   0  -6  159.18   21.10
   7  -7  -6  170.58   21.60
  -7   7   6  140.09   21.30
   7   0   6  165.88   20.10
   0  -7   6  133.69   23.60
   7   0   6  148.19   18.70
   6  -7  -6  129.49   15.80
  -7   1  -6  123.59   20.00
   6  -7  -6  103.49   15.80
   1   6  -6  133.89   20.00
   7  -1   6  129.19   18.50
   7  -1   6  104.49   17.70
  -6   7   6  123.79   18.60
  -7   2  -6   91.29   17.00
   5  -7  -6  109.09   15.80
   2   5  -6   97.99   16.50
   7  -2   6  106.19   16.60
   7  -2   6  105.99   14.80
  -5   7   6   98.99   13.80
   3   4  -6  130.99   12.90
   4  -7  -6  104.39   14.60
  -7   3  -6  154.08   23.90
   3   4  -6  138.19   19.50
   7  -3   6  121.79   16.60
   7  -3   6  146.19   18.20
  -4   7   6  140.99   18.00
   4   3  -6  122.29   14.70
   3  -7  -6  136.99   15.30
   4   3  -6  137.19   17.30
  -7   4  -6  186.38   29.90
   7  -4   6  175.78   21.40
  -4  -3   6  140.49   21.30
   7  -4   6  135.89   15.10
  -3   7   6  119.19   17.90
   5   2  -6   98.59   16.00
   2  -7  -6   98.49   14.30
   5   2  -6  113.49   13.60
  -2   7   6  116.49   16.30
   7  -5   6  140.99   22.30
   7  -5   6  120.49   14.90
  -5  -2   6  121.19   20.30
   6   1  -6  146.39   18.60
   1  -7  -6  128.49   15.80
   6   1  -6  105.09   15.50
   7  -6   6  118.59   17.70
  -1   7   6  118.19   18.10
   7  -6   6   93.79   15.50
  -6  -1   6  151.28   20.90
   7   0  -6  190.58   23.80
   0  -7  -6  135.79   17.60
   7   0  -6  146.79   21.80
   0   7   6  139.29   22.10
   7  -7   6  167.78   21.30
  -7   0   6  190.38   23.80
   7  -7   6  169.68   20.50
  -1  -7  -6  499.25   39.10
   8  -1  -6  465.35   35.80
   8  -1  -6  491.55   34.80
  -8   1   6  501.85   36.80
   7  -8   6  419.26   42.10
   1   7   6  505.65   36.80
   7  -8   6  469.15   50.49
   7  -8   6  506.85   32.90
   9  -2  -6  378.96   30.90
  -2  -7  -6  431.06   38.80
   9  -2  -6  295.77   35.50
   9  -2  -6  397.46   35.50
  -2  -7  -6  349.47   39.10
   9  -2  -6  309.77   45.40
   7  -9   6  293.17   35.10
  -9   2   6  314.17   43.30
   7  -9   6  392.16   51.19
  -9   2   6  380.86   32.50
   7  -9   6  289.27   39.10
   7  -9   6  315.87   29.40
   7  -9   6  327.57   42.20
   2   7   6  329.47   36.80
   7  -9   6  426.06   36.50
  -3  -7  -6  143.39   24.00
  10  -3  -6  156.08   31.00
  -3  -7  -6  109.19   34.20
  10  -3  -6  157.88   26.20
  10  -3  -6  199.68   25.70
  -3  -7  -6  198.58   26.50
  10  -3  -6  192.08   30.10
   7 -10   6  152.68   23.40
 -10   3   6  201.48   30.40
   3   7   6  183.38   31.10
   7 -10   6  147.89   25.70
   7 -10   6  176.58   24.80
   7 -10   6  156.28   29.20
   3   7   6  110.39   28.10
   7 -10   6  181.68   31.70
 -10   3   6  124.69   23.10
  11  -4  -6   60.59   20.50
  -4  -7  -6   48.30   19.10
  11  -4  -6   25.00   21.30
  -4  -7  -6   29.70   17.10
  -4  -7  -6   -2.00   27.50
  11  -4  -6   14.90   18.70
  11  -4  -6  -32.10   24.60
   7 -11   6   31.20   17.80
   4   7   6   46.30   20.70
 -11   4   6    3.10   17.00
 -11   4   6   32.70   30.70
   7 -11   6   35.90   20.90
   7 -11   6   21.80   16.70
   4   7   6   11.60   19.00
   7 -11   6   29.80   17.90
   7 -11   6    9.30   16.90
 -11   4   6   24.70   20.90
  12  -5  -6  140.19   25.30
  12  -5  -6   76.29   26.30
  -5  -7  -6  134.79   21.60
  -5  -7  -6  124.19   25.90
  -5  -7  -6  151.58   27.40
  -5  -7  -6  157.68   27.80
   5   7   6  176.58   29.40
   7 -12   6  106.09   19.80
   7 -12   6  141.99   22.00
   7 -12   6  104.79   22.40
   7 -12   6  123.19   19.30
 -12   5   6  101.49   26.30
   7 -12   6  114.09   18.80
 -12   5   6   91.89   26.40
   5   7   6  144.99   20.20
  -6  -7  -6  138.59   24.00
  13  -6  -6  140.89   22.10
  -6  -7  -6  159.38   23.10
  -6  -7  -6  182.98   32.20
  -6  -7  -6  188.58   23.10
   7 -13   6  154.48   20.00
   7 -13   6  117.19   20.00
 -13   6   6  145.39   24.20
   7 -13   6  136.89   25.50
 -13   6   6  147.09   30.40
   6   7   6  132.99   23.80
   7 -13   6  159.58   22.10
  -7  -7  -6  138.99   20.30
  14  -7  -6  168.38   16.60
  14  -7  -6  119.29   21.60
   7 -14   6  197.08   28.50
   7 -14   6  185.28   26.90
 -14   7   6  147.09   24.10
   7   7   6  137.29   20.90
  14  -8  -6   24.30   23.10
  14  -8  -6   49.80    9.80
  -8  -6  -6   23.80   14.00
  14  -8  -6   32.20   12.20
   8   6   6   30.10   11.10
 -14   8   6   16.50   25.40
   6 -14   6   62.29   14.20
  -8  -5  -6  104.09   19.80
  13  -8  -6  106.39   19.00
  13  -8  -6  118.29   18.60
   5 -13   6  138.49   18.10
   8   5   6  138.69   20.60
   5 -13   6  184.08   29.40
  -8  -4  -6   64.49   22.50
  12  -8  -6   65.79   19.20
   8   4   6   70.29   16.80
   4 -12   6   72.59   27.90
   4 -12   6   54.19   21.20
   8   4   6   76.89   25.00
   4 -12   6   75.99   29.80
   4 -12   6   78.29   16.10
  -8  -3  -6   29.80   25.80
  11  -8  -6   67.69   17.20
  -8  -3  -6   64.19   20.00
  11  -8  -6   49.50   24.70
  -8  -3  -6   63.99   24.20
   3 -11   6   57.29   21.50
   3 -11   6   27.70   21.30
   3 -11   6   56.19   16.70
   3 -11   6   69.19   22.40
   8   3   6   45.20   23.00
   8   3   6   59.49   17.30
  -8  -2  -6  311.47   42.10
  -8  -2  -6  241.88   29.30
  10  -8  -6  217.88   36.20
  10  -8  -6  253.07   34.10
   2 -10   6  217.78   33.10
   2 -10   6  195.78   32.10
   8   2   6  221.88   29.30
 -10   8   6  203.08   35.80
   2 -10   6  265.87   33.90
   2 -10   6  158.68   26.10
   2 -10   6  210.68   32.90
   8   2   6  251.37   32.80
   9  -8  -6  338.07   32.70
  -8  -1  -6  216.68   38.00
   9  -8  -6  306.07   33.80
   9  -8  -6  271.37   29.60
   9  -8  -6  243.58   39.70
  -8  -1  -6  241.88   41.70
   9  -8  -6  263.27   34.10
   1  -9   6  334.97   55.49
  -9   8   6  306.57   38.00
   1  -9   6  333.57   37.40
   1  -9   6  289.67   44.20
   8   1   6  342.37   29.90
   1  -9   6  303.47   37.50
   1  -9   6  304.47   40.90
   1  -9   6  294.67   39.00
   8   1   6  332.57   33.30
   8  -8  -6   26.50   18.60
  -8   0  -6  -15.80   13.50
   8  -8  -6   -9.20   12.70
   8  -8  -6    5.00   24.70
  -8   0  -6    0.10   25.70
   0   8  -6   32.40   21.20
   8  -8  -6   -6.70   22.40
   8  -8  -6    4.30   22.90
  -8   0  -6    2.00   23.70
  -8   0  -6   33.00   29.60
   0  -8   6    0.60   27.50
   0  -8   6   17.70   22.30
   0  -8   6   22.80   25.40
   0  -8   6   34.90   27.10
   0  -8   6   51.09   23.00
   8   0   6   -3.90   17.90
   8   0   6  -32.70   31.40
   8   0   6    2.30   13.40
   1   7  -6  462.25   37.70
  -8   1  -6  496.35   51.29
   7  -8  -6  505.55   48.40
   7  -8  -6  420.26   48.10
  -8   1  -6  506.75   37.70
   7  -8  -6  510.25   32.90
   8  -1   6  447.26   35.80
   8  -1   6  524.25   34.40
  -1  -7   6  558.04   49.60
  -8   2  -6 1241.28   65.29
   6  -8  -6 1182.28   59.69
   2   6  -6 1175.08   62.79
  -6   8   6 1110.39   60.79
   8  -2   6 1172.68   59.59
   8  -2   6 1171.58   62.29
   3   5  -6  416.76   29.40
  -8   3  -6  398.16   33.30
   5  -8  -6  419.36   28.20
   8  -3   6  379.36   31.00
   8  -3   6  382.76   30.00
  -5   8   6  380.46   30.00
   4  -8  -6   32.20    9.80
   4   4  -6   19.50    9.40
   4   4  -6   -2.50   11.40
  -8   4  -6    6.60   18.20
  -4   8   6   11.90   14.00
   8  -4   6   18.60   14.30
   8  -4   6   26.80   12.40
   5   3  -6  402.56   31.40
   3  -8  -6  401.86   27.30
   5   3  -6  415.76   27.70
   8  -5   6  426.26   28.60
  -5  -3   6  399.36   31.10
  -3   8   6  425.06   30.20
   8  -5   6  430.36   33.30
   2  -8  -6 1176.08   58.59
   6   2  -6 1180.98   59.09
   6   2  -6 1182.38   61.59
  -6  -2   6 1100.09   60.09
   8  -6   6 1090.39   66.59
   8  -6   6 1092.79   58.39
   8  -6   6 1185.58   62.39
  -2   8   6 1177.28   61.69
   7   1  -6  547.05   52.29
   1  -8  -6  469.75   42.00
   7   1  -6  542.95   36.20
   7   1  -6  521.05   38.20
   1  -8  -6  495.95   39.00
  -7  -1   6  449.86   39.30
   8  -7   6  528.65   35.40
  -7  -1   6  555.24   36.30
  -1   8   6  477.35   37.50
   0  -8  -6   10.60   12.20
   8   0  -6   15.30   16.10
   0  -8  -6   -2.50   19.90
   8   0  -6    9.80   15.60
   0  -8  -6   24.30   21.40
   8   0  -6    7.80   16.60
   8  -8   6   25.70   22.30
   8  -8   6   52.19   29.90
   0   8   6   17.40   19.50
   8  -8   6   -8.80   20.80
  -8   0   6    8.20   14.00
   8  -8   6   16.60   13.50
   8  -8   6  -21.70   18.30
   8  -8   6    0.60   32.20
  -8   0   6   20.10   32.90
   8  -8   6    4.50   24.00
  -1  -8  -6  245.78   36.70
  -1  -8  -6  233.28   36.10
   9  -1  -6  278.37   31.30
   9  -1  -6  302.17   31.60
  -1  -8  -6  297.97   26.40
   8  -9   6  289.57   33.10
   1   8   6  258.17   39.60
   8  -9   6  284.37   38.30
  -9   1   6  220.08   41.30
   8  -9   6  304.17   29.80
   8  -9   6  308.47   36.10
   8  -9   6  372.06   48.70
  -2  -8  -6  203.68   29.20
  -2  -8  -6  191.78   35.80
  10  -2  -6  195.18   56.99
  10  -2  -6  249.18   29.70
  10  -2  -6  225.78   28.60
 -10   2   6  231.88   31.70
   8 -10   6  234.68   32.30
   8 -10   6  185.78   29.40
 -10   2   6  181.88   38.90
   8 -10   6  171.98   35.10
   8 -10   6  289.97   28.80
   8 -10   6  227.38   34.90
  11  -3  -6   14.00   15.40
  -3  -8  -6   72.19   19.10
  -3  -8  -6   41.30   32.80
  11  -3  -6   11.30   21.40
  11  -3  -6   47.70   21.00
  -3  -8  -6   35.20   18.50
  11  -3  -6   78.29   25.40
   3   8   6   99.59   25.70
   8 -11   6   36.80   16.00
   8 -11   6   73.59   20.40
   8 -11   6    7.40   22.30
 -11   3   6   38.40   19.30
   8 -11   6   67.89   17.30
   8 -11   6   53.79   17.50
  -4  -8  -6   42.40   39.60
  12  -4  -6   52.69   17.30
  12  -4  -6   40.60   25.20
  12  -4  -6   77.79   21.00
  -4  -8  -6   68.49   22.80
  -4  -8  -6   82.89   18.30
  -4  -8  -6   58.99   16.50
 -12   4   6   77.69   24.20
   8 -12   6   57.49   26.10
   8 -12   6   83.89   15.50
   4   8   6   41.80   25.60
   8 -12   6   65.59   20.80
   8 -12   6   49.40   15.40
   8 -12   6   82.09   18.90
  -5  -8  -6  170.58   23.40
  -5  -8  -6  108.69   20.80
  -5  -8  -6  182.78   24.40
  -5  -8  -6  140.69   23.70
  13  -5  -6  145.39   22.60
   8 -13   6  163.08   21.50
   8 -13   6  147.89   19.00
 -13   5   6  145.09   28.80
   5   8   6  184.08   26.80
   8 -13   6  159.48   22.40
   8 -13   6  145.59   19.20
  -6  -8  -6   -0.80   16.30
  14  -6  -6   24.60   10.10
  -6  -8  -6   55.19   16.60
  -6  -8  -6   44.20   13.00
   8 -14   6   48.60   10.50
   6   8   6    7.30   11.80
  -9  -5  -6   87.79   14.60
  14  -9  -6  103.29   18.40
  14  -9  -6   87.79   15.70
 -14   9   6  120.89   23.90
   9   5   6   82.99   15.20
  -9  -4  -6  226.58   29.00
  13  -9  -6  241.78   28.90
  13  -9  -6  284.67   21.30
   9   4   6  234.38   21.60
 -13   9   6  255.37   31.40
   4 -13   6  298.57   34.10
   4 -13   6  271.47   35.10
   4 -13   6  252.07   28.60
  12  -9  -6  190.78   26.80
  12  -9  -6  161.08   29.50
  -9  -3  -6  180.48   27.60
   9   3   6  187.18   23.70
   3 -12   6  200.28   25.40
   3 -12   6  134.19   21.30
   9   3   6  151.78   28.40
  -9  -2  -6   28.00   19.00
  11  -9  -6   19.30   20.00
  -9  -2  -6   10.00   20.10
  11  -9  -6   31.50   19.30
  11  -9  -6   35.60   13.80
   2 -11   6    3.60   20.40
   2 -11   6    6.20   17.20
   9   2   6   49.80   22.90
   9   2   6   36.40   15.90
   2 -11   6  -10.80   17.10
  10  -9  -6   37.40   21.70
  -9  -1  -6   41.00   23.10
  10  -9  -6    3.10   18.80
  10  -9  -6   28.60   21.00
  10  -9  -6   88.39   16.70
  10  -9  -6   49.20   19.90
  -9  -1  -6   50.29   17.40
   1 -10   6   75.39   23.00
   9   1   6   65.39   18.30
   1 -10   6   61.69   20.00
   1 -10   6   70.19   19.00
   1 -10   6   -7.80   58.69
   1 -10   6   49.40   22.80
   9   1   6   37.60   20.90
   9  -9  -6   43.50   21.50
  -9   0  -6   60.49   18.50
   9  -9  -6   46.20   17.20
  -9   0  -6   16.30   28.70
   9  -9  -6   43.00   26.00
   9  -9  -6   49.60   22.70
   9  -9  -6   32.30   18.70
  -9   0  -6   14.30   24.20
   9   0   6   17.20   23.40
   0  -9   6   48.10   22.10
   9   0   6   47.60   30.30
   9   0   6   56.09   20.60
   0  -9   6   48.20   21.70
   0  -9   6   17.60   26.00
   0  -9   6   69.59   26.20
   0  -9   6   34.40   26.60
   8  -9  -6  237.08   43.40
   8  -9  -6  228.18   33.60
  -9   1  -6  193.28   41.20
   8  -9  -6  306.07   34.40
  -9   1  -6  337.47   44.70
   8  -9  -6  302.67   28.40
   1   8  -6  279.37   40.20
  -9   1  -6  324.57   38.00
   8  -9  -6  259.47   35.60
   8  -9  -6  265.97   34.80
  -1  -8   6  265.67   41.20
   9  -1   6  238.28   34.20
  -1  -8   6  290.87   46.30
  -1  -8   6  322.07   44.20
   9  -1   6  306.67   33.20
  -1  -8   6  285.67   37.00
  -1  -8   6  310.07   63.19
   9  -1   6  282.07   42.10
  -9   2  -6  338.57   42.60
   7  -9  -6  361.16   38.00
   7  -9  -6  426.26   45.80
  -9   2  -6  350.36   38.90
   7  -9  -6  327.07   36.10
   7  -9  -6  398.26   28.40
  -9   2  -6  322.77   32.70
   2   7  -6  302.37   34.60
  -2  -7   6  451.65   48.80
  -2  -7   6  318.17   42.80
   9  -2   6  299.27   36.80
  -2  -7   6  325.57   44.90
  -2  -7   6  262.17   41.80
   9  -2   6  439.26   41.40
   9  -2   6  333.07   33.20
  -2  -7   6  361.56   38.40
  -9   3  -6  254.07   29.90
   6  -9  -6  256.87   37.70
   6  -9  -6  200.78   38.30
   6  -9  -6  253.07   21.80
   6  -9  -6  230.98   34.30
   6  -9  -6  236.38   39.50
  -9   3  -6  231.88   35.70
  -9   3  -6  228.28   31.10
   9  -3   6  246.68   39.30
  -3  -6   6  183.38   31.40
  -3  -6   6  173.78   33.10
   9  -3   6  285.07   31.40
  -3  -6   6  290.37   46.80
   9  -3   6  289.47   40.60
  -3  -6   6  234.28   33.60
   9  -3   6  209.88   38.20
  -3  -6   6  163.28   27.00
   5  -9  -6   72.99   23.50
  -9   4  -6   62.89   31.50
  -9   4  -6   65.99   20.00
   5  -9  -6   35.40   23.60
   5  -9  -6   41.70   22.30
   5  -9  -6   93.19   22.40
   5  -9  -6   57.79   12.10
   5  -9  -6   72.69   24.20
  -9   4  -6   55.49   20.30
  -4  -5   6  101.59   28.60
  -4  -5   6   75.59   25.70
  -4  -5   6   28.00   30.80
   9  -4   6   30.20   21.40
   9  -4   6   74.39   19.40
  -4  -5   6   46.30   20.40
   4  -9  -6   61.09   12.20
   4  -9  -6   39.80   23.00
  -9   5  -6   49.50   24.70
   4  -9  -6   96.09   23.00
   4  -9  -6   90.09   21.60
   4  -9  -6   68.09   26.20
  -9   5  -6   32.00   19.60
   4  -9  -6   55.19   21.30
   9  -5   6   74.59   20.20
  -5  -4   6   18.50   27.40
   9  -5   6   33.40   20.20
  -4   9   6   52.99   21.40
  -5  -4   6  131.19   26.10
  -5  -4   6   80.39   20.90
   9  -5   6   74.19   18.10
  -9   6  -6  193.18   27.30
   3  -9  -6  204.68   35.60
   3  -9  -6  180.58   27.50
   3  -9  -6  248.58   48.40
   6   3  -6  270.07   27.50
   6   3  -6  222.48   30.70
   3  -9  -6  191.38   21.60
   6   3  -6  207.58   25.90
   3  -9  -6  235.68   27.60
  -6  -3   6  203.68   34.40
  -6  -3   6  216.88   27.20
  -3   9   6  191.48   26.70
   9  -6   6  226.28   31.90
   9  -6   6  195.98   25.60
  -6  -3   6  245.68   34.20
  -6  -3   6  234.88   41.20
   9  -6   6  208.08   24.50
   9  -6   6  214.28   37.10
  -9   7  -6  293.17   39.70
   2  -9  -6  400.96   43.60
   2  -9  -6  355.66   35.40
   7   2  -6  324.07   30.50
   2  -9  -6  367.56   28.80
   7   2  -6  381.26   36.60
   7   2  -6  394.76   33.20
   2  -9  -6  340.17   36.30
  -2   9   6  379.56   39.00
  -7  -2   6  413.26   50.09
  -7  -2   6  343.77   30.70
   9  -7   6  331.67   44.30
   9  -7   6  341.17   36.80
   9  -7   6  312.87   30.10
   9  -7   6  307.07   45.60
  -7  -2   6  318.17   35.30
   9  -7   6  387.36   51.59
   8   1  -6  266.67   33.20
   1  -9  -6  240.18   36.00
   8   1  -6  324.07   32.70
   1  -9  -6  310.87   26.60
   1  -9  -6  285.17   45.70
  -9   8  -6  301.27   39.60
   1  -9  -6  259.27   32.60
   9  -8   6  247.78   38.60
   9  -8   6  295.07   42.90
  -8  -1   6  272.57   47.60
   9  -8   6  333.57   42.70
   9  -8   6  235.98   43.40
   9  -8   6  210.38   34.00
   9  -8   6  338.17   30.70
   9  -8   6  280.47   37.40
  -1   9   6  259.17   39.10
  -8  -1   6  268.27   34.60
  -8  -1   6  273.57   30.40
   9   0  -6   36.90   18.50
   9   0  -6   30.00   18.80
   0  -9  -6   48.40   19.10
   0  -9  -6   30.90   14.60
   0  -9  -6   70.39   26.60
  -9   0   6   66.09   18.90
   9  -9   6   46.70   19.40
   9  -9   6   67.89   30.50
   9  -9   6    2.60   21.40
   9  -9   6   48.80   21.50
   9  -9   6   66.49   29.30
  -9   0   6   36.50   29.30
   9  -9   6   34.00   15.60
  10  -1  -6   36.60   17.40
  -1  -9  -6   55.39   19.60
  -1  -9  -6   61.99   19.50
  10  -1  -6   39.00   20.60
   9 -10   6   39.10   17.90
   9 -10   6   44.80   24.30
   9 -10   6   51.29   20.90
   9 -10   6   66.39   18.00
 -10   1   6   66.09   19.10
   9 -10   6   21.40   18.20
  -2  -9  -6   12.90   15.50
  11  -2  -6    8.60   14.50
  -2  -9  -6   -0.60   15.30
  11  -2  -6    6.90   20.80
  11  -2  -6   -1.70   22.40
  -2  -9  -6   21.80   22.10
  11  -2  -6   39.20   23.00
   9 -11   6   35.60   17.70
   9 -11   6   26.60   18.90
   2   9   6    8.30   21.90
 -11   2   6   50.39   20.60
   9 -11   6   26.10   16.80
   9 -11   6   13.80   20.00
   9 -11   6   22.90   15.90
  -3  -9  -6  169.18   30.80
  -3  -9  -6  118.89   22.70
  12  -3  -6  143.49   28.00
  -3  -9  -6  213.48   25.90
  12  -3  -6  145.29   23.40
   3   9   6  190.38   31.40
   9 -12   6  135.09   26.90
   9 -12   6  162.58   27.50
   9 -12   6  121.49   22.50
   9 -12   6  143.69   25.00
 -12   3   6  180.38   36.50
  -4  -9  -6  255.27   26.10
  13  -4  -6  258.17   31.70
  -4  -9  -6  184.78   29.80
  13  -4  -6  254.47   26.90
  -4  -9  -6  255.97   25.50
   9 -13   6  188.58   29.30
   9 -13   6  277.97   23.70
   9 -13   6  339.97   27.40
   9 -13   6  306.67   24.00
 -13   4   6  224.98   38.20
  -5  -9  -6   62.19   19.20
  14  -5  -6  112.09   17.00
   9 -14   6  120.39   17.90
 -14   5   6   96.69   23.70
   9 -14   6  112.39   15.70
  14 -10  -6   22.00   10.10
 -10  -4  -6   22.50   11.90
  10   4   6   28.20    8.10
 -14  10   6   19.90   12.70
  13 -10  -6   25.90   18.20
  13 -10  -6   37.20   13.70
 -10  -3  -6   24.60   15.10
  13 -10  -6   51.29   11.10
 -13  10   6   38.30   16.80
  10   3   6   44.70   10.80
   3 -13   6   60.09   18.10
   3 -13   6   46.70   19.30
   3 -13   6   70.99   17.10
  12 -10  -6   21.50   11.50
  12 -10  -6   13.70   19.90
 -10  -2  -6   60.09   24.30
  12 -10  -6   24.90   17.10
   2 -12   6   12.70   16.00
   2 -12   6   25.30   17.10
  10   2   6   29.60   13.10
   2 -12   6   39.90   15.50
 -10  -1  -6   74.59   20.70
  11 -10  -6  112.59   22.10
  11 -10  -6   64.09   19.80
 -10  -1  -6   42.40   19.20
  11 -10  -6   71.29   20.10
  11 -10  -6   68.79   14.40
   1 -11   6   51.59   16.60
  10   1   6   41.40   14.10
   1 -11   6   61.89   18.60
   1 -11   6   65.89   19.60
  10   1   6   79.49   26.60
 -10   0  -6  279.17   37.90
  10 -10  -6  302.67   33.60
  10 -10  -6  331.17   36.20
  10 -10  -6  255.67   29.30
  10 -10  -6  305.37   36.40
  10 -10  -6  283.57   39.10
 -10   0  -6  293.47   34.70
  10 -10  -6  293.97   40.00
  10   0   6  404.96   52.09
  10   0   6  328.87   30.60
   0 -10   6  292.87   33.80
   0 -10   6  263.27   36.90
  10   0   6  324.27   40.50
   0 -10   6  318.17   43.70
   0 -10   6  352.46   35.90
   9 -10  -6   34.30   17.80
   9 -10  -6   51.59   22.20
   9 -10  -6   45.00   19.60
 -10   1  -6   59.39   22.60
 -10   1  -6   42.20   17.50
   9 -10  -6   47.30   19.50
   9 -10  -6   29.40   18.50
 -10   1  -6   18.90   22.00
  -1  -9   6   82.89   23.80
  -1  -9   6   69.69   21.40
  -1  -9   6   42.70   16.90
  10  -1   6   67.99   18.20
  10  -1   6   50.79   24.00
  10  -1   6   62.29   24.30
 -10   2  -6  218.98   34.00
 -10   2  -6  263.27   34.40
   8 -10  -6  216.68   32.30
 -10   2  -6  200.68   29.50
   8 -10  -6  153.88   26.80
   8 -10  -6  200.68   32.10
   8 -10  -6  160.28   27.80
  10  -2   6  286.67   32.40
  -2  -8   6  240.98   55.49
  -2  -8   6  232.58   29.60
  10  -2   6  186.88   27.80
  10  -2   6  221.88   35.80
  -2  -8   6  193.58   33.90
  -2  -8   6  176.38   31.90
  -2  -8   6  190.78   30.80
 -10   3  -6  192.78   26.20
 -10   3  -6  118.99   27.60
   7 -10  -6  172.78   23.60
 -10   3  -6  186.78   29.00
   3   7  -6  145.99   27.10
   7 -10  -6  194.78   35.00
   7 -10  -6  196.68   31.50
   7 -10  -6  201.88   29.40
   7 -10  -6  197.58   28.10
  10  -3   6  166.88   26.50
  10  -3   6  133.99   26.20
  -3  -7   6  184.18   35.30
  -3  -7   6  206.18   37.30
  -3  -7   6  168.38   24.00
  -3  -7   6  166.68   27.80
  -3  -7   6  131.89   29.30
  10  -3   6  231.98   33.60
   6 -10  -6  126.79   25.80
   6 -10  -6  216.08   30.60
   6 -10  -6  172.98   30.80
 -10   4  -6  178.68   25.20
   6 -10  -6  162.08   26.40
   6 -10  -6  165.38   25.30
 -10   4  -6  139.69   29.00
   6 -10  -6  145.49   24.70
   4   6  -6  210.48   35.10
  -4  -6   6  148.59   32.90
  -4  -6   6  166.48   32.90
  -4  -6   6  209.48   29.80
  -4  -6   6  228.98   39.30
  10  -4   6  227.58   33.70
  10  -4   6  189.38   32.80
  -4  -6   6  156.38   27.70
   5   5  -6  798.12   51.29
 -10   5  -6  758.72   50.89
   5 -10  -6  750.52   49.50
   5 -10  -6  763.32   51.09
   5 -10  -6  714.03   55.19
 -10   5  -6  752.82   63.89
 -10   5  -6  791.32   59.29
   5 -10  -6  811.22   46.20
   5 -10  -6  830.02   52.69
  10  -5   6  774.82   52.99
  -5  -5   6  805.52   54.49
  -5  -5   6  768.82   63.79
  10  -5   6  803.12   51.19
  -5  -5   6  815.52   50.99
  -5  -5   6  836.82   52.89
   6   4  -6  220.68   30.40
   4 -10  -6  220.18   34.10
   4 -10  -6  193.88   26.90
   4 -10  -6  175.38   26.80
 -10   6  -6  192.08   32.20
   4 -10  -6  144.29   30.20
   6   4  -6  168.88   28.30
   4 -10  -6  208.98   23.50
  -6  -4   6  189.98   32.50
  10  -6   6  228.88   31.00
  10  -6   6  195.18   30.20
  -6  -4   6  237.98   32.00
  -6  -4   6  198.58   36.30
  -6  -4   6  200.28   36.10
   7   3  -6  195.48   27.00
   3 -10  -6  208.08   35.20
   3 -10  -6  169.48   36.40
   3 -10  -6  192.38   31.80
   7   3  -6  220.68   33.30
   3 -10  -6  201.58   30.10
   3 -10  -6  157.18   23.10
 -10   7  -6  200.38   29.90
  10  -7   6  193.28   30.70
  10  -7   6  156.88   27.00
  -7  -3   6  137.39   21.90
  -7  -3   6  146.39   27.40
  -3  10   6  228.58   35.20
  -7  -3   6  143.59   34.50
   2 -10  -6  155.18   30.40
   8   2  -6  255.97   33.50
 -10   8  -6  216.98   35.20
   2 -10  -6  176.88   32.00
   8   2  -6  174.68   25.70
   2 -10  -6  237.58   34.70
   2 -10  -6  202.38   32.00
   2 -10  -6  247.18   27.10
  10  -8   6  189.28   30.70
  10  -8   6  272.27   46.00
  10  -8   6  212.28   44.70
  -8  -2   6  141.99   24.70
  10  -8   6  258.77   43.40
  -8  -2   6  172.08   38.10
  -8  -2   6  206.48   30.40
   1 -10  -6   49.20   19.10
 -10   9  -6   63.09   21.00
   9   1  -6   78.39   21.30
   1 -10  -6   55.49   20.30
   1 -10  -6   23.40   24.00
   9   1  -6   27.00   16.90
   1 -10  -6   29.00   15.90
  -9  -1   6   80.79   26.50
  10  -9   6   92.09   21.00
  10  -9   6   43.90   19.60
  10  -9   6   40.40   25.20
  10  -9   6   90.49   20.90
  10  -9   6   78.59   26.00
  -9  -1   6   39.20   19.40
  10   0  -6  313.07   31.20
  10   0  -6  306.77   45.40
   0 -10  -6  310.57   36.20
   0 -10  -6  355.16   34.50
   0 -10  -6  372.76   35.30
   0 -10  -6  266.97   41.00
  10 -10   6  360.96   36.80
 -10   0   6  300.07   36.10
  10 -10   6  295.87   38.10
  10 -10   6  447.46   54.79
 -10   0   6  285.37   48.20
  10 -10   6  376.36   43.60
  10 -10   6  293.67   31.40
  -1 -10  -6   42.30   16.30
  11  -1  -6   49.20   15.10
  -1 -10  -6   44.00   15.60
  11  -1  -6   60.49   23.70
  -1 -10  -6   52.49   21.90
  11  -1  -6   17.70   18.70
  10 -11   6   60.19   17.90
  10 -11   6   40.20   20.20
  10 -11   6   66.09   15.80
 -11   1   6   18.70   20.60
  10 -11   6   50.99   20.50
   1  10   6   73.49   28.70
  10 -11   6   67.49   19.80
  -2 -10  -6   39.50   23.40
  -2 -10  -6   63.79   14.90
  12  -2  -6   52.89   18.20
  12  -2  -6   21.50   19.30
  12  -2  -6   52.39   12.80
  -2 -10  -6   62.89   14.70
  10 -12   6   42.30   17.80
  10 -12   6   28.10   15.90
 -12   2   6   69.69   23.00
  10 -12   6   41.40   13.40
  10 -12   6   46.10   34.10
  10 -12   6   11.40   14.40
  13  -3  -6   35.50   15.50
  -3 -10  -6   56.79   15.20
  -3 -10  -6   51.09   12.10
  -3 -10  -6   21.10   12.20
  13  -3  -6   58.89   12.90
  10 -13   6   41.50   12.90
  10 -13   6   47.70   11.20
  10 -13   6   38.50   20.10
  10 -13   6   51.59   13.90
  14  -4  -6   31.70   10.50
  -4 -10  -6   10.20   11.30
  -4 -10  -6   30.10    9.70
  10 -14   6   13.70    9.30
  10 -14   6   -6.90    7.30
 -14   4   6   25.50   17.80
  13 -11  -6  -11.10   11.10
 -11  -2  -6   28.70   22.10
  13 -11  -6   33.50   15.00
 -11  -2  -6    5.20   13.50
  11   2   6   18.40    8.80
   2 -13   6   36.80   13.40
   2 -13   6   11.10   13.20
 -13  11   6    4.10   14.10
  12 -11  -6   22.00   14.10
 -11  -1  -6   36.80   16.90
 -11  -1  -6   65.69   24.60
  12 -11  -6    4.50   16.70
  12 -11  -6   -1.50   13.50
   1 -12   6   24.30   15.80
  11   1   6    9.40   10.50
 -12  11   6   39.30   16.40
   1 -12   6   20.40   14.20
   1 -12   6   16.60   13.80
  11 -11  -6   63.59   19.80
 -11   0  -6   15.60   21.60
  11 -11  -6   19.20   15.50
  11   0   6   35.80   29.50
   0 -11   6   35.30   15.20
   0 -11   6   66.19   17.80
  11   0   6   49.30   25.20
  10 -11  -6   49.10   23.60
  10 -11  -6   58.59   19.30
 -11   1  -6   61.69   20.60
  10 -11  -6   48.70   15.90
  10 -11  -6   83.29   19.10
 -11   1  -6   39.80   20.50
  10 -11  -6   66.39   20.40
  -1 -10   6   57.29   23.20
  11  -1   6   36.70   15.80
  -1 -10   6   49.20   18.50
  11  -1   6   63.39   23.00
  -1 -10   6   39.00   17.40
  -1 -10   6   28.40   16.70
  11  -1   6  101.79   30.30
   9 -11  -6   -6.70   19.10
 -11   2  -6   43.10   21.70
 -11   2  -6   -4.00   18.10
   9 -11  -6    4.60   17.50
   9 -11  -6   12.80   17.90
   9 -11  -6   24.50   20.60
   9 -11  -6   24.70   16.60
 -11   2  -6   51.49   20.70
  -2  -9   6   39.20   15.90
  -2  -9   6   41.80   21.00
  11  -2   6    9.90   16.40
  11  -2   6   61.19   28.20
  -2  -9   6   24.80   20.80
  -2  -9   6   17.00   18.20
  11  -2   6   18.10   20.70
 -11   3  -6   51.29   21.80
   8 -11  -6   74.99   21.20
   8 -11  -6   16.50   20.00
   8 -11  -6   16.10   19.40
 -11   3  -6   48.80   18.90
   8 -11  -6   48.10   19.40
   8 -11  -6   26.30   17.20
 -11   3  -6   51.69   23.40
  11  -3   6   75.99   21.20
  11  -3   6   50.89   19.00
  -3  -8   6   53.29   22.30
  -3  -8   6  103.39   23.60
  -3  -8   6   59.89   19.90
  -3  -8   6   89.29   28.90
  -3  -8   6   40.50   18.00
 -11   4  -6   64.59   23.30
   7 -11  -6   -2.00   16.60
 -11   4  -6   11.70   16.50
   7 -11  -6   21.70   19.40
   7 -11  -6   15.10   16.80
   7 -11  -6   22.90   17.70
   7 -11  -6   60.99   18.00
 -11   4  -6   77.09   23.90
  11  -4   6   12.50   18.90
  -4  -7   6   31.60   15.40
  -4  -7   6    0.90   25.90
  -4  -7   6    1.90   19.20
  -4  -7   6   41.60   24.30
  11  -4   6  -23.20   26.20
  -4  -7   6    2.80   19.10
   5   6  -6   -8.40   26.20
   6 -11  -6   18.30   16.30
 -11   5  -6   42.50   24.40
   6 -11  -6   45.60   18.90
   6 -11  -6   -3.70   13.80
 -11   5  -6   -7.50   15.50
 -11   5  -6   43.90   26.90
   6 -11  -6    7.40   17.10
   6 -11  -6  -12.60   18.70
  11  -5   6   18.10   18.40
  -5  -6   6   -6.50   26.10
  -5  -6   6   -1.80   24.60
  -5  -6   6   23.40   21.30
  -5  -6   6    0.00   16.30
  11  -5   6    3.20   29.20
  11  -5   6    8.60   20.20
  -5  -6   6  -22.10   18.10
   5 -11  -6    3.70   19.10
   5 -11  -6   12.30   15.80
   6   5  -6    6.80   24.80
   5 -11  -6   22.30   17.70
   5 -11  -6   -2.00   20.90
   6   5  -6   26.50   22.50
   5 -11  -6   18.20   16.00
 -11   6  -6   59.09   17.70
  -6  -5   6   20.80   18.70
  -6  -5   6   26.10   22.10
  -6  -5   6  -23.30   24.50
  -6  -5   6   10.40   15.50
  11  -6   6    2.30   18.90
  11  -6   6   24.40   16.30
   4 -11  -6   24.50   16.20
   7   4  -6   35.40   19.70
   4 -11  -6    2.30   18.00
   4 -11  -6   17.60   18.10
   7   4  -6   61.09   23.80
 -11   7  -6   13.30   16.70
  -7  -4   6   23.00   25.30
  11  -7   6   26.60   19.40
  -7  -4   6   24.40   21.20
  11  -7   6   29.00   16.10
  -7  -4   6   16.20   16.50
   3 -11  -6   42.50   19.60
 -11   8  -6   52.69   17.60
   3 -11  -6   58.69   17.20
   3 -11  -6   53.59   27.70
   3 -11  -6   57.99   18.30
   8   3  -6   47.70   18.30
   3 -11  -6   84.49   19.30
  -8  -3   6   38.80   15.90
  11  -8   6   54.89   16.20
  -8  -3   6   84.59   22.80
  11  -8   6   41.60   21.00
   2 -11  -6    8.60   17.50
   2 -11  -6    5.30   17.10
   2 -11  -6   27.50   17.90
 -11   9  -6   43.30   16.60
   2 -11  -6    8.10   21.10
   9   2  -6   31.80   22.80
   2 -11  -6    5.30   22.80
   9   2  -6   43.20   16.80
  11  -9   6   31.80   19.70
  11  -9   6   21.70   20.30
  11  -9   6   41.70   22.70
  11  -9   6   43.00   23.00
  11  -9   6    4.80   17.40
  -9  -2   6   42.10   21.50
  -9  -2   6   14.70   21.60
   1 -11  -6   73.79   22.10
  10   1  -6   77.49   26.20
   1 -11  -6   71.59   19.40
   1 -11  -6   78.79   17.80
  10   1  -6   37.30   14.60
   1 -11  -6   69.19   18.50
  11 -10   6   72.69   22.20
 -10  -1   6   31.00   22.10
  11 -10   6   28.00   18.60
  11 -10   6   46.40   16.30
  11 -10   6   90.19   21.00
  11   0  -6   30.60   16.80
  11 -11   6   53.89   22.50
  11 -11   6   46.30   14.10
   0  11   6   12.00   42.90
  11 -11   6   79.79   19.40
 -11   0   6   74.59   23.20
  -1 -11  -6   21.70   13.30
  12  -1  -6   26.00   10.80
  -1 -11  -6   -8.10   14.40
  12  -1  -6   22.00   14.80
 -12   1   6   -4.70   22.40
  11 -12   6   -3.90   16.80
  11 -12   6   19.30   10.60
  11 -12   6   15.40   13.20
  -2 -11  -6    5.50    9.30
  13  -2  -6   12.50   18.20
  -2 -11  -6    3.00   12.40
  13  -2  -6   12.90   14.40
  -2 -11  -6   11.60   10.40
  11 -13   6    6.20   10.80
  11 -13   6    7.50    9.20
  11 -13   6    6.70   19.30
 -13   2   6   19.20   15.90
  13 -12  -6   25.80    9.30
 -12  -1  -6   -3.50   12.30
 -12  -1  -6    1.90   19.20
   1 -13   6    2.80   11.00
 -13  12   6   -9.10   15.40
  12   1   6   14.80    7.80
 -12   0  -6   82.59   18.30
  12 -12  -6  121.39   23.20
  12 -12  -6   83.49   13.40
   0 -12   6  107.89   16.70
   0 -12   6   56.79   14.40
 -12  12   6   91.19   20.10
   0 -12   6   76.39   14.20
  12   0   6   93.39   16.70
 -12   1  -6   13.70   23.00
  11 -12  -6   19.00   12.60
  11 -12  -6   25.20   13.80
  11 -12  -6   26.60   13.20
  -1 -11   6   11.30   27.40
 -11  12   6   26.70   20.60
  -1 -11   6   18.30   12.60
  -1 -11   6   13.70   13.80
  -1 -11   6    3.60   15.40
  12  -1   6   32.60   12.50
  12  -1   6  -25.30   17.10
  10 -12  -6   37.90   15.00
 -12   2  -6   84.99   24.00
  10 -12  -6   24.60   13.20
  10 -12  -6   41.50   17.40
 -12   2  -6   40.10   16.10
  10 -12  -6   30.30   16.00
 -12   2  -6   13.30   17.40
  -2 -10   6   43.90   19.00
  -2 -10   6   21.30   14.30
 -10  12   6   28.30   24.20
  -2 -10   6   45.30   16.70
  12  -2   6   22.00   14.80
  12  -2   6   26.70   16.80
  -2 -10   6   18.10   13.50
   9 -12  -6  223.78   34.50
 -12   3  -6  157.48   28.00
   9 -12  -6  149.88   24.80
 -12   3  -6  144.79   39.90
   9 -12  -6  161.68   28.30
   9 -12  -6  161.08   25.10
  12  -3   6  167.38   39.00
  -3  -9   6  192.98   25.80
  12  -3   6  121.59   27.30
  -3  -9   6  148.19   29.50
  12  -3   6  145.69   27.00
 -12   4  -6   59.19   23.20
   8 -12  -6   58.19   16.30
   8 -12  -6   61.69   18.80
   8 -12  -6   71.59   17.50
   8 -12  -6   53.79   17.70
 -12   4  -6  102.09   31.80
   8 -12  -6   72.59   19.80
 -12   4  -6   73.99   17.40
  12  -4   6   81.79   41.40
  -4  -8   6   56.99   19.20
  -4  -8   6   39.70   19.30
  -4  -8   6   75.79   16.20
  12  -4   6   76.59   17.70
  -4  -8   6   71.39   19.10
   7 -12  -6  153.88   21.30
   7 -12  -6  133.69   22.20
   7 -12  -6  144.49   25.50
   7 -12  -6  153.38   23.00
   7 -12  -6  214.68   31.10
 -12   5  -6  127.99   29.90
 -12   5  -6  166.78   28.80
 -12   5  -6  134.69   20.60
  -5  -7   6  133.59   21.20
  12  -5   6  132.39   21.30
  -5  -7   6   94.99   24.50
  -5  -7   6  144.99   25.50
  -5  -7   6  141.49   26.80
  -5  -7   6  122.79   22.60
  12  -5   6  101.99   29.20
   6 -12  -6   -6.00   16.10
   6 -12  -6    0.00   15.80
 -12   6  -6   -7.10   14.90
   6 -12  -6    3.00   14.30
   6   6  -6   70.49   32.60
   6 -12  -6   14.10   18.80
   6   6  -6   21.90   22.30
   6 -12  -6    2.70   15.70
  -6  -6   6   -9.30   12.90
  -6  -6   6   11.10   21.30
  12  -6   6   13.40   13.70
  12  -6   6    6.60   25.10
  -6  -6   6   19.20   19.30
   5 -12  -6  114.19   20.40
   5 -12  -6  117.69   26.70
 -12   7  -6  109.19   19.40
   7   5  -6   69.59   31.80
   7   5  -6  140.19   22.10
   5 -12  -6   84.69   18.10
   5 -12  -6  119.39   19.00
   5 -12  -6   98.19   19.10
  -7  -5   6  145.99   26.50
  12  -7   6  102.99   23.60
  -7  -5   6  152.78   26.20
  -7  -5   6  105.99   22.00
  12  -7   6  112.19   16.70
   4 -12  -6   98.99   18.80
   8   4  -6   59.89   17.30
   4 -12  -6   74.99   17.40
   4 -12  -6   79.59   17.90
   8   4  -6   94.99   29.70
 -12   8  -6   87.29   16.50
   4 -12  -6   69.79   17.60
  12  -8   6   27.40   22.50
  -8  -4   6   65.79   15.70
  -8  -4   6   82.39   24.00
  12  -8   6   68.59   22.60
  12  -8   6   52.99   13.90
  -8  -4   6   57.39   19.00
   3 -12  -6  154.98   26.70
   9   3  -6  188.38   32.10
   3 -12  -6  168.78   27.10
   3 -12  -6  184.28   27.50
   3 -12  -6  123.39   21.70
   3 -12  -6  164.88   34.00
   9   3  -6  171.88   25.60
  12  -9   6  148.89   26.30
  12  -9   6  158.38   22.40
  -9  -3   6  186.28   33.80
 -12  10  -6   53.59   15.40
   2 -12  -6   32.40   15.10
  10   2  -6   39.90   13.00
   2 -12  -6   30.20   19.40
   2 -12  -6   53.99   16.40
  12 -10   6   15.40   17.20
 -10  -2   6   73.59   23.10
 -10  -2   6   17.20   18.60
  12 -10   6   11.10   18.60
  12 -10   6   11.10   15.90
   1 -12  -6   18.70   12.60
   1 -12  -6   24.60   16.50
   1 -12  -6   16.90   11.60
  11   1  -6    8.60   10.40
  11   1  -6    3.30   13.30
  12 -11   6    2.80   11.80
  12 -11   6   19.10   14.30
  12 -11   6   31.80   17.10
 -11  -1   6   -8.70   19.90
 -11  -1   6   44.60   19.10
  12   0  -6   63.89   14.20
   0 -12  -6   93.19   13.70
   0 -12  -6   64.69   16.00
   0 -12  -6   92.39   12.50
  12   0  -6   79.59   11.60
  12 -12   6   70.69   12.40
 -12   0   6   84.89   17.40
  12 -12   6   71.39   18.00
  12 -12   6   54.99   13.30
  -1 -12  -6   18.90   11.20
  -1 -12  -6   21.70    8.80
  13  -1  -6   11.30    8.40
  -1 -12  -6   20.90    9.30
 -13   1   6   23.90   13.50
  12 -13   6    0.70    8.40
  12 -13   6   13.60   10.40
  12 -13  -6   23.20    9.40
  13  -1   6   28.40   15.20
  -1 -12   6   33.30    9.70
  -1 -12   6    3.20   10.90
  11 -13  -6   -0.70   11.40
  11 -13  -6    3.50   10.00
  11 -13  -6   -7.50   10.10
  -2 -11   6   15.20    9.50
  -2 -11   6    7.70   12.10
  13  -2   6    8.20   16.80
[truncated: 1,105,064 more chars]
