# Supplementary material for: Accurate structure models and absolute configuration determination using dynamical effects in continuous-rotation 3D electron diffraction data
Source: Nat Chem. 2023 Apr 20;15(6):848–55. doi: 10.1038/s41557-023-01186-1 (PMC10239730; doi:10.1038/s41557-023-01186-1)
Supplement: Supplementary file 4 — The CIF file for the 3D ED refinement of the amyoid peptide. [file 41557_2023_1186_MOESM4_ESM.cif]

#=======================================================================
data_global
#=======================================================================

_audit_creation_method                   'Jana2006 Version : 23/05/2022'

_publ_section_references
;
Palatinus L. & Chapuis G. (2007). J. Appl. Cryst. 40, 786-790.

Palatinus, L., Jacob, D., Cuvillier, P., Klementova, M., Sinkler, W. & Marks,
L. D. (2013). Acta Cryst. A. 69, 171-188.

Petricek, V., Dusek, M. & Palatinus L. (2014). Z. Kristallogr. 229(5), 345-352.

Palatinus, L., Brazda, P., Jelinek, M., Hrda, J., Steciuk, G. & Klementova, M.
(2019). Acta Cryst. B. 75, 512-522.

Instamatic (Version 1.0), Zenodo (2018), https://doi.org/10.5281/zenodo.2026774
J. Appl. Cryst. (2018). 51, 1652–1661, https://doi.org/10.1107/S1600576718015145
;

# start Validation Reply Form
_vrf_ATOM007_I
;
PROBLEM: _atom_site_aniso_label is missing
RESPONSE: Displacement parameters were refined isotropically.
;

_vrf_THETM01_I
;
PROBLEM: The value of sine(theta_max)/wavelength is less than 0.550
RESPONSE: The resolution of some of measured frames achieved that resolution.
Here, the main goal is the determination of the absolute structure. For this
purpose, the resolution limit was set to sin(theta_max)/lambda = 0.5 A-1.
This also speeds up significantly the run time of one refinemenct cycle.
;

_vrf_GOODF01_I
;
PROBLEM: The least squares goodness of fit parameter lies
RESPONSE: Dynamical refinement takes multiple scattering into account.
However, this assumes a perfect defect-free periodic structure.
Inelastic scattering is not considered. Furthermore, mosaicity, beam damage
etc. lead to worse figures of merit. This is briefly discussed in the article.
;

_vrf_PLAT330_I
;
PROBLEM: Large Aver Phenyl C-C Dist C29      --C31      .       1.45 Ang.  
RESPONSE: Determination of unit cell parameters is less reliable here.
In absence of a reference measurement in combination with unknown
distortion parameters, the unit cell parameters were determined by taking the
average of 6 values. A reasonable approach to get more reliable unit cell
parameters is the program CELLOPT described by Gruene et al. (2022), J. Appl.
Cryst. 55, 647-655. As the main goal here is the determination of the absolute
structure, this optimisation was not attempted.
;

_vrf_PLAT602_I
;
PROBLEM: Solvent Accessible VOID(S) in Structure ........          ! Check 
RESPONSE: Here, the main goal is the determination of the absolute structure.
The difference Fourier map did not show any signs of solvent molecules.
The quite large displacement parameters suggest that beam damage affects the
structural model.
;

_vrf_PLAT881_I
;
PROBLEM: No Datum for _diffrn_reflns_av_R_equivalents ...     Please Do !  
RESPONSE: This is only relevant within the kinematical theory of diffraction.
;

_vrf_PLAT035_I
;
PROBLEM: _chemical_absolute_configuration Info  Not Given     Please Do !  
RESPONSE: There is no allowed option for this field that correctly indicates 
the method how absolute structure determination is performed with electron
diffraction.
;

_vrf_PLAT082_I
;
PROBLEM: High R1 Value ..................................       0.17 Report
RESPONSE: see _vrf_GOODF01_I
;

_vrf_PLAT149_I
;
PROBLEM: s.u. on the   beta    Angle is Too Large .......       0.10 Degree
RESPONSE: _vrf_PLAT330_I
;

_vrf_PLAT242_I
;
PROBLEM: Low    'MainMol' Ueq as Compared to Neighbors of         C5 Check 
RESPONSE: see _vrf_GOODF01_I
;

_vrf_PLAT340_I
;
PROBLEM: Low Bond Precision on  C-C Bonds ...............    0.01745 Ang.  
RESPONSE: see _vrf_GOODF01_I and _vrf_PLAT330_I
;

_vrf_PLAT241_I
;
PROBLEM: High   'MainMol' Ueq as Compared to Neighbors of         N3 Check 
RESPONSE: see _vrf_GOODF01_I and _vrf_PLAT330_I
;

_vrf_PLAT309_I
;
PROBLEM: Single Bonded Oxygen (C-O > 1.3 Ang) ...........         O8 Check 
RESPONSE: see _vrf_GOODF01_I and _vrf_PLAT330_I
;

_vrf_PLAT353_I
;
PROBLEM: Long   N-H (N0.87,N1.01A)  N1       - H1N1     .       1.01 Ang.  
RESPONSE: Reference distances only applicable to models based on X-ray
diffraction. Distances involving hydrogen atoms in electron diffraction
are discussed in the article.
;

_vrf_PLAT411_I
;
PROBLEM: Short Inter H...H Contact  H1C4     ..H2C28    .       2.13 Ang.  
RESPONSE: Constraints of H atoms were not anchored to a certain orientatio.
Also see _vrf_PLAT353_I
;

_vrf_PLAT413_I
;
PROBLEM: Short Inter XH3 .. XHn     H2C16    ..H2C16    .       2.00 Ang.  
RESPONSE: see _vrf_PLAT411_I
;
# end Validation Reply Form

#=======================================================================
data_I
#=======================================================================
# amyloid_peptide_dynamical_refinement

# 5. CHEMICAL DATA

_chemical_name_systematic
; ?
;
_chemical_name_common                    'amyloid peptide'
_chemical_formula_moiety                 'C37 H51 N6 O7'
_chemical_formula_structural             ?
_chemical_formula_analytical             ?
_chemical_formula_iupac                  ?
_chemical_formula_sum                    'C37 H51 N6 O7'
_chemical_formula_weight                 691.84
_chemical_melting_point                  ?
_chemical_compound_source                ?

#=======================================================================

# 6. CRYSTAL DATA

_symmetry_cell_setting                   monoclinic
_symmetry_space_group_name_H-M           'C 1 2 1'
_symmetry_space_group_name_Hall          'C 2y'
_symmetry_Int_Tables_number              5

loop_
 _space_group_symop_id
 _space_group_symop_operation_xyz
 1   x,y,z
 2   -x,y,-z
 3   x+1/2,y+1/2,z
 4   -x+1/2,y+1/2,-z

_cell_length_a                           22.275(7)
_cell_length_b                           9.921(3)
_cell_length_c                           22.357(7)
_cell_angle_alpha                        90
_cell_angle_beta                         100.70(10)
_cell_angle_gamma                        90
_cell_volume                             4855(3)

_cell_formula_units_Z                    4

_cell_measurement_reflns_used            55820
_cell_measurement_theta_min              0.07
_cell_measurement_theta_max              0.79
_cell_measurement_temperature            100
_cell_special_details
;
Unit cell parameters taken as average from 6 measurements.
;

_exptl_crystal_density_diffrn            0.947
_exptl_crystal_density_meas              ?
_exptl_crystal_density_method            ?
_exptl_crystal_F_000                     1484

_exptl_absorpt_coefficient_mu            0
_exptl_crystal_description               'irregular shape'
_exptl_crystal_size_max                  ?
_exptl_crystal_size_mid                  ?
_exptl_crystal_size_min                  ?
_exptl_crystal_size_rad                  ?
_exptl_crystal_colour                    ?
_exptl_absorpt_correction_type           ?
_exptl_absorpt_process_details           ?
_exptl_absorpt_correction_T_min          ?
_exptl_absorpt_correction_T_max          ?
loop_
 _exptl_crystal_face_index_h
 _exptl_crystal_face_index_k
 _exptl_crystal_face_index_l
 _exptl_crystal_face_perp_dist
 ? ? ? ?

#=======================================================================

# 7. EXPERIMENTAL DATA

_exptl_special_details                   ?
_diffrn_ambient_temperature              100
_diffrn_radiation_type                   'electrons 200 keV'
_diffrn_radiation_source                 'Lab6 cathode'
_diffrn_radiation_wavelength             0.0251
_diffrn_measurement_device               'transmission electron microscope'
_diffrn_measurement_device_type			 'TEM JEOL JEM-2100-LaB6'
_diffrn_detector                         'ASI Timepix'
_diffrn_measurement_method               'continuous-rotation 3D ED'
_diffrn_measurement_specimen_support     'holey carbon grid'

_diffrn_reflns_number                    11559
_diffrn_reflns_theta_min                 0.07
_diffrn_reflns_theta_max                 0.72
_diffrn_reflns_theta_full                0.68
_diffrn_measured_fraction_theta_max      0.87
_diffrn_measured_fraction_theta_full     0.88
_diffrn_reflns_av_R_equivalents          ?
_diffrn_reflns_av_unetI/netI             ?
_diffrn_reflns_limit_h_min               -22
_diffrn_reflns_limit_h_max               22
_diffrn_reflns_limit_k_min               -9
_diffrn_reflns_limit_k_max               9
_diffrn_reflns_limit_l_min               -22
_diffrn_reflns_limit_l_max               22
_diffrn_reflns_reduction_process         ?

_diffrn_radiation_probe                  electron

#=======================================================================

# 8. REFINEMENT DATA
_refine_special_details
;
Calculated intensities based on dynamical theory of electron diffraction.
Number of individual data sets in refinement:  6
Block  Thickness     Nobs    Nall    Robs    Rall   wRall
   1      723.17      825    1931  0.1696  0.2377  0.1900
   2     1010.92      889    2002  0.1627  0.2204  0.1736
   3     1031.24      522    1255  0.1674  0.2364  0.1747
   4      262.16      360    1390  0.1607  0.2787  0.1754
   5      757.65     1125    2768  0.1678  0.2469  0.1897
   6      569.74     1007    2213  0.1729  0.2496  0.1854
Thickness given in Angstrom.

Refinement statistics relevant for the non-linear least-squares minimisation of wR(all):
Number of reflections in refinement (obs/all):   4728 / 11559
Number of reflections present more than once:    4600
Number of reflections unique in point group 1:   6959
Robs:   0.1675
Rall:   0.2422
wRall:  0.1830

Post-refinement analysis of symmetrically-equivalent reflections:
Number of unique reflections (obs/all): 2462 / 4495
MRobs:  0.1564
MRall:  0.2021
MwRall: 0.1645
;

_reflns_number_total                     11559
_reflns_number_gt                        4728
_reflns_threshold_expression             'I>3\s(I)'

_refine_ls_structure_factor_coef         F
_refine_ls_R_factor_gt                   0.1674
_refine_ls_wR_factor_gt                  0.1756
_refine_ls_R_factor_all                  0.2422
_refine_ls_wR_factor_ref                 0.1830
_refine_ls_goodness_of_fit_ref           3.11
_refine_ls_goodness_of_fit_gt            4.74
_refine_ls_number_reflns                 11559
_refine_ls_number_parameters             385
_refine_ls_number_restraints             46
_refine_ls_number_constraints            206
_refine_ls_weighting_scheme              sigma
_refine_ls_weighting_details             'w=1/(\s^2^(F)+0.0001F^2^)'
_refine_ls_hydrogen_treatment            'constr'
_refine_ls_shift/su_max                  0.0461
_refine_ls_shift/su_mean                 0.0039
_refine_diff_density_max                 0.25
_refine_diff_density_min                 -0.22
_refine_ls_extinction_method             'none'
_refine_ls_extinction_coef               ?
_refine_ls_extinction_expression         ?
_refine_ls_abs_structure_details
; 
Absolute structure determined by comparing individual refinements
of both enantiomorphs. Details given in Table S20.
Comparison of the refinements:
					      GOFall     Robs     Rall    wRall
correct enantiomorph		3.12   0.1678   0.2425   0.1835
wrong enantiomorph          3.45   0.1864   0.2627   0.2032

Number of integration steps for the Bloch wave calculations 
was increased after the comparison so that the final R-factors
reported are slightly better.
;

loop_
 _atom_type_symbol
 _atom_type_scat_source
 C   International_Tables_Vol_C
 H   International_Tables_Vol_C
 N   International_Tables_Vol_C
 O   International_Tables_Vol_C

_computing_data_collection               'INSTAMATIC'
_computing_cell_refinement               'PETS2'
_computing_data_reduction                'PETS2'
_computing_structure_solution            'superflip'
_computing_structure_refinement          'Jana2006/Dyngo'
_computing_molecular_graphics            'VESTA 3'

loop_
 _restr_distance_atom_site_label_1
 _restr_distance_site_symmetry_1
 _restr_distance_atom_site_label_2
 _restr_distance_site_symmetry_2
 _restr_distance_target
 _restr_distance_target_weight_param
C35 . O8 . 1.34 0.001

loop_
 _restr_equal_distance_atom_site_label_1
 _restr_equal_distance_site_symmetry_1
 _restr_equal_distance_atom_site_label_2
 _restr_equal_distance_site_symmetry_2
 _restr_equal_distance_class_class_id
 _restr_equal_distance_class_target_weight_param
N1 . C1 . 1 0.001
N3 . C7 . 1 0.001
N4 . C13 . 1 0.001
N5 . C18 . 1 0.001
N6 . C27 . 1 0.001
N2 . C5 . 2 0.001
N1 . C36 . 2 0.001
C6 . N3 . 2 0.001
C12 . N4 . 2 0.001
C17 . N5 . 2 0.001
C26 . N6 . 2 0.001
C36 . O7 . 3 0.001
C6 . O1 . 3 0.001
C12 . O2 . 3 0.001
C17 . O3 . 3 0.001
C26 . O4 . 3 0.001
C35 . O5 . 3 0.001
C20 . C21 . 4 0.001
C21 . C23 . 4 0.001
C23 . C25 . 4 0.001
C24 . C25 . 4 0.001
C22 . C24 . 4 0.001
C20 . C22 . 4 0.001
C29 . C30 . 4 0.001
C30 . C32 . 4 0.001
C32 . C34 . 4 0.001
C33 . C34 . 4 0.001
C31 . C33 . 4 0.001
C29 . C31 . 4 0.001
C5 . C4 . 5 0.001
C4 . C3 . 5 0.001
C2 . C3 . 5 0.001
C2 . C1 . 5 0.001
C36 . C37 . 5 0.001
C1 . C6 . 5 0.001
C7 . C8 . 5 0.001
C8 . C9 . 5 0.001
C9 . C10 . 5 0.001
C9 . C11 . 5 0.001
C7 . C12 . 5 0.001
C13 . C14 . 5 0.001
C14 . C16 . 5 0.001
C14 . C15 . 5 0.001
C13 . C17 . 5 0.001
C18 . C19 . 5 0.001
C19 . C20 . 5 0.001
C18 . C26 . 5 0.001
C27 . C35 . 5 0.001
C27 . C28 . 5 0.001
C28 . C29 . 5 0.001


#=======================================================================

# 9. ATOMIC COORDINATES AND DISPLACEMENT PARAMETERS

loop_
 _atom_site_label
 _atom_site_type_symbol
 _atom_site_fract_x
 _atom_site_fract_y
 _atom_site_fract_z
 _atom_site_adp_type
 _atom_site_U_iso_or_equiv
 _atom_site_site_symmetry_multiplicity
 _atom_site_occupancy
 _atom_site_calc_flag
 _atom_site_refinement_flags
 _atom_site_disorder_assembly
 _atom_site_disorder_group
  N1 N 0.8463(4) 0.5177 0.2615(4) Uiso 0.016(3) 4 1 d . . .
  C1 C 0.7946(4) 0.5650(13) 0.2877(4) Uiso 0.023(3) 4 1 d . . .
  C2 C 0.7309(5) 0.5241(17) 0.2505(6) Uiso 0.094(6) 4 1 d . . .
  C3 C 0.7175(6) 0.5845(16) 0.1850(6) Uiso 0.077(5) 4 1 d . . .
  C4 C 0.6589(7) 0.5456(17) 0.1382(7) Uiso 0.098(6) 4 1 d . . .
  C5 C 0.6481(12) 0.618(2) 0.0752(8) Uiso 0.170(9) 4 1 d . . .
  N2 N 0.5875(13) 0.622(6) 0.048(3) Uiso 0.49(4) 4 1 d . . .
  C6 C 0.8007(4) 0.4979(12) 0.3517(4) Uiso 0.010(3) 4 1 d . . .
  O1 O 0.8128(4) 0.3715(12) 0.3548(5) Uiso 0.022(3) 4 1 d . . .
  N3 N 0.7977(5) 0.5724(13) 0.4027(4) Uiso 0.035(3) 4 1 d . . .
  C7 C 0.8093(3) 0.5219(13) 0.4652(4) Uiso 0.017(3) 4 1 d . . .
  C8 C 0.8767(4) 0.5457(13) 0.4975(4) Uiso 0.030(4) 4 1 d . . .
  C9 C 0.8956(5) 0.5159(12) 0.5669(5) Uiso 0.047(4) 4 1 d . . .
  C10 C 0.8892(5) 0.3654(12) 0.5844(5) Uiso 0.025(3) 4 1 d . . .
  C11 C 0.9613(5) 0.5692(17) 0.5920(9) Uiso 0.112(7) 4 1 d . . .
  O2 O 0.7608(4) 0.7232(11) 0.5003(5) Uiso 0.010(2) 4 1 d . . .
  C12 C 0.7657(4) 0.5947(11) 0.5019(5) Uiso 0.013(3) 4 1 d . . .
  N4 N 0.7314(4) 0.5150(13) 0.5330(4) Uiso 0.009(3) 4 1 d . . .
  C13 C 0.6881(4) 0.5723(14) 0.5679(4) Uiso 0.038(4) 4 1 d . . .
  C14 C 0.6193(4) 0.5705(12) 0.5367(5) Uiso 0.034(3) 4 1 d . . .
  C15 C 0.5926(5) 0.4274(12) 0.5201(6) Uiso 0.041(4) 4 1 d . . .
  C16 C 0.5723(5) 0.6445(14) 0.5690(6) Uiso 0.050(4) 4 1 d . . .
  C17 C 0.7002(4) 0.5069(12) 0.6326(4) Uiso 0.006(3) 4 1 d . . .
  O3 O 0.7036(5) 0.3788(11) 0.6386(6) Uiso 0.028(3) 4 1 d . . .
  N5 N 0.6979(5) 0.5822(15) 0.6837(4) Uiso 0.039(4) 4 1 d . . .
  C18 C 0.6949(4) 0.5375(14) 0.7456(4) Uiso 0.036(4) 4 1 d . . .
  C19 C 0.7490(4) 0.5736(13) 0.7980(5) Uiso 0.033(3) 4 1 d . . .
  C20 C 0.8126(5) 0.5057(15) 0.7998(6) Uiso 0.060(4) 4 1 d . . .
  C21 C 0.8257(6) 0.4123(14) 0.7537(6) Uiso 0.047(4) 4 1 d . . .
  C22 C 0.8600(5) 0.5307(15) 0.8529(6) Uiso 0.064(5) 4 1 d . . .
  C23 C 0.8842(6) 0.3430(17) 0.7612(8) Uiso 0.100(6) 4 1 d . . .
  C24 C 0.9204(7) 0.4717(17) 0.8570(8) Uiso 0.114(7) 4 1 d . . .
  C25 C 0.9320(8) 0.3694(16) 0.8139(7) Uiso 0.086(6) 4 1 d . . .
  O4 O 0.6188(7) 0.7156(14) 0.7644(8) Uiso 0.087(5) 4 1 d . . .
  C26 C 0.6360(4) 0.5924(13) 0.7657(5) Uiso 0.021(3) 4 1 d . . .
  N6 N 0.5940(5) 0.5043(15) 0.7812(6) Uiso 0.049(4) 4 1 d . . .
  C27 C 0.5468(6) 0.5389(16) 0.8162(9) Uiso 0.093(6) 4 1 d . . .
  C28 C 0.4953(5) 0.4321(15) 0.8159(6) Uiso 0.062(5) 4 1 d . . .
  C29 C 0.4555(5) 0.4019(14) 0.7522(5) Uiso 0.043(4) 4 1 d . . .
  C30 C 0.4503(5) 0.4918(15) 0.7000(5) Uiso 0.038(4) 4 1 d . . .
  C31 C 0.4116(5) 0.2917(14) 0.7468(7) Uiso 0.051(4) 4 1 d . . .
  C32 C 0.4038(5) 0.4801(14) 0.6453(6) Uiso 0.043(4) 4 1 d . . .
  C33 C 0.3691(6) 0.2733(16) 0.6896(5) Uiso 0.057(5) 4 1 d . . .
  C34 C 0.3611(6) 0.3683(13) 0.6391(6) Uiso 0.058(5) 4 1 d . . .
  C35 C 0.5746(16) 0.605(3) 0.8787(10) Uiso 0.222(13) 4 1 d . . .
  O5 O 0.5358(18) 0.645(5) 0.911(2) Uiso 0.358(18) 4 1 d . . .
  C36 C 0.8812(4) 0.5988(12) 0.2316(5) Uiso 0.019(3) 4 1 d . . .
  O7 O 0.8655(6) 0.7197(12) 0.2156(7) Uiso 0.060(4) 4 1 d . . .
  C37 C 0.9292(6) 0.5319(15) 0.1985(7) Uiso 0.076(5) 4 1 d . . .
  H1c1 H 0.796325 0.671751 0.288477 Uiso 0.0349 4 1 d . . .
  H1c2 H 0.727728 0.417529 0.247988 Uiso 0.1414 4 1 d . . .
  H2c2 H 0.696261 0.554463 0.274373 Uiso 0.1414 4 1 d . . .
  H1c3 H 0.756481 0.572411 0.164492 Uiso 0.1154 4 1 d . . .
  H2c3 H 0.721555 0.690857 0.187454 Uiso 0.1154 4 1 d . . .
  H2c4 H 0.657813 0.439757 0.131599 Uiso 0.1472 4 1 d . . .
  H1c7 H 0.801176 0.416553 0.463526 Uiso 0.0256 4 1 d . . .
  H1c8 H 0.906539 0.494072 0.473505 Uiso 0.0446 4 1 d . . .
  H2c8 H 0.890105 0.644987 0.488403 Uiso 0.0446 4 1 d . . .
  H1c9 H 0.863819 0.569087 0.587922 Uiso 0.0712 4 1 d . . .
  H1c10 H 0.898265 0.355599 0.632451 Uiso 0.0377 4 1 d . . .
  H2c10 H 0.84415 0.331811 0.566976 Uiso 0.0377 4 1 d . . .
  H3c10 H 0.920771 0.306214 0.565701 Uiso 0.0377 4 1 d . . .
  H1c11 H 0.982267 0.507586 0.628744 Uiso 0.1673 4 1 d . . .
  H2c11 H 0.987447 0.566467 0.556997 Uiso 0.1673 4 1 d . . .
  H3c11 H 0.958748 0.669716 0.607419 Uiso 0.1673 4 1 d . . .
  H1c13 H 0.696786 0.677388 0.57095 Uiso 0.0576 4 1 d . . .
  H1c14 H 0.623469 0.627134 0.497503 Uiso 0.0505 4 1 d . . .
  H1c15 H 0.621187 0.374867 0.495018 Uiso 0.0612 4 1 d . . .
  H2c15 H 0.590138 0.373482 0.560479 Uiso 0.0612 4 1 d . . .
  H3c15 H 0.548163 0.436337 0.493319 Uiso 0.0612 4 1 d . . .
  H1c16 H 0.587026 0.744839 0.579194 Uiso 0.0755 4 1 d . . .
  H2c16 H 0.528916 0.645489 0.539908 Uiso 0.0755 4 1 d . . .
  H3c16 H 0.569003 0.593275 0.609913 Uiso 0.0755 4 1 d . . .
  H1c18 H 0.695997 0.431314 0.740499 Uiso 0.0545 4 1 d . . .
  H1c19 H 0.735229 0.56007 0.84051 Uiso 0.05 4 1 d . . .
  H2c19 H 0.754358 0.679725 0.800542 Uiso 0.05 4 1 d . . .
  H1c22 H 0.850423 0.592187 0.88871 Uiso 0.0953 4 1 d . . .
  H1c24 H 0.956513 0.50376 0.89186 Uiso 0.1713 4 1 d . . .
  H1c25 H 0.973927 0.315876 0.820603 Uiso 0.1292 4 1 d . . .
  H1c31 H 0.410718 0.225927 0.784035 Uiso 0.0771 4 1 d . . .
  H1c33 H 0.34201 0.18467 0.684362 Uiso 0.0861 4 1 d . . .
  H1c34 H 0.326228 0.356501 0.600145 Uiso 0.0871 4 1 d . . .
  H1c37 H 0.950845 0.451252 0.225277 Uiso 0.1142 4 1 d . . .
  H2c37 H 0.907109 0.494509 0.155602 Uiso 0.1142 4 1 d . . .
  H3c37 H 0.96242 0.604337 0.192044 Uiso 0.1142 4 1 d . . .
  H1c21 H 0.792215 0.394384 0.714233 Uiso 0.0707 4 1 d . . .
  H1c23 H 0.892203 0.272521 0.727935 Uiso 0.1494 4 1 d . . .
  H1c30 H 0.482462 0.571171 0.702117 Uiso 0.0577 4 1 d . . .
  H1c32 H 0.401165 0.552709 0.61015 Uiso 0.0644 4 1 d . . .
  H1c4 H 0.619955 0.558076 0.158639 Uiso 0.1472 4 1 d . . .
  H1c27 H 0.520431 0.616487 0.791481 Uiso 0.14 4 1 d . . .
  H1c28 H 0.514695 0.341124 0.835509 Uiso 0.0935 4 1 d . . .
  H2c28 H 0.466677 0.462568 0.846321 Uiso 0.0935 4 1 d . . .
  O8 O 0.6223(18) 0.689(4) 0.883(2) Uiso 0.358(18) 4 1 d . . .
  H1n1 H 0.857203 0.418882 0.265753 Uiso 0.0244 4 1 d . . .
  H1n3 H 0.78647 0.670737 0.396607 Uiso 0.0523 4 1 d . . .
  H1n4 H 0.736288 0.413843 0.531765 Uiso 0.0133 4 1 d . . .
  H1n5 H 0.69827 0.683139 0.677817 Uiso 0.0591 4 1 d . . .
  H1n6 H 0.595803 0.407706 0.767278 Uiso 0.074 4 1 d . . .
  H1c5 H 0.665763 0.717313 0.080593 Uiso 0.2544 4 1 d . . .
  H2c5 H 0.673402 0.568382 0.045949 Uiso 0.2544 4 1 d . . .


#=======================================================================

# 10. MOLECULAR GEOMETRY


loop_
 _geom_bond_atom_site_label_1
 _geom_bond_atom_site_label_2
 _geom_bond_site_symmetry_1
 _geom_bond_site_symmetry_2
 _geom_bond_distance
 _geom_bond_publ_flag
  N1 C1 . . 1.463(13) ?
  N1 C36 . . 1.375(14) ?
  C1 C2 . . 1.559(14) ?
  C1 C6 . . 1.561(13) ?
  C2 C3 . . 1.561(19) ?
  C3 C4 . . 1.561(19) ?
  C4 C5 . . 1.56(2) ?
  C5 N2 . . 1.37(4) ?
  C6 O1 . . 1.282(17) ?
  C6 N3 . . 1.372(14) ?
  N3 C7 . . 1.460(13) ?
  C7 C8 . . 1.559(11) ?
  C7 C12 . . 1.560(14) ?
  C8 C9 . . 1.559(14) ?
  C9 C10 . . 1.557(17) ?
  C9 C11 . . 1.559(16) ?
  O2 C12 . . 1.280(16) ?
  C12 N4 . . 1.374(15) ?
  N4 C13 . . 1.463(14) ?
  C13 C14 . . 1.563(11) ?
  C13 C17 . . 1.562(13) ?
  C14 C15 . . 1.558(17) ?
  C14 C16 . . 1.561(17) ?
  C17 O3 . . 1.278(16) ?
  C17 N5 . . 1.376(15) ?
  N5 C18 . . 1.466(14) ?
  C18 C19 . . 1.558(13) ?
  C18 C26 . . 1.560(15) ?
  C19 C20 . . 1.562(15) ?
  C20 C21 . . 1.46(2) ?
  C20 C22 . . 1.455(16) ?
  C21 C23 . . 1.456(19) ?
  C22 C24 . . 1.45(2) ?
  C23 C25 . . 1.46(2) ?
  C24 C25 . . 1.45(2) ?
  O4 C26 . . 1.280(19) ?
  C26 N6 . . 1.372(18) ?
  N6 C27 . . 1.46(2) ?
  C27 C28 . . 1.56(2) ?
  C27 C35 . . 1.56(3) ?
  C28 C29 . . 1.559(16) ?
  C29 C30 . . 1.456(17) ?
  C29 C31 . . 1.457(18) ?
  C30 C32 . . 1.453(15) ?
  C31 C33 . . 1.456(17) ?
  C32 C34 . . 1.451(18) ?
  C33 C34 . . 1.457(19) ?
  C35 O5 . . 1.28(6) ?
  C35 O8 . . 1.34(5) ?
  C36 O7 . . 1.280(17) ?
  C36 C37 . . 1.558(19) ?
  H1c1 C1 . . 1.06 ?
  H1c2 C2 . . 1.06 ?
  H2c2 C2 . . 1.06 ?
  H1c3 C3 . . 1.06 ?
  H2c3 C3 . . 1.06 ?
  H2c4 C4 . . 1.06 ?
  H1c7 C7 . . 1.06 ?
  H1c8 C8 . . 1.06 ?
  H2c8 C8 . . 1.06 ?
  H1c9 C9 . . 1.06 ?
  H1c10 C10 . . 1.06 ?
  H2c10 C10 . . 1.06 ?
  H3c10 C10 . . 1.06 ?
  H1c11 C11 . . 1.06 ?
  H2c11 C11 . . 1.06 ?
  H3c11 C11 . . 1.06 ?
  H1c13 C13 . . 1.06 ?
  H1c14 C14 . . 1.06 ?
  H1c15 C15 . . 1.06 ?
  H2c15 C15 . . 1.06 ?
  H3c15 C15 . . 1.06 ?
  H1c16 C16 . . 1.06 ?
  H2c16 C16 . . 1.06 ?
  H3c16 C16 . . 1.06 ?
  H1c18 C18 . . 1.06 ?
  H1c19 C19 . . 1.06 ?
  H2c19 C19 . . 1.06 ?
  H1c22 C22 . . 1.06 ?
  H1c24 C24 . . 1.06 ?
  H1c25 C25 . . 1.06 ?
  H1c31 C31 . . 1.06 ?
  H1c33 C33 . . 1.06 ?
  H1c34 C34 . . 1.06 ?
  H1c37 C37 . . 1.06 ?
  H2c37 C37 . . 1.06 ?
  H3c37 C37 . . 1.06 ?
  H1c21 C21 . . 1.06 ?
  H1c23 C23 . . 1.06 ?
  H1c30 C30 . . 1.06 ?
  H1c32 C32 . . 1.06 ?
  H1c4 C4 . . 1.06 ?
  H1c27 C27 . . 1.06 ?
  H1c28 C28 . . 1.06 ?
  H2c28 C28 . . 1.06 ?
  H1n1 N1 . . 1.01 ?
  H1n3 N3 . . 1.01 ?
  H1n4 N4 . . 1.01 ?
  H1n5 N5 . . 1.01 ?
  H1n6 N6 . . 1.01 ?
  H1c5 C5 . . 1.06 ?
  H2c5 C5 . . 1.06 ?

loop_
 _geom_angle_atom_site_label_1
 _geom_angle_atom_site_label_2
 _geom_angle_atom_site_label_3
 _geom_angle_site_symmetry_1
 _geom_angle_site_symmetry_2
 _geom_angle_site_symmetry_3
 _geom_angle
 _geom_angle_publ_flag
  C1 N1 C36 . . . 124.4(7) ?
  N1 C1 C2 . . . 114.2(9) ?
  N1 C1 C6 . . . 106.8(8) ?
  C2 C1 C6 . . . 107.0(9) ?
  C1 C2 C3 . . . 113.4(11) ?
  C2 C3 C4 . . . 121.6(13) ?
  C3 C4 C5 . . . 117.4(15) ?
  C4 C5 N2 . . . 113(3) ?
  C1 C6 O1 . . . 116.6(9) ?
  C1 C6 N3 . . . 121.6(10) ?
  O1 C6 N3 . . . 121.6(10) ?
  C6 N3 C7 . . . 125.7(11) ?
  N3 C7 C8 . . . 112.0(8) ?
  N3 C7 C12 . . . 109.1(9) ?
  C8 C7 C12 . . . 109.0(8) ?
  C7 C8 C9 . . . 119.4(9) ?
  C8 C9 C10 . . . 114.3(9) ?
  C8 C9 C11 . . . 110.9(11) ?
  C10 C9 C11 . . . 111.0(10) ?
  C7 C12 O2 . . . 120.3(10) ?
  C7 C12 N4 . . . 117.2(10) ?
  O2 C12 N4 . . . 122.4(10) ?
  C12 N4 C13 . . . 121.9(11) ?
  N4 C13 C14 . . . 116.6(8) ?
  N4 C13 C17 . . . 108.3(9) ?
  C14 C13 C17 . . . 113.2(8) ?
  C13 C14 C15 . . . 114.7(9) ?
  C13 C14 C16 . . . 118.4(9) ?
  C15 C14 C16 . . . 106.3(9) ?
  C13 C17 O3 . . . 120.5(10) ?
  C13 C17 N5 . . . 121.1(11) ?
  O3 C17 N5 . . . 117.6(10) ?
  C17 N5 C18 . . . 129.4(13) ?
  N5 C18 C19 . . . 118.4(9) ?
  N5 C18 C26 . . . 110.7(9) ?
  C19 C18 C26 . . . 106.1(9) ?
  C18 C19 C20 . . . 119.4(10) ?
  C19 C20 C21 . . . 123.8(10) ?
  C19 C20 C22 . . . 117.7(11) ?
  C21 C20 C22 . . . 118.3(11) ?
  C20 C21 C23 . . . 120.9(11) ?
  C20 C22 C24 . . . 120.4(13) ?
  C21 C23 C25 . . . 120.8(15) ?
  C22 C24 C25 . . . 121.0(13) ?
  C23 C25 C24 . . . 117.9(14) ?
  C18 C26 O4 . . . 126.3(12) ?
  C18 C26 N6 . . . 119.9(11) ?
  O4 C26 N6 . . . 113.5(12) ?
  C26 N6 C27 . . . 125.3(13) ?
  N6 C27 C28 . . . 116.0(13) ?
  N6 C27 C35 . . . 111.9(16) ?
  C28 C27 C35 . . . 117.1(18) ?
  C27 C28 C29 . . . 115.3(12) ?
  C28 C29 C30 . . . 124.1(11) ?
  C28 C29 C31 . . . 118.6(11) ?
  C30 C29 C31 . . . 116.2(10) ?
  C29 C30 C32 . . . 124.4(12) ?
  C29 C31 C33 . . . 119.0(12) ?
  C30 C32 C34 . . . 119.6(12) ?
  C31 C33 C34 . . . 124.5(13) ?
  C32 C34 C33 . . . 115.9(11) ?
  C27 C35 O5 . . . 116(3) ?
  C27 C35 O8 . . . 120(3) ?
  O5 C35 O8 . . . 112(4) ?
  N1 C36 O7 . . . 122.3(10) ?
  N1 C36 C37 . . . 118.8(10) ?
  O7 C36 C37 . . . 116.3(12) ?

loop_
 _geom_torsion_atom_site_label_1
 _geom_torsion_atom_site_label_2
 _geom_torsion_atom_site_label_3
 _geom_torsion_atom_site_label_4
 _geom_torsion_site_symmetry_1
 _geom_torsion_site_symmetry_2
 _geom_torsion_site_symmetry_3
 _geom_torsion_site_symmetry_4
 _geom_torsion
 _geom_torsion_publ_flag
 ? ? ? ? ? ? ? ? ? ?

loop_
 _geom_hbond_atom_site_label_D
 _geom_hbond_atom_site_label_H
 _geom_hbond_atom_site_label_A
 _geom_hbond_site_symmetry_D
 _geom_hbond_site_symmetry_H
 _geom_hbond_site_symmetry_A
 _geom_hbond_distance_DH
 _geom_hbond_distance_HA
 _geom_hbond_distance_DA
 _geom_hbond_angle_DHA
 _geom_hbond_publ_flag
  C21 H1c21 O3 . . .   1.06   2.35   3.397(17)   167.49 ?
  N1 H1n1 O4 . . 4_646   1.01   2.22   3.176(15)   156.80 ?
  N3 H1n3 O3 . . 4_656   1.01   2.23   3.176(17)   154.42 ?
  N4 H1n4 O2 . . 4_646   1.01   2.03   3.001(17)   161.26 ?
  N5 H1n5 O1 . . 4_656   1.01   2.00   2.993(18)   165.49 ?
  N6 H1n6 O7 . . 4_646   1.01   2.06   2.961(19)   147.20 ?


#=======================================================================

# 11. STRUCTURE-FACTOR LIST

loop_
 _reflns_scale_group_code
 _reflns_scale_meas_intensity
1%1    2080.451
2%1    2200.629
3%1    2057.511
4%1    1489.090
5%1    1482.013
6%1    1519.024
7%1    1629.722
8%1    1322.363
9%1    1585.077
10%1   1727.856
11%1   1757.230
12%1   1930.904
13%1   1866.330
14%1   1819.308
15%1   2016.767
16%1   2033.411
17%1   1835.692
18%1   1644.209
19%1   1619.537
20%1   1474.737
21%1   1434.980
22%1   1411.821
23%1   1749.552
24%1   1514.026
25%1   1792.108
26%1   1845.568
27%1   2093.793
28%1   1844.452
29%1   1522.236
1%2    2590.417
2%2    2451.126
3%2    2152.044
4%2    2614.216
5%2    2368.769
6%2    2335.157
7%2    2336.660
8%2    2407.808
9%2    2350.664
10%2   2427.975
11%2   2282.446
12%2   2205.176
13%2   2046.458
14%2   2047.334
15%2   1948.922
16%2   2114.631
17%2   1900.527
18%2   1979.110
19%2   1624.529
20%2   1882.935
21%2   1894.431
22%2   2051.320
23%2   2052.795
24%2   1917.969
25%2   2188.375
26%2   2001.989
27%2   1839.239
28%2   1771.541
29%2   2126.262
30%2   2147.871
31%2   1911.522
1%3    1849.502
2%3    1848.766
3%3    1989.023
4%3    2154.363
5%3    1924.423
6%3    1762.666
7%3    1757.289
8%3    1669.630
9%3    1762.731
10%3   1843.594
11%3   1683.275
12%3   1646.278
13%3   1693.945
14%3   1610.042
15%3   1629.918
16%3   1657.970
17%3   1332.916
18%3   1317.546
19%3   1187.551
1%4    2658.784
2%4    2848.664
3%4    2925.845
4%4    2770.283
5%4    2730.197
6%4    2589.692
7%4    2745.295
8%4    2105.473
9%4    2139.295
10%4   2249.000
11%4   2306.168
12%4   2262.272
13%4   2341.865
14%4   1970.400
15%4   2029.607
16%4   1917.048
17%4   1814.272
18%4   1684.985
19%4   1733.702
20%4   1811.593
21%4   1629.141
1%5    1308.679
2%5    1577.135
3%5    1536.991
4%5    1363.146
5%5    1523.720
6%5    1466.524
7%5    1447.247
8%5    1541.674
9%5    1911.443
10%5   1882.648
11%5   1852.693
12%5   1805.182
13%5   2049.304
14%5   1854.527
15%5   1795.065
16%5   1718.990
17%5   1771.804
18%5   1717.154
19%5   1928.674
20%5   1925.879
21%5   1893.089
22%5   1877.116
23%5   1863.065
24%5   1928.230
25%5   1839.677
26%5   2094.975
27%5   2275.366
28%5   1922.446
29%5   1962.684
30%5   1844.319
31%5   1949.480
32%5   1987.923
33%5   1908.983
34%5   1639.250
35%5   1902.333
36%5   1731.545
37%5   1822.992
38%5   1583.775
39%5   1870.871
40%5   2224.568
41%5   1678.618
42%5   1716.720
1%6    1898.412
2%6    1787.061
3%6    1833.890
4%6    1781.586
5%6    1879.811
6%6    2113.529
7%6    2024.236
8%6    1900.866
9%6    1895.350
10%6   2013.333
11%6   2031.219
12%6   1976.605
13%6   2186.544
14%6   2067.291
15%6   1788.062
16%6   1989.591
17%6   2183.923
18%6   2057.539
19%6   2282.978
20%6   2514.792
21%6   2237.483
22%6   2267.811
23%6   1987.144
24%6   2138.270
25%6   2140.360
26%6   2669.031
27%6   2512.500
28%6   2224.590
29%6   2324.923
30%6   2463.977
31%6   2099.588
32%6   2532.630
33%6   2272.432
34%6   2266.560
35%6   2718.757
36%6   2480.271
37%6   2378.191
38%6   1979.932
39%6   2087.716

loop_
 _refln_index_h
 _refln_index_k
 _refln_index_l
 _refln_intensity_calc
 _refln_intensity_meas
 _refln_intensity_sigma
 _refln_scale_group_code
 _refln_observed_status
  -5   9  -6    229.84    395.20     79.80   1%1 o
  -4   6 -14    242.23    566.30     81.00   1%1 o
  -4   6 -13    917.79    753.20     93.70   1%1 o
  -4   6 -12    737.35    928.40    101.60   1%1 o
  -4   6 -11     59.10    140.90     73.80   1%1 <
  -4   8  -2   2381.50   5415.30    203.20   1%1 o
  -3   3 -19     36.47     95.90     57.40   1%1 <
  -3   3 -18    406.29    992.30     90.60   1%1 o
  -3   3 -17    231.07    162.00     64.90   1%1 <
  -3   3 -16    242.08    261.60     79.90   1%1 o
  -3   5  -8   1808.80   2017.10    134.80   1%1 o
  -3   5  -7    551.91    239.00    115.10   1%1 <
  -2   0 -21      8.90     33.60     48.80   1%1 <
  -2   0 -20     45.99     38.00     51.10   1%1 <
  -2   0 -19     36.38     87.00     63.60   1%1 <
  -2   2 -13   1138.30   1511.10    121.00   1%1 o
  -2   2 -12   2044.00   1251.00    109.50   1%1 o
  -2   2 -11    715.32    344.90     97.20   1%1 o
  -2   6  11   1665.50    886.00    132.40   1%1 o
  -2   6  12     96.82    -61.40     89.10   1%1 <
  -1  -1 -17   1481.60   1232.60    111.70   1%1 o
  -1  -1 -16    245.89    404.60     90.80   1%1 o
  -1  -1 -15   1178.60    560.00     90.60   1%1 o
  -1   1  -7   2989.50   6645.30    232.30   1%1 o
  -1   1  -6  14621.00   8049.70    258.70   1%1 o
  -1   3   5   7365.60   7625.30    276.80   1%1 o
  -1   5  17    319.96    311.80     77.20   1%1 o
  -1   5  18     76.71    102.70     69.80   1%1 <
   0  -4 -20     63.91    220.20     60.70   1%1 o
   0  -4 -19    181.93    -43.50     57.00   1%1 <
   0  -4 -18     20.23     51.80     59.80   1%1 <
   0  -2 -11   9737.90   7414.20    226.50   1%1 o
   0  -2 -10  13498.00  12362.60    276.90   1%1 o
   0   2  11  10487.00   8390.40    242.30   1%1 o
   0   2  12   1015.50   1112.50    125.30   1%1 o
   0   2  13    326.30    462.90     99.60   1%1 o
   0   2  14     47.97    141.10     86.10   1%1 <
   1  -5 -14    713.54    967.00    110.80   1%1 o
   1  -5 -13    573.00    439.80    102.60   1%1 o
   1  -1   7   3813.00   8863.10    270.50   1%1 o
   1  -1   8   8184.00   9628.50    263.40   1%1 o
   1   1  18   1433.80   1680.40    112.00   1%1 o
   1   1  19     68.38     87.30     75.20   1%1 <
   1   1  20     11.45     26.60     63.70   1%1 <
   1   1  21    122.24    143.30     57.20   1%1 <
   2  -6  -7   1210.80   1165.80    143.50   1%1 o
   2  -4   3    626.35   2700.00    215.30   1%1 o
   2  -2  13   1320.50   1032.60    104.40   1%1 o
   2  -2  14    758.81    466.10     89.80   1%1 o
   2  -2  15   1291.10   1633.50    115.80   1%1 o
   2  -2  16   1121.30    958.80    101.70   1%1 o
   2  -2  17    440.20    379.80     82.50   1%1 o
   2  -2  18    316.86    243.40     66.20   1%1 o
   3  -5   9    520.01    693.50    106.40   1%1 o
   3  -5  10    963.12   1261.50    107.00   1%1 o
   3  -5  11    669.12    689.80     95.20   1%1 o
   3  -5  12     81.12    127.50     76.30   1%1 <
   3  -5  13    142.23    197.10     74.70   1%1 <
   4  -8   6    418.59    281.60     86.10   1%1 o
   4  -8   7    162.44    388.90    101.20   1%1 o
   4  -8   8   1132.10   1294.10    111.60   1%1 o
   4  -8   9    716.60   1103.40    105.40   1%1 o
  -4   6 -16     43.07    119.00     60.50   2%1 <
  -4   6 -15     22.89    112.50     68.80   2%1 <
  -4   8  -5    128.13     91.00     92.60   2%1 <
  -4   8  -4     64.41    120.00    102.40   2%1 <
  -4   8  -3    532.06    708.20    122.40   2%1 o
  -3   3 -20     10.24     65.40     48.80   2%1 <
  -3   5 -13    211.33    170.80     76.70   2%1 <
  -3   5 -12     42.75     50.90     77.30   2%1 <
  -3   5 -11    723.60    462.40     93.20   2%1 o
  -3   5 -10   1230.90    830.80    102.90   2%1 o
  -3   5  -9    666.16    568.90    109.60   2%1 o
  -2   2 -18    221.77    123.00     65.00   2%1 <
  -2   2 -17    456.27    366.30     76.80   2%1 o
  -2   2 -16   1014.80    232.70     80.80   2%1 <
  -2   2 -15   1594.50   3349.40    149.70   2%1 o
  -2   2 -14    773.70    477.30    103.90   2%1 o
  -2   4  -3    648.95   3185.50    224.20   2%1 o
  -2   6  14    825.27    771.80    103.70   2%1 o
  -2   6  15    133.44    192.60     80.40   2%1 <
  -2   6  16     10.42     19.80     64.70   2%1 <
  -2   6  17    184.11     36.40     75.60   2%1 <
  -1  -1 -21    100.69    205.90     61.00   2%1 o
  -1  -1 -20     16.11     45.30     64.80   2%1 <
  -1  -1 -19     38.28    236.00     85.10   2%1 <
  -1  -1 -18   1162.60   1542.80    118.20   2%1 o
  -1   1 -10   1634.10   1846.60    145.30   2%1 o
  -1   1  -9   2031.00   1789.60    168.80   2%1 o
  -1   1  -8   9435.20  11875.00    278.20   2%1 o
  -1   3   6   1097.00    273.80    173.10   2%1 <
  -1   3   7   5148.10   2983.10    198.00   2%1 o
  -1   3   8    343.46    558.50    175.00   2%1 o
   0  -2 -15    849.23    875.70     94.20   2%1 o
   0  -2 -14     64.48    161.40     81.10   2%1 <
   0  -2 -13    257.92    204.30     90.80   2%1 <
   0  -2 -12   1148.30    983.50    119.40   2%1 o
   0   2  16    130.07    118.70     80.00   2%1 <
   0   2  17   1038.50    863.20     89.40   2%1 o
   0   2  18   2043.20   1535.50    110.40   2%1 o
   0   2  19    396.02    -73.20     67.70   2%1 <
   0   2  20     66.07     -9.10     63.10   2%1 <
   0   2  21     16.62     48.40     57.70   2%1 <
   1  -5 -19     31.11    138.80     58.70   2%1 <
   1  -5 -18    103.14    181.30     70.70   2%1 <
   1  -5 -17    418.97     84.10     75.20   2%1 <
   1  -5 -16     13.62    139.60     82.70   2%1 <
   1  -3  -5   8366.30   7735.70    275.70   2%1 o
   1  -1   9   1884.90   2871.40    175.80   2%1 o
   1  -1  10   1898.60   2891.00    170.80   2%1 o
   1  -1  11    980.32    529.40    104.10   2%1 o
   1  -1  12   1503.60   1027.00    115.50   2%1 o
   1  -1  13    349.33    159.20     91.30   2%1 <
   1  -1  14    128.20    107.10     72.80   2%1 <
   2  -6 -10   6631.20   8769.40    237.10   2%1 o
   2  -6  -9    990.22    741.60    147.70   2%1 o
   2  -4   4   6267.00   6854.70    254.70   2%1 o
   2  -4   5   3670.00   1435.70    182.20   2%1 o
   2  -4   6   7775.70   5406.10    213.00   2%1 o
   2  -2  20    263.05    155.00     58.40   2%1 <
   2  -2  21    119.50     34.10     57.40   2%1 <
   3  -7   1     86.14    336.40    145.60   2%1 <
   3  -5  14    393.87    638.70     92.70   2%1 o
   3  -5  15     60.81    195.10     70.90   2%1 <
   3  -5  16    233.14    183.50     60.30   2%1 o
   3  -5  17     73.28     -4.90     61.40   2%1 <
   3  -5  18    248.91     95.90     50.30   2%1 <
   4  -8  10    156.51    204.30     72.10   2%1 <
   4  -8  11    128.65    108.70     64.00   2%1 <
  -4   8 -11     88.62     87.40     66.40   3%1 <
  -4   8 -10    121.91    284.90     79.80   3%1 o
  -4   8  -9    779.59    943.10    102.70   3%1 o
  -4   8  -8    947.90   1444.60    116.70   3%1 o
  -4   8  -7    169.10    362.80     97.50   3%1 o
  -4   8  -6    328.68    113.00     92.30   3%1 <
  -3   5 -18    205.89    354.90     72.60   3%1 o
  -3   5 -17     51.50     78.50     56.80   3%1 <
  -3   5 -16    301.50     63.10     66.80   3%1 <
  -3   5 -15     69.96     95.00     70.80   3%1 <
  -3   5 -14    439.63    583.30     89.20   3%1 o
  -2   2 -21    108.69     61.30     51.10   3%1 <
  -2   2 -20    268.98    197.10     58.00   3%1 o
  -2   4  -8   1368.30   2285.80    146.20   3%1 o
  -2   4  -7    728.67   1054.50    135.00   3%1 o
  -2   4  -6   6067.70   5208.30    211.10   3%1 o
  -2   4  -5   2842.70   2226.60    186.50   3%1 o
  -2   4  -4   5317.30   6524.50    238.30   3%1 o
  -1   1 -16    214.67    193.20     74.50   3%1 <
  -1   1 -15    936.29    760.80     98.30   3%1 o
  -1   1 -14     76.08     86.90     80.00   3%1 <
  -1   1 -13    324.15    181.20     88.50   3%1 <
  -1   1 -12   1355.20    662.00    103.20   3%1 o
  -1   1 -11    921.55   2279.80    141.30   3%1 o
  -1   3   9   1282.10   1332.00    151.00   3%1 o
  -1   3  10   4293.80   3082.20    167.20   3%1 o
  -1   3  11    947.59   1084.70    122.30   3%1 o
  -1   3  12    869.87   1475.20    129.60   3%1 o
  -1   3  13   1897.20   1570.80    124.20   3%1 o
  -1   3  14    515.46    259.90     94.10   3%1 <
  -1   3  15     90.06     92.60     84.30   3%1 <
  -1   3  16    256.64    253.60     86.80   3%1 <
  -1   3  17    235.28    229.10     76.30   3%1 o
  -1   3  18    166.63    218.10     71.10   3%1 o
  -1   3  19     70.36     74.00     59.50   3%1 <
  -1   3  20    222.34    220.70     61.70   3%1 o
  -1   3  21     95.29     54.40     52.90   3%1 <
   0  -2 -21     15.75     50.30     53.90   3%1 <
   0  -2 -20     41.97    124.40     59.10   3%1 <
   0  -2 -19    254.78    140.60     61.20   3%1 <
   0  -2 -18   1606.30   1322.40    107.30   3%1 o
   0  -2 -17    868.09    488.40     88.20   3%1 o
   0  -2 -16    176.48    164.70     80.00   3%1 <
   1  -3  -9    972.91   1288.30    158.80   3%1 o
   1  -3  -8    540.22    562.20    160.50   3%1 o
   1  -3  -7   4029.30   3720.00    211.80   3%1 o
   1  -1  16    187.65     69.70     73.30   3%1 <
   1  -1  17    939.50    755.20     89.90   3%1 o
   1  -1  18   1109.70   1160.00    107.90   3%1 o
   1  -1  19    103.04     92.20     72.40   3%1 <
   1  -1  20     19.04     46.70     54.10   3%1 <
   1  -1  21     79.15     40.10     51.60   3%1 <
   2  -6 -14    615.20    566.70    102.00   3%1 o
   2  -6 -13    215.58     59.90     91.40   3%1 <
   2  -6 -12    123.94    193.70     98.50   3%1 <
   2  -6 -11   1256.10    741.10    127.20   3%1 o
   2  -4   7    730.87    957.40    131.30   3%1 o
   2  -4   8   1377.80   2294.20    142.90   3%1 o
   2  -4   9    227.35     -5.90     99.40   3%1 <
   2  -4  10    192.46    208.00     86.10   3%1 <
   2  -4  11     38.99     85.40     79.10   3%1 <
   2  -4  12     13.99    110.10     80.10   3%1 <
   2  -4  13    225.60    177.10     75.40   3%1 <
   2  -4  14     52.52     73.50     73.60   3%1 <
   2  -4  15    255.93    225.70     70.00   3%1 o
   2  -4  16     26.18    124.30     63.20   3%1 <
   2  -4  17     61.92     45.10     58.20   3%1 <
   2  -4  18    193.69    284.30     65.60   3%1 o
   2  -4  19     97.48     44.40     53.60   3%1 <
   3  -7   2    181.70     -5.10    122.50   3%1 <
   3  -7   3    156.87    241.40    117.40   3%1 <
   3  -7   4    481.13    256.50    110.40   3%1 <
   3  -7   5     65.04     47.40     98.40   3%1 <
   3  -7   6    164.53     10.00     89.50   3%1 <
   3  -7   7    168.72    301.80     84.50   3%1 o
  -3   7   8    694.26   1757.20    163.90   4%1 o
  -3   7   9   1733.60   2165.40    169.50   4%1 o
  -3   7  10   1893.90   4840.20    194.60   4%1 o
  -3   7  11    329.82   1070.90    128.10   4%1 o
  -3   7  12    167.15    192.60    101.70   4%1 <
  -3   7  13    131.79    291.20     94.10   4%1 o
  -3   7  14     60.26    338.70     90.30   4%1 o
  -3   7  15     11.95     44.30     76.70   4%1 <
  -2   4 -19     54.82    -13.70     57.70   4%1 <
  -2   4 -18    123.95    234.70     62.80   4%1 o
  -2   4 -17     18.66     77.10     54.30   4%1 <
  -2   4 -16     20.21     87.80     56.50   4%1 <
  -2   4 -15    124.13    258.90     67.50   4%1 o
  -2   4 -14     17.22     30.80     70.60   4%1 <
  -2   4 -13     95.74    101.00     65.20   4%1 <
  -2   4 -12     20.61    114.70     79.20   4%1 <
  -2   4 -11     16.82    278.00     86.80   4%1 o
  -2   4 -10     99.42    122.10     74.80   4%1 <
  -2   4  -9    115.57     62.70     91.40   4%1 <
  -1   1 -21     57.84    135.20     58.50   4%1 <
  -1   1 -20     11.90    -21.30     56.10   4%1 <
  -1   1 -19     92.09    101.90     66.40   4%1 <
  -1   1 -18    658.22   1466.60    105.90   4%1 o
   0   0   5  15013.00  10866.30    330.40   4%1 o
   0   0   6   2318.10   2039.40    246.00   4%1 o
   0   0   7  10678.00   6218.80    240.90   4%1 o
   0   0   8   3908.30   3305.80    195.00   4%1 o
   0   0   9   2398.20   2366.20    174.20   4%1 o
   0   0  10    795.20   1663.00    147.70   4%1 o
   0   0  11    902.18    477.70    114.00   4%1 o
   0   0  12    595.94   2366.20    141.10   4%1 o
   0   0  13    903.34   1124.90    112.30   4%1 o
   0   0  14    676.28    603.80     91.80   4%1 o
   0   0  15    542.37    497.10     92.40   4%1 o
   0   0  16    177.22     77.50     77.50   4%1 <
   0   0  17    546.02     75.10     77.00   4%1 <
   0   0  18    679.15    699.90     91.30   4%1 o
   0   0  19     51.31     14.20     67.20   4%1 <
   0   0  20    130.03    119.40     63.60   4%1 <
   0   0  21    170.05     62.10     51.50   4%1 <
   1  -3 -19     40.79     35.70     62.00   4%1 <
   1  -3 -18     97.94    175.90     75.90   4%1 <
   1  -3 -17     97.46    133.40     74.30   4%1 <
   1  -3 -16    155.36    115.20     74.40   4%1 <
   1  -3 -15     46.36     49.20     87.10   4%1 <
   1  -3 -14    136.30    153.20     85.60   4%1 <
   1  -3 -13    914.59    471.20    101.90   4%1 o
   1  -3 -12    625.49    978.40    123.00   4%1 o
   1  -3 -11    719.99   1418.20    139.30   4%1 o
   1  -3 -10   2247.20   3866.90    182.00   4%1 o
   1  -3  20     13.05     75.70     61.20   4%1 <
   2  -6 -17     92.52    261.40     76.90   4%1 o
   2  -6 -16     10.07     58.70     70.80   4%1 <
   2  -6 -15     64.32     90.80     79.30   4%1 <
   3  -7  11    153.38    338.10     72.40   4%1 o
   3  -7  12     86.16     99.40     63.10   4%1 <
   3  -7  13      9.35    -16.90     53.50   4%1 <
   3  -7  14     14.37     52.00     53.10   4%1 <
  -3   7 -14     87.38    120.20     62.60   5%1 <
  -3   7 -13      4.64     41.20     61.00   5%1 <
  -3   7 -12    176.47    211.50     71.70   5%1 <
  -3   7 -11    179.75    371.30     80.60   5%1 o
  -3   7 -10     61.73    455.50     89.10   5%1 o
  -3   7  -9     20.74    219.20     82.10   5%1 <
  -3   7  -8     47.81    271.50     87.60   5%1 o
  -3   7  -7     65.88    285.00     97.60   5%1 <
  -3   7  -6     64.05    201.40    102.10   5%1 <
  -3   7  -5    111.95    113.60    111.40   5%1 <
  -3   7  -4    198.61    335.90    118.70   5%1 <
  -3   7  -3     53.61    240.10    117.80   5%1 <
  -3   7  -2    134.08    146.10    127.10   5%1 <
  -3   7  -1     80.05    475.20    138.40   5%1 o
  -3   7   0    505.86   1669.10    172.70   5%1 o
  -2   4  12    130.21    482.10    103.20   5%1 o
  -2   4  13    227.10    502.30    101.80   5%1 o
  -2   4  14    882.95    924.90    102.70   5%1 o
  -2   4  15    167.85    181.00     85.00   5%1 <
  -2   4  16     62.67     25.00     74.30   5%1 <
  -2   4  17     25.42    163.80     64.50   5%1 <
  -2   4  18     40.45     37.20     57.20   5%1 <
  -2   4  19      4.03    -31.10     54.10   5%1 <
  -2   4  20     30.43    113.00     53.40   5%1 <
  -1   1  19     41.24     18.30     61.70   5%1 <
  -1   1  20     66.56    303.20     68.10   5%1 o
  -1   1  21     29.92     45.90     57.50   5%1 <
  -1   1  22     67.54    102.00     56.20   5%1 <
   0   0 -21    178.17    129.60     64.30   5%1 <
   0   0 -20    134.38    315.60     72.90   5%1 o
   0   0 -19     43.80     31.80     72.70   5%1 <
   0   0 -18    636.25   2498.10    131.00   5%1 o
   0   0 -17    509.15    171.00     82.50   5%1 <
   0   0 -16    161.20     85.10     78.00   5%1 <
   0   0 -15    492.67    567.90     94.80   5%1 o
   0   0 -14    610.40    524.10     95.70   5%1 o
   0   0 -13    884.07   1087.40    111.20   5%1 o
   0   0 -12    591.22   2080.70    138.60   5%1 o
   0   0 -11    888.29    628.70    119.10   5%1 o
   0   0 -10    779.27   1508.10    135.00   5%1 o
   0   0  -9   2306.00   1842.40    160.80   5%1 o
   0   0  -8   3811.00   3389.60    196.30   5%1 o
   0   0  -7  10433.00   7426.50    246.60   5%1 o
   0   0  -6   2259.40   1821.70    218.40   5%1 o
   0   0  -5  14742.00   9831.60    319.20   5%1 o
   1  -3 -21      7.07      3.90     51.20   5%1 <
   1  -3 -20    103.88    344.80     70.60   5%1 o
   1  -3   8   3735.80   6641.60    221.40   5%1 o
   1  -3   9    607.77    141.30    108.50   5%1 <
   1  -3  10    318.71    318.40    100.10   5%1 o
   1  -3  11    254.76    365.10     96.60   5%1 o
   1  -3  12    337.22    703.60     93.30   5%1 o
   1  -3  13     55.10     94.40     76.60   5%1 <
   1  -3  14    104.50    106.20     64.50   5%1 <
   1  -3  15     30.00    -15.20     70.60   5%1 <
   1  -3  16     45.29    177.40     67.30   5%1 <
   1  -3  17     87.62    126.20     67.40   5%1 <
   1  -3  18     65.96    173.60     60.00   5%1 <
   1  -3  19      5.88     29.40     56.70   5%1 <
   2  -6  12    261.58    333.30     72.90   5%1 o
   2  -6  13     23.07     55.20     58.20   5%1 <
   2  -6  14     31.04     66.10     58.40   5%1 <
   2  -6  15    119.62    201.20     64.50   5%1 o
   2  -6  16    127.73    178.40     62.30   5%1 <
   2  -6  17     43.63    153.00     58.50   5%1 <
  -3   5  18     58.58    117.20     54.50   6%1 <
  -3   5  19     12.22     -4.30     34.30   6%1 <
  -2   4   8    691.40   2582.10    160.30   6%1 o
  -2   4   9     81.54    157.40    113.50   6%1 <
  -2   4  10   2198.70   2989.10    158.90   6%1 o
  -2   4  11    413.83    459.90    111.90   6%1 o
  -2   6 -17     55.85     56.00     50.20   6%1 <
  -2   6 -16    150.36    131.20     56.40   6%1 <
  -2   6 -15    109.88     86.40     53.80   6%1 <
  -2   6 -14     48.29     91.50     55.40   6%1 <
  -1   1  13    612.18    338.60     83.00   6%1 o
  -1   1  14    610.31    332.00     80.90   6%1 o
  -1   1  15     52.88   -102.80     70.20   6%1 <
  -1   1  16     90.39     75.50     80.40   6%1 <
  -1   1  17     45.83    142.70     70.60   6%1 <
  -1   1  18    278.24    264.50     70.30   6%1 o
  -1   3 -20     22.51     33.20     51.10   6%1 <
  -1   3 -19      9.48    -28.20     55.40   6%1 <
  -1   3 -18    151.35    221.60     64.70   6%1 o
  -1   3 -17     94.42    120.00     66.70   6%1 <
  -1   3 -16     55.82    111.90     69.60   6%1 <
  -1   3 -15     40.52     46.60     67.20   6%1 <
  -1   3 -14     68.60    228.50     72.00   6%1 o
  -1   3 -13     46.66     59.70     76.20   6%1 <
  -1   3 -12    342.08    669.10     92.90   6%1 o
  -1   3 -11    243.82    183.80     95.20   6%1 <
  -1   3 -10    247.35    321.20     88.80   6%1 o
  -1   3  -9    545.40     56.70     99.10   6%1 <
  -1   3  -8   4273.30   2625.20    155.80   6%1 o
  -1   3  -7   1807.20   1771.10    157.20   6%1 o
  -1   3  -6   2724.70   3529.60    177.00   6%1 o
   0  -2  16     84.77    -37.50     57.60   6%1 <
   0  -2  17    377.76    187.00     60.50   6%1 o
   0  -2  18    768.57    177.10     69.40   6%1 <
   0  -2  19    171.61     55.30     57.20   6%1 <
   0  -2  20     19.86    101.80     54.50   6%1 <
   0  -2  21      7.84     41.20     50.90   6%1 <
   1  -5  18      7.50     23.90     41.80   6%1 <
   1  -3   4   2271.80   1337.00    174.50   6%1 o
   1  -3   5   1475.70    566.80    147.00   6%1 o
   1  -3   6   2625.20   3354.80    182.50   6%1 o
   1  -3   7   1939.90   1294.90    160.20   6%1 o
   1  -1 -22    187.70    153.80     47.40   6%1 o
   1  -1 -21     78.08    121.90     48.80   6%1 <
   1  -1 -20    109.29    247.20     57.90   6%1 o
   1  -1 -19     40.48     60.00     55.40   6%1 <
   2  -6   6    132.33    113.80     92.00   6%1 <
   2  -6   7    220.35    240.60     81.10   6%1 <
   2  -6   8    986.14    531.30     90.10   6%1 o
   2  -6   9    302.05    469.60     87.70   6%1 o
   2  -6  10     94.47    173.80     82.40   6%1 <
   2  -6  11    359.03    576.60     88.30   6%1 o
   2  -4 -20     42.53    -48.60     45.80   6%1 <
   2  -4 -19     19.05     47.60     52.20   6%1 <
   2  -4 -18     29.68    -25.30     57.50   6%1 <
   2  -4 -17     12.77    133.80     65.60   6%1 <
   2  -4 -16     24.53     47.10     69.90   6%1 <
   2  -4 -15    167.50    144.60     69.40   6%1 <
   2  -4 -14    903.76    471.30     89.20   6%1 o
   3  -9   7     45.91     90.70     61.50   6%1 <
   3  -9   8     37.49      2.50     24.30   6%1 <
   3  -7 -15     25.21     12.00     61.10   6%1 <
   3  -7 -14     52.10     47.80     70.10   6%1 <
   3  -7 -13     17.40    134.20     78.30   6%1 <
   3  -7 -12     59.32    124.90     80.80   6%1 <
   3  -7 -11    409.21    700.80    110.80   6%1 o
  -4   8  11     68.14    129.90     96.50   7%1 <
  -4   8  12    190.44    264.40     89.60   7%1 <
  -3   5  14    116.25     72.50     73.30   7%1 <
  -3   5  15     27.34     95.00     70.90   7%1 <
  -3   5  16     13.60     62.00     69.00   7%1 <
  -3   5  17     35.48    105.30     60.80   7%1 <
  -2   2  17    132.21    172.50     70.70   7%1 <
  -2   2  18    389.60    275.40     68.60   7%1 o
  -2   2  19    204.17    204.00     62.40   7%1 o
  -2   2  20     61.24    220.60     57.20   7%1 o
  -2   2  21     42.08     21.90     45.40   7%1 <
  -2   4   7   1609.00   1243.50    151.30   7%1 o
  -2   6 -13     22.13    -48.10     57.60   7%1 <
  -2   6 -12    334.19    360.30     71.40   7%1 o
  -2   6 -11    415.72    549.90     82.90   7%1 o
  -2   6 -10     60.49     19.40     64.60   7%1 <
  -2   6  -9    271.96    532.80     87.60   7%1 o
  -2   6  -8   1210.60   1635.90    117.10   7%1 o
  -2   6  -7    171.61    274.30     81.80   7%1 o
  -1  -1  19     47.38     -2.60     54.50   7%1 <
  -1  -1  20    132.72    210.90     55.90   7%1 o
  -1  -1  21     19.22     96.10     50.30   7%1 <
  -1  -1  22    118.11     52.60     50.80   7%1 <
  -1   1   9    979.35    848.70    148.80   7%1 o
  -1   1  10   5991.80   6078.90    206.40   7%1 o
  -1   1  11    746.29    958.20    128.70   7%1 o
  -1   1  12     30.18    -18.40     79.10   7%1 <
  -1   3  -5   1198.20   1635.60    149.50   7%1 o
  -1   3  -4   2325.70   1602.70    168.80   7%1 o
   0  -4  20     22.13     -3.30     44.80   7%1 <
   0  -2  11   5108.20   3692.10    166.30   7%1 o
   0  -2  12    579.20    346.90     93.60   7%1 o
   0  -2  13    123.81    109.70     73.30   7%1 <
   0  -2  14     50.36     42.40     68.70   7%1 <
   0  -2  15    365.57    345.30     76.40   7%1 o
   0   2 -21     10.79     31.70     37.50   7%1 <
   0   2 -20     21.85     61.50     51.30   7%1 <
   0   2 -19    222.35    139.60     59.20   7%1 <
   0   2 -18   1000.60    970.20     87.10   7%1 o
   0   2 -17    429.50    299.40     67.20   7%1 o
   0   2 -16     64.99     32.20     52.50   7%1 <
   0   2 -15    319.03    355.00     73.50   7%1 o
   0   2 -14     16.48     23.30     66.20   7%1 <
   1  -5  12     36.18     83.80     67.20   7%1 <
   1  -5  13    149.96    120.10     67.40   7%1 <
   1  -5  14     84.28     70.60     63.90   7%1 <
   1  -5  15     18.96     49.60     52.00   7%1 <
   1  -5  16     22.31     32.00     50.00   7%1 <
   1  -5  17     47.60     24.30     49.70   7%1 <
   1  -3   3   6447.20   6977.40    247.10   7%1 o
   1  -1 -18    332.34    240.30     58.80   7%1 o
   1  -1 -17     55.16    165.60     56.00   7%1 <
   1  -1 -16     85.77     15.90     62.60   7%1 <
   1  -1 -15     71.54     30.60     73.40   7%1 <
   1  -1 -14    853.57    861.90     89.80   7%1 o
   1  -1 -13    788.86    416.00     88.00   7%1 o
   1  -1 -12     31.90    101.80     74.30   7%1 <
   1  -1 -11    713.49    867.00    115.70   7%1 o
   2  -6   4   1348.40   1522.50    129.60   7%1 o
   2  -6   5   1023.20   1189.30    121.60   7%1 o
   2  -4 -13    355.26    413.40     86.90   7%1 o
   2  -4 -12    125.38    342.90     93.20   7%1 o
   2  -4 -11    427.87    546.80    100.60   7%1 o
   2  -4 -10   2486.20   2137.80    136.90   7%1 o
   2  -4  -9    101.25    328.10    111.10   7%1 <
   3  -9   4    151.52    135.00     74.20   7%1 <
   3  -9   5     69.92    141.90     67.40   7%1 <
   3  -9   6     28.70     -5.30     68.60   7%1 <
   3  -7 -10   2193.30   3355.20    158.60   7%1 o
   3  -7  -9   1921.20   1764.90    148.10   7%1 o
   3  -7  -8    640.99    772.00    134.50   7%1 o
  -4   8  10   1751.40   3191.80    163.50   8%1 o
  -3   3  20     26.30     56.40     41.90   8%1 <
  -3   3  21     12.35     24.40     51.20   8%1 <
  -3   5  12     97.26     93.10     83.40   8%1 <
  -3   5  13    110.85    325.10     86.40   8%1 o
  -3   5  14     78.71     72.50     73.30   8%1 <
  -3   9  -8     30.92    144.30     55.20   8%1 <
  -2   0  21    254.55    179.30     47.80   8%1 o
  -2   0  22     22.57     21.00     36.30   8%1 <
  -2   2  14    326.57    392.50     78.60   8%1 o
  -2   2  15    124.55    -20.90     63.70   8%1 <
  -2   2  16     58.87     53.20     62.30   8%1 <
  -2   6  -6    152.07    109.20     81.00   8%1 <
  -2   6  -5    768.16    523.30     93.10   8%1 o
  -1  -1  15     33.17    -38.80     51.10   8%1 <
  -1  -1  16     34.95     59.80     61.10   8%1 <
  -1  -1  17     31.97     67.40     52.30   8%1 <
  -1  -1  18    202.35    148.60     62.20   8%1 <
  -1   1   7   3012.90   2949.40    161.80   8%1 o
  -1   1   8    955.40   1023.30    125.00   8%1 o
  -1   3  -2   3503.80    933.00    173.20   8%1 o
  -1   5 -18     10.77     -3.60     48.80   8%1 <
  -1   5 -17     27.74    -33.10     49.70   8%1 <
  -1   5 -16      5.37    -23.60     43.10   8%1 <
  -1   5 -15     13.15      0.60     50.00   8%1 <
  -1   5 -14     27.01     62.00     54.00   8%1 <
  -1   5 -13    235.65    253.80     62.30   8%1 o
  -1   5 -12     79.69    102.40     54.00   8%1 <
   0  -4  16     22.02    -16.20     43.40   8%1 <
   0  -4  17    119.13    -10.90     51.50   8%1 <
   0  -4  18      7.10     44.10     40.90   8%1 <
   0  -4  19     35.93     43.00     44.70   8%1 <
   0  -2   9    271.55    106.30    109.40   8%1 <
   0  -2  10   4477.40   4538.70    179.50   8%1 o
   0   2 -13    165.54    345.10     73.60   8%1 o
   0   2 -12    392.19    720.80     83.90   8%1 o
   0   2 -11   3038.50   1306.20    115.20   8%1 o
   0   2 -10   4704.60   4637.90    165.70   8%1 o
   1  -5   9    109.30     85.30     64.30   8%1 <
   1  -5  10     25.14     19.30     68.40   8%1 <
   1  -5  11      3.95     80.50     62.50   8%1 <
   1  -1 -10   3606.20   4417.40    174.90   8%1 o
   1  -1  -9    728.31    335.60    121.40   8%1 <
   1  -1  -8    775.09   1021.00    115.50   8%1 o
   1   1 -22    114.70     59.90     39.80   8%1 <
   1   1 -21     39.16     31.50     47.40   8%1 <
   1   1 -20    108.85    112.20     51.00   8%1 <
   1   1 -19     20.95     52.70     43.90   8%1 <
   2  -8   9    143.01    103.70     56.20   8%1 <
   2  -8  10    107.04     61.70     58.30   8%1 <
   2  -8  11    286.70    227.10     61.10   8%1 o
   2  -8  12    305.03     88.70     49.50   8%1 <
   2  -6   2     99.18     60.40    106.00   8%1 <
   2  -4  -8    504.68   1539.60    135.50   8%1 o
   2  -4  -7    961.86    646.70    126.10   8%1 o
   2  -2 -21     30.53     -1.30     39.80   8%1 <
   2  -2 -20     52.54     70.70     49.10   8%1 <
   2  -2 -19     91.14     21.80     51.70   8%1 <
   2  -2 -18    214.60    260.80     56.90   8%1 o
   2  -2 -17     38.35    116.10     52.40   8%1 <
   3  -9   2     48.57     67.70     74.00   8%1 <
   3  -9   3     26.15     73.90     73.60   8%1 <
   3  -7  -7    794.25    635.20    131.90   8%1 o
   3  -5 -19      6.69     27.90     43.20   8%1 <
   3  -5 -18     24.14     34.80     50.60   8%1 <
   3  -5 -17     22.47     67.40     53.80   8%1 <
   3  -5 -16     10.48    137.50     50.20   8%1 <
  -4   6  16    404.30    599.50     75.10   9%1 o
  -4   6  17    535.74    367.50     68.70   9%1 o
  -4   8   9   3904.30   6041.90    208.30   9%1 o
  -3   3  17    216.46    103.80     51.50   9%1 <
  -3   3  18     16.45     40.80     48.10   9%1 <
  -3   3  19     25.81     42.50     53.50   9%1 <
  -3   5  10   1213.60   1470.50    112.60   9%1 o
  -3   5  11    895.54   1135.60    107.10   9%1 o
  -3   9  -7     47.94     46.00     50.40   9%1 <
  -3   9  -6     20.49     34.50     58.00   9%1 <
  -3   9  -5     62.68     -3.00     53.30   9%1 <
  -2   0  18     15.72    165.90     47.40   9%1 o
  -2   0  19    212.03     40.80     55.30   9%1 <
  -2   0  20    198.81    227.70     64.50   9%1 o
  -2   2  12    183.45     45.50     59.80   9%1 <
  -2   2  13   1094.20    593.30     89.80   9%1 o
  -2   4   5   2536.40   3200.70    203.70   9%1 o
  -2   6  -4   1217.50   1231.70    114.00   9%1 o
  -2   6  -3    911.59   1534.40    117.00   9%1 o
  -2   8 -12    440.85    265.50     57.00   9%1 o
  -2   8 -11    335.78    262.80     55.40   9%1 o
  -1  -3  18     77.66     68.10     41.20   9%1 <
  -1  -3  19     15.15     -5.10     42.20   9%1 <
  -1  -3  20     54.38     45.20     45.20   9%1 <
  -1  -3  21      6.03    -33.50     41.80   9%1 <
  -1  -1  12      9.74     78.00     56.00   9%1 <
  -1  -1  13    583.64    235.60     63.20   9%1 o
  -1  -1  14    571.91    293.50     73.40   9%1 o
  -1   1   6   2340.90   2562.40    160.80   9%1 o
  -1   5 -11     12.15    -27.60     50.50   9%1 <
  -1   5 -10     34.13     20.70     57.30   9%1 <
  -1   5  -9    104.27    160.50     58.00   9%1 <
   0  -4  13     53.61     76.10     47.50   9%1 <
   0  -4  14     33.70    105.20     52.70   9%1 <
   0  -4  15    234.36    168.90     58.10   9%1 <
   0  -2   7    570.90    742.20     98.90   9%1 o
   0  -2   8   3804.30   3753.60    164.80   9%1 o
   0   2  -9    429.43     91.30    115.00   9%1 <
   0   2  -8   3949.10   4198.40    160.40   9%1 o
   0   4 -20     46.13     59.80     43.70   9%1 <
   0   4 -19     68.87     20.60     37.70   9%1 <
   0   4 -18      7.73     25.00     39.90   9%1 <
   0   4 -17    145.35    119.20     46.00   9%1 <
   0   4 -16     25.05     -6.50     39.60   9%1 <
   1  -7  13     23.44     24.60     44.40   9%1 <
   1  -7  14    131.20     68.50     41.10   9%1 <
   1  -7  15     25.68     25.70     43.40   9%1 <
   1  -5   7    152.63    119.80     63.70   9%1 <
   1  -5   8    157.06    225.40     69.10   9%1 o
   1  -1  -7   4466.90   3788.10    164.40   9%1 o
   1   1 -18    268.69    148.30     54.90   9%1 <
   1   1 -17     41.45     33.10     49.80   9%1 <
   1   1 -16     68.24     70.20     49.00   9%1 <
   1   1 -15     40.33     39.00     41.00   9%1 <
   1   1 -14    680.07    435.70     68.40   9%1 o
   2  -8   7    213.40    159.00     64.40   9%1 <
   2  -8   8    508.10    355.80     66.60   9%1 o
   2  -6   1   6356.10   5999.30    198.70   9%1 o
   2  -4  -6   2248.30   2058.40    160.80   9%1 o
   2  -2 -16     55.59     15.80     55.50   9%1 <
   2  -2 -15    137.16      9.50     49.00   9%1 <
   2  -2 -14    515.98    354.40     64.00   9%1 o
   2  -2 -13   1053.50    516.50     67.80   9%1 o
   2   0 -22     42.40      1.00     37.20   9%1 <
   3  -9   1     97.53    105.00     77.80   9%1 <
   3  -5 -15      8.94    108.20     57.30   9%1 <
   3  -5 -14     39.05     59.60     56.20   9%1 <
   3  -5 -13    213.49    209.80     61.30   9%1 o
   3  -3 -21     21.83     10.80     37.10   9%1 <
  -4   4  19     72.19    102.00     53.80  10%1 <
  -4   4  20     12.93      6.00     41.00  10%1 <
  -4   6  14    304.49    343.00     71.20  10%1 o
  -4   6  15     13.86     78.10     57.50  10%1 <
  -4   8   8    182.17    381.10    143.30  10%1 <
  -3   1  20    644.79    586.70     72.20  10%1 o
  -3   1  21     42.75     42.50     44.60  10%1 <
  -3   1  22      9.56     25.80     40.20  10%1 <
  -3   3  15    104.12     58.30     64.10  10%1 <
  -3   3  16    431.46    592.90     73.40  10%1 o
  -3   5   9     73.29    541.40    106.40  10%1 o
  -3   5  10   1477.90   1470.50    112.60  10%1 o
  -3   9  -4    119.42     18.30     59.60  10%1 <
  -3   9  -3    169.37    114.70     70.00  10%1 <
  -2  -2  20     93.98    191.60     52.90  10%1 o
  -2  -2  21     39.93    -34.40     34.50  10%1 <
  -2   0  15    612.31    407.90     67.70  10%1 o
  -2   0  16    229.72    -14.10     52.30  10%1 <
  -2   0  17    757.06    496.10     63.30  10%1 o
  -2   2  10  18211.00  21791.30    341.10  10%1 o
  -2   2  11   4682.80   4427.80    170.00  10%1 o
  -2   6  -2    138.57    101.50     95.70  10%1 <
  -2   8 -10    153.46    109.40     53.40  10%1 <
  -2   8  -9    232.13    131.00     54.90  10%1 <
  -2   8  -8    550.67    555.20     72.80  10%1 o
  -1  -3  15     48.47     34.40     46.60  10%1 <
  -1  -3  16    203.49     30.90     45.00  10%1 <
  -1  -3  17    121.37    138.40     48.70  10%1 <
  -1  -1  11    682.84    161.00     69.40  10%1 <
  -1   5  -8    148.88    309.60     63.30  10%1 o
  -1   5  -7    169.39    210.50     66.50  10%1 o
  -1   7 -15     26.06    -64.60     42.80  10%1 <
  -1   7 -14    189.07    130.90     45.90  10%1 <
   0  -6  15     20.10     50.00     37.70  10%1 <
   0  -6  16     61.60     11.20     34.40  10%1 <
   0  -6  17     14.22     -5.30     36.00  10%1 <
   0  -4  11    149.67     51.00     48.10  10%1 <
   0  -4  12    602.83    358.40     58.10  10%1 o
   0  -2   6   5053.70   5391.80    179.20  10%1 o
   0   2  -7    798.30    730.90     90.90  10%1 o
   0   2  -6   4760.50   6114.30    191.80  10%1 o
   0   4 -15    290.76    230.40     54.10  10%1 o
   0   4 -14     45.64    136.50     45.50  10%1 <
   0   4 -13     86.95     34.60     52.40  10%1 <
   0   4 -12    801.90    505.70     71.70  10%1 o
   1  -7  10     56.17     97.60     48.80  10%1 <
   1  -7  11     55.52     34.50     41.70  10%1 <
   1  -7  12    137.15     86.30     41.50  10%1 <
   1  -5   6    124.53    187.20     65.80  10%1 <
   1  -1  -6   2592.90   2088.70    147.50  10%1 o
   1   1 -13    760.77    257.10     60.00  10%1 o
   1   1 -12     12.35     27.60     57.90  10%1 <
   1   3 -21     14.03    -13.50     36.10  10%1 <
   1   3 -20     82.11     42.90     38.30  10%1 <
   1   3 -19     14.54     23.90     36.80  10%1 <
   1   3 -18     82.37     53.00     48.20  10%1 <
   2  -8   5     60.15    116.40     54.00  10%1 <
   2  -8   6    134.37    172.70     59.00  10%1 <
   2  -2 -13   1315.50    516.50     67.80  10%1 o
   2  -2 -12    208.81     11.10     54.40  10%1 <
   2  -2 -11   5010.30   4769.80    168.00  10%1 o
   2   0 -21    577.64    280.00     50.90  10%1 o
   2   0 -20    328.56    287.70     57.60  10%1 o
   2   0 -19    243.34     57.70     44.70  10%1 <
   2   0 -18     14.03    204.70     55.70  10%1 o
   2   0 -17    722.79    394.40     65.60  10%1 o
   3  -5 -12     61.00     76.50     66.50  10%1 <
   3  -5 -11    973.44   1040.80    104.50  10%1 o
   3  -3 -20     44.50     11.10     34.60  10%1 <
   3  -3 -19     46.52     21.20     37.80  10%1 <
   3  -3 -18     14.89     72.00     44.80  10%1 <
   3  -3 -17    144.26     90.90     51.00  10%1 <
   4  -8 -13    661.36    350.80     74.80  10%1 o
   4  -8 -12    192.84    185.20     71.70  10%1 <
  -4   2  21     23.60     16.20     47.00  11%1 <
  -4   4  17    440.89    351.10     67.70  11%1 o
  -4   4  18     41.05     86.00     55.80  11%1 <
  -4   6  13    904.66    799.80     98.30  11%1 o
  -3  -1  21     56.85     85.90     46.20  11%1 <
  -3  -1  22     21.72     23.20     44.20  11%1 <
  -3   1  17    513.57    289.10     70.60  11%1 o
  -3   1  18    109.89    117.90     59.10  11%1 <
  -3   1  19    545.63    495.90     72.30  11%1 o
  -3   3  13     68.98    163.90     71.30  11%1 <
  -3   3  14     72.37     42.00     65.30  11%1 <
  -3   5   9     63.33    541.40    106.40  11%1 o
  -3   9  -2     55.87    260.20     87.40  11%1 <
  -2  -2  17     86.51      5.20     50.80  11%1 <
  -2  -2  18    439.40    261.40     64.60  11%1 o
  -2  -2  19    167.65    182.70     47.50  11%1 o
  -2   0  13    305.30    228.10     75.40  11%1 o
  -2   0  14    513.52    617.30     76.90  11%1 o
  -2   2   9   3410.80   3566.20    168.60  11%1 o
  -2   6  -1   7273.10  10158.00    249.70  11%1 o
  -2   8  -7    250.22    321.90     73.50  11%1 o
  -1  -5  17    178.38     76.40     51.00  11%1 <
  -1  -5  18     39.64     57.50     41.40  11%1 <
  -1  -5  19     29.92     63.90     33.60  11%1 <
  -1  -3  13   1066.30   1184.40     94.80  11%1 o
  -1  -3  14     78.44     16.00     55.80  11%1 <
  -1  -1   9   1389.30   1523.70    125.20  11%1 o
  -1  -1  10   5750.20   5966.40    188.30  11%1 o
  -1   5  -6     55.36    442.80     90.70  11%1 o
  -1   7 -13     14.79     62.10     44.50  11%1 <
  -1   7 -12    168.27    153.80     61.50  11%1 <
  -1   7 -11     40.40     90.50     60.30  11%1 <
   0  -6  13    144.31    104.50     54.30  11%1 <
   0  -6  14    185.60    183.20     49.20  11%1 o
   0  -4   9    191.83    240.30     75.40  11%1 o
   0  -4  10    205.95    408.70     65.50  11%1 o
   0  -2   5   2676.40   4992.40    195.70  11%1 o
   0   2  -5   3448.70   4562.80    198.80  11%1 o
   0   4 -11     30.15     95.40     68.00  11%1 <
   0   4 -10    200.40    444.80     79.50  11%1 o
   0   6 -17     10.56     34.70     48.90  11%1 <
   0   6 -16     91.97     86.90     47.50  11%1 <
   1  -7   8    318.86    291.10     65.90  11%1 o
   1  -7   9    217.79    284.20     65.80  11%1 o
   1  -5   5    467.73    281.80     74.20  11%1 o
   1  -1  -5  31226.00  27330.50    393.80  11%1 o
   1   1 -11    757.08    745.70     90.90  11%1 o
   1   1 -10   4791.50   5109.80    185.50  11%1 o
   1   3 -17    171.82    112.40     55.70  11%1 <
   1   3 -16    140.74     96.30     58.20  11%1 <
   1   3 -15     27.95     28.70     63.10  11%1 <
   2  -8   4    371.18    218.30     69.30  11%1 o
   2  -2 -10  20456.00  16756.70    305.40  11%1 o
   2   0 -17    759.41    394.40     65.60  11%1 o
   2   0 -16     50.32     21.00     63.50  11%1 <
   2   0 -15    761.13    377.00     76.40  11%1 o
   2   2 -21     11.66     49.80     46.00  11%1 <
   2   2 -20     67.20     98.10     57.10  11%1 <
   3  -5 -11   1080.90   1040.80    104.50  11%1 o
   3  -5 -10   1709.90   1569.40    128.30  11%1 o
   3  -3 -16    168.39    233.20     66.60  11%1 o
   3  -3 -15     86.01    252.20     70.00  11%1 o
   3  -1 -22     25.32     71.00     44.20  11%1 <
   3  -1 -21    105.43    135.80     50.90  11%1 <
   3  -1 -20    512.42    352.80     64.20  11%1 o
   4  -8 -11    153.16     -0.80     88.10  11%1 <
   4  -6 -17    439.11    239.60     60.40  11%1 o
   4  -6 -16    508.85    296.40     71.40  11%1 o
   4  -6 -15     34.34     39.60     63.90  11%1 <
   4  -4 -20     27.53    -35.40     50.30  11%1 <
  -5   5  19    157.81    261.90     63.00  12%1 o
  -5   7  15     72.99    -83.50     73.90  12%1 <
  -4   2  19    139.59    124.70     63.30  12%1 <
  -4   2  20    122.92    129.70     57.80  12%1 <
  -4   4  16    205.23    124.90     71.50  12%1 <
  -4   6  12    195.30     82.30     87.80  12%1 <
  -3  -1  19    562.97    588.10     86.00  12%1 o
  -3  -1  20    637.36    564.50     77.80  12%1 o
  -3   1  16     67.44     -6.70     76.30  12%1 <
  -3   3  12   2015.70   1442.60    119.20  12%1 o
  -3   5   8   1363.60    911.50    132.90  12%1 o
  -3   9  -1    193.89    357.70    108.10  12%1 o
  -2  -4  19      5.72     35.80     49.80  12%1 <
  -2  -4  20     55.61    -12.30     41.50  12%1 <
  -2  -2  15    188.14    174.20     64.70  12%1 <
  -2  -2  16    184.25    108.20     65.60  12%1 <
  -2   0  12     91.46    104.10     86.80  12%1 <
  -2   2   8   3078.00   6682.10    228.80  12%1 o
  -2   8  -5    151.31    130.70     73.80  12%1 <
  -1  -5  15    475.63    538.30     76.10  12%1 o
  -1  -5  16     28.48     24.60     45.40  12%1 <
  -1  -3  12    679.05    409.60     84.20  12%1 o
  -1  -1   8    991.20    984.80    136.80  12%1 o
  -1   5  -5    115.41    104.20    100.40  12%1 <
  -1   7 -10     93.28     15.50     66.00  12%1 <
  -1   7  -9    381.32    243.90     78.70  12%1 o
   0  -6  11   1221.60   1109.70    102.20  12%1 o
   0  -6  12    457.86    246.50     64.40  12%1 o
   0  -4   8    539.19    813.90     95.90  12%1 o
   0  -2   4   3268.20   4040.80    218.50  12%1 o
   0   4  -9    110.22     94.80     86.00  12%1 <
   0   6 -15     38.97      7.00     49.10  12%1 <
   0   6 -14    214.44     52.50     58.80  12%1 <
   0   6 -13    226.72     36.50     61.40  12%1 <
   1  -7   7    253.58    216.90     75.40  12%1 <
   1   1  -9   1649.10   1441.20    128.80  12%1 o
   1   3 -14    252.06     65.60     59.20  12%1 <
   1   3 -13   1341.10    632.60     91.30  12%1 o
   1   5 -19     26.23     16.10     47.40  12%1 <
   1   5 -18     69.72     27.50     47.70  12%1 <
   1   5 -17    164.28    110.30     51.70  12%1 <
   2  -8   3    189.84    198.90     86.50  12%1 <
   2  -2  -9   4240.00   3573.60    182.00  12%1 o
   2   0 -14    507.30    286.00     66.40  12%1 o
   2   0 -13    279.09    123.00     74.30  12%1 <
   2   2 -19    154.99     67.30     50.50  12%1 <
   2   2 -18    538.64      8.30     61.80  12%1 <
   2   2 -17    142.07     35.70     64.50  12%1 <
   3  -5  -9     67.64    323.40    114.10  12%1 <
   3  -3 -14    123.54     20.20     75.90  12%1 <
   3  -3 -13     94.21    198.70     91.00  12%1 <
   3  -1 -19    508.72    305.40     61.30  12%1 o
   3  -1 -18    122.18    -24.30     60.00  12%1 <
   3  -1 -17    622.26    365.20     80.90  12%1 o
   3   1 -22     21.60     -9.30     48.40  12%1 <
   4  -8 -10   3789.20   3831.30    185.60  12%1 o
   4  -6 -15     41.12     39.60     63.90  12%1 <
   4  -6 -14    440.49    156.50     80.40  12%1 <
   4  -4 -19    180.13    125.40     57.40  12%1 <
   4  -4 -18     28.54     -1.00     59.50  12%1 <
  -5   3  21    116.34     87.00     54.80  13%1 <
  -5   5  18     48.01     98.60     64.70  13%1 <
  -5   7  14    214.14    339.40     95.40  13%1 o
  -4   0  20   1254.50    940.90     99.30  13%1 o
  -4   0  21     21.36     -1.90     52.90  13%1 <
  -4   0  22     78.42    105.10     53.60  13%1 <
  -4   2  17    683.68    781.90     94.50  13%1 o
  -4   2  18    229.84     44.00     70.00  13%1 <
  -4   4  14     41.62    218.80     85.40  13%1 <
  -4   4  15    161.77    338.90     87.30  13%1 o
  -4   6  11    114.57    520.40    113.40  13%1 o
  -3  -3  20    169.57     39.00     56.60  13%1 <
  -3  -3  21     26.52     82.40     48.50  13%1 <
  -3  -1  17    481.11    307.80     82.80  13%1 o
  -3  -1  18    144.21    247.80     65.30  13%1 o
  -3   1  14     55.94    184.70     85.10  13%1 <
  -3   1  15    394.65    575.20     92.90  13%1 o
  -3   3  11   1122.50   1050.40    119.90  13%1 o
  -2  -4  17     31.85    140.90     65.60  13%1 <
  -2  -4  18     74.88     49.80     48.20  13%1 <
  -2  -2  14    683.25    837.70     99.70  13%1 o
  -2   0  11   4833.10   8408.20    233.00  13%1 o
  -2   6   0  15487.00  11576.70    295.20  13%1 o
  -2   8  -4    247.55     93.30     90.10  13%1 <
  -1  -5  13    404.82    290.70     79.10  13%1 o
  -1  -5  14    400.40    474.40     74.80  13%1 o
  -1  -3  10   2157.60   2106.10    137.40  13%1 o
  -1  -3  11    706.87    695.40    101.40  13%1 o
  -1  -1   7   5293.30   6631.40    235.40  13%1 o
  -1   5  -4   3119.20   2147.80    153.40  13%1 o
  -1   7  -8    359.11    406.10     84.60  13%1 o
   0  -8  12     55.64     80.30     59.60  13%1 <
   0  -6  10    874.88   1118.10    104.60  13%1 o
   0  -4   7   2525.50   1569.20    128.70  13%1 o
   0   4  -8    758.40   1274.10    122.80  13%1 o
   0   4  -7   1749.20   1247.90    134.00  13%1 o
   0   6 -12    348.85    135.70     71.00  13%1 <
   0   6 -11   1273.00   1487.80    110.00  13%1 o
   1  -7   6     91.46    340.50     89.00  13%1 o
   1  -5   3   6089.90   4958.90    201.90  13%1 o
   1   1  -8   1962.90   2086.80    162.00  13%1 o
   1   3 -12    734.24    718.20     96.20  13%1 o
   1   3 -11    534.29    837.40    105.00  13%1 o
   1   5 -16     45.69     68.40     64.30  13%1 <
   1   5 -15    120.80    209.00     71.60  13%1 <
   2  -8   2    193.27    125.10    103.10  13%1 <
   2  -2  -8   5833.20   4555.20    206.50  13%1 o
   2   0 -12    241.61    206.20     92.50  13%1 <
   2   0 -11   4913.20   7848.20    225.50  13%1 o
   2   2 -16     35.88     52.20     60.50  13%1 <
   2   2 -15    305.94    172.60     78.10  13%1 <
   2   4 -20     37.80    -77.60     51.80  13%1 <
   2   4 -19     25.29     55.70     52.60  13%1 <
   3  -3 -12   1894.20   2822.10    148.20  13%1 o
   3  -1 -16     97.04     19.00     71.30  13%1 <
   3  -1 -15    131.20    524.60     90.50  13%1 o
   3   1 -21     32.72     56.50     46.70  13%1 <
   3   1 -20    559.40    382.80     76.30  13%1 o
   3   1 -19    390.47    447.30     82.40  13%1 o
   4  -6 -13   1093.90   1029.50    114.10  13%1 o
   4  -4 -17    353.95    303.10     81.50  13%1 o
   4  -4 -16    230.90     90.00     77.30  13%1 <
   4  -2 -21     15.11     15.90     50.90  13%1 <
   4  -2 -20    124.85     84.60     59.40  13%1 <
   4  -2 -19    217.95    217.20     71.00  13%1 o
  -5   1  22     85.96     71.80     59.90  14%1 <
  -5   3  19     21.42    113.10     71.80  14%1 <
  -5   3  20     21.40     42.30     58.50  14%1 <
  -5   5  16    203.07    230.10     88.90  14%1 <
  -5   5  17     33.88     64.40     72.70  14%1 <
  -5   7  13    243.67    424.70    105.10  14%1 o
  -4  -2  21     32.00     65.60     57.80  14%1 <
  -4   0  19   1045.60    465.30     89.00  14%1 o
  -4   0  20   1234.20    940.90     99.30  14%1 o
  -4   2  16    396.59    331.30     88.10  14%1 o
  -4   2  17    633.66    781.90     94.50  14%1 o
  -4   4  13    208.36    714.90    108.80  14%1 o
  -4   6  10   3140.60   4627.80    193.00  14%1 o
  -3  -3  18     11.97    147.40     65.60  14%1 <
  -3  -3  19    125.66    145.20     56.10  14%1 <
  -3  -1  16     91.46    170.40     79.70  14%1 <
  -3   1  13   1383.80   1212.70    113.20  14%1 o
  -3   3  10   2117.20   2528.70    161.40  14%1 o
  -3   5   7    772.58   1748.80    175.60  14%1 o
  -3   9   0    318.60    379.00    127.20  14%1 <
  -2  -6  17    115.25    114.60     63.50  14%1 <
  -2  -4  15    155.21    200.00     78.40  14%1 <
  -2  -4  16     66.63     35.30     57.60  14%1 <
  -2  -2  12    154.81    117.40     86.60  14%1 <
  -2  -2  13    620.33    682.90     98.30  14%1 o
  -2   0  10    985.00   1854.30    155.50  14%1 o
  -2   2   7   5391.90   5387.70    233.90  14%1 o
  -2   8  -3    378.49    510.40    116.00  14%1 o
  -1  -7  14    114.30    261.80     71.90  14%1 o
  -1  -7  15     57.30     87.40     55.30  14%1 <
  -1  -5  12     39.36     83.00     74.20  14%1 <
  -1  -3   9    538.35   1415.60    144.90  14%1 o
  -1   5  -3   6683.40   7432.40    243.80  14%1 o
  -1   7  -7     90.49    187.60     84.30  14%1 <
  -1   7  -6    373.24    510.10    115.60  14%1 o
   0  -8  11    809.17    629.20     85.40  14%1 o
   0  -6   8    277.33    436.40     98.20  14%1 o
   0  -6   9    380.51    577.50     88.70  14%1 o
   0  -4   6   3160.60   5471.00    207.60  14%1 o
   0  -2   3  72341.00  53218.60    572.30  14%1 o
   0   6 -10    812.55    766.10    109.40  14%1 o
   1  -9   7     18.56     47.90     74.30  14%1 <
   1  -9   8     77.36    166.20     64.80  14%1 <
   1  -7   5     10.22    219.20    104.90  14%1 <
   1   1  -7   4224.50   5787.00    229.40  14%1 o
   1   3 -10   1997.40    714.50    121.50  14%1 o
   1   5 -14    238.21    399.00     79.20  14%1 o
   1   5 -13    556.68    682.20     94.80  14%1 o
   2  -2  -7   4447.50   5187.50    225.80  14%1 o
   2   0 -10   3484.80   3420.80    175.90  14%1 o
   2   2 -14    758.86   1069.80    100.80  14%1 o
   2   2 -13   1043.90    738.40    112.00  14%1 o
   2   4 -18     26.95     16.60     52.60  14%1 <
   2   4 -17     20.35     19.40     68.00  14%1 <
   3  -5  -8    884.20    785.80    141.80  14%1 o
   3  -3 -11    924.74    764.70    127.00  14%1 o
   3  -1 -14    145.85    136.70     88.00  14%1 <
   3   1 -18    109.39    181.00     75.60  14%1 <
   3   1 -17    283.02    319.40     84.10  14%1 o
   3   3 -21     34.56     68.00     48.30  14%1 <
   3   3 -20     57.54     59.80     67.90  14%1 <
   4  -8  -9   5403.90   6976.30    236.50  14%1 o
   4  -6 -12    261.82    292.60     95.60  14%1 o
   4  -4 -15    397.05    222.40     87.20  14%1 <
   4  -2 -19    212.61    217.20     71.00  14%1 o
   4  -2 -18    113.29     49.70     77.50  14%1 <
   4   0 -22     48.86    110.00     61.30  14%1 <
   4   0 -21     39.73    -41.50     61.80  14%1 <
   5  -5 -19    166.99    110.90     66.00  14%1 <
   5  -5 -18     97.76     42.80     67.80  14%1 <
   5  -3 -21     54.28     29.90     55.80  14%1 <
  -6   4  20     31.72     48.20     55.50  15%1 <
  -5  -1  22     96.11     56.30     50.80  15%1 <
  -5   1  20    626.26    436.90     81.10  15%1 o
  -5   1  21    262.63    190.40     72.90  15%1 <
  -5   3  18     20.72     52.90     66.60  15%1 <
  -5   5  15    355.54    197.20     93.60  15%1 <
  -5   7  12    349.97    535.90    112.40  15%1 o
  -4  -2  19    261.01    238.00     72.90  15%1 o
  -4  -2  20    120.05    130.40     62.10  15%1 <
  -4   0  17     50.09    121.10     78.70  15%1 <
  -4   0  18     83.35     41.00     70.60  15%1 <
  -4   2  15    200.59     35.40     81.60  15%1 <
  -4   4  12    770.58    672.30    114.90  15%1 o
  -3  -5  19     18.06      1.00     52.90  15%1 <
  -3  -3  17    234.33    154.80     72.70  15%1 <
  -3  -1  14    255.13    400.30     93.80  15%1 o
  -3  -1  15    133.43    125.90     72.00  15%1 <
  -3   1  12   2007.10   2291.80    144.10  15%1 o
  -3   3   9   4385.10   4510.30    205.60  15%1 o
  -2  -6  16      6.06     21.50     55.90  15%1 <
  -2  -4  14   1078.40    557.60     88.70  15%1 o
  -2  -2  11   5418.30   6641.20    209.70  15%1 o
  -2   0   9   1423.30    499.90    137.70  15%1 o
  -1  -7  13    188.77    112.10     62.70  15%1 <
  -1  -5  11    548.49    732.50    100.20  15%1 o
  -1  -3   8    251.30    253.70    122.70  15%1 <
  -1  -1   6   3364.80   3691.70    233.70  15%1 o
  -1   7  -6    453.36    510.10    115.60  15%1 o
  -1   9  -9     19.23     66.80     73.00  15%1 <
   0  -8  10    881.50    729.60     97.30  15%1 o
   0  -6   7    365.82    508.50    108.40  15%1 o
   0  -4   5   3003.60   2655.40    188.90  15%1 o
   0   4  -6   5618.90   4909.20    208.30  15%1 o
   0   6  -9    475.39    591.20    110.20  15%1 o
   0   8 -12     33.67     86.30     66.60  15%1 <
   1  -9   6      2.33    -13.40     75.40  15%1 <
   1  -7   4   1031.30   1097.00    138.00  15%1 o
   1   1  -6   3155.90   3577.30    237.70  15%1 o
   1   3  -9    903.55    966.70    130.20  15%1 o
   1   5 -12    115.14    134.70     82.40  15%1 <
   1   7 -15     75.31    116.60     60.00  15%1 <
   2   0  -9   1677.30    707.80    134.00  15%1 o
   2   2 -12    202.17     25.50     77.20  15%1 <
   2   4 -16    142.32     66.90     70.90  15%1 <
   2   4 -15    236.98    111.60     75.30  15%1 <
   3  -3 -10   2467.50   2541.20    159.80  15%1 o
   3  -1 -13   1603.50   2751.80    151.80  15%1 o
   3   1 -16    103.71    252.70     85.20  15%1 <
   3   1 -15    173.25    193.50     74.30  15%1 <
   3   3 -19     53.25     71.30     65.80  15%1 <
   3   3 -18     19.57    -10.10     70.50  15%1 <
   4  -6 -11     23.95    222.10    118.30  15%1 <
   4  -4 -14     40.44    126.70     87.10  15%1 <
   4  -4 -13    187.16    496.70    110.70  15%1 o
   4  -2 -17   1143.60    733.70     94.90  15%1 o
   4  -2 -16    406.95    309.00     96.50  15%1 o
   4   0 -20    989.20    505.10     85.80  15%1 o
   4   0 -19   1130.00    739.20     97.40  15%1 o
   5  -7 -15     51.45     84.70     74.80  15%1 <
   5  -5 -17     57.53     53.60     75.70  15%1 <
   5  -3 -20     18.82     -7.60     55.40  15%1 <
   5  -3 -19     21.57    130.00     63.30  15%1 <
   5  -1 -22    112.03    113.40     60.00  15%1 <
  -6   2  21     21.99     55.80     55.20  16%1 <
  -6   4  19     49.77    111.20     59.90  16%1 <
  -6   6  17    204.82    147.90     68.30  16%1 <
  -5  -1  21    262.98     62.70     56.50  16%1 <
  -5   1  19    150.88    158.10     71.90  16%1 <
  -5   3  16    632.77    317.90     93.40  16%1 o
  -5   3  17    546.59    441.00     90.10  16%1 o
  -5   5  14    274.74    238.20     95.10  16%1 <
  -4  -4  20     21.40      3.70     52.60  16%1 <
  -4  -2  18    264.00     63.30     72.40  16%1 <
  -4  -2  19    270.37    238.00     72.90  16%1 o
  -4   0  16    135.91     77.30     78.70  16%1 <
  -4   2  14    629.19    973.60    113.60  16%1 o
  -4   6   9   7046.40   7444.80    233.40  16%1 o
  -3  -5  17     35.01     77.10     59.70  16%1 <
  -3  -5  18    108.33     87.60     61.60  16%1 <
  -3  -3  15    129.87     87.90     83.60  16%1 <
  -3  -3  16     85.60     96.50     76.50  16%1 <
  -3  -1  13   1262.50   2169.10    136.50  16%1 o
  -3   1  11    501.17    431.30    130.00  16%1 o
  -2  -6  14    290.61    169.80     76.60  16%1 <
  -2  -6  15     85.45     81.50     62.60  16%1 <
  -2  -4  12    887.32   1364.00    114.40  16%1 o
  -2  -4  13    351.31    145.20     79.00  16%1 <
  -2  -2  10  19876.00  15382.90    306.80  16%1 o
  -2   0   8   7822.20   8231.80    244.20  16%1 o
  -2   2   6  10330.00  14190.00    330.40  16%1 o
  -2   8  -2    242.33    251.40    123.70  16%1 <
  -1  -7  11    328.09    438.10     86.50  16%1 o
  -1  -7  12     37.59     12.20     71.70  16%1 <
  -1  -5  10   1485.10   1246.60    117.90  16%1 o
  -1   5  -2    794.61    876.60    183.10  16%1 o
  -1   7  -5     19.58     38.80    104.70  16%1 <
  -1   9  -8     36.90     31.00     76.20  16%1 <
   0  -8   9    101.46    105.70     80.50  16%1 <
   0   4  -5   2833.90   1630.90    187.30  16%1 o
   0   6  -8    489.64    471.00    107.10  16%1 o
   0   8 -11    693.85    635.20     93.00  16%1 o
   0   8 -10    880.74    624.10     99.20  16%1 o
   1   3  -8    297.13    335.10    138.00  16%1 <
   1   5 -11    493.05    857.80    103.50  16%1 o
   1   7 -14    190.72    122.50     74.30  16%1 <
   1   7 -13    135.52     -1.70     72.80  16%1 <
   2  -2  -6  11134.00  16025.00    343.00  16%1 o
   2   2 -11   5727.10   2047.90    147.40  16%1 o
   2   4 -14   1095.50    705.40    105.00  16%1 o
   2   4 -13    306.26    240.90     85.00  16%1 <
   2   6 -17    152.27     98.60     61.20  16%1 <
   2   6 -16      4.71     44.50     61.10  16%1 <
   3  -5  -7   1063.20   1681.50    172.10  16%1 o
   3  -3  -9   4540.40   5037.00    208.70  16%1 o
   3  -1 -12   1966.80   2812.40    149.00  16%1 o
   3   1 -14    169.60    225.60     91.90  16%1 <
   3   3 -17    266.10    153.90     74.80  16%1 <
   3   3 -16    273.09     87.30     76.90  16%1 <
   3   5 -19      5.20    -13.50     54.80  16%1 <
   4  -6 -10   3235.20   3538.30    184.90  16%1 o
   4  -2 -15    147.52    -60.30     81.20  16%1 <
   4   0 -18    115.60    -39.40     63.50  16%1 <
   4   0 -17     26.03    197.30     80.40  16%1 <
   4   2 -21     31.48     35.20     56.80  16%1 <
   4   2 -20    118.78     31.50     57.60  16%1 <
   5  -7 -14    264.88    308.50     92.60  16%1 o
   5  -5 -16    234.85    243.50     79.70  16%1 o
   5  -3 -18     10.46     41.10     66.40  16%1 <
   5  -1 -21    283.32    148.80     73.60  16%1 <
   5  -1 -20    636.10    520.10     85.00  16%1 o
  -6   0  22     12.83     56.10     47.80  17%1 <
  -6   2  20     12.16    109.10     63.70  17%1 <
  -6   4  18     92.18     -9.30     68.20  17%1 <
  -6   6  16    280.75     94.80     80.50  17%1 <
  -5  -3  21     73.55     52.70     48.80  17%1 <
  -5  -1  19    109.55    -39.30     65.30  17%1 <
  -5  -1  20    464.07    165.60     65.00  17%1 <
  -5   1  17    201.04    173.90     71.40  17%1 <
  -5   1  18     24.64     34.00     61.90  17%1 <
  -5   3  15    126.72    182.30     82.70  17%1 <
  -5   5  13     77.60     63.20     85.60  17%1 <
  -5   7  11    177.07    413.30    108.30  17%1 o
  -4  -4  18     24.52     37.60     46.90  17%1 <
  -4  -4  19     56.00     35.40     54.00  17%1 <
  -4  -2  17    724.62    372.40     81.30  17%1 o
  -4   0  15    525.02    284.70     81.60  17%1 o
  -4   2  13    626.12    349.40    102.50  17%1 o
  -4   4  11     71.82     77.80    103.30  17%1 <
  -3  -5  16      3.87     32.00     66.80  17%1 <
  -3  -3  14    118.81     88.70     75.50  17%1 <
  -3  -1  12   1205.40   1202.60    116.60  17%1 o
  -3   1  10   2580.30   2519.40    162.80  17%1 o
  -3   3   8   1787.70    916.20    174.10  17%1 o
  -2  -6  13    153.43    102.80     62.90  17%1 <
  -2  -4  11    213.59    281.10     77.90  17%1 o
  -1  -7  10    203.95    257.70     76.00  17%1 o
  -1  -7  11    257.33    438.10     86.50  17%1 o
  -1  -5   9    152.02    232.70     91.20  17%1 <
  -1  -3   7   1056.50   1327.60    148.90  17%1 o
  -1  -1   5  28209.00  26517.50    420.10  17%1 o
  -1   7  -4    840.18    714.90    130.00  17%1 o
  -1   9  -7     50.96     90.20     76.30  17%1 <
   0  -8   8    239.11    309.70     92.90  17%1 o
   0  -6   6    116.57    -58.50    103.50  17%1 <
   0  -4   4   3257.00   1878.50    187.70  17%1 o
   0   6  -7    391.50    441.50    118.30  17%1 o
   0   8  -9     77.60     33.00     79.20  17%1 <
   1  -9   5     14.95      9.90     87.80  17%1 <
   1  -7   3    830.78    397.00    127.60  17%1 o
   1   1  -5  27874.00  29003.40    443.40  17%1 o
   1   3  -7   2153.10   1952.50    155.80  17%1 o
   1   5 -10   1143.90   1188.70    120.80  17%1 o
   1   7 -12     40.74      6.10     73.00  17%1 <
   2  -8   0    154.49    821.00    158.80  17%1 o
   2   0  -8   6575.80   6815.80    227.50  17%1 o
   2   2 -10  16934.00  18486.30    329.10  17%1 o
   2   4 -13    247.93    240.90     85.00  17%1 <
   2   4 -12    190.59    426.00     92.50  17%1 o
   2   6 -15     40.48     73.70     64.60  17%1 <
   3  -1 -11    636.55   1076.40    133.10  17%1 o
   3   1 -13    607.38    982.80    126.10  17%1 o
   3   3 -16    211.44     87.30     76.90  17%1 <
   3   3 -15     86.11    199.70     82.50  17%1 <
   3   5 -18     71.86     31.30     60.40  17%1 <
   3   5 -17     16.72     57.00     54.00  17%1 <
   4  -4 -12    726.11    490.90    112.70  17%1 o
   4  -2 -14    610.11    543.50     98.80  17%1 o
   4   0 -16     72.90    153.30     78.40  17%1 <
   4   2 -19    199.76    208.20     72.40  17%1 <
   4   2 -18    301.35    120.10     75.20  17%1 <
   4   4 -20      8.31     62.20     55.00  17%1 <
   5  -7 -13    285.43    341.10     99.40  17%1 o
   5  -5 -15    334.29    259.00     89.00  17%1 <
   5  -3 -17    349.58    242.30     83.70  17%1 <
   5  -1 -19     80.24    106.90     82.10  17%1 <
   5   1 -22     67.84     65.80     49.90  17%1 <
   5   1 -21    154.64    144.60     65.60  17%1 <
   6  -4 -20     50.90     89.40     63.60  17%1 <
  -7   3  21     20.38     27.10     46.80  18%1 <
  -6   0  20    302.73     10.10     45.30  18%1 <
  -6   0  21     43.16     55.10     51.50  18%1 <
  -6   2  19      2.30    -29.50     58.30  18%1 <
  -6   4  17     49.36    -36.30     58.10  18%1 <
  -6   6  15     58.52     19.60     75.30  18%1 <
  -5  -3  20      8.99     -5.00     49.00  18%1 <
  -5  -1  18     26.00     71.70     53.30  18%1 <
  -5   1  16    801.37     39.80     70.10  18%1 <
  -4  -4  17    252.88     -3.80     64.80  18%1 <
  -4  -2  16    198.13     20.90     71.20  18%1 <
  -4   0  14    260.96    119.30     79.20  18%1 <
  -4   2  12    862.01    143.60     89.40  18%1 <
  -4   4  10    889.64    252.90    107.30  18%1 <
  -4   6   8    423.22    337.00    133.50  18%1 <
  -3  -5  15     11.41     53.40     51.70  18%1 <
  -3  -3  13     30.41    136.40     72.00  18%1 <
  -3  -1  11    320.79     53.50     99.00  18%1 <
  -2  -6  12     23.52     49.10     74.90  18%1 <
  -2  -2   9   2628.10   1483.60    145.30  18%1 o
  -2   0   7   4082.30   2153.80    192.40  18%1 o
  -2   8  -1    837.51   1011.70    147.70  18%1 o
  -1  -5   8    458.49    280.50     85.40  18%1 o
  -1  -3   6    261.17    199.60    130.90  18%1 <
  -1   9  -6     11.48     34.50     79.80  18%1 <
   0  -8   7    889.35    459.30     91.60  18%1 o
   0  -6   5    888.30    241.30    103.60  18%1 <
   0   4  -4   1323.70   1223.00    177.20  18%1 o
   0   6  -6    116.70      2.70     94.00  18%1 <
   0   8  -8    168.33    220.10     85.60  18%1 <
   1  -9   4      4.61     48.60     78.30  18%1 <
   1   5  -9    144.93    146.40     93.30  18%1 <
   1   7 -11    254.17    400.20     77.80  18%1 o
   2   0  -7   3216.30   8415.00    260.60  18%1 o
   2   2  -9   2311.90   1988.60    153.70  18%1 o
   2   4 -11    328.58    322.60     87.50  18%1 o
   2   6 -14    246.67    199.50     77.00  18%1 <
   2   6 -13     62.62     13.20     71.40  18%1 <
   3  -3  -8    840.67    409.70    159.00  18%1 <
   3  -1 -10   1751.30   3404.40    172.20  18%1 o
   3   1 -12   1673.90   1518.90    123.50  18%1 o
   3   3 -14     56.51     10.90     76.50  18%1 <
   3   5 -16      5.53    -30.20     70.30  18%1 <
   4  -6  -9   4985.90   4177.50    188.90  18%1 o
   4  -4 -11     52.30    221.90    101.00  18%1 <
   4  -2 -13    278.87    259.80     99.30  18%1 <
   4   0 -15    379.49    211.10     84.90  18%1 <
   4   2 -17    630.05    743.30     88.00  18%1 o
   4   4 -19     14.89    -14.60     57.30  18%1 <
   5  -7 -12     82.55    145.80     93.40  18%1 <
   5  -5 -14    205.46    277.70     94.10  18%1 <
   5  -3 -16    394.93    291.70     88.80  18%1 o
   5  -1 -18     25.49     40.10     77.20  18%1 <
   5  -1 -17    294.64    105.80     75.60  18%1 <
   5   1 -20    402.85    344.00     78.10  18%1 o
   5   1 -19     42.15     50.70     66.10  18%1 <
   5   3 -21     90.17     62.90     44.10  18%1 <
   6  -6 -17    115.80     38.40     69.40  18%1 <
   6  -4 -19     54.90     68.20     64.50  18%1 <
   6  -4 -18     45.28    -98.50     65.30  18%1 <
   6  -2 -21     42.19    115.50     63.80  18%1 <
   6  -2 -20      5.78    -28.20     63.10  18%1 <
   6   0 -22      4.29    108.30     60.00  18%1 <
  -7   1  21     16.32     18.60     50.00  19%1 <
  -7   1  22     29.18     -1.90     48.50  19%1 <
  -7   3  20     24.22     17.50     54.70  19%1 <
  -7   5  18     94.76     70.90     56.50  19%1 <
  -6  -2  21     12.47     25.50     42.80  19%1 <
  -6   0  19    456.27     66.90     62.70  19%1 <
  -6   2  18     29.00     58.90     57.80  19%1 <
  -6   4  16     26.98    -62.20     68.20  19%1 <
  -6   6  14     13.27     64.50     73.70  19%1 <
  -6   8  12    507.80    373.00     91.90  19%1 o
  -5  -3  18     34.62     33.90     59.60  19%1 <
  -5  -3  19      7.74      2.60     52.00  19%1 <
  -5  -1  17    286.11    107.20     59.30  19%1 <
  -5   1  15    591.00    191.30     81.40  19%1 <
  -5   3  14    258.10    150.10     78.80  19%1 <
  -5   5  12    104.35     61.30     92.20  19%1 <
  -5   7  10    315.08    146.80    112.20  19%1 <
  -4  -6  17    275.44     73.40     51.70  19%1 <
  -4  -4  16    101.83    -20.90     52.20  19%1 <
  -4  -2  15     63.19    -40.40     67.30  19%1 <
  -4   0  13   1446.30    620.50     87.40  19%1 o
  -4   2  11    503.53    293.50    109.20  19%1 <
  -3  -7  15     12.84     16.70     43.60  19%1 <
  -3  -5  14    105.58     24.10     61.80  19%1 <
  -3  -3  12   1123.90    738.50     93.10  19%1 o
  -3   1   9   1476.70    816.50    141.50  19%1 o
  -2  -8  12     30.85     33.00     52.70  19%1 <
  -2  -8  13    147.41     21.20     44.00  19%1 <
  -2  -6  11    475.35    272.70     78.20  19%1 o
  -2  -4  10   1392.80    314.90     89.50  19%1 o
  -2  -2   8   3426.50   1989.50    149.50  19%1 o
  -1  -7   9    237.73      7.80     69.80  19%1 <
  -1  -5   7    230.15    174.10    101.10  19%1 <
  -1   7  -3    588.14    585.00    124.50  19%1 o
  -1   9  -5     30.78     95.90     85.10  19%1 <
   0  -8   6     65.12    -40.70     91.00  19%1 <
   1  -7   2    231.44    260.50    121.30  19%1 <
   1   3  -6    587.03    109.30    131.00  19%1 <
   1   5  -8    539.47    315.10     95.20  19%1 o
   1   7 -10     60.06    155.60     77.20  19%1 <
   2  -2  -5  28424.00  36144.70    462.70  19%1 o
   2   4 -10   1517.10   1287.20    116.80  19%1 o
   2   6 -12     27.38     38.50     73.40  19%1 <
   3  -5  -6    718.55   1910.90    169.80  19%1 o
   3  -1  -9   2599.80   1964.90    163.10  19%1 o
   3   1 -11    369.30    386.10    107.40  19%1 o
   3   3 -13    116.27     30.80     75.80  19%1 <
   3   5 -15     27.59     87.10     71.20  19%1 <
   4  -4 -10   1140.50   1035.90    122.00  19%1 o
   4  -2 -12   1182.70   1643.30    130.90  19%1 o
   4   0 -14    237.67    180.10     80.40  19%1 <
   4   2 -16    223.54    180.40     75.00  19%1 <
   4   2 -15    174.82    128.20     69.80  19%1 <
   4   4 -18     32.75     24.40     60.30  19%1 <
   4   4 -17    249.76    172.10     65.20  19%1 <
   5  -5 -13     73.85     29.00     81.80  19%1 <
   5  -3 -15    100.66    135.00     73.70  19%1 <
   5  -1 -16    762.41    935.40     97.00  19%1 o
   5   1 -18      5.54    -22.90     54.10  19%1 <
   5   3 -20      3.24    -21.10     42.80  19%1 <
   6  -6 -16    207.78     78.40     66.70  19%1 <
   6  -4 -17    166.50    160.60     70.40  19%1 <
   6  -2 -19     18.40     28.60     49.80  19%1 <
   6   0 -21      3.88     76.80     56.20  19%1 <
   6   0 -20    216.97    130.80     60.60  19%1 <
   7  -3 -21     28.56     66.50     47.80  19%1 <
  -7  -1  22      8.80    -17.10     46.60  20%1 <
  -7   1  20    154.98    177.80     55.00  20%1 o
  -7   3  19     37.93     58.80     53.00  20%1 <
  -7   5  17     35.22     23.30     58.40  20%1 <
  -6  -2  19      1.45      3.30     45.80  20%1 <
  -6  -2  20     11.77     81.90     57.90  20%1 <
  -6   0  18     24.55    -51.20     52.10  20%1 <
  -6   2  17     91.56     64.60     72.50  20%1 <
  -6   4  15    470.41    133.10     73.40  20%1 <
  -5  -5  18     43.86     49.70     45.00  20%1 <
  -5  -5  19     67.61     72.20     46.50  20%1 <
  -5  -3  17    188.00     44.90     51.30  20%1 <
  -5  -1  16    655.64    514.80     75.30  20%1 o
  -5   1  14    285.67    247.20     75.10  20%1 o
  -5   3  13   1031.40    955.20    102.90  20%1 o
  -4  -6  16    147.95     96.40     49.40  20%1 <
  -4  -4  15    116.85     77.70     57.70  20%1 <
  -4  -2  14    338.31    301.30     82.80  20%1 o
  -4   0  12     56.09     96.00     78.40  20%1 <
  -4   4   9   1080.90   1268.20    126.80  20%1 o
  -3  -7  14     17.12    -21.80     54.70  20%1 <
  -3  -5  13     52.22    -12.10     69.40  20%1 <
  -3  -3  11    530.76    335.50     77.20  20%1 o
  -3  -1  10   1133.30   1977.30    134.40  20%1 o
  -3   3   7    851.31    667.00    159.60  20%1 o
  -2  -8  12     29.23     33.00     52.70  20%1 <
  -2  -6  10   1387.40    767.80     90.30  20%1 o
  -2  -4   9     40.19    -77.60     76.00  20%1 <
  -2   0   6   1792.40   2402.70    189.80  20%1 o
  -1  -7   8    182.73    119.60     75.00  20%1 <
   0  -6   4   2005.10   1351.40    120.90  20%1 o
   0  -4   3   1277.30   1193.70    171.80  20%1 o
   0   6  -5    584.56    433.80    105.90  20%1 o
   0   8  -7    634.69    889.50    101.50  20%1 o
   1  -9   3    250.96     94.40     77.60  20%1 <
   1   1  -4  37501.00  33485.60    451.30  20%1 o
   1   5  -7     24.57    143.40     82.60  20%1 <
   1   7  -9    107.36     39.40     71.70  20%1 <
   2   2  -8   1053.80   2630.80    156.00  20%1 o
   2   6 -11    334.70    501.60     79.20  20%1 o
   2   8 -13    139.26     74.50     59.00  20%1 <
   3   1 -10   1651.60   3153.20    156.10  20%1 o
   3   3 -12    929.86    894.50    102.40  20%1 o
   3   5 -14     46.83    190.30     68.30  20%1 <
   3   7 -15     41.61      9.60     47.80  20%1 <
   4  -8  -7    183.60    124.70    149.70  20%1 <
   4  -2 -11    298.14    289.70     97.20  20%1 <
   4   0 -13    645.74    938.30     98.40  20%1 o
   4   2 -14    281.35    264.30     65.90  20%1 o
   4   4 -16    125.71     16.40     54.40  20%1 <
   5  -7 -11    145.28    157.90     93.90  20%1 <
   5  -5 -12     54.44    125.60     84.20  20%1 <
   5  -3 -14     54.39    166.40     76.60  20%1 <
   5  -1 -15    654.49    655.30     92.30  20%1 o
   5   1 -17     78.39      1.60     58.80  20%1 <
   5   3 -19      2.13     55.00     50.40  20%1 <
   5   3 -18      7.57    -13.90     48.20  20%1 <
   6  -6 -15     48.37    -15.40     63.80  20%1 <
   6  -4 -16     34.55     67.10     65.10  20%1 <
   6  -2 -18     56.74     87.80     59.80  20%1 <
   6   0 -19    408.22    152.10     64.70  20%1 <
   6   2 -21     10.37      8.10     47.70  20%1 <
   7  -3 -20     40.88     60.50     56.30  20%1 <
   7  -1 -22      7.98     21.00     46.90  20%1 <
  -8   2  21     81.85    125.20     54.20  21%1 <
  -7  -3  21      3.56     10.70     45.10  21%1 <
  -7  -1  20    118.07    122.00     56.00  21%1 <
  -7  -1  21      2.06     18.60     45.50  21%1 <
  -7   1  19    734.23    407.70     74.40  21%1 o
  -7   3  18     38.40     16.80     62.40  21%1 <
  -7   5  16     24.21    131.60     67.30  21%1 <
  -7   7  15     92.99     88.60     66.50  21%1 <
  -6  -4  19     14.33     14.90     40.20  21%1 <
  -6  -4  20     17.89     -7.80     45.40  21%1 <
  -6  -2  18     23.40     50.10     54.80  21%1 <
  -6   0  17     39.33    161.20     62.00  21%1 <
  -6   2  16    997.12    679.40     91.30  21%1 o
  -6   4  14    276.33    157.40     77.30  21%1 <
  -6   6  13    164.48    164.20     86.90  21%1 <
  -5  -5  17     32.78     38.00     49.50  21%1 <
  -5  -3  16    194.29     55.60     60.40  21%1 <
  -5  -1  15    508.80    448.00     79.30  21%1 o
  -5   3  12   1152.00   1442.30    118.10  21%1 o
  -5   5  11    250.52    165.80    102.30  21%1 <
  -4  -6  15      8.06    -31.60     49.00  21%1 <
  -4  -4  14      7.77      8.30     58.00  21%1 <
  -4  -2  13    162.14     99.20     69.20  21%1 <
  -4   2  10   2761.10   4610.90    182.20  21%1 o
  -3  -7  13      3.40      4.80     53.80  21%1 <
  -3  -5  12     92.88     69.40     61.80  21%1 <
  -3  -1   9    847.05    642.30    124.00  21%1 o
  -3   1   8   2420.20   1447.50    150.90  21%1 o
  -2  -8  11    244.12     67.00     54.30  21%1 <
  -2  -2   7   2739.10   2156.40    155.60  21%1 o
  -1  -9   8      7.60    -10.40     57.20  21%1 <
  -1  -7   7     37.14     75.30     74.10  21%1 <
  -1  -5   6    365.79    326.60     92.00  21%1 o
  -1  -3   5   1980.10   1072.40    137.90  21%1 o
  -1   9  -4      1.44    112.00     69.60  21%1 <
   0  -8   5     96.24    133.90     76.20  21%1 <
   0   4  -3   1701.80   1629.90    151.40  21%1 o
   0   8  -6    129.60    281.00     81.40  21%1 o
   1   3  -5   1648.00   1463.90    136.20  21%1 o
   1   7  -8    174.79    188.30     74.10  21%1 <
   2   0  -6   1637.20   3229.20    203.10  21%1 o
   2   4  -9     50.16     97.80     74.70  21%1 <
   2   6 -10   1557.30   2300.20    132.60  21%1 o
   2   8 -12      7.19     -1.50     45.80  21%1 <
   3  -3  -7    437.30    379.80    143.30  21%1 <
   3  -1  -8   2251.70   1037.70    132.60  21%1 o
   3   3 -11    397.37    358.50     78.90  21%1 o
   3   5 -13    168.82    244.20     71.40  21%1 o
   3   7 -14     17.21    -14.20     44.70  21%1 <
   4  -6  -8    217.25    289.00    115.10  21%1 <
   4   0 -12     37.23     85.20     69.70  21%1 <
   4   2 -13    242.04    182.40     69.70  21%1 <
   4   4 -15     77.36     37.30     58.20  21%1 <
   4   6 -17    156.39     48.80     56.60  21%1 <
   4   6 -16    228.77    254.80     58.60  21%1 o
   5  -3 -13    798.25    766.30    100.10  21%1 o
   5  -1 -14    185.95    220.90     68.60  21%1 o
   5   1 -16    437.92    519.20     75.90  21%1 o
   5   3 -17    153.19    115.80     46.90  21%1 <
   5   5 -19     92.97     32.00     46.90  21%1 <
   6  -6 -14     22.88     23.70     69.00  21%1 <
   6  -4 -15    333.09    193.00     69.70  21%1 <
   6  -2 -17     34.51     15.60     60.80  21%1 <
   6   0 -18     17.40      5.20     49.50  21%1 <
   6   2 -20     12.77     54.60     47.10  21%1 <
   6   2 -19     25.27    -26.70     40.90  21%1 <
   7  -5 -18     81.96    104.60     53.30  21%1 <
   7  -3 -19     24.27     28.80     42.20  21%1 <
   7  -1 -21      8.64     10.30     45.50  21%1 <
   7  -1 -20    154.89    162.30     54.30  21%1 <
   7   1 -22     13.29     36.70     40.60  21%1 <
  -8   0  21     35.08     41.60     40.40  22%1 <
  -8   2  20    102.45    114.40     53.30  22%1 <
  -8   4  19     14.86     10.70     48.70  22%1 <
  -7  -3  20     18.40     29.00     45.00  22%1 <
  -7  -3  21      3.16     10.70     45.10  22%1 <
  -7  -1  19    620.82    354.90     63.70  22%1 o
  -7   1  18    215.45    114.20     61.40  22%1 <
  -7   3  17     44.83    130.80     63.00  22%1 <
  -7   5  16     24.08    131.60     67.30  22%1 <
  -6  -4  18      9.93     14.60     40.10  22%1 <
  -6  -2  17     62.99    -29.80     51.50  22%1 <
  -6   0  16      8.22     36.20     63.80  22%1 <
  -6   2  15    549.66    265.30     73.10  22%1 o
  -6   4  14    253.98    157.40     77.30  22%1 <
  -6   8  11    166.99    267.50     98.00  22%1 <
  -5  -5  16    103.69     22.60     49.90  22%1 <
  -5  -3  15     31.52     31.30     53.50  22%1 <
  -5  -1  14    259.55    142.60     70.60  22%1 <
  -5   1  13     21.58     47.90     65.60  22%1 <
  -5   7   9   2523.80   2799.00    176.60  22%1 o
  -4  -6  14    102.56     74.00     51.70  22%1 <
  -4  -4  13     88.44     11.90     64.40  22%1 <
  -4  -2  12    768.61    549.00     86.60  22%1 o
  -4   0  11    712.59     45.60     87.20  22%1 <
  -4   6   7    190.38    197.90    143.40  22%1 <
  -3  -7  12      5.05      4.30     49.10  22%1 <
  -3  -5  11    399.05    223.50     72.70  22%1 o
  -3  -3  10    916.22   1100.30    109.20  22%1 o
  -3  -1   9    783.20    642.30    124.00  22%1 o
  -2  -8  10    898.26    789.00     83.80  22%1 o
  -2  -6   9    170.26    237.80     79.50  22%1 <
  -2  -4   8    388.62    832.40    101.60  22%1 o
  -1   7  -2    200.99    187.60    107.20  22%1 <
   0   6  -4   2285.20   2709.90    150.60  22%1 o
   1  -9   2     74.03     64.40     75.00  22%1 <
   1   5  -6    723.01    555.80    102.80  22%1 o
   1   9  -9     24.99     51.70     58.20  22%1 <
   2   2  -7   2091.00   2513.30    150.70  22%1 o
   2   4  -8    266.73    852.50    103.40  22%1 o
   2   6 -10   1455.30   2300.20    132.60  22%1 o
   2   8 -11    214.21    267.10     72.90  22%1 o
   3  -1  -8   2093.90   1037.70    132.60  22%1 o
   3   1  -9   1341.70    559.50    103.80  22%1 o
   3   5 -12     52.12     44.80     56.50  22%1 <
   3   7 -13      2.39    -25.90     55.50  22%1 <
   4  -4  -9   1365.40   1298.10    122.30  22%1 o
   4  -2 -10   2213.90   1969.60    130.50  22%1 o
   4   0 -11   1037.70    222.10     77.80  22%1 <
   4   4 -14     17.48    -43.50     54.90  22%1 <
   4   6 -15     19.64      8.10     49.20  22%1 <
   5  -7 -10    194.29    283.70     96.10  22%1 <
   5  -5 -11    521.34    643.50     91.60  22%1 o
   5  -3 -12   1043.50   1309.80    103.00  22%1 o
   5   1 -15    513.79    481.40     78.40  22%1 o
   5   3 -16    208.25    154.70     59.50  22%1 <
   5   5 -18     26.13     21.20     48.20  22%1 <
   5   5 -17      5.80     68.00     46.00  22%1 <
   6  -2 -16   1062.70   1255.90     94.20  22%1 o
   6   0 -17     33.35     37.70     48.10  22%1 <
   6   2 -18     36.65     47.40     44.80  22%1 <
   6   4 -20      9.42     -5.00     36.70  22%1 <
   7  -5 -17     51.28     72.60     52.70  22%1 <
   7  -3 -18     15.16     26.80     42.20  22%1 <
   7  -1 -19    678.18    570.20     73.00  22%1 o
   7   1 -21     20.42     18.70     42.30  22%1 <
   7   1 -20    124.19    126.00     51.60  22%1 <
  -8  -2  21     46.13      3.20     47.40  23%1 <
  -8   0  20      8.08    119.30     54.50  23%1 <
  -8   2  19    230.77    176.50     57.30  23%1 o
  -8   4  18     86.20     55.30     61.80  23%1 <
  -8   6  17    108.38    159.80     67.80  23%1 <
  -7  -3  19     55.68     49.70     44.00  23%1 <
  -7  -1  18    465.33    222.90     60.50  23%1 o
  -7   1  17     20.45     99.50     56.00  23%1 <
  -7   3  16     11.88    127.30     58.60  23%1 <
  -7   5  15    101.17     -7.90     74.60  23%1 <
  -7   7  14      6.22     73.90     71.40  23%1 <
  -6  -4  17    187.28     84.40     45.20  23%1 <
  -6  -2  16    642.59    470.60     68.80  23%1 o
  -6   0  15     75.82    274.90     72.20  23%1 o
  -6   2  14      8.07     53.60     56.00  23%1 <
  -6   4  13    230.93    397.50     84.30  23%1 o
  -6   6  12     63.18    178.40     91.70  23%1 <
  -5  -5  15    273.67     32.20     51.10  23%1 <
  -5  -3  14    239.23    202.50     66.90  23%1 o
  -5  -1  13     87.67    129.80     69.10  23%1 <
  -5   1  12    724.57    828.80     96.80  23%1 o
  -5   3  11    130.06    245.80     89.30  23%1 <
  -5   5  10     75.08     96.60     98.90  23%1 <
  -4  -6  13    471.89    201.40     56.80  23%1 o
  -4  -4  12    311.80    179.10     65.30  23%1 <
  -4   2   9   7056.10   9310.90    233.40  23%1 o
  -4   4   8   1026.50    698.50    129.30  23%1 o
  -3  -7  11    177.14    181.40     62.30  23%1 <
  -3  -5  10   1475.00    790.70     88.80  23%1 o
  -3   3   6   5428.50   5543.10    219.70  23%1 o
  -2  -8   9    240.10    239.10     59.60  23%1 o
  -2  -6   8    299.92    345.70     71.10  23%1 o
  -2  -4   7   1149.50   1487.90    118.20  23%1 o
  -1  -9   7     11.50     79.40     53.20  23%1 <
  -1  -7   6    419.73    203.70     79.70  23%1 <
  -1  -5   5    812.13    850.00    105.20  23%1 o
  -1   9  -3    255.33    160.30     84.00  23%1 <
   0  -8   4    395.12    253.60     69.00  23%1 o
   0  -6   3   1693.90   1605.30    125.90  23%1 o
   0  -4   2   4989.30   5748.00    219.40  23%1 o
   0   8  -5    163.13    264.70     82.00  23%1 o
   1   7  -7     13.50     10.70     67.60  23%1 <
   1   9  -8     49.62     51.40     58.90  23%1 <
   2   6  -9    270.98    253.30     78.70  23%1 o
   2   8 -10   1330.30   1006.40     97.50  23%1 o
   3   3 -10   1488.80   1455.40    118.20  23%1 o
   3   5 -11    715.67    518.20     82.90  23%1 o
   3   7 -12     49.35    120.60     62.30  23%1 <
   4   2 -12   1189.90   1428.80    106.30  23%1 o
   4   4 -13    115.26    321.80     73.50  23%1 o
   4   6 -14    212.04    114.50     53.60  23%1 <
   5  -3 -12   1705.40   1309.80    103.00  23%1 o
   5  -1 -13      2.95     55.00     61.60  23%1 <
   5   1 -14    334.58    293.20     69.30  23%1 o
   5   3 -15     68.27     86.10     52.20  23%1 <
   5   5 -17      8.68     68.00     46.00  23%1 <
   5   5 -16    182.34    133.10     55.30  23%1 <
   6  -8 -12    760.44    427.30     80.30  23%1 o
   6  -6 -13    214.33     82.80     67.10  23%1 <
   6  -4 -14    250.98     59.00     63.40  23%1 <
   6  -2 -15    901.68    387.60     72.60  23%1 o
   6   0 -16     14.53      9.40     58.70  23%1 <
   6   2 -17     52.95    -27.50     57.60  23%1 <
   6   4 -19     36.63     44.40     42.30  23%1 <
   6   4 -18     84.08    -50.70     49.30  23%1 <
   7  -7 -15     74.04     42.30     52.80  23%1 <
   7  -5 -16     64.73     86.40     54.80  23%1 <
   7  -3 -17     79.07    145.80     52.70  23%1 <
   7  -1 -18    307.02     83.00     57.10  23%1 <
   7   1 -20    187.72    126.00     51.60  23%1 <
   7   1 -19    866.08    318.50     63.20  23%1 o
   7   3 -21     18.04     45.10     38.50  23%1 <
   8  -4 -19     24.17     13.90     43.60  23%1 <
   8  -2 -21    100.37     51.90     45.30  23%1 <
   8  -2 -20    154.39    116.20     45.90  23%1 <
  -9   1  21     19.22      1.60     50.30  24%1 <
  -9   3  20     19.62     -8.90     51.10  24%1 <
  -8  -2  20    126.85     65.40     48.80  24%1 <
  -8   0  19    185.09    537.20     79.30  24%1 o
  -8   2  18    168.46    129.20     60.50  24%1 <
  -8   4  17    202.96    237.30     70.00  24%1 o
  -8   6  16     16.07    106.40     66.70  24%1 <
  -7  -3  18      4.63     -2.40     52.10  24%1 <
  -7  -1  17     28.65    132.30     67.10  24%1 <
  -6  -6  17     55.99     37.00     43.50  24%1 <
  -6  -4  16     18.95    -32.80     46.30  24%1 <
  -5  -7  15     32.43     44.40     42.80  24%1 <
  -5  -5  14     89.77    113.00     57.30  24%1 <
  -5  -1  13     64.83    129.80     69.10  24%1 <
  -4  -8  13    277.29    138.60     53.40  24%1 <
  -4  -2  11     99.73    246.00     84.00  24%1 <
  -4   0  10   1250.70   1457.60    123.60  24%1 o
  -3  -3   9   1736.60   2239.40    139.20  24%1 o
  -3  -1   8   3673.10   4116.10    176.50  24%1 o
  -3   1   7   1055.90   2283.00    164.40  24%1 o
  -2  -2   6   4122.10   2597.10    166.80  24%1 o
  -2   0   5   3019.60   4229.00    214.00  24%1 o
  -1  -3   4    850.18    583.80    125.90  24%1 o
   1   1  -3   4070.20   4034.80    256.00  24%1 o
   1   3  -4   2743.30   2381.80    180.80  24%1 o
   1   5  -5    510.19    922.30    120.10  24%1 o
   2   0  -5   2274.20   1888.00    190.00  24%1 o
   2   2  -6   3702.30   3167.90    168.70  24%1 o
   2   4  -7    866.22   2572.20    151.50  24%1 o
   2   6  -8    113.66    312.50     87.20  24%1 o
   3  -3  -6   4653.50   4558.60    203.40  24%1 o
   3  -1  -7   3339.60   1984.40    148.40  24%1 o
   3   1  -8   2115.20    669.00    115.70  24%1 o
   3   3  -9   2122.90   1984.20    131.40  24%1 o
   3   5 -10    457.50    569.30     85.00  24%1 o
   4  -4  -8    494.95    543.10    121.40  24%1 o
   4  -2  -9   5698.00   6992.80    214.60  24%1 o
   4   0 -10   1210.70    549.20    106.00  24%1 o
   4   2 -11    604.27    341.40     89.00  24%1 o
   4   4 -12    252.28    230.10     74.60  24%1 o
   4   6 -13    418.80    241.20     69.60  24%1 o
   5  -3 -11     40.12    315.10     93.10  24%1 o
   5  -1 -12     85.59    246.90     92.80  24%1 <
   5   1 -13     10.59     96.20     63.50  24%1 <
   5   3 -14     85.36    194.20     73.20  24%1 <
   5   5 -15    130.54    104.60     52.10  24%1 <
   6  -4 -13    435.05    278.60     82.30  24%1 o
   6  -2 -14     61.16     42.80     64.70  24%1 <
   6   0 -15     91.75    153.40     72.70  24%1 <
   6   2 -16    721.65    538.20     83.20  24%1 o
   6   4 -17     41.63     52.10     47.50  24%1 <
   7  -3 -16     11.41    -52.90     66.40  24%1 <
   7  -1 -17      9.30     88.50     62.00  24%1 <
   7   1 -18    298.11     94.90     61.60  24%1 <
   7   3 -20     17.18     38.00     47.70  24%1 <
   7   3 -19     31.88     68.80     44.00  24%1 <
   8  -2 -19    140.13     24.30     57.10  24%1 <
   8   0 -21      9.45     49.80     43.60  24%1 <
   8   0 -20     10.32     17.70     45.20  24%1 <
   8   2 -21     54.97     -8.60     41.20  24%1 <
  -9  -1  21     25.00    -28.00     52.30  25%1 <
  -9   1  20     12.10     -8.10     56.20  25%1 <
  -9   3  19    456.91    169.60     73.90  25%1 <
  -9   5  18    195.01    194.30     72.10  25%1 <
  -8  -2  19    118.52    109.90     52.60  25%1 <
  -8   0  18   1012.80    586.00     87.90  25%1 o
  -7  -5  18     76.15     42.90     50.10  25%1 <
  -7  -3  17     42.86    127.80     55.50  25%1 <
  -7   1  16    271.78    335.60     84.80  25%1 o
  -7   3  15    133.23    233.10     81.60  25%1 <
  -7   5  14    208.08    383.00    101.10  25%1 o
  -7   7  13     34.92    185.00     88.60  25%1 <
  -6  -6  16    259.24     94.50     53.80  25%1 <
  -6  -2  15    702.26    299.60     83.10  25%1 o
  -6   0  14    276.15    136.50     74.30  25%1 <
  -6   2  13     93.31    157.10     81.80  25%1 <
  -6   4  12    168.30    382.70    103.10  25%1 o
  -6   6  11    396.17    626.60    116.50  25%1 o
  -6   8  10    154.73    280.80    111.80  25%1 <
  -5  -7  14    137.32    112.20     48.80  25%1 <
  -5  -3  13    897.05    923.70     96.70  25%1 o
  -5  -1  12    407.01    424.50     96.00  25%1 o
  -5   1  11    761.77   1161.60    120.70  25%1 o
  -4  -8  12    102.19     32.80     55.20  25%1 <
  -4  -6  12     78.58    -30.30     61.70  25%1 <
  -4  -4  11     95.77     84.10     68.00  25%1 <
  -4  -2  10   3842.90   4834.30    180.50  25%1 o
  -3  -7  10   1302.70    981.40     94.70  25%1 o
  -3  -5   9     12.66     86.80     79.80  25%1 <
  -3  -3   8    716.50    548.00    115.80  25%1 o
  -2  -8   8     47.66    117.50     58.30  25%1 <
  -2  -6   7    272.64    183.70     86.40  25%1 <
  -1  -9   6     74.08    144.70     60.30  25%1 <
  -1  -7   5    117.26     85.40     85.30  25%1 <
  -1   7  -1     41.64    382.70    142.90  25%1 <
  -1   9  -2    119.72    187.80    101.40  25%1 <
   0  -8   3    627.31    330.60     95.80  25%1 o
   0   6  -3   1980.70   2127.80    144.40  25%1 o
   0   8  -4    449.69    224.20     95.00  25%1 <
   1  -9   1     34.37    162.50     85.80  25%1 <
   1   7  -6    409.19    350.70     91.60  25%1 o
   1   9  -7      3.42     11.60     63.40  25%1 <
   2   8  -9    389.46    268.80     76.50  25%1 o
   3   7 -11    222.12    171.80     72.50  25%1 <
   4  -4  -8    753.66    543.10    121.40  25%1 o
   5  -5 -10    129.65     82.50    101.80  25%1 <
   5   5 -14    143.78    129.80     68.70  25%1 <
   6  -6 -12     53.53     67.50     88.50  25%1 <
   6  -4 -13    612.11    278.60     82.30  25%1 o
   6   2 -15    699.29    131.20     77.60  25%1 <
   6   4 -16     35.72    -20.10     61.50  25%1 <
   6   6 -17     79.51     26.70     52.10  25%1 <
   7  -7 -14     12.65    -47.70     70.80  25%1 <
   7  -5 -15    125.43     51.40     71.10  25%1 <
   7   1 -17      4.34     89.70     65.70  25%1 <
   7   3 -18     13.00     48.80     45.70  25%1 <
   8  -6 -17    136.03     28.90     60.10  25%1 <
   8  -4 -18    102.83     22.90     56.00  25%1 <
   8   0 -19    301.99    248.40     63.50  25%1 o
   8   2 -20    125.74     47.30     50.30  25%1 <
   9  -1 -21     33.00      7.10     47.00  25%1 <
  -9  -1  20     35.35     24.10     59.20  26%1 <
  -9   1  19   1204.50    632.80     93.20  26%1 o
  -9   5  18    210.46    194.30     72.10  26%1 <
  -8  -4  19     34.10     -6.60     52.90  26%1 <
  -8  -2  18    342.37    308.00     72.70  26%1 o
  -8   2  17    190.09    443.50     84.30  26%1 o
  -8   4  16     94.44    136.30     66.90  26%1 <
  -8   6  15     67.20     95.10     74.20  26%1 <
  -7  -5  17     33.70    106.20     50.50  26%1 <
  -7  -1  16    142.63    171.70     79.20  26%1 <
  -7   1  15   1275.60    397.80     99.80  26%1 o
  -7   3  14    140.92    486.40     98.20  26%1 o
  -6  -6  15     50.49     65.30     62.50  26%1 <
  -6  -4  15    484.27    238.10     67.80  26%1 o
  -6  -2  14     29.74      1.00     72.80  26%1 <
  -6   0  13   2716.10   3327.60    161.20  26%1 o
  -5  -5  13    109.46     17.10     64.50  26%1 <
  -5  -3  12   1341.30   1353.90    115.20  26%1 o
  -5   3  10   1754.90   1721.60    136.60  26%1 o
  -5   5   9   2201.60   1534.40    150.00  26%1 o
  -5   7   8   2348.30   2100.90    188.60  26%1 o
  -4  -6  11     16.47     39.00     75.10  26%1 <
  -4   0   9    675.61   2310.30    155.50  26%1 o
  -4   2   8   1381.50   1555.40    173.40  26%1 o
  -3  -7   9   1056.30    716.20     99.10  26%1 o
  -3  -3   8    772.62    548.00    115.80  26%1 o
  -3  -1   7   3536.60   6326.00    229.40  26%1 o
  -2  -8   7   1511.70   1828.70    121.70  26%1 o
  -2  -4   6   1631.60    744.70    126.60  26%1 o
  -1  -9   5    218.47    110.80     77.70  26%1 <
  -1  -5   4    372.79    230.30    127.40  26%1 <
   2   6  -7    315.25    216.80    105.00  26%1 <
   2   8  -8    101.21    148.10     93.90  26%1 <
   3   3  -8   1048.90   1027.30    144.70  26%1 o
   3   5  -9     83.92     84.50     90.30  26%1 <
   3   7 -10   1792.80    929.90    111.70  26%1 o
   4   0  -9    612.30   1765.10    153.30  26%1 o
   4   2 -10   3241.80   3923.90    175.00  26%1 o
   4   4 -11     36.02     -9.30     75.10  26%1 <
   4   6 -12     98.34     56.60     72.70  26%1 <
   4   8 -13    426.60    236.20     70.90  26%1 o
   5  -7  -9   4277.70   3235.10    180.70  26%1 o
   5  -1 -11   1242.10    592.20    111.80  26%1 o
   5   1 -12    412.36    420.80     93.00  26%1 o
   5   3 -13   1225.90    652.10     93.00  26%1 o
   5   5 -14    172.46    129.80     68.70  26%1 <
   5   7 -15     26.52    -45.50     51.00  26%1 <
   6  -8 -11    541.12    347.60     97.90  26%1 o
   6  -4 -12    123.66    364.10     95.00  26%1 o
   6  -2 -13    225.90    176.80     75.00  26%1 <
   6   0 -14    130.23    162.70     72.00  26%1 <
   6   6 -16    221.56     73.20     64.70  26%1 <
   7  -5 -14    151.45    213.40     82.60  26%1 <
   7  -3 -15     70.70    119.60     71.90  26%1 <
   7  -1 -16    307.94    220.10     70.60  26%1 o
   7   3 -17     23.49    175.20     80.50  26%1 <
   7   5 -18     74.75     64.30     55.50  26%1 <
   8  -6 -16     39.70    -13.80     65.10  26%1 <
   8  -4 -17    393.51    155.30     67.10  26%1 <
   8  -2 -18    296.82    133.50     63.30  26%1 <
   8   0 -18    969.42    505.70     85.90  26%1 o
   8   2 -19    186.71     80.50     63.00  26%1 <
   9  -3 -20     41.01    -36.00     46.80  26%1 <
   9  -1 -20     19.10     84.50     64.10  26%1 <
   9   1 -21     31.97     87.30     54.20  26%1 <
 -10   0  21     37.63     10.60     55.60  27%1 <
 -10   2  20     76.82     40.10     58.60  27%1 <
  -9  -3  20     27.94    106.40     48.40  27%1 <
  -9  -1  19   1318.90    449.20     86.90  27%1 o
  -9   3  18    672.72    270.10     79.60  27%1 o
  -9   5  17    166.86     67.10     72.30  27%1 <
  -8  -4  18    118.58     30.20     59.20  27%1 <
  -8   0  17    136.08     89.30     75.50  27%1 <
  -8   2  16    117.47     65.60     85.30  27%1 <
  -7  -5  16     39.72     67.50     60.00  27%1 <
  -7  -3  16     20.37    149.90     72.00  27%1 <
  -7  -1  15   2429.70   1013.00    108.90  27%1 o
  -7   5  13     77.32    171.20     98.70  27%1 <
  -7   7  12    411.83    353.10    106.10  27%1 o
  -6  -4  14    259.32    228.20     73.70  27%1 o
  -6  -2  13    216.99     89.10     80.70  27%1 <
  -6   2  12    356.08    630.40    107.40  27%1 o
  -6   4  11    695.60    125.60    105.20  27%1 <
  -5  -7  13    253.07    151.80     68.70  27%1 <
  -5  -5  12     90.90    104.30     73.10  27%1 <
  -5  -1  11   1518.20   2481.30    150.20  27%1 o
  -4  -8  11     37.19      6.10     59.60  27%1 <
  -4  -4  10   1279.20   1146.50    118.70  27%1 o
  -4  -2   9   7517.90   7317.50    225.00  27%1 o
  -4   4   7   2803.00   3855.30    213.00  27%1 o
  -3  -5   8    849.31    393.20     95.70  27%1 o
  -3   1   6  37777.00  37733.50    467.70  27%1 o
  -2  -6   6    103.40     65.80     92.90  27%1 <
  -2  -2   5  31802.00  36763.20    454.90  27%1 o
  -1  -9   5    288.26    110.80     77.70  27%1 <
   0  -6   2    888.49    899.10    147.60  27%1 o
   1  -7   0   1308.80    767.00    163.10  27%1 o
   1   5  -4    299.44    741.20    150.90  27%1 o
   1   7  -5    137.33     73.60    113.80  27%1 <
   1   9  -6    223.04    107.70     87.60  27%1 <
   2   2  -5  33993.00  38488.40    466.20  27%1 o
   2   4  -6   1082.00    651.20    144.50  27%1 o
   3   1  -7   5465.20   5515.40    221.10  27%1 o
   4  -2  -8   2374.50   1061.00    157.20  27%1 o
   4   4 -10   1322.00   1144.10    122.20  27%1 o
   4   6 -11     77.15     48.70     83.30  27%1 <
   4   8 -12    136.90    -20.40     65.30  27%1 <
   5  -3 -10   1481.10   1369.60    144.80  27%1 o
   5   1 -11   1859.60   2268.90    145.50  27%1 o
   5   3 -12   1368.60   1185.80    111.00  27%1 o
   5   5 -13    105.02     -8.50     72.70  27%1 <
   5   7 -14    118.50     78.40     58.00  27%1 <
   6  -6 -11    982.91    558.50    113.30  27%1 o
   6   0 -13   4446.50   3124.00    160.10  27%1 o
   6   2 -14     16.11     39.70     64.40  27%1 <
   6   4 -15    409.63    212.80     72.60  27%1 <
   6   6 -16    285.54     73.20     64.70  27%1 <
   7  -7 -13     19.81     97.20     84.10  27%1 <
   7  -3 -14    352.44    409.30    103.40  27%1 o
   7  -1 -15   1526.50    494.40     93.50  27%1 o
   7   1 -16    460.84    371.60     85.30  27%1 o
   7   5 -17     63.24     76.80     61.20  27%1 <
   8  -4 -16     16.92     67.10     71.10  27%1 <
   8  -2 -17    144.67    224.80     80.20  27%1 <
   8   0 -18   1245.40    505.70     85.90  27%1 o
   8   2 -18    404.95    150.50     71.80  27%1 <
   8   4 -19     25.93     38.30     56.20  27%1 <
   9  -5 -18    189.87    129.00     62.80  27%1 <
   9  -3 -19    588.26     95.10     60.70  27%1 <
   9   1 -20     55.46     41.50     63.70  27%1 <
 -10   0  20     36.96     47.90     51.60  28%1 <
 -10   2  19     13.15     10.90     59.80  28%1 <
 -10   4  19      7.33     14.10     51.10  28%1 <
  -9  -3  19    407.76    107.80     62.80  28%1 <
  -9  -1  18   2265.80    750.70     87.20  28%1 o
  -9   1  18   2505.00   1278.20    114.80  28%1 o
  -9   3  17     44.81     70.90     67.80  28%1 <
  -8  -4  17    226.92    146.10     64.10  28%1 <
  -8  -2  17     72.25     97.30     71.40  28%1 <
  -8   0  16    306.46      0.00     72.20  28%1 <
  -8   4  15     36.02     23.70     81.00  28%1 <
  -8   6  14    272.47    -12.40     83.50  28%1 <
  -7  -3  15    147.62    109.70     65.80  28%1 <
  -7   1  14     17.07     64.50     85.90  28%1 <
  -7   3  13    240.82    195.30     91.00  28%1 <
  -6  -6  14      8.72     15.90     60.70  28%1 <
  -6  -4  13    410.44    178.70     66.20  28%1 <
  -6  -2  13    168.58     89.10     80.70  28%1 <
  -6   0  12   2425.50   1908.40    141.50  28%1 o
  -6   6  10    814.94    563.90    128.10  28%1 o
  -5  -7  12     45.17     35.30     66.80  28%1 <
  -5  -3  11     59.74     49.60     86.80  28%1 <
  -5   1  10   1961.60   2025.10    163.50  28%1 o
  -5   3   9   7929.30   6322.60    215.40  28%1 o
  -4  -8  10   1111.70   1036.20    101.00  28%1 o
  -4  -6  10   1577.10   1518.70    121.30  28%1 o
  -4   0   8   2453.80   4728.60    198.70  28%1 o
  -3  -7   8    299.49    218.20     82.20  28%1 <
  -3  -3   7    344.12     25.00    138.70  28%1 <
  -2  -8   6   1231.10    936.90    111.60  28%1 o
  -1  -7   4    209.03     91.20    103.00  28%1 <
  -1  -3   3    689.43    766.50    213.00  28%1 o
   0  -8   2     11.22     19.00    108.20  28%1 <
   0   8  -3    905.30    526.40    122.50  28%1 o
   1   3  -3   1099.70   1006.10    207.30  28%1 o
   2   8  -7   1492.00   1694.40    134.50  28%1 o
   3  -1  -6  25203.00  33689.30    448.00  28%1 o
   3   5  -8    789.19    423.40    103.60  28%1 o
   3   7  -9    944.94    736.40    105.70  28%1 o
   4   2  -9   6178.20   6585.50    214.00  28%1 o
   4   8 -11     45.53     55.10     75.20  28%1 <
   5  -9  -8    299.68    210.20    123.80  28%1 <
   5  -5  -9   2554.70   2361.10    160.80  28%1 o
   5  -1 -10   1833.30   1699.80    152.70  28%1 o
   5   1 -11   1452.20   2268.90    145.50  28%1 o
   5   5 -12     47.05     82.00     91.50  28%1 <
   5   7 -13    206.12     95.00     75.20  28%1 <
   6  -2 -12    173.57    444.70    104.20  28%1 o
   6   2 -13     86.67     -9.10     82.30  28%1 <
   6   4 -14    633.66    456.90     85.60  28%1 o
   6   6 -15    132.12      8.50     72.70  28%1 <
   7  -5 -13    240.38     81.70     85.00  28%1 <
   7  -3 -14    274.25    409.30    103.40  28%1 o
   7  -1 -14      7.29    114.90     81.70  28%1 <
   7   1 -15    686.86    212.60     74.00  28%1 <
   7   3 -16     10.23     15.70     81.30  28%1 <
   7   5 -16     31.76    124.40     62.90  28%1 <
   8  -6 -15    193.03    110.80     76.90  28%1 <
   8  -2 -16    258.26    357.30     86.20  28%1 o
   8   0 -17    101.71    171.30     75.60  28%1 <
   8   4 -18    102.40     49.90     62.50  28%1 <
   9  -3 -18    389.51    154.60     72.30  28%1 <
   9  -1 -19    888.35    636.20     90.40  28%1 o
   9   1 -19    961.03    623.30     89.60  28%1 o
   9   3 -20     30.03    -35.00     50.80  28%1 <
  10  -2 -20     58.97     -0.30     53.10  28%1 <
  10   0 -21     19.08      6.90     55.70  28%1 <
 -11  -1  21     47.45    -16.70     47.50  29%1 <
 -11   1  21     56.64     71.50     48.70  29%1 <
 -10  -2  20     22.81     38.30     50.50  29%1 <
 -10   0  19     42.26     16.80     48.30  29%1 <
 -10   4  18     20.10     20.80     59.70  29%1 <
  -9  -3  18    212.57     99.00     55.50  29%1 <
  -9   1  17    878.48    361.30     85.60  29%1 o
  -9   5  16     42.20     -0.50     66.50  29%1 <
  -8  -6  17     77.15    -43.80     43.40  29%1 <
  -8  -2  16    162.82    136.20     68.70  29%1 <
  -8   2  15    262.88    206.30     80.40  29%1 <
  -8   4  14     30.14     35.50     83.30  29%1 <
  -7  -7  15     32.27     58.70     50.40  29%1 <
  -7  -5  15     38.79    -22.90     60.00  29%1 <
  -7  -3  14     57.22     49.40     74.60  29%1 <
  -7  -1  14      4.90     -4.90     77.20  29%1 <
  -7   1  13    102.81    -36.50     82.70  29%1 <
  -7   5  12    129.93    -95.50     95.20  29%1 <
  -6  -6  13     84.47    -37.30     61.10  29%1 <
  -6  -2  12     91.97    270.10     81.80  29%1 o
  -6   2  11    391.65    362.90    102.20  29%1 o
  -6   8   9   1888.70   1202.40    136.70  29%1 o
  -5  -5  11    326.55    238.20     74.30  29%1 o
  -5  -1  10   1019.70    984.10    129.90  29%1 o
  -4  -6   9   1662.10    751.50    107.60  29%1 o
  -4  -4   9    764.57    846.40    109.50  29%1 o
  -3  -9   8      8.97      0.70     59.60  29%1 <
  -3  -5   7    335.68    277.80     87.70  29%1 o
  -3  -1   6  15452.00  15608.50    323.50  29%1 o
  -2  -8   6    932.54    936.90    111.60  29%1 o
  -2  -4   5    928.80    534.20    149.70  29%1 o
  -1  -9   4     27.17    -31.40     87.10  29%1 <
  -1   9  -1     50.35     31.20    106.00  29%1 <
   0  -8   2      8.59     19.00    108.20  29%1 <
   0   6  -2    326.99    420.80    147.50  29%1 <
   1   9  -5    180.84    125.50     96.90  29%1 <
   2   0  -4    591.05   2155.90    255.80  29%1 o
   2   6  -6     45.12     65.60     97.60  29%1 <
   3   3  -7    147.01    238.40    140.20  29%1 <
   3   7  -8    247.11    158.60     94.40  29%1 <
   3   9  -9    167.30    116.80     70.00  29%1 <
   4   0  -8   1596.70   4438.30    198.00  29%1 o
   4   4  -9    928.04    984.50    122.70  29%1 o
   4   6 -10   1129.70   1864.30    132.90  29%1 o
   5  -3  -9   5000.10   4894.40    196.50  29%1 o
   5   1 -10   1322.20   1132.60    141.40  29%1 o
   5   3 -11     53.77     40.40     87.90  29%1 <
   5   7 -12     47.65    141.40     78.20  29%1 <
   6  -8 -10    112.14    198.80     92.60  29%1 <
   6  -4 -11    353.53    237.10     96.40  29%1 <
   6   0 -12   1754.00   1501.00    122.70  29%1 o
   6   4 -13    213.98    117.30     75.80  29%1 <
   6   6 -14      7.44     29.80     62.80  29%1 <
   7  -3 -13    144.56    143.60     89.80  29%1 <
   7  -1 -14      6.26    114.90     81.70  29%1 <
   7   1 -14      8.70     48.50     84.00  29%1 <
   7   3 -15    103.92    164.10     75.40  29%1 <
   7   5 -16     25.32    124.40     62.90  29%1 <
   8  -4 -15     37.51    -15.30     71.50  29%1 <
   8   0 -16    198.72    141.60     68.90  29%1 <
   8   2 -17     48.36    129.60     74.80  29%1 <
   8   4 -17    134.99    125.20     57.30  29%1 <
   9  -5 -17     47.44     55.40     60.50  29%1 <
   9  -3 -17     80.40    150.90     73.80  29%1 <
   9  -1 -18   1819.70   1186.40    111.20  29%1 o
   9   1 -18   1434.00    931.10    107.60  29%1 o
   9   3 -19    276.48    135.40     54.70  29%1 <
  10  -4 -19     15.91    -16.60     52.70  29%1 <
  10  -2 -20     41.61     -0.30     53.10  29%1 <
  10   0 -20     23.06      6.70     54.60  29%1 <
 -18  -4  11    137.51     92.60    115.00   1%2 <
 -17  -1   8   5823.10    902.00    187.90   1%2 o
 -16  -4  10    949.88   1063.20    153.80   1%2 o
 -14  -6  11    175.07    654.90    124.10   1%2 o
 -14   6   1   2257.00   3928.90    206.00   1%2 o
 -13  -3   8    605.30    695.00    168.50   1%2 o
 -12  -6  10    395.73    349.40    131.30   1%2 <
 -12   0   5  11686.00   6785.40    337.50   1%2 o
 -11  -5   9    962.38   1125.40    148.90   1%2 o
 -11   7  -1   5053.50   4730.40    212.60   1%2 o
  -9  -5   8   2587.90   3895.10    205.30   1%2 o
  -9   7  -2     18.03    477.20    132.00   1%2 o
  -8  -8  10     28.99     44.10    108.50   1%2 <
  -8  -2   5    712.26   1518.20    259.00   1%2 o
  -8   4   0    516.51    360.00    185.20   1%2 <
  -8   8  -3    467.34    871.20    144.60   1%2 o
  -7  -7   9    598.48    203.60    131.50   1%2 <
  -6  -4   6   2118.40   2768.90    202.60   1%2 o
  -6   8  -4    255.61    474.50    127.50   1%2 o
  -5  -7   8   1695.30   3429.20    192.40   1%2 o
  -5   5  -2   5893.90   4188.00    222.90   1%2 o
  -5   9  -5    283.36    120.60    110.60   1%2 <
  -4  -4   5  18965.00  30174.00    446.60   1%2 o
  -4   2   0  26226.00  16226.50    497.70   1%2 o
  -3  -9   9    446.26    476.80    113.10   1%2 o
  -3   9  -6     16.75     30.90    103.40   1%2 <
  -2  -6   6    134.77     72.90    146.70   1%2 <
  -2   6  -4   2756.60   3603.90    207.00   1%2 o
  -1  -9   8     34.73    121.10    110.40   1%2 <
  -1  -3   3   2060.30    367.50    259.40   1%2 <
  -1   3  -2  11732.00   1984.40    315.20   1%2 o
  -1   9  -7    102.50    200.80     90.90   1%2 <
   0  -8   7   1849.10   1453.70    142.20   1%2 o
   0  -6   5   2024.30   2023.80    185.00   1%2 o
   0   6  -5   2329.60   2587.60    178.50   1%2 o
   1   7  -6    481.73    771.60    147.90   1%2 o
   2  -8   6    128.36    391.80    130.10   1%2 o
   2   4  -4   1755.00    834.40    246.50   1%2 o
   3  -5   3   2362.70   3971.40    230.80   1%2 o
   3   7  -7    989.12    519.50    133.00   1%2 o
   4   4  -5  17714.00  25114.90    410.10   1%2 o
   4   8  -8    324.95     98.00    128.50   1%2 <
   5  -7   4     87.75    345.20    135.90   1%2 <
   5   5  -6   2260.40   1936.10    202.40   1%2 o
   6  -4   1   5327.10   3496.00    246.40   1%2 o
   6   8  -9   1954.10    943.70    132.30   1%2 o
   7  -7   3     29.81    352.70    153.20   1%2 <
   7   5  -7    140.39    394.60    150.80   1%2 <
   8   6  -8    348.04    244.80    153.00   1%2 <
   9   3  -6   6513.80   7200.10    285.90   1%2 o
  10  -6   1   2764.20   1286.10    172.80   1%2 o
  10   6  -9   1622.80   3028.10    176.70   1%2 o
  11   3  -7   1825.20   1867.70    190.40   1%2 o
  11   7 -10     11.61     83.00    113.70   1%2 <
  12  -8   2    265.33    142.30    119.80   1%2 <
  12   4  -8     57.35    116.80    156.00   1%2 <
  13  -5  -1   1107.60   1530.70    193.00   1%2 o
  13   1  -6   5320.50   4802.10    269.80   1%2 o
  13   7 -11    101.65     95.60     97.50   1%2 <
  14   4  -9    514.02   1299.00    154.60   1%2 o
  15  -7   0    373.37    580.10    128.90   1%2 o
  15   5 -10    404.33    173.50    119.20   1%2 <
  16   2  -8    587.54   1578.20    199.00   1%2 o
  17   5 -11     77.14    208.50    103.90   1%2 <
  19   3 -10   1509.90   1154.70    146.40   1%2 o
  20   0  -8    358.54    308.30    167.20   1%2 <
 -21   1   8     75.12    571.50    206.10   2%2 <
 -20  -2  10    486.75    590.30    148.10   2%2 o
 -18  -2   9     79.04    418.90    171.80   2%2 <
 -17  -5  11     28.24    257.60    123.80   2%2 <
 -16   6   2   1168.00    386.50    160.10   2%2 <
 -15  -1   7    217.43   1150.30    214.60   2%2 o
 -15   7   1    351.71    618.80    157.00   2%2 o
 -14  -4   9    735.54   1694.00    183.10   2%2 o
 -13  -7  11    155.67    239.10    110.30   2%2 <
 -13   7   0    736.41    225.80    151.80   2%2 <
 -12  -4   8     28.82    103.80    166.70   2%2 <
 -12   8  -1     58.26     30.30    135.10   2%2 <
 -11  -7  10      5.45    166.90    125.20   2%2 <
 -11  -3   7    700.62   1922.60    208.70   2%2 o
 -10  -6   9   1056.70   2454.20    178.00   2%2 o
 -10   4   1    547.85    443.30    214.90   2%2 <
 -10   8  -2    600.62    365.60    130.90   2%2 <
  -9  -3   6   5390.30   7531.10    294.00   2%2 o
  -8  -6   8    526.38    241.00    163.20   2%2 <
  -7  -5   7    171.38    372.20    166.40   2%2 <
  -7   5  -1   2700.30   2704.30    227.40   2%2 o
  -7   9  -4    171.79     85.00     95.00   2%2 <
  -6  -8   9   2105.40   1359.30    150.90   2%2 o
  -6  -2   4  12881.00  18258.50    441.30   2%2 o
  -6   6  -2   2476.60   2363.30    204.40   2%2 o
  -5  -5   6   2276.80   1847.60    199.40   2%2 o
  -4  -8   8    211.13    152.10    131.60   2%2 <
  -4   6  -3    368.25    543.00    159.40   2%2 o
  -3  -7   7    648.54    486.90    147.50   2%2 o
  -3  -1   2  66880.00  45746.40    732.50   2%2 o
  -3   7  -4    384.01    218.20    151.40   2%2 <
  -2  -4   4    966.33    498.10    249.30   2%2 <
  -1  -7   6    748.14    970.00    156.20   2%2 o
  -1   7  -5     47.39    150.20    137.70   2%2 <
   0   4  -3   4157.10   4617.70    301.10   2%2 o
   0   8  -6    481.35    484.40    133.80   2%2 o
   1  -9   7     14.52    228.20    112.30   2%2 <
   1  -3   2  10402.00   2980.30    348.20   2%2 o
   1   9  -7     13.77    -25.00    114.20   2%2 <
   2  -6   4   1552.60   2782.60    201.80   2%2 o
   2   8  -7   2097.00   4039.90    196.20   2%2 o
   3  -9   6     13.40    145.60    113.70   2%2 <
   3   5  -5   1361.60    848.00    202.30   2%2 o
   3   9  -8     17.01    112.70    113.90   2%2 <
   4  -8   5     90.24   -103.40    123.50   2%2 <
   4   6  -6    272.40   1066.30    173.60   2%2 o
   5  -5   2   6504.90   4416.00    255.30   2%2 o
   6  -8   4    107.79    555.80    142.00   2%2 o
   6   2  -4   9662.00  16257.30    429.40   2%2 o
   6   6  -7    229.92    646.80    159.40   2%2 o
   7   3  -5  12254.00  10476.10    351.50   2%2 o
   7   7  -8   1620.40   1859.50    168.90   2%2 o
   8  -4   0    552.82    441.50    235.50   2%2 <
   8   8  -9    114.10   -241.30    122.50   2%2 <
   9  -7   2    151.16    285.90    160.20   2%2 <
   9   3  -6   6163.30   7200.10    285.90   2%2 o
   9   7  -9    760.14    762.20    140.20   2%2 o
  10   0  -4   3793.60   5649.70    420.90   2%2 o
  10   4  -7   2522.60   1388.20    209.40   2%2 o
  10   8 -10    608.59    691.10    119.50   2%2 o
  11   5  -8   1066.70   1066.20    173.40   2%2 o
  12  -6   0   2173.40   2711.10    215.10   2%2 o
  13   1  -6   3646.80   4802.10    269.80   2%2 o
  13   5  -9   1515.50   2494.00    183.70   2%2 o
  14   2  -7   1179.90   1143.70    213.50   2%2 o
  14   6 -10    521.69    793.30    135.80   2%2 o
  15  -5  -2    594.59   1078.10    211.70   2%2 o
  17   3  -9    525.47    365.10    162.90   2%2 <
  18   4 -10    150.50    252.50    135.40   2%2 <
  21   1  -9    559.33    390.70    153.20   2%2 <
 -19  -3  10   1310.90   1541.80    166.70   3%2 o
 -16  -2   8    324.56   1479.00    212.90   3%2 o
 -15  -5  10    164.83    124.90    133.70   3%2 <
 -14  -6  10    532.60    702.00    127.30   3%2 o
 -13  -5   9   1310.40   2257.80    178.50   3%2 o
 -13  -1   6   5019.00   4876.00    297.50   3%2 o
 -12   4   2    414.37      9.50    243.10   3%2 <
 -11  -5   8   1745.40   1463.10    167.20   3%2 o
 -10  -8  10    490.30    676.00    125.70   3%2 o
 -10  -4   7   1666.90    896.10    184.20   3%2 o
  -9  -7   9    501.73    832.90    142.10   3%2 o
  -8   6  -1   1212.80   1192.10    182.10   3%2 o
  -7  -7   8   1336.10   1840.40    165.00   3%2 o
  -7  -3   5   7239.30   8510.60    326.00   3%2 o
  -7   7  -2    436.27    700.20    155.70   3%2 o
  -6  -6   7    413.61    556.30    163.40   3%2 o
  -6   8  -3   1316.50   2469.10    170.30   3%2 o
  -5   7  -3     17.57    449.80    152.20   3%2 <
  -4  -6   6    253.99   1400.20    175.00   3%2 o
  -4   8  -4     70.43    -25.80    121.50   3%2 <
  -3  -9   8     30.03    106.90    110.10   3%2 <
  -3  -5   5    964.98   1183.90    195.70   3%2 o
  -3   3  -1   3171.00   2476.60    349.30   3%2 o
  -3   9  -5    140.65     90.20    113.40   3%2 <
  -2  -8   7   1802.70   3848.70    196.80   3%2 o
  -2   4  -2    339.08   2863.30    272.90   3%2 o
  -1  -9   7     23.28    137.80    106.60   3%2 <
  -1  -5   4    506.97   1161.10    203.30   3%2 o
  -1   9  -6      4.52     60.30    109.20   3%2 <
   0  -8   6    317.81    556.90    138.00   3%2 o
   0  -4   3   3114.50   5612.80    295.50   3%2 o
   1  -7   5     26.33    322.80    153.00   3%2 <
   1   5  -4    585.47    873.50    211.60   3%2 o
   2   6  -5    186.92    315.00    161.60   3%2 <
   3  -7   4    344.59    351.20    149.80   3%2 <
   3  -3   1   3643.80   3010.60    367.00   3%2 o
   3   7  -6    104.43   1211.20    161.90   3%2 o
   4  -6   3     95.55     92.50    172.40   3%2 <
   4   2  -3  71228.00  41876.50    614.30   3%2 o
   4   8  -7    143.49    442.20    136.90   3%2 o
   5  -9   5    164.44    -39.60    118.90   3%2 <
   5   7  -7    790.99   1446.00    159.40   3%2 o
   5   9  -8    120.66    220.20    107.30   3%2 <
   6  -6   2   1813.60   1985.80    202.80   3%2 o
   6   8  -8   2226.90   2576.00    167.40   3%2 o
   7  -9   4     99.49     33.50    115.10   3%2 <
   7  -5   1   2304.70   2403.70    228.20   3%2 o
   7   3  -5   8988.20  10476.10    351.50   3%2 o
   8  -8   3    214.11    797.60    145.10   3%2 o
   8   4  -6    345.04   1830.80    222.00   3%2 o
   9   5  -7    617.87   1296.60    176.80   3%2 o
  10  -8   2    130.52    149.50    134.30   3%2 <
  10  -4  -1    715.65    124.50    258.60   3%2 <
  10   6  -8    226.83     93.30    142.80   3%2 <
  11  -7   1   3895.10   4741.30    224.30   3%2 o
  11   1  -5   3491.00   6426.70    353.90   3%2 o
  11   5  -8    756.09   1066.20    173.40   3%2 o
  11   7  -9    497.94    562.50    126.00   3%2 o
  12   6  -9    226.64    830.30    151.90   3%2 o
  13   7 -10    246.34    650.50    120.40   3%2 o
  14  -6  -1   1501.90   3757.30    241.50   3%2 o
  15   3  -8     62.13    458.20    168.40   3%2 <
  16   4  -9    424.14   1052.10    162.80   3%2 o
  17   5 -10     48.24    103.20    114.60   3%2 <
  18   0  -7    706.70   3500.70    268.60   3%2 o
  19   1  -8    111.48    456.90    207.70   3%2 <
 -20   0   8    422.16    642.20    223.90   4%2 <
 -19   1   7   6447.10   1954.70    294.80   4%2 o
 -18  -4  10     87.73    207.60    132.20   4%2 <
 -17  -3   9    452.95    155.80    159.00   4%2 <
 -16  -4   9    727.59    891.20    167.30   4%2 o
 -15  -3   8    256.24    140.60    174.30   4%2 <
 -14  -2   7    753.65   1558.40    222.90   4%2 o
 -13  -7  10    346.39    551.50    131.10   4%2 o
 -12  -6   9    407.24    468.50    149.70   4%2 o
 -11  -1   5   2336.90   5035.00    339.70   4%2 o
 -10  -6   8    423.39     61.50    169.50   4%2 <
 -10   6   0    578.36    718.20    190.30   4%2 o
  -9  -5   7   1041.30   1688.00    194.80   4%2 o
  -9   7  -1    995.77    643.50    168.60   4%2 o
  -8  -4   6    441.42   1673.60    220.50   4%2 o
  -8   8  -2    194.95    308.20    141.40   4%2 <
  -7   9  -3    147.43    341.80    128.90   4%2 <
  -6  -8   8   3061.70   2642.00    179.60   4%2 o
  -6  -4   5   2626.30   4386.90    271.50   4%2 o
  -5  -7   7   1024.00   1219.50    157.60   4%2 o
  -5  -3   4   4062.10   5084.40    326.90   4%2 o
  -5   3   0   1302.90    647.70    339.50   4%2 <
  -5   9  -4    265.91    243.20    113.70   4%2 <
  -4  -8   7    341.75    545.70    155.80   4%2 o
  -4   4  -1   4488.40   3444.10    306.80   4%2 o
  -3  -7   6    165.86   1169.40    176.30   4%2 o
  -3   5  -2   3077.70   2817.80    251.90   4%2 o
  -2  -6   5    111.17    114.30    172.60   4%2 <
  -2   6  -3   1836.00   2500.10    218.50   4%2 o
  -1   7  -4   1446.10   1594.70    174.90   4%2 o
   0  -6   4   5880.70   5925.30    254.90   4%2 o
   0   6  -4   5809.20   5283.30    238.10   4%2 o
   0   8  -5     40.65    114.50    147.50   4%2 <
   1  -9   6      3.23    202.90    109.30   4%2 <
   1  -5   3  10430.00   7814.50    299.30   4%2 o
   1   7  -5    132.37    274.50    150.10   4%2 <
   1   9  -6    189.58    452.50    131.60   4%2 o
   2  -4   2    611.94   2647.70    294.20   4%2 o
   2   8  -6   1930.40   2472.00    175.40   4%2 o
   3  -9   5    103.57     94.20    127.40   4%2 <
   3   9  -7     79.17     33.50    116.90   4%2 <
   4  -8   4     50.10     61.10    142.00   4%2 <
   5  -7   3     60.93    459.60    164.40   4%2 <
   5   3  -4   4428.60   4869.50    331.00   4%2 o
   6   4  -5   2730.20   4527.00    279.00   4%2 o
   7  -7   2    643.24    524.50    176.80   4%2 <
   7   5  -6    152.27    184.10    188.20   4%2 <
   8  -6   1   1584.70    694.30    200.50   4%2 o
   8   6  -7   3885.90   6031.10    247.40   4%2 o
   8   8  -8   1765.60   1396.70    150.50   4%2 o
   9  -5   0   1138.50    414.10    218.50   4%2 <
   9   7  -8   1937.30   1698.00    177.80   4%2 o
  10   8  -9   1106.30   1145.10    144.40   4%2 o
  12  -8   1     69.94    -92.30    135.50   4%2 <
  12   2  -6   2557.30   1999.60    259.50   4%2 o
  13   3  -7   2835.50   1838.30    211.80   4%2 o
  14   4  -8   1294.50    908.40    175.10   4%2 o
  15  -7  -1    715.97    742.90    161.40   4%2 o
  15   5  -9    251.45     78.10    140.10   4%2 <
  16  -6  -2   1397.50    364.80    179.40   4%2 <
  16   6 -10     30.38    -27.10    120.00   4%2 <
  20   2  -9    203.20    349.50    172.80   4%2 <
 -21  -1   9    583.63    263.80    170.10   5%2 <
 -20   0   8    508.96    642.20    223.90   5%2 <
 -17  -5  10    148.60    174.40    119.10   5%2 <
 -16  -6  10     69.43    232.40    119.30   5%2 <
 -16  -4   9    572.72    891.20    167.30   5%2 o
 -15  -5   9    123.13     89.30    137.60   5%2 <
 -14  -4   8    635.44    491.10    159.80   5%2 o
 -13  -3   7   2282.90   2033.70    212.70   5%2 o
 -13   7   1   1415.20   2310.80    197.00   5%2 o
 -12  -2   6   1959.00   2127.40    244.20   5%2 o
 -12   6   1    153.00    236.10    180.30   5%2 <
 -12   8   0     22.70    335.80    136.10   5%2 <
 -11  -7   9    328.53    374.70    136.00   5%2 <
 -11   7   0   1408.90   1323.40    183.40   5%2 o
 -10  -8   9    258.63    556.90    127.10   5%2 o
 -10   8  -1    707.41    407.50    150.50   5%2 <
  -9  -7   8   1155.00   1649.40    165.30   5%2 o
  -8  -6   7   4112.00   5848.90    236.60   5%2 o
  -7  -5   6    156.37    225.90    183.30   5%2 <
  -6  -6   6    125.42    102.00    168.20   5%2 <
  -5  -9   8    109.29    132.10    114.10   5%2 <
  -5  -5   5   7200.40   7192.50    271.60   5%2 o
  -5   5  -1    828.68   1356.90    226.30   5%2 o
  -4  -4   4   2639.70   2841.80    277.10   5%2 o
  -4   6  -2   2219.40   3413.80    220.40   5%2 o
  -3  -9   7     96.37    295.00    118.70   5%2 <
  -3  -3   3   5001.90   4763.50    341.40   5%2 o
  -3   7  -3    198.77    416.70    158.20   5%2 <
  -3   9  -4    283.84    144.10    120.70   5%2 <
  -2  -8   6   1581.30   2296.90    180.90   5%2 o
  -2  -2   2 105160.00  96166.40    833.40   5%2 o
  -2   8  -4    612.92    359.20    135.90   5%2 <
  -1  -9   6     88.76    243.40    124.90   5%2 <
  -1  -7   5    159.27    170.00    158.00   5%2 <
  -1   9  -5     40.55    139.70    119.70   5%2 <
   0  -8   5    118.18    369.60    142.90   5%2 <
   1  -7   4   1641.30   1826.00    183.40   5%2 o
   1   1  -1   9995.20   2772.30    988.80   5%2 <
   2  -6   3   1405.90   2119.50    209.10   5%2 o
   2   2  -2 104380.00  88884.80    819.50   5%2 o
   3  -5   2   1708.70   1853.30    236.90   5%2 o
   3   3  -3   4375.30   4239.90    348.50   5%2 o
   4  -4   1   4133.60   4506.90    321.10   5%2 o
   4   4  -4   4206.70   4563.80    295.30   5%2 o
   4   6  -5    868.79   2320.10    197.20   5%2 o
   5  -9   4    146.05    266.70    123.70   5%2 <
   5  -3   0   1026.40    471.60    357.70   5%2 <
   5   5  -5   7052.20   6021.50    265.30   5%2 o
   5   7  -6    359.90   1094.00    164.10   5%2 o
   5   9  -7    188.45    483.60    121.80   5%2 o
   6  -8   3   1702.60   2712.50    188.60   5%2 o
   6   6  -6    131.05    293.10    166.30   5%2 <
   6   8  -7   1082.10   1375.30    159.30   5%2 o
   7  -9   3    160.30    246.10    126.70   5%2 <
   7   7  -7    558.58    965.30    162.60   5%2 o
   8  -8   2    166.74    119.50    149.40   5%2 <
   8   8  -8   1431.70   1396.70    150.50   5%2 o
   9  -7   1    581.20    581.20    168.40   5%2 o
   9   1  -4   5357.70   4076.90    403.50   5%2 o
  10  -6   0    413.07    641.20    196.10   5%2 o
  10   2  -5   6019.20   6767.80    331.80   5%2 o
  11  -5  -1    962.03   1090.70    246.60   5%2 o
  11   3  -6    496.88    635.20    219.40   5%2 <
  12  -4  -2    479.11    127.60    268.10   5%2 <
  12   4  -7    159.41    754.20    175.10   5%2 o
  12   6  -8     27.30    389.90    144.70   5%2 <
  13   5  -8     15.76    209.10    152.20   5%2 <
  13   7  -9    342.46    411.00    129.30   5%2 o
  14   6  -9    190.09    624.40    130.80   5%2 o
  15  -1  -5   6281.70   6027.10    422.20   5%2 o
  16   0  -6    514.38    535.80    293.70   5%2 <
  17   1  -7  12221.00  12136.90    346.20   5%2 o
  18   2  -8    895.47   2067.70    210.70   5%2 o
  18   4  -9    218.28    -51.70    132.00   5%2 <
  19   3  -9    323.38    688.10    162.60   5%2 o
 -20  -2   9    122.04    174.10    161.50   6%2 <
 -19  -1   8     51.43    443.80    200.80   6%2 <
 -18   0   7    325.43   1657.60    268.40   6%2 o
 -15   5   3    781.54   1490.30    244.00   6%2 o
 -15   7   2     95.74    292.20    158.10   6%2 <
 -14  -6   9     66.38    485.30    139.90   6%2 o
 -13  -7   9    340.87    630.30    129.80   6%2 o
 -13  -5   8     10.14    307.60    163.30   6%2 <
 -12  -6   8     46.84    377.50    154.20   6%2 <
 -12  -4   7    553.74    760.90    187.80   6%2 o
 -11  -3   6     71.60    610.00    221.70   6%2 <
 -10  -2   5   6327.00   7706.80    342.90   6%2 o
  -9  -1   4   4960.10   3784.10    386.30   6%2 o
  -8  -8   8   1348.60   1385.60    162.50   6%2 o
  -7  -7   7    518.01    737.40    167.00   6%2 o
  -7   3   1  25426.00  25453.90    539.00   6%2 o
  -6  -8   7   1419.10   1583.20    163.00   6%2 o
  -6  -6   6    102.41    102.00    168.20   6%2 <
  -6   4   0   1440.00   1126.30    309.10   6%2 o
  -6   6  -1   1434.50   1425.30    219.60   6%2 o
  -6   8  -2   1334.80   1347.90    180.50   6%2 o
  -5  -7   6    252.13    598.50    169.40   6%2 o
  -5   7  -2    146.62    543.90    168.90   6%2 o
  -5   9  -3    282.97    328.60    135.60   6%2 <
  -4  -6   5    854.61   1925.90    205.10   6%2 o
  -4   8  -3    415.23    352.50    142.90   6%2 <
  -3  -5   4    227.12    657.10    222.20   6%2 <
  -2  -4   3  13985.00  12249.70    374.70   6%2 o
   1  -9   5     81.81     24.50    125.80   6%2 <
   1   3  -2  21586.00  16213.40    483.30   6%2 o
   2  -8   4    324.14     81.90    152.20   6%2 <
   2   4  -3  13763.00  10928.00    368.90   6%2 o
   2   6  -4   1646.10   1160.90    197.90   6%2 o
   2   8  -5    290.92    241.20    145.40   6%2 <
   3  -7   3    148.56    127.40    170.70   6%2 <
   3   5  -4    322.87    659.80    207.10   6%2 o
   3   7  -5    365.43    896.30    170.70   6%2 o
   3   9  -6     86.17    133.40    124.40   6%2 <
   4  -6   2   2610.60   3407.30    245.20   6%2 o
   4   8  -6   1819.00   2992.40    189.90   6%2 o
   5  -5   1    601.31   1436.10    256.70   6%2 o
   9   3  -5   6337.00   8155.40    330.10   6%2 o
   9   5  -6    794.58    511.10    184.70   6%2 <
   9   7  -7   2618.40   3330.70    207.70   6%2 o
  10  -8   1    734.63    332.40    166.10   6%2 <
  10   4  -6    935.50   2032.50    228.90   6%2 o
  10   6  -7   3965.70   4768.30    231.60   6%2 o
  10   8  -8     65.09    110.20    120.30   6%2 <
  11  -7   0   1884.10   1391.20    199.50   6%2 o
  11   5  -7   1268.70   1076.70    182.30   6%2 o
  11   7  -8    322.71    159.90    131.80   6%2 <
  12  -6  -1     54.17    292.40    191.60   6%2 <
  16   2  -7   1016.50    962.60    224.40   6%2 o
  16   4  -8    199.02    415.80    169.80   6%2 <
  16   6  -9    105.00    336.60    125.90   6%2 <
  17   3  -8    244.58    769.20    182.70   6%2 o
  17   5  -9     99.07    195.40    135.90   6%2 <
  18   4  -9    211.39    -51.70    132.00   6%2 <
 -19  -3   9    263.97    456.20    160.10   7%2 <
 -18  -4   9    638.40    245.90    134.40   7%2 <
 -18  -2   8   1987.50   1934.40    210.80   7%2 o
 -17  -5   9    107.88    177.30    128.50   7%2 <
 -17  -3   8    147.97    581.70    173.40   7%2 o
 -17  -1   7   7608.90  10254.20    331.10   7%2 o
 -16   6   3    125.05     73.90    187.70   7%2 <
 -11  -7   8    275.76    165.60    143.60   7%2 <
 -11  -5   7    860.81   1164.30    192.60   7%2 o
 -10  -8   8    232.01    202.20    125.30   7%2 <
 -10  -6   7   4069.00   4660.10    228.10   7%2 o
 -10  -4   6   1158.80   2416.50    220.90   7%2 o
  -9  -7   7   2895.40   3413.20    208.80   7%2 o
  -9  -5   6    459.40    592.40    184.50   7%2 o
  -9  -3   5   7229.90   7371.30    301.50   7%2 o
  -9   7   0    552.42    379.80    172.60   7%2 <
  -8  -2   4  24457.00  21899.20    460.50   7%2 o
  -8   4   1   1394.00   3693.30    317.20   7%2 o
  -8   6   0   2084.00   1973.20    217.10   7%2 o
  -8   8  -1     22.12     87.60    145.00   7%2 <
  -7   7  -1     26.30    273.20    173.30   7%2 <
  -5  -9   7    167.08    396.60    126.90   7%2 o
  -4  -8   6   1777.60   2717.20    192.20   7%2 o
  -3  -9   6    289.97    220.40    127.60   7%2 <
  -3  -7   5    212.87    848.50    173.30   7%2 o
  -2  -8   5    181.23    622.70    150.40   7%2 o
  -2  -6   4   1208.10   1503.40    197.90   7%2 o
  -1  -7   4    126.82    268.50    165.10   7%2 <
  -1  -5   3   1731.10   2209.90    243.40   7%2 o
  -1  -3   2  21666.00  16758.10    453.60   7%2 o
  -1   7  -3    766.36    624.90    170.90   7%2 o
  -1   9  -4      4.06     97.10    121.80   7%2 <
   0   2  -1  49969.00  63864.10    782.80   7%2 o
   0   4  -2   9816.70   6397.80    331.80   7%2 o
   0   6  -3   3189.00   3044.50    214.50   7%2 o
   0   8  -4    608.80    645.10    157.10   7%2 o
   1   5  -3   1132.70   1790.20    240.40   7%2 o
   1   7  -4    268.06     79.10    167.60   7%2 <
   1   9  -5    451.65    738.50    141.00   7%2 o
   3  -9   4    162.07    238.90    130.70   7%2 <
   4  -8   3    404.88    631.00    155.10   7%2 o
   5  -9   3    258.66    387.70    132.00   7%2 <
   5  -7   2    142.76    309.80    176.70   7%2 <
   6  -8   2   1220.30   1336.30    173.10   7%2 o
   6  -6   1    695.07    845.50    195.70   7%2 o
   6   8  -6    139.99    326.80    147.20   7%2 <
   7  -3  -1  23814.00  21474.60    522.40   7%2 o
   7   3  -4   4380.20   4996.50    334.10   7%2 o
   7   5  -5    455.92   1234.80    197.20   7%2 o
   7   7  -6     96.94    139.90    148.80   7%2 <
   7   9  -7    118.08    133.60    121.70   7%2 <
   8   2  -4  21791.00  20141.40    460.20   7%2 o
   8   4  -5   8470.10   6842.90    286.80   7%2 o
   8   6  -6    529.38   1122.90    184.00   7%2 o
   8   8  -7   1538.60   1967.80    177.30   7%2 o
  12  -8   0     31.50    -16.10    138.30   7%2 <
  13  -7  -1   1489.90   1849.60    195.80   7%2 o
  13  -5  -2   2072.10   1701.90    252.50   7%2 o
  13   7  -8     43.69    145.50    123.60   7%2 <
  14   2  -6   6449.00   4207.00    272.50   7%2 o
  14   4  -7     45.54    403.00    170.50   7%2 <
  14   6  -8     61.19     87.10    133.70   7%2 <
  15   1  -6    472.52    947.70    262.00   7%2 o
  15   3  -7    836.86   1190.30    188.90   7%2 o
  15   5  -8   1331.80    809.50    156.70   7%2 o
  21  -1  -7     66.62   1322.60    287.00   7%2 o
  21   1  -8     74.53    334.80    185.00   7%2 <
 -17  -5   9    128.41    177.30    128.50   8%2 <
 -16  -6   9    160.12    219.60    126.20   8%2 <
 -16  -4   8    470.51    518.60    165.90   8%2 o
 -16  -2   7   1460.80    923.80    218.00   8%2 o
 -16   0   6    283.14    384.80    283.30   8%2 <
 -15  -5   8    521.76    861.40    158.10   8%2 o
 -15  -3   7   1183.80   1107.60    203.80   8%2 o
 -15  -1   6    663.80    961.40    242.90   8%2 o
 -14  -6   8     85.92    207.70    141.00   8%2 <
 -11   7   1    201.71    179.40    180.30   8%2 <
 -10   6   1    623.97   1127.40    217.10   8%2 o
 -10   8   0     66.76    -44.60    148.20   8%2 <
  -9  -7   7   3123.00   3413.20    208.80   8%2 o
  -9   5   1     40.28    114.90    229.90   8%2 <
  -8  -8   7   1103.40   1839.30    172.60   8%2 o
  -8  -6   6    508.99   1058.60    188.10   8%2 o
  -8  -4   5   4640.10   3887.00    254.70   8%2 o
  -7  -9   7     89.71    110.40    124.60   8%2 <
  -7  -7   6     79.14    444.50    167.10   8%2 <
  -7  -5   5   1215.90   1492.50    214.20   8%2 o
  -7  -3   4   5382.80   5104.10    325.20   8%2 o
  -6  -8   6    266.75    432.60    155.60   8%2 <
  -4   8  -2   1973.60   2512.00    196.60   8%2 o
  -3   7  -2     69.27     62.50    169.90   8%2 <
  -3   9  -3     41.43     10.10    132.20   8%2 <
  -2   6  -2    163.91    299.80    199.50   8%2 <
  -2   8  -3    121.84    107.10    146.40   8%2 <
  -1  -9   5    271.26    497.50    130.70   8%2 o
  -1  -7   4    162.12    268.50    165.10   8%2 <
  -1   3  -1   2581.60   4924.70    431.90   8%2 o
  -1   5  -2    284.38    495.50    247.30   8%2 <
   0  -8   4    502.68    518.20    156.00   8%2 o
   0  -6   3   2930.30   2733.30    231.40   8%2 o
   0  -4   2   8299.20   8857.00    366.20   8%2 o
   1  -9   4      6.35     13.70    128.80   8%2 <
   1  -7   3    647.51    554.40    180.00   8%2 o
   1  -5   2    650.50    641.20    243.70   8%2 <
   3   9  -5     69.01    195.90    126.70   8%2 <
   4   8  -5   3907.80   4229.60    216.10   8%2 o
   5   5  -4    661.91    469.10    217.30   8%2 <
   5   7  -5    843.24    690.00    174.80   8%2 o
   5   9  -6    444.98     84.10    121.20   8%2 <
   6   4  -4   2034.50   1927.00    276.50   8%2 o
   6   6  -5   1904.80   2247.10    201.70   8%2 o
   7  -9   2    468.40    402.10    142.80   8%2 <
   7  -7   1     27.67    443.50    179.70   8%2 <
   7  -5   0   3567.10   2166.00    256.60   8%2 o
   7   1  -3   6544.80   4742.50    455.40   8%2 o
   7   3  -4   4885.50   4996.50    334.10   8%2 o
   8  -8   1     21.43    108.10    160.10   8%2 <
   8  -6   0   2408.10   1945.80    230.00   8%2 o
  10   8  -7   1162.20   1033.10    142.60   8%2 o
  11   7  -7   1560.30   1277.00    168.10   8%2 o
  12   4  -6    259.53    188.60    194.40   8%2 <
  12   6  -7    767.26   1277.10    177.50   8%2 o
  13   3  -6   3587.60   2998.20    247.90   8%2 o
  13   5  -7    344.65    369.60    169.40   8%2 <
  13   7  -8     45.05    145.50    123.60   8%2 <
  14  -6  -2   1458.40    660.70    208.00   8%2 o
  14   0  -5    607.86   1046.20    351.30   8%2 <
  14   2  -6   6766.50   4207.00    272.50   8%2 o
  19   3  -8    191.24    200.60    152.80   8%2 <
  20   0  -7    693.43    879.90    245.90   8%2 o
  20   2  -8    500.34    130.20    167.80   8%2 <
 -15  -1   6    635.26    961.40    242.90   9%2 o
 -14  -4   7    147.53    563.00    176.70   9%2 o
 -14  -2   6   6030.90   5654.50    277.90   9%2 o
 -13  -7   8    124.11    -34.60    121.00   9%2 <
 -13  -5   7    407.83    407.20    158.30   9%2 <
 -13  -3   6   3025.50   2919.30    227.10   9%2 o
 -13   7   2   3029.00   2415.20    224.00   9%2 o
 -12  -6   7    480.43   1436.80    158.70   9%2 o
 -12  -4   6    156.63    305.00    176.60   9%2 <
 -12   6   2   1564.20   1963.90    242.40   9%2 o
 -11  -7   7   1609.00   1377.70    157.60   9%2 o
 -11   5   2   6989.30   7155.60    325.30   9%2 o
 -10  -8   7   1130.50   1143.40    149.80   9%2 o
 -10   4   2   1384.30   1356.70    314.50   9%2 o
  -9   3   2   6082.30   3570.40    455.50   9%2 o
  -7   9  -1    322.94    438.20    127.20   9%2 o
  -6  -4   4   1523.40   2025.90    253.50   9%2 o
  -6  -2   3  11016.00   6860.20    410.60   9%2 o
  -6   8  -1    107.41    291.40    147.90   9%2 <
  -5  -9   6    418.79    160.10    117.90   9%2 <
  -5  -7   5    714.93   1101.00    162.60   9%2 o
  -5  -5   4    785.16    798.90    194.20   9%2 o
  -5   7  -1    326.25    313.40    168.90   9%2 <
  -4  -8   5   3853.70   4710.70    214.20   9%2 o
  -4  -6   4   1235.90   1063.20    179.30   9%2 o
  -4   6  -1    795.87    701.20    192.70   9%2 o
  -3  -9   5     42.66    184.60    117.80   9%2 <
  -3   5  -1   1571.10   1161.80    244.80   9%2 o
  -2   4  -1   2907.10   3314.50    329.40   9%2 o
   1  -3   1   2060.70   5618.20    436.50   9%2 o
   1   9  -4     49.70     56.70    121.20   9%2 <
   2  -8   3    244.54    125.00    149.90   9%2 <
   2  -6   2    255.77    279.50    191.10   9%2 <
   2  -4   1   1335.70   2556.00    333.30   9%2 o
   2   8  -4    140.82     -9.40    132.40   9%2 <
   3  -9   3     87.09    -30.20    124.40   9%2 <
   3  -7   2     97.09     44.80    157.60   9%2 <
   3   5  -3    111.66    241.30    210.00   9%2 <
   3   7  -4    510.30    279.00    160.00   9%2 <
   4  -8   2   1691.60   2873.80    196.80   9%2 o
   4   4  -3   5787.50   7028.70    320.10   9%2 o
   4   6  -4   1384.50   1090.10    196.00   9%2 o
   5   3  -3    352.82   1344.40    306.00   9%2 o
   6   2  -3   9585.40   5584.80    394.80   9%2 o
   7   9  -6     33.27    -65.70    110.40   9%2 <
   8   8  -6    384.32    315.00    128.10   9%2 <
   9  -7   0    493.43    238.70    179.90   9%2 <
   9  -5  -1     98.10    286.30    254.40   9%2 <
   9   7  -6   1129.70   1164.50    163.30   9%2 o
  10  -8   0     57.56     48.50    152.80   9%2 <
  10   6  -6    271.97    253.40    160.00   9%2 <
  11   3  -5    502.11    214.30    222.30   9%2 <
  11   5  -6   1922.10   2147.60    196.20   9%2 o
  12   2  -5   3749.80   3221.90    275.40   9%2 o
  13   1  -5   2190.00   2329.70    300.50   9%2 o
  15  -5  -3    551.90    619.90    261.90   9%2 <
  16   6  -8      6.43    179.90    112.40   9%2 <
  17   5  -8    207.45    118.70    125.30   9%2 <
  18   2  -7   1130.30    544.90    210.70   9%2 <
  18   4  -8    214.69    272.50    144.10   9%2 <
  19   1  -7   2368.40   1147.40    246.40   9%2 o
 -21  -1   8     59.97    159.50    179.50  10%2 <
 -20  -2   8    425.90    342.90    174.20  10%2 <
 -19  -3   8    196.16    105.50    164.60  10%2 <
 -18  -4   8    330.44    221.40    162.30  10%2 <
 -17  -5   8    270.41    282.80    155.80  10%2 <
 -16  -6   8     73.23    180.40    136.10  10%2 <
 -15   1   5   6577.20   4812.90    429.40  10%2 o
 -14   0   5   1846.80   1194.20    323.30  10%2 o
 -13  -1   5   1968.60   3054.30    300.30  10%2 o
 -12  -2   5   3728.70   3118.50    282.20  10%2 o
 -11  -5   6   2281.30   2227.90    205.60  10%2 o
 -11  -3   5    426.78    420.90    249.10  10%2 <
 -10  -6   6    303.81    508.00    175.20  10%2 <
 -10  -4   5   3079.80   2988.10    250.10  10%2 o
  -9  -7   6   1008.20   1117.70    180.60  10%2 o
  -9  -5   5    294.38    696.10    202.10  10%2 o
  -9   9   0    119.55      9.70     69.80  10%2 <
  -8  -8   6    351.18    212.90    156.10  10%2 <
  -8   8   0   1104.60    743.40    184.00  10%2 o
  -7  -9   6     33.13     67.30    128.70  10%2 <
  -7   7   0   1165.50    789.60    204.50  10%2 o
  -6   6   0    409.31    395.90    224.50  10%2 <
  -5  -3   3    415.98   1562.30    320.60  10%2 o
  -5   5   0   4320.70   3170.30    286.60  10%2 o
  -4  -4   3   5924.40   8129.50    361.60  10%2 o
  -4   4   0   3947.60   3768.40    371.80  10%2 o
  -3  -7   4    401.21    215.20    167.90  10%2 <
  -3  -5   3     82.67     48.50    240.90  10%2 <
  -3   3   0  12720.00  12444.60    495.90  10%2 o
  -3   9  -2    102.72    221.90    146.40  10%2 <
  -2  -8   4    131.04    101.20    154.10  10%2 <
  -2  -6   3    934.89    823.40    217.60  10%2 o
  -2   8  -2    146.21    245.10    170.90  10%2 <
  -1  -9   4     34.76     25.00    138.60  10%2 <
  -1  -7   3    191.71    336.50    190.30  10%2 <
  -1   7  -2    920.05    631.90    199.30  10%2 o
  -1   9  -3    416.02    291.60    131.80  10%2 <
   0   8  -3    998.16   1012.40    160.60  10%2 o
   1   7  -3    140.76    667.00    170.40  10%2 o
   3  -5   1   1247.00   1213.30    264.50  10%2 o
   3   9  -4    306.99     17.20    137.40  10%2 <
   4  -6   1    681.41    568.60    228.50  10%2 <
   5  -9   2     51.10    241.30    148.40  10%2 <
   5  -7   1    379.85    334.70    198.10  10%2 <
   5   9  -5    269.01     86.70    128.10  10%2 <
   6  -8   1    156.02    315.10    178.70  10%2 <
   6   8  -5    875.27   1217.10    170.40  10%2 o
   7   7  -5    343.89    260.80    160.90  10%2 <
   8   6  -5   1452.40   1150.70    191.10  10%2 o
   9   5  -5    333.00    283.30    186.40  10%2 <
  10  -6  -1    529.31    823.60    226.60  10%2 o
  10   4  -5   3071.70   2967.20    239.90  10%2 o
  11  -7  -1     58.17    132.60    188.60  10%2 <
  12  -8  -1    119.99     62.70    163.60  10%2 <
  12   8  -7    333.47    359.70    129.70  10%2 <
  13   7  -7     36.61    235.60    128.90  10%2 <
  14   6  -7     24.82    191.40    138.80  10%2 <
  15   5  -7    148.95    166.80    149.60  10%2 <
  16   4  -7     55.11    143.10    158.70  10%2 <
  17   3  -7   1130.30   1332.00    192.80  10%2 o
 -20   0   7    699.31    188.10    231.20  11%2 <
 -19  -1   7   2364.60   1568.10    235.10  11%2 o
 -18  -2   7    616.21    801.00    199.10  11%2 o
 -17  -3   7    623.95    896.30    190.90  11%2 o
 -16  -4   7    337.84    155.70    165.60  11%2 <
 -15  -5   7    275.32    235.00    159.40  11%2 <
 -15   7   3    591.96    283.80    178.10  11%2 <
 -14  -6   7     83.25     38.30    145.00  11%2 <
 -14   6   3    587.38    245.80    212.80  11%2 <
 -13  -7   7     10.51     28.20    137.40  11%2 <
 -12  -8   7    208.28    202.10    132.90  11%2 <
 -10  -4   5   2720.70   2988.10    250.10  11%2 o
 -10   8   1    219.16    135.10    159.10  11%2 <
  -9  -5   5    413.10    696.10    202.10  11%2 o
  -9   7   1     32.13    227.30    192.90  11%2 <
  -8  -6   5    974.10   1074.80    200.70  11%2 o
  -7  -7   5    756.99    432.70    174.70  11%2 <
  -6  -8   5    601.07   1172.90    178.10  11%2 o
  -5  -9   5    151.85    135.70    130.70  11%2 <
  -5   9  -1     19.05    343.10    144.60  11%2 <
  -4   4   0   3490.40   3768.40    371.80  11%2 o
  -4   8  -1    523.44    912.30    179.10  11%2 o
  -3  -3   2   8428.70  14453.40    447.40  11%2 o
  -3   3   0  10893.00  12444.60    495.90  11%2 o
  -2  -4   2  11482.00  12545.40    391.40  11%2 o
  -2   8  -2    203.03    245.10    170.90  11%2 <
  -1  -7   3    187.42    336.50    190.30  11%2 <
  -1  -5   2   7026.30   5975.00    303.20  11%2 o
  -1   7  -2    799.46    631.90    199.30  11%2 o
   0  -8   3    748.19    812.50    176.10  11%2 o
   0  -6   2    629.16   1044.10    219.50  11%2 o
   0   6  -2    524.41   1063.40    223.30  11%2 o
   1  -9   3    250.89    243.60    146.40  11%2 <
   1   5  -2   4191.30   4163.90    297.50  11%2 o
   1   9  -3     84.80     26.00    144.10  11%2 <
   2  -2   0  85045.00  93646.80    914.50  11%2 o
   2   4  -2  10928.00   7375.10    365.00  11%2 o
   3  -3   0  20338.00  18146.90    526.50  11%2 o
   3   3  -2  17022.00  16912.80    474.00  11%2 o
   3   9  -4    255.36     17.20    137.40  11%2 <
   4  -4   0   1725.10   6231.50    371.10  11%2 o
   4   2  -2 206430.00 164284.00   1042.10  11%2 o
   4   8  -4    476.43    620.40    168.30  11%2 o
   5  -5   0   5205.30   2136.20    274.50  11%2 o
   5   7  -4    503.72    699.20    187.70  11%2 o
   6  -8   1    141.68    315.10    178.70  11%2 <
   6  -6   0    429.86    887.90    229.40  11%2 o
   6   6  -4   1900.40   1928.40    214.50  11%2 o
   7  -9   1    262.70    263.70    151.30  11%2 <
   7   5  -4   2532.00   3730.00    257.60  11%2 o
   7   9  -5    149.45    105.70    129.50  11%2 <
   8   4  -4   5915.40  10714.40    335.80  11%2 o
   8   8  -5    658.21    452.70    158.50  11%2 <
   9  -3  -2   4041.80   4936.90    477.90  11%2 o
   9   3  -4   6212.20   7969.70    335.70  11%2 o
  10  -4  -2   2250.20   2329.00    320.30  11%2 o
  10   2  -4   3089.40   6985.00    363.30  11%2 o
  10   8  -6    250.77    507.90    150.90  11%2 o
  11  -5  -2   6526.90   5028.50    307.20  11%2 o
  11   1  -4   1311.00   4970.00    371.00  11%2 o
  11   7  -6   1165.70    913.90    169.00  11%2 o
  12  -8  -1    126.56     62.70    163.60  11%2 <
  12   0  -4  15328.00   5845.90    425.80  11%2 o
  12   6  -6   2147.90   2079.70    193.90  11%2 o
  13   5  -6    289.66    354.10    181.30  11%2 <
  14   4  -6    665.65   1061.60    197.50  11%2 o
  15   3  -6   1495.80   1114.50    212.70  11%2 o
  15   7  -7     49.81    -29.50    122.10  11%2 <
  16   2  -6    251.00    826.10    230.50  11%2 o
  17   1  -6    912.61    980.70    248.10  11%2 o
  18   0  -6    299.61    873.60    278.10  11%2 o
 -20   0   7    720.51    188.10    231.20  12%2 <
 -19  -1   7   2413.20   1568.10    235.10  12%2 o
 -18  -2   7    534.26    801.00    199.10  12%2 o
 -17  -3   7    711.49    896.30    190.90  12%2 o
 -14  -6   7     75.54     38.30    145.00  12%2 <
 -14  -4   6    396.04    678.90    191.40  12%2 o
 -13  -7   7     16.53     28.20    137.40  12%2 <
 -13  -5   6    207.65    550.00    184.30  12%2 <
 -13   5   3    185.84    539.20    259.20  12%2 <
 -12  -8   7    212.68    202.10    132.90  12%2 <
 -12  -6   6   1200.70   1688.70    196.00  12%2 o
 -12   8   2    673.50    739.60    162.60  12%2 o
 -11  -7   6    895.33   1083.30    167.00  12%2 o
 -10  -8   6    563.66    406.10    148.20  12%2 <
 -10  -2   4   3817.60   3562.70    335.60  12%2 o
  -9  -3   4   7148.90   8749.60    341.00  12%2 o
  -9   7   1     63.58    227.30    192.90  12%2 <
  -8  -4   4   4315.20   6830.30    304.60  12%2 o
  -8   6   1    377.05    107.30    221.40  12%2 <
  -7  -5   4   1991.90   2558.10    242.10  12%2 o
  -7   5   1    172.32    461.30    247.70  12%2 <
  -7   9   0    294.61    389.00    150.30  12%2 <
  -6  -6   4   1159.20   1098.60    214.20  12%2 o
  -5  -7   4    187.78    783.30    188.60  12%2 o
  -5  -1   2  52681.00  43042.00    771.40  12%2 o
  -5   9  -1     19.96    343.10    144.60  12%2 <
  -4  -8   4    375.65    495.20    168.30  12%2 <
  -4  -2   2 218550.00 191213.00   1094.70  12%2 o
  -4   8  -1    634.14    912.30    179.10  12%2 o
  -3  -9   4    151.27    164.50    140.70  12%2 <
  -3  -3   2  11327.00  14453.40    447.40  12%2 o
  -3   7  -1    179.27    333.40    183.20  12%2 <
  -2  -4   2   7053.40  12545.40    391.40  12%2 o
  -2   6  -1   4635.10   7115.80    293.00  12%2 o
  -1  -5   2   4897.30   5975.00    303.20  12%2 o
  -1   9  -2    151.99    254.30    139.10  12%2 <
   0  -6   2    186.69   1044.10    219.50  12%2 o
   1  -7   2    410.77    417.60    183.40  12%2 <
   1   9  -3     86.18     26.00    144.10  12%2 <
   2  -8   2     55.50     39.30    168.40  12%2 <
   2   8  -3    597.18    753.60    171.30  12%2 o
   3  -9   2     44.96    142.20    144.40  12%2 <
   3   7  -3    416.49    150.20    180.20  12%2 <
   4  -4   0   1854.90   6231.50    371.10  12%2 o
   4   2  -2 200930.00 164284.00   1042.10  12%2 o
   4   6  -3   4356.00   2942.70    238.60  12%2 o
   5  -5   0   3398.60   2136.20    274.50  12%2 o
   5   1  -2  45311.00  45898.60    758.80  12%2 o
   5   9  -4     76.58    258.70    129.70  12%2 <
   6  -6   0    817.40    887.90    229.40  12%2 o
   7  -7   0    469.86   1226.90    207.70  12%2 o
   7   9  -5    101.82    105.70    129.50  12%2 <
   8  -8   0    299.19    527.10    171.90  12%2 o
   8   8  -5    701.45    452.70    158.50  12%2 <
   9  -9   0   1093.20    286.60    150.20  12%2 <
   9   7  -5     21.20    244.70    160.60  12%2 <
  10   2  -4   7093.20   6985.00    363.30  12%2 o
  10   6  -5   1777.70   2153.40    205.30  12%2 o
  11  -5  -2   5791.20   5028.50    307.20  12%2 o
  11   1  -4   2314.40   4970.00    371.00  12%2 o
  11   5  -5    841.97    883.90    207.10  12%2 o
  12  -6  -2    686.96    883.70    225.90  12%2 o
  12   0  -4   3429.10   5845.90    425.80  12%2 o
  13  -7  -2   1409.20   1027.80    204.50  12%2 o
  15   7  -7     38.40    -29.50    122.10  12%2 <
  16  -4  -4   1120.90   1614.80    351.10  12%2 o
  16   6  -7     94.16     15.20    131.80  12%2 <
  17  -5  -4    223.96    533.60    267.40  12%2 <
  17   5  -7    322.58    278.70    153.10  12%2 <
  18   4  -7    154.84    113.10    156.40  12%2 <
  19   3  -7     84.36    244.10    160.40  12%2 <
 -21   1   7    110.46    246.00    257.40  13%2 <
 -17  -1   6    615.09    613.40    243.10  13%2 <
 -16  -6   7     62.02    127.20    109.90  13%2 <
 -16  -2   6    408.79    368.80    229.20  13%2 <
 -16   6   4    278.57    589.60    216.20  13%2 <
 -15  -7   7      9.84     21.60    107.70  13%2 <
 -15  -3   6    521.71    510.80    202.00  13%2 <
 -11  -5   5    794.58    703.20    170.00  13%2 o
 -11  -1   4   4577.90   3198.60    367.10  13%2 o
 -11   7   2    369.79    587.30    195.90  13%2 <
 -10  -6   5   1224.70   1435.20    180.40  13%2 o
 -10   6   2    148.21    484.80    215.10  13%2 <
  -9  -7   5     84.28    326.50    142.20  13%2 <
  -9   9   1    142.72     22.60     94.00  13%2 <
  -8  -8   5    450.77    413.00    134.10  13%2 o
  -7  -9   5     48.19     72.10    107.20  13%2 <
  -6  -4   3   1558.70   1452.40    262.00  13%2 o
  -6   4   1  18608.00  21570.70    488.30  13%2 o
  -6   8   0    165.43    -23.60    157.60  13%2 <
  -5  -5   3    362.80    367.60    194.10  13%2 <
  -5   7   0    207.67    480.40    179.40  13%2 <
  -4  -6   3   1746.40   2161.90    191.60  13%2 o
  -4   6   0    462.63    108.60    211.50  13%2 <
  -3  -7   3    288.06    484.50    160.30  13%2 o
  -3   9  -1    102.92    108.50    122.00  13%2 <
  -2  -8   3   1045.20    687.00    155.60  13%2 o
  -1  -9   3    104.10    133.20    127.30  13%2 <
  -1   5  -1   2465.50   2954.80    287.10  13%2 o
   0  -4   1   3127.70   2757.50    328.90  13%2 o
   0   4  -1   5951.20   2950.60    326.70  13%2 o
   0   8  -2     24.66     58.70    141.50  13%2 <
   1  -5   1   2736.40   2626.40    251.90  13%2 o
   1   7  -2    202.74    178.00    157.00  13%2 <
   2  -6   1   5499.60   6335.10    259.20  13%2 o
   2   6  -2    427.45    515.20    181.40  13%2 <
   3  -7   1     82.03    123.90    170.20  13%2 <
   3   9  -3    101.62    137.10    110.70  13%2 <
   4  -8   1    329.98    871.30    163.90  13%2 o
   5  -9   1     11.88     57.60    124.50  13%2 <
   5   5  -3    282.37     83.50    224.50  13%2 <
   6   4  -3   1280.50   2109.30    276.30  13%2 o
   6   8  -4    402.03    703.20    153.60  13%2 o
   7  -5  -1    140.44    446.70    245.70  13%2 <
   7   3  -3   2635.00   1756.60    317.20  13%2 o
   7   7  -4    433.70    348.00    145.10  13%2 <
   8  -6  -1    136.97     94.10    213.10  13%2 <
   8   6  -4    341.00    680.50    159.50  13%2 o
   9  -7  -1    283.47    150.10    187.00  13%2 <
  10  -8  -1    103.31    -88.40    151.90  13%2 <
  10   8  -5    412.23    446.20    112.60  13%2 o
  12   4  -5    271.28    197.90    207.10  13%2 <
  12   8  -6    674.66    671.60    142.70  13%2 o
  13   3  -5   4052.00   3165.40    253.10  13%2 o
  13   7  -6    309.81    596.30    138.50  13%2 o
  14   2  -5   5678.40   3816.70    295.40  13%2 o
  14   6  -6    116.33      3.10    130.70  13%2 <
  15   5  -6     33.67     13.00    133.40  13%2 <
  20   2  -7    470.80    336.70    178.30  13%2 <
  21   1  -7     24.77    202.90    191.40  13%2 <
  22   0  -7    155.08    196.80    200.40  13%2 <
 -19  -3   7     81.03    243.40    160.60  14%2 <
 -18  -4   7    157.05     47.00    150.00  14%2 <
 -18   0   6     23.81    874.00    273.00  14%2 o
 -15  -5   6    206.50    233.80    151.90  14%2 <
 -15   5   4    476.82   1279.20    275.40  14%2 o
 -14  -6   6    182.71     76.30    149.50  14%2 <
 -14  -2   5   3801.00   4471.10    274.50  14%2 o
 -13  -7   6    500.58    633.20    146.20  14%2 o
 -13  -3   5   2485.70   2687.00    234.90  14%2 o
 -13   7   3    154.86    228.60    184.00  14%2 <
 -12  -8   6    949.50    626.50    138.60  14%2 o
 -10  -8   5    479.49    546.20    142.00  14%2 o
  -9  -5   4    518.79    575.30    194.00  14%2 <
  -9   5   2    474.67    306.50    260.90  14%2 <
  -8  -6   4    503.63    945.10    186.50  14%2 o
  -8  -2   3   5255.20   5451.30    366.90  14%2 o
  -8   8   1    164.91    150.50    158.00  14%2 <
  -7  -7   4    243.33    484.70    169.50  14%2 <
  -7  -3   3   2273.00   1826.20    307.20  14%2 o
  -7   7   1   1076.30    772.30    192.90  14%2 o
  -6  -8   4    397.95    516.30    146.20  14%2 o
  -5   3   1  12116.00   6108.70    465.40  14%2 o
  -5   9   0     78.12    140.10    137.90  14%2 <
  -4  -8   3     90.23     30.90    146.30  14%2 <
  -3  -9   3     94.33     16.60    134.00  14%2 <
  -3  -5   2    529.85    850.70    234.50  14%2 o
  -3   5   0    792.54   1167.80    253.90  14%2 o
  -2  -6   2    374.32    332.30    201.20  14%2 <
  -2   8  -1    424.52    929.50    165.40  14%2 o
  -1  -7   2     42.51    218.00    171.50  14%2 <
  -1  -3   1  15920.00  17404.10    485.10  14%2 o
  -1   7  -1    159.53     48.20    179.10  14%2 <
   0  -8   2     26.70    -58.70    149.00  14%2 <
   1   9  -2     88.90   -140.60    132.70  14%2 <
   2   8  -2    752.49    212.50    151.20  14%2 <
   3  -9   1     99.40    138.70    136.20  14%2 <
   3   5  -2   1288.10    594.80    238.70  14%2 <
   4  -6   0    495.96    300.50    214.60  14%2 <
   4   4  -2  10926.00  12158.60    385.60  14%2 o
   5  -7   0    180.05    595.90    186.50  14%2 o
   5   7  -3     85.82    402.30    167.10  14%2 <
   6  -8   0    187.70    199.40    167.00  14%2 <
   6  -4  -1  20282.00  17782.40    449.50  14%2 o
   6   6  -3    142.31    527.00    190.80  14%2 <
   7  -9   0    229.38    205.50    142.40  14%2 <
   7   9  -4    330.61    311.10    121.90  14%2 <
   8   2  -3   3025.70   4749.40    349.30  14%2 o
   8   8  -4   1228.60   1730.00    180.80  14%2 o
   9   7  -4    230.93    287.20    143.80  14%2 <
  10   4  -4    656.82    127.30    208.30  14%2 <
  11  -7  -2    283.10    410.90    190.90  14%2 <
  11   3  -4   1300.40    918.00    235.40  14%2 o
  11   7  -5     93.83    -15.10    134.50  14%2 <
  12  -8  -2    410.03    324.10    167.40  14%2 <
  12   6  -5    280.63    434.50    158.70  14%2 <
  13  -5  -3    233.71    194.40    263.60  14%2 <
  13   5  -5    190.76     56.90    162.90  14%2 <
  14  -6  -3    375.61    709.50    219.90  14%2 o
  15   1  -5   1907.60   1359.20    284.00  14%2 o
  15   7  -6    173.88    -29.50    118.20  14%2 <
  16   0  -5    124.57    663.70    301.30  14%2 <
  16   6  -6     29.88     67.50    126.60  14%2 <
  17   3  -6    257.39    -59.00    163.20  14%2 <
  18   2  -6    743.13   1062.30    203.20  14%2 o
 -21  -1   7     55.77    208.00    183.20  15%2 <
 -20  -2   7    289.35    513.40    174.60  15%2 <
 -17  -3   6    608.52    290.30    188.80  15%2 <
 -16  -4   6    205.01    311.80    169.40  15%2 <
 -15  -1   5   2124.70   2222.90    269.20  15%2 o
 -14  -2   5   3259.70   4471.10    274.50  15%2 o
 -13  -5   5    127.84    335.40    178.30  15%2 <
 -12  -6   5    201.81    578.40    169.20  15%2 o
 -12   6   3    241.32    783.10    228.40  15%2 o
 -11  -7   5     89.19    -26.50    140.50  15%2 <
 -11  -3   4    347.06    789.20    241.10  15%2 o
 -10  -8   5    448.07    546.20    142.00  15%2 o
 -10  -4   4    652.22    806.20    209.10  15%2 o
 -10   8   2    268.21    464.70    176.10  15%2 <
  -8  -8   4   1164.50   2079.00    187.90  15%2 o
  -8  -2   3   4705.60   5451.30    366.90  15%2 o
  -7  -9   4    106.24    380.50    130.90  15%2 <
  -7   9   1     38.54     94.90    144.60  15%2 <
  -6  -6   3    125.78    392.00    194.80  15%2 <
  -6   6   1    921.36   1906.80    249.80  15%2 o
  -5  -7   3     80.69    154.00    169.90  15%2 <
  -4  -8   3     82.23     30.90    146.30  15%2 <
  -4  -4   2  14636.00  13824.10    396.20  15%2 o
  -4   8   0    315.05    430.90    160.00  15%2 <
  -3  -5   2    521.69    850.70    234.50  15%2 o
  -3   7   0    384.75    554.00    202.90  15%2 <
  -2  -8   2    183.58    387.00    168.80  15%2 <
  -2  -2   1  79681.00  78943.50    825.20  15%2 o
  -2   4   0  16859.00  18917.80    462.50  15%2 o
  -1  -9   2     56.27    152.70    137.60  15%2 <
  -1   9  -1     22.31    145.50    135.30  15%2 <
   0  -6   1   2823.80   3777.00    266.40  15%2 o
   0   6  -1   1354.20   2668.10    235.70  15%2 o
   1  -7   1    345.86     73.90    178.70  15%2 <
   1   5  -1   1228.30   2515.00    298.10  15%2 o
   2  -8   1    370.75    824.00    171.20  15%2 o
   2   2  -1  90522.00  75701.60    816.00  15%2 o
   2   8  -2    684.92    212.50    151.20  15%2 <
   3  -9   1     94.20    138.70    136.20  15%2 <
   3  -5   0   1403.30   1817.50    278.20  15%2 o
   3   7  -2     70.69    415.20    171.10  15%2 <
   4   4  -2   9874.00  12158.60    385.60  15%2 o
   5  -3  -1   7604.60   4575.00    450.40  15%2 o
   5   3  -2    851.10    330.60    338.80  15%2 <
   5   9  -3      8.65    191.90    124.60  15%2 <
   6   8  -3    359.66    386.00    156.10  15%2 <
   7   5  -3    473.51    650.70    203.50  15%2 o
   8  -8  -1    121.66    224.20    168.70  15%2 <
   9  -9  -1    125.35    243.40    143.10  15%2 <
   9   1  -3  14606.00  12083.50    468.10  15%2 o
   9   7  -4    214.31    287.20    143.80  15%2 <
   9   9  -4    117.90    137.00    122.40  15%2 <
  10  -6  -2     64.48    202.30    229.50  15%2 <
  10   6  -4    187.32    413.50    171.00  15%2 <
  11  -7  -2    249.84    410.90    190.90  15%2 <
  11   3  -4   1153.70    918.00    235.40  15%2 o
  12  -4  -3    340.93   1257.70    331.00  15%2 o
  12   2  -4    750.00    911.70    259.00  15%2 o
  12   8  -5    249.76    177.70    122.50  15%2 <
  13   7  -5    588.34    436.80    148.70  15%2 <
  14   4  -5    128.36    331.50    173.40  15%2 <
  15   3  -5    114.57    249.60    201.40  15%2 <
  16   6  -6     25.65     67.50    126.60  15%2 <
  17   5  -6    277.21    140.40    135.10  15%2 <
  19   1  -6   3892.70   4558.90    278.10  15%2 o
 -21  -1   7     63.63    208.00    183.20  16%2 <
 -20  -4   7     99.95    230.50    142.40  16%2 <
 -19   1   6   8210.90  10688.80    406.50  16%2 o
 -18  -2   6    751.28   1276.90    211.60  16%2 o
 -17  -3   6    630.09    290.30    188.80  16%2 <
 -16  -6   6     44.32     86.80    140.40  16%2 <
 -15  -7   6    156.17      3.00    130.60  16%2 <
 -15  -1   5   2856.20   2222.90    269.20  16%2 o
 -15   7   4   1126.40    558.80    183.30  16%2 o
 -14  -4   5     38.35    107.30    190.90  16%2 <
 -13  -7   5    707.38    733.70    150.70  16%2 o
 -13  -5   5    123.48    335.40    178.30  16%2 <
 -12  -8   5    331.18    238.50    132.20  16%2 <
 -12  -2   4   1382.10   1140.60    265.00  16%2 o
 -12   8   3     60.42    266.80    164.40  16%2 <
 -11  -3   4    428.49    789.20    241.10  16%2 o
 -10  -6   4    295.57    309.10    176.10  16%2 <
  -9  -7   4    785.11    406.30    177.40  16%2 <
  -9  -1   3  14299.00  13217.90    479.90  16%2 o
  -9   7   2    428.71    319.10    201.60  16%2 <
  -9   9   2     37.81     82.80     71.00  16%2 <
  -8  -4   3    582.15    917.10    225.80  16%2 o
  -8   4   2   4495.30   4817.40    352.70  16%2 o
  -7  -5   3    709.24    623.10    216.70  16%2 <
  -6  -8   3    332.27    336.90    151.70  16%2 <
  -6   8   1     94.09    438.60    175.90  16%2 <
  -5  -9   3     15.42    135.70    135.50  16%2 <
  -5  -3   2    966.87    673.90    341.80  16%2 <
  -5   5   1   1443.60   2009.20    279.40  16%2 o
  -4   2   1 105100.00  95350.60    977.90  16%2 o
  -3  -7   2    160.33    290.70    187.90  16%2 <
  -3   7   0    426.79    554.00    202.90  16%2 <
  -3   9   0    185.88    164.00    149.40  16%2 <
  -2  -8   2    250.93    387.00    168.80  16%2 <
  -2   6   0   7695.30   7284.00    299.20  16%2 o
  -1  -5   1    735.83   2824.20    281.80  16%2 o
  -1   3   0   4105.40   1358.70    447.60  16%2 o
   0  -6   1   3174.90   3777.00    266.40  16%2 o
   0   8  -1    178.04    320.70    174.70  16%2 <
   1  -9   1     26.54     18.50    131.70  16%2 <
   1   5  -1   1496.80   2515.00    298.10  16%2 o
   1   7  -1    156.98    431.10    175.20  16%2 <
   2  -4   0  17179.00  18279.40    462.20  16%2 o
   3  -7   0    572.57    776.60    187.10  16%2 o
   3   9  -2    172.03      3.30    142.60  16%2 <
   4  -8   0    115.12    245.60    173.90  16%2 <
   4   6  -2   3141.10   3425.10    247.00  16%2 o
   4   8  -2    437.71    296.10    158.60  16%2 <
   5  -9   0     36.94    179.70    147.10  16%2 <
   6  -6  -1   3702.30   2475.60    253.10  16%2 o
   7  -7  -1    792.15    982.50    211.10  16%2 o
   7   7  -3    230.07    506.10    186.20  16%2 <
   7   9  -3     22.00    110.20    123.70  16%2 <
   8   4  -3    414.65    928.50    244.70  16%2 o
   8   6  -3    754.59    978.80    180.90  16%2 o
   9  -5  -2    325.61     12.80    247.30  16%2 <
  10   8  -4    276.57    281.60    149.50  16%2 <
  11   5  -4   1027.30    747.70    193.00  16%2 o
  11   7  -4      6.97     92.60    135.20  16%2 <
  12   4  -4     70.87    109.40    187.90  16%2 <
  14   6  -5   1173.00    757.00    163.90  16%2 o
  15   3  -5    218.17    249.60    201.40  16%2 <
  15   5  -5    127.39    154.20    147.50  16%2 <
  16  -6  -4    285.66    254.00    219.40  16%2 <
  16   2  -5     90.71    368.90    225.50  16%2 <
  17  -1  -5   1873.10   1135.40    358.00  16%2 o
  18   4  -6    117.60    111.80    159.80  16%2 <
  19   3  -6    991.33   1156.10    184.10  16%2 o
  20   0  -6     84.66    299.70    228.60  16%2 <
 -22   0   7    285.40    158.00    197.40  17%2 <
 -21  -3   7    417.90    -56.80    146.00  17%2 <
 -19  -1   6   4145.40   5005.80    288.40  17%2 o
 -18  -4   6    134.01    430.90    142.40  17%2 o
 -17  -5   6     38.13     36.80    129.60  17%2 <
 -16   0   5    186.18    914.30    303.70  17%2 o
 -15  -3   5    144.07    534.40    191.60  17%2 <
 -14  -6   5    523.97    416.50    145.20  17%2 <
 -13  -7   5    513.47    733.70    150.70  17%2 o
 -12  -2   4   1213.30   1140.60    265.00  17%2 o
 -11  -5   4    469.43    364.20    173.70  17%2 <
 -11   5   3   3288.50   3660.30    313.40  17%2 o
 -11   7   3    456.99    546.10    203.90  17%2 <
 -10  -8   4    304.19    348.60    136.60  17%2 <
  -9  -9   4     63.18     40.50    119.00  17%2 <
  -9  -3   3   7794.50   8530.00    345.50  17%2 o
  -9   9   2     23.46     82.80     71.00  17%2 <
  -8  -6   3    666.36    567.20    182.20  17%2 o
  -8  -4   3    481.40    917.10    225.80  17%2 o
  -8   6   2    661.00    995.40    230.20  17%2 o
  -8   8   2    223.88    366.80    163.40  17%2 <
  -7  -7   3    708.82    590.30    157.70  17%2 o
  -6  -2   2   5323.70   4658.40    404.90  17%2 o
  -5  -5   2   2658.30   2607.30    233.70  17%2 o
  -5   7   1   2014.90   1357.00    190.40  17%2 o
  -5   9   1     56.62    230.50    131.20  17%2 <
  -4  -8   2    579.09    293.80    149.00  17%2 <
  -4  -6   2   2262.10   3648.70    231.90  17%2 o
  -3  -9   2    179.78    -52.60    124.70  17%2 <
  -2  -4   1   1041.70     89.80    284.10  17%2 <
  -2   8   0    101.89    470.40    156.60  17%2 o
  -1  -7   1    230.53     27.80    174.70  17%2 <
  -1   3   0   2805.90   1358.70    447.60  17%2 o
  -1   5   0   6287.60   6288.10    315.50  17%2 o
   0  -8   1    539.18    141.60    154.60  17%2 <
   1  -3   0   4375.70   1863.30    436.20  17%2 o
   1   9  -1      3.45    202.60    129.80  17%2 <
   2  -6   0   5647.80   6017.40    273.30  17%2 o
   2   4  -1    762.18    416.40    289.70  17%2 <
   2   6  -1    628.72    622.00    201.20  17%2 o
   2   8  -1    108.14    165.20    150.80  17%2 <
   3  -9   0    150.10    100.20    137.20  17%2 <
   3  -7   0    566.43    776.60    187.10  17%2 o
   3   1  -1  26976.00  19362.10    806.70  17%2 o
   4  -2  -1  89854.00  85732.90    947.70  17%2 o
   5  -5  -1   1743.50   1752.80    255.50  17%2 o
   5   5  -2   2204.50   3027.50    243.40  17%2 o
   5   7  -2    792.02   1043.30    172.80  17%2 o
   5   9  -2    118.48    -14.80    123.90  17%2 <
   6  -8  -1    268.89    317.60    166.40  17%2 <
   6   2  -2   9603.20   5525.70    428.00  17%2 o
   7  -9  -1     60.61     84.10    130.60  17%2 <
   8  -4  -2   5909.00   5296.50    373.40  17%2 o
   8   6  -3    453.15    978.80    180.90  17%2 o
   8   8  -3    451.53    422.20    139.40  17%2 o
   9  -7  -2    133.94    267.00    198.10  17%2 <
   9   3  -3   6603.20   8813.30    327.00  17%2 o
   9   5  -3    315.19    469.90    194.10  17%2 <
  10  -8  -2    206.99    347.00    159.80  17%2 <
  12   4  -4     49.79    109.40    187.90  17%2 <
  12   6  -4      8.42    124.60    145.60  17%2 <
  12   8  -4     12.36     57.00    115.40  17%2 <
  13  -7  -3     66.20    121.80    188.40  17%2 <
  13   1  -4    816.90   1356.10    300.10  17%2 o
  13   3  -4    417.24    453.30    223.90  17%2 <
  15   7  -5    188.12    111.70    111.10  17%2 <
  16  -6  -4    165.75    254.00    219.40  17%2 <
  16   4  -5     27.23    -80.40    156.50  17%2 <
  16   6  -5    141.99    420.90    129.50  17%2 o
  19  -5  -5    245.33    240.00    284.90  17%2 <
  20   2  -6    309.90    320.20    184.70  17%2 <
  21  -1  -6    979.75    756.00    247.10  17%2 o
 -19  -5   6    329.00    124.70    132.60  18%2 <
 -19  -3   6    615.44    989.10    186.20  18%2 o
 -16  -4   5     94.68    115.20    163.40  18%2 <
 -16  -2   5     26.72    308.60    221.90  18%2 <
 -15  -7   5    321.63    -94.90    124.00  18%2 <
 -15  -5   5     55.15     -3.40    158.20  18%2 <
 -13  -1   4    279.90   1741.30    296.90  18%2 o
 -12  -8   4     19.91      4.30    119.30  18%2 <
 -12  -6   4     16.35    148.50    157.70  18%2 <
 -12  -4   4     90.38    125.90    202.50  18%2 <
  -9  -7   3    356.07    295.00    163.40  18%2 <
  -9  -5   3    199.81    270.20    198.20  18%2 <
  -8  -8   3    394.68    181.80    151.90  18%2 <
  -7   3   2   5111.90   5453.90    492.00  18%2 o
  -7   5   2    524.62    427.00    255.20  18%2 <
  -7   7   2    722.94    825.30    199.50  18%2 o
  -7   9   2    240.64    208.60    149.00  18%2 <
  -6  -4   2   3351.00   4266.10    310.00  18%2 o
  -5  -9   2    138.26    186.80    126.90  18%2 <
  -5  -7   2    818.08   1085.40    186.10  18%2 o
  -4   4   1   4248.20   2994.90    376.20  18%2 o
  -4   6   1    514.64    895.50    232.30  18%2 o
  -4   8   1     57.33    176.30    164.80  18%2 <
  -3  -3   1   1251.80    671.00    360.30  18%2 <
  -2  -8   1    267.98     29.50    150.10  18%2 <
  -2  -6   1    334.10    419.90    210.80  18%2 <
  -1  -9   1     37.82    184.50    139.10  18%2 <
  -1   7   0    581.26    458.00    180.80  18%2 <
  -1   9   0     31.54     41.00    131.70  18%2 <
   1  -5   0   6878.40   5435.40    318.10  18%2 o
   2  -8   0     96.57    353.40    181.80  18%2 <
   3   3  -1   2703.00    239.60    381.40  18%2 <
   3   5  -1    801.28   1316.60    263.30  18%2 o
   3   7  -1    637.29    816.50    186.60  18%2 o
   3   9  -1    228.78    145.80    132.90  18%2 <
   4  -4  -1   3179.70   3305.60    367.30  18%2 o
   5  -9  -1     88.91    141.00    136.00  18%2 <
   5  -7  -1   2082.90   1279.50    208.20  18%2 o
   6   4  -2   3583.80   4231.50    314.00  18%2 o
   6   6  -2   1015.50   1155.80    200.50  18%2 o
   6   8  -2    306.81     88.50    152.10  18%2 <
   8  -6  -2   1341.40    910.70    229.60  18%2 o
   9  -9  -2     42.72    170.10    148.90  18%2 <
   9   7  -3    315.66    265.30    158.20  18%2 <
   9   9  -3    153.54    135.60    111.90  18%2 <
  10   2  -3   5811.70   8157.70    370.70  18%2 o
  10   4  -3   1813.90   1706.10    231.70  18%2 o
  10   6  -3   2051.90   1339.40    183.30  18%2 o
  10   8  -3    784.99    638.30    142.50  18%2 o
  12  -8  -3    145.97    289.10    161.20  18%2 <
  13   5  -4     16.41    143.40    174.30  18%2 <
  13   7  -4      4.42    161.10    136.10  18%2 <
  15  -5  -4    404.85    743.90    279.60  18%2 <
  17   1  -5    902.96    557.10    235.00  18%2 <
  17   3  -5     69.83   -212.40    178.40  18%2 <
  17   5  -5     93.44    115.80    138.30  18%2 <
  21   1  -6    866.35    228.30    182.80  18%2 <
 -20  -4   6     35.02    154.70    141.60  19%2 <
 -20  -2   6    306.75    200.50    175.80  19%2 <
 -20   0   6    356.51    430.00    230.40  19%2 <
 -19  -5   6    218.85    124.70    132.60  19%2 <
 -16  -6   5     35.05    217.30    132.30  19%2 <
 -16  -4   5     60.54    115.20    163.40  19%2 <
 -13  -7   4     15.95      6.00    130.80  19%2 <
 -13  -5   4     69.94    226.50    166.20  19%2 <
 -13  -3   4    270.26    635.20    210.00  19%2 o
 -13   7   4     59.18     87.90    177.20  19%2 <
 -12  -8   4     13.16      4.30    119.30  19%2 <
 -10  -8   3    425.59   1060.60    160.10  19%2 o
 -10  -6   3    386.29   1071.40    188.70  19%2 o
 -10  -4   3   2833.00   3301.00    249.30  19%2 o
 -10  -2   3   3448.30  10915.00    391.60  19%2 o
 -10   4   3   5221.60   6028.80    375.40  19%2 o
 -10   6   3    409.10   1870.20    246.50  19%2 o
 -10   8   3    919.44   1191.60    177.60  19%2 o
  -9  -9   3     59.50    -57.90    120.40  19%2 <
  -9  -7   3    251.07    295.00    163.40  19%2 <
  -9   9   3     92.43    102.00     97.10  19%2 <
  -6  -8   2    392.52    287.30    148.10  19%2 <
  -6  -6   2    462.98    928.90    193.90  19%2 o
  -6   8   2    141.91    440.70    171.50  19%2 <
  -3  -9   1    150.21    231.10    149.40  19%2 <
  -3  -7   1    259.06    511.50    169.90  19%2 o
  -3  -5   1   1001.00   1792.20    241.90  19%2 o
  -3  -3   1    869.79    671.00    360.30  19%2 <
  -3   5   1    971.48   1654.90    286.90  19%2 o
  -3   7   1    511.75   1140.80    197.50  19%2 o
  -3   9   1    191.88    148.10    138.80  19%2 <
  -2  -8   1    184.93     29.50    150.10  19%2 <
   0  -4   0  32063.00  42866.50    575.40  19%2 o
   0  -2   0 263970.00 192414.00   1147.50  19%2 o
   0   2   0 281470.00 227277.00   1226.60  19%2 o
   0   4   0  25669.00  35938.80    541.60  19%2 o
   0   6   0   4789.20   6906.30    299.30  19%2 o
   0   8   0   1038.70   2225.20    196.10  19%2 o
   1  -9   0     14.84    190.80    131.10  19%2 <
   1  -7   0    371.13    527.60    186.40  19%2 <
   1   9   0     32.77   -182.90    143.40  19%2 <
   4  -8  -1    213.49    144.80    169.60  19%2 <
   4  -6  -1    343.50    380.20    220.10  19%2 <
   4   6  -1    406.77    516.60    208.80  19%2 <
   4   8  -1     44.78    261.20    147.50  19%2 <
   5  -9  -1     57.90    141.00    136.00  19%2 <
   7   1  -2   9104.00   6770.30    505.30  19%2 o
   7   3  -2   2098.20   3138.90    330.70  19%2 o
   7   5  -2    760.26    599.60    200.20  19%2 <
   7   7  -2    270.72    427.40    160.60  19%2 <
   7   9  -2     89.32    108.10    127.30  19%2 <
   8  -8  -2    213.13    303.10    166.20  19%2 <
   8   8  -2    113.84    345.50    151.90  19%2 <
  11  -7  -3   1041.90    641.00    199.40  19%2 o
  11  -5  -3   2419.60   2892.90    296.50  19%2 o
  11   5  -3   1157.40   1458.50    208.80  19%2 o
  11   7  -3    685.58    603.70    151.30  19%2 o
  14   0  -4   2767.40   5084.00    374.60  19%2 o
  14   2  -4    339.80    924.00    244.90  19%2 o
  14   4  -4     84.51    239.30    174.80  19%2 <
  14   6  -4    129.68    116.10    139.30  19%2 <
  15  -7  -4    497.53    156.40    184.50  19%2 <
  15   7  -4    311.55    207.10    134.20  19%2 <
  18   0  -5    331.24    863.50    267.80  19%2 o
  18   2  -5    422.43    444.20    202.70  19%2 <
  18   4  -5    344.19    372.80    155.60  19%2 <
 -20  -4   6    194.32    154.70    141.60  20%2 <
 -17  -5   5    195.45    263.20    148.10  20%2 <
 -17  -3   5    274.18    181.80    180.80  20%2 <
 -17  -1   5   1423.00    929.80    238.50  20%2 o
 -16   6   5    301.94    260.10    216.80  20%2 <
 -14  -6   4    145.02    392.20    156.60  20%2 <
 -14  -4   4     90.36    212.10    191.60  20%2 <
 -14  -2   4    322.84    803.20    240.50  20%2 o
 -13   5   4     50.97    473.00    282.00  20%2 <
 -12   8   4     12.69    -40.20    171.00  20%2 <
 -11  -7   3    492.30    508.20    150.70  20%2 o
 -11  -5   3   1736.60   1677.20    209.00  20%2 o
 -10  -8   3    737.71   1060.60    160.10  20%2 o
 -10  -6   3    835.81   1071.40    188.70  20%2 o
  -9   7   3    443.70    580.30    204.60  20%2 <
  -9   9   3    134.89    102.00     97.10  20%2 <
  -7  -9   2     62.34     96.90    136.20  20%2 <
  -7  -7   2    424.20    721.90    173.40  20%2 o
  -7  -5   2   1147.70    667.60    219.90  20%2 o
  -7  -3   2   2201.50   2586.70    328.60  20%2 o
  -7  -1   2   7728.20   7738.50    501.10  20%2 o
  -6   6   2   1187.40   1268.30    235.30  20%2 o
  -6   8   2    184.79    440.70    171.50  20%2 <
  -5   9   2    190.58    142.20    148.60  20%2 <
  -4  -8   1    216.73    302.30    160.90  20%2 <
  -4  -6   1    364.91    499.70    199.40  20%2 <
  -4  -4   1   1768.30   1915.50    313.60  20%2 o
  -3  -9   1    245.17    231.10    149.40  20%2 <
  -3   3   1   2028.50    570.50    444.50  20%2 <
  -3   5   1   1140.20   1654.90    286.90  20%2 o
  -2   8   1    131.91    264.10    174.30  20%2 <
   0  -8   0   1989.50   2288.80    208.20  20%2 o
   0  -6   0   6525.90   8773.80    319.50  20%2 o
   0  -4   0  45645.00  42866.50    575.40  20%2 o
   1   5   0   6005.30   5532.60    317.90  20%2 o
   1   7   0    606.54    202.00    193.70  20%2 <
   1   9   0     38.27   -182.90    143.40  20%2 <
   2   8   0     76.15    359.90    166.80  20%2 <
   3  -9  -1    329.04    327.20    144.60  20%2 <
   3  -7  -1    240.81    383.40    195.00  20%2 <
   3  -5  -1   1529.90   2381.80    287.90  20%2 o
   4   4  -1   2223.70   2664.10    339.50  20%2 o
   4   6  -1    656.16    516.60    208.80  20%2 <
   5   7  -1    640.86    782.70    180.50  20%2 o
   5   9  -1     17.96     55.80    137.80  20%2 <
   7  -9  -2    179.87    384.90    151.20  20%2 <
   7  -7  -2    649.87    315.40    204.20  20%2 <
   7  -5  -2   2370.70   1161.70    254.70  20%2 o
   7  -3  -2   5777.10   5599.80    511.90  20%2 o
   8   4  -2   2009.80   2298.80    261.50  20%2 o
   8   6  -2    814.71   1041.90    201.50  20%2 o
   8   8  -2    210.37    345.50    151.90  20%2 <
   9   7  -2    183.59    159.70    148.40  20%2 <
   9   9  -2     10.69    140.70    125.20  20%2 <
  11  -7  -3   1552.50    641.00    199.40  20%2 o
  11   1  -3   1035.30    332.50    341.00  20%2 <
  11   3  -3   3738.60   2978.40    262.40  20%2 o
  11   5  -3   1543.00   1458.50    208.80  20%2 o
  12   6  -3     98.77    358.00    170.50  20%2 <
  12   8  -3     14.87     92.80    136.30  20%2 <
  14  -6  -4    418.08    275.00    232.60  20%2 <
  15   3  -4    101.24    657.90    205.40  20%2 o
  15   5  -4    303.31    389.20    165.90  20%2 <
  15   7  -4    356.27    207.10    134.20  20%2 <
  16   6  -4     90.88    233.10    138.80  20%2 <
  19   3  -5     49.53     49.20    164.60  20%2 <
  22   0  -6    269.46    116.70    198.50  20%2 <
 -21  -3   6    139.10    135.60    145.70  21%2 <
 -21  -1   6    645.27    351.90    184.30  21%2 <
 -18  -4   5    177.43     40.70    152.60  21%2 <
 -18  -2   5    661.22    406.70    208.20  21%2 <
 -15  -7   4    426.88    247.90    113.50  21%2 <
 -15  -5   4    115.83    198.00    151.00  21%2 <
 -15  -3   4    131.08    384.30    196.70  21%2 <
 -15   7   5    519.81    238.50    191.90  21%2 <
 -14   0   4   1100.50   5166.90    359.70  21%2 o
 -12  -8   3     59.81    126.00    126.00  21%2 <
 -12  -6   3    115.24    373.50    162.90  21%2 <
 -12   6   4     16.90    226.00    241.00  21%2 <
 -11  -3   3   4793.40   3182.00    273.10  21%2 o
 -11  -1   3    818.44    723.10    346.60  21%2 <
  -9  -9   2     23.32    138.00    123.80  21%2 <
  -9  -7   2    313.75    113.40    158.60  21%2 <
  -9   5   3    648.78    664.30    287.60  21%2 <
  -8  -8   2    272.84    137.60    131.40  21%2 <
  -8  -6   2    822.28    738.00    169.10  21%2 o
  -8  -4   2   2400.40   2343.10    252.40  21%2 o
  -8   8   3    327.36    352.80    176.60  21%2 <
  -7   9   3    106.23    122.90    150.40  21%2 <
  -6   4   2   4334.70   7604.40    426.60  21%2 o
  -5  -9   1     55.43      5.10    126.50  21%2 <
  -5  -7   1    643.61    439.80    176.10  21%2 <
  -5  -5   1    874.33   1041.60    229.30  21%2 o
  -5   7   2   1179.90   1084.90    202.50  21%2 o
  -4  -2   1  45394.00  42593.20    679.00  21%2 o
  -4   8   2    488.72    438.80    169.50  21%2 <
  -2  -8   0     58.56    400.20    159.70  21%2 <
  -2   6   1    500.91    534.20    228.70  21%2 <
  -1  -9   0     66.57    122.40    126.40  21%2 <
  -1  -7   0    619.86    643.50    178.10  21%2 o
  -1  -5   0   4092.00   5641.60    293.40  21%2 o
  -1   7   1     54.01    221.30    179.60  21%2 <
  -1   9   1     26.15     52.50    124.90  21%2 <
   1   3   0   1937.50   1077.90    423.00  21%2 <
   2  -8  -1    161.23    222.70    159.50  21%2 <
   2  -6  -1    388.32    462.00    221.80  21%2 <
   2   6   0   5478.10   6424.00    273.60  21%2 o
   3  -3  -1   5514.50    678.80    474.20  21%2 <
   3   9   0    138.40     20.80    119.10  21%2 <
   4   2  -1  47321.00  41798.40    692.80  21%2 o
   5   5  -1   1180.10   1161.80    226.20  21%2 o
   6  -8  -2    168.95    199.20    176.00  21%2 <
   6  -6  -2   1212.50   1250.00    244.10  21%2 o
   6   6  -1   1513.00   1098.30    203.20  21%2 o
   6   8  -1    286.88    170.90    133.00  21%2 <
   7   9  -1     52.90    101.50    116.70  21%2 <
   8   2  -2  13803.00  13795.90    440.90  21%2 o
   9  -9  -3    106.79    -76.70    149.90  21%2 <
   9   5  -2    194.62    142.80    181.80  21%2 <
  10  -8  -3    525.81    770.00    191.60  21%2 o
  10  -6  -3   2064.70   1440.60    259.80  21%2 o
  10  -4  -3   4423.40   4257.20    354.60  21%2 o
  10   8  -2    236.25     95.30    126.90  21%2 <
  12   4  -3    137.40    202.60    194.70  21%2 <
  13   5  -3     88.83    118.20    169.10  21%2 <
  13   7  -3     26.91     76.00    120.00  21%2 <
  14  -4  -4    493.18    617.30    375.00  21%2 <
  15   1  -4   1686.00   2720.00    286.00  21%2 o
  16   4  -4    107.60    198.40    163.70  21%2 <
  17   5  -4     25.95    142.80    138.60  21%2 <
  19   1  -5    226.86    365.00    224.20  21%2 <
 -19  -5   5    151.91     -8.80    125.20  22%2 <
 -19  -3   5     63.72    182.40    164.80  22%2 <
 -19   5   6   2396.60   1093.80    288.10  22%2 o
 -18   0   5    675.39    811.30    264.30  22%2 o
 -16  -6   4    108.43     73.90    135.80  22%2 <
 -16  -4   4    264.64    189.00    164.10  22%2 <
 -13  -7   3     90.38    154.00    137.90  22%2 <
 -13  -5   3    122.86    201.60    166.00  22%2 <
 -12  -4   3    152.97    237.20    193.30  22%2 <
 -11   7   4     25.07    -92.90    191.10  22%2 <
 -10  -8   2    359.78    415.20    131.50  22%2 o
  -9  -7   2    357.31    113.40    158.60  22%2 <
  -9  -5   2    334.54    192.40    198.30  22%2 <
  -8  -2   2  16107.00  14853.00    437.20  22%2 o
  -8   6   3   1730.10    622.00    234.20  22%2 <
  -7  -9   1      9.61    125.90    121.90  22%2 <
  -7   9   3    113.95    122.90    150.40  22%2 <
  -6  -8   1    218.76     70.40    162.00  22%2 <
  -6  -6   1   1823.70   1250.60    202.40  22%2 o
  -5  -5   1   1014.30   1041.60    229.30  22%2 o
  -5  -3   1   5966.50   2641.90    355.10  22%2 o
  -5   5   2   5497.60   3682.20    297.80  22%2 o
  -3  -9   0    150.38    226.60    136.00  22%2 <
  -3   9   2     89.23   -147.60    151.00  22%2 <
  -2  -8   0     65.63    400.20    159.70  22%2 <
  -2  -6   0   4672.30   5783.90    281.30  22%2 o
  -2   4   1    350.71    669.00    335.90  22%2 <
  -1  -3   0   3235.70   1728.50    424.60  22%2 o
  -1   5   1    986.22   2715.10    296.40  22%2 o
   0   8   1    342.62    330.40    175.30  22%2 <
   1  -9  -1     57.28    237.70    147.00  22%2 <
   1  -7  -1     62.45    283.00    191.00  22%2 <
   1   9   1     85.74     -4.40    138.80  22%2 <
   2  -6  -1    364.52    462.00    221.80  22%2 <
   2  -4  -1    478.63      3.20    346.60  22%2 <
   2   4   0  12713.00  16237.50    432.60  22%2 o
   3   7   0    370.29    373.00    180.80  22%2 <
   4   8   0    166.85    -22.50    157.00  22%2 <
   5  -9  -2    157.32    135.80    145.40  22%2 <
   5  -7  -2   1724.60   1641.60    226.10  22%2 o
   5   3  -1   4721.60   2130.30    353.10  22%2 o
   5   9   0     45.47     98.10    129.60  22%2 <
   6  -4  -2   5468.60   8359.00    397.40  22%2 o
   6   4  -1  13039.00  12406.50    374.30  22%2 o
   7   7  -1   1006.50    711.40    183.30  22%2 o
   8   8  -1    148.74     73.50    137.20  22%2 <
   9  -7  -3    395.28    568.40    204.20  22%2 <
   9   3  -2   1541.30     89.10    285.40  22%2 <
   9   9  -1    111.42     87.70    117.10  22%2 <
  10   6  -2     27.13      1.70    174.20  22%2 <
  11   7  -2    141.09    236.80    151.00  22%2 <
  12  -8  -4     21.19    133.70    169.90  22%2 <
  12   2  -3   1405.40   1328.50    253.90  22%2 o
  12   8  -2    225.63    116.60    125.70  22%2 <
  13  -7  -4      9.51    187.20    197.20  22%2 <
  13   3  -3    670.69    367.70    227.20  22%2 <
  14   6  -3    241.41    125.60    149.90  22%2 <
  15   7  -3    149.04    237.70    124.60  22%2 <
  16   2  -4   1690.40   1821.60    235.30  22%2 o
  17   3  -4    286.28    214.70    186.30  22%2 <
  20   2  -5    566.58    158.60    176.90  22%2 <
 -22   0   6    181.82    145.20    190.80  23%2 <
 -20  -4   5    131.92     53.50    126.80  23%2 <
 -19  -1   5    152.37    224.30    217.30  23%2 <
 -19   5   6   2840.70   1093.80    288.10  23%2 o
 -17  -5   4     18.14    -13.60    136.80  23%2 <
 -16  -2   4    962.76   1630.50    235.90  23%2 o
 -15  -7   3    123.44    110.60    127.80  23%2 <
 -15  -1   4   1687.70   2496.50    276.00  23%2 o
 -14  -6   3    192.63    352.30    149.70  23%2 <
 -13  -5   3    116.64    201.60    166.00  23%2 <
 -13  -3   3   1228.50    603.90    209.00  23%2 <
 -12  -2   3   1377.50    815.40    263.80  23%2 o
 -11  -7   2    306.81    305.30    152.40  23%2 <
 -10  -6   2     29.31    413.30    165.90  23%2 <
 -10   8   4    717.11    645.80    181.80  23%2 o
  -9  -3   2   1778.10     93.60    265.10  23%2 <
  -8  -8   1     96.96     42.30    147.10  23%2 <
  -7  -9   1     15.24    125.90    121.90  23%2 <
  -7  -7   1   1007.60    750.60    176.10  23%2 o
  -7   7   3    554.65    389.00    205.10  23%2 <
  -6  -4   1  14340.00  11762.40    364.40  23%2 o
  -6   8   3    474.49    467.70    177.50  23%2 <
  -5  -3   1   5665.90   2641.90    355.10  23%2 o
  -5   9   3     42.77     56.50    146.10  23%2 <
  -4  -8   0     66.24     46.10    155.20  23%2 <
  -4   6   2   3443.10   4728.10    267.80  23%2 o
  -3  -7   0    350.02    399.00    180.00  23%2 <
  -3   7   2    269.80    177.60    189.70  23%2 <
  -2  -4   0  12250.00  15912.00    408.50  23%2 o
  -2   8   2    539.28     67.40    174.10  23%2 <
  -1  -9  -1     73.04    208.20    143.20  23%2 <
  -1   5   1   1213.00   2715.10    296.40  23%2 o
  -1   9   2     62.33     72.80    146.30  23%2 <
   0  -8  -1    268.75    342.10    170.40  23%2 <
   0   6   1   2734.50   3494.50    249.60  23%2 o
   1  -7  -1     46.56    283.00    191.00  23%2 <
   1  -5  -1    901.07   3670.20    293.10  23%2 o
   1   7   1    276.49    -15.10    183.60  23%2 <
   2  -4  -1    412.48      3.20    346.60  23%2 <
   2   8   1    288.65    876.20    177.40  23%2 o
   3  -9  -2    131.23    100.30    148.00  23%2 <
   3   5   0    556.11    756.20    251.20  23%2 o
   4  -8  -2    392.49    412.00    172.50  23%2 <
   4   6   0    375.68    473.50    193.60  23%2 <
   5  -5  -2   4872.30   3592.00    290.40  23%2 o
   5   7   0    170.98     22.20    180.80  23%2 <
   6   4  -1  13007.00  12406.50    374.30  23%2 o
   7  -9  -3     97.40    133.10    150.90  23%2 <
   7   5  -1    264.00     41.00    210.90  23%2 <
   8  -8  -3    513.93    410.30    179.40  23%2 <
   8   6  -1    168.28    321.60    186.50  23%2 <
   9  -5  -3    393.47    632.70    275.10  23%2 <
   9   7  -1    216.63    293.10    158.10  23%2 <
   9   9  -1     75.57     87.70    117.10  23%2 <
  10   4  -2    492.85    303.20    209.20  23%2 <
  11   5  -2   3005.30   1650.60    205.40  23%2 o
  12  -8  -4     26.78    133.70    169.90  23%2 <
  12   6  -2    425.78    370.90    166.40  23%2 <
  13  -5  -4    114.38    421.50    288.60  23%2 <
  13   7  -2    932.87    366.80    147.00  23%2 <
  14   4  -3    335.34    363.70    188.20  23%2 <
  15   5  -3    168.22    129.50    158.00  23%2 <
  16   6  -3     42.75     76.60    137.10  23%2 <
  17  -5  -5    271.39    300.40    278.50  23%2 <
  18   4  -4    387.42    197.10    158.70  23%2 <
  20   0  -5    333.33    190.90    228.10  23%2 <
 -21  -3   5     51.50    213.80    142.40  24%2 <
 -20  -2   5    355.40    347.60    174.60  24%2 <
 -18  -4   4    298.06    107.60    158.80  24%2 <
 -17  -3   4    159.90    340.50    184.90  24%2 <
 -15  -7   3    105.98    110.60    127.80  24%2 <
 -15  -5   3    244.15    242.50    155.60  24%2 <
 -15   5   5    304.56     25.00    272.00  24%2 <
 -14  -4   3    351.43    587.10    187.60  24%2 o
 -13  -3   3   1225.20    603.90    209.00  24%2 <
 -12  -8   2    224.99    141.20    125.90  24%2 <
 -12  -6   2    357.49    380.60    163.50  24%2 <
 -11  -5   2   2601.60   1459.20    202.90  24%2 o
 -10  -4   2    436.72     84.60    206.30  24%2 <
  -9  -9   1     91.68    168.40    116.80  24%2 <
  -8  -8   1    102.72     42.30    147.10  24%2 <
  -8  -6   1     80.31    115.40    174.40  24%2 <
  -7  -5   1     74.51     -2.00    196.40  24%2 <
  -5  -9   0     28.14     60.20    133.60  24%2 <
  -5  -7   0    175.03    134.10    171.20  24%2 <
  -5   9   3     43.46     56.50    146.10  24%2 <
  -4  -6   0    297.17    596.10    188.70  24%2 o
  -3  -5   0    375.91    620.50    256.80  24%2 <
  -2   8   2    446.34     67.40    174.10  24%2 <
  -1  -9  -1     68.57    208.20    143.20  24%2 <
  -1  -7  -1    132.49    207.90    180.60  24%2 <
  -1   9   2     54.19     72.80    146.30  24%2 <
   0  -6  -1   2158.90   3471.30    247.90  24%2 o
   1  -5  -1    872.50   3670.20    293.10  24%2 o
   2   8   1    287.63    876.20    177.40  24%2 o
   3  -9  -2    117.08    100.30    148.00  24%2 <
   3  -7  -2    292.73    -55.70    193.30  24%2 <
   3   9   1     68.69    172.80    139.40  24%2 <
   4  -6  -2   2714.10   3635.10    274.70  24%2 o
   5   7   0    156.82     22.20    180.80  24%2 <
   6   8   0    165.10    -16.70    149.20  24%2 <
   7  -7  -3    257.93    239.70    212.20  24%2 <
   7   9   0    213.25    115.00    129.00  24%2 <
   8  -6  -3   1422.70    729.90    247.70  24%2 <
   9   7  -1    172.92    293.10    158.10  24%2 <
  10   8  -1     20.15    -34.80    135.90  24%2 <
  11  -7  -4     38.94    295.20    205.70  24%2 <
  12  -6  -4    134.26    458.60    238.00  24%2 <
  12   0  -3  21288.00  18992.50    497.70  24%2 o
  13   1  -3   1042.50    770.50    291.40  24%2 <
  13   7  -2    778.15    366.80    147.00  24%2 <
  16  -6  -5    202.22    118.80    229.90  24%2 <
  16   0  -4    364.96   1162.20    306.80  24%2 o
  17  -5  -5    241.68    300.40    278.50  24%2 <
  17   1  -4    516.54    356.80    241.40  24%2 <
  18   2  -4    475.07   1115.40    222.00  24%2 o
  19   3  -4    312.22    137.40    164.90  24%2 <
  21   1  -5    388.21    113.50    181.30  24%2 <
 -19  -5   4     40.33     56.80    128.80  25%2 <
 -16  -6   3     35.54    -10.50    133.50  25%2 <
 -14   6   5   1377.30   1233.30    238.50  25%2 o
 -13  -7   2   1058.10    576.80    150.20  25%2 o
 -13   7   5   2057.80   1187.40    216.20  25%2 o
 -12  -6   2    537.00    380.60    163.50  25%2 <
 -12   4   4    913.08   1066.70    340.50  25%2 o
 -12   8   5    283.62    333.40    173.30  25%2 <
 -11   5   4   2145.40   1696.00    283.50  25%2 o
 -10  -8   1     25.74     -5.10    129.60  25%2 <
 -10   6   4    452.36    477.90    234.10  25%2 <
  -9  -7   1     63.55    125.20    157.90  25%2 <
  -9   3   3  19813.00  26287.10    597.20  25%2 o
  -9   7   4    718.90    631.40    204.60  25%2 o
  -8   4   3   1590.00   2173.60    358.10  25%2 o
  -8   8   4   1787.40   2228.30    204.80  25%2 o
  -7  -9   0    230.62    169.20    133.30  25%2 <
  -7   5   3   1312.20   1500.20    266.60  25%2 o
  -7   9   4    275.02    179.50    144.10  25%2 <
  -6  -8   0    226.37    128.00    153.50  25%2 <
  -6   6   3    402.49    700.50    225.20  25%2 o
  -5  -7   0    228.11    134.10    171.20  25%2 <
  -5   3   2   3893.30   5065.80    487.40  25%2 o
  -5   7   3    513.76    277.50    188.70  25%2 <
  -4   4   2  17419.00  12072.30    414.30  25%2 o
  -4   8   3     97.30    160.20    167.50  25%2 <
  -3  -9  -1     99.97     -3.00    137.10  25%2 <
  -3   5   2   2152.20   2003.50    280.40  25%2 o
  -3   9   3    379.13    195.90    138.70  25%2 <
  -2  -8  -1    429.34    817.80    168.60  25%2 o
  -2   6   2   1852.30   2067.20    226.80  25%2 o
  -1   3   1   8854.00  10345.00    477.30  25%2 o
  -1   7   2    600.93    602.20    184.40  25%2 o
   0   4   1  15851.00  10655.00    388.90  25%2 o
   0   8   2    134.16    165.50    158.60  25%2 <
   1  -9  -2     22.95     40.60    143.10  25%2 <
   1   5   1   8943.60   5541.40    301.30  25%2 o
   1   9   2    241.21    169.70    140.40  25%2 <
   2  -8  -2    474.97    173.60    163.70  25%2 <
   2   2   0  65561.00  83147.60    827.50  25%2 o
   2   6   1   2222.60   4110.30    247.30  25%2 o
   3   3   0   6721.10   7581.60    415.70  25%2 o
   3   7   1    117.98    288.40    167.80  25%2 <
   4   4   0   2169.90   2817.60    314.20  25%2 o
   4   8   1    651.70    520.70    162.10  25%2 o
   5  -9  -3      4.91    187.60    139.60  25%2 <
   5   1  -1  16640.00  15605.10    654.10  25%2 o
   5   5   0   3898.00   2477.80    243.80  25%2 o
   5   9   1     61.20    -76.90    132.20  25%2 <
   6  -8  -3    799.93    551.50    181.70  25%2 o
   6   2  -1   3713.50   8252.90    444.00  25%2 o
   6   6   0    358.55    493.50    188.00  25%2 <
   7   3  -1   3267.10   2786.30    328.20  25%2 o
   7   7   0    621.15    456.10    167.50  25%2 <
   8   4  -1   2232.30   1833.60    252.90  25%2 o
   8   8   0    229.27     19.80    144.60  25%2 <
   9  -9  -4    125.91    151.20    142.30  25%2 <
   9   1  -2   8990.90   6289.30    439.90  25%2 o
   9   5  -1    391.16    529.00    189.20  25%2 <
   9   9   0     69.77     64.80    120.80  25%2 <
  10  -8  -4    471.08    433.50    177.30  25%2 <
  10   2  -2   3553.50   3467.30    344.10  25%2 o
  10   6  -1    707.02    451.30    172.40  25%2 <
  11   3  -2   1077.50   1020.70    243.10  25%2 o
  11   7  -1     81.02     57.00    149.00  25%2 <
  12   4  -2    916.84    457.50    209.20  25%2 <
  12   8  -1    138.42    -35.00    122.80  25%2 <
  13   1  -3   1549.20    770.50    291.40  25%2 <
  13   5  -2    578.50    337.50    172.30  25%2 <
  14   2  -3   2091.40    789.20    250.60  25%2 o
  14   6  -2    853.53    245.10    154.10  25%2 <
  15  -7  -5    875.93     83.30    195.50  25%2 <
  15   3  -3    172.82    808.90    211.50  25%2 o
  15   7  -2     45.82     48.40    125.40  25%2 <
  16   4  -3    123.04    118.50    173.70  25%2 <
  17   5  -3     97.43    169.10    146.70  25%2 <
 -20  -4   4    101.84     71.40    129.80  26%2 <
 -19  -3   4    815.24    -52.80    153.50  26%2 <
 -18  -2   4    403.92    547.90    199.10  26%2 <
 -17  -5   3    300.19     92.20    134.80  26%2 <
 -17  -1   4    269.59    710.30    228.50  26%2 o
 -16  -4   3     45.62     46.80    160.40  26%2 <
 -15  -7   2     56.76    102.70    113.10  26%2 <
 -15  -3   3    258.21    414.30    188.10  26%2 <
 -14  -6   2    286.18    238.60    141.90  26%2 <
 -14  -2   3   1053.90   1024.50    234.30  26%2 o
 -13  -5   2    305.92    280.20    163.90  26%2 <
 -13  -1   3    366.08   1050.70    279.50  26%2 o
 -12  -8   1     38.54    -21.10    113.90  26%2 <
 -12  -4   2    300.71    446.70    186.30  26%2 <
 -12   0   3  18843.00  19594.40    507.20  26%2 o
 -11  -7   1    209.61    215.80    140.50  26%2 <
 -11  -3   2   1241.00   1470.00    231.60  26%2 o
 -10  -6   1    505.10    231.60    166.70  26%2 <
 -10  -2   2   1257.50   2795.70    314.60  26%2 o
  -9  -9   0    112.26     45.90    114.60  26%2 <
  -9  -5   1   1025.20    354.20    185.60  26%2 <
  -9  -1   2   2341.10   7405.50    430.80  26%2 o
  -8  -8   0    596.54    263.70    137.60  26%2 <
  -8  -4   1    604.65   1033.10    227.20  26%2 o
  -7  -7   0    280.70    174.90    157.90  26%2 <
  -7  -3   1   3741.90   5681.20    327.70  26%2 o
  -6  -6   0    715.50    745.50    187.10  26%2 o
  -6  -2   1   2289.10   8318.70    425.50  26%2 o
  -5  -9  -1     28.20     79.90    120.90  26%2 <
  -5  -5   0   1011.20   1402.10    221.30  26%2 o
  -5  -1   1  18358.00  15565.80    634.90  26%2 o
  -5   9   4     72.15    -28.30    134.50  26%2 <
  -4  -8  -1    721.66    622.60    155.00  26%2 o
  -4  -4   0   2325.60   2486.00    293.10  26%2 o
  -4   4   2  14721.00  12072.30    414.30  26%2 o
  -3  -7  -1    152.34    108.70    164.60  26%2 <
  -3  -3   0  12230.00   8549.50    405.20  26%2 o
  -2  -6  -1   1538.50   3851.70    243.90  26%2 o
  -2  -2   0  43845.00  59195.60    740.90  26%2 o
  -1  -9  -2    111.83    274.10    131.90  26%2 <
  -1  -5  -1   4248.80   3977.10    277.00  26%2 o
  -1   3   1   7926.80  10345.00    477.30  26%2 o
  -1   9   3     78.08    105.90    137.10  26%2 <
   0  -8  -2     69.02    349.50    155.00  26%2 <
   0  -4  -1  11851.00   9765.00    384.30  26%2 o
   0   4   1  12160.00  10655.00    388.90  26%2 o
   1  -7  -2    235.87    542.30    176.40  26%2 o
   1  -3  -1  22914.00  12091.00    486.40  26%2 o
   2  -6  -2    266.15    663.70    215.70  26%2 o
   2  -2  -1  80544.00  94556.30    941.00  26%2 o
   3  -9  -3    159.90    176.30    136.20  26%2 <
   3  -5  -2   2613.30   1503.60    273.60  26%2 o
   3   3   0   5479.10   7581.60    415.70  26%2 o
   3   9   2     82.21     26.20    128.50  26%2 <
   4  -8  -3     84.30    189.10    166.80  26%2 <
   4  -4  -2  19641.00  14022.70    436.30  26%2 o
   5  -7  -3    166.73    555.80    201.90  26%2 <
   5  -3  -2   3141.70   2031.20    442.60  26%2 o
   6  -6  -3    243.53    253.20    226.20  26%2 <
   6   8   1     81.07     49.20    136.60  26%2 <
   7  -5  -3    201.23    588.80    259.20  26%2 <
   7   9   1    186.06    140.30    121.50  26%2 <
   9   7   0    250.69    160.50    151.90  26%2 <
  10   8   0     65.82    -77.30    119.90  26%2 <
  13   7  -1    556.72    356.80    136.80  26%2 <
  15   5  -2     85.94    187.00    147.00  26%2 <
  16   6  -2    223.83    -70.50    129.60  26%2 <
  18   4  -3    275.13    405.60    155.50  26%2 <
 -21  -1   5    342.84    167.60    176.40  27%2 <
 -20   0   5    380.01    259.40    221.10  27%2 <
 -19   1   5    310.27    399.10    286.80  27%2 <
 -15   7   6    307.01    278.50    170.30  27%2 <
 -13  -7   1    445.72    344.50    130.00  27%2 <
 -11   7   5    247.91    366.60    189.70  27%2 <
 -10  -8   0     19.84     -6.90    116.80  27%2 <
 -10   8   5    395.26    535.30    173.50  27%2 o
  -7  -9  -1    102.96    121.30    113.30  27%2 <
  -7   7   4    501.30    800.40    202.50  27%2 o
  -6   8   4    457.79    423.50    176.10  27%2 <
  -5   9   4     51.81    -28.30    134.50  27%2 <
  -3   7   3    181.74    232.20    187.80  27%2 <
  -2   8   3    700.49    618.80    165.80  27%2 o
  -1   9   3     66.79    105.90    137.10  27%2 <
   0   6   2    277.30    475.20    197.30  27%2 <
   1   7   2    201.07    269.80    169.70  27%2 <
   2   8   2     44.33     -3.50    152.30  27%2 <
   3  -9  -3    104.54    176.30    136.20  27%2 <
   4  -8  -3     88.20    189.10    166.80  27%2 <
   4   6   1    411.87    603.10    189.20  27%2 o
   5  -7  -3    325.39    555.80    201.90  27%2 <
   5   7   1    153.49    -33.10    159.70  27%2 <
   6  -6  -3    124.37    253.20    226.20  27%2 <
   6   8   1     77.24     49.20    136.60  27%2 <
   7  -9  -4    183.07      9.60    149.70  27%2 <
   7  -5  -3    169.85    588.80    259.20  27%2 <
   7   5   0    669.85    582.80    192.70  27%2 o
   8  -8  -4   1253.40   1759.70    206.30  27%2 o
   8  -4  -3    425.62    682.20    322.40  27%2 <
   8   6   0    874.05    600.10    176.20  27%2 o
   9  -7  -4    705.30    435.20    212.20  27%2 <
   9   7   0    155.24    160.50    151.90  27%2 <
  10  -6  -4    249.82    257.10    237.00  27%2 <
  10   4  -1    182.59    -74.30    205.60  27%2 <
  11  -5  -4   2217.20    684.80    273.60  27%2 <
  11   5  -1    399.84    336.50    179.80  27%2 <
  12  -8  -5    395.45    219.00    171.60  27%2 <
  12   6  -1     20.60    212.60    151.90  27%2 <
  12   8   0     30.25    140.90    109.10  27%2 <
  13  -7  -5    535.33    652.90    207.40  27%2 o
  13   3  -2   1588.50   1305.70    233.20  27%2 o
  14   4  -2   1003.60   1015.70    187.00  27%2 o
  15   5  -2     84.82    187.00    147.00  27%2 <
  15   7  -1    150.53     84.90    114.30  27%2 <
  16   2  -3    612.64    193.20    225.10  27%2 <
  17   3  -3    207.81    212.20    174.20  27%2 <
  19   1  -4    435.66     33.10    219.80  27%2 <
  20   2  -4    178.21    163.00    175.10  27%2 <
  21  -1  -5   1093.70    281.00    246.60  27%2 <
  22   0  -5    173.93    -36.20    197.60  27%2 <
 -21  -3   4     40.04     66.10    133.80  28%2 <
 -20  -2   4    272.39    121.50    160.80  28%2 <
 -19  -5   3     69.40     65.60    113.30  28%2 <
 -18  -4   3    262.05    375.50    148.90  28%2 <
 -17  -3   3    177.46    144.70    164.80  28%2 <
 -16  -6   2    334.99     21.20    121.20  28%2 <
 -16   6   6     47.12    123.60    195.80  28%2 <
 -15  -5   2     58.34     73.30    142.30  28%2 <
 -14  -4   2    700.43    710.10    176.10  28%2 o
 -13  -3   2   1580.40   1357.60    210.40  28%2 o
 -12  -6   1      6.17     74.50    143.90  28%2 <
 -12   6   5    553.07    450.20    225.30  28%2 <
 -11  -5   1    209.53    152.90    170.10  28%2 <
 -10  -4   1     63.26     77.60    182.00  28%2 <
  -9  -7   0    145.29    160.60    143.00  28%2 <
  -9  -3   1   3078.20   1215.00    260.40  28%2 o
  -8  -6   0    916.15    682.90    181.10  28%2 o
  -8   6   4    814.90   1310.90    229.00  28%2 o
  -7  -5   0    744.40    613.00    193.80  28%2 o
  -7   9   5     42.95     59.60    130.70  28%2 <
  -6  -8  -1    147.52     37.40    136.80  28%2 <
  -6  -4   0    581.78    310.50    245.60  28%2 <
  -5  -7  -1    196.49    196.60    159.70  28%2 <
  -5   5   3    258.23    537.60    238.80  28%2 <
  -4  -6  -1    426.43    693.40    186.30  28%2 o
  -4   6   3   1794.10   2473.30    239.20  28%2 o
  -4   8   4    252.75    128.10    158.60  28%2 <
  -3  -9  -2     21.22   -113.90    127.10  28%2 <
  -3  -5  -1    801.80    565.30    220.40  28%2 <
  -3   9   4    121.60     59.60    131.50  28%2 <
  -2  -8  -2    186.16    -93.40    153.80  28%2 <
  -1  -7  -2    164.72    113.80    171.60  28%2 <
  -1   5   2   2999.10   3510.40    283.00  28%2 o
   0  -6  -2    140.11     12.30    201.70  28%2 <
   0   8   3    445.97    339.70    159.30  28%2 <
   1  -9  -3     65.36    159.80    138.20  28%2 <
   1   9   3    178.57    138.80    134.80  28%2 <
   2  -8  -3    469.50    331.60    169.40  28%2 <
   2   4   1    983.14   2571.00    306.80  28%2 o
   3  -7  -3    232.48    250.00    183.00  28%2 <
   3   5   1    511.50    658.20    225.50  28%2 <
   3   7   2     73.01    146.70    161.60  28%2 <
   4   8   2    821.44   1212.90    168.40  28%2 o
   5  -9  -4     42.28    194.40    139.40  28%2 <
   5   3   0    309.34    555.70    318.50  28%2 <
   5   9   2     13.86     23.80    122.10  28%2 <
   6  -8  -4    505.47    433.60    180.10  28%2 <
   6   4   0    334.29    185.70    248.10  28%2 <
   7   7   1      9.54    113.10    153.10  28%2 <
   7   9   2    164.72    -15.10    126.70  28%2 <
   8   8   1      4.67     32.20    130.60  28%2 <
   9   3  -1   3088.70   1386.90    274.60  28%2 o
  10   6   0    168.26    265.00    172.20  28%2 <
  11   7   0    827.34    658.30    160.00  28%2 o
  12  -4  -4    149.51    950.90    347.60  28%2 <
  12   2  -2    511.40    648.00    256.20  28%2 <
  13   5  -1    185.66    224.90    167.40  28%2 <
  14  -6  -5   1250.00    525.80    237.50  28%2 <
  14   6  -1    473.54    278.60    150.40  28%2 <
  15   1  -3    704.02    717.60    272.10  28%2 <
  16   4  -2    447.45    398.80    170.10  28%2 <
  17   5  -2    260.01     44.20    138.20  28%2 <
  19   3  -3    582.64    626.80    175.70  28%2 o
 -20  -2   4    387.71    121.50    160.80  29%2 <
 -19  -1   4    705.41    -40.70    197.40  29%2 <
 -17  -5   2    216.71    204.70    136.20  29%2 <
 -16  -2   3    688.21    702.30    201.20  29%2 o
 -15  -7   1    186.80     96.30    122.10  29%2 <
 -14  -6   1    669.52    402.60    153.00  29%2 <
 -13  -5   1    392.81    176.90    159.00  29%2 <
 -13   5   5    342.50    459.60    251.90  29%2 <
 -12  -8   0     20.45    172.90    117.50  29%2 <
 -12  -2   2    691.48    628.40    239.90  29%2 <
 -12   8   6   1470.40    365.60    164.80  29%2 <
 -11  -7   0    940.85    334.40    151.40  29%2 <
 -10  -6   0    322.71    317.80    168.80  29%2 <
  -9  -3   1   4356.80   1215.00    260.40  29%2 o
  -9   5   4   1241.80    775.10    243.20  29%2 o
  -8  -8  -1      4.66    -64.80    135.50  29%2 <
  -8  -2   1  11709.00  14195.60    421.90  29%2 o
  -8   8   5    455.28    392.10    166.80  29%2 <
  -7  -7  -1     11.97    155.60    154.60  29%2 <
  -6   4   3   1463.70   2051.50    340.70  29%2 o
  -5  -9  -2     39.87     90.40    123.00  29%2 <
  -5  -3   0    438.60    651.20    301.10  29%2 <
  -5   7   4    258.24    125.60    185.30  29%2 <
  -4  -8  -2   1373.80   1167.70    174.60  29%2 o
  -4   8   4    367.78    128.10    158.60  29%2 <
  -3  -7  -2    136.41    114.60    166.20  29%2 <
  -2  -4  -1   1456.70   3426.90    321.50  29%2 o
  -2   4   2   5773.20   3163.40    339.90  29%2 o
  -1  -9  -3    239.59    -66.60    133.20  29%2 <
  -1   7   3    142.77    485.50    173.60  29%2 <
  -1   9   4     23.89     -3.20    131.90  29%2 <
   0  -8  -3    481.50    392.40    158.30  29%2 <
   1  -5  -2   4907.40   3729.50    279.60  29%2 o
   1   3   1   1950.20   1717.90    398.10  29%2 o
   2  -4  -2   5300.80   3304.00    342.00  29%2 o
   2   6   2    127.15    159.50    190.20  29%2 <
   3  -9  -4    218.27    172.60    140.80  29%2 <
   3   7   2    102.12    146.70    161.60  29%2 <
   3   9   3     23.67     28.50    127.00  29%2 <
   4  -6  -3   3329.60   2507.00    244.70  29%2 o
   5  -5  -3    374.95    526.90    248.90  29%2 <
   5   3   0    436.28    555.70    318.50  29%2 <
   5   5   1    467.20    404.90    216.80  29%2 <
   6   6   1    720.85    129.90    168.30  29%2 <
   6   8   2    663.11    691.30    162.90  29%2 o
   7  -7  -4    532.11    526.80    200.80  29%2 <
   7   9   2    242.59    -15.10    126.70  29%2 <
   8  -6  -4    897.13   1191.20    232.10  29%2 o
   8   2  -1  10766.00  14558.10    443.80  29%2 o
   9   5   0    397.70    -76.60    189.50  29%2 <
   9   7   1    431.00    157.60    155.80  29%2 <
  10  -8  -5    496.64    151.80    174.90  29%2 <
  10   8   1    383.59    115.70    126.90  29%2 <
  11  -7  -5    111.58    140.50    192.20  29%2 <
  11   1  -2   3984.40   3788.70    356.20  29%2 o
  12   4  -1    574.18    446.30    205.00  29%2 <
  13   7   0    341.68    174.20    139.60  29%2 <
  14   0  -3   3821.10   1949.30    340.60  29%2 o
  15  -5  -5    292.19    378.00    269.80  29%2 <
  15   3  -2    594.53    431.40    196.60  29%2 <
  16   6  -1    504.21    175.30    139.20  29%2 <
  17  -1  -4    773.88    782.40    331.90  29%2 <
  18   2  -3   1282.90    748.20    212.90  29%2 o
  21   1  -4    312.24    302.10    191.40  29%2 <
 -22   0   5    217.80    128.50    170.80  30%2 <
 -20  -4   3    280.53    138.30    132.20  30%2 <
 -19  -3   3    815.98    200.50    165.60  30%2 <
 -19  -1   4    609.52    -40.70    197.40  30%2 <
 -16  -6   1    668.43     66.60    123.80  30%2 <
 -16  -4   2    567.53     27.80    158.90  30%2 <
 -15  -1   3    920.52    933.90    250.30  30%2 o
 -13  -7   0    445.75    171.70    125.80  30%2 <
 -13  -5   1    341.62    176.90    159.00  30%2 <
 -13   7   6    721.74    560.60    188.50  30%2 <
 -12  -4   1    442.86    440.90    183.20  30%2 <
 -11  -1   2   4941.00   3196.40    338.60  30%2 o
 -10  -8  -1    374.41    -21.70    118.20  30%2 <
 -10   4   4   2111.40    789.00    289.70  30%2 <
  -9  -7  -1    344.48    227.00    138.90  30%2 <
  -9  -5   0    405.11    337.50    174.90  30%2 <
  -9   7   5     32.56     97.50    178.50  30%2 <
  -8  -2   1  10819.00  14195.60    421.90  30%2 o
  -7  -9  -2    242.56     60.00    117.50  30%2 <
  -6  -8  -2    629.72    550.30    147.00  30%2 o
  -6  -6  -1    625.43      3.50    177.60  30%2 <
  -6   4   3   1540.90   2051.50    340.70  30%2 o
  -6   6   4   2851.20   1443.40    228.70  30%2 o
  -6   8   5    914.10   1042.60    180.10  30%2 o
  -5  -5  -1    536.14    527.50    194.20  30%2 <
  -5   9   5    211.47    113.20    133.70  30%2 <
  -4  -2   0   7646.60  11278.60    518.40  30%2 o
  -3  -9  -3     47.72     62.00    121.50  30%2 <
  -3  -7  -2    105.08    114.60    166.20  30%2 <
  -3   3   2  23895.00  21145.20    524.70  30%2 o
  -2  -6  -2    117.33    370.00    189.10  30%2 <
  -2   6   3    838.62    545.00    203.80  30%2 <
  -2   8   4     27.70    -34.90    148.00  30%2 <
  -1  -3  -1   1961.00   2005.80    389.80  30%2 o
   1  -7  -3    224.11     28.40    169.50  30%2 <
   1   5   2    376.06    327.50    238.00  30%2 <
   1   7   3    365.48    324.20    155.00  30%2 <
   1   9   4     18.35     99.60    114.50  30%2 <
   2  -4  -2   6693.90   3304.00    342.00  30%2 o
   2   8   3    132.60     20.20    148.00  30%2 <
   4  -8  -4    388.46    147.80    157.60  30%2 <
   4   2   0   8647.50  11131.30    534.40  30%2 o
   5  -7  -4    349.29     85.90    197.30  30%2 <
   5   5   1    436.84    404.90    216.80  30%2 <
   5   7   2     87.15    185.50    153.10  30%2 <
   5   9   3    121.80     76.40    118.00  30%2 <
   7  -9  -5     68.99    274.20    146.70  30%2 <
   8  -8  -5    638.16     86.50    184.20  30%2 <
   8   4   0    133.41     -6.00    219.40  30%2 <
   8   6   1    889.69    304.80    162.10  30%2 <
   8   8   2     83.10     83.80    124.00  30%2 <
   9  -5  -4    798.46    856.10    262.40  30%2 o
  11   3  -1     98.54    332.70    227.50  30%2 <
  11   5   0    179.49    364.30    179.10  30%2 <
  12  -6  -5   1100.70    691.30    230.70  30%2 <
  12   6   0    751.06    457.30    162.70  30%2 <
  12   8   1     15.89     79.00    114.30  30%2 <
  14   2  -2   3630.60   1669.90    267.20  30%2 o
  15  -7  -6    355.96    -86.10    181.70  30%2 <
  15   5  -1    240.65    163.80    157.40  30%2 <
  15   7   0    110.51    -21.40    112.50  30%2 <
  18   4  -2    190.90    245.00    156.00  30%2 <
 -19  -5   2    130.63    -15.10    120.50  31%2 <
 -18  -4   2     72.70      1.30    132.20  31%2 <
 -18  -2   3    916.48    500.10    185.30  31%2 <
 -18   0   4   2591.90   1273.60    246.50  31%2 o
 -15  -7   0     45.46     93.20    113.50  31%2 <
 -15  -5   1    252.64    200.20    143.80  31%2 <
 -15  -3   2    674.15    339.90    190.70  31%2 <
 -14   6   6    235.42     87.10    180.30  31%2 <
 -12  -8  -1      9.54    116.70    116.60  31%2 <
 -12  -6   0    487.65    169.70    161.90  31%2 <
 -11  -5   0     50.41    152.90    170.10  31%2 <
 -11  -3   1     72.35    139.60    205.70  31%2 <
 -10   6   5   1876.80   1206.30    219.00  31%2 o
 -10   8   6    161.42    221.80    156.70  31%2 <
  -8  -8  -2     77.79    -39.70    132.10  31%2 <
  -8  -6  -1    768.51    269.10    174.60  31%2 <
  -8  -4   0    136.16    209.60    206.50  31%2 <
  -7  -1   1   8026.30   9495.30    458.00  31%2 o
  -7   5   4   1438.30   1319.10    233.00  31%2 o
  -7   7   5    435.38    195.20    165.00  31%2 <
  -7   9   6     17.77    -22.10    116.40  31%2 <
  -5  -9  -3    129.41     55.20    129.00  31%2 <
  -5  -7  -2     52.74     37.60    158.20  31%2 <
  -4  -6  -2   1578.10   1721.90    201.60  31%2 o
  -4  -4  -1   2069.80   2321.70    285.00  31%2 o
  -3   5   3    127.60    304.70    236.60  31%2 <
  -3   7   4    334.59    228.90    172.70  31%2 <
  -3   9   5     45.35    154.10    128.00  31%2 <
  -2  -8  -3     62.58    158.70    151.60  31%2 <
  -1  -7  -3    777.58    405.10    175.40  31%2 <
  -1  -5  -2    277.78    153.10    238.90  31%2 <
   0   4   2   6180.50   5788.10    336.30  31%2 o
   0   6   3   1842.90   1407.20    209.80  31%2 o
   0   8   4    360.03    306.20    154.60  31%2 <
   1  -9  -4     35.50     56.20    140.30  31%2 <
   2  -8  -4     44.26     94.70    158.00  31%2 <
   2  -6  -3    576.96    639.80    211.00  31%2 o
   3  -3  -2  18884.00  21224.40    512.40  31%2 o
   3   9   4    115.89    221.30    123.10  31%2 <
   4   4   1   1492.00   2143.10    300.40  31%2 o
   4   6   2   1210.30   1352.00    205.60  31%2 o
   4   8   3    320.57    294.70    144.10  31%2 <
   5  -9  -5    290.51     59.10    135.90  31%2 <
   6  -6  -4   2320.30   1369.60    218.20  31%2 o
   6  -4  -3   1484.30    878.00    339.30  31%2 <
   7   1  -1   9182.30  10963.10    501.40  31%2 o
   7   3   0   2088.60   2899.30    312.90  31%2 o
   7   5   1   1624.60    983.70    203.60  31%2 o
   7   7   2    280.61    124.50    161.60  31%2 <
   7   9   3     36.46      5.40    126.10  31%2 <
   9  -7  -5     14.11    340.00    185.80  31%2 <
  10   4   0     50.98    359.20    200.00  31%2 <
  10   6   1   1042.40    224.00    168.30  31%2 <
  10   8   2     83.12     57.90    123.60  31%2 <
  11   7   1   1404.20    838.60    150.90  31%2 o
  12  -8  -6   1024.20    360.60    161.30  31%2 <
  13   7   1    590.34     73.50    131.30  31%2 <
  14   4  -1    535.26    530.10    189.70  31%2 <
  14   6   0     50.01    168.10    144.60  31%2 <
  17   1  -3   1289.20    617.30    248.60  31%2 <
  17   3  -2    181.24    487.30    185.20  31%2 <
  17   5  -1      3.47   -176.30    142.70  31%2 <
  20   0  -4   2899.30    825.70    232.20  31%2 o
  20   2  -3    574.99    329.90    183.70  31%2 <
 -21  -3   5     20.83    131.60    110.00   1%3 <
 -21  -1   5    292.86    305.00    127.90   1%3 <
 -21   1   5    309.35    500.30    143.80   1%3 o
 -21   3   5     91.81     75.30    149.50   1%3 <
 -20  -4   5     83.91     88.00     93.60   1%3 <
 -20  -2   5    178.10    279.10    111.70   1%3 <
 -17  -1   4    229.56    736.40    168.10   1%3 o
 -17   1   4    513.90    877.80    189.40   1%3 o
 -16  -6   4    133.64    282.30    104.00   1%3 <
 -16  -4   4    181.52    241.20    118.80   1%3 <
 -16  -2   4   1353.20   1422.20    149.60   1%3 o
 -15  -7   4    269.08    228.50     91.40   1%3 <
 -13   1   3    772.67   1689.60    239.60   1%3 o
 -13   7   3    177.48    353.50    126.10   1%3 <
 -12  -6   3     96.36    360.10    127.40   1%3 <
 -12  -4   3    249.77    669.50    148.90   1%3 o
 -12  -2   3   1191.00   1919.90    172.80   1%3 o
 -11  -7   3    227.38    394.40    114.10   1%3 o
 -10  -8   3    285.86    950.30    106.30   1%3 o
  -9   5   2    500.63    551.60    165.30   1%3 o
  -9   7   2    400.08    243.30    134.80   1%3 <
  -9   9   2     87.41      5.80    101.20   1%3 <
  -8  -4   2   1727.10   2163.20    194.40   1%3 o
  -8  -2   2  12008.00  15644.70    346.20   1%3 o
  -7  -9   2     30.48    109.90     98.20   1%3 <
  -7  -7   2    811.15    762.60    128.40   1%3 o
  -7  -5   2    104.50    182.00    119.50   1%3 <
  -6  -8   2    245.32    657.60    106.00   1%3 o
  -5   5   1   1900.60   1631.60    194.80   1%3 o
  -5   7   1    981.99    416.70    144.20   1%3 <
  -5   9   1    663.88    208.20    106.90   1%3 <
  -4  -4   1   1801.90   1889.00    243.30   1%3 o
  -4  -2   1  43450.00  34366.40    531.30   1%3 o
  -3  -7   1    269.24    395.00    142.40   1%3 <
  -3  -5   1    973.61   3141.20    198.00   1%3 o
  -2  -8   1    247.84    366.70    110.80   1%3 o
  -1   7   0    419.07    884.20    133.90   1%3 o
  -1   9   0    133.74    164.60     88.80   1%3 <
   0   6   0   7286.10   9055.90    270.90   1%3 o
   0   8   0   2207.00   3178.70    175.20   1%3 o
   1  -5   0   5361.40   7951.50    286.60   1%3 o
   2  -8   0     46.91    543.60    135.10   1%3 o
   3  -9   0     85.79    281.40     97.90   1%3 <
   4   2  -1  43655.00  35467.10    521.10   1%3 o
   4   4  -1   1765.40   1996.00    243.50   1%3 o
   4   6  -1   1003.90    548.70    160.30   1%3 o
   4   8  -1    144.23    375.80    120.90   1%3 o
   5  -3  -1  12140.00   8297.70    335.30   1%3 o
   5   9  -1    113.43    219.10    101.60   1%3 <
   6  -8  -1    479.84    184.10    131.90   1%3 <
   6  -6  -1   2978.70   1843.40    180.00   1%3 o
   7  -9  -1     26.02    115.90    105.30   1%3 <
   8   4  -2   1813.70   2013.60    172.50   1%3 o
   8   6  -2    458.48    789.30    131.60   1%3 o
   8   8  -2    300.92    502.80    104.60   1%3 o
   9   1  -2   3443.50   1915.20    287.20   1%3 o
   9   3  -2    626.90   1560.50    221.10   1%3 o
   9   5  -2    581.03    739.60    151.40   1%3 o
   9   7  -2     63.87    182.30    115.40   1%3 <
   9   9  -2     26.49    124.70     95.30   1%3 <
  11  -7  -2    482.86    699.00    136.70   1%3 o
  13   1  -3    242.67    670.50    158.60   1%3 o
  13   3  -3    586.62    730.80    149.60   1%3 o
  13   5  -3     89.10    339.40    132.80   1%3 <
  13   7  -3     36.14    196.20    104.60   1%3 <
  14  -2  -3   3226.50   3918.00    284.50   1%3 o
  14   6  -3    120.56    161.80    108.10   1%3 <
  17   5  -4     18.27      4.80     85.40   1%3 <
  18   0  -4    970.40   1052.50    175.80   1%3 o
  18   2  -4    484.50    374.10    138.20   1%3 <
  18   4  -4    106.81    195.40    111.70   1%3 <
  19  -3  -4    956.17   2508.40    219.30   1%3 o
 -21  -3   5     55.53    131.60    110.00   2%3 <
 -21  -1   5    120.23    305.00    127.90   2%3 <
 -21   1   5    146.29    500.30    143.80   2%3 o
 -21   3   5    235.67     75.30    149.50   2%3 <
 -17  -5   4     79.08    157.60    104.60   2%3 <
 -17  -3   4    146.24    423.90    138.80   2%3 o
 -17  -1   4    212.52    736.40    168.10   2%3 o
 -17   1   4    703.32    877.80    189.40   2%3 o
 -17   3   4    722.86    809.20    236.30   2%3 o
 -13  -7   3     69.92    195.20    101.30   2%3 <
 -13  -5   3    192.08    180.90    126.60   2%3 <
 -13  -3   3    567.94    479.30    164.70   2%3 <
 -13  -1   3    454.98    907.10    208.80   2%3 o
 -13   1   3    999.83   1689.60    239.60   2%3 o
 -12  -8   3     55.40    266.80     92.90   2%3 <
 -12   8   3     48.77    435.50    123.40   2%3 o
  -9  -9   2     33.36    105.90     93.20   2%3 <
  -9  -7   2     62.98    225.70    122.50   2%3 <
  -9  -5   2    315.05    273.80    147.60   2%3 <
  -9  -3   2   1556.60   1443.10    215.00   2%3 o
  -9  -1   2   3160.30   2096.80    308.90   2%3 o
  -8  -8   2    365.05    591.80    117.60   2%3 o
  -8  -6   2    414.04    786.70    142.70   2%3 o
  -8   6   2   1226.90   1227.10    187.90   2%3 o
  -8   8   2    503.05    700.00    133.10   2%3 o
  -7   9   2     45.67    229.10    112.30   2%3 <
  -4  -8   1    241.05    144.90    118.90   2%3 <
  -4  -6   1    342.94    380.50    147.10   2%3 <
  -4  -4   1   2584.10   1889.00    243.30   2%3 o
  -4   4   1   3230.50   3013.30    293.00   2%3 o
  -4   6   1   1608.50   1097.80    171.80   2%3 o
  -4   8   1    127.05    304.40    126.60   2%3 <
  -3  -9   1    100.36    140.10    102.20   2%3 <
  -3   9   1     51.90    122.10    100.10   2%3 <
   0  -8   0   1946.80   2806.10    174.30   2%3 o
   0  -6   0   7265.30  10601.30    281.50   2%3 o
   0  -4   0  46474.00  60237.60    597.10   2%3 o
   0  -2   0 403480.00 258618.00   1203.60   2%3 o
   0   4   0  38530.00  50313.60    554.10   2%3 o
   1  -9   0    161.21    444.50    112.60   2%3 o
   1   7   0    631.93    926.60    146.60   2%3 o
   1   9   0    184.45    295.10    108.60   2%3 <
   5  -9  -1     69.31    147.30    107.10   2%3 <
   5  -7  -1    397.29    705.40    150.40   2%3 o
   5  -5  -1   1816.90   1638.20    211.80   2%3 o
   5   3  -1   4406.10   4470.30    289.70   2%3 o
   5   5  -1    819.13   1432.10    183.30   2%3 o
   5   7  -1   1339.00    585.90    128.10   2%3 o
   5   9  -1    194.19    219.10    101.60   2%3 <
   6   8  -1    278.28    292.30    107.40   2%3 <
   9   1  -2    859.27   1915.20    287.20   2%3 o
   9   3  -2   1731.70   1560.50    221.10   2%3 o
  10  -8  -2    390.98    413.40    122.40   2%3 o
  10   4  -2    254.52    496.50    157.20   2%3 o
  10   6  -2    104.57    191.60    125.90   2%3 <
  10   8  -2    146.77    163.30    104.10   2%3 <
  11   7  -2    162.41    311.50    114.40   2%3 <
  14  -2  -3   3391.20   3918.00    284.50   2%3 o
  14   0  -3   1991.20   3566.90    249.40   2%3 o
  14   2  -3   1148.10   1701.50    187.40   2%3 o
  14   4  -3    666.84    741.90    148.60   2%3 o
  14   6  -3    218.49    161.80    108.10   2%3 <
  15   5  -3    216.90    349.40    120.30   2%3 <
  15   7  -3     83.02    155.50     94.20   2%3 <
  19  -3  -4    688.88   2508.40    219.30   2%3 o
  19  -1  -4    356.66   1205.40    189.80   2%3 o
  19   1  -4    378.57    905.00    162.00   2%3 o
  19   3  -4    148.43    768.80    136.80   2%3 o
  19   5  -4    115.96    264.50    101.10   2%3 <
  20   4  -4    105.63    255.70     98.90   2%3 <
 -22   0   5    105.59    118.20    132.70   3%3 <
 -21   3   5     55.87     75.30    149.50   3%3 <
 -19  -5   4      9.80     75.30     90.80   3%3 <
 -18  -4   4    245.06    265.40    115.50   3%3 <
 -18  -2   4    612.58    664.50    148.00   3%3 o
 -18   0   4   1243.20   1963.30    194.70   3%3 o
 -17   3   4   1065.60    809.20    236.30   3%3 o
 -15  -7   3    203.07     77.90     90.80   3%3 <
 -15  -5   3    263.40    326.10    112.40   3%3 <
 -14  -6   3    253.55    210.60    107.40   3%3 <
 -14  -4   3    519.48    517.90    142.10   3%3 o
 -14  -2   3   1042.40   1263.60    181.10   3%3 o
 -11   7   3    334.71    619.70    170.20   3%3 o
 -10  -8   2    169.80    166.20     96.90   3%3 <
 -10  -6   2     18.87    238.80    124.20   3%3 <
 -10  -4   2    277.52    470.50    151.80   3%3 o
  -9  -1   2   3922.00   2096.80    308.90   3%3 o
  -8   4   2   8541.10   5329.20    323.60   3%3 o
  -7   7   2    791.61    702.30    160.00   3%3 o
  -6  -8   1    373.19    252.20    113.80   3%3 <
  -6  -6   1   1723.40   1187.50    155.10   3%3 o
  -6   8   2    265.94    587.60    140.70   3%3 o
  -5  -9   1    115.89    154.00     99.20   3%3 <
  -5  -7   1    550.58    569.70    130.50   3%3 o
  -5  -5   1   1524.20    955.50    186.30   3%3 o
  -5  -3   1   5423.70   3901.10    286.40   3%3 o
  -3   5   1   3524.90   4160.00    252.20   3%3 o
  -2   8   1    319.93    471.00    124.20   3%3 o
  -1  -9   0    192.32    264.80    101.70   3%3 <
  -1  -7   0    647.62    782.00    144.50   3%3 o
  -1  -5   0   6828.60   6830.90    260.50   3%3 o
  -1   9   1     12.13    127.20     97.50   3%3 <
   1   3   0   5259.20   4929.40    364.60   3%3 o
   1   5   0   7046.30   6725.70    273.10   3%3 o
   2   6   0   3044.50   5914.60    225.60   3%3 o
   2   8   0    170.22    510.30    120.60   3%3 o
   3  -9  -1     35.07    125.60    113.20   3%3 <
   3   7   0    440.14    778.80    142.50   3%3 o
   3   9   0    307.65    350.50    101.20   3%3 o
   4  -8  -1    330.12    232.10    127.40   3%3 <
   4  -6  -1    683.68    136.70    181.60   3%3 <
   4  -4  -1   3609.60   2009.20    321.20   3%3 o
   5   1  -1  12246.00   7743.80    473.90   3%3 o
   6   4  -1  12779.00  13183.80    327.20   3%3 o
   6   6  -1   1925.70   1535.20    166.60   3%3 o
   7   7  -1    856.49    542.90    126.60   3%3 o
   7   9  -1     72.71     21.70     88.60   3%3 <
   8  -8  -2    437.82    637.00    150.10   3%3 o
   8   8  -1     87.48    228.00    100.40   3%3 <
   9  -9  -2    111.38    152.30    117.70   3%3 <
   9   9  -1     55.75    187.70     87.90   3%3 <
  10   2  -2   2870.60   2689.60    257.20   3%3 o
  11   5  -2   2655.90   2903.30    173.10   3%3 o
  11   7  -2    259.75    311.50    114.40   3%3 <
  12   6  -2    448.31    787.40    126.40   3%3 o
  12   8  -2    167.71    388.40     96.50   3%3 o
  14  -2  -3   2790.50   3918.00    284.50   3%3 o
  15   1  -3    491.42   1781.90    188.70   3%3 o
  15   3  -3    149.29    950.30    158.20   3%3 o
  16   4  -3     35.36    181.50    122.30   3%3 <
  16   6  -3     13.88     72.70     92.60   3%3 <
  17   5  -3    105.42    175.40    104.60   3%3 <
  19  -3  -4    940.68   2508.40    219.30   3%3 o
  19  -1  -4    601.31   1205.40    189.80   3%3 o
  20   0  -4   1697.90   1049.20    169.00   3%3 o
  20   2  -4    286.05    -38.10    122.10   3%3 <
  20   4  -4    118.24    255.70     98.90   3%3 <
  21   3  -4     20.78     -6.20     95.70   3%3 <
 -20  -4   4     64.03     85.90     88.50   4%3 <
 -19  -3   4    407.18    570.90    116.40   4%3 o
 -19  -1   4    552.61    381.90    140.40   4%3 <
 -18   2   4   1620.60   1838.40    236.80   4%3 o
 -16  -6   3     18.17    -64.80     92.50   4%3 <
 -16  -4   3     35.01    183.30    126.00   4%3 <
 -15  -5   3    309.87    326.10    112.40   4%3 <
 -15  -3   3    454.43    776.10    142.40   4%3 o
 -14   0   3   2273.70   2987.80    233.30   4%3 o
 -12  -8   2    226.55    145.70     92.30   4%3 <
 -12  -6   2    614.89    610.20    127.30   4%3 o
 -11  -7   2    211.36    410.40    116.90   4%3 o
 -11  -5   2   2988.70   2336.10    171.90   4%3 o
 -11  -3   2   1416.60    973.90    168.30   4%3 o
 -11   7   3    390.43    619.70    170.20   4%3 o
 -10  -2   2   7834.20   2451.60    229.60   4%3 o
 -10   8   3   1148.00   1301.50    164.90   4%3 o
  -9   9   3    296.00    201.20    129.40   4%3 <
  -8  -8   1    162.20    144.50    109.90   4%3 <
  -7  -9   1     23.20     97.70     92.60   4%3 <
  -7  -7   1   1144.40    167.40    128.90   4%3 <
  -7  -5   1     50.74    184.20    147.20   4%3 <
  -7   5   2    719.21    210.20    218.20   4%3 <
  -6  -4   1   9926.40  13121.20    323.30   4%3 o
  -6   8   2    313.85    587.60    140.70   4%3 o
  -5   9   2    323.78     33.40    120.60   4%3 <
  -3  -9   0     92.63    201.30    111.10   4%3 <
  -3  -7   0    545.52    672.50    147.60   4%3 o
  -2  -8   0     85.65    396.70    126.50   4%3 o
  -2  -6   0   6836.10   6857.10    238.90   4%3 o
  -2   6   1    771.51    691.00    180.50   4%3 o
  -1  -3   0   2700.30   3784.10    355.30   4%3 o
  -1   7   1     38.93     99.70    152.60   4%3 <
   0   8   1    376.29    353.50    133.70   4%3 <
   2  -8  -1    128.71    361.00    146.10   4%3 <
   2   4   0  14828.00  12295.50    345.10   4%3 o
   3  -9  -1     41.26    125.60    113.20   4%3 <
   3  -7  -1    901.07    540.10    161.40   4%3 o
   3  -5  -1   2797.80   3893.60    258.70   4%3 o
   3   5   0    636.42   1539.80    197.50   4%3 o
   3   7   0    516.83    778.80    142.50   4%3 o
   4   8   0    121.51     39.30    113.90   4%3 <
   5   9   0     50.87     65.80    101.70   4%3 <
   6   2  -1   1050.10   2874.70    298.60   4%3 o
   7  -9  -2     82.11     82.50    128.80   4%3 <
   7   5  -1    219.16    163.60    145.30   4%3 <
   8  -6  -2   1411.20   1206.60    206.40   4%3 o
   8   6  -1    162.64    231.60    134.30   4%3 <
   9   7  -1     92.46    387.60    117.40   4%3 o
   9   9  -1     65.32    187.70     87.90   4%3 <
  10   0  -2  10360.00  11465.20    397.40   4%3 o
  10   8  -1     32.51     76.20     88.70   4%3 <
  11   3  -2   1218.90   1231.80    176.50   4%3 o
  12   4  -2    122.98    210.10    133.90   4%3 <
  13  -7  -3    258.11    434.50    174.70   4%3 <
  13   5  -2    769.71    600.70    126.20   4%3 o
  13   7  -2   1185.90    934.00    120.20   4%3 o
  14   6  -2    442.14    396.90    112.10   4%3 o
  15  -1  -3   1892.70   2887.60    248.50   4%3 o
  15   7  -2     28.34     90.00     89.90   4%3 <
  16   2  -3    255.09    770.60    150.10   4%3 o
  17   3  -3    151.47    168.40    117.90   4%3 <
  17   5  -3    124.68    175.40    104.60   4%3 <
  18   4  -3    363.18    708.70    119.70   4%3 o
  19   5  -3    144.48    118.00     89.10   4%3 <
  20  -2  -4    691.60    319.60    189.00   4%3 <
  21   1  -4    276.53    338.80    115.60   4%3 <
 -21  -3   4     19.22     94.20     90.30   5%3 <
 -20  -2   4    257.27    120.50    110.10   5%3 <
 -20   0   4   1962.10    806.90    148.90   5%3 o
 -19   1   4    516.81    568.30    172.90   5%3 o
 -17  -5   3     72.71    201.20    100.30   5%3 <
 -17  -3   3    152.63    309.30    123.00   5%3 <
 -16  -2   3    232.60    722.20    140.30   5%3 o
 -15  -1   3    579.43   1429.50    177.70   5%3 o
 -15   7   4   1123.60    509.90    152.20   5%3 o
 -13  -7   2    859.40    852.90    120.60   5%3 o
 -13  -5   2    386.59    641.30    122.50   5%3 o
 -12  -4   2    395.56      7.70    135.10   5%3 <
 -11  -1   2   2741.40   2088.30    240.70   5%3 o
 -10  -8   1     51.08    -13.10     97.80   5%3 <
 -10   0   2   7310.90   8912.10    361.60   5%3 o
  -9  -9   1    112.58    130.50     98.40   5%3 <
  -9  -7   1    137.83    360.50    110.10   5%3 o
  -9   9   3    260.71    201.20    129.40   5%3 <
  -8  -8   1     97.45    144.50    109.90   5%3 <
  -8  -6   1     39.32    219.50    137.90   5%3 <
  -7  -3   1   6771.50   6559.40    284.50   5%3 o
  -7   5   2    442.06    210.20    218.20   5%3 <
  -6  -2   1   1094.00   3894.40    299.50   5%3 o
  -6   6   2   1619.00    751.80    202.60   5%3 o
  -5  -9   0     47.15    203.50     96.30   5%3 <
  -5   7   2   1821.10   1402.00    177.90   5%3 o
  -4  -8   0    104.25     97.70    111.30   5%3 <
  -4   8   2    439.08    742.20    145.30   5%3 o
  -3  -7   0    393.37    672.50    147.60   5%3 o
  -3  -5   0   2931.50   1528.80    200.80   5%3 o
  -3   9   2    219.58    184.20    113.10   5%3 <
  -2  -4   0  11952.00  11958.60    332.30   5%3 o
   0   8   1    377.34    353.50    133.70   5%3 <
   1  -9  -1     46.90     59.20    109.30   5%3 <
   1  -7  -1    118.62    271.10    143.00   5%3 <
   1   9   1     23.21    100.50    113.80   5%3 <
   2  -6  -1    216.48    715.80    185.90   5%3 o
   3   5   0    638.55   1539.80    197.50   5%3 o
   4   6   0    288.63    157.20    148.80   5%3 <
   5   7   0    159.05    369.30    135.50   5%3 <
   6  -8  -2    387.37    683.70    157.00   5%3 o
   6   8   0    235.75     97.90    107.10   5%3 <
   7  -7  -2   1168.00    716.80    181.30   5%3 o
   7   3  -1   8414.30   7363.20    295.70   5%3 o
   7   9   0    279.60    222.90     94.80   5%3 <
   8   4  -1    508.96    857.80    174.00   5%3 o
   9   5  -1     25.45     30.30    126.30   5%3 <
  10   6  -1    105.32    256.90    119.30   5%3 <
  11   1  -2   2792.20   2265.90    227.50   5%3 o
  11   7  -1     39.33    185.30    102.00   5%3 <
  12  -8  -3     52.63    426.30    151.80   5%3 <
  12   2  -2    844.68    833.40    160.50   5%3 o
  12   8  -1     51.43    102.60     86.40   5%3 <
  13   3  -2   1765.80   1402.90    152.60   5%3 o
  14   4  -2    633.88    541.40    128.70   5%3 o
  15   5  -2     41.38    338.90    111.00   5%3 o
  15   7  -2     30.66     90.00     89.90   5%3 <
  16   0  -3    230.76    369.80    169.50   5%3 <
  16   6  -2    269.41     92.60     88.60   5%3 <
  17   1  -3    974.18    498.20    136.80   5%3 o
  18   2  -3    907.48   1992.10    150.00   5%3 o
  19   3  -3    730.63    568.60    113.70   5%3 o
  19   5  -3    113.49    118.00     89.10   5%3 <
  20   4  -3    292.46    102.80     89.00   5%3 <
  21  -1  -4    398.85    411.50    133.20   5%3 o
 -21  -1   4    258.44    267.10    121.80   6%3 <
 -19  -5   3     82.46     56.00     86.70   6%3 <
 -18  -4   3    129.67    401.60    109.20   6%3 o
 -17  -1   3    424.64    625.80    163.30   6%3 o
 -16   0   3    227.77    540.50    184.00   6%3 <
 -15  -7   2     65.21    100.00     85.80   6%3 <
 -15  -5   2     83.87    157.40    115.10   6%3 <
 -15   1   3    811.13   1658.90    220.40   6%3 o
 -14  -6   2    385.31    573.30    117.20   6%3 o
 -14  -4   2    596.60    308.30    131.80   6%3 <
 -13  -3   2   1348.90   1065.40    165.80   6%3 o
 -12  -8   1     57.45     67.30     85.60   6%3 <
 -12  -2   2    470.37    794.90    170.90   6%3 o
 -11  -7   1     84.57    185.80    102.80   6%3 <
 -10  -8   1     46.21    -13.10     97.80   6%3 <
 -10  -6   1    168.89    171.70    113.90   6%3 <
  -9  -5   1     16.26     78.70    135.40   6%3 <
  -8  -4   1    587.02    891.40    162.40   6%3 o
  -8   8   3    207.08    530.70    132.90   6%3 o
  -7  -9   0    191.17    214.60     86.80   6%3 <
  -7   9   3     29.58    150.80    105.80   6%3 <
  -6  -8   0    136.62    -24.80     99.50   6%3 <
  -5  -7   0    219.15    376.90    132.50   6%3 <
  -4  -6   0    433.48    120.70    133.80   6%3 <
  -2   4   1    412.55    147.70    262.60   6%3 <
  -1  -9  -1     33.52     56.90     93.10   6%3 <
  -1   5   1    967.95   1961.20    231.90   6%3 o
   0  -8  -1    238.41    399.00    131.00   6%3 o
   0   6   1   2371.10   2700.50    191.50   6%3 o
   1  -7  -1     74.36    271.10    143.00   6%3 <
   1   7   1    235.34    243.70    139.30   6%3 <
   2  -4  -1   1321.50    666.10    251.40   6%3 <
   2   2   0  52046.00  56528.70    653.10   6%3 o
   2   8   1    506.55    737.50    128.30   6%3 o
   3  -3  -1   2877.20   1697.60    378.90   6%3 o
   3   3   0   6033.40   6179.30    319.10   6%3 o
   3   9   1     67.26    112.70     94.80   6%3 <
   4   4   0   1636.10   1347.40    231.90   6%3 o
   5  -9  -2    157.52     64.40    115.70   6%3 <
   5   5   0   1740.70   1140.70    164.60   6%3 o
   6   6   0    153.75     62.00    128.10   6%3 <
   7  -5  -2    248.01     68.30    218.60   6%3 <
   7   7   0    439.03    160.40    118.30   6%3 <
   8  -4  -2   6782.70   4810.40    331.50   6%3 o
   8   8   0    377.40    342.10    105.80   6%3 o
   9   3  -1   2453.60   2344.60    215.30   6%3 o
   9   9   0     59.67     46.00     82.10   6%3 <
  10   4  -1    450.83    323.60    142.50   6%3 <
  11   5  -1    194.06    342.70    121.90   6%3 <
  12   6  -1     33.18    185.70    108.50   6%3 <
  13   7  -1    503.05    357.00    102.10   6%3 o
  14   2  -2   2690.90   1329.20    169.50   6%3 o
  15   3  -2    379.07    317.30    128.50   6%3 <
  16   4  -2    148.65    302.50    114.80   6%3 <
  17   5  -2    179.64     58.50     98.60   6%3 <
  18   0  -3   3271.90   2334.80    193.80   6%3 o
  19   1  -3    641.18   1025.60    154.00   6%3 o
  20   2  -3    338.21    221.20    116.00   6%3 <
  21  -3  -4    103.60    262.40    150.40   6%3 <
  21   3  -3     34.60    165.00    101.80   6%3 <
 -22   0   4     97.36    125.90    114.30   7%3 <
 -21   1   4    287.73    297.70    130.90   7%3 <
 -20  -4   3    128.83     74.40     90.20   7%3 <
 -19  -3   3    273.81    478.60    116.90   7%3 o
 -18  -2   3   1126.60   1086.60    146.50   7%3 o
 -17  -5   2     51.22    161.00     98.30   7%3 <
 -17  -1   3    807.35    625.80    163.30   7%3 o
 -16  -6   2    135.89    125.00     92.00   7%3 <
 -16  -4   2    327.60    296.00    114.10   7%3 <
 -16   0   3     86.68    540.50    184.00   7%3 <
 -13  -7   1    569.04    556.80    106.40   7%3 o
 -12  -6   1     86.07    291.40    112.10   7%3 <
 -12   8   4      7.75    173.50    133.30   7%3 <
 -11  -5   1    363.22    311.30    133.60   7%3 <
 -10  -4   1    501.40    382.90    152.20   7%3 <
  -9  -9   0     49.38     75.60     82.40   7%3 <
  -9  -3   1   2169.30   2013.90    210.40   7%3 o
  -8  -8   0    443.76    283.40    104.90   7%3 <
  -8  -2   1   7630.60   7961.80    301.80   7%3 o
  -7  -7   0    404.81    329.40    112.30   7%3 <
  -7  -1   1   5076.90   4752.40    331.80   7%3 o
  -6  -6   0    106.30    176.80    127.40   7%3 <
  -5  -5   0   1978.10   1069.40    160.40   7%3 o
  -5   5   2   4690.70   3610.80    239.20   7%3 o
  -5   9   3      3.67     88.10    103.10   7%3 <
  -4  -4   0    824.14   1105.00    205.20   7%3 o
  -4   6   2   3035.30   4572.10    213.30   7%3 o
  -3  -9  -1     70.29    153.20     96.30   7%3 <
  -3  -3   0  12138.00  11325.50    351.50   7%3 o
  -3   7   2     45.38    229.10    132.40   7%3 <
  -2  -8  -1    487.71    742.70    125.80   7%3 o
  -2  -2   0  48903.00  44763.20    612.70   7%3 o
  -2   8   2    486.82    161.60    116.60   7%3 <
  -1  -7  -1    442.63    222.50    123.70   7%3 <
   0  -6  -1   1618.20   2426.90    179.60   7%3 o
   1   5   1   2157.20   2422.80    205.20   7%3 o
   1   9   2     76.10    167.50     98.40   7%3 <
   2   6   1   3603.40   5127.80    208.80   7%3 o
   3  -9  -2    285.55     86.20     96.90   7%3 <
   3   7   1     14.89      6.30    128.90   7%3 <
   4  -8  -2    665.46    482.40    125.90   7%3 o
   4   8   1    271.02    643.40    116.40   7%3 o
   5   9   1      5.74      8.00     87.50   7%3 <
   7   1  -1   4527.40   5421.00    341.30   7%3 o
   7   5   0    558.02    579.30    136.00   7%3 o
   7   9   1     87.39    172.40     88.90   7%3 <
   8   2  -1   6295.60   6258.70    283.60   7%3 o
   8   6   0    931.07    788.10    131.30   7%3 o
   9  -9  -3     18.05    139.70    107.30   7%3 <
   9   3  -1   3081.40   2344.60    215.30   7%3 o
   9   7   0    239.60    153.00    107.40   7%3 <
  10  -8  -3    715.97   1140.00    147.20   7%3 o
  10   8   0     60.90     26.30     85.40   7%3 <
  12   0  -2   6103.80   4856.80    271.80   7%3 o
  12   8   0     21.42     28.30     81.10   7%3 <
  13   1  -2   1657.00   1798.70    204.80   7%3 o
  13   5  -1    195.36    162.10    117.80   7%3 <
  14   2  -2   1935.00   1329.20    169.50   7%3 o
  14   6  -1    416.71    610.50    114.50   7%3 o
  15   7  -1    141.78    183.90     88.10   7%3 <
  16  -2  -3   1159.90   1338.30    226.80   7%3 o
  17  -1  -3    880.89    736.90    194.00   7%3 o
  18   0  -3   1131.60   2334.80    193.80   7%3 o
  18   4  -2    104.98     94.00    102.00   7%3 <
  19   1  -3   1453.70   1025.60    154.00   7%3 o
  19   5  -2    109.72     13.10     91.40   7%3 <
  20  -4  -4    288.93    664.20    223.30   7%3 <
  21  -3  -4    112.09    262.40    150.40   7%3 <
 -22   0   4     58.44    125.90    114.30   8%3 <
 -21  -3   3    114.81    307.90     98.80   8%3 o
 -21   1   4    171.68    297.70    130.90   8%3 <
 -20  -2   3    433.99    194.60    112.60   8%3 <
 -20   2   4    436.21    -12.70    154.50   8%3 <
 -19  -5   2     60.72     12.20     85.80   8%3 <
 -19  -1   3    747.72    578.90    139.00   8%3 o
 -17  -5   2     50.86    161.00     98.30   8%3 <
 -16  -4   2    363.51    296.00    114.10   8%3 <
 -15  -7   1     77.44    152.50     88.10   8%3 <
 -15  -3   2    441.96    233.50    132.20   8%3 <
 -14  -6   1    399.15    648.20    113.40   8%3 o
 -14  -2   2   1770.30   1445.40    167.10   8%3 o
 -13  -5   1    219.56    231.10    113.60   8%3 <
 -13  -1   2   1205.40   1989.80    203.90   8%3 o
 -13   7   4     45.08     87.90    154.10   8%3 <
 -12  -4   1    292.22    526.90    135.60   8%3 o
 -12   0   2   5404.00   4826.70    264.30   8%3 o
 -10  -8   0     36.50     47.70     93.80   8%3 <
  -9  -7   0    126.60     36.10    109.70   8%3 <
  -9   9   4     94.37    251.70    116.40   8%3 <
  -8  -6   0    827.95    446.30    128.30   8%3 o
  -7  -5   0    468.30    611.30    149.40   8%3 o
  -7   7   3    428.79    947.50    159.10   8%3 o
  -6  -4   0    536.79    119.20    174.00   8%3 <
  -6   0   1    133.83   1529.80    478.80   8%3 o
  -6   4   2   5346.20   5231.40    318.00   8%3 o
  -6   8   3    394.94    398.50    132.40   8%3 o
  -5  -9  -1     36.72     90.40     90.90   8%3 <
  -4  -8  -1    311.28    532.00    119.90   8%3 o
  -3  -7  -1     30.79    -39.30    126.90   8%3 <
  -3   9   3    110.07    169.30    114.00   8%3 <
  -2  -6  -1   3445.00   4550.70    204.10   8%3 o
  -1  -5  -1   1859.20   2115.30    210.00   8%3 o
  -1   7   2     79.52     68.50    141.80   8%3 <
   0   4   1   3280.00   1540.80    246.60   8%3 o
   0   8   2      5.87    118.90    108.80   8%3 <
   1  -9  -2     73.08    134.40    102.10   8%3 <
   1   5   1   1763.50   2422.80    205.20   8%3 o
   2  -8  -2    462.65    261.60    117.50   8%3 <
   3  -7  -2    148.41    272.20    144.80   8%3 <
   3   9   2     36.87     57.50     98.60   8%3 <
   4  -6  -2   2918.90   4106.10    219.90   8%3 o
   4   6   1    327.52    498.70    131.10   8%3 o
   5  -5  -2   4244.60   3461.10    239.50   8%3 o
   5   3   0    329.79    146.10    219.40   8%3 <
   5   7   1    231.02     63.70    124.20   8%3 <
   6   4   0    278.11     61.00    180.30   8%3 <
   6   8   1     86.08     97.50     94.50   8%3 <
   7  -9  -3     96.18     65.40    105.20   8%3 <
   8  -8  -3    467.54    537.90    142.90   8%3 o
   8   8   1      5.89    -46.90     95.70   8%3 <
   9  -7  -3    505.90    687.40    165.90   8%3 o
  10   2  -1   3019.80   2219.80    208.10   8%3 o
  10   6   0    160.85    327.50    113.20   8%3 <
  11  -1  -2   4502.50   2971.70    310.10   8%3 o
  11   3  -1     13.70     15.80    139.20   8%3 <
  11   7   0    573.17    737.80    116.20   8%3 o
  12   4  -1    250.62    424.60    130.90   8%3 o
  12   8   0     18.78     28.30     81.10   8%3 <
  15   1  -2    448.60    392.20    148.50   8%3 <
  15   5  -1    109.11    137.30     98.40   8%3 <
  16   2  -2   1479.90   1274.30    153.40   8%3 o
  16   6  -1    275.13    216.80     91.20   8%3 <
  17   3  -2    188.95    255.00    116.00   8%3 <
  20   0  -3   1704.70    678.30    140.80   8%3 o
  20   4  -2    120.65      3.50     85.60   8%3 <
  21   1  -3    346.74    245.90    116.60   8%3 <
 -19  -5   2     54.27     12.20     85.80   9%3 <
 -18  -4   2     63.25    -28.90     92.40   9%3 <
 -18   0   3   1551.10   1372.40    167.30   9%3 o
 -17  -3   2    271.16    164.30    110.90   9%3 <
 -17   1   3   1310.90    561.40    174.10   9%3 o
 -16  -6   1    437.78    159.30     92.50   9%3 <
 -16  -2   2   1551.70   1186.60    149.40   9%3 o
 -15  -5   1    180.62     71.30    105.40   9%3 <
 -12  -8   0     24.30     26.20     83.70   9%3 <
 -12  -4   1    242.47    526.90    135.60   9%3 o
 -11  -7   0    673.36    742.50    116.50   9%3 o
 -11  -3   1    104.76     39.50    140.60   9%3 <
 -11   1   2   3285.10   2942.80    309.10   9%3 o
 -10  -6   0     72.86    243.40    116.90   9%3 <
 -10  -2   1   4435.90   3007.60    227.60   9%3 o
 -10   8   4    401.81    771.00    151.80   9%3 o
  -9  -5   0    306.98    246.70    126.50   9%3 <
  -9   9   4    109.26    251.70    116.40   9%3 <
  -8   6   3   1434.60   1141.10    195.90   9%3 o
  -7  -9  -1    133.58     60.90     88.80   9%3 <
  -6  -8  -1     85.92    132.70    103.20   9%3 <
  -6  -4   0    592.71    119.20    174.00   9%3 <
  -5  -7  -1    144.76     32.10    117.70   9%3 <
  -5  -3   0    363.42    -36.10    214.20   9%3 <
  -4  -6  -1    265.91    148.00    139.20   9%3 <
  -4   8   3     56.60    -48.80    129.70   9%3 <
  -3   9   3     97.16    169.30    114.00   9%3 <
  -2   6   2    395.19    585.00    167.10   9%3 o
  -1  -9  -2    100.25      0.50    104.90   9%3 <
  -1   3   1  14094.00  23438.40    478.00   9%3 o
  -1   9   3     69.77    125.60    106.00   9%3 <
   0  -8  -2      7.05     85.20    121.80   9%3 <
   0  -4  -1   3406.50   2020.90    265.60   9%3 o
   1  -7  -2     49.07     76.00    141.80   9%3 <
   1   7   2     95.48    336.20    126.60   9%3 <
   2   8   2     59.62    227.00    117.10   9%3 <
   3   5   1    797.90    401.10    175.30   9%3 <
   4   2   0   5680.10   4767.50    358.30   9%3 o
   4   6   1    416.53    498.70    131.10   9%3 o
   5  -9  -3      3.39    137.10    110.70   9%3 <
   5  -5  -2   4970.80   3461.10    239.50   9%3 o
   5   9   2      5.88     30.60     85.60   9%3 <
   6  -8  -3    416.78    466.10    138.90   9%3 o
   7   7   1     22.30    100.50    109.00   9%3 <
   8   4   0    112.63    120.20    140.80   9%3 <
   8   8   1      9.62    -46.90     95.70   9%3 <
   9  -7  -3    586.52    687.40    165.90   9%3 o
   9   1  -1   5060.00   4703.80    276.20   9%3 o
   9   5   0    311.54    111.80    115.40   9%3 <
  10  -6  -3   2614.40   2932.80    227.00   9%3 o
  10   2  -1   3360.20   2219.80    208.10   9%3 o
  10   8   1    283.34    249.40     92.30   9%3 <
  12   6   0    316.28    602.70    120.20   9%3 o
  13   3  -1   1180.30    382.70    137.20   9%3 <
  13   7   0    210.60     97.00     93.90   9%3 <
  14   0  -2   7106.60   6649.20    261.40   9%3 o
  14   4  -1    240.32    404.70    117.50   9%3 o
  15   7   0     81.10     52.20     82.50   9%3 <
  16   4  -1    184.04    271.60    105.30   9%3 <
  17   5  -1     15.86     21.20     83.90   9%3 <
  18   2  -2    194.32    147.80    109.20   9%3 <
  19  -1  -3   1456.20   1033.10    165.90   9%3 o
  19   3  -2    464.83    314.30    100.10   9%3 o
 -21  -1   3    484.43    263.10    113.70  10%3 <
 -20  -4   2    161.19     12.60     84.00  10%3 <
 -20   0   3   1601.90    668.50    134.80  10%3 o
 -19  -3   2    344.69     42.50    108.00  10%3 <
 -18  -2   2     39.88    221.60    118.30  10%3 <
 -17  -5   1      6.48     35.40     90.10  10%3 <
 -16   2   3   1508.00   1086.20    217.70  10%3 o
 -15  -1   2    558.72    456.40    161.80  10%3 <
 -14  -4   1    244.17    556.80    129.20  10%3 o
 -14   0   2   8372.10   8459.30    276.80  10%3 o
 -14   6   4   1070.80   1186.40    241.10  10%3 o
 -13  -7   0    238.06    107.00     95.80  10%3 <
 -13  -3   1    749.82    429.40    140.00  10%3 o
 -12  -6   0    706.35    444.00    118.60  10%3 o
 -11  -5   0     34.94    419.50    134.70  10%3 o
 -10  -8  -1    324.08    189.90     92.10  10%3 <
 -10   8   4    544.80    771.00    151.80  10%3 o
  -9  -5   0    269.37    246.70    126.50  10%3 <
  -9  -1   1   4424.20   4070.70    276.80  10%3 o
  -8  -8  -1      7.31     29.70     94.10  10%3 <
  -8  -4   0    114.95    183.40    146.70  10%3 <
  -7  -7  -1     18.96     81.60    107.90  10%3 <
  -7   9   4    143.69     74.20    115.40  10%3 <
  -6  -6  -1    270.44    265.20    125.40  10%3 <
  -5  -9  -2     51.80     57.30     87.70  10%3 <
  -5   7   3    197.53    254.40    151.10  10%3 <
  -4  -2   0   5996.70   6811.30    367.90  10%3 o
  -3  -9  -2     34.41    -45.90     93.50  10%3 <
  -3  -5  -1    638.48    422.70    163.00  10%3 <
  -3   5   2    945.73    629.30    204.70  10%3 o
  -2  -8  -2     69.91      6.20    104.10  10%3 <
  -2   8   3    722.09    640.00    128.40  10%3 o
  -1  -7  -2    139.17    273.90    126.40  10%3 <
  -1   9   3     52.96    125.60    106.00  10%3 <
   0   6   2    397.89    654.60    147.00  10%3 o
   1  -7  -2     77.19     76.00    141.80  10%3 <
   1  -3  -1  19794.00  22361.40    469.40  10%3 o
   1   7   2    141.01    336.20    126.60  10%3 <
   1   9   3    142.23     31.50     93.70  10%3 <
   2  -6  -2    396.92    229.60    157.70  10%3 <
   2   4   1   1354.10   1336.40    217.50  10%3 o
   3  -9  -3    116.60    104.10    102.30  10%3 <
   3   7   2     74.24    134.70    114.30  10%3 <
   4   8   2    893.20   1364.60    133.10  10%3 o
   5   5   1    333.91    597.70    142.60  10%3 o
   6  -8  -3    608.94    466.10    138.90  10%3 o
   6  -4  -2   7388.30   6300.60    368.80  10%3 o
   6   6   1    333.17    174.80    125.70  10%3 <
   6   8   2    413.79    625.30    114.90  10%3 o
   7  -7  -3    573.01    475.80    168.50  10%3 <
   7   3   0   1591.80   1799.20    207.40  10%3 o
   7   9   2    191.28    224.70     82.60  10%3 <
   8   6   1    661.50    438.30    121.00  10%3 o
   9   7   1    335.75    178.40    106.10  10%3 <
  10   4   0    272.09    409.40    134.30  10%3 o
  11   5   0     33.48    350.40    126.30  10%3 <
  11   7   1   1482.60   1086.90    117.80  10%3 o
  12   2  -1    990.80    894.00    163.10  10%3 o
  12   8   1     11.71     19.50     78.20  10%3 <
  13  -1  -2   3189.70   3119.10    235.30  10%3 o
  13   5   0     12.74     25.10    106.70  10%3 <
  14   6   0     48.59    -31.60     91.20  10%3 <
  15  -7  -4   1317.60    334.10    182.20  10%3 <
  15   3  -1   1186.30    674.70    131.60  10%3 o
  16   4  -1    235.75    271.60    105.30  10%3 <
  16   6   0    329.12    171.70     88.20  10%3 <
  17   1  -2    144.18    332.40    139.40  10%3 <
  18  -2  -3   1396.50   1742.10    190.90  10%3 o
  18   4  -1    107.06      1.70     91.30  10%3 <
  19   5  -1     23.49     31.70     78.60  10%3 <
  20   2  -2    620.42    221.80    107.30  10%3 <
  21  -1  -3    658.62    352.00    122.80  10%3 <
 -22   0   3    181.63     77.80    112.20  11%3 <
 -21  -3   2    217.35     14.20     90.90  11%3 <
 -21   3   4    127.15    179.80    161.70  11%3 <
 -20  -2   2    525.74    247.10    111.60  11%3 <
 -19  -5   1     29.58    -31.30     86.80  11%3 <
 -19   1   3   1176.30    729.20    163.60  11%3 o
 -17  -1   2    247.92    375.10    145.40  11%3 <
 -16  -4   1    259.35    110.40    114.80  11%3 <
 -15  -7   0     92.74     65.70     82.30  11%3 <
 -15  -3   1    789.33    717.00    139.60  11%3 o
 -14  -6   0     20.83      0.80     91.50  11%3 <
 -14   0   2   7016.20   8459.30    276.80  11%3 o
 -13  -5   0     57.64     35.70    112.90  11%3 <
 -12  -8  -1     32.75    -38.50     87.90  11%3 <
 -12  -2   1    845.42    905.30    175.70  11%3 o
 -11  -5   0     37.29    419.50    134.70  11%3 o
 -11   7   4     58.13    207.20    185.40  11%3 <
 -10  -8  -1    268.10    189.90     92.10  11%3 <
 -10  -4   0    202.68    189.60    141.40  11%3 <
  -9  -7  -1    326.81     75.00    105.10  11%3 <
  -9   5   3   1946.00   1053.60    274.90  11%3 o
  -8  -6  -1    452.34    151.20    126.40  11%3 <
  -8   8   4   1514.10   2457.10    183.10  11%3 o
  -7  -9  -2    168.63    102.40     91.40  11%3 <
  -7  -3   0   1392.10   2595.00    229.30  11%3 o
  -6   6   3    173.47    671.70    195.10  11%3 o
  -5  -9  -2     50.43     57.30     87.70  11%3 <
  -5  -5  -1    262.53    380.80    150.90  11%3 <
  -5   9   4     58.35     55.50    111.70  11%3 <
  -4  -8  -2    794.49   1127.70    132.90  11%3 o
  -4   4   2  14227.00  15276.80    425.90  11%3 o
  -3  -7  -2    102.52     68.10    119.90  11%3 <
  -3   7   3    510.19    551.20    146.10  11%3 o
  -2  -4  -1    858.16   1318.40    225.90  11%3 o
  -1  -7  -2    127.17    273.90    126.40  11%3 <
  -1   5   2   4869.00   4782.50    243.90  11%3 o
   0  -6  -2    363.08    781.40    158.60  11%3 o
   0   8   3    439.01    617.70    119.20  11%3 o
   1  -9  -3     39.59     94.80    103.80  11%3 <
   2   6   2    431.80    435.30    145.30  11%3 <
   3  -5  -2    913.21    740.30    211.80  11%3 o
   3   9   3     58.03     33.90     90.80  11%3 <
   4  -8  -3     53.24     66.00    122.80  11%3 <
   4   4   1   1960.40   1669.70    226.10  11%3 o
   5  -7  -3    164.76    203.10    168.30  11%3 <
   5   7   2    144.90     99.50    117.40  11%3 <
   6   2   0    245.23    527.00    262.00  11%3 <
   6   8   2    382.36    625.30    114.90  11%3 o
   7   5   1    893.56    682.30    139.30  11%3 o
   8  -6  -3   1245.30    970.80    222.40  11%3 o
   8   0  -1  13921.00   1417.40    311.20  11%3 o
   8   6   1    530.32    438.30    121.00  11%3 o
   8   8   2     98.77     59.70     97.60  11%3 <
   9  -9  -4    114.86    113.00    119.50  11%3 <
   9   3   0   2366.90   2443.40    192.10  11%3 o
  10   6   1    836.50    415.60    117.50  11%3 o
  11  -5  -3   5212.60   5510.90    334.70  11%3 o
  11   1  -1   1483.60   2299.60    218.30  11%3 o
  11   7   1   1216.00   1086.90    117.80  11%3 o
  12  -8  -4     59.87    257.60    153.00  11%3 <
  12   4   0    914.80   1267.90    144.50  11%3 o
  13   7   1    382.93    158.40     94.70  11%3 <
  14   2  -1   1528.60   2318.30    174.90  11%3 o
  15   5   0    439.86    483.00    106.60  11%3 o
  16   0  -2   3055.20   2520.30    195.20  11%3 o
  17   3  -1   1529.90    597.70    122.60  11%3 o
  19   1  -2    367.73     39.70    117.20  11%3 <
  20  -2  -3    690.91    235.30    154.70  11%3 <
  20   4  -1    108.61    -48.20     78.70  11%3 <
  21   1  -2    549.27    110.80    108.50  11%3 <
 -20  -4   1     38.73     92.30     96.30  12%3 <
 -19  -1   2    196.59     -8.80    143.20  12%3 <
 -18  -4   1    147.37    113.30     97.50  12%3 <
 -17  -3   1   1073.90    440.80    136.50  12%3 o
 -16  -6   0    228.81    249.10     95.80  12%3 <
 -16   0   2   1900.10   3271.70    236.90  12%3 o
 -15  -5   0    360.19    174.40    115.30  12%3 <
 -14  -2   1   2046.30   2808.60    197.10  12%3 o
 -13  -7  -1    557.48    256.40    107.40  12%3 <
 -13   1   2   2235.30   4019.10    278.00  12%3 o
 -12  -4   0   1885.20   1211.90    154.50  12%3 o
 -11  -7  -1   1260.50    722.00    122.30  12%3 o
 -11  -1   1    697.80   1729.30    239.00  12%3 o
 -10  -6  -1    828.96    233.80    135.10  12%3 <
  -9  -3   0   2042.70   2084.60    201.40  12%3 o
  -8  -8  -2     16.43    157.20    107.10  12%3 <
  -8   0   1  12088.00   2442.50    362.80  12%3 o
  -7  -5  -1   1278.40   1032.40    161.40  12%3 o
  -6  -8  -2    246.99    474.30    124.80  12%3 o
  -6  -2   0   1383.70    225.10    275.00  12%3 <
  -6   8   4    328.39    867.60    163.50  12%3 o
  -5  -7  -2    111.49    136.40    132.10  12%3 <
  -4  -4  -1   1122.20   1615.10    240.00  12%3 o
  -4   4   2  14432.00  15276.80    425.90  12%3 o
  -3  -9  -3     26.58      8.50    109.90  12%3 <
  -3  -7  -2     82.41     68.10    119.90  12%3 <
  -3  -1   0  12834.00   9905.50    575.80  12%3 o
  -3   9   4     72.35    -52.40    116.60  12%3 <
  -2  -6  -2     34.65    182.90    163.00  12%3 <
  -1  -9  -3    230.54     59.90    103.50  12%3 <
  -1  -3  -1    753.31   2587.70    355.80  12%3 o
  -1   5   2   4601.60   4782.50    243.90  12%3 o
  -1   7   3    164.10    418.20    161.60  12%3 <
   0  -8  -3    413.01    532.50    153.00  12%3 o
   1  -5  -2   3349.10   3881.40    274.60  12%3 o
   1   3   1   2208.80   2419.70    327.60  12%3 o
   2  -8  -3    642.90    456.70    138.50  12%3 o
   2   8   3     37.32    197.20    120.50  12%3 <
   4   4   1   1361.40   1669.70    226.10  12%3 o
   4   6   2    937.24   1420.40    168.90  12%3 o
   5  -7  -3     90.96    203.10    168.30  12%3 <
   5   9   3     74.96    183.10    101.90  12%3 <
   7  -9  -4    142.73    282.30    132.20  12%3 <
   7   7   2    196.51    324.50    114.70  12%3 <
   7   9   3     72.23     87.80     92.70  12%3 <
   8  -6  -3   1104.30    970.80    222.40  12%3 o
   9   5   1    176.83    278.40    135.40  12%3 <
  10  -8  -4    313.23    431.20    163.60  12%3 <
  10   8   2     25.97    -14.60     88.90  12%3 <
  11   3   0    134.95    408.20    163.90  12%3 <
  12   6   1    391.09      1.40    109.90  12%3 <
  12   8   2     75.83     56.30     89.30  12%3 <
  13  -7  -4    291.10    239.80    190.30  12%3 <
  13   1  -1   3059.30   3394.90    228.40  12%3 o
  14   4   0    217.19    -42.70    118.80  12%3 <
  14   6   1     97.91    101.50     99.50  12%3 <
  15  -1  -2    589.48    597.10    219.60  12%3 <
  15   7   1     71.78     85.00     81.40  12%3 <
  16   2  -1   1102.80    813.40    147.20  12%3 o
  16   4   0    289.45    368.30    128.10  12%3 <
  17   5   0    117.45    -13.70     85.00  12%3 <
  18   0  -2     97.89     45.00    146.20  12%3 <
  19   3  -1    561.03    413.40    112.30  12%3 o
 -21  -1   2    532.91    242.80    125.40  13%3 <
 -21   1   3    543.69    342.90    139.70  13%3 <
 -19  -3   1    456.21    371.20    128.90  13%3 <
 -18   2   3   1675.00   2315.20    236.00  13%3 o
 -17  -5   0     78.08     50.60    110.00  13%3 <
 -16  -2   1   1491.90   1036.80    172.90  13%3 o
 -15  -7  -1     89.83    -51.00    103.80  13%3 <
 -14  -4   0     16.28    100.60    144.60  13%3 <
 -13  -1   1   2826.30   2213.80    213.00  13%3 o
 -12  -6  -1    403.47    338.60    135.30  13%3 <
 -11  -3   0    136.71    337.40    180.90  13%3 <
 -10  -8  -2     49.18     50.60    114.10  13%3 <
  -9  -5  -1    238.76     81.60    158.60  13%3 <
  -9   7   4    547.53    616.00    182.10  13%3 o
  -8  -8  -2     40.69    157.20    107.10  13%3 <
  -8  -2   0  13482.00  10044.80    344.90  13%3 o
  -7  -7  -2     81.74     85.20    139.80  13%3 <
  -6  -4  -1    690.10   1224.90    229.90  13%3 o
  -6   8   4    368.25    867.60    163.50  13%3 o
  -5  -9  -3     94.26     45.00    109.80  13%3 <
  -5  -7  -2     48.09    136.40    132.10  13%3 <
  -4  -6  -2   1569.10   1675.80    189.20  13%3 o
  -4   6   3   2563.40   3026.20    230.50  13%3 o
  -4   8   4    353.99    271.10    146.00  13%3 <
  -3  -9  -3     21.95      8.50    109.90  13%3 <
  -2  -8  -3    463.51    354.00    139.60  13%3 <
  -2  -6  -2     49.89    182.90    163.00  13%3 <
  -1   7   3    137.73    418.20    161.60  13%3 <
  -1   9   4      6.41     25.50    121.70  13%3 <
   0  -8  -3    484.82    532.50    153.00  13%3 o
   1  -5  -2   3525.50   3881.40    274.60  13%3 o
   1   5   2    222.54    469.80    220.10  13%3 <
   1   7   3    294.07    165.30    155.30  13%3 <
   1   9   4      2.58    -86.10    111.50  13%3 <
   3  -7  -3    318.28    305.60    178.00  13%3 <
   3   3   1   1991.00    625.60    297.80  13%3 <
   4  -4  -2  18761.00  16183.70    418.40  13%3 o
   4   6   2   1029.00   1420.40    168.90  13%3 o
   4   8   3    262.00    120.80    132.00  13%3 <
   5  -9  -4     32.27     50.50    127.30  13%3 <
   6  -6  -3    179.55    498.00    203.60  13%3 <
   6   4   1   1619.80   1679.60    234.20  13%3 o
   6   6   2    994.58    871.20    160.10  13%3 o
   6   8   3    638.05    654.40    138.10  13%3 o
   7   9   3     60.97     87.80     92.70  13%3 <
   8  -8  -4   1656.70   2217.40    195.80  13%3 o
   8   2   0  12503.00  10994.00    349.20  13%3 o
   9   7   2      8.57    -64.30    116.60  13%3 <
  10  -8  -4    373.79    431.20    163.60  13%3 <
  10   0  -1  17198.00  24516.10    462.20  13%3 o
  11   5   1   1566.30   1930.90    176.80  13%3 o
  11   7   2    325.95    100.80    114.60  13%3 <
  13  -7  -4    172.75    239.80    190.30  13%3 <
  13   3   0     45.35    354.60    157.90  13%3 <
  13   5   1     75.90     93.90    127.80  13%3 <
  14   6   1    118.23    101.50     99.50  13%3 <
  15   1  -1    343.88    329.30    172.50  13%3 <
  16   4   0    423.15    368.30    128.10  13%3 <
  16   6   1     22.87    120.30    101.20  13%3 <
  17  -1  -2     50.58    232.60    196.90  13%3 <
  18   2  -1     91.74    102.70    138.60  13%3 <
  18   4   0    111.13     54.80    105.70  13%3 <
  19  -3  -3   1872.50   1467.90    243.50  13%3 o
  20   0  -2    498.98    108.40    138.50  13%3 <
  20   2  -1    148.17    314.70    115.80  13%3 <
 -21  -3   1     48.03     78.20     94.20  14%3 <
 -21  -1   2    489.65    242.80    125.40  14%3 <
 -18  -2   1    499.95    219.20    149.10  14%3 <
 -18   0   2    337.81    166.50    176.20  14%3 <
 -16  -4   0    346.64    177.30    123.40  14%3 <
 -16  -2   1   1321.80   1036.80    172.90  14%3 o
 -15   1   2   1070.70   1168.50    237.70  14%3 o
 -14  -6  -1     63.17     57.70    107.60  14%3 <
 -13  -3   0    220.79    240.90    155.00  14%3 <
 -13  -1   1   2550.00   2213.80    213.00  14%3 o
 -12  -8  -2     79.13     79.80     95.70  14%3 <
 -12   6   4     31.23    382.20    224.60  14%3 <
 -12   8   5    431.78    496.30    165.50  14%3 <
 -11  -5  -1   1491.10   1220.40    165.10  14%3 o
 -11  -3   0    142.34    337.40    180.90  14%3 <
 -10   0   1  18192.00  21660.80    475.20  14%3 o
  -9  -7  -2     13.26    -41.30    122.80  14%3 <
  -8  -4  -1     25.10    116.80    176.30  14%3 <
  -8  -2   0  12375.00  10044.80    344.90  14%3 o
  -7  -9  -3     21.26     76.70    102.00  14%3 <
  -7   5   3    782.88    857.40    256.20  14%3 o
  -7   7   4    408.95    627.00    188.10  14%3 o
  -7   9   5     48.49     61.10    125.80  14%3 <
  -6  -6  -2   1027.50    469.80    151.00  14%3 o
  -6  -4  -1    665.79   1224.90    229.90  14%3 o
  -5  -9  -3     82.56     45.00    109.80  14%3 <
  -4  -8  -3    186.07    117.00    117.00  14%3 <
  -4  -6  -2   1350.90   1675.80    189.20  14%3 o
  -4   8   4    313.94    271.10    146.00  14%3 <
  -3  -3  -1   1404.20    699.30    291.20  14%3 <
  -2  -8  -3    409.69    354.00    139.60  14%3 <
  -2   4   2   3297.60   2365.00    289.90  14%3 o
  -2   6   3    523.15    531.70    171.70  14%3 o
  -2   8   4     22.22     -2.90    125.60  14%3 <
  -1  -5  -2    209.37    368.70    209.90  14%3 <
   1  -7  -3     94.27    253.60    162.20  14%3 <
   1   7   3    268.00    165.30    155.30  14%3 <
   1   9   4      3.03    -86.10    111.50  14%3 <
   3  -9  -4    183.47     57.80    119.40  14%3 <
   3   3   1   1747.20    625.60    297.80  14%3 <
   3   5   2    827.51   1027.00    191.50  14%3 o
   3   7   3     91.15    293.20    133.90  14%3 <
   3   9   4    119.51     70.50     96.60  14%3 <
   4  -6  -3   1863.80   1859.70    223.40  14%3 o
   6  -8  -4    737.02    606.40    173.10  14%3 o
   6   6   2    763.31    871.20    160.10  14%3 o
   6   8   3    589.53    654.40    138.10  14%3 o
   8  -8  -4   1494.70   2217.40    195.80  14%3 o
   8   4   1     17.75    238.00    173.30  14%3 <
   8   6   2    929.15    885.30    147.80  14%3 o
   8   8   3     94.14    235.30    111.10  14%3 <
   9  -5  -3    609.93    715.70    255.30  14%3 <
  10   2   0   5047.50   5961.60    288.90  14%3 o
  10   4   1   1373.80    912.10    158.60  14%3 o
  11  -7  -4     81.99    218.40    194.70  14%3 <
  11   7   2    269.37    100.80    114.60  14%3 <
  13   5   1     75.50     93.90    127.80  14%3 <
  13   7   2    491.83     14.20     97.70  14%3 <
  15   1  -1    253.30    329.30    172.50  14%3 <
  15   3   0   1073.30    784.70    149.20  14%3 o
  15   5   1    192.43    195.40    113.20  14%3 <
  15   7   2    129.65     -9.70     86.70  14%3 <
  17  -1  -2     39.01    232.60    196.90  14%3 <
  17   1  -1    556.23    487.50    168.10  14%3 <
  19  -3  -3   1605.50   1467.90    243.50  14%3 o
  20   2  -1    154.51    314.70    115.80  14%3 <
  20   4   0    103.80    125.10     98.40  14%3 <
 -20  -4   0    110.37     31.60     93.10  15%3 <
 -20  -2   1     10.58    -53.90    110.10  15%3 <
 -20   0   2    659.41     39.80    151.50  15%3 <
 -20   2   3    906.03    358.60    191.70  15%3 <
 -18  -4   0    116.20      8.10    112.30  15%3 <
 -16  -6  -1      5.57     38.40     91.60  15%3 <
 -15  -5  -1    251.61    103.80    111.40  15%3 <
 -15  -3   0   1181.80    569.90    143.20  15%3 o
 -15  -1   1    397.86    392.50    197.20  15%3 <
 -15   1   2   1083.50   1168.50    237.70  15%3 o
 -15   7   5    872.10    110.10    194.90  15%3 <
 -13  -7  -2    510.69    138.70    107.80  15%3 <
 -13  -5  -1     54.36    109.80    127.10  15%3 <
 -11  -7  -2    213.14    -35.40     98.70  15%3 <
 -10  -4  -1   1518.50   1085.20    166.40  15%3 o
 -10  -2   0   4617.00   4448.40    276.80  15%3 o
 -10   0   1  18356.00  21660.80    475.20  15%3 o
 -10   8   5    293.34    439.50    150.10  15%3 <
  -8  -8  -3    126.64    111.70    113.30  15%3 <
  -8  -6  -2    866.13    542.30    149.40  15%3 o
  -8  -4  -1     54.88    116.80    176.30  15%3 <
  -6  -8  -3    815.32    539.10    126.40  15%3 o
  -5  -3  -1    966.57   1711.20    256.00  15%3 o
  -5  -1   0   2284.40   2060.80    466.60  15%3 o
  -5   5   3    344.40     91.20    212.10  15%3 <
  -5   7   4    323.35    108.80    164.60  15%3 <
  -5   9   5    148.68     42.50    116.70  15%3 <
  -3  -7  -3     72.59     87.30    136.10  15%3 <
  -3  -5  -2    755.95    779.10    207.50  15%3 o
  -1  -9  -4      6.09    -33.50    106.90  15%3 <
  -1  -7  -3    521.52    233.50    163.00  15%3 <
   0   4   2   5145.50   5398.20    306.80  15%3 o
   0   6   3   1378.80   1666.40    179.40  15%3 o
   0   8   4    318.49    157.30    136.60  15%3 <
   1  -9  -4     76.80   -104.10    116.30  15%3 <
   2  -6  -3    473.66    587.90    178.80  15%3 o
   2  -4  -2   4019.50   3481.90    333.00  15%3 o
   2   8   4    199.19    145.00    124.30  15%3 <
   4  -8  -4    197.70     71.20    143.60  15%3 <
   5   3   1    932.13   1624.20    281.20  15%3 o
   5   5   2   2045.60   1679.20    197.30  15%3 o
   5   7   3     24.77    122.10    126.90  15%3 <
   5   9   4     54.39     49.80     97.90  15%3 <
   7   5   2   1267.60    838.20    165.20  15%3 o
   7   7   3     76.76     75.30    124.70  15%3 <
   7   9   4     34.55    -66.80     88.10  15%3 <
   9  -7  -4    634.96    361.30    175.10  15%3 <
  10   4   1   1415.20    912.10    158.60  15%3 o
  10   6   2    132.60    -11.90    117.20  15%3 <
  10   8   3     11.47     37.80     85.90  15%3 <
  12   0  -1    583.30   1830.50    266.00  15%3 o
  12   2   0   2496.00   2195.30    213.00  15%3 o
  12   4   1    812.88    453.60    149.50  15%3 o
  12   6   2     65.07    138.10    106.80  15%3 <
  12   8   3     57.82    131.40     91.50  15%3 <
  14   4   1    162.79    329.90    126.60  15%3 <
  14   6   2    105.82    215.00    106.80  15%3 <
  17   3   0    577.06    362.00    139.60  15%3 <
  17   5   1     71.73      1.20    101.80  15%3 <
  19  -1  -2    348.61     -6.60    176.60  15%3 <
  19   1  -1    218.07    410.30    143.20  15%3 <
  19   3   0    351.03    221.50    110.10  15%3 <
  21  -3  -3    119.14    341.00    184.70  15%3 <
  21  -1  -2    689.18    153.10    168.70  15%3 <
  21   1  -1     87.76    153.40    111.30  15%3 <
 -22   0   2    189.06     25.10    127.90  16%3 <
 -19  -3   0    347.99     99.10    131.20  16%3 <
 -17  -5  -1     56.39    -51.20    102.60  16%3 <
 -17  -3   0    452.63    100.10    128.10  16%3 <
 -17  -1   1    640.53    156.80    172.40  16%3 <
 -17   1   2    135.75     59.70    199.10  16%3 <
 -15  -7  -2     50.90     28.30     97.90  16%3 <
 -14  -6  -2     80.30     -8.30    110.30  16%3 <
 -12  -8  -3     66.58      5.10     90.50  16%3 <
 -12  -6  -2     44.06     55.60    120.30  16%3 <
 -12  -4  -1   1523.50    597.40    151.30  16%3 o
 -12  -2   0   1979.20   1636.10    217.90  16%3 o
 -12   0   1    409.38   1192.90    263.00  16%3 o
 -10  -8  -3     12.71    -85.10     98.60  16%3 <
 -10  -6  -2    230.56    -10.80    133.40  16%3 <
 -10   6   4    344.47    595.20    229.10  16%3 <
  -8   8   5    530.95    404.80    154.80  16%3 <
  -7  -9  -4     36.10     -3.70     98.30  16%3 <
  -7  -7  -3     38.35    -10.10    127.50  16%3 <
  -7  -5  -2    988.59    310.40    166.70  16%3 <
  -7  -3  -1    943.98    458.10    280.20  16%3 <
  -7  -1   0   4451.70   1624.00    358.40  16%3 o
  -5  -9  -4     77.83     41.50    101.50  16%3 <
  -5  -7  -3     43.58    162.80    132.90  16%3 <
  -5  -5  -2   2411.60   1319.90    179.10  16%3 o
  -5   5   3    351.82     91.20    212.10  16%3 <
  -3  -9  -4     86.54    117.10    103.20  16%3 <
  -3   7   4    223.27    145.50    144.40  16%3 <
  -3   9   5     24.27    -50.20    113.40  16%3 <
  -1   7   4    143.85    120.40    172.20  16%3 <
  -1   9   5    201.17     78.00    106.90  16%3 <
   0  -8  -4    406.27    232.60    126.50  16%3 <
   0  -6  -3   1645.00   1158.80    169.90  16%3 o
   0  -4  -2   4223.10   4291.20    282.00  16%3 o
   0  -2  -1  28918.00  56976.10    749.40  16%3 o
   1   9   5     12.30     -0.80    117.70  16%3 <
   2  -8  -4     49.71     81.00    131.50  16%3 <
   2   4   2    204.56    903.10    281.50  16%3 o
   2   6   3    751.03   1031.60    170.60  16%3 o
   4   6   3     45.52    -39.00    157.00  16%3 <
   4   8   4     23.41     52.80    115.90  16%3 <
   6   8   4     97.66     50.10    105.10  16%3 <
   7  -9  -5     70.13    -42.40    123.70  16%3 <
   7  -7  -4    344.54    426.80    175.00  16%3 <
   7  -5  -3    525.36    598.90    247.00  16%3 <
   7   1   0   3626.00   2542.80    364.20  16%3 o
   7   3   1    583.57    216.70    234.50  16%3 <
   9   3   1   2870.50   1324.80    244.60  16%3 o
   9   5   2    298.20    352.60    145.60  16%3 <
   9   7   3     52.02     44.90    115.80  16%3 <
  11   5   2    475.95    317.70    158.20  16%3 <
  11   7   3     13.66     70.80    108.30  16%3 <
  13   7   3     63.78      0.00    103.20  16%3 <
  14  -6  -4    762.82    354.00    250.00  16%3 <
  14  -2  -2   5887.80   4221.70    323.00  16%3 o
  14   0  -1  12831.00   9757.30    320.90  16%3 o
  14   2   0    276.19    545.50    159.20  16%3 o
  14   4   1    172.84    329.90    126.60  16%3 <
  16   0  -1   6407.90   3205.70    243.70  16%3 o
  16   2   0    264.79    105.00    169.10  16%3 <
  16   4   1    122.80     70.30    116.70  16%3 <
  16   6   2     13.91     83.70     94.20  16%3 <
  18   2   0    857.39    248.10    157.60  16%3 <
  18   4   1     69.68    201.70    117.00  16%3 <
 -21  -1   1    132.05    153.50    110.80  17%3 <
 -19  -3   0    218.19     99.10    131.20  17%3 <
 -19  -1   1    185.16     55.50    157.30  17%3 <
 -19   1   2    187.30     74.50    166.40  17%3 <
 -16  -6  -2      1.89     28.60     97.20  17%3 <
 -16  -4  -1     48.56    136.50    126.20  17%3 <
 -16  -2   0    318.23    373.40    146.80  17%3 <
 -14  -6  -2     56.16     -8.30    110.30  17%3 <
 -14  -4  -1    122.60     -7.60    147.40  17%3 <
 -14  -2   0    155.31    286.90    178.20  17%3 <
 -14   0   1   8169.50   7053.00    286.40  17%3 o
 -13   7   5    997.01    899.40    184.60  17%3 o
 -11  -7  -3      8.54    -60.70    112.20  17%3 <
 -11  -5  -2    400.02    222.00    150.60  17%3 <
  -9  -7  -3     36.94     18.50    122.20  17%3 <
  -9  -5  -2    149.41    197.90    155.50  17%3 <
  -9  -3  -1   1680.80    572.00    208.40  17%3 <
  -8   6   4    974.70    853.20    208.00  17%3 o
  -7  -1   0   3111.30   1624.00    358.40  17%3 o
  -6  -8  -4     73.11    -42.80    113.50  17%3 <
  -6   8   5    432.91    541.70    169.10  17%3 o
  -4  -8  -4     14.67    -51.40    117.10  17%3 <
  -4  -6  -3     46.83     93.00    147.80  17%3 <
  -4  -4  -2   7309.40   4463.30    266.60  17%3 o
  -4   8   5   1870.60   1522.40    165.50  17%3 o
  -3   5   3     50.38     46.10    235.20  17%3 <
  -2  -8  -4    109.39     62.80    130.00  17%3 <
  -2  -6  -3    480.88    734.10    177.00  17%3 o
  -2  -4  -2    183.80   1065.40    270.80  17%3 o
  -2  -2  -1  55506.00  59587.00    672.50  17%3 o
  -1   5   3    789.42    791.50    203.10  17%3 o
  -1   7   4    109.13    120.40    172.20  17%3 <
   1  -9  -5     68.22     -2.30    104.80  17%3 <
   1   7   4    208.26    298.70    140.70  17%3 <
   2   2   1  52670.00  67386.50    738.90  17%3 o
   3  -9  -5     20.97     13.40    106.60  17%3 <
   3  -7  -4    197.39    263.70    152.20  17%3 <
   3   7   4    246.38    173.30    134.00  17%3 <
   3   9   5     41.77     41.30    105.10  17%3 <
   4   4   2   7991.00   5572.10    288.20  17%3 o
   5  -9  -5    132.31     -1.80    134.80  17%3 <
   5  -7  -4    221.69    334.00    179.50  17%3 <
   5  -5  -3    176.97     50.80    230.30  17%3 <
   5   9   5     81.68      2.30    101.30  17%3 <
   6   4   2   1129.40   1133.30    208.40  17%3 o
   6   6   3    633.36    553.40    154.10  17%3 o
   8   6   3    250.12    325.90    145.00  17%3 <
   8   8   4    184.43    264.50    110.50  17%3 <
   9   1   0   3691.60   3356.90    327.80  17%3 o
  10  -8  -5    219.33    135.00    136.80  17%3 <
  10   6   3    245.43    109.50    127.80  17%3 <
  10   8   4    218.25    229.90    104.10  17%3 <
  11   3   1   1351.60    667.70    183.60  17%3 o
  12  -8  -5    385.54    320.90    152.60  17%3 <
  12  -6  -4     45.71    318.10    215.90  17%3 <
  13   3   1     98.35    307.80    151.00  17%3 <
  13   5   2    113.98     35.70    128.70  17%3 <
  15   5   2     21.83     88.30    112.40  17%3 <
  16  -2  -2   1925.10   2013.10    262.60  17%3 o
  16   0  -1   4103.30   3205.70    243.70  17%3 o
  17   5   2     34.20    -62.00    102.70  17%3 <
  18   0  -1    624.42    521.50    168.60  17%3 o
  18   2   0    488.37    248.10    157.60  17%3 <
  20   2   0    604.46     93.80    122.60  17%3 <
 -21  -1   1    106.47    153.50    110.80  18%3 <
 -21   1   2    388.58    163.10    136.10  18%3 <
 -18  -4  -1     61.11    -67.10    102.70  18%3 <
 -18  -2   0    194.72     51.20    126.90  18%3 <
 -16  -2   0    333.10    373.40    146.80  18%3 <
 -16   0   1   4439.90   2308.40    212.60  18%3 o
 -15  -5  -2     14.02     41.20     94.60  18%3 <
 -14   0   1   7995.20   7053.00    286.40  18%3 o
 -13  -7  -3    134.22     53.80     97.90  18%3 <
 -13  -5  -2     78.68    151.50    119.30  18%3 <
 -13  -3  -1     55.75    -39.90    145.80  18%3 <
 -11  -3  -1    748.35    416.60    168.60  18%3 <
 -11   7   5    151.76      4.60    161.10  18%3 <
 -10  -8  -4    386.79    162.40     89.50  18%3 <
 -10  -6  -3    332.53    120.50     96.30  18%3 <
  -9  -1   0   1483.10   2118.20    278.60  18%3 o
  -9   7   5      7.93    115.40    164.10  18%3 <
  -8  -8  -4    152.87    122.40    107.20  18%3 <
  -8  -6  -3    300.84    359.20    145.30  18%3 <
  -7   9   6     17.97     51.20    106.70  18%3 <
  -6  -6  -3    510.53    430.30    144.70  18%3 <
  -6  -4  -2   1121.90    938.00    213.40  18%3 o
  -6   6   4   1240.10   1188.60    191.40  18%3 o
  -5  -9  -5     47.23     -7.90     73.70  18%3 <
  -5   9   6    209.74     31.50    112.60  18%3 <
  -4  -2  -1   1620.20   2633.60    399.30  18%3 o
  -4   6   4    575.49    343.00    181.70  18%3 <
  -3  -9  -5     19.94    -41.40     95.80  18%3 <
  -3  -7  -4    243.14     57.30    109.80  18%3 <
  -3   3   2  12925.00  16280.50    446.50  18%3 o
  -3   9   6     52.30     69.60    105.10  18%3 <
  -2   8   5     56.63    126.00    132.40  18%3 <
  -1  -9  -5     18.14     52.90    103.10  18%3 <
  -1  -7  -4    385.02    287.80    154.50  18%3 <
   0   8   5     61.73     79.10    128.90  18%3 <
   1  -7  -4    105.49     74.80    149.90  18%3 <
   1  -5  -3    534.77    680.70    218.90  18%3 o
   1   5   3   2312.00   2493.20    221.70  18%3 o
   2   8   5     57.30   -139.00    103.10  18%3 <
   3   5   3    491.34    556.20    158.90  18%3 o
   4   2   1   1341.70   2273.90    379.60  18%3 o
   5   7   4     29.02    -16.50    121.10  18%3 <
   6  -8  -5    389.67    518.80    159.00  18%3 o
   7   7   4     71.17     -2.00    121.10  18%3 <
   8  -8  -5    233.82    145.90    151.60  18%3 <
   8   4   2    117.73    233.40    168.30  18%3 <
   9   7   4    130.51    -48.10     87.30  18%3 <
  10  -6  -4    246.82    179.40    201.50  18%3 <
  10   4   2     71.45    195.30    133.20  18%3 <
  11   1   0   1767.30   1306.30    232.10  18%3 o
  11   7   4     54.37     58.70     81.20  18%3 <
  12   4   2    167.56      0.10    101.40  18%3 <
  12   6   3      9.12     63.60    111.10  18%3 <
  13   1   0    640.81    440.00    197.90  18%3 <
  14   6   3    122.49    -22.20    105.10  18%3 <
  15   3   1    288.15    282.90    133.90  18%3 <
  16  -2  -2   2042.90   2013.10    262.60  18%3 o
  16   6   3     73.84    117.80     78.40  18%3 <
  17   3   1     13.93    -10.20    113.80  18%3 <
  18  -2  -2     80.99    413.20    203.90  18%3 <
  19   3   1     64.92     57.70    108.80  18%3 <
  20   0  -1     24.96     30.20    134.80  18%3 <
 -20   0   1     47.26    118.20    109.40  19%3 <
 -19  -3  -1     24.08     70.90    103.70  19%3 <
 -19   3   3    858.05    746.30    195.60  19%3 o
 -18   0   1    346.15    401.70    144.30  19%3 <
 -17  -3  -1      3.86     25.50    101.50  19%3 <
 -16  -6  -3     42.85     69.40     84.60  19%3 <
 -15  -1   0     99.49    173.90    144.10  19%3 <
 -14  -6  -3     97.26    -30.20     79.50  19%3 <
 -14  -4  -2     56.24      1.20    118.50  19%3 <
 -14   2   2   2425.50   2518.90    253.70  19%3 o
 -13  -7  -4     14.87    137.60     84.20  19%3 <
 -13  -1   0    604.41    214.50    164.30  19%3 <
 -12  -4  -2    108.80    150.40    128.90  19%3 <
 -12   8   6    618.67    401.90    134.80  19%3 <
 -11  -7  -4     70.17   -106.90    101.10  19%3 <
 -10  -4  -2    114.70    -25.40    133.20  19%3 <
 -10   8   6     86.08    216.70    113.60  19%3 <
  -9  -7  -4    127.82     62.70    103.70  19%3 <
  -8  -2  -1    903.51   1298.20    231.90  19%3 o
  -7  -7  -4     40.69    -51.80    100.00  19%3 <
  -7  -5  -3     10.84    -12.80    133.90  19%3 <
  -7   7   5    247.44    101.90    147.20  19%3 <
  -6  -2  -1    679.78    224.60    251.50  19%3 <
  -5  -5  -3    507.22    141.60    155.30  19%3 <
  -5   7   5    292.75    320.80    143.50  19%3 <
  -4  -8  -5     27.07     -6.10    104.70  19%3 <
  -3  -5  -3    447.40    479.00    153.80  19%3 o
  -3   7   5    113.91    251.00    136.80  19%3 <
  -2  -8  -5     27.80      6.70    116.90  19%3 <
  -1   3   2   7441.20   7881.40    381.00  19%3 o
   0  -8  -5     52.25    124.80    104.70  19%3 <
   0   6   4   1199.60   1420.10    165.10  19%3 o
   1  -3  -2   7209.60   7452.40    344.90  19%3 o
   1   3   2   2652.60   1383.20    269.70  19%3 o
   1   9   6     11.46    -94.50     86.30  19%3 <
   2  -8  -5     70.78    139.80    111.20  19%3 <
   2  -6  -4    344.83    416.90    156.10  19%3 <
   2   6   4    495.08    601.10    153.70  19%3 o
   3   9   6      2.81     19.70     83.50  19%3 <
   4  -6  -4    809.34    589.00    162.50  19%3 o
   4   6   4    102.01     90.30    128.60  19%3 <
   5   9   6     78.58    109.70     83.80  19%3 <
   6  -6  -4   1196.60   1088.10    188.60  19%3 o
   6   6   4    316.86    233.20    118.80  19%3 <
   7  -9  -6     47.79     24.10     98.50  19%3 <
   7   5   3     35.46      0.60    123.70  19%3 <
   8   2   1   1227.20   1595.40    231.80  19%3 o
   8   8   5      3.57     -3.60     85.30  19%3 <
   9   5   3    222.44    174.50    122.30  19%3 <
  10   2   1   4510.30   3526.70    225.70  19%3 o
  10   8   5     68.59      8.80     75.90  19%3 <
  11  -1  -1    747.44   1662.40    270.90  19%3 o
  11   5   3    148.21    229.20    112.30  19%3 <
  12   2   1   1660.60   1732.10    178.60  19%3 o
  13   5   3    103.56    -39.70    115.70  19%3 <
  14   2   1    436.57    301.50    137.60  19%3 <
  15   5   3    220.06     97.30     98.70  19%3 <
  16   4   2     25.44     38.60     90.00  19%3 <
  17   5   3     64.81     52.60     85.20  19%3 <
  18   4   2     89.54     75.80     82.60  19%3 <
  19   1   0     38.37     31.90    103.30  19%3 <
  21   1   0    138.50    234.60    101.90  19%3 <
 -21  -1   7      8.16    381.70    133.60   1%4 <
 -20   2  10    143.64    249.20    101.40   1%4 <
 -18   2   9     79.81    160.50     98.00   1%4 <
 -17  -5   1     14.28    189.60    177.10   1%4 <
 -17   3  10     98.73    156.00    115.00   1%4 <
 -15  -7  -2    168.17    262.90    123.70   1%4 <
 -15   3   9     90.29    510.50    117.40   1%4 o
 -14   4  10    104.43    109.70    114.10   1%4 <
 -14   6  12    180.67    265.00     93.20   1%4 <
 -13   1   6   2084.60   2346.20    179.30   1%4 o
 -12  -6  -2    109.88    385.20    141.60   1%4 <
 -12   4   9     85.69    556.10    128.20   1%4 o
 -11   5  10    341.09    476.40    122.80   1%4 o
 -11   7  12     65.52    219.00     98.10   1%4 <
 -10  -8  -5    192.02    336.70    126.40   1%4 <
 -10   2   6   2303.70   4549.20    231.00   1%4 o
  -9  -5  -2    297.50    278.50    161.40   1%4 <
  -9   5   9    818.09    715.50    132.10   1%4 o
  -8   0   3   4017.60  11164.50    361.60   1%4 o
  -8   6  10     72.78    265.50    120.50   1%4 <
  -7  -7  -5     13.24    165.70    121.50   1%4 <
  -7   3   6   6923.30  10165.20    308.30   1%4 o
  -6   6   9   2391.80   1884.50    158.90   1%4 o
  -5   1   3  42047.00  35200.20    558.90   1%4 o
  -5   7  10    245.79    250.60    107.20   1%4 <
  -4  -8  -7     74.46    191.50    102.40   1%4 <
  -4  -6  -5    633.11    800.10    145.00   1%4 o
  -4   4   6   3119.10   3131.80    219.60   1%4 o
  -3   7   9    751.72   1020.90    130.60   1%4 o
  -2  -8  -8    421.92    260.40    113.40   1%4 <
  -2   2   3  47824.00  35613.40    547.40   1%4 o
  -2   8  10    832.09   1121.30    135.80   1%4 o
  -1  -5  -5     84.45     -5.70    145.40   1%4 <
  -1  -3  -3   4739.90   5250.30    310.60   1%4 o
  -1   5   6    249.66    877.10    159.00   1%4 o
   0   8   9     73.32    346.90    102.10   1%4 o
   1  -7  -8    209.67    245.60    122.60   1%4 <
   1   3   3   4251.00   5235.20    282.90   1%4 o
   2  -4  -5    910.27   1373.70    198.70   1%4 o
   2  -2  -3  37580.00  35610.30    558.60   1%4 o
   2   6   6     53.94    280.10    134.50   1%4 <
   3   7   7     43.51    421.90    132.10   1%4 o
   4  -8 -10    760.86   1116.20    131.60   1%4 o
   4  -6  -8    120.19     97.10    133.60   1%4 <
   4   4   3    523.35   1773.90    216.20   1%4 o
   5   7   6    290.45    656.30    123.80   1%4 o
   6  -8 -11    182.23    348.60    108.60   1%4 o
   6   8   7     19.49     44.20    106.80   1%4 <
   7  -7 -10    145.43    456.40    112.70   1%4 o
   7  -5  -8    227.79    286.30    140.90   1%4 <
   7   5   3     67.54    154.50    143.70   1%4 <
   9  -7 -11     75.53    176.10    102.90   1%4 <
  10  -6 -10      3.63    178.60    108.70   1%4 <
  10  -4  -8    210.65    196.30    133.70   1%4 <
  11   7   4    163.26    193.70    127.10   1%4 <
  12  -6 -11     64.66    350.50    106.00   1%4 o
  13  -5 -10    226.99    180.90    107.70   1%4 <
  13  -3  -8    134.35    364.60    134.10   1%4 <
  14   0  -5    194.37    626.60    167.10   1%4 o
  15  -5 -11     65.32    188.80     99.60   1%4 <
  16  -4 -10    274.72    131.20    107.10   1%4 <
  16  -2  -8    138.99    326.80    132.60   1%4 <
  16   6   1     37.63    195.20    136.30   1%4 <
  17   1  -5    665.25    520.50    168.80   1%4 o
  18  -4 -11      7.25     -0.30    101.70   1%4 <
  19  -3 -10    397.72    272.40    101.30   1%4 <
  19  -1  -8     57.32    159.00    126.80   1%4 <
 -20   0   8    102.08     83.20    129.10   2%4 <
 -19   3  11    155.36     28.40    104.30   2%4 <
 -18   4  12      3.17     20.10     92.20   2%4 <
 -17  -5   1     16.08    189.60    177.10   2%4 <
 -16   4  11    125.47    316.30    107.90   2%4 <
 -15  -7  -2    149.84    262.90    123.70   2%4 <
 -15   1   7     96.19    339.10    159.90   2%4 <
 -15   5  12     32.36   -130.00    104.40   2%4 <
 -13   5  11     20.46    394.00    117.10   2%4 o
 -12   2   7    159.39    261.20    160.60   2%4 <
 -12   6  12     88.51     22.80    103.30   2%4 <
 -11   5  10    383.96    476.40    122.80   2%4 o
 -10  -8  -5    242.95    336.70    126.40   2%4 <
 -10  -6  -3    622.39    660.90    172.90   2%4 o
 -10   6  11     97.42    138.70    113.40   2%4 <
  -9   3   7   4280.90   5632.70    266.50   2%4 o
  -9   7  12     28.81    -19.80     97.80   2%4 <
  -8  -8  -6    591.82    509.40    130.40   2%4 o
  -8   6  10     93.25    265.50    120.50   2%4 <
  -7  -5  -3     44.08    354.20    180.60   2%4 <
  -7   7  11    117.60     91.80    109.50   2%4 <
  -6   4   7    702.47   1057.60    169.60   2%4 o
  -6   8  12    255.89    255.80    104.20   2%4 <
  -5  -7  -6    323.94    579.00    143.50   2%4 o
  -5   5   8    430.32    954.60    158.90   2%4 o
  -4  -4  -3    863.85   2111.50    242.10   2%4 o
  -4   8  11     27.57    136.60    103.30   2%4 <
  -3   5   7    222.59    378.70    153.20   2%4 <
  -2  -6  -6    269.68    325.60    148.60   2%4 <
  -2   6   8    243.42    912.20    155.20   2%4 o
  -1  -3  -3   5254.70   5250.30    310.60   2%4 o
   0  -8  -9     41.38     79.80    115.90   2%4 <
   0   6   7    303.51    850.60    149.00   2%4 o
   1  -5  -6    524.08    724.50    165.60   2%4 o
   1   7   8    250.03    364.90    136.50   2%4 <
   2  -2  -3  43142.00  35610.30    558.60   2%4 o
   2   4   4   2699.40   3772.80    258.80   2%4 o
   3  -7  -9    730.15    913.40    136.80   2%4 o
   3   7   7     69.02    421.90    132.10   2%4 o
   4  -4  -6   5278.30   2039.40    209.40   2%4 o
   4   8   8    488.09    543.10    129.60   2%4 o
   5  -7 -10     94.55     37.20    120.50   2%4 <
   5   5   4    117.91    846.20    182.10   2%4 o
   6  -6  -9   2633.00   2012.10    178.80   2%4 o
   7  -3  -6   2432.10   5587.50    264.50   2%4 o
   8  -6 -10    125.12    140.50    129.20   2%4 <
   8   6   4     64.98     35.40    157.50   2%4 <
   9  -5  -9   1106.30    848.40    149.40   2%4 o
   9   7   5    199.11    660.20    146.20   2%4 o
  10  -2  -6   4019.50   5697.10    270.60   2%4 o
  11  -7 -12     34.48    307.20    105.70   2%4 <
  11  -5 -10    253.22    418.70    130.90   2%4 o
  11   7   4    168.20    193.70    127.10   2%4 <
  12  -4  -9    390.35    765.50    150.40   2%4 o
  13  -1  -6   1126.50    911.20    188.40   2%4 o
  13   5   1    124.05    468.90    190.60   2%4 <
  14  -6 -12    258.27     48.40    104.80   2%4 <
  15  -3  -9    107.38    432.60    140.60   2%4 o
  16   0  -6     32.63    187.30    176.70   2%4 <
  17  -5 -12      6.39     53.00    100.40   2%4 <
  18  -2  -9     84.29    213.40    130.60   2%4 <
  21  -1  -9    179.06     71.20    122.50   2%4 <
 -19   1   9    339.29    701.70    144.10   3%4 o
 -16   2   9    910.65   1225.90    157.70   3%4 o
 -14   2   8    906.05   1393.00    167.70   3%4 o
 -14   6  13     31.55    -22.20     89.90   3%4 <
 -13  -7  -3    323.82    181.20    138.00   3%4 <
 -13   3   9   1036.90    509.30    137.90   3%4 o
 -11  -7  -4    182.47    309.00    138.80   3%4 <
 -11   3   8   2613.60   1978.70    180.70   3%4 o
 -11   7  13    169.54    214.00     96.10   3%4 <
 -10   0   4   1157.00   1299.20    285.80   3%4 o
 -10   4   9    433.92    360.90    134.20   3%4 <
  -9  -3   0   6042.20   5484.50    337.10   3%4 o
  -9   5  10    102.27    107.90    125.90   3%4 <
  -8  -6  -4     58.25    179.70    145.10   3%4 <
  -8   4   8    789.79    841.60    148.90   3%4 o
  -7   1   4  19558.00  18752.30    432.60   3%4 o
  -7   5   9    232.34    216.20    126.50   3%4 <
  -6  -8  -7     53.33    211.50    119.80   3%4 <
  -6   6  10    398.11    207.50    121.20   3%4 <
  -5  -5  -4    167.91    369.00    172.30   3%4 <
  -5   5   8    417.66    954.60    158.90   3%4 o
  -4  -8  -8    584.24    382.60    121.90   3%4 o
  -4   2   4  15430.00  14027.90    402.80   3%4 o
  -4   6   9   2160.90   2649.30    180.80   3%4 o
  -3  -7  -7     99.32    254.60    125.80   3%4 <
  -3   7  10   1267.80   1590.40    156.50   3%4 o
  -2  -4  -4   3015.50   3889.70    254.10   3%4 o
  -2   8  11    292.57    101.30    100.50   3%4 <
  -1  -7  -8    322.49    545.30    126.90   3%4 o
  -1   3   4   1165.20   1543.30    259.40   3%4 o
  -1   7   9    200.47    233.30    112.60   3%4 <
   0  -6  -7    169.30    407.30    136.90   3%4 <
   0   4   5   1913.80   1043.60    213.30   3%4 o
   0   8  10    484.77    544.30    111.50   3%4 o
   1  -3  -4   1764.60   2229.70    245.90   3%4 o
   2  -8 -10   1171.10   1113.20    138.20   3%4 o
   2  -6  -8    198.59    658.90    148.40   3%4 o
   2   8   9    170.86    394.60    123.70   3%4 o
   3  -5  -7    229.14    378.70    144.60   3%4 <
   3   5   5     30.55    116.70    153.30   3%4 <
   4  -8 -11     16.83    -65.80     92.70   3%4 <
   4  -2  -4  13254.00  12671.00    383.10   3%4 o
   4   6   6     50.16    245.10    137.70   3%4 <
   5  -5  -8    498.82   1071.90    160.00   3%4 o
   6  -8 -12    258.39    130.30     97.80   3%4 <
   6  -4  -7    621.38    638.60    164.10   3%4 o
   6   6   5    530.98    413.10    171.70   3%4 <
   7  -7 -11    133.19     74.80     98.60   3%4 <
   7  -1  -4  22200.00  21150.20    451.70   3%4 o
   7   7   6    389.02    973.60    136.50   3%4 o
   8  -4  -8   1242.70    520.10    149.40   3%4 o
   8   8   7    271.63    140.40    108.50   3%4 <
   9  -7 -12     21.94     15.80     97.50   3%4 <
   9  -3  -7   4947.00   5995.30    260.40   3%4 o
  10  -6 -11    173.26    223.00    109.80   3%4 <
  10   4   1   3564.00   3663.00    269.60   3%4 o
  10   8   6     75.93    125.30    114.00   3%4 <
  11  -3  -8   1591.50   1851.20    180.70   3%4 o
  12  -2  -7    102.15    310.20    171.60   3%4 <
  13  -5 -11    105.22    337.70    119.90   3%4 <
  14  -4 -10     56.56    271.70    129.40   3%4 <
  14   6   2    150.34    256.40    170.50   3%4 <
  15  -1  -7    144.87    504.70    170.40   3%4 <
  16  -4 -11     79.35    201.90    115.60   3%4 <
  17  -3 -10    148.35    169.00    126.60   3%4 <
  18   0  -7     94.21    673.20    173.30   3%4 o
  19  -3 -11    176.57     92.60    108.70   3%4 <
  19   1  -6   4582.60   4394.50    245.60   3%4 o
  20  -2 -10    157.14    163.90    117.80   3%4 <
 -21   1  10     84.91     84.70    117.90   4%4 <
 -20   2  11    142.95     63.60    113.20   4%4 <
 -19   3  12     24.36     44.50    101.70   4%4 <
 -18   2  10    255.77    322.20    133.30   4%4 <
 -17   3  11    184.75    132.10    121.60   4%4 <
 -16   4  12    205.30    341.90    106.50   4%4 o
 -15  -5   0    532.82   1069.90    214.00   4%4 o
 -15  -1   5   1737.50    633.40    229.90   4%4 <
 -15   3  10    257.31    178.10    122.40   4%4 <
 -14   4  11    227.69    507.60    131.80   4%4 o
 -13   5  12    133.19    241.90    112.80   4%4 <
 -12   0   5   3176.50   1758.90    243.00   4%4 o
 -12   4  10    585.39   1275.30    154.40   4%4 o
 -12   6  13    219.12    502.00    107.00   4%4 o
 -11  -7  -4    156.36    309.00    138.80   4%4 <
 -11   5  11     56.27    200.80    119.30   4%4 <
 -10   6  12      6.67    145.80     98.90   4%4 <
  -9  -7  -5    259.61    338.20    137.70   4%4 <
  -9   1   5   6014.00   3555.10    283.50   4%4 o
  -9   5  10     87.75    107.90    125.90   4%4 <
  -9   7  13    147.72    216.00     97.20   4%4 <
  -8   6  11    356.61    564.90    123.90   4%4 o
  -7   7  12    123.09    -38.50    100.80   4%4 <
  -6  -6  -5    642.51    546.80    161.40   4%4 o
  -6   2   5   3435.50   3284.30    273.50   4%4 o
  -5   3   6    762.83    811.90    204.00   4%4 o
  -5   7  11     25.44    308.80    109.80   4%4 <
  -4   8  12     85.60    144.90     94.60   4%4 <
  -3  -5  -5     47.29    417.70    167.50   4%4 <
  -3   3   5    601.13    842.70    210.30   4%4 o
  -2  -8  -9    199.20    732.80    121.20   4%4 o
  -2   4   6   1034.20   1557.00    215.50   4%4 o
  -2   8  11    254.70    101.30    100.50   4%4 <
  -1   5   7     50.78     43.70    141.10   4%4 <
   0  -8 -10    519.72    201.60    117.60   4%4 <
   0  -4  -5   1735.30   1209.90    225.10   4%4 o
   1  -7  -9    228.24    319.40    116.40   4%4 <
   1   5   6    114.12    377.20    160.40   4%4 <
   2   6   7    147.01    392.20    146.90   4%4 <
   3  -7 -10    943.91   1283.50    139.50   4%4 o
   3  -3  -5    494.43    796.30    227.70   4%4 o
   3   7   8    126.04    259.20    120.70   4%4 <
   4  -6  -9   1833.90   2393.50    175.30   4%4 o
   4   6   6     47.21    245.10    137.70   4%4 <
   4   8   9    407.86    439.80    117.20   4%4 o
   5   7   7     25.31    124.00    123.70   4%4 <
   6  -6 -10    368.03    300.60    121.50   4%4 <
   6  -2  -5   3425.10   3207.70    278.30   4%4 o
   6   8   8     95.73     97.70    111.80   4%4 <
   7  -5  -9    256.84    160.40    136.20   4%4 <
   7   3   1   1061.80   1170.80    328.10   4%4 o
   8   8   7    250.77    140.40    108.50   4%4 <
   9  -5 -10    116.77    304.80    127.20   4%4 <
  10  -4  -9    301.20    236.50    144.80   4%4 <
  10   0  -4   1735.10   2119.50    310.20   4%4 o
  11  -7 -13    119.62    272.90    100.70   4%4 <
  11   5   2    438.15    963.40    217.50   4%4 o
  12  -6 -12     98.84    -18.10    106.80   4%4 <
  12   6   3     78.65     47.50    156.40   4%4 <
  13  -3  -9    752.98    496.80    151.10   4%4 o
  13   7   4     68.71    346.80    135.40   4%4 <
  14  -6 -13     30.00     45.40     92.20   4%4 <
  14  -2  -8    643.52    810.50    169.30   4%4 o
  15  -5 -12     54.75     52.90    102.20   4%4 <
  16  -2  -9    694.38   1163.40    165.80   4%4 o
  17  -1  -8   1299.00    400.50    156.10   4%4 <
  18  -4 -12      5.91     67.60    103.40   4%4 <
  21   1  -7     14.18    429.40    177.10   4%4 <
 -20  -2   6    353.83    510.20    198.70   5%4 <
 -17  -1   6    482.92    416.70    205.20   5%4 <
 -16  -6  -1     25.13     28.90    163.20   5%4 <
 -15   5  13      6.49    130.40     96.90   5%4 <
 -14   0   6   2436.40   2449.40    233.90   5%4 o
 -13  -5  -1     72.62    287.50    202.90   5%4 <
 -13   1   7    800.70    810.80    185.50   5%4 o
 -11   1   6   1166.90   1680.30    222.00   5%4 o
 -10  -8  -6     44.67      5.40    104.80   5%4 <
 -10  -4  -1   3152.30   3607.80    277.30   5%4 o
 -10   2   7   7963.00   8000.40    286.00   5%4 o
  -9   3   8   1714.90   1253.30    172.20   5%4 o
  -8  -8  -7    257.80     85.50    105.80   5%4 <
  -8   2   6    306.45    782.30    220.20   5%4 o
  -7  -7  -6    222.87    330.80    130.30   5%4 <
  -7  -3  -1   1257.90   1194.60    327.80   5%4 o
  -7   3   7   4171.90   3188.20    226.20   5%4 o
  -6  -8  -8     97.97    -71.10     99.10   5%4 <
  -6   4   8    119.52     -2.30    146.30   5%4 <
  -5  -7  -7     33.40    126.70    121.00   5%4 <
  -5   5   9    840.43    975.00    144.40   5%4 o
  -4  -6  -6     48.68     93.70    141.70   5%4 <
  -4   4   7   1367.20   1142.30    182.10   5%4 o
  -4   6  10   1257.90   1329.20    149.10   5%4 o
  -3  -7  -8    134.57     97.30    112.70   5%4 <
  -3   5   8    456.14    450.20    144.80   5%4 o
  -3   7  11    175.39    190.60    111.00   5%4 <
  -2  -6  -7    190.36    189.30    144.20   5%4 <
  -2   6   9    224.95    367.50    137.40   5%4 <
  -2   8  12      6.55     76.50     94.20   5%4 <
  -1  -5  -6    139.43    370.50    159.20   5%4 <
  -1   7  10     76.06    220.00    122.60   5%4 <
   0   6   8    242.98    293.70    133.30   5%4 <
   0   8  11    459.19    431.80    110.70   5%4 o
   1  -5  -7     68.93     72.60    147.10   5%4 <
   1   7   9    194.99    160.90    116.90   5%4 <
   2  -8 -11    254.36    142.60    105.70   5%4 <
   2  -4  -6   1109.00   1841.10    210.50   5%4 o
   2   8  10    114.30    187.10    105.80   5%4 <
   4  -8 -12     68.58   -125.50     99.80   5%4 <
   4  -4  -7   1452.80   1039.80    175.40   5%4 o
   4   2   1   3244.40   2541.80    422.40   5%4 o
   5  -7 -11     42.17    307.40    111.00   5%4 <
   5  -3  -6    809.89    646.00    213.80   5%4 o
   7  -7 -12    129.19    101.70    109.50   5%4 <
   8  -6 -11    365.21    599.40    126.20   5%4 o
   8  -2  -6    348.07    981.30    225.30   5%4 o
   8   4   2    251.61    501.00    211.60   5%4 <
   9  -7 -13    116.09     79.20     94.60   5%4 <
   9  -1  -5   6356.60   4836.00    299.90   5%4 o
   9   5   3    573.63    681.50    186.30   5%4 o
  10  -6 -12     12.32    -31.90    104.80   5%4 <
  10   6   4    125.56     43.00    136.70   5%4 <
  11  -5 -11     41.03      2.20    118.40   5%4 <
  11   7   5    116.04    172.30    117.40   5%4 <
  12  -4 -10    528.74   1177.80    150.70   5%4 o
  13  -5 -12    132.16    279.20    110.60   5%4 <
  13   1  -4    367.32   1747.80    291.20   5%4 o
  13   7   4     65.93    346.80    135.40   5%4 <
  14  -4 -11    286.75    623.10    137.40   5%4 o
  15  -3 -10    206.11    316.20    131.90   5%4 <
  17  -3 -11    209.99    227.40    124.10   5%4 <
  18  -2 -10    296.60    438.80    132.40   5%4 o
  19  -1  -9    396.09    596.90    151.30   5%4 o
  19   5  -1     70.93    179.60    208.80   5%4 <
  20   0  -8     99.19    217.60    154.30   5%4 <
 -21  -1   8     30.45    145.60    155.80   6%4 <
 -20   0   9     50.88    120.10    138.70   6%4 <
 -19  -1   7   1112.10    243.40    184.70   6%4 <
 -18   0   8     41.74    154.80    153.00   6%4 <
 -17   1   9    127.35    390.00    150.20   6%4 <
 -16   0   7     71.31    551.20    188.40   6%4 <
 -16   2  10     18.44     32.90    143.90   6%4 <
 -15   1   8    461.00    384.00    170.40   6%4 <
 -15   3  11     26.58    113.40    126.20   6%4 <
 -14  -6  -2    103.07    103.30    157.80   6%4 <
 -14   2   9    174.12     97.30    153.70   6%4 <
 -14   4  12    163.95    130.60    118.30   6%4 <
 -13   3  10     96.50    118.30    138.60   6%4 <
 -13   5  13    172.84    459.10    113.40   6%4 o
 -12  -6  -3     75.25    134.40    153.50   6%4 <
 -12   2   8    142.52     84.90    148.50   6%4 <
 -12   4  11    130.31    -69.90    117.20   6%4 <
 -12   6  14    123.38    136.10     93.20   6%4 <
 -11  -5  -2    367.08    441.40    194.20   6%4 <
 -11   3   9    295.18    265.20    141.90   6%4 <
 -11   5  12     96.97    128.90    102.00   6%4 <
 -10   4  10    335.12    487.30    130.90   6%4 o
 -10   6  13     69.02    168.90     92.80   6%4 <
  -9  -5  -3    406.58    122.90    181.30   6%4 <
  -9   5  11     65.45    296.00    113.20   6%4 <
  -9   7  14     55.21     51.30     86.40   6%4 <
  -8  -4  -2    259.78    636.10    225.90   6%4 <
  -8   4   9    136.39    235.10    136.10   6%4 <
  -8   6  12    102.60    225.20    114.80   6%4 <
  -7   5  10    287.99    400.40    131.60   6%4 o
  -7   7  13      6.33     84.20     96.70   6%4 <
  -6   6  11    215.39    240.00    113.40   6%4 <
  -5  -3  -2   1257.20   1721.10    301.90   6%4 o
  -5   7  12     22.43     14.60     92.60   6%4 <
  -4  -8  -9    364.44    304.40    115.90   6%4 <
  -4   8  13    293.94    227.90     90.60   6%4 <
  -2  -8 -10     98.15     55.80     99.80   6%4 <
  -1  -7  -9    188.41    200.90    114.80   6%4 <
   0  -8 -11    405.24    273.90     96.20   6%4 <
   0  -6  -8    237.87    350.90    131.20   6%4 <
   1  -7 -10     54.74    178.70    116.30   6%4 <
   2  -6  -9    189.40    211.90    133.10   6%4 <
   3  -7 -11    208.96    167.00    109.00   6%4 <
   3  -5  -8    425.01    250.60    138.90   6%4 <
   4  -6 -10   1055.50    832.80    138.40   6%4 o
   4   4   4    385.36   1239.10    242.80   6%4 o
   5  -5  -9    843.22    799.20    145.90   6%4 o
   5   5   5    158.25    143.70    177.20   6%4 <
   5   7   8    136.40    464.70    133.30   6%4 o
   6  -4  -8     50.47     10.80    140.40   6%4 <
   6   4   3    657.06    992.60    215.40   6%4 o
   6   6   6    990.12   1511.90    168.70   6%4 o
   6   8   9    202.37    138.10    106.80   6%4 <
   7  -3  -7   3887.80   3151.70    227.40   6%4 o
   7   5   4    467.68    278.90    163.90   6%4 <
   7   7   7     27.52    -32.50    111.90   6%4 <
   8  -4  -9    154.64    101.30    137.60   6%4 <
   8   6   5     91.90    410.60    144.70   6%4 <
   8   8   8     83.15     45.20     96.10   6%4 <
   9  -3  -8   1829.20   1231.70    179.60   6%4 o
   9   7   6     80.28    212.50    128.40   6%4 <
  10  -2  -7   7108.60   6900.20    284.60   6%4 o
  11  -1  -6   1070.80   1415.10    231.60   6%4 o
  12  -6 -13    191.99    271.70    101.50   6%4 <
  12   0  -5   2298.20   2170.50    257.10   6%4 o
  15  -5 -13     16.85     -6.80     94.60   6%4 <
  16  -4 -12    216.21    116.60    116.40   6%4 <
  19  -3 -12     39.63    149.00    104.90   6%4 <
  20  -2 -11    111.50    155.60    117.60   6%4 <
  21  -1 -10     48.83     43.30    131.60   6%4 <
 -20   0   9     66.48    120.10    138.70   7%4 <
 -20   2  12     58.53    -16.00    109.70   7%4 <
 -19   1  10    830.73    684.80    144.80   7%4 o
 -18   2  11    293.81    317.10    122.80   7%4 <
 -17   3  12     59.26    111.00    114.20   7%4 <
 -16   4  13    152.66    170.30    108.40   7%4 <
 -15   5  14      4.62     62.00     96.70   7%4 <
 -11  -7  -5    175.64    133.40    123.80   7%4 <
  -9  -7  -6     86.89    193.00    121.40   7%4 <
  -8  -8  -8    115.91     70.30     97.00   7%4 <
  -8  -6  -5    104.58    356.90    143.60   7%4 <
  -7  -7  -7     35.89    224.40    112.70   7%4 <
  -7  -5  -4    361.30    434.40    168.40   7%4 <
  -6  -6  -6   1113.60   1168.50    163.00   7%4 o
  -5  -5  -5    288.82    188.60    151.80   7%4 <
  -4  -4  -4    564.35   1175.50    211.80   7%4 o
  -3  -5  -6    898.66    699.60    153.30   7%4 o
  -3  -3  -3   2953.10   2343.80    263.90   7%4 o
  -3   7  12     30.98    142.40    108.10   7%4 <
  -2  -4  -5   2019.40   1748.40    217.60   7%4 o
  -2  -2  -2   8792.80  10385.00    443.40   7%4 o
  -2   6  10   2182.40   1891.90    170.30   7%4 o
  -2   8  13     82.69     15.00    100.20   7%4 <
  -1   5   8    487.16   1130.30    161.60   7%4 o
  -1   7  11    241.83    232.40    118.00   7%4 <
   0   4   6   3322.20   2766.30    227.40   7%4 o
   0   6   9    212.50    326.00    136.90   7%4 <
   0   8  12     30.20    133.80     96.20   7%4 <
   1   3   4   2556.00    829.30    251.60   7%4 o
   1   5   7    153.62    290.60    158.40   7%4 <
   1   7  10     65.44    115.40    116.60   7%4 <
   2  -8 -12     15.36    -12.30     94.10   7%4 <
   2   4   5   1448.40   1143.10    227.00   7%4 o
   2   6   8    906.51   1139.00    162.10   7%4 o
   2   8  11    302.32    367.80    109.10   7%4 o
   3   5   6   1299.10   1455.00    188.10   7%4 o
   3   7   9     51.46    382.90    125.10   7%4 o
   4  -8 -13    306.47    150.00    104.60   7%4 <
   4   8  10     41.65     93.60    111.20   7%4 <
   5  -7 -12     59.50    348.90    117.40   7%4 <
   6  -6 -11    225.42    419.80    128.90   7%4 o
   7  -7 -13     10.27    165.20    105.40   7%4 <
   8  -6 -12    103.14    419.40    124.70   7%4 o
   9  -7 -14     85.36     15.30     92.70   7%4 <
   9  -5 -11     73.24    131.00    126.30   7%4 <
  10  -6 -13     79.26     95.60    103.70   7%4 <
  10  -4 -10    444.28    483.90    147.30   7%4 o
  11  -5 -12     62.09     55.00    115.50   7%4 <
  11  -3  -9    349.27    158.40    152.10   7%4 <
  12  -6 -14    192.08    211.90    101.60   7%4 <
  12  -4 -11    222.83    115.90    123.50   7%4 <
  12  -2  -8    263.08    -79.30    168.90   7%4 <
  13  -3 -10    105.43     83.00    141.30   7%4 <
  13  -1  -7    913.00    878.00    186.80   7%4 o
  14  -2  -9    224.41    172.30    153.90   7%4 <
  14   0  -6   1952.10   2125.40    237.00   7%4 o
  15  -1  -8    511.91    559.80    174.40   7%4 o
  15   1  -5   2221.80    809.50    249.80   7%4 o
  15   5   1    767.02    527.00    208.30   7%4 <
  16   6   2      4.01    224.00    154.30   7%4 <
 -13   5  14    110.74    175.40    108.60   8%4 <
 -12   6  15      2.09    154.10     98.90   8%4 <
 -11   5  13      5.00    -18.80    116.40   8%4 <
 -10   6  14    186.29    264.60    110.20   8%4 <
  -9   5  12     23.60     78.60    121.50   8%4 <
  -8  -8  -8     68.74     70.30     97.00   8%4 <
  -8   4  10     18.92     18.90    146.70   8%4 <
  -8   6  13    102.35    269.00    109.10   8%4 <
  -7  -7  -7     20.97    224.40    112.70   8%4 <
  -7   5  11     84.69    366.20    132.80   8%4 <
  -7   7  14      3.97      9.90     90.90   8%4 <
  -6  -8  -9    180.59    230.10    106.60   8%4 <
  -6   4   9    731.92    597.40    164.70   8%4 o
  -6   6  12     26.52    229.00    114.20   8%4 <
  -5  -7  -8     89.99    176.30    113.80   8%4 <
  -5   3   7   3076.40   3303.30    260.30   8%4 o
  -5   5  10     50.87    -30.80    133.70   8%4 <
  -5   7  13     81.67    194.00    102.40   8%4 <
  -4  -8 -10     18.03     46.50    102.80   8%4 <
  -4  -6  -7     36.29    227.20    128.30   8%4 <
  -4   4   8    244.65    364.30    162.80   8%4 <
  -4   6  11      5.12    232.90    117.10   8%4 <
  -3  -7  -9     49.12    109.70    118.90   8%4 <
  -3  -5  -6    535.43    699.60    153.30   8%4 o
  -3   3   6   1893.60   2299.60    249.20   8%4 o
  -3   5   9     11.29    103.00    134.10   8%4 <
  -3   7  12     17.74    142.40    108.10   8%4 <
  -2  -8 -11    239.31    148.90    108.90   8%4 <
  -2  -6  -8    636.92    811.70    153.40   8%4 o
  -2  -4  -5   1193.00   1748.40    217.60   8%4 o
  -2   2   4   2495.10   4214.50    370.60   8%4 o
  -2   4   7    505.33    436.60    184.90   8%4 <
  -2   6  10   1279.40   1891.90    170.30   8%4 o
  -1  -7 -10     21.71     30.20    117.10   8%4 <
  -1  -5  -7     55.93     27.00    150.10   8%4 <
  -1  -3  -4   1124.50   1162.80    243.40   8%4 o
  -1   3   5    785.52   2256.70    236.70   8%4 o
  -1   5   8    276.26   1130.30    161.60   8%4 o
   0  -8 -12     21.70     26.50    104.50   8%4 <
   0  -6  -9    197.73    285.80    142.00   8%4 <
   0  -4  -6    697.46   2936.90    243.80   8%4 o
   0  -2  -3  34405.00  29291.10    547.50   8%4 o
   0   2   3  30676.00  28397.20    529.40   8%4 o
   0   4   6   1932.30   2766.30    227.40   8%4 o
   1  -7 -11    189.94    309.20    128.70   8%4 <
   1  -5  -8    254.79    289.10    164.30   8%4 <
   1  -3  -5   1797.40   1699.30    255.90   8%4 o
   2  -6 -10   1114.00   1725.60    179.50   8%4 o
   2  -4  -7    335.87    349.30    198.20   8%4 <
  11   7   6      4.29      4.20    130.50   8%4 <
  12  -6 -14    114.41    211.90    101.60   8%4 <
  12   6   4    328.93    420.50    154.50   8%4 <
  13  -5 -13    105.60    249.10    111.80   8%4 <
  13   7   5     29.54    237.10    133.70   8%4 <
  14  -4 -12     95.30    264.20    112.10   8%4 <
  14   6   3    178.53    193.90    153.70   8%4 <
  15  -5 -14      6.42    -33.90     98.10   8%4 <
  15  -3 -11      7.58    158.60    129.40   8%4 <
  15  -1  -8    274.64    559.80    174.40   8%4 o
  15   5   1    420.50    527.00    208.30   8%4 <
  16  -4 -13     98.62    158.10    110.40   8%4 <
  16  -2 -10     24.93    131.20    139.60   8%4 <
  16   0  -7     20.96    408.70    194.30   8%4 <
  17  -3 -12     31.76     77.80    123.90   8%4 <
  17  -1  -9    116.38    310.30    156.80   8%4 <
  17   1  -6    360.41    501.10    221.80   8%4 <
  18  -2 -11    153.61    256.10    135.60   8%4 <
  18   0  -8     67.66      6.60    165.60   8%4 <
 -18   2  12     35.44    158.80    113.80   9%4 <
 -17   3  13     26.19    244.50    106.70   9%4 <
 -16   2  11    435.56    384.50    142.60   9%4 <
 -16   4  14     19.27    179.40    105.60   9%4 <
 -15   3  12    407.15    505.50    131.80   9%4 o
 -14   2  10     52.06    221.30    141.90   9%4 <
 -14   4  13     31.25    219.10    119.80   9%4 <
 -13   3  11    371.39    452.80    143.30   9%4 o
 -13   5  14    115.31    175.40    108.60   9%4 <
 -12   2   9    411.02    661.60    160.00   9%4 o
 -12   4  12    435.15    763.80    145.40   9%4 o
 -11   3  10    187.18    638.50    164.00   9%4 o
 -10   2   8    233.18    675.30    179.60   9%4 o
 -10   4  11    165.23    286.30    139.90   9%4 <
  -9   3   9     70.10    314.80    171.70   9%4 <
  -8   2   7   6867.10   8511.90    316.40   9%4 o
  -8   4  10     20.56     18.90    146.70   9%4 <
  -7   3   8   1584.90   2495.80    224.80   9%4 o
  -6   2   6   4145.50   6089.10    311.90   9%4 o
  -5   3   7   3154.30   3303.30    260.30   9%4 o
  -4   2   5   5436.30   6894.50    336.50   9%4 o
  -3   1   3  28063.00  19868.90    516.20   9%4 o
  -1   7  12     18.60    133.00     95.70   9%4 <
   0  -8 -12     22.12     26.50    104.50   9%4 <
   1  -7 -11    197.41    309.20    128.70   9%4 <
   1   7  11     14.82    116.10    100.60   9%4 <
   2  -8 -13     95.50    114.10    110.30   9%4 <
   2  -6 -10   1150.30   1725.60    179.50   9%4 o
   2  -4  -7    344.05    349.30    198.20   9%4 <
   2  -2  -4   2120.50   3686.70    366.70   9%4 o
   2   8  12    224.62    116.50    112.40   9%4 <
   3  -7 -12     11.43    167.20    119.90   9%4 <
   3  -5  -9     23.58    557.80    155.70   9%4 o
   3  -3  -6   2680.40   2412.90    262.40   9%4 o
   3   7  10     45.24    105.20    104.90   9%4 <
   4  -6 -11      1.86    110.40    135.60   9%4 <
   4  -4  -8    281.24    208.40    179.40   9%4 <
   4  -2  -5   7079.90   7193.90    340.90   9%4 o
   4   8  11     23.69    245.10    112.20   9%4 <
   5  -7 -13     75.26    161.30    113.10   9%4 <
   5  -5 -10     39.72    298.40    146.50   9%4 <
   5  -3  -7   3139.30   2080.00    234.20   9%4 o
   5   7   9     51.68    148.80    124.40   9%4 <
   6  -6 -12      8.45     32.30    110.90   9%4 <
   6  -4  -9    983.92    992.90    165.50   9%4 o
   6   6   7    373.22    597.60    144.60   9%4 o
   6   8  10     78.51    170.60    120.40   9%4 <
   7  -7 -14      1.16     95.00     94.20   9%4 <
   7  -5 -11     73.76    238.90    127.00   9%4 <
   7  -3  -8    666.18   1003.80    179.90   9%4 o
   7   7   8     94.44    396.40    130.40   9%4 o
   8  -6 -13     83.84    152.20    112.60   9%4 <
   8  -4 -10    107.90    413.50    141.30   9%4 <
   8   6   6    603.70    692.20    166.90   9%4 o
   9  -5 -12      5.14    240.40    111.00   9%4 <
   9   7   7     23.60    212.10    133.20   9%4 <
  10  -6 -14    236.50    345.60    106.20   9%4 o
  10   6   5     11.89     96.10    151.00   9%4 <
  11   5   3    175.25     84.90    198.80   9%4 <
  12   6   4    338.66    420.50    154.50   9%4 <
  13   5   2    237.44    171.20    196.40   9%4 <
  14   4   0     36.90     87.70    261.60   9%4 <
  18   2  -5    823.89    715.90    276.50   9%4 <
  19  -1 -10    509.41    691.80    143.40   9%4 o
  19   1  -7    756.24    402.30    202.40   9%4 <
  20  -2 -12     34.52    123.40    111.30   9%4 <
  20   0  -9     12.14    209.60    141.80   9%4 <
 -20   0  10     24.81    -47.70    138.80  10%4 <
 -19   1  11    323.36    403.70    135.00  10%4 <
 -18   2  12     38.55    158.80    113.80  10%4 <
 -17   1  10    372.41    395.10    151.30  10%4 <
 -16   2  11    481.87    384.50    142.60  10%4 <
 -15   1   9    311.82    207.10    161.80  10%4 <
 -14   2  10     54.84    221.30    141.90  10%4 <
 -13  -7  -5     34.28     59.40    120.00  10%4 <
 -13   1   8     76.08    485.10    178.50  10%4 <
 -13   5  15      6.80     50.10     98.60  10%4 <
 -11  -7  -6     17.14    214.50    121.70  10%4 <
 -11   1   7   1046.00   1059.40    209.90  10%4 o
 -10   6  15     36.67    -58.10    103.70  10%4 <
  -9  -7  -7     21.51    150.50    125.90  10%4 <
  -9   1   6   1923.80   1078.90    252.30  10%4 o
  -8   6  14     87.20    183.90    109.80  10%4 <
  -7  -7  -8     96.08    208.60    128.40  10%4 <
  -7   1   5   7201.60   7763.30    344.30  10%4 o
  -7   7  15     30.51     97.40     82.50  10%4 <
  -6  -8 -10     86.23     59.60    103.00  10%4 <
  -6   6  13     32.98     43.40    117.80  10%4 <
  -5  -7  -9      8.16     79.20    126.00  10%4 <
  -5   1   4   6878.20   4848.60    367.40  10%4 o
  -5   7  14     59.25    113.10     91.70  10%4 <
  -4  -8 -11     34.59    147.10     98.90  10%4 <
  -4   6  12     66.33     68.50    120.80  10%4 <
  -3  -7 -10     84.31     -7.10    127.70  10%4 <
  -3   7  13      4.14    105.80     91.60  10%4 <
  -2  -8 -12    354.74     57.10    104.90  10%4 <
  -2   6  11    276.39    264.00    132.60  10%4 <
  -1   5   9    155.37    -55.40    145.90  10%4 <
  -1   7  12     20.19    133.00     95.70  10%4 <
   0   6  10    484.85    489.90    145.50  10%4 o
   1   5   8     81.32    380.60    156.90  10%4 <
   2   6   9    127.19    349.70    136.50  10%4 <
   3   5   7    127.68    192.20    158.80  10%4 <
   4   6   8    324.90    337.40    143.50  10%4 <
   5  -1  -4   5683.70   3618.00    361.70  10%4 o
   5   5   6    374.75    737.90    171.90  10%4 o
   6  -2  -6   5276.40   5959.00    289.70  10%4 o
   6   6   7    415.41    597.60    144.60  10%4 o
   7  -1  -5   5916.70   8210.10    361.60  10%4 o
   7   5   5    347.64    107.20    171.90  10%4 <
   8  -2  -7   9308.60   7837.70    317.00  10%4 o
   9  -3  -9     32.21    406.00    155.60  10%4 <
   9   5   4    693.49    619.90    199.00  10%4 o
  10  -4 -11    178.63    323.70    135.10  10%4 <
  10  -2  -8    187.39    485.00    191.40  10%4 <
  11  -5 -13     24.39     63.60    102.30  10%4 <
  11  -3 -10    528.47    835.90    171.50  10%4 o
  12  -6 -15     12.25     11.50     91.10  10%4 <
  12  -4 -12    521.42    477.00    136.20  10%4 o
  12  -2  -9    252.05    603.60    179.70  10%4 o
  12   4   1   2159.90   1988.30    262.80  10%4 o
  13  -5 -14     89.22    174.80    101.20  10%4 <
  13  -3 -11    361.60    394.00    140.60  10%4 <
  14  -4 -13     60.16    156.80    119.60  10%4 <
  15  -3 -12    597.22    670.30    145.70  10%4 o
  16  -4 -14     20.34    112.10    103.80  10%4 <
  20   2  -6    274.29    201.50    226.00  10%4 <
  21   1  -8     43.29     56.90    163.90  10%4 <
 -21  -1   9    112.28    201.70    159.60  11%4 <
 -19  -1   8     85.59    129.80    185.80  11%4 <
 -18   0   9    175.14    181.90    156.10  11%4 <
 -17   3  14      8.51    162.90    104.70  11%4 <
 -16  -6  -2     79.07    222.10    156.70  11%4 <
 -16   0   8    380.20    278.20    184.00  11%4 <
 -16   4  15      6.90     80.40    103.40  11%4 <
 -14  -6  -3    294.60     -9.40    150.10  11%4 <
 -14   0   7     68.81    282.00    204.40  11%4 <
 -14   4  14     47.88     63.80    114.40  11%4 <
 -13  -5  -2    276.43    149.70    179.80  11%4 <
 -13   5  15      7.20     50.10     98.60  11%4 <
 -12  -6  -4    303.32    398.20    143.70  11%4 <
 -12   0   6   2420.50   4162.60    285.00  11%4 o
 -12   4  13      6.12     35.90    117.10  11%4 <
 -11  -5  -3    511.06    352.90    185.90  11%4 <
 -11   5  14     27.33    -41.90    103.20  11%4 <
 -10  -6  -5     34.30     24.70    148.80  11%4 <
 -10   0   5   1198.20   2573.50    317.80  11%4 o
 -10   4  12     45.51     47.50    127.30  11%4 <
  -9  -5  -4    643.68    235.60    190.40  11%4 <
  -9   5  13     16.65     73.60    110.50  11%4 <
  -8  -6  -6    638.20    467.10    167.20  11%4 <
  -8   0   4  18449.00  18485.20    487.00  11%4 o
  -8   4  11    224.86    160.20    142.70  11%4 <
  -7  -5  -5    208.93    180.20    167.40  11%4 <
  -7   5  12    155.09     23.60    126.30  11%4 <
  -6  -6  -7    332.49    270.40    163.40  11%4 <
  -6   4  10    594.86    602.70    148.10  11%4 o
  -5  -5  -6    340.90    462.30    164.80  11%4 <
  -5   5  11    136.44    151.90    136.60  11%4 <
  -5   7  15      6.49      1.80     94.00  11%4 <
  -4  -6  -8    282.89    462.40    156.60  11%4 <
  -4   4   9    308.15    769.50    160.30  11%4 o
  -3  -7 -10     86.26     -7.10    127.70  11%4 <
  -3  -5  -7    177.46     -2.80    149.80  11%4 <
  -3   5  10    390.03    495.00    150.20  11%4 o
  -3   7  14     55.73    133.10     96.20  11%4 <
  -2  -6  -9    203.75    135.30    146.50  11%4 <
  -2   4   8    829.86    959.50    179.30  11%4 o
  -1  -7 -11     51.26    -10.00    123.00  11%4 <
  -1  -5  -8    237.20    357.70    144.70  11%4 <
  -1   5   9    168.59    -55.40    145.90  11%4 <
  -1   7  13     47.84    124.20     98.20  11%4 <
   0  -6 -10    533.89    396.60    148.50  11%4 <
   0   4   7    838.48    896.90    182.70  11%4 o
   1  -7 -12     25.46     60.10    110.70  11%4 <
   1  -5  -9    121.49    264.40    134.60  11%4 <
   1   7  12     22.39    129.80     98.70  11%4 <
   2  -6 -11    316.52    241.30    137.30  11%4 <
   2   4   6   2576.90   1625.70    211.80  11%4 o
   3  -7 -13      1.30     60.30    101.60  11%4 <
   3  -5 -10    426.42    477.40    136.10  11%4 o
   3   7  11    204.98    293.60    103.50  11%4 <
   4  -6 -12     35.28     32.90    118.50  11%4 <
   4   4   5   2604.40   1939.70    231.70  11%4 o
   5  -7 -14     99.75    -16.60    105.50  11%4 <
   5  -5 -11    329.56    277.90    130.70  11%4 <
   5   7  10     79.54    -34.50    104.10  11%4 <
   6  -6 -13    132.67    149.40    108.50  11%4 <
   6   4   4    897.38    827.60    221.70  11%4 o
   7  -7 -15     26.59     71.70     94.90  11%4 <
   7  -5 -12     31.93    188.10    120.50  11%4 <
   7   7   9     60.10    167.20    100.50  11%4 <
   8  -6 -14     80.64     83.30    108.80  11%4 <
   8   4   3   1645.50   1472.30    222.80  11%4 o
   9  -1  -6   1419.30   1266.00    267.20  11%4 o
   9   7   8     33.10     43.50    105.70  11%4 <
  10  -6 -15     42.05     26.80     98.30  11%4 <
  10   4   2    297.85    345.60    227.00  11%4 <
  11  -1  -7   1373.50   1037.80    212.40  11%4 o
  11   7   7      8.04    277.10    115.10  11%4 <
  13  -1  -8    168.61    323.60    180.50  11%4 <
  14  -2 -10     82.64    154.10    155.50  11%4 <
  15  -1  -9    604.28    250.50    164.60  11%4 <
  16  -2 -11    549.64    469.40    154.70  11%4 o
  17  -3 -13      8.37    168.10    120.40  11%4 <
  18  -2 -12    131.53    137.40    128.60  11%4 <
 -19  -1   8     86.13    129.80    185.80  12%4 <
 -18   2  13      1.16      6.20    118.80  12%4 <
 -17  -5   0    285.05    661.20    205.60  12%4 o
 -17  -1   7   3698.10   2216.70    247.80  12%4 o
 -17   3  14      9.12    162.90    104.70  12%4 <
 -16   2  12    114.16    230.90    134.60  12%4 <
 -15  -5  -1    251.35    227.60    201.10  12%4 <
 -15  -1   6    293.04    703.80    241.50  12%4 <
 -15   3  13     15.08    -13.00    109.90  12%4 <
 -13  -5  -2    255.02    149.70    179.80  12%4 <
 -13   3  12    236.85     61.40    128.10  12%4 <
 -13   5  16     80.58     42.30     92.90  12%4 <
 -11   3  11     64.02    113.20    145.50  12%4 <
 -10   6  16     36.62    125.80     96.70  12%4 <
  -9   3  10    328.88    152.90    157.60  12%4 <
  -8  -4  -3   1735.80   1715.50    216.80  12%4 o
  -8   6  15     67.42    130.50    102.70  12%4 <
  -7   3   9    912.22    507.10    178.80  12%4 <
  -6  -4  -4    800.05    964.50    199.60  12%4 o
  -6   6  14      2.32     70.30    112.10  12%4 <
  -5   3   8    294.55    545.60    200.00  12%4 <
  -5   7  15      6.08      1.80     94.00  12%4 <
  -4  -4  -5   1821.90   1652.40    219.30  12%4 o
  -4   6  13    304.26    134.00    125.90  12%4 <
  -3   3   7    262.10    534.30    218.80  12%4 <
  -3   7  14     53.75    133.10     96.20  12%4 <
  -2  -4  -6   2599.20   1437.40    214.00  12%4 o
  -2   6  12     59.54    138.20    116.40  12%4 <
  -1   3   6    197.26    248.60    199.70  12%4 <
  -1   7  13     46.36    124.20     98.20  12%4 <
   0  -4  -7   1391.20   1018.40    195.80  12%4 o
   0   6  11    629.23    321.70    128.10  12%4 <
   1   7  12     21.62    129.80     98.70  12%4 <
   2  -4  -8    205.96    698.70    181.10  12%4 o
   2   6  10     65.82     87.60    120.80  12%4 <
   3  -5 -10    414.89    477.40    136.10  12%4 o
   3   7  11    196.60    293.60    103.50  12%4 <
   4  -4  -9   1326.00   1093.00    176.60  12%4 o
   4   6   9    123.45    271.30    138.10  12%4 <
   5  -5 -11    310.98    277.90    130.70  12%4 <
   5   7  10     73.79    -34.50    104.10  12%4 <
   6  -4 -10    687.73    610.60    162.00  12%4 o
   6   0  -3   6419.70   8499.70    499.00  12%4 o
   6   6   8    383.48   -136.40    147.60  12%4 <
   7  -5 -12     35.10    188.10    120.50  12%4 <
   7   7   9     52.21    167.20    100.50  12%4 <
   8  -4 -11    217.85    104.60    140.40  12%4 <
   8   0  -4  17798.00  17754.00    482.20  12%4 o
   8   6   7    354.75     69.30    143.10  12%4 <
   9  -5 -13     35.31    112.10    112.20  12%4 <
   9   7   8     35.47     43.50    105.70  12%4 <
  10  -4 -12    134.62    142.90    138.10  12%4 <
  10   0  -5   1132.40   2100.80    323.10  12%4 o
  10   6   6    327.38    273.50    138.90  12%4 <
  11  -5 -14     10.14     88.20    100.10  12%4 <
  12  -4 -13     19.51    214.80    123.60  12%4 <
  12   0  -6   2505.70   3858.50    282.90  12%4 o
  12   6   5    168.16    302.30    141.20  12%4 <
  13  -5 -15      6.90     53.00    100.00  12%4 <
  14  -4 -14     33.06     61.70    109.40  12%4 <
  14   6   4     52.12    167.60    140.20  12%4 <
  15  -1  -9    594.32    250.50    164.60  12%4 <
  16  -4 -15      1.70     43.10    104.80  12%4 <
  16   6   3    192.15    353.70    163.00  12%4 <
  17  -1 -10    380.23    463.20    154.40  12%4 o
  19  -1 -11    234.25    214.40    135.20  12%4 <
 -20  -2   7    334.11    349.50    209.50  13%4 <
 -19   1  12     55.88    291.50    135.70  13%4 <
 -17   1  11    607.14    685.60    170.00  13%4 o
 -14   2  11    130.89    150.20    151.30  13%4 <
 -14   4  15     56.22     71.30    104.30  13%4 <
 -13  -7  -6    106.85     49.50    122.90  13%4 <
 -13  -1   5    672.32   1389.80    279.50  13%4 o
 -12  -4  -1   2083.10   1196.90    262.10  13%4 o
 -12   2  10    451.43    306.80    172.60  13%4 <
 -12   4  14    158.63    259.90    119.80  13%4 <
 -11  -7  -7     29.99    153.70    120.70  13%4 <
 -11   5  15      2.53     67.40    103.20  13%4 <
 -10   2   9    544.10    986.10    205.90  13%4 o
 -10   4  13     38.55    267.00    121.80  13%4 <
  -9  -7  -8     46.53     76.70    119.80  13%4 <
  -9   5  14     16.54     50.60    114.30  13%4 <
  -8   2   8  10005.00  10739.60    342.40  13%4 o
  -7  -7  -9     47.47     88.60    124.80  13%4 <
  -7   5  13     75.18    160.30    116.90  13%4 <
  -5  -7 -10     88.47    142.10    113.50  13%4 <
  -5   5  12     39.78    160.50    115.60  13%4 <
  -4  -6  -9    164.57    228.50    131.90  13%4 <
  -3  -7 -11    111.19    146.70    109.70  13%4 <
  -3  -3  -4   1534.70   1175.50    262.00  13%4 o
  -3   5  11    376.99    320.00    129.60  13%4 <
  -3   7  15     13.06     15.00     91.00  13%4 <
  -2  -6 -10     84.43     34.50    121.70  13%4 <
  -1  -7 -12     95.56    -21.40    108.10  13%4 <
  -1  -3  -5   1167.50    507.50    241.90  13%4 <
  -1   3   6    208.77    248.60    199.70  13%4 <
  -1   5  10    739.88    468.10    142.60  13%4 o
  -1   7  14     49.87    -26.80    101.30  13%4 <
   0  -6 -11    877.55    406.40    131.80  13%4 o
   1  -7 -13     64.68     73.90    104.40  13%4 <
   1  -3  -6    256.97      7.40    214.20  13%4 <
   1   3   5   1233.90    466.80    212.50  13%4 <
   1   5   9    136.28    302.30    137.60  13%4 <
   1   7  13      8.50     81.30     97.50  13%4 <
   2  -6 -12     12.89    103.70    112.00  13%4 <
   3  -7 -14      4.77    -26.80    101.20  13%4 <
   3  -3  -7    157.03    239.60    213.90  13%4 <
   3   3   4   1094.80   1006.50    254.10  13%4 o
   3   5   8    797.80    422.60    150.90  13%4 <
   4  -6 -13    387.69    279.80    112.30  13%4 <
   5  -7 -15     54.85    187.00     98.00  13%4 <
   5  -3  -8    286.53    228.80    192.30  13%4 <
   5   3   3   1527.80    662.00    286.90  13%4 <
   6  -6 -14     48.91    -20.10    101.30  13%4 <
   7  -3  -9   1005.00    584.00    169.70  13%4 o
   7   3   2    276.88    469.20    290.10  13%4 <
   8  -6 -15     84.38     53.70     94.60  13%4 <
   9  -3 -10    600.07    133.00    159.10  13%4 <
   9   3   1   3946.90   1861.20    330.60  13%4 o
  10  -6 -16     16.06     62.20     87.30  13%4 <
  11  -3 -11     15.96    -46.10    151.30  13%4 <
  12   0  -6   2675.00   3858.50    282.90  13%4 o
  13  -3 -12    136.12    127.60    138.10  13%4 <
  14   0  -7     76.15    484.30    211.10  13%4 <
  15  -3 -13     13.90    118.60    129.00  13%4 <
  16   0  -8    360.51    249.00    192.40  13%4 <
  17  -3 -14     40.13     85.30    122.30  13%4 <
  18   0  -9    181.86    176.40    171.10  13%4 <
  20   0 -10     16.73    139.40    147.90  13%4 <
 -20   0  11    144.64    188.10    139.70  14%4 <
 -18  -2   6    598.85    873.80    265.90  14%4 o
 -17   3  15     10.32     12.60    105.40  14%4 <
 -15   1  10    106.39    256.90    161.40  14%4 <
 -15   3  14    156.22    215.10    119.10  14%4 <
 -13   1   9   1670.60    557.50    182.00  14%4 o
 -13   3  13    251.94    442.60    139.50  14%4 o
 -12  -6  -5    142.62    132.80    142.40  14%4 <
 -11  -1   4   2090.70   1970.90    362.20  14%4 o
 -11   1   8    543.61    696.80    198.30  14%4 o
 -11   3  12     53.23    257.30    145.10  14%4 <
 -11   5  16     45.91    -12.80    101.40  14%4 <
 -10  -6  -6    143.10    152.50    140.90  14%4 <
  -8  -6  -7    219.33    227.80    130.80  14%4 <
  -8   4  12     84.71     86.30    134.00  14%4 <
  -8   6  16      5.13      1.40     99.10  14%4 <
  -7  -3  -2    113.75    723.80    302.40  14%4 <
  -6  -6  -8    271.86    266.90    131.40  14%4 <
  -6   2   7    540.23    396.70    223.40  14%4 <
  -6   4  11    261.12    517.60    153.90  14%4 o
  -6   6  15     41.61    107.10    106.70  14%4 <
  -5  -3  -3    788.38    371.60    280.40  14%4 <
  -4   2   6   7681.80   4791.70    290.30  14%4 o
  -4   4  10    428.82    553.80    163.20  14%4 o
  -4   6  14     99.23     92.00    118.60  14%4 <
  -3  -5  -8    614.81    476.20    166.70  14%4 <
  -2   2   5  12581.00  15908.80    432.80  14%4 o
  -2   4   9     35.69    353.80    171.10  14%4 <
  -2   6  13     41.14    121.40    117.20  14%4 <
  -1  -5  -9     65.44    262.70    149.00  14%4 <
   0   6  12    167.90      8.90    119.00  14%4 <
   1  -5 -10    460.66    469.10    153.10  14%4 o
   3  -7 -15      6.92   -111.60     94.10  14%4 <
   3  -5 -11    354.32    498.90    146.50  14%4 o
   3   7  12     74.73    150.10    109.90  14%4 <
   4  -2  -6   7673.60   5052.70    307.20  14%4 o
   5  -5 -12     50.54    225.80    125.80  14%4 <
   5   5   7     70.15    -16.40    145.30  14%4 <
   5   7  11    113.77     48.50    106.90  14%4 <
   6  -2  -7    317.03    511.40    230.90  14%4 <
   7  -5 -13     88.73    225.60    124.80  14%4 <
   7   5   6    445.44    472.90    156.50  14%4 o
   7   7  10    141.08    261.50    111.10  14%4 <
   8  -2  -8   7834.90   8850.10    315.50  14%4 o
   9  -5 -14     17.03    -46.50    115.80  14%4 <
   9   5   5     11.72    154.00    168.50  14%4 <
   9   7   9     30.89     80.30    103.90  14%4 <
  10  -4 -13     76.60    176.20    134.30  14%4 <
  10  -2  -9    443.31    842.80    185.30  14%4 o
  11  -5 -15      8.62     -9.60    106.30  14%4 <
  11   5   4     92.75    287.30    178.80  14%4 <
  11   7   8     35.76    178.60    111.80  14%4 <
  12  -4 -14     56.30    183.40    120.80  14%4 <
  12  -2 -10    261.66    778.30    176.20  14%4 o
  13  -5 -16     62.82     95.10    101.70  14%4 <
  13   5   3    201.60    -18.70    188.80  14%4 <
  14  -4 -15     53.13    -60.70    108.40  14%4 <
  14  -2 -11    107.73    216.00    151.00  14%4 <
  15   5   2     61.23    403.90    192.20  14%4 <
  16  -2 -12    185.85    358.40    137.30  14%4 <
  17   5   1     37.79    239.10    192.80  14%4 <
  18  -2 -13      1.38    -20.20    118.50  14%4 <
 -18   0  10      9.27    216.40    156.10  15%4 <
 -18   2  14     37.92    -13.00    119.30  15%4 <
 -16  -6  -3    120.03    106.00    146.20  15%4 <
 -16   0   9    254.71    233.00    172.00  15%4 <
 -16   2  13     33.75     41.50    129.80  15%4 <
 -14  -6  -4     56.24     79.20    141.60  15%4 <
 -14   2  12    248.56    289.10    146.50  15%4 <
 -14   4  16     32.72    162.80    105.00  15%4 <
 -12   4  15     17.33   -140.80    118.60  15%4 <
 -11   1   8    614.20    696.80    198.30  15%4 o
 -11   3  12     59.05    257.30    145.10  15%4 <
  -9  -5  -5     14.52    -12.70    168.30  15%4 <
  -9  -3  -1   4229.80   2071.70    314.10  15%4 o
  -9   1   7   6085.10   5116.00    306.60  15%4 o
  -9   3  11    146.58    314.20    148.90  15%4 <
  -9   5  15     28.33     17.60    109.60  15%4 <
  -8   6  17     51.33    183.90     98.10  15%4 <
  -7  -7 -10    169.71    250.80    118.70  15%4 <
  -7  -5  -6    559.67    322.90    168.90  15%4 <
  -7   3  10     89.25    462.10    168.70  15%4 <
  -7   5  14     67.49    208.60    118.50  15%4 <
  -5  -7 -11     98.12     -7.50    113.00  15%4 <
  -5  -5  -7    101.82     84.30    168.30  15%4 <
  -5   5  13     42.90   -110.20    127.40  15%4 <
  -3  -7 -12     61.11     84.40    110.10  15%4 <
  -3   5  12     78.69    236.80    140.40  15%4 <
  -1  -7 -13     24.29     20.70    106.50  15%4 <
  -1   7  15     24.70      1.70    105.30  15%4 <
   0  -4  -8    199.11    330.20    181.00  15%4 <
   0  -2  -4   1633.00   5042.30    369.90  15%4 o
   0   2   4   1144.00   4645.60    366.70  15%4 o
   0   4   8    249.58    -94.30    178.40  15%4 <
   0   6  12    176.44      8.90    119.00  15%4 <
   1  -7 -14     22.66    119.50    101.90  15%4 <
   1   7  14     74.84    133.00    106.80  15%4 <
   2  -6 -13     42.99     32.80    124.90  15%4 <
   2  -4  -9      9.99     46.50    168.60  15%4 <
   2  -2  -5  13280.00  15422.90    429.90  15%4 o
   2   4   7    324.44    529.20    195.60  15%4 <
   2   6  11    291.79    344.00    125.90  15%4 <
   3  -7 -15      7.44   -111.60     94.10  15%4 <
   4  -6 -14    132.55    -30.90    126.10  15%4 <
   4  -4 -10    611.75    674.10    163.50  15%4 o
   4  -2  -6   8050.30   5052.70    307.20  15%4 o
   4   4   6   1043.70    486.10    202.00  15%4 <
   4   6  10     35.82     56.00    126.60  15%4 <
   6  -6 -15     33.79     17.70    112.40  15%4 <
   6  -4 -11    138.98    433.50    147.20  15%4 <
   6   6   9    286.49    392.30    140.00  15%4 <
   8  -6 -16      3.07    102.20    101.60  15%4 <
   8  -4 -12     56.04    112.70    129.90  15%4 <
   8   6   8    106.73    309.80    136.70  15%4 <
  10  -4 -13     82.41    176.20    134.30  15%4 <
  10   6   7    320.10    218.40    143.90  15%4 <
  12  -4 -14     60.80    183.40    120.80  15%4 <
  13  -3 -13    256.37    110.80    139.60  15%4 <
  13  -1  -9   1898.80    858.30    186.60  15%4 o
  14  -4 -15     58.63    -60.70    108.40  15%4 <
  15  -3 -14    195.35    276.30    131.30  15%4 <
  15  -1 -10     72.18    359.20    165.20  15%4 <
  15   1  -6    187.52    467.70    252.20  15%4 <
  17  -3 -15      8.10     97.30    114.50  15%4 <
  17  -1 -11    459.82    573.00    159.60  15%4 o
  17   1  -7   3323.20   1549.40    248.30  15%4 o
  19  -1 -12     41.25    133.10    132.40  15%4 <
  19   1  -8     40.35    384.30    190.90  15%4 <
  21   1  -9    146.51    307.40    157.10  15%4 <
 -21  -1  10     29.62    261.20    157.20  16%4 <
 -19   1  13     22.34    145.40    124.30  16%4 <
 -17   1  12    124.80    153.20    147.20  16%4 <
 -16  -2   5     89.79     76.30    300.10  16%4 <
 -15   3  15     10.76     -1.40    104.50  16%4 <
 -14   0   8    693.20    455.40    213.60  16%4 <
 -14   2  12    228.25    289.10    146.50  16%4 <
 -13   3  14     35.18     92.80    119.50  16%4 <
 -12   2  11    124.56    196.90    154.00  16%4 <
 -11  -7  -8     37.87      4.30    121.20  16%4 <
 -11  -5  -4    104.76    128.00    176.00  16%4 <
 -11   5  17    210.03     53.30    103.10  16%4 <
 -10   2  10     40.23    142.30    157.10  16%4 <
 -10   4  14     72.27     69.10    124.40  16%4 <
  -9  -7  -9     17.10     77.40    121.80  16%4 <
  -9   5  16     12.10     87.20    100.20  16%4 <
  -8   4  13     23.20     94.30    121.40  16%4 <
  -8   6  17     45.92    183.90     98.10  16%4 <
  -7   1   6   3276.50   3165.60    291.70  16%4 o
  -6  -6  -9    356.07     62.80    133.30  16%4 <
  -6   4  12     75.07     61.00    130.70  16%4 <
  -6   6  16    118.79     11.10    100.70  16%4 <
  -5   3   9   2328.00   2249.50    222.50  16%4 o
  -4  -6 -10     54.13    164.90    127.50  16%4 <
  -4  -4  -6   1493.40    626.70    200.10  16%4 o
  -4   6  15      4.46     43.20    102.00  16%4 <
  -3   3   8    576.65   1023.70    206.70  16%4 o
  -2  -6 -11    261.02     40.40    128.70  16%4 <
  -2  -4  -7    170.37    203.30    185.70  16%4 <
  -2  -2  -3   8451.70  10247.00    446.30  16%4 o
  -2   6  14    159.01    100.40    107.60  16%4 <
  -1   5  11    271.72    371.50    143.30  16%4 <
   0  -6 -12    181.62     12.90    123.70  16%4 <
   1  -7 -15     16.18     -1.10     95.00  16%4 <
   1   5  10     16.64     62.40    141.60  16%4 <
   3  -5 -12     58.79    241.60    128.70  16%4 <
   3   5   9    153.60    119.50    143.90  16%4 <
   3   7  13      4.11    -36.40    109.00  16%4 <
   5  -5 -13     59.68    124.70    116.00  16%4 <
   5  -3  -9   3036.70   2669.40    213.40  16%4 o
   5   7  12     67.10     78.60    107.10  16%4 <
   6   4   5    598.28    429.80    202.70  16%4 <
   7  -5 -14     65.25    243.50    115.50  16%4 <
   7  -3 -10     16.07    188.40    157.40  16%4 <
   7  -1  -6   2951.60   2764.10    299.30  16%4 o
   7   7  11     61.26     80.60    109.90  16%4 <
   8   4   4     95.63    151.50    209.70  16%4 <
   9  -5 -15     38.22    -14.10    109.40  16%4 <
   9  -3 -11    193.37    291.20    148.10  16%4 <
   9  -1  -7   5335.00   4566.50    289.50  16%4 o
   9   7  10      8.58     47.70    111.00  16%4 <
  10   6   7    281.97    218.40    143.90  16%4 <
  11  -5 -16     48.14    -54.70     98.90  16%4 <
  11  -3 -12     62.07    -10.80    134.80  16%4 <
  11  -1  -8    610.39    719.00    197.90  16%4 o
  12   6   6     74.46    278.30    144.00  16%4 <
  13  -3 -13    229.02    110.80    139.60  16%4 <
  13   1  -5    738.38   1245.90    300.90  16%4 o
  14  -4 -16     16.32     71.70     94.50  16%4 <
  14   6   5    180.38     91.20    148.60  16%4 <
  16   6   4     40.49    171.30    146.50  16%4 <
  18  -2 -14     34.23    101.00    122.30  16%4 <
 -21  -3   6     83.30    103.40    221.00  17%4 <
 -20   0  12      4.18    -88.80    137.80  17%4 <
 -19  -1   9    262.39    130.60    187.40  17%4 <
 -18   2  15      1.34    198.10    119.20  17%4 <
 -16   2  14     40.18     96.60    119.90  17%4 <
 -15   1  11     99.26    201.40    157.40  17%4 <
 -14   4  17     37.83     42.60    101.10  17%4 <
 -13  -5  -3    226.10    220.10    169.10  17%4 <
 -13   3  14     32.44     92.80    119.50  17%4 <
 -12   0   7    254.24    358.10    220.60  17%4 <
 -12   4  16      1.93     35.40    108.80  17%4 <
 -11   3  13    155.05    183.70    145.50  17%4 <
 -10  -6  -7    349.94     54.50    139.40  17%4 <
  -9   3  12     88.63    339.00    149.80  17%4 <
  -9   5  16     10.88     87.20    100.20  17%4 <
  -8  -6  -8     52.05     50.50    140.10  17%4 <
  -8   2   9    653.91    207.20    209.60  17%4 <
  -7   5  15     21.37    112.10    110.00  17%4 <
  -6  -4  -5    608.83    454.70    195.60  17%4 <
  -6   6  17     40.85     12.60    100.70  17%4 <
  -5  -7 -12     49.46    -50.00    110.80  17%4 <
  -5   1   5  13631.00  15214.70    445.20  17%4 o
  -5   5  14     44.06    296.80    132.90  17%4 <
  -4  -2  -2  14137.00  14127.40    483.20  17%4 o
  -4   4  11     52.08      2.10    148.30  17%4 <
  -3  -7 -13     14.51     60.00    111.20  17%4 <
  -3  -5  -9    194.63    101.40    148.90  17%4 <
  -3   5  13     50.45     73.20    128.90  17%4 <
  -2   4  10    869.07    436.50    169.40  17%4 <
  -1  -7 -14     92.01     96.60    107.00  17%4 <
  -1  -5 -10     44.98    -31.50    142.70  17%4 <
  -1   3   7   1130.20   1301.80    228.10  17%4 o
   0   6  13     60.02   -155.60    113.60  17%4 <
   1  -7 -15     14.26     -1.10     95.00  17%4 <
   1  -5 -11    203.66    211.20    144.90  17%4 <
   1  -3  -7   1012.10   1634.10    237.40  17%4 o
   1   3   6   1932.40   1209.70    242.10  17%4 o
   1   7  15     14.05     78.30    104.20  17%4 <
   2  -6 -14    178.59     84.90    113.70  17%4 <
   2   6  12    210.38     12.10    131.50  17%4 <
   3  -3  -8    458.91    124.10    209.40  17%4 <
   3   7  14      8.07     95.40    103.50  17%4 <
   4  -6 -15     10.73    193.70    108.80  17%4 <
   4   6  11     14.20     60.00    123.50  17%4 <
   5  -1  -5  16020.00  14622.20    434.40  17%4 o
   5   5   8    145.21    265.50    164.70  17%4 <
   6  -6 -16    105.52    218.10    108.20  17%4 <
   6  -4 -12     16.95     35.00    142.00  17%4 <
   7   5   7     11.51     61.00    161.20  17%4 <
   8  -6 -17     49.79    136.50     96.40  17%4 <
   8  -4 -13     73.16    131.20    137.90  17%4 <
  10  -4 -14     28.74    137.00    129.80  17%4 <
  10  -2 -10    132.57    318.60    169.40  17%4 <
  10   4   3   1033.00    622.00    215.70  17%4 <
  11  -5 -17    246.92    133.40    108.60  17%4 <
  12  -4 -15     14.48     45.90    112.90  17%4 <
  12  -2 -11     59.16    149.30    162.30  17%4 <
  14  -2 -12    239.42    317.20    153.90  17%4 <
  15  -3 -15      9.55     82.40    113.90  17%4 <
  16  -2 -13     74.29     53.90    134.40  17%4 <
  16   0  -9    119.15    115.20    180.30  17%4 <
  16   6   4     37.17    171.30    146.50  17%4 <
  18   0 -10      2.38    159.50    163.20  17%4 <
  20   0 -11    124.69     79.50    145.30  17%4 <
 -20   0  12      4.19    -88.80    137.80  18%4 <
 -19   1  14     74.50    114.90    125.80  18%4 <
 -18   0  11      1.21    102.30    154.50  18%4 <
 -17  -1   8    764.32    360.30    218.30  18%4 <
 -16   2  14     34.51     96.60    119.90  18%4 <
 -15  -5  -2     28.87    298.20    188.10  18%4 <
 -15   3  16     79.21     61.60    105.80  18%4 <
 -14   2  13    191.61     81.60    140.80  18%4 <
 -13   1  10    106.79     89.70    171.20  18%4 <
 -12  -6  -6     51.50     70.70    129.60  18%4 <
 -11  -7  -9      7.77     49.80    108.90  18%4 <
 -11   1   9    437.67    314.50    192.00  18%4 <
 -10   0   6    381.03    477.60    275.90  18%4 <
 -10   4  15     58.85      4.20    114.10  18%4 <
  -9  -7 -10     11.39    180.50    100.90  18%4 <
  -9   3  12     75.41    339.00    149.80  18%4 <
  -9   5  17     28.38    168.30     98.70  18%4 <
  -8  -4  -4     35.69    169.00    194.60  18%4 <
  -8   4  14     22.05     16.70    118.70  18%4 <
  -7  -7 -11     60.74     96.20    107.70  18%4 <
  -7  -5  -7      8.92    375.60    148.10  18%4 <
  -7   3  11     44.91    196.30    143.50  18%4 <
  -6   2   8   3941.60   4170.10    270.00  18%4 o
  -6   6  17     34.01     12.60    100.70  18%4 <
  -5  -5  -8     15.85     23.80    139.60  18%4 <
  -4  -6 -11     25.05     84.70    119.90  18%4 <
  -4   2   7    134.99   -158.00    239.80  18%4 <
  -4   6  16     96.62     72.30    101.60  18%4 <
  -3   1   4  32919.00  35808.30    601.30  18%4 o
  -3   5  13     46.93     73.20    128.90  18%4 <
  -2  -6 -12    166.23    190.20    114.40  18%4 <
  -2   6  15     18.69     -8.10    100.50  18%4 <
  -1  -3  -6   1296.70    973.10    216.40  18%4 o
  -1   5  12     15.20     25.20    123.00  18%4 <
   0  -6 -13     78.90    102.40    115.40  18%4 <
   0   4   9     27.53    156.70    155.00  18%4 <
   0   6  14     67.70    -27.70    115.80  18%4 <
   1   5  11      0.94     95.00    134.40  18%4 <
   2  -6 -14    153.09     84.90    113.70  18%4 <
   2  -4 -10    954.23    476.80    154.50  18%4 o
   2   4   8    385.04    623.70    175.60  18%4 o
   3  -1  -4  36890.00  33668.20    604.90  18%4 o
   3   3   5    641.22    683.50    222.20  18%4 o
   3   7  14      6.34     95.40    103.50  18%4 <
   4  -4 -11     17.97     35.60    141.10  18%4 <
   5  -5 -14    103.86    236.00    114.90  18%4 <
   5   7  13     82.30    124.30     99.30  18%4 <
   6  -2  -8   2619.20   3290.10    265.90  18%4 o
   6   6  10    189.46    200.60    125.70  18%4 <
   7  -5 -15     14.52   -109.50    104.80  18%4 <
   7   7  12     32.02    106.80     96.50  18%4 <
   8  -2  -9    810.00    589.20    195.60  18%4 o
   8   6   9    226.11    213.40    121.90  18%4 <
   9  -5 -16     13.41     55.90    104.40  18%4 <
   9  -3 -12     68.98    385.50    150.80  18%4 <
   9   5   6    813.06    740.30    162.90  18%4 o
   9   7  11     41.09    -25.50    109.60  18%4 <
  10   6   8    209.75    161.70    128.50  18%4 <
  11  -5 -17    203.81    133.40    108.60  18%4 <
  11  -3 -13    139.83    436.10    140.80  18%4 o
  11   5   5    511.85    176.80    168.20  18%4 <
  12   0  -7    101.97    186.10    225.80  18%4 <
  13  -3 -14     29.08   -177.20    118.70  18%4 <
  14  -4 -17     41.63    -75.30    102.10  18%4 <
  14   0  -8    750.42    490.20    202.60  18%4 <
  15  -3 -15      6.81     82.40    113.90  18%4 <
  17  -1 -12    180.20    313.60    151.80  18%4 <
  19  -1 -13     33.57    121.40    130.80  18%4 <
  20   2  -7     99.65    151.10    204.70  18%4 <
 -19   1  14     76.63    114.90    125.80  19%4 <
 -18   0  11      3.60    102.30    154.50  19%4 <
 -17  -5  -1     64.53     85.20    183.10  19%4 <
 -17   1  13     51.18    160.80    140.00  19%4 <
 -16  -6  -4     43.27    156.50    134.50  19%4 <
 -16   0  10      0.69    -80.90    176.80  19%4 <
 -13   3  15     25.67    -64.90    125.90  19%4 <
 -12   2  12     62.57    -35.70    156.30  19%4 <
 -12   4  17     37.01    152.60    108.30  19%4 <
 -11   1   9    467.56    314.50    192.00  19%4 <
 -11   3  14    119.44    148.80    132.20  19%4 <
 -10   2  11     84.10    548.10    160.90  19%4 o
  -9  -5  -6    716.89    335.80    168.60  19%4 <
  -8  -6  -9    139.71     81.50    129.20  19%4 <
  -7   5  16     10.03    168.30    113.60  19%4 <
  -6  -6 -10    445.90     99.50    129.40  19%4 <
  -6  -2  -1   1266.50    442.00    376.10  19%4 <
  -6   4  13    180.32    192.80    140.50  19%4 <
  -5  -7 -13    121.02     -3.70    103.00  19%4 <
  -5   3  10    559.66    539.10    179.10  19%4 o
  -5   5  15     84.50    213.50    116.00  19%4 <
  -4   2   7    154.61   -158.00    239.80  19%4 <
  -4   4  12    194.85    207.40    138.20  19%4 <
  -4   6  17    147.39    -19.00     93.80  19%4 <
  -3  -7 -14      2.91     87.80    101.90  19%4 <
  -3  -3  -5    510.27    540.00    233.40  19%4 <
  -3   3   9   1258.30    835.50    199.60  19%4 o
  -2  -4  -8    384.63    278.80    175.40  19%4 <
  -2   2   6   2463.50   2930.00    278.80  19%4 o
  -1  -7 -15      9.05    106.20     98.80  19%4 <
  -1  -5 -11      3.56    197.70    121.20  19%4 <
   0  -4  -9     89.04    207.20    156.80  19%4 <
   0   6  14     67.36    -27.70    115.80  19%4 <
   1  -5 -12     56.73    124.70    138.20  19%4 <
   2  -6 -15     21.65    201.80    102.00  19%4 <
   2   6  13      6.50     44.30    117.80  19%4 <
   3  -5 -13     69.92     10.00    125.50  19%4 <
   3   5  10    334.66    234.90    146.50  19%4 <
   4  -6 -16    123.51     72.30    107.00  19%4 <
   4  -2  -7    109.71    574.40    230.80  19%4 <
   4   4   7    112.88    190.30    173.10  19%4 <
   4   6  12    150.21    104.70    116.40  19%4 <
   5  -3 -10    589.33    440.10    167.40  19%4 <
   5   3   4   1314.70    942.00    254.90  19%4 o
   5   5   9     68.10    184.00    143.20  19%4 <
   6  -6 -17     38.76     56.20     97.30  19%4 <
   7  -3 -11     62.42   -127.10    162.90  19%4 <
   8  -4 -14     12.58    186.50    122.50  19%4 <
   9  -5 -17     30.25    121.60     88.10  19%4 <
   9  -3 -12     72.79    385.50    150.80  19%4 <
  10  -4 -15     81.36     27.30    125.90  19%4 <
  10   0  -6    317.32     62.20    267.80  19%4 <
  12  -4 -16      2.43     27.60    108.50  19%4 <
  12   0  -7    117.49    186.10    225.80  19%4 <
  12   6   7      9.69    118.80    130.30  19%4 <
  13  -1 -10     57.17    170.70    175.70  19%4 <
  13   5   4    288.19    300.60    176.30  19%4 <
  14  -4 -17     33.35    -75.30    102.10  19%4 <
  14  -2 -13    172.29    266.20    151.90  19%4 <
  14   6   6     47.19    -48.50    139.50  19%4 <
  15  -1 -11     93.39     96.60    160.40  19%4 <
  15   5   3    325.51    112.60    174.50  19%4 <
  16  -2 -14     53.88    114.80    129.50  19%4 <
  18  -2 -15      1.02     39.20    115.70  19%4 <
  20   2  -7    168.30    151.10    204.70  19%4 <
  21   1 -10     42.47    -83.10    158.30  19%4 <
 -20  -2   8    184.36     35.20    172.30  20%4 <
 -20   0  13     28.13    -42.30    120.50  20%4 <
 -16   2  15     22.55   -148.10    115.80  20%4 <
 -15  -1   7    122.90    118.30    223.00  20%4 <
 -15   1  12   1369.80    935.00    161.00  20%4 o
 -15   3  17      2.91    208.20    103.30  20%4 <
 -14   0   9    210.56    240.10    180.10  20%4 <
 -14   2  14     19.29     56.30    130.80  20%4 <
 -12  -4  -2    277.51    173.50    201.30  20%4 <
 -11  -5  -5    709.97    209.90    158.40  20%4 <
 -10  -6  -8    289.78    106.80    123.00  20%4 <
 -10   4  16     13.75     -0.30    105.30  20%4 <
  -9  -7 -11     50.80    -76.10    102.70  20%4 <
  -9   1   8    204.91     55.80    230.70  20%4 <
  -9   3  13     61.46     35.20    134.70  20%4 <
  -9   5  18     60.00     86.10     94.90  20%4 <
  -8   0   5   3001.80   5308.60    357.30  20%4 o
  -8   2  10    323.94    494.20    174.70  20%4 <
  -8   4  15     18.34     42.00    119.30  20%4 <
  -7  -7 -12     36.07    -30.50    101.40  20%4 <
  -7   3  12    306.22    107.10    152.80  20%4 <
  -7   5  17     14.73     -1.30    104.70  20%4 <
  -6  -4  -6    169.32    510.20    174.10  20%4 <
  -5  -5  -9    120.44    263.00    140.60  20%4 <
  -4  -6 -12    216.06     59.60    124.50  20%4 <
  -4  -4  -7    143.18    135.40    157.00  20%4 <
  -3  -5 -10    339.38    158.30    134.60  20%4 <
  -3   5  14     29.07    -54.30    113.20  20%4 <
  -2  -6 -13      9.84     21.90    111.30  20%4 <
  -2   4  11    118.21     83.60    139.50  20%4 <
  -2   6  16      4.27      2.70    101.80  20%4 <
  -1   3   8     58.85    148.50    196.90  20%4 <
  -1   5  13    170.13     54.20    120.00  20%4 <
   0  -6 -14     72.10     36.30    103.50  20%4 <
   0   2   5   1931.30   1743.40    304.90  20%4 o
   0   4  10     55.83    137.10    156.10  20%4 <
   0   6  15     12.88     47.80    107.60  20%4 <
   1   5  12     96.23     30.50    135.40  20%4 <
   2  -4 -11    150.86     20.20    148.10  20%4 <
   2  -2  -6   2723.60   2277.10    267.50  20%4 o
   3  -5 -14     29.19    -47.50    119.30  20%4 <
   3  -3  -9   1349.10    867.00    190.80  20%4 o
   4  -4 -12    211.13    -24.20    137.50  20%4 <
   5  -5 -15    116.47    -82.70    113.00  20%4 <
   6  -4 -13    177.44    116.40    121.80  20%4 <
   6   4   6    127.28     81.70    188.40  20%4 <
   6   6  11     57.95      0.10    114.30  20%4 <
   7  -5 -16     20.35     40.30    108.20  20%4 <
   7   3   3    771.58    465.30    266.10  20%4 <
   7   5   8    107.26    151.20    148.30  20%4 <
   8   4   5     95.94    249.50    177.30  20%4 <
   8   6  10     90.40    -30.70    124.20  20%4 <
   9  -5 -17     31.29    121.60     88.10  20%4 <
   9  -1  -8    220.71    247.60    209.50  20%4 <
  10  -2 -11    137.87    226.40    161.40  20%4 <
  10   0  -6    360.77     62.20    267.80  20%4 <
  11  -3 -14    160.47      2.20    127.50  20%4 <
  11  -1  -9    673.30    751.30    198.10  20%4 o
  12  -4 -17     65.24    -27.00    102.90  20%4 <
  12  -2 -12     39.37      7.10    141.50  20%4 <
  13  -3 -15     43.58     92.80    112.80  20%4 <
  15  -3 -16     96.84     14.30    103.90  20%4 <
  17   5   2    148.97     -3.40    156.10  20%4 <
  18   2  -6    560.57    201.80    224.30  20%4 <
  19  -1 -14    116.43    217.20    117.20  20%4 <
  19   1  -9    356.60    243.70    171.50  20%4 <
  20   0 -12     24.06    188.60    144.40  20%4 <
 -20  -2   8    148.89     35.20    172.30  21%4 <
 -20   0  13     22.06    -42.30    120.50  21%4 <
 -19  -1  10    413.29     40.50    137.80  21%4 <
 -18   0  12     95.95    146.90    118.30  21%4 <
 -14  -6  -6     26.60     42.30    110.70  21%4 <
 -14   0   9    172.39    240.10    180.10  21%4 <
 -13  -5  -4    283.49     22.00    141.20  21%4 <
 -13   1  11    182.92    286.40    164.50  21%4 <
 -13   3  16     12.79    174.80    117.80  21%4 <
 -12  -6  -7     20.05   -128.60    125.90  21%4 <
 -12   2  13    559.26    392.00    141.70  21%4 <
 -12   4  18      1.75      7.00    100.40  21%4 <
 -11   3  15     16.65     59.50    108.90  21%4 <
 -10   4  17      7.80     70.30    101.20  21%4 <
  -7  -5  -8     75.17    104.10    130.50  21%4 <
  -7  -3  -3    973.56    402.60    231.60  21%4 <
  -7   1   7    446.38    369.70    242.80  21%4 <
  -7   3  12    257.62    107.10    152.80  21%4 <
  -6  -6 -11     45.36    156.60    113.60  21%4 <
  -6  -4  -6    135.15    510.20    174.10  21%4 <
  -6   2   9   3176.00   3183.60    241.70  21%4 o
  -6   4  14     98.57   -117.70    124.20  21%4 <
  -5   3  11     28.51     56.00    142.90  21%4 <
  -5   5  16     80.69    102.00    104.90  21%4 <
  -4   4  13     69.14     -0.30    127.50  21%4 <
  -3   5  15      4.52     33.60    107.20  21%4 <
  -2   6  17     48.57     28.50     94.50  21%4 <
  -1  -5 -12     54.73     43.80    106.80  21%4 <
  -1  -3  -7    922.97    366.80    187.10  21%4 <
   0  -6 -15     15.04     12.90     89.20  21%4 <
   0  -4 -10     50.96    163.20    141.60  21%4 <
   0  -2  -5   1259.60   1620.70    290.10  21%4 o
   0   2   5   1602.50   1743.40    304.90  21%4 o
   1  -5 -13    184.63     49.50    119.90  21%4 <
   1  -3  -8     49.34    217.00    195.80  21%4 <
   1   3   7   1176.80    914.40    219.30  21%4 o
   1   5  12     78.85     30.50    135.40  21%4 <
   2  -6 -16      1.38     18.40     94.80  21%4 <
   2  -4 -11    123.47     20.20    148.10  21%4 <
   2   4   9     26.05     74.20    155.80  21%4 <
   2   6  14     29.76    -82.40    113.80  21%4 <
   3  -5 -14     24.04    -47.50    119.30  21%4 <
   3   5  11    200.62    178.90    126.10  21%4 <
   4  -6 -17    139.13    -23.00     97.70  21%4 <
   4   6  13    202.08     22.10    111.50  21%4 <
   7  -5 -17     13.40    -43.20     89.50  21%4 <
   7  -3 -12    298.73    105.60    130.70  21%4 <
   7  -1  -7    714.40    815.50    209.00  21%4 o
   8  -4 -15     11.48     18.20    105.30  21%4 <
   8  -2 -10    296.39    177.40    165.70  21%4 <
   8   0  -5   2677.30   3965.00    307.40  21%4 o
   9  -5 -18     51.65    152.10     92.70  21%4 <
   9  -3 -13     43.13     21.20    139.10  21%4 <
   9   3   2   1010.30    729.60    224.20  21%4 o
   9   5   7    102.18    152.20    152.60  21%4 <
  10  -4 -16     14.61    296.90    107.70  21%4 <
  10   4   4    137.55    242.50    172.80  21%4 <
  10   6   9      0.67   -103.10    126.40  21%4 <
  11   5   6     23.82     19.70    142.60  21%4 <
  12   6   8     56.93    188.30    116.30  21%4 <
  15  -3 -17      7.45     51.90     85.00  21%4 <
  15  -1 -12   1146.30    472.60    135.90  21%4 o
  16  -2 -15     21.21     73.70    106.50  21%4 <
  16   0 -10      5.79    234.00    141.80  21%4 <
  17  -1 -13     34.54    -11.30    125.60  21%4 <
  17   1  -8    912.18    298.10    193.30  21%4 <
  18   0 -11      0.60     39.70    137.40  21%4 <
  19  -1 -14     92.81    217.20    117.20  21%4 <
 -19   1  -1    475.59    395.00    135.30   1%5 <
 -18   0  -4    143.62     70.50    111.80   1%5 <
 -18   4   9    253.03    448.50    150.30   1%5 <
 -17  -1  -7    261.59    223.70    110.20   1%5 <
 -16  -2 -10     26.14     93.90     90.80   1%5 <
 -15   5  13     29.72    156.40    106.80   1%5 <
 -14   4  10    165.11    417.90    130.10   1%5 o
 -13  -1  -6     66.74    283.90    138.20   1%5 <
 -12  -2  -9    657.52    850.10    137.60   1%5 o
 -11  -3 -12    370.63    241.70    106.70   1%5 <
 -11   5  14     35.05    153.30    102.50   1%5 <
 -10  -4 -15     44.01    129.60     86.90   1%5 <
  -7  -3 -11    893.09    650.40    135.90   1%5 o
  -7  -1  -5   1599.20   1487.80    190.90   1%5 o
  -7   3   8   2801.30   3130.60    229.70   1%5 o
  -7   5  15     43.47    275.80    102.40   1%5 <
  -6  -4 -14      9.91    195.70    105.50   1%5 <
  -6  -2  -8    982.62    967.00    160.60   1%5 o
  -5  -5 -17     70.15     70.40     81.90   1%5 <
  -5  -3 -11    140.17    292.60    116.60   1%5 <
  -5   5  15    248.69    218.90    104.20   1%5 <
  -4   4  12    349.45    315.10    137.10   1%5 <
  -3  -1  -4   2407.30   4877.20    308.90   1%5 o
  -3   3   9   2491.00   2388.40    205.40   1%5 o
  -3   5  16     31.17    109.40     96.80   1%5 <
  -2  -4 -13    129.59    149.90    120.50   1%5 <
  -2  -2  -7   4775.10   3926.80    228.90   1%5 o
  -2   2   6   6940.00   7070.00    298.80   1%5 o
  -2   4  13    281.80    397.80    125.20   1%5 o
  -1  -5 -16     22.77     41.10     90.20   1%5 <
  -1  -3 -10    574.91    560.80    142.30   1%5 o
  -1   1   3   8212.00   5228.10    415.60   1%5 o
  -1   5  16     38.15    143.80     96.40   1%5 <
   0   4  13     67.76    238.50    132.80   1%5 <
   1  -1  -3   1754.20   6044.00    415.50   1%5 o
   1   3  10    585.85    570.70    161.10   1%5 o
   1   5  17     43.02     33.00     88.50   1%5 <
   2  -4 -12    100.22    477.00    132.50   1%5 o
   2  -2  -6   1209.10   8363.40    301.80   1%5 o
   2   2   7   3548.90   4501.10    254.20   1%5 o
   2   4  14     19.40    312.60    109.40   1%5 <
   3  -5 -15     20.26    128.40    101.50   1%5 <
   3  -3  -9   2925.00   2709.20    196.00   1%5 o
   3   1   4   2011.40   2899.70    300.10   1%5 o
   3   5  17     37.21    118.90     77.70   1%5 <
   4   4  14     91.72    101.30    113.60   1%5 <
   5   3  11     34.06    273.40    139.60   1%5 <
   6   2   8    678.70   1585.30    182.30   1%5 o
   6   4  15     15.23    -62.90     95.60   1%5 <
   7  -5 -14    127.63    254.60    115.80   1%5 <
   7  -3  -8   1906.70   2504.60    183.80   1%5 o
   7   1   5   2409.80   3516.40    239.20   1%5 o
   7   3  12    360.99     23.60    110.50   1%5 <
   8   0   2  13925.00   6825.50    314.20   1%5 o
   8   4  15    160.38    442.50    105.70   1%5 o
   9   3  12    159.96    182.40    119.70   1%5 <
  10   2   9    897.58    712.90    145.80   1%5 o
  11  -5 -13     47.32    -19.60    115.70   1%5 <
  11   1   6     66.54    423.50    144.80   1%5 <
  11   3  13     55.16     36.80     94.60   1%5 <
  12   0   3   1737.00   1010.10    185.80   1%5 o
  12   2  10     55.34    172.80    112.80   1%5 <
  15  -5 -12    123.04    183.30    118.30   1%5 <
  16   2  11     21.70     56.70     84.30   1%5 <
  17   1   8     37.43     40.20     88.40   1%5 <
  18  -4  -8    249.71    432.30    171.30   1%5 <
  18   0   5     73.26     39.30     98.50   1%5 <
 -20   0  -4     14.42    -22.50    117.20   2%5 <
 -17   5  12    146.82     63.00    121.90   2%5 <
 -15  -3 -12    143.83    -18.20     73.00   2%5 <
 -15  -1  -6    861.75    455.40    114.80   2%5 o
 -15   1   0   1338.60   1953.70    204.90   2%5 o
 -14  -2  -9    722.51    489.30    116.00   2%5 o
 -14   0  -3    160.34     20.30    159.40   2%5 <
 -13  -3 -12    169.28    100.40     79.00   2%5 <
 -13   5  13    385.82    690.70    136.80   2%5 o
 -12   4  10    799.84   1832.80    195.80   2%5 o
 -11   3   7    914.92   1751.00    232.80   2%5 o
 -10  -4 -14      8.72    -10.50     73.80   2%5 <
 -10  -2  -8   1171.40   1639.50    145.90   2%5 o
  -9  -3 -11    689.45    599.60    109.60   2%5 o
  -9  -1  -5    231.77    755.10    167.10   2%5 o
  -9   5  14     29.97      5.50    119.60   2%5 <
  -8  -4 -14     11.16    101.70     80.60   2%5 <
  -8  -2  -8    697.99    395.70    150.40   2%5 <
  -8   4  11    407.08    437.00    154.30   2%5 <
  -8   6  17    149.44    148.30     84.10   2%5 <
  -7   3   8   3526.90   3130.60    229.70   2%5 o
  -7   5  14    194.09    321.30    114.00   2%5 <
  -5  -5 -16    232.17    310.50     81.30   2%5 o
  -5  -3 -10    482.86    869.70    127.70   2%5 o
  -5   5  15    447.96    218.90    104.20   2%5 <
  -4  -4 -13    285.58    521.40    107.40   2%5 o
  -4  -2  -7    332.80    523.30    181.00   2%5 <
  -3  -5 -16    169.18     35.80     70.90   2%5 <
  -3  -3 -10    902.40    398.60    119.40   2%5 o
  -3   5  15     13.55     92.30     87.80   2%5 <
  -2   4  12    174.89    346.60    116.80   2%5 <
  -1   3   9    663.24   1044.30    163.30   2%5 o
  -1   5  16     21.24    143.80     96.40   2%5 <
   0  -4 -12    776.91    724.80    113.10   2%5 o
   1  -5 -15    212.64    214.00     90.80   2%5 <
   1  -3  -9   1222.90    719.40    157.70   2%5 o
   1   5  16     61.40     43.20     79.00   2%5 <
   2   4  13    532.79    141.10     97.60   2%5 <
   3   3  10    324.07    288.90    113.40   2%5 <
   3   5  17     83.43    118.90     77.70   2%5 <
   4  -6 -17    497.35    325.90     81.00   2%5 o
   5  -5 -14    247.07    603.10    114.60   2%5 o
   5  -3  -8    635.50   1853.80    201.60   2%5 o
   5   5  17     59.56    -27.10     66.70   2%5 <
   6  -6 -17    110.53     49.30     81.20   2%5 <
   6  -4 -11    399.51    358.10    142.40   2%5 <
   6   4  14     69.62    151.50     91.90   2%5 <
   7   3  11    731.30    417.20    109.20   2%5 o
   8   2   8    874.05    595.50    123.40   2%5 o
   9  -5 -13     14.87    297.50    113.30   2%5 <
  10  -4 -10    803.78    808.80    170.80   2%5 o
  10   4  15     25.57     38.10     75.70   2%5 <
  11   3  12    373.08     82.60     84.40   2%5 <
  12   2   9    486.83    459.90    109.30   2%5 o
  13  -5 -12    202.04    814.80    141.20   2%5 o
  13  -1   0   5193.00   3279.80    238.10   2%5 o
  13   3  13     12.72    134.10     89.40   2%5 <
  14  -4  -9    891.42   1643.60    187.80   2%5 o
  15   1   7    263.01    339.70    132.90   2%5 <
  16   0   4    327.97    650.30    155.90   2%5 o
  16   2  10     49.74      6.90     75.10   2%5 <
  17  -1   1   2737.30   1202.40    174.30   2%5 o
  18  -4  -8    369.25    432.30    171.30   2%5 <
  20   0   5     14.42   -127.40    109.30   2%5 <
  21  -1   2    520.37    391.10    129.10   2%5 o
 -17  -1  -6    204.29    309.50    104.50   3%5 <
 -17   5  12     44.47     63.00    121.90   3%5 <
 -16   0  -3    316.37    377.80    128.80   3%5 <
 -16   4   9    518.22   1215.10    194.00   3%5 o
 -13  -3 -11     14.64     81.40     90.60   3%5 <
 -12  -4 -14     24.09     -9.10     81.20   3%5 <
 -12  -2  -8    251.72    525.30    122.90   3%5 o
 -11  -1  -5   1465.60   1344.20    158.60   3%5 o
 -11   5  13     23.65     18.70    119.10   3%5 <
 -10   4  10    627.03    887.40    162.00   3%5 o
 -10   6  16     43.01     35.00     94.10   3%5 <
  -8  -4 -13    527.43    435.30    100.80   3%5 o
  -7  -5 -16     54.04    106.80     79.40   3%5 <
  -7  -3 -10    748.64    412.70    127.10   3%5 o
  -6  -2  -7   4164.20   4591.00    218.70   3%5 o
  -6   4  11    534.57    547.10    136.50   3%5 o
  -6   6  17     86.18     52.70     82.60   3%5 <
  -5  -5 -15     99.18    115.20     77.60   3%5 <
  -5   3   8    790.37   1556.10    209.30   3%5 o
  -5   5  14     86.65    403.80    114.50   3%5 o
  -4   4  11    201.68    243.30    133.60   3%5 <
  -4   6  17    343.07    156.20     90.30   3%5 <
  -3  -5 -15     83.56     94.10     88.80   3%5 <
  -2  -4 -12     48.80    280.60    104.90   3%5 <
  -1  -3  -9    642.84    593.70    141.90   3%5 o
  -1   5  15    126.16    117.00     93.80   3%5 <
   0  -6 -17     17.88     36.20     68.20   3%5 <
   0   2   6   7302.10   6215.20    274.00   3%5 o
   0   4  12    496.08    806.90    130.90   3%5 o
   1  -5 -14    406.24    312.70    105.40   3%5 <
   1   3   9    957.49    586.50    151.00   3%5 o
   1   5  15     15.10    119.00     91.20   3%5 <
   2  -6 -17    108.02    113.90     78.90   3%5 <
   2  -4 -11    407.92    402.20    123.60   3%5 o
   3  -5 -14     19.18    220.10    100.90   3%5 <
   3  -3  -8   1143.80   1155.70    195.10   3%5 o
   3   5  16    182.18     41.20     92.80   3%5 <
   4  -4 -11     19.35    330.90    127.40   3%5 <
   4  -2  -5  22259.00  14848.80    399.70   3%5 o
   4   4  13    445.28    440.60    109.80   3%5 o
   5   1   4   3703.10   4639.70    273.90   3%5 o
   5   3  10    340.93    429.70    130.00   3%5 o
   5   5  16    156.08    220.10     81.00   3%5 <
   6  -6 -16    279.52    142.70     92.20   3%5 <
   6   2   7   4454.00   5222.60    227.40   3%5 o
   6   4  13     33.62     10.60     91.10   3%5 <
   7  -5 -13    152.76    395.70    119.50   3%5 o
   8  -4 -10    122.77    414.50    149.20   3%5 <
   8   4  14     10.23     26.40     97.00   3%5 <
   9  -3  -7   9997.60  13602.00    346.20   3%5 o
   9   3  11    310.05    362.50    109.80   3%5 o
  10  -6 -15    130.48    127.30     92.20   3%5 <
  10   0   2   7769.80  10651.30    337.80   3%5 o
  10   2   8   2098.70   1920.80    166.20   3%5 o
  10   4  14     15.50     40.00     68.70   3%5 <
  13  -5 -12    209.44    814.80    141.20   3%5 o
  13   3  12    218.85     21.60     85.60   3%5 <
  14   0   3     69.97     -4.10    146.30   3%5 <
  14   2   9    540.76    332.80    109.10   3%5 o
  15   1   6    385.33    581.30    134.50   3%5 o
  15   3  12    153.86     72.50     79.50   3%5 <
  17  -5 -11     34.58    390.10    135.80   3%5 <
  18   0   4    103.51    101.10    106.90   3%5 <
  19   1   7    158.97    172.50    103.90   3%5 <
 -20   0  -3    201.89    222.80    119.00   4%5 <
 -16  -2  -8    165.21    169.40     98.50   4%5 <
 -15  -1  -5     29.51    429.50    126.50   4%5 o
 -15   5  12     42.80    250.50    121.40   4%5 <
 -14  -2  -8    255.74    290.30    104.90   4%5 <
 -14   4   9    190.51    939.50    182.70   4%5 o
 -13  -1  -5   1459.80   2594.60    173.00   4%5 o
 -13   5  12    195.25    619.50    141.60   4%5 o
 -12  -4 -13     34.02     90.40     74.60   4%5 <
 -12   0  -2    349.08    826.60    189.80   4%5 o
 -12   6  15      7.64     96.60     95.90   4%5 <
 -11  -3 -10    146.41    236.00    101.40   4%5 <
 -10  -2  -7   1070.20   1336.50    155.00   4%5 o
  -9  -5 -15    116.02    100.40     75.00   4%5 <
  -9  -3 -10    195.33    494.90    116.00   4%5 o
  -9   3   7   9192.80  15740.00    365.60   4%5 o
  -9   5  13     49.05    346.20    118.90   4%5 <
  -8  -2  -7   1867.60   1955.60    167.30   4%5 o
  -8   4  10    180.86    600.00    146.70   4%5 o
  -8   6  16     16.75    -13.50     85.10   4%5 <
  -7  -5 -15     25.57     -6.40     77.50   4%5 <
  -7  -1  -4   2319.30   3386.30    242.80   4%5 o
  -7   5  13    259.73    492.50    117.30   4%5 o
  -6  -4 -12     10.49     44.60     93.00   4%5 <
  -6   0  -1  48235.00  37063.80    566.60   4%5 o
  -6   6  16    187.94    244.10     93.60   4%5 <
  -5  -3  -9    220.42    199.70    122.10   4%5 <
  -4  -4 -12     48.97    269.50    101.00   4%5 <
  -4   2   5  10675.00  11188.50    370.60   4%5 o
  -3  -5 -14    169.12    264.30     95.60   4%5 <
  -3  -3  -9    387.13    641.70    140.70   4%5 o
  -3   3   8   1298.60   1682.20    193.30   4%5 o
  -3   5  14     71.41    129.70    100.90   4%5 <
  -2  -6 -17     71.33    167.50     74.00   4%5 <
  -2  -2  -6   3755.90   3721.70    237.70   4%5 o
  -2   4  11    332.28    730.10    123.60   4%5 o
  -2   6  17     85.56    206.90     83.30   4%5 <
  -1  -5 -14     51.60     82.50     94.50   4%5 <
  -1  -1  -3  13567.00   8295.50    418.00   4%5 o
  -1   5  14    222.90    615.10    108.60   4%5 o
   0  -4 -11    243.41     70.70    105.80   4%5 <
   0   6  17     19.55    144.50     78.30   4%5 <
   1   1   3  11606.00   6626.60    400.00   4%5 o
   2  -6 -16     12.48     59.70     78.10   4%5 <
   2   2   6   2384.00   4383.10    247.30   4%5 o
   2   4  12     24.47    198.70    113.10   4%5 <
   3   3   9    290.93    430.20    139.10   4%5 o
   3   5  15     34.56     90.80     88.50   4%5 <
   4  -6 -16    195.57    331.30     97.30   4%5 o
   4   4  12     25.98    219.50    112.40   4%5 <
   5  -5 -13    132.28     71.10    105.90   4%5 <
   5   5  15     88.81     56.70     88.40   4%5 <
   6  -4 -10    995.18   1577.00    152.40   4%5 o
   7  -3  -7   5631.80   5993.70    272.70   4%5 o
   7   1   4    949.61    944.20    210.10   4%5 o
   7   3  10    451.57    520.20    132.50   4%5 o
   7   5  16     33.06    167.30     90.20   4%5 <
   8  -6 -15     58.96     44.10     84.90   4%5 <
   8   2   7   3107.30   2666.90    190.10   4%5 o
   8   4  13    395.11    300.80    108.10   4%5 <
  10  -6 -15     59.97    127.30     92.20   4%5 <
  11  -5 -12    195.19    269.70    123.70   4%5 <
  11   1   5    493.82    904.70    160.50   4%5 o
  12  -4  -9    759.03    574.80    160.90   4%5 o
  12   2   8    287.55    319.00    127.40   4%5 <
  12   4  14     15.00     10.90     78.60   4%5 <
  13  -3  -6   2895.30   3673.20    288.10   4%5 o
  13   3  11      8.89     73.70     87.10   4%5 <
  15  -5 -11    153.32    210.40    133.90   4%5 <
  15  -1   0   1103.10   1080.40    213.10   4%5 o
  16   0   3    278.46    246.00    146.50   4%5 <
  16   2   9     32.33     32.10     91.10   4%5 <
  17   1   6    204.62    247.90    116.40   4%5 <
  20   0   4     30.82     73.50    103.90   4%5 <
 -19   1   0     59.43    215.00    152.20   5%5 <
 -18  -2  -8    118.56    143.50     93.90   5%5 <
 -17  -1  -5    177.98     63.50    121.80   5%5 <
 -15  -3 -10     61.39     74.40     86.90   5%5 <
 -15   3   6   1088.60   1998.50    278.90   5%5 o
 -14   0  -2    128.49    666.20    177.10   5%5 o
 -14   4   9    230.42    939.50    182.70   5%5 o
 -13  -3 -10    154.91    213.80    102.60   5%5 <
 -12  -4 -12     41.19     18.00     83.70   5%5 <
 -12  -2  -7    152.38    237.40    120.80   5%5 <
 -12   6  15      7.44     96.60     95.90   5%5 <
 -11   5  12    257.57    286.50    125.50   5%5 <
 -10  -4 -12      9.83    157.80     93.60   5%5 <
 -10   6  15     83.18    231.90     99.30   5%5 <
  -9  -1  -4    234.13   1136.80    197.90   5%5 o
  -8  -4 -12    508.21    649.80    114.60   5%5 o
  -7  -5 -14     51.06    144.10     86.40   5%5 <
  -7  -3  -9    413.52    447.40    130.00   5%5 o
  -7   3   7   6694.30   8842.50    298.80   5%5 o
  -6   4  10   1138.80   1433.80    163.10   5%5 o
  -5  -5 -14     36.60     29.70     84.20   5%5 <
  -5   5  13    122.15    209.00    113.50   5%5 <
  -4  -4 -11    499.96    379.40    111.70   5%5 o
  -4  -2  -6   4920.40   3017.10    235.70   5%5 o
  -4   6  16    279.56    441.60     99.50   5%5 o
  -2  -6 -16    235.60     66.20     84.40   5%5 <
  -2  -4 -11    199.39    339.00    115.20   5%5 <
  -2   6  16     19.61    124.40     83.90   5%5 <
  -1  -3  -8   5732.80   6416.70    249.60   5%5 o
  -1   3   8    108.12    478.20    170.50   5%5 <
   0  -6 -16     67.86     38.90     82.30   5%5 <
   0   4  11     93.85    104.30    114.40   5%5 <
   1  -5 -13    250.79    576.80    114.70   5%5 o
   1  -3  -8    995.42    985.50    188.00   5%5 o
   1   5  14     33.68      2.70     89.20   5%5 <
   2  -2  -5  30420.00  30017.40    485.40   5%5 o
   2   6  17     46.75     89.90     74.90   5%5 <
   3  -5 -13    193.61    508.10    113.20   5%5 o
   3   5  14    405.84    381.50    105.70   5%5 o
   4  -6 -15     31.79    122.10     96.40   5%5 <
   4  -4 -10   1164.90   1095.20    154.10   5%5 o
   4   2   6   6012.00   3678.80    226.40   5%5 o
   5   3   9    324.91    191.50    134.30   5%5 <
   5   5  15    117.45     56.70     88.40   5%5 <
   6  -6 -15    171.78     18.00     92.60   5%5 <
   6   4  12     39.94    130.90    101.40   5%5 <
   7  -5 -12    452.29    747.70    125.10   5%5 o
   7  -3  -7   6947.00   5993.70    272.70   5%5 o
   7   5  15     28.34     54.40     84.80   5%5 <
   9  -5 -12    216.81    372.30    126.20   5%5 <
   9   3  10    163.70    324.80    125.20   5%5 <
   9   5  15     80.06    150.60     80.30   5%5 <
  10  -6 -14    443.83    890.60    116.80   5%5 o
  10  -4  -9    213.23   1377.00    174.50   5%5 o
  10   2   7    752.39   1245.30    149.30   5%5 o
  10   4  13     46.33     80.80     92.50   5%5 <
  11   3  10    272.19    237.90    111.30   5%5 <
  12  -6 -14    163.75    332.20    110.40   5%5 o
  12   0   2    231.46    503.60    194.20   5%5 <
  12   4  13     33.88     64.10     84.40   5%5 <
  13  -5 -11    350.10    446.40    137.40   5%5 o
  13   1   5   3745.80   2901.30    199.20   5%5 o
  14   2   8     75.05    136.30    124.00   5%5 <
  15   3  11    114.58     14.40     86.20   5%5 <
  16  -4  -8    352.48    400.30    189.00   5%5 <
  19   1   6     62.97     71.30    104.00   5%5 <
  21  -1   1     34.63    179.90    128.50   5%5 <
 -21   1   0    461.27    871.60    151.60   6%5 o
 -19  -1  -5    155.14    212.10    106.60   6%5 <
 -17   5  11     82.88    348.70    124.70   6%5 <
 -16  -2  -7    193.00    320.30    106.80   6%5 <
 -16   0  -2   3443.50   3486.10    208.50   6%5 o
 -14  -4 -12     41.30     84.10     75.90   6%5 <
 -14  -2  -7     30.97    188.30    113.80   6%5 <
 -12   4   9    319.14    563.10    163.70   6%5 o
 -11  -3  -9    229.36    251.60    113.10   6%5 <
 -11  -1  -4     75.65    504.50    151.70   6%5 o
  -9  -5 -14    113.64    140.30     83.70   6%5 <
  -9  -3  -9    239.97    338.80    112.30   6%5 o
  -9   5  12     24.07     42.30    121.10   6%5 <
  -8  -4 -11    742.63    451.60    102.40   6%5 o
  -8   6  15     92.59    363.60     99.30   6%5 o
  -7   3   7   6737.00   8842.50    298.80   6%5 o
  -6  -4 -11    240.10    247.60    113.30   6%5 <
  -6  -2  -6   9351.30   6586.20    258.10   6%5 o
  -6   6  15     50.49     82.90     97.20   6%5 <
  -4  -6 -16     71.60     51.10     74.40   6%5 <
  -4   4  10    829.08    992.00    153.30   6%5 o
  -3  -5 -13    124.80     52.50     95.60   6%5 <
  -3  -3  -8   3158.10   1875.90    181.40   6%5 o
  -3  -1  -3   4449.10   3323.00    339.20   6%5 o
  -3   5  13    386.42    590.90    118.00   6%5 o
  -2   2   5  24326.00  24057.30    453.50   6%5 o
  -1  -5 -13    299.07    154.60    104.50   6%5 <
  -1   5  13    291.19    536.40    117.50   6%5 o
   0  -6 -15     43.77     51.40     83.60   6%5 <
   0  -4 -10    124.58    463.90    119.80   6%5 o
   0   6  16     91.03    162.00     88.40   6%5 <
   1   3   8   5003.20   6508.60    249.40   6%5 o
   2  -6 -15     40.62     93.80     92.30   6%5 <
   2  -4 -10   2528.50   1958.40    169.80   6%5 o
   2   4  11    219.07    469.70    122.10   6%5 o
   2   6  16    216.73    135.50     81.40   6%5 <
   3   1   3   3877.40   2504.80    323.30   6%5 o
   3   5  14    287.07    381.50    105.70   6%5 o
   4   4  11    373.76    482.00    120.10   6%5 o
   5  -5 -12     41.07    208.10    122.70   6%5 <
   5  -3  -7   4931.50   5433.00    256.50   6%5 o
   5   5  14     14.13     -9.50     97.30   6%5 <
   6   2   6   9353.30   6526.50    250.20   6%5 o
   7   3   9    331.36    507.90    136.70   6%5 o
   7   5  14     40.03    135.70     85.10   6%5 <
   8  -6 -14    160.66    248.80    108.00   6%5 <
   8  -4  -9    285.93    919.50    160.60   6%5 o
   8  -2  -4  22665.00  27994.50    525.10   6%5 o
   8   4  12    465.07    712.70    111.90   6%5 o
   9   1   4    131.45    809.90    205.00   6%5 o
   9   5  15     52.60    150.60     80.30   6%5 <
  10  -6 -14    558.17    890.60    116.80   6%5 o
  10   4  12     35.45   -120.10     93.30   6%5 <
  11  -5 -11     84.21     -4.40    125.00   6%5 <
  12   2   7    264.71    388.90    130.10   6%5 <
  13  -5 -11    172.76    446.40    137.40   6%5 o
  13   3  10    157.78    184.50    103.20   6%5 <
  14  -6 -13     82.62     32.50    106.50   6%5 <
  15   1   5     74.40    459.70    138.10   6%5 o
  15   3  10     20.45    -31.90     79.70   6%5 <
  16   2   8     19.41    143.20    102.70   6%5 <
  17  -1   0    458.31    438.40    208.50   6%5 <
  18   2   8     79.06     53.80     85.70   6%5 <
 -20   0  -2    340.41     37.50    133.20   7%5 <
 -18  -2  -7    309.44     94.60     86.90   7%5 <
 -18   0  -2    320.86    108.80    142.50   7%5 <
 -17  -3  -9     25.09    -41.20     78.30   7%5 <
 -15  -3  -9    124.92     91.30     89.20   7%5 <
 -15  -1  -4    459.64    269.60    156.10   7%5 <
 -15   5  11    195.11    206.00    132.90   7%5 <
 -14  -4 -11     72.64     12.60     74.80   7%5 <
 -13  -1  -4   1970.20   1813.50    168.50   7%5 o
 -13   5  11     52.85    260.80    127.90   7%5 <
 -12  -4 -11     25.19     78.30     86.30   7%5 <
 -12   6  14    194.19    363.50    111.10   7%5 o
 -10  -4 -11     70.64     46.70     88.90   7%5 <
 -10  -2  -6     52.98    -52.10    126.00   7%5 <
 -10   4   9    318.43    702.10    176.30   7%5 o
 -10   6  14    362.82    662.10    110.90   7%5 o
  -9  -5 -13    195.22    154.40     83.10   7%5 <
  -8   4   9    342.87    336.00    152.20   7%5 <
  -7  -5 -13      6.63     84.60     76.10   7%5 <
  -7  -3  -8    735.25    321.50    125.00   7%5 <
  -7   5  12    255.63    473.50    126.90   7%5 o
  -6  -6 -15     63.52    128.10     70.80   7%5 <
  -5  -5 -13    253.45    167.00     81.10   7%5 <
  -5  -3  -8    868.98   1329.30    142.20   7%5 o
  -5  -1  -3   4973.60   2936.50    315.20   7%5 o
  -5   3   7   6812.20   5838.90    262.00   7%5 o
  -5   5  12    141.17    206.20    108.60   7%5 <
  -4  -6 -15     22.30     -0.80     75.50   7%5 <
  -4  -4 -10     72.76    140.80    105.40   7%5 <
  -4   6  15     44.21    320.80     90.30   7%5 o
  -2  -6 -15    162.01     41.60     77.30   7%5 <
  -2  -4 -10    157.07    153.30    115.00   7%5 <
  -2   4  10   1905.60   2161.20    164.40   7%5 o
  -2   6  15     42.58     14.20     79.90   7%5 <
   0  -2  -5   3196.60   5072.00    299.70   7%5 o
   0   2   5   3491.20   4134.10    274.30   7%5 o
   0   4  10    247.73    390.30    120.40   7%5 o
   0   6  15     15.60     -6.70     79.00   7%5 <
   1  -5 -12    142.01    170.60    105.90   7%5 <
   1   5  13     56.93    218.80     88.60   7%5 <
   3  -5 -12    111.82     60.40     98.80   7%5 <
   3  -3  -7    297.46    691.50    192.10   7%5 o
   3   3   8   2868.10   2231.70    169.50   7%5 o
   3   5  13    124.80     -8.00    100.50   7%5 <
   4  -6 -14    341.34    299.80     97.70   7%5 o
   4   6  16     64.86    145.40     71.70   7%5 <
   5   3   8    739.69   1084.10    146.50   7%5 o
   6  -6 -14      9.67    164.60     91.40   7%5 <
   6  -4  -9   1959.30   2089.30    178.20   7%5 o
   6   4  11     61.80    241.20    101.20   7%5 <
   8   2   6   2414.20   2122.60    175.60   7%5 o
   8   4  11    766.65    361.80    108.90   7%5 o
   9  -5 -11    169.84    104.20    121.90   7%5 <
   9   5  14    145.96    143.20     80.20   7%5 <
  11  -3  -6    108.20    673.30    217.20   7%5 o
  11   1   4     30.84     69.70    142.10   7%5 <
  11   3   9     84.55    116.60    108.00   7%5 <
  12  -6 -13    303.14    589.40    115.50   7%5 o
  12   4  12     15.23     18.30     73.50   7%5 <
  14  -4  -8    779.64    705.30    181.50   7%5 o
  14   2   7     99.20    176.60    110.00   7%5 <
  14   4  12     66.22    143.50     74.70   7%5 <
  17  -5 -10     95.86     56.70    127.50   7%5 <
  17   1   5    119.77    210.40    114.50   7%5 <
  19   1   5    102.15     26.20    114.40   7%5 <
 -19  -1  -4    140.47    188.50    140.50   8%5 <
 -18   4   8    224.37    679.80    176.90   8%5 o
 -17  -1  -4     65.97    191.30    136.90   8%5 <
 -16  -2  -6    100.99    154.80    130.80   8%5 <
 -14  -2  -6     48.54    405.40    134.60   8%5 o
 -14   6  13     85.83    176.90    109.50   8%5 <
 -13   5  11     89.12    260.80    127.90   8%5 <
 -12  -2  -6     73.89    444.20    140.90   8%5 o
 -11  -5 -13      5.08     31.30     73.80   8%5 <
 -11  -3  -8    754.06    674.20    142.80   8%5 o
 -11   5  11    134.40    297.20    126.90   8%5 <
 -10   0  -1  16014.00  25861.30    470.10   8%5 o
  -9  -3  -8    167.02     21.00    131.50   8%5 <
  -8  -4 -10    185.69    284.10    124.50   8%5 <
  -8   2   4  26894.00  30153.40    512.50   8%5 o
  -8   6  14    180.69    261.40    106.60   8%5 <
  -7  -1  -3   5568.70   7640.20    322.70   8%5 o
  -6  -4 -10    110.43    101.10    127.70   8%5 <
  -6   4   9   1013.10   1996.10    179.60   8%5 o
  -6   6  14     15.90    142.20    104.00   8%5 <
  -5  -5 -12    357.33    426.80    116.30   8%5 o
  -4  -4 -10    109.22    140.80    105.40   8%5 <
  -4   6  14    190.76    320.40    108.90   8%5 <
  -3  -5 -12     26.80    -93.90    117.20   8%5 <
  -3   3   7   1192.30   1099.40    218.30   8%5 o
  -3   5  12     87.20    139.40    104.80   8%5 <
  -2  -6 -14     63.18     66.80     95.80   8%5 <
  -2  -2  -5  24954.00  13705.20    360.20   8%5 o
  -1  -5 -12     77.59    -39.60    100.30   8%5 <
  -1   3   7   2109.90   4576.90    248.70   8%5 o
  -1   5  12     41.72     32.80    121.40   8%5 <
   0  -6 -14    211.87    140.20    107.70   8%5 <
   1  -3  -7   1899.20   2292.40    226.20   8%5 o
   1   5  12     54.45    312.90    113.30   8%5 <
   2  -6 -14    312.41    303.40     94.50   8%5 o
   2  -4  -9    215.46    628.50    151.80   8%5 o
   2   2   5  23548.00  18214.70    393.60   8%5 o
   2   4  10    118.36      8.10    126.70   8%5 <
   2   6  15    126.43     44.70     87.40   8%5 <
   4  -4  -9   1786.10   1642.30    176.30   8%5 o
   4   4  10    120.07     22.80    120.00   8%5 <
   4   6  15     15.42     64.30     92.70   8%5 <
   5  -5 -11    549.19    804.10    145.50   8%5 o
   5   1   3   5923.20   4151.00    325.80   8%5 o
   5   5  13    224.11    327.50     98.90   8%5 o
   6   6  15     50.49     -7.80     91.50   8%5 <
   7  -5 -11     76.82    370.40    128.70   8%5 <
   7   3   8    148.75    192.80    140.80   8%5 <
   7   5  13      9.66    132.00    106.30   8%5 <
   8  -6 -13    175.17    315.90    114.70   8%5 <
   9  -3  -6   3710.00   5553.30    272.70   8%5 o
   9   5  13    192.67     89.50    103.20   8%5 <
  10  -6 -13    167.23    184.90    111.10   8%5 <
  10   2   6    144.55    148.40    146.90   8%5 <
  10   4  11    107.97    167.70    114.60   8%5 <
  12  -4  -8     49.51    107.30    166.10   8%5 <
  12   4  11     40.40    126.80    107.90   8%5 <
  13   1   4    999.22   1743.90    183.00   8%5 o
  13   3   9    396.43    419.50    128.10   8%5 o
  15  -5 -10    215.83    138.40    125.90   8%5 <
  15   3   9    259.67    159.70    115.60   8%5 <
  16   0   2   3336.40   5666.10    268.90   8%5 o
  18   2   7    202.36    184.50    105.80   8%5 <
  19  -1   0    299.41    278.70    187.70   8%5 <
  20  -4  -7    353.21    914.50    214.00   8%5 o
 -19  -1  -4     92.96    188.50    140.50   9%5 <
 -18  -2  -6    521.95    331.00    130.30   9%5 <
 -17  -3  -8    258.35    119.20    106.80   9%5 <
 -16  -2  -6    225.53    154.80    130.80   9%5 <
 -16   4   8    198.70    234.80    166.30   9%5 <
 -15  -3  -8     95.14    140.10    120.70   9%5 <
 -15   1   1   1905.20   2891.50    272.50   9%5 o
 -14  -4 -10     27.88     68.50    100.80   9%5 <
 -14   4   8   1485.00    756.40    177.20   9%5 o
 -14   6  13    104.38    176.90    109.50   9%5 <
 -13  -3  -8   1074.60    719.30    139.70   9%5 o
 -12  -4 -10     11.48    132.00    114.00   9%5 <
 -12   6  13    508.11    956.30    128.60   9%5 o
 -11  -5 -12    152.61     36.90    100.30   9%5 <
 -11  -3  -8   1254.40    674.20    142.80   9%5 o
 -11   3   6    355.00   1010.80    216.40   9%5 o
 -10  -4 -10    263.63    320.00    110.90   9%5 <
 -10   6  13    207.78    194.70    114.60   9%5 <
  -9  -5 -12    503.01    298.90    110.00   9%5 <
  -9   5  11    208.00    143.20    130.40   9%5 <
  -8  -6 -14    167.44     56.90     90.60   9%5 <
  -8  -4 -10    280.62    284.10    124.50   9%5 <
  -7  -5 -12     71.13    -51.40     97.70   9%5 <
  -7  -1  -3   8475.50   7640.20    322.70   9%5 o
  -7   5  11    287.55    473.40    136.90   9%5 o
  -6  -6 -14     87.02     30.70     96.50   9%5 <
  -5  -5 -12    723.09    426.80    116.30   9%5 o
  -4  -6 -14    260.49    161.40    101.90   9%5 <
  -4  -2  -5   5523.00   6579.80    287.40   9%5 o
  -4   4   9   1902.20   2259.00    184.20   9%5 o
  -4   6  14    253.85    320.40    108.90   9%5 <
  -3  -3  -7   1414.40   1878.80    211.20   9%5 o
  -2  -6 -14    145.57     66.80     95.80   9%5 <
  -2   4   9    280.17    547.80    158.50   9%5 o
  -2   6  14    630.00    496.90    114.00   9%5 o
  -1  -3  -7   3639.20   2250.90    223.90   9%5 o
  -1   3   7   3354.60   4576.90    248.70   9%5 o
   0  -4  -9    344.98    667.30    155.70   9%5 o
   0   6  14    129.44    204.20    104.40   9%5 <
   1   3   7   3757.50   2195.40    219.60   9%5 o
   1   5  12     55.74    312.90    113.30   9%5 <
   2  -4  -9    230.70    628.50    151.80   9%5 o
   3  -5 -11   1007.10   1293.60    157.10   9%5 o
   3   5  12     82.33     84.90    116.60   9%5 <
   4  -6 -13   1057.80   1156.30    129.40   9%5 o
   4   2   5   7052.50   5818.90    297.20   9%5 o
   4   4  10    134.80     22.80    120.00   9%5 <
   5  -7 -15     60.04     20.30     88.20   9%5 <
   5  -5 -11    587.98    804.10    145.50   9%5 o
   6  -6 -13    102.10    435.20    115.80   9%5 o
   6   4  10     43.48     20.80    127.70   9%5 <
   6   6  15    106.25     -7.80     91.50   9%5 <
   7  -7 -15    132.72    152.10    100.20   9%5 <
   7   1   3   6075.60   7778.00    331.40   9%5 o
   9   3   8    338.16    202.80    138.20   9%5 <
   9   5  13    279.92     89.50    103.20   9%5 <
  10  -4  -8    967.48    844.50    171.60   9%5 o
  11   5  13     14.16     69.80     91.40   9%5 <
  12   2   6    265.57    456.70    159.40   9%5 <
  12   4  11     79.49    126.80    107.90   9%5 <
  13  -5 -10   1074.90   1185.40    157.40   9%5 o
  14  -6 -12    612.49    716.50    126.20   9%5 o
  14   4  11     37.34     12.10     97.20   9%5 <
  15   1   4    887.66    359.80    171.70   9%5 <
  15   3   9    390.08    159.70    115.60   9%5 <
  17   3   9     12.60    -22.40    102.40   9%5 <
  18   0   2    269.97    178.40    172.40   9%5 <
  18   2   7    454.20    184.50    105.80   9%5 <
 -18  -2  -6    478.77    331.00    130.30  10%5 <
 -17  -3  -8    126.03    119.20    106.80  10%5 <
 -17   5  10    115.74     58.50    121.20  10%5 <
 -15  -3  -8     82.56    140.10    120.70  10%5 <
 -15   5  10    291.62    122.60    125.20  10%5 <
 -14  -4 -10     27.22     68.50    100.80  10%5 <
 -12  -4 -10     29.29    132.00    114.00  10%5 <
 -12   0  -1  18071.00  20203.90    415.10  10%5 o
 -12   4   8     37.97    282.60    156.70  10%5 <
 -11  -5 -12    150.89     36.90    100.30  10%5 <
 -10   6  13    149.97    194.70    114.60  10%5 <
  -9  -5 -12    508.26    298.90    110.00  10%5 <
  -9  -1  -3   1167.70   2198.60    241.60  10%5 o
  -9   3   6   5366.20   6234.30    280.00  10%5 o
  -8  -6 -14    182.54     56.90     90.60  10%5 <
  -8  -2  -5    468.46    799.70    171.70  10%5 o
  -8   6  13    332.28    452.60    117.70  10%5 o
  -6  -2  -5   4118.80   1989.60    237.90  10%5 o
  -6   6  13    117.11    250.10    110.30  10%5 <
  -5  -3  -7   2912.90   2337.80    176.40  10%5 o
  -5   5  11    612.05    388.50    140.00  10%5 <
  -4  -4  -9    992.85    901.90    133.50  10%5 o
  -3  -5 -11    739.06    424.40    109.20  10%5 o
  -3  -3  -7   1610.50   1878.80    211.20  10%5 o
  -3   5  11    934.90   1296.70    139.10  10%5 o
  -2  -4  -9    184.11    185.50    127.90  10%5 <
  -2   4   9    212.32    547.80    158.50  10%5 o
  -1  -5 -11     33.94    152.30    107.10  10%5 <
   0  -6 -13    191.92    222.60     97.20  10%5 <
   0  -4  -9    211.02    667.30    155.70  10%5 o
   0   4   9     92.13    395.80    135.40  10%5 <
   0   6  14    197.96    204.20    104.40  10%5 <
   1  -7 -15     36.18    -39.80     80.50  10%5 <
   1  -5 -11    892.51    750.30    136.20  10%5 o
   1   3   7   3737.40   2195.40    219.60  10%5 o
   2  -6 -13    175.35      8.20     98.30  10%5 <
   2   6  14     66.04     23.40     93.80  10%5 <
   3  -7 -15     18.33     32.10     76.70  10%5 <
   3   3   7   2470.80   1920.10    188.50  10%5 o
   4  -6 -13    995.06   1156.30    129.40  10%5 o
   4   2   5   3302.40   5818.90    297.20  10%5 o
   4   6  14    137.16    215.00     97.80  10%5 <
   5  -7 -15     45.36     20.30     88.20  10%5 <
   5   5  12    309.44    237.50    122.20  10%5 <
   6   2   5   3375.10   1576.50    208.70  10%5 o
   7  -3  -6  14800.00  16497.00    375.40  10%5 o
   7   1   3   9228.90   7778.00    331.40  10%5 o
   7   5  12    166.54    114.40    100.40  10%5 <
   8  -4  -8   2179.70   1669.40    184.20  10%5 o
   8   4  10    344.92    417.10    133.00  10%5 o
   9  -5 -10    450.96    245.90    131.70  10%5 <
  10  -6 -12     47.40     90.00    105.70  10%5 <
  10   0   1  29718.00  31707.90    515.50  10%5 o
  10   4  10    260.06    148.20    108.10  10%5 <
  11  -5 -10    200.56    606.90    141.40  10%5 o
  11   3   8   1194.10    873.90    160.20  10%5 o
  12  -6 -12    196.68     22.90    112.50  10%5 <
  13   3   8    770.02    327.50    120.70  10%5 <
  14   2   6     30.73    183.90    147.10  10%5 <
  15   1   4   1147.50    359.80    171.70  10%5 <
  17   1   4    174.16     57.40    157.00  10%5 <
  18   0   2    508.87    178.40    172.40  10%5 <
 -14   0  -1   2382.30   2035.60    234.90  11%5 o
 -14   6  12    504.42    493.30    114.10  11%5 o
 -13  -1  -3   2160.90    994.60    162.20  11%5 o
 -13   5  10    474.53   1030.50    149.30  11%5 o
 -12  -2  -5    687.95    622.80    139.60  11%5 o
 -11  -3  -7    903.52    739.20    126.20  11%5 o
 -11  -1  -3    384.63   1132.90    189.50  11%5 o
 -11   5  10    654.86    832.20    141.70  11%5 o
 -10  -4  -9    652.34    293.10    104.80  11%5 <
 -10  -2  -5    188.03    177.60    144.20  11%5 <
 -10   4   8    833.74    847.20    168.60  11%5 o
  -9  -5 -11    774.91    481.00    100.80  11%5 o
  -9  -3  -7    522.27    372.50    120.90  11%5 o
  -8  -6 -13    181.78     12.10     75.90  11%5 <
  -8  -4  -9    537.63    162.70    109.30  11%5 <
  -8  -2  -5    203.18    799.70    171.70  11%5 o
  -8   4   8   1964.70   1631.90    174.50  11%5 o
  -7  -5 -11     10.73    108.70    100.50  11%5 <
  -7  -3  -7   1144.80    372.50    138.40  11%5 <
  -7   3   6  14494.00  16410.20    361.60  11%5 o
  -7   7  15    130.77    192.20     93.30  11%5 <
  -6  -6 -13     87.12    206.20     85.30  11%5 <
  -6  -4  -9    332.14    334.10    120.60  11%5 <
  -5  -5 -11     31.61    -85.40    100.80  11%5 <
  -5   7  15     28.57     56.70     78.80  11%5 <
  -4  -6 -13    685.53    448.10    100.20  11%5 o
  -4  -4  -9    975.33    901.90    133.50  11%5 o
  -4   2   4  29889.00  31945.40    508.80  11%5 o
  -4   6  13    660.34    694.90    117.80  11%5 o
  -3  -5 -11    754.97    424.40    109.20  11%5 o
  -3   7  15     26.67    -51.80     80.10  11%5 <
  -2  -6 -13      8.39    -27.20     87.20  11%5 <
  -2   6  13     75.02    131.50     96.90  11%5 <
  -1  -7 -15     38.14     37.60     73.60  11%5 <
[truncated: 218,638 more chars]
