# Supplementary material for: Accurate structure models and absolute configuration determination using dynamical effects in continuous-rotation 3D electron diffraction data
Source: Nat Chem. 2023 Apr 20;15(6):848–55. doi: 10.1038/s41557-023-01186-1 (PMC10239730; doi:10.1038/s41557-023-01186-1)
Supplement: Supplementary file 5 — Source data for Supplementary Fig. 1. [file 41557_2023_1186_MOESM5_ESM.xlsx]

## Sheet: Sheet1
				static 3D ED	static 3D ED		continuous-rotation 3D ED	continuous-rotation 3D ED		precession-assisted 3D ED	precession-assisted 3D ED	precession-assisted 3D ED
Year	annual 3D ED structure determinations	accumulated 3D ED structure determinations		kinematical refinement	structure solution		kinematical refinement	structure solution		dynamical refinement	kinematical refinement	structure solution
2007	0	0		0	0		0	0		0	0	0
2008	0	0		0	0		0	0		0	0	0
2009	2	2		0	1		0	0		0	1	0
2010	7	9		1	3		0	0		0	4	1
2011	14	23		2	4		0	0		0	11	6
2012	9	32		4	5		0	0		1	15	7
2013	21	53		7	9		0	0		2	24	11
2014	27	80		22	12		0	0		2	28	16
2015	28	108		26	17		2	1		8	37	17
2016	28	136		28	21		5	1		15	47	19
2017	21	157		33	24		7	1		21	50	21
2018	75	232		37	29		32	8		28	63	35
2019	64	296		38	35		63	9		37	68	46
2020	60	356		40	37		84	22		45	75	53
