# Supplementary material for: Accurate structure models and absolute configuration determination using dynamical effects in continuous-rotation 3D electron diffraction data
Source: Nat Chem. 2023 Apr 20;15(6):848–55. doi: 10.1038/s41557-023-01186-1 (PMC10239730; doi:10.1038/s41557-023-01186-1)
Supplement: Supplementary file 6 — Source data for Supplementary Fig. 4b. [file 41557_2023_1186_MOESM6_ESM.xlsx]

## Sheet: Tabelle1
	MBBF4 #5			MBBF4 #6			Carbamazepine #1
DSg	Rall		DSg	Rall		DSg	Rall
6.17728e-05	0.33428		4.52494e-05	0.289453		7.74141e-05	0.292977
0.00017516	0.217922		0.000146264	0.226893		0.000212257	0.301786
0.000280557	0.191178		0.000243345	0.184317		0.000373759	0.239248
0.000376401	0.215688		0.000345733	0.195698		0.000542611	0.240872
0.000480873	0.199275		0.000453057	0.203838		0.000713099	0.200822
0.000584965	0.179284		0.000561407	0.218401		0.000890739	0.197362
0.000693616	0.155556		0.00067222	0.204154		0.00103693	0.188901
0.000802367	0.190076		0.000784613	0.234431		0.00115706	0.145404
0.000915402	0.205962		0.000887792	0.244543		0.00128214	0.186646
0.0010196	0.235652		0.000994874	0.219685		0.00141813	0.214168
0.00115531	0.230074		0.00109948	0.202392		0.00158493	0.168875
0.0012719	0.215025		0.00121328	0.252647		0.00173873	0.193013
0.00137513	0.1956		0.00131889	0.191154		0.00187939	0.203858
0.00150144	0.166679		0.00145076	0.248445		0.00201779	0.160502
0.00163907	0.211939		0.00158254	0.210016		0.00221434	0.22389
0.00176561	0.199686		0.00170631	0.203946		0.00240698	0.160017
0.00188169	0.235149		0.00182439	0.237057		0.00257593	0.119691
0.00198894	0.215173		0.001961	0.184671		0.00274663	0.192523
0.00211052	0.180326		0.00207301	0.241696		0.00290468	0.167377
0.00224161	0.207639		0.00219636	0.2026		0.00306984	0.186657
0.00236162	0.213286		0.00233566	0.239182		0.00325939	0.170341
0.00249581	0.241875		0.0024926	0.257978		0.0034683	0.171577
0.00263482	0.201471		0.00263919	0.203332		0.00363895	0.162102
0.00275823	0.203774		0.00278262	0.219808		0.0038328	0.170336
0.00289703	0.260537		0.00293283	0.262734		0.00402487	0.200062
0.00304784	0.211192		0.00307308	0.214292		0.00421378	0.17464
0.00319541	0.172932		0.003243	0.170342		0.00438231	0.148658
0.00333593	0.146422		0.00339429	0.206374		0.00454651	0.170308
0.00349117	0.211659		0.00355023	0.228572		0.00473226	0.128719
0.00363153	0.196785		0.00373521	0.221501		0.00491518	0.14644
0.00377485	0.186768		0.00390487	0.182326		0.0051236	0.149396
0.00393399	0.239938		0.00407626	0.195372		0.0053176	0.162893
0.00408081	0.237944		0.00427091	0.214605		0.00553335	0.141802
0.00424231	0.232364		0.00442706	0.204217		0.00574341	0.162241
0.00440521	0.209669		0.00461094	0.20805		0.00593096	0.186184
0.00458776	0.234596		0.00481736	0.202404		0.00613844	0.139148
0.00477533	0.235255		0.00501435	0.21694		0.00633292	0.149492
0.0049605	0.222992		0.0052154	0.192577		0.00651386	0.205773
0.00516326	0.273177		0.00543906	0.228365		0.00673197	0.158036
0.00535863	0.276496		0.00562778	0.221173		0.00697481	0.153492
0.00553537	0.268928		0.00583403	0.213596		0.0071851	0.144982
0.00578202	0.234787		0.00603388	0.2356		0.00738518	0.17815
0.00603184	0.257132		0.00625134	0.235283		0.0075834	0.136747
0.00628633	0.318221		0.00649733	0.274283		0.00777756	0.151901
0.00651985	0.307328		0.00675256	0.255385		0.00805291	0.146852
0.00677738	0.310267		0.00704693	0.271765		0.0083043	0.17257
0.00703426	0.288953		0.00732923	0.297046		0.00854174	0.167679
0.0073503	0.377266		0.00764449	0.311852		0.00876123	0.195412
0.00767649	0.332713		0.00805731	0.253409		0.00903159	0.127594
0.00804271	0.327969		0.00845927	0.358424		0.0092848	0.152884
0.00841077	0.324326		0.00885345	0.314375		0.00952694	0.153236
0.00889307	0.384688		0.0093324	0.358982		0.00980642	0.134694
0.00946348	0.360539		0.0100572	0.339761		0.010081	0.190224
0.0101374	0.382842		0.0112943	0.357451		0.0103962	0.167737
0.0111629	0.38418					0.0106862	0.173912
						0.0109655	0.130797
						0.0112664	0.194116
						0.0115824	0.185805
						0.0119102	0.165539
						0.0122253	0.194025
						0.0125728	0.205247
						0.0129774	0.207111
						0.0133815	0.185277
						0.0137931	0.189526
						0.0142544	0.1658
						0.0146834	0.200201
						0.0151279	0.155902
						0.0156622	0.17176
						0.0161685	0.170836
						0.0167137	0.20191
						0.0174318	0.215037
						0.0183699	0.222075
						0.0193471	0.191064
						0.0205562	0.248391
