# Supplementary material for: Accurate structure models and absolute configuration determination using dynamical effects in continuous-rotation 3D electron diffraction data
Source: Nat Chem. 2023 Apr 20;15(6):848–55. doi: 10.1038/s41557-023-01186-1 (PMC10239730; doi:10.1038/s41557-023-01186-1)
Supplement: Supplementary file 7 — Source data for Supplementary Fig. 5. [file 41557_2023_1186_MOESM7_ESM.xlsx]

## Sheet: Tabelle1
Quartz (continuous-rotation 3D ED)								Quartz (precession-assisted 3D ED)
Steps/Degree	Phi	Intsteps	Robs	Rall	wRall	ΔwRall		Steps/Degree	Phi	Intsteps	Robs	Rall	wRall	ΔwRall
1	1	1	0.3785	0.4326	0.4167	0.342		2.17391	0.92	2	0.2331	0.3047	0.2527	0.1855
2	1	2	0.143	0.197	0.1679	0.0932		3.26087	0.92	3	0.3479	0.3939	0.3571	0.2899
3	1	3	0.1358	0.1922	0.1613	0.0866		4.34783	0.92	4	0.1533	0.2668	0.1802	0.113
4	1	4	0.1259	0.1818	0.154	0.0793		8.69565	0.92	8	0.1312	0.256	0.1574	0.0902
6	1	6	0.1122	0.168	0.1388	0.0641		13.0435	0.92	12	0.1196	0.246	0.1441	0.0769
8	1	8	0.107	0.1614	0.1261	0.0514		22.8261	0.92	21	0.105	0.2336	0.1168	0.0496
9	1	9	0.1023	0.1575	0.1185	0.0438		34.7826	0.92	32	0.086	0.2133	0.0968	0.0296
10	1	10	0.0975	0.1504	0.111	0.0363		51.087	0.92	47	0.0667	0.1938	0.0751	0.0079
11	1	11	0.0929	0.1467	0.1066	0.0319		52.1739	0.92	48	0.065	0.1939	0.0739	0.0067
13	1	13	0.0846	0.1389	0.0958	0.0211		69.5652	0.92	64	0.058	0.1844	0.0684	0.0012
16	1	16	0.0739	0.1294	0.0843	0.0096		70.6522	0.92	65	0.0571	0.1838	0.068	0.0008
20	1	20	0.064	0.118	0.0771	0.0024		78.2609	0.92	72	0.0563	0.1826	0.0676	0.0004
24	1	24	0.061	0.115	0.075	0.0003		97.8261	0.92	90	0.056	0.1817	0.0673	0.0001
32	1	32	0.0602	0.114	0.0747	0		103.261	0.92	95	0.0559	0.1817	0.0672	0
36	1	36	0.0601	0.1139	0.0746	-0.0001		104.348	0.92	96	0.0558	0.1816	0.0671	-0.0001
52	1	52	0.0599	0.1138	0.0745	-0.0002		139.13	0.92	128	0.0559	0.1818	0.0672	0
64	1	64	0.0601	0.1139	0.0746	-0.0001
128	1	128	0.0601	0.114	0.0747	0
Natrolite (continuous-rotation 3D ED)
Steps/Degree	Phi	Intsteps	Robs	Rall	wRall	ΔwRall
5	0.6	3	0.1235	0.2167	0.127	0.044
6.66667	0.6	4	0.1133	0.2037	0.1145	0.0315
10	0.6	6	0.099	0.188	0.0974	0.0144
13.3333	0.6	8	0.0891	0.1789	0.0866	0.0036
16.6667	0.6	10	0.086	0.1745	0.0837	0.0007
20	0.6	12	0.0848	0.1734	0.0831	0.0001
26.6667	0.6	16	0.0847	0.1731	0.0829	-0.0001
33.3333	0.6	20	0.0847	0.1731	0.083	0
40	0.6	24	0.0847	0.1732	0.083	0
53.3333	0.6	32	0.0847	0.1732	0.083	0
76.6667	0.6	46	0.0847	0.1731	0.0829	-0.0001
106.667	0.6	64	0.0847	0.1732	0.083	0
Abiraterone acetate (continuous-rotation 3D ED)
Steps/Degree	Phi	Intsteps	Robs	Rall	wRall	ΔwRall
3	1	3	0.1552	0.3456	0.1609	0.0494
4	1	4	0.1545	0.3475	0.1616	0.0501
8	1	8	0.1395	0.3048	0.1525	0.041
12	1	12	0.1283	0.2935	0.1386	0.0271
16	1	16	0.1226	0.2841	0.1302	0.0187
20	1	20	0.1129	0.2741	0.1212	0.0097
24	1	24	0.1076	0.2695	0.116	0.0045
26	1	26	0.1072	0.2659	0.1144	0.0029
28	1	28	0.1055	0.2657	0.1129	0.0014
32	1	32	0.104	0.263	0.1117	0.0002
38	1	38	0.1038	0.2622	0.1115	0
64	1	64	0.1039	0.2622	0.1115	0
