# Supplementary material for: Accurate structure models and absolute configuration determination using dynamical effects in continuous-rotation 3D electron diffraction data
Source: Nat Chem. 2023 Apr 20;15(6):848–55. doi: 10.1038/s41557-023-01186-1 (PMC10239730; doi:10.1038/s41557-023-01186-1)
Supplement: Supplementary file 8 — Source data for Supplementary Fig. 6. [file 41557_2023_1186_MOESM8_ESM.xlsx]

## Sheet: Tabelle1
Label	g_max(ref)	g_max(BW)	Δg	wRall	ΔwRall
α-quartz, sin(θ)/λ < 0.8	1.6	1.6	0	0.0815	0
	1.6	1.7	0.1	0.0805	-0.001
	1.6	1.8	0.2	0.0746	-0.0069
	1.6	1.9	0.3	0.0748	-0.0067
	1.6	2	0.4	0.0746	-0.0069
	1.6	2.2	0.6	0.0746	-0.0069
α-quartz, sin(θ)/λ < 0.9	1.8	1.8	0	0.0774	0
	1.8	1.9	0.1	0.0775	0.0001
	1.8	2	0.2	0.0773	-0.0001
	1.8	2.2	0.4	0.0771	-0.0003
natrolite, sin(θ)/λ < 0.75	1.5	1.5	0	0.0831	0
	1.5	1.6	0.1	0.0829	-0.0002
	1.5	1.7	0.2	0.083	-0.0001
	1.5	1.8	0.3	0.083	-0.0001
	1.5	1.9	0.4	0.0831	0
	1.5	2	0.5	0.0831	0
α-glycine, sin(θ)/λ < 0.85	1.7	1.7	0	0.0881	0
	1.7	1.8	0.1	0.0879	-0.0002
	1.7	1.9	0.2	0.088	-0.0001
	1.7	2	0.3	0.0881	0
	1.7	2.2	0.5	0.0881	0
α-glycine, sin(θ)/λ < 0.7	1.4	1.4	0	0.0861	0
	1.4	1.5	0.1	0.0854	-0.0007
	1.4	1.6	0.2	0.0854	-0.0007
	1.4	1.7	0.3	0.0854	-0.0007
	1.4	1.8	0.4	0.085	-0.0011
	1.4	1.9	0.5	0.085	-0.0011
abiraterone acetate, sin(θ)/λ < 0.55	1.1	1.1	0	0.1117	0
	1.1	1.2	0.1	0.1116	-0.0001
	1.1	1.3	0.2	0.1116	-0.0001
	1.1	1.5	0.4	0.1117	0
