# Supplementary material for: Accurate structure models and absolute configuration determination using dynamical effects in continuous-rotation 3D electron diffraction data
Source: Nat Chem. 2023 Apr 20;15(6):848–55. doi: 10.1038/s41557-023-01186-1 (PMC10239730; doi:10.1038/s41557-023-01186-1)
Supplement: Supplementary file 9 — Source data for Supplementary Fig. 8. [file 41557_2023_1186_MOESM9_ESM.xlsx]

## Sheet: Tabelle1
Label	Occupancy	wRall	wRall (inv.)
Quartz	0.01	0.1665	0.1668
	0.1	0.1549	0.1579
	0.2	0.1384	0.1448
	0.3	0.1201	0.1288
	0.4	0.1031	0.1168
	0.5	0.0908	0.1101
	0.6	0.0838	0.1044
	0.7	0.0783	0.1022
	0.8	0.073	0.0998
	0.85	0.0705
	0.9	0.0685	0.0981
	0.93	0.0676
	0.95	0.0672
	0.98	0.0667
	1	0.0666	0.0981
Natrolite	0.01	0.1306	0.1313
	0.1	0.1249	0.1314
	0.5	0.1012	0.1426
	0.8	0.0856	0.1522
	1	0.0829	0.161
Limaspermidine	0.001	0.2129	0.2133
	0.1	0.2066	0.2109
	0.2	0.1973	0.2073
	0.3	0.1872	0.2047
	0.4	0.1763	0.2018
	0.5	0.1661	0.199
	0.6	0.1571	0.1965
	0.7	0.1498	0.1946
	0.8	0.1446	0.1939
	0.9	0.1415	0.1943
	1	0.1406	0.1966
Abiraterone acetate	1	0.1125	0.1551
	0.9	0.1104	0.1535
	0.8	0.1088	0.1524
	0.7	0.1092	0.1521
	0.6	0.1111	0.1534
	0.5	0.1162	0.1571
	0.3	0.1406	0.1644
	0.1	0.1539
	0.01	0.162	0.1619
