# Supplementary material for: Accurate structure models and absolute configuration determination using dynamical effects in continuous-rotation 3D electron diffraction data
Source: Nat Chem. 2023 Apr 20;15(6):848–55. doi: 10.1038/s41557-023-01186-1 (PMC10239730; doi:10.1038/s41557-023-01186-1)
Supplement: Supplementary file 10 — Source data for Supplementary Figs. 10 and 11. [file 41557_2023_1186_MOESM10_ESM.xlsx]

## Sheet: Tabelle1
	A1	Si	Si	Si	Si	Al	Si	Al	Si	Si	Al	Al	Al	Al	Al	Si	Al
	A2	Si	Si	Al	Si	Si	Al	Si	Al	Si	Al	Si	Al	Al	Si	Al	Al
	A3	Si	Si	Si	Al	Si	Si	Si	Al	Al	Si	Al	Al	Si	Al	Al	Al
	A4	Al	Si	Al	Al	Al	Si	Si	Al	Si	Al	Al	Al	Si	Si	Si	Si
	Label	SSSA	SSSS	SASA	SSAA	ASSA	SASS	ASSS	SAAA	SSAS	AASA	ASAA	AAAA	AASS	ASAS	SAAS	AAAS
Dynamical refinement	Robs	9.33	9.39	9.59	9.73	9.67	9.8	9.76	9.9	9.83	9.87	10.03	10.13	10.12	10.19	10.1	10.41
	Rall	15.97	16.05	16.22	16.3	16.29	16.42	16.38	16.46	16.41	16.48	16.57	16.67	16.68	16.71	16.65	16.92
	wRall	9.93	10.01	10.21	10.29	10.26	10.34	10.36	10.48	10.39	10.51	10.62	10.8	10.66	10.75	10.64	10.97
	Uiso (A1)	0.0032	0.0026	0.0038	0.0039	0.001	0.0032	0.0004	0.004467	0.0032	0.0016	0.001563	0.002185	0.000976	0.000995	0.003842	0.001574
	Uiso (A2)	0.0036	0.0029	0.001	0.0043	0.0042	0.0004	0.0036	0.001717	0.0037	0.0016	0.005076	0.002383	0.001021	0.00438	0.00111	0.001755
	Uiso (A3)	0.003	0.0024	0.0038	0.0008	0.0036	0.0031	0.0029	0.001475	0.0002	0.0043	0.001277	0.002018	0.003651	0.000716	0.000895	0.001422
	Uiso (A4)	0.0034	0.006	0.0039	0.004	0.0039	0.0065	0.0065	0.004526	0.0066	0.0044	0.004521	0.005037	0.00701	0.007165	0.007111	0.007704
	MIN	0.003	0.0024	0.001	0.0008	0.001	0.0004	0.0004	0.001475	0.0002	0.0016	0.001277	0.002018	0.000976	0.000716	0.000895	0.001422
	MAX	0.0036	0.006	0.0039	0.0043	0.0042	0.0065	0.0065	0.004526	0.0066	0.0044	0.005076	0.005037	0.00701	0.007165	0.007111	0.007704
	AVG(4Uiso)	0.0033	0.003475	0.003125	0.00325	0.003175	0.0033	0.00335	0.00304625	0.003425	0.002975	0.00310925	0.00290575	0.0031645	0.003314	0.0032395	0.00311375
	σ(4Uiso)	0.000223607	0.00146863	0.00122755	0.00142215	0.00127353	0.00216217	0.00217313	0.00145292	0.00226977	0.00137545	0.00170361	0.00123724	0.00247026	0.00265018	0.00251908	0.0026528
Kinematical refinement	Robs	17.06	17.14	17.36	17.22	17.24	17.55	17.37	17.5	17.32	17.52	17.4	17.66	17.72	17.59	17.76	17.88
	Rall	25.03	25.13	25.21	25.13	25.21	25.38	25.34	25.26	25.25	25.4	25.33	25.42	25.59	25.47	25.53	25.63
	wRall	23.76	23.88	24	24.04	23.99	24.19	24.16	24.2	24.14	24.24	24.19	24.35	24.43	24.34	24.39	24.62
	Uiso (A1)	0.002271	0.001913	0.002966	0.003181	0.000918	0.002265	0.000502	0.003613	0.003016	0.001751	0.001864	0.002409	0.000841	0.001325	0.003343	0.001068
	Uiso (A2)	0.003217	0.002557	0.001249	0.003454	0.0036	0.000617	0.002582	0.001993	0.002819	0.001588	0.004041	0.002294	0.000961	0.003143	0.001377	0.001853
	Uiso (A3)	0.002243	0.001733	0.002984	0.000611	0.002869	0.002408	0.002534	0.001139	0.000208	0.003732	0.001223	0.001963	0.003286	0.000911	0.000762	0.001206
	Uiso (A4)	0.004024	0.005846	0.004421	0.004264	0.004079	0.00626	0.005955	0.005132	0.005785	0.004573	0.004256	0.004937	0.006317	0.006101	0.006363	0.007582
	MIN	0.002243	0.001733	0.001249	0.000611	0.000918	0.000617	0.000502	0.001139	0.000208	0.001588	0.001223	0.001963	0.000841	0.000911	0.000762	0.001068
	MAX	0.004024	0.005846	0.004421	0.004264	0.004079	0.00626	0.005955	0.005132	0.005785	0.004573	0.004256	0.004937	0.006317	0.006101	0.006363	0.007582
	AVG(4Uiso)	0.00293875	0.00301225	0.002905	0.0028775	0.0028665	0.0028875	0.00289325	0.00296925	0.002957	0.002911	0.002846	0.00290075	0.00285125	0.00287	0.00296125	0.00292725
	σ(4Uiso)	0.000739112	0.0016645	0.00112367	0.00136783	0.00120466	0.00207041	0.00195693	0.00153255	0.00197339	0.00127791	0.00132425	0.00118698	0.00222568	0.00204564	0.00218313	0.00270371
