# Supplementary material for: Accurate structure models and absolute configuration determination using dynamical effects in continuous-rotation 3D electron diffraction data
Source: Nat Chem. 2023 Apr 20;15(6):848–55. doi: 10.1038/s41557-023-01186-1 (PMC10239730; doi:10.1038/s41557-023-01186-1)
Supplement: Supplementary file 11 — Source data for Supplementary Fig. 16. [file 41557_2023_1186_MOESM11_ESM.xlsx]

## Sheet: Tabelle1
Label	reduced occupancy difference	0.25-z(O2)
Ref. 35	0.470256	0.022145
Ref. 35	0.273256	0.018052
Ref. 35	0.235652	0.013892
Ref. 35	-0.040755	-0.004247
Ref. 35	0.460721	0.02833
Ref. 35	0.104679	0.018081
Ref. 35	0.771585	0.039763
Ref. 35	0.745128	0.035698
Ref. 35	0.699779	0.034962
Ref. 35	0.693891	0.036216
Ref. 35	0.722336	0.031156
Ref. 35	0.755659	0.038918
Ref. 35	0.781755	0.046526
Ref. 35	0.721219	0.039048
Dynamial refinement	0.3517	0.01613
Kinematical refinement	0.3966	0.01365
