# Supplementary material for: Accurate structure models and absolute configuration determination using dynamical effects in continuous-rotation 3D electron diffraction data
Source: Nat Chem. 2023 Apr 20;15(6):848–55. doi: 10.1038/s41557-023-01186-1 (PMC10239730; doi:10.1038/s41557-023-01186-1)
Supplement: Supplementary file 12 — Source data for Supplementary Fig. 17. [file 41557_2023_1186_MOESM12_ESM.xlsx]

## Sheet: Tabelle1
Histogram			Raw list of distances
Left bin limit	count		l(C−H)
0.9	0		1.153
0.91	0		1.157
0.92	53		1.184
0.93	35		1.184
0.94	0		1.088
0.95	16		1.089
0.96	13		0.969
0.97	12		0.971
0.98	2		0.98
0.99	0		0.979
1	0		0.931
1.01	1		0.931
1.02	0		0.98
1.03	1		0.98
1.04	2		0.98
1.05	0		0.971
1.06	0		0.97
1.07	21		0.93
1.08	25		0.931
1.09	14		0.98
1.1	1		0.93
1.11	0		0.933
1.12	0		0.929
1.13	0		0.93
1.14	0		0.928
1.15	2		0.932
1.16	1		0.928
1.17	0		0.93
1.18	4		0.931
1.19	1		0.928
1.2	0		0.928
1.21	0		0.93
1.22	1		0.928
1.23	0		0.928
1.24	0		0.932
1.25	0		0.931
			0.929
			0.931
			0.929
			0.931
			0.931
			0.929
			0.931
			0.93
			0.929
			0.933
			0.93
			0.932
			0.932
			0.932
			0.927
			0.935
			0.933
			0.93
			0.932
			0.93
			0.938
			0.927
			0.932
			1.098
			1.1
			1.078
			1.08
			1.083
			1.101
			1.099
			1.037
			0.987
			0.971
			1.015
			0.988
			1.041
			1.047
			1.221
			1.164
			1.187
			1.197
			1.185
			1.096
			1.09
			1.097
			1.095
			1.095
			1.097
			1.097
			0.93
			0.93
			0.97
			0.972
			0.97
			0.97
			0.97
			0.97
			0.98
			0.96
			0.961
			0.96
			0.971
			0.969
			0.93
			0.929
			1.09
			1.091
			1.09
			1.089
			1.079
			1.08
			1.08
			1.08
			1.079
			1.08
			1.079
			1.09
			1.09
			1.09
			1.089
			1.09
			1.09
			1.091
			1.089
			1.079
			1.08
			1.08
			1.079
			1.081
			1.08
			1.081
			1.078
			1.08
			1.09
			1.09
			1.09
			1.089
			1.08
			1.091
			1.09
			1.09
			1.091
			1.079
			1.079
			1.08
			1.08
			1.091
			1.089
			1.09
			1.09
			0.93
			0.96
			0.96
			0.961
			0.933
			0.929
			0.927
			0.96
			0.961
			0.958
			0.929
			0.931
			0.932
			0.933
			0.933
			0.931
			0.931
			0.93
			0.961
			0.959
			0.96
			0.928
			0.93
			0.931
			0.96
			0.96
			0.961
			0.929
			0.93
			0.934
			0.93
			0.933
			0.93
			0.93
			0.927
			0.931
			0.927
			0.931
			0.928
			0.929
			0.934
			0.931
			0.93
			0.93
			0.93
			0.93
			0.93
			0.93
			0.96
			0.96
			0.96
			0.96
			0.96
			0.96
			0.93
			0.93
			0.93
			0.93
			0.93
