# Supplementary material for: Accurate structure models and absolute configuration determination using dynamical effects in continuous-rotation 3D electron diffraction data
Source: Nat Chem. 2023 Apr 20;15(6):848–55. doi: 10.1038/s41557-023-01186-1 (PMC10239730; doi:10.1038/s41557-023-01186-1)
Supplement: Supplementary file 13 — Source data for Supplementary Fig. 18. [file 41557_2023_1186_MOESM13_ESM.xlsx]

## Sheet: Tabelle1
Icalc1	Icalc2	sqrt(Icalc1)	sqrt(Icalc2)
7.5995	20.559	2.75672	4.5342
47.953	75.006	6.92481	8.6606
54.794	105.7	7.4023	10.2811
50.831	46.802	7.12959	6.8412
217.19	227.73	14.7374	15.0907
310.24	552.52	17.6136	23.5057
244.39	242.29	15.633	15.5657
153.45	72.823	12.3875	8.53364
111.94	196.08	10.5802	14.0029
3.5521	1.1033	1.8847	1.05038
44.638	24.286	6.68117	4.92808
445.35	243.09	21.1033	15.5913
12.899	10.713	3.59152	3.27307
376.29	226.64	19.3982	15.0546
345.65	378.84	18.5917	19.4638
12.978	8.5155	3.6025	2.91813
304.55	398.66	17.4514	19.9665
17.257	10.554	4.15415	3.24869
540.56	626.76	23.2499	25.0352
680.7	527.75	26.0902	22.9728
95.216	104.34	9.75787	10.2147
9.1589	7.9549	3.02637	2.82044
1745	1576.9	41.7732	39.7102
239.36	276.27	15.4713	16.6214
205.88	213.24	14.3485	14.6027
560.97	699.7	23.6848	26.4518
11609	11537	107.745	107.41
399.45	433.26	19.9862	20.8149
42.88	49.892	6.54828	7.06343
41.689	42.25	6.4567	6.5
288.08	259.08	16.9729	16.096
255.2	262.05	15.975	16.188
100.39	59.519	10.0195	7.71486
321.86	423.36	17.9405	20.5757
110.36	76.132	10.5052	8.72537
237.19	119.46	15.401	10.9298
17.383	16.708	4.16929	4.08754
787.06	1163.6	28.0546	34.1116
88.651	218.16	9.41547	14.7702
15.677	16.41	3.95942	4.05093
341.48	638.54	18.4792	25.2693
131.8	104.58	11.4804	10.2264
432.04	681.47	20.7856	26.105
730.18	1036.1	27.0218	32.1885
170.32	182.8	13.0507	13.5204
830.48	703.53	28.818	26.5241
41.734	43.372	6.46019	6.58574
2629.3	2428.8	51.2767	49.2829
9.3572	30.298	3.05895	5.50436
199.47	162.51	14.1234	12.7479
1324.4	1291.2	36.3923	35.9333
228.13	318.45	15.104	17.8452
1794.1	1839.1	42.3568	42.8847
579.13	552.78	24.0651	23.5113
1214.1	1402.2	34.8439	37.446
177.54	184.83	13.3244	13.5952
959.83	1057.3	30.9811	32.5161
3332.6	3140.2	57.7287	56.0375
85.47	132.56	9.245	11.5135
846.31	657.51	29.0914	25.642
516.07	554.29	22.7172	23.5434
442.62	493.09	21.0385	22.2056
112.66	87.602	10.6141	9.35959
18.292	100.25	4.27691	10.0125
87.325	79.335	9.34478	8.90702
427.13	185.69	20.6671	13.6268
31.603	73.71	5.62165	8.58545
57.001	143.39	7.5499	11.9746
22.148	13.918	4.70617	3.73068
37.086	151.59	6.08983	12.3122
96.018	75.866	9.79888	8.71011
31.48	29.148	5.6107	5.39889
20.536	62.117	4.53167	7.88143
13.174	8.491	3.6296	2.91393
41.273	32.898	6.42441	5.73568
190.46	120.84	13.8007	10.9927
23.306	61.703	4.82763	7.85513
103.07	229.09	10.1523	15.1357
44.551	31.646	6.67465	5.62548
34.474	8.5784	5.87146	2.92889
420.49	178.41	20.5059	13.357
118.8	97.156	10.8995	9.85677
79.806	76.054	8.93342	8.72089
1803.5	1952.7	42.4676	44.1894
20.875	16.612	4.56892	4.07578
28.729	31.276	5.35994	5.59249
1688.7	1954	41.0938	44.2041
76.976	113.37	8.7736	10.6475
1024.3	686.73	32.0047	26.2055
401.66	267.66	20.0415	16.3603
1568.5	1020.9	39.6043	31.9515
25.811	20.864	5.08045	4.56771
3955.2	4653.4	62.8904	68.2158
53.622	48.012	7.3227	6.92907
315.91	475.22	17.7739	21.7995
552.76	664.41	23.5108	25.7762
1811.3	1600.4	42.5594	40.005
737.11	692.41	27.1498	26.3137
384.81	318.19	19.6166	17.8379
117.41	44.772	10.8356	6.69119
96.677	94.279	9.83245	9.70974
55.996	34.01	7.48305	5.83181
37.93	11.957	6.15873	3.45789
51.363	53.134	7.1668	7.28931
158.28	163.15	12.5809	12.773
109.99	109.61	10.4876	10.4695
35.75	36.329	5.97913	6.02735
107.3	38.581	10.3586	6.21136
45.448	17.399	6.74151	4.17121
15.155	59.66	3.89294	7.72399
14.905	6.0571	3.8607	2.46112
195.89	131.52	13.9961	11.4682
18.883	64.22	4.34546	8.01374
144.9	55.793	12.0374	7.46947
102.55	213.58	10.1267	14.6144
520.73	680.01	22.8195	26.077
244.32	246.14	15.6307	15.6888
31.848	9.7068	5.6434	3.11557
407.2	196.17	20.1792	14.0061
114.08	98.914	10.6808	9.94555
245.89	404.2	15.6809	20.1047
900.91	820.82	30.0152	28.65
76.857	70.687	8.76681	8.40756
1769.2	1950.3	42.0619	44.1622
315.95	355.86	17.775	18.8643
177.32	118.58	13.3162	10.8894
940.17	831.2	30.6622	28.8305
28	33.241	5.2915	5.7655
1715.1	2005.2	41.4138	44.7795
672.95	504.38	25.9413	22.4584
96.111	103.27	9.80362	10.1622
73.984	112.5	8.6014	10.6066
1071.5	630.68	32.7338	25.1133
208.26	244.35	14.4312	15.6317
254.7	248.35	15.9593	15.7591
394.74	440.44	19.8681	20.9867
393.86	238.86	19.8459	15.4551
1531.5	951.99	39.1344	30.8543
410.28	195.82	20.2554	13.9936
27.698	21.383	5.26289	4.62418
3958.4	4610.9	62.9158	67.9036
344.37	503.99	18.5572	22.4497
111.62	69.842	10.565	8.35715
45.554	45.323	6.74937	6.73224
77.251	52.193	8.78925	7.22447
734.4	994.68	27.0998	31.5385
14.141	42.836	3.76045	6.54492
299.62	492.76	17.3095	22.1982
311.97	218.55	17.6627	14.7834
409.68	714.56	20.2406	26.7313
884.15	802.17	29.7347	28.3226
1817.5	1765.8	42.6321	42.0214
12254	12115	110.698	110.068
565.43	711.3	23.7788	26.6702
1857.8	1598.5	43.1022	39.9812
718.22	707.94	26.7996	26.6071
138.15	324.58	11.7537	18.0161
384.48	317.98	19.6082	17.832
955.87	1359.5	30.9171	36.8714
100.85	104.99	10.0424	10.2465
930.3	1022	30.5008	31.9687
30.399	13.163	5.51353	3.62808
498.26	504.62	22.3217	22.4637
47.991	48.128	6.92755	6.93743
84.552	85.144	9.19522	9.22735
202.01	208.33	14.213	14.4336
159.53	167.08	12.6305	12.9259
22.132	57.81	4.70447	7.60329
21.063	11.658	4.58944	3.41438
106.96	109.49	10.3421	10.4637
37.799	44.041	6.14809	6.63634
122.02	41.248	11.0463	6.42246
53.925	16.196	7.34336	4.02443
3.9384	20.474	1.98454	4.52482
120.69	131.58	10.9859	11.4708
14.697	31.35	3.83367	5.59911
99.433	84.648	9.97161	9.20043
19.923	71.964	4.46352	8.48316
341.1	415.56	18.4689	20.3853
31.673	7.4579	5.62788	2.73092
295.19	261.48	17.1811	16.1703
617.33	803.31	24.8461	28.3427
176.95	208.28	13.3023	14.4319
2399.9	2127.7	48.9888	46.127
610.63	499.45	24.7109	22.3484
2646.7	2051.3	51.4461	45.2913
349.56	460.38	18.6965	21.4565
1059.1	1139.2	32.5438	33.752
3922.5	3586.4	62.6299	59.8866
50.759	52.717	7.12454	7.26065
68.259	73.153	8.2619	8.55295
962.67	769.59	31.0269	27.7415
25.112	3.8129	5.01119	1.95266
2290.6	1945.5	47.8602	44.1078
6.2358	13.938	2.49716	3.73336
25.814	69.338	5.08075	8.32694
22.935	33.764	4.78905	5.81068
1649.1	2119.1	40.6091	46.0337
12.542	7.9139	3.54147	2.81317
344.62	590.83	18.5639	24.307
3.1458	1.4582	1.77364	1.20756
161.07	84.843	12.6913	9.21103
32.913	44.022	5.73699	6.63491
550.44	396.98	23.4615	19.9244
52.994	54.66	7.2797	7.39324
99.583	102.12	9.97913	10.1054
19.197	20.557	4.38144	4.53398
3.8668	23.653	1.96642	4.86344
136.16	143.78	11.6688	11.9908
122.66	122.41	11.0752	11.0639
16.546	26.346	4.06768	5.13284
127.89	67.327	11.3088	8.2053
118.65	120.39	10.8927	10.9722
108.06	76.886	10.3952	8.76847
613.27	632.99	24.7643	25.1593
21.374	76.46	4.6232	8.74414
319.33	445.34	17.8698	21.1031
111.69	57.186	10.5683	7.56214
29.424	10.082	5.42439	3.17522
146.23	127.63	12.0926	11.2973
945.04	835.84	30.7415	28.9109
287.94	273.26	16.9688	16.5306
631.52	774.21	25.1301	27.8246
440.63	379.73	20.9912	19.4867
171.17	198.17	13.0832	14.0773
2374.3	2114.8	48.7268	45.987
325.57	463.05	18.0436	21.5186
603.21	468.48	24.5603	21.6444
190.81	213.74	13.8134	14.6198
2526.3	1898.1	50.2623	43.5672
302.61	333.27	17.3957	18.2557
308.86	463.67	17.5744	21.533
489.47	415.16	22.124	20.3755
990.46	1110.2	31.4716	33.3197
314.17	468.64	17.7248	21.6481
164.16	106.14	12.8125	10.3024
98.924	48.605	9.94605	6.97173
10.935	29.679	3.30681	5.44784
3078.2	3660.2	55.4815	60.4996
4116.2	3788.9	64.1576	61.554
94.57	135.91	9.72471	11.658
326.49	275.19	18.069	16.5889
930.41	877.71	30.5026	29.6262
48.563	51.003	6.96872	7.14164
89.118	28.691	9.44023	5.3564
2180.1	2254.1	46.6915	47.4774
131.14	124.33	11.4516	11.1503
70.091	70.125	8.37204	8.37407
80.851	75.251	8.99172	8.67473
786.63	622.91	28.0469	24.9582
862.15	841.33	29.3624	29.0057
29.583	3.9705	5.43903	1.99261
2412.4	2066.8	49.1162	45.4621
7.5562	12.252	2.74885	3.50029
105.19	246.8	10.2562	15.7099
946.41	933.89	30.7638	30.5596
27.263	84.088	5.2214	9.16995
22.029	32.729	4.69351	5.72093
937.07	1290.9	30.6116	35.9291
1678.6	2073.1	40.9707	45.5313
12.147	11.544	3.48525	3.39765
295.09	573.07	17.1782	23.9389
2.9872	1.1282	1.72835	1.06217
1190.1	1022.9	34.4978	31.9828
179.47	350.1	13.3966	18.711
141.81	71.612	11.9084	8.46239
25.544	41.146	5.05411	6.41451
163.58	89.626	12.7898	9.4671
480.38	359.15	21.9176	18.9513
66.866	62.107	8.17716	7.8808
32.496	54.72	5.70053	7.3973
97.375	103.71	9.86788	10.1838
20.482	17.231	4.5257	4.15102
36.564	56.858	6.04682	7.54042
169.35	66.462	13.0135	8.15242
31.212	60.117	5.58677	7.75352
45.939	78.86	6.77783	8.88032
15.751	19.369	3.96875	4.40102
378.11	388.76	19.4451	19.717
74.794	127.04	8.64835	11.2712
18.458	24.161	4.29628	4.91538
3.4953	3.9312	1.86957	1.98273
172.69	133.48	13.1412	11.5534
3.8156	10.998	1.95336	3.31632
830.76	859	28.8229	29.3087
1391	790.66	37.2961	28.1187
77.159	77.664	8.78402	8.81272
114.9	121.34	10.7191	11.0154
4136.6	4608.2	64.3164	67.8837
54.972	41.637	7.41431	6.45267
1347.7	1391.6	36.711	37.3042
22.818	19.255	4.77682	4.38805
48.299	39.309	6.94975	6.26969
24.025	38.923	4.90153	6.23883
41.364	15.828	6.43149	3.97844
13.91	21.601	3.72961	4.64769
439.94	345.42	20.9747	18.5855
260.31	303.71	16.1341	17.4273
217.55	265.48	14.7496	16.2936
177	134.16	13.3041	11.5827
2383	2533.7	48.816	50.3359
168.85	96.879	12.9942	9.84271
30.966	16.031	5.56471	4.00387
74.811	329.98	8.64934	18.1654
105.39	79.538	10.266	8.91841
790.12	315.37	28.1091	17.7587
13.142	26.781	3.62519	5.17504
72.607	51.428	8.52097	7.17133
8.5753	10.441	2.92836	3.23125
121.99	119.42	11.0449	10.9279
116.45	87.085	10.7912	9.33193
117.54	74.731	10.8416	8.64471
139.39	117.23	11.8064	10.8273
70.937	49.465	8.42241	7.03314
30.805	58.866	5.55023	7.67242
59.383	2.9706	7.70604	1.72354
29.047	70.761	5.38953	8.41196
34.043	40.159	5.83464	6.33711
77.224	57.787	8.78772	7.60178
152.11	88.335	12.3333	9.39867
107.85	134.66	10.3851	11.6043
28.179	21.694	5.30839	4.65768
44.764	73.855	6.69059	8.59389
623.9	584.99	24.978	24.1866
284.42	271.26	16.8648	16.47
385.24	364.72	19.6275	19.0976
437.53	454.08	20.9172	21.3092
84.171	92.258	9.17448	9.6051
69.794	149.97	8.35428	12.2462
17.513	14.645	4.18485	3.82688
132.76	133.16	11.5222	11.5395
70.245	71.73	8.38123	8.46936
201.05	137.49	14.1792	11.7256
132.53	119.73	11.5122	10.9421
8.2679	8.7676	2.8754	2.96101
1303.3	1024	36.1012	32
523.07	442.02	22.8707	21.0243
62.038	65.974	7.87642	8.12244
68.594	91.413	8.28215	9.56101
355.75	461.32	18.8613	21.4784
4103	4302.4	64.0547	65.5927
715.95	865.28	26.7572	29.4156
96.24	88.076	9.8102	9.38488
1292	1401.5	35.9444	37.4366
22.384	19.655	4.73117	4.4334
49.65	53.222	7.04628	7.29534
500.76	411.35	22.3777	20.2818
539.72	482.74	23.2319	21.9713
296.48	277.88	17.2186	16.6697
179.05	79.995	13.381	8.94399
19.802	47.949	4.44994	6.92452
22.42	12.591	4.73498	3.54838
76.743	10.612	8.76031	3.25761
822.73	821.11	28.6833	28.655
3576.3	3842.9	59.8022	61.9911
15.611	25.083	3.95108	5.00829
243.73	237.36	15.6119	15.4065
408.79	338.28	20.2186	18.3924
287.49	313.18	16.9555	17.6969
206.28	253.73	14.3625	15.9289
53.437	35.563	7.31006	5.96347
4168.3	4397.1	64.5624	66.3106
160.97	123.31	12.6874	11.1045
508.74	1018.8	22.5553	31.9186
2534.8	2619.6	50.3468	51.182
156.85	132.13	12.524	11.4948
54.158	345.18	7.35921	18.579
523.3	438.87	22.8758	20.9492
256.18	336.51	16.0056	18.3442
93.999	72.683	9.69531	8.52543
1117.6	1104.4	33.4305	33.2325
755.41	301.75	27.4847	17.371
14.762	24.115	3.84213	4.9107
1092.8	1090.9	33.0575	33.0288
171.05	312.38	13.0786	17.6743
6.2282	14.565	2.49564	3.81641
212.3	118.75	14.5705	10.8972
509.76	507.83	22.5779	22.5351
132.33	125.66	11.5035	11.2098
87.624	59.861	9.36077	7.73699
144.12	89.501	12.005	9.4605
203.12	182.99	14.252	13.5274
43.668	72.287	6.60818	8.50218
89.362	12.743	9.45315	3.56973
293.93	121.98	17.1444	11.0445
84.757	136.99	9.20636	11.7043
81.06	103.71	9.00333	10.1838
4.7449	2.9882	2.17828	1.72864
138.36	78.224	11.7627	8.84443
19.514	40.704	4.41747	6.37997
166.08	172.06	12.8872	13.1172
28.466	20.91	5.33535	4.57275
96.963	117.16	9.84698	10.824
186.67	279.47	13.6627	16.7174
74.16	88.026	8.61162	9.38222
95.703	39.226	9.78279	6.26307
2343.8	2327.9	48.4128	48.2483
46.686	17.562	6.83272	4.1907
1528.9	1437.6	39.1012	37.9157
16.645	32.394	4.07983	5.69157
1653.9	1584.3	40.6682	39.8033
216.94	96.561	14.7289	9.82655
140.45	85.348	11.8512	9.2384
582.63	514.71	24.1377	22.6872
94.682	67.616	9.73047	8.22289
1006.9	1344	31.7317	36.6606
316.83	492.46	17.7997	22.1914
897.88	963.84	29.9646	31.0458
763.66	665.67	27.6344	25.8006
124.4	22.755	11.1535	4.77022
1239.1	1074.3	35.2009	32.7765
837.98	923.42	28.9479	30.3878
42.352	24.749	6.50784	4.97484
262.89	136.88	16.2139	11.6996
107.49	50.537	10.3677	7.10894
105.25	104.31	10.2591	10.2132
13.464	28.019	3.66933	5.2933
7.5658	36.665	2.7506	6.05516
45.913	34.105	6.77591	5.83995
256.58	117.71	16.0181	10.8494
101.73	130.45	10.0861	11.4215
82.999	105.43	9.11038	10.2679
66.808	66.176	8.17362	8.13486
123.77	81.769	11.1252	9.04262
138.44	91.465	11.7661	9.56373
25.605	39.555	5.06014	6.28928
158.24	182.87	12.5793	13.5229
278.58	352.08	16.6907	18.7638
1152.5	1173.1	33.9485	34.2505
477.53	478.65	21.8525	21.8781
87.087	126.31	9.33204	11.2388
176.67	252.44	13.2917	15.8884
705.5	526.28	26.5612	22.9408
140.12	115.12	11.8372	10.7294
77.023	88.096	8.77627	9.38595
113.77	57.225	10.6663	7.56472
255.68	115.24	15.99	10.735
97.659	44.641	9.88226	6.68139
2373.8	2384.5	48.7217	48.8313
46.453	16.47	6.81564	4.05832
1502.8	1426	38.766	37.7624
786.84	806.08	28.0507	28.3915
23.911	41.673	4.88989	6.45546
1550.6	1649.5	39.3777	40.614
194.28	102.69	13.9384	10.1336
2042.4	1460.5	45.1929	38.2165
134.26	89.326	11.5871	9.45124
544.82	491.82	23.3414	22.177
278.7	258.85	16.6943	16.0888
4026.9	3829.3	63.4579	61.8813
66.436	9.7406	8.15083	3.12099
87.419	58.45	9.34981	7.64526
409.23	302.06	20.2294	17.3799
29.008	11.183	5.38591	3.3441
156.71	87.208	12.5184	9.33852
1080.1	1333.6	32.8649	36.5185
250.69	228.73	15.8332	15.1238
2178.8	1700.9	46.6776	41.242
375.28	540.91	19.3721	23.2575
156.77	162.62	12.5208	12.7523
95.511	226.64	9.77297	15.0546
914.83	945.78	30.2462	30.7535
4156.8	4400	64.4733	66.3325
751.63	651.04	27.4159	25.5155
418.41	1100.7	20.4551	33.1768
107.85	20.826	10.3851	4.56355
1292.6	1097.9	35.9527	33.1346
830.18	953.1	28.8128	30.8723
202.22	194.97	14.2204	13.9632
1248.5	1237.2	35.3341	35.1739
247.59	137.39	15.735	11.7213
43.504	27.676	6.59576	5.2608
285.14	122.51	16.8861	11.0684
107.52	48.872	10.3692	6.99085
87.345	89.351	9.34585	9.45257
82.125	61.398	9.06228	7.83569
64.94	196.18	8.05854	14.0064
17.891	22.933	4.22978	4.78884
8.9961	53.433	2.99935	7.30979
41.915	23.896	6.47418	4.88835
13.145	15.568	3.6256	3.94563
69.907	113.91	8.36104	10.6729
48.553	38.143	6.968	6.176
153.55	105.49	12.3915	10.2708
40.156	43.019	6.33688	6.55889
619.86	684.2	24.897	26.1572
91.67	191.99	9.57445	13.856
272.78	84.852	16.5161	9.21151
187.17	112.23	13.681	10.5939
56.419	130.56	7.51126	11.4263
111.53	243.59	10.5608	15.6074
251.2	311.87	15.8493	17.6598
561.14	2032.6	23.6884	45.0844
317.91	67.455	17.83	8.2131
402.08	461.77	20.0519	21.4888
320.24	399.44	17.8953	19.986
109.71	303.8	10.4743	17.4299
75.006	94.276	8.6606	9.70958
71.629	186.13	8.46339	13.6429
42.595	53.407	6.52648	7.30801
1527.6	1422.2	39.0845	37.7121
2432.1	2481.4	49.3163	49.8137
72.723	37.739	8.52778	6.14321
20.857	98.099	4.56695	9.90449
10.255	4.0236	3.20234	2.00589
90.565	119.63	9.51656	10.9375
12.016	23.789	3.46641	4.8774
224.77	274.75	14.9923	16.5756
37.54	56.618	6.12699	7.52449
275.08	370.48	16.5855	19.2479
7.3139	12.976	2.70442	3.60222
23.146	16.901	4.81103	4.11108
511.34	645.8	22.6128	25.4126
224.02	184.6	14.9673	13.5868
16.255	40.671	4.03175	6.37738
106.36	167.23	10.3131	12.9317
5.4686	5.6396	2.3385	2.37478
233.24	147.74	15.2722	12.1548
19.663	29.896	4.4343	5.46772
114.99	110.69	10.7233	10.5209
13.612	16.21	3.68944	4.02616
67.688	111.07	8.22727	10.539
46.542	38.225	6.82217	6.18264
123.32	117.11	11.105	10.8217
137.74	91.574	11.7363	9.56943
39.484	42.781	6.28363	6.54072
610.04	674.9	24.699	25.9788
207.15	245.96	14.3927	15.6831
274.92	87.294	16.5807	9.34313
184.44	113.04	13.5809	10.632
700.26	516.38	26.4624	22.724
2406	1031.4	49.051	32.1154
245.8	306.29	15.678	17.5011
428.5	227.04	20.7002	15.0678
560.71	2036.3	23.6793	45.1254
255.07	116.81	15.9709	10.8079
397.43	455.11	19.9356	21.3333
787.62	1078.9	28.0646	32.8466
14738	25632	121.4	160.1
2060.4	1470.2	45.3916	38.3432
310.83	388.69	17.6304	19.7152
111.83	308.7	10.575	17.5699
16427	8925.2	128.168	94.4733
116.33	164.25	10.7856	12.816
232.06	77.661	15.2335	8.81255
3966	3785.4	62.9762	61.5256
1363	480.67	36.9188	21.9242
407.17	302.39	20.1785	17.3894
8213.2	8723.9	90.6267	93.4018
76.636	93.484	8.7542	9.66871
491.6	315.54	22.1721	17.7634
371.38	202.45	19.2712	14.2285
78.103	179.58	8.83759	13.4007
157.99	166.75	12.5694	12.9132
106.76	235.47	10.3325	15.345
1703.3	994.7	41.2711	31.5389
40.599	51.579	6.37173	7.18185
1545.6	1436.4	39.3141	37.8999
2486.3	2539.6	49.8628	50.3944
75.116	38.125	8.66695	6.17454
21.713	97.575	4.65972	9.87801
8.7903	4.219	2.96484	2.05402
558.11	339.94	23.6244	18.4375
330.15	368.69	18.17	19.2013
88.462	119.12	9.40542	10.9142
229.66	277.4	15.1545	16.6553
35.139	52.924	5.92782	7.27489
300.85	785.46	17.345	28.0261
6.7225	12.35	2.59278	3.51426
465.62	295.11	21.5782	17.1788
525.31	658.51	22.9196	25.6614
222.93	184.67	14.9308	13.5893
24.588	51.066	4.95863	7.14605
111.88	176.92	10.5773	13.3011
5.6849	6.8976	2.3843	2.62633
238.62	304.36	15.4473	17.4459
18.665	30.264	4.3203	5.50127
31.239	24.678	5.58919	4.9677
162.32	180.74	12.7405	13.444
77.502	21.9	8.80352	4.67974
56.48	24.883	7.51532	4.98829
203.05	18.922	14.2496	4.34994
33.789	46.549	5.81283	6.82268
42.41	18.317	6.5123	4.27984
23.246	12.327	4.82141	3.51098
579.49	580.89	24.0726	24.1017
145.4	229.43	12.0582	15.1469
83.061	77.053	9.11378	8.77798
128.79	338.17	11.3486	18.3894
545.22	392.8	23.3499	19.8192
88.208	112.59	9.39191	10.6108
727.04	570.02	26.9637	23.8751
90.675	37.783	9.52234	6.14679
250.96	431.67	15.8417	20.7767
10.158	28.35	3.18716	5.32447
8839.4	17362	94.0181	131.765
41.07	52.233	6.40859	7.22724
45.404	43.713	6.73825	6.61158
24991	15285	158.085	123.633
1114.2	781.15	33.3796	27.9491
49.315	14.406	7.02246	3.79552
57.262	306.79	7.56717	17.5154
34.048	147.03	5.83507	12.1256
213.01	438.1	14.5949	20.9308
58.581	154.83	7.65382	12.4431
326.7	302.57	18.0748	17.3945
346.13	202.85	18.6046	14.2425
40.817	94.806	6.38882	9.73684
1846.8	1379.7	42.9744	37.1443
150.16	97.507	12.254	9.87456
7.598	61.904	2.75645	7.86791
319.74	346.95	17.8813	18.6266
66.932	66.395	8.1812	8.14831
42.137	19.547	6.4913	4.4212
76.006	73.371	8.71814	8.56569
90.315	105.17	9.50342	10.2552
40.923	36.928	6.39711	6.07684
153.44	171.37	12.3871	13.0908
76.279	23.954	8.73378	4.89428
200.21	15.786	14.1496	3.97316
38.328	42.309	6.19096	6.50454
61.97	89.545	7.8721	9.46282
220.96	379.84	14.8647	19.4895
567.32	346.94	23.8185	18.6263
26.87	12.999	5.18363	3.60541
567.6	583.21	23.8244	24.1497
174.81	246.79	13.2216	15.7096
176.2	221.93	13.274	14.8973
130.15	326.77	11.4083	18.0768
545.09	402.71	23.3472	20.0676
701.37	514.75	26.4834	22.6881
76.189	94.45	8.72863	9.71854
691.13	563.14	26.2894	23.7306
413.49	890.57	20.3345	29.8424
2067	1997.4	45.4643	44.6923
28.841	40.523	5.37038	6.36577
91.097	34.229	9.54447	5.85056
151.39	66.31	12.3041	8.1431
73.722	62.98	8.58615	7.93599
619.21	378.36	24.8839	19.4515
16133	8462.7	127.016	91.9929
1688.1	1675.4	41.0865	40.9317
239.96	430.04	15.4906	20.7374
1512.9	551.24	38.896	23.4785
10.157	24.704	3.187	4.97031
8720.4	8348.2	93.3831	91.3685
279.56	380.32	16.72	19.5018
43.066	17.721	6.56247	4.20963
529.06	320.85	23.0013	17.9123
375.6	192.91	19.3804	13.8892
153.27	107.45	12.3802	10.3658
9286	17634	96.3639	132.793
239.51	129.86	15.4761	11.3956
37.42	53.232	6.11719	7.29603
56.867	59.822	7.54102	7.73447
155.99	354.63	12.4896	18.8316
24584	15831	156.793	125.821
1049.8	717.22	32.4006	26.781
50.924	16.992	7.13611	4.12214
42.138	170.13	6.49138	13.0434
1962.3	418.45	44.2979	20.4561
203.29	432.95	14.258	20.8075
343.39	306.97	18.5308	17.5206
332.5	182.59	18.2346	13.5126
491.8	668.15	22.1766	25.8486
129.52	191.87	11.3807	13.8517
199.57	270.22	14.1269	16.4384
311.61	751.84	17.6525	27.4197
1870.8	1413.8	43.2527	37.6005
151.83	92.055	12.3219	9.59453
6.4342	63.558	2.53657	7.97233
180.3	58.742	13.4276	7.66433
309.75	321.79	17.5997	17.9385
93.634	83.112	9.67647	9.11658
233.16	312.34	15.2696	17.6731
41.879	21.738	6.4714	4.6624
124.01	100.68	11.136	10.0339
43.623	158.6	6.60477	12.5936
89.259	102.74	9.4477	10.1361
18.952	57.119	4.35339	7.55771
44.028	64.502	6.63536	8.03131
28.939	29.007	5.3795	5.38581
69.912	75.063	8.36134	8.66389
175.49	162.04	13.2473	12.7295
80.701	120.49	8.98337	10.9768
231.93	107.2	15.2292	10.3537
37.033	23.912	6.08547	4.88999
80.137	57.839	8.95193	7.6052
265.3	266.74	16.288	16.3322
311.13	205.5	17.6389	14.3353
145.22	251.15	12.0507	15.8477
161.95	297.59	12.726	17.2508
31.198	104.85	5.58552	10.2396
155.91	85.943	12.4864	9.27054
19.838	29.884	4.45399	5.46663
566.02	201.95	23.7912	14.2109
8.7711	9.9586	2.9616	3.15572
383.22	342.96	19.576	18.5192
550.85	418.3	23.4702	20.4524
863.63	357.87	29.3876	18.9175
391.3	736.7	19.7813	27.1422
332.81	236.68	18.2431	15.3844
359.71	345.16	18.966	18.5785
269.05	163.37	16.4027	12.7816
42.979	67.068	6.55584	8.18951
82.521	284.72	9.08411	16.8736
14.861	36.564	3.855	6.04682
58.161	152.95	7.62634	12.3673
622.21	637.62	24.9441	25.2511
39.597	26.899	6.29261	5.18642
13.465	75.799	3.66947	8.70626
42.735	51.98	6.5372	7.20972
91.114	62.577	9.54537	7.91056
129.11	200.91	11.3627	14.1743
1689.5	1606.9	41.1035	40.0862
341.32	144.26	18.4748	12.0108
19217	22107	138.625	148.684
36.677	48.566	6.05615	6.96893
661.63	353.44	25.7222	18.8
837.77	1628.6	28.9443	40.3559
25394	19952	159.355	141.252
139.7	353.72	11.8195	18.8074
2565.2	2519.9	50.6478	50.1986
480.73	436.61	21.9256	20.8952
922.79	1143.4	30.3775	33.8142
477.15	824.05	21.8438	28.7063
207.35	427.1	14.3997	20.6664
186.67	256.98	13.6627	16.0306
59.362	92.432	7.70467	9.61416
35.39	49.485	5.94895	7.03456
16.951	26.796	4.11716	5.17649
197.34	236.43	14.0478	15.3763
72.468	82.242	8.51281	9.06874
182.96	157.7	13.5263	12.5579
100.75	223.23	10.0374	14.9409
75.936	111.07	8.71413	10.539
205.62	334.17	14.3395	18.2803
33.361	22.003	5.7759	4.69074
76.938	52.559	8.77143	7.24976
297.23	202.55	17.2404	14.232
743.56	663.36	27.2683	25.7558
126.59	257.49	11.2512	16.0465
61.324	367.12	7.83096	19.1604
23.441	17.184	4.84159	4.14536
179.99	311.27	13.416	17.6428
1308.9	871.74	36.1787	29.5252
141.19	76.273	11.8823	8.73344
2170.2	2028.2	46.5854	45.0355
22.463	27.296	4.73951	5.22456
591.55	175.88	24.3218	13.262
2049.3	2483.7	45.2692	49.8367
21735	25782	147.428	160.568
87.695	59.715	9.36456	7.72755
6.5649	10.685	2.56221	3.26879
164.24	420.75	12.8156	20.5122
280.68	326.01	16.7535	18.0557
240.56	365.76	15.51	19.1249
91.936	83.21	9.58833	9.12195
43.54	16.702	6.59848	4.08681
387.35	403.62	19.6812	20.0903
368.92	369.02	19.2073	19.2099
111.68	158.39	10.5679	12.5853
39.52	79.117	6.28649	8.89477
526.59	445.98	22.9475	21.1182
831.62	343.69	28.8378	18.5389
381.49	765.53	19.5318	27.6682
402.14	355.65	20.0534	18.8587
264.82	171.07	16.2733	13.0794
41.537	63.854	6.44492	7.99087
494.44	644.55	22.236	25.388
667.86	882.09	25.843	29.7
12.686	35.422	3.56174	5.95164
64.259	162.89	8.01617	12.7628
276.9	296.33	16.6403	17.2142
636.57	632.54	25.2303	25.1503
48.701	30.57	6.97861	5.52901
109.44	86.632	10.4614	9.30763
17.525	73.455	4.18629	8.57059
46.478	49.768	6.81748	7.05464
108.65	65.781	10.4235	8.11055
277.37	47.946	16.6544	6.92431
81.003	87.744	9.00017	9.36718
33.056	133.11	5.74943	11.5373
111.77	74.721	10.5721	8.64413
77.114	102.84	8.78146	10.141
155.8	191.76	12.482	13.8477
38.797	22.379	6.22872	4.73064
279.88	204.12	16.7296	14.2871
168.68	129.94	12.9877	11.3991
595.72	493.93	24.4074	22.2245
35.695	20.068	5.97453	4.47973
118.12	52.602	10.8683	7.25272
42.916	55.121	6.55103	7.42435
275.14	262.34	16.5873	16.1969
1972.1	356.39	44.4083	18.8783
2495.9	680.22	49.959	26.081
220.33	195.36	14.8435	13.9771
4342.1	4042.7	65.8946	63.5822
202.23	183.31	14.2208	13.5392
327.17	387.58	18.0878	19.6871
235.08	256.52	15.3323	16.0162
159.26	80.59	12.6198	8.97719
106.74	135.79	10.3315	11.6529
269.48	261.81	16.4158	16.1805
87.098	134.34	9.33263	11.5905
283.26	369.5	16.8303	19.2224
33.347	34.297	5.77469	5.85636
49.208	20.563	7.01484	4.53464
64.449	21.471	8.02801	4.63368
281.29	250.7	16.7717	15.8335
14.461	23.03	3.80276	4.79896
94.955	69.972	9.74449	8.36493
85.136	107.95	9.22692	10.3899
229.54	64.814	15.1506	8.05071
75.824	71.978	8.7077	8.48398
233.77	311.15	15.2895	17.6394
18245	21401	135.074	146.291
174.3	381.86	13.2023	19.5412
18.837	27.786	4.34016	5.27124
51.392	42.665	7.16882	6.53185
7215.9	6944.1	84.9465	83.3313
21483	21700	146.571	147.309
32.233	41.264	5.67741	6.42371
4864.9	3885.8	69.7488	62.3362
665.53	361.81	25.7979	19.0213
24825	18979	157.56	137.764
2933.1	2865.6	54.1581	53.5313
61.396	85.212	7.83556	9.23103
693.99	1835.4	26.3437	42.8416
389.41	403.21	19.7335	20.0801
556.01	594.55	23.5799	24.3834
652.9	1361.2	25.5519	36.8944
118.75	23.231	10.8972	4.81985
283.39	520.82	16.8342	22.8215
982.26	996.98	31.341	31.575
200.64	236.38	14.1647	15.3747
458.69	910.23	21.417	30.17
365.99	61.495	19.1309	7.84187
242.32	416.85	15.5666	20.4169
143.5	47.8	11.9791	6.91375
402.41	128.17	20.0602	11.3212
27.312	58.905	5.22609	7.67496
630.29	367.95	25.1056	19.182
66.473	45.742	8.1531	6.76328
88.67	81.784	9.41647	9.04345
45.955	120.81	6.77901	10.9914
89.346	118.31	9.4523	10.877
23.539	32.162	4.8517	5.67116
25.228	137.11	5.02275	11.7094
4.5652	47.488	2.13663	6.89115
189.78	186.95	13.7761	13.673
156.98	220.33	12.5292	14.8435
847.63	1337	29.1141	36.565
1212.2	1818.4	34.8167	42.6427
39.68	173.95	6.29921	13.189
112.29	84.237	10.5967	9.17807
201.74	240.81	14.2035	15.5181
52.007	67.987	7.21159	8.24542
145.51	215.54	12.0628	14.6813
29.031	8.2494	5.38804	2.87218
327.21	260.88	18.0889	16.1518
1335.8	369.88	36.5486	19.2323
176.34	112.93	13.2793	10.6269
519.25	391.44	22.7871	19.7848
29.478	24.43	5.42936	4.94267
133.52	57.168	11.5551	7.56095
795.37	680.02	28.2023	26.0772
44.501	61.831	6.67091	7.86327
192.03	191.22	13.8575	13.8282
260.63	245.03	16.144	15.6534
2533.5	626.44	50.3339	25.0288
242.57	205.23	15.5747	14.3259
21463	25788	146.503	160.586
4566.7	3756.1	67.5774	61.287
261.06	187.55	16.1574	13.6949
387.06	405.17	19.6738	20.1288
193.64	178.24	13.9155	13.3507
353.49	406.01	18.8013	20.1497
233.44	275.81	15.2787	16.6075
128.99	51.272	11.3574	7.16045
123.18	138.05	11.0986	11.7495
246.79	255.55	15.7096	15.9859
101.52	169.46	10.0757	13.0177
268.43	383.75	16.3838	19.5895
35.555	39.193	5.9628	6.26043
52.508	14.309	7.24624	3.78272
105.5	89.611	10.2713	9.46631
41.51	16.993	6.44283	4.12226
307.55	239.21	17.5371	15.4664
3.3733	14.558	1.83665	3.81549
88.188	54.46	9.39085	7.3797
106.04	137.5	10.2976	11.726
20.638	26.723	4.54291	5.16943
72.636	10.132	8.52268	3.18308
99.617	89.559	9.98083	9.46356
603.86	393.23	24.5736	19.83
160.82	29.215	12.6815	5.40509
31.142	52.466	5.5805	7.24334
56.421	57.863	7.51139	7.60677
414.46	425.5	20.3583	20.6277
37.494	31.694	6.12323	5.62974
480.28	464.02	21.9153	21.5411
36.628	77.584	6.05211	8.80818
39.544	59.268	6.2884	7.69857
1164.7	1462	34.1277	38.2361
168.14	71.472	12.9669	8.45411
1977.6	1935.8	44.4702	43.9977
38.262	23.494	6.18563	4.84706
296.61	142.49	17.2224	11.9369
727.2	314.34	26.9666	17.7296
161.19	196.71	12.6961	14.0253
207.8	166.2	14.4153	12.8919
3628.2	3228	60.2345	56.8155
219.32	212.78	14.8095	14.587
78.268	62.363	8.84692	7.89702
235.59	298.3	15.3489	17.2714
24.259	20.825	4.92534	4.56344
90.81	171.06	9.52943	13.079
6315.2	6448.6	79.4682	80.3032
6813.5	7330.7	82.5439	85.6195
1340.1	1110	36.6074	33.3167
54.043	44.815	7.35139	6.6944
190.25	186.46	13.7931	13.655
283.85	280.91	16.8478	16.7604
21503	21413	146.639	146.332
477.89	510.66	21.8607	22.5978
4850.8	3815.6	69.6477	61.7705
107.61	40.634	10.3735	6.37448
345.43	219.63	18.5857	14.8199
230.82	306.44	15.1928	17.5054
3388.1	3733.8	58.2074	61.1048
2928.1	2852.1	54.1119	53.4051
173.08	187.91	13.156	13.708
56.901	79.131	7.54328	8.89556
174.85	202.34	13.2231	14.2246
13.601	10.716	3.68795	3.27353
416.7	369.02	20.4132	19.2099
2426.7	2199.2	49.2615	46.8956
569.88	1432	23.8722	37.8418
298.46	238.6	17.276	15.4467
52.836	201.25	7.26884	14.1863
207.85	260.69	14.417	16.1459
370.6	106.56	19.251	10.3228
383.56	63.692	19.5847	7.98073
24.103	16.874	4.90948	4.1078
752.46	888.93	27.431	29.8149
149.84	165.41	12.2409	12.8612
468.45	411.19	21.6437	20.2778
138.18	46.105	11.755	6.79007
16.999	91.956	4.12298	9.58937
375.01	142.43	19.3652	11.9344
470.72	484.56	21.6961	22.0127
116.86	179.24	10.8102	13.3881
103.1	95.164	10.1538	9.7552
40.738	64.321	6.38263	8.02004
31.138	55.418	5.58014	7.44433
97.026	68.207	9.85018	8.25875
27.31	30.445	5.2259	5.5177
92.246	82.123	9.60448	9.06217
228.21	288.21	15.1066	16.9767
64.697	132.67	8.04344	11.5182
155.74	131.21	12.4796	11.4547
82.138	70.631	9.063	8.40423
19.371	23.471	4.40125	4.84469
37.183	43.599	6.09779	6.60295
45.237	115.48	6.72585	10.7462
28.01	169.63	5.29245	13.0242
4.7238	41.743	2.17343	6.46088
119.88	107.78	10.949	10.3817
56.237	36.346	7.49913	6.02876
10.772	16.86	3.28207	4.10609
17.271	33.387	4.15584	5.77815
31.823	50.655	5.64119	7.11723
43.803	16.075	6.61838	4.00936
202.64	206.09	14.2352	14.3558
7.0966	55.027	2.66394	7.41802
191.33	259.36	13.8322	16.1047
153.64	170.63	12.3952	13.0625
112.13	226.35	10.5891	15.0449
12.841	90.309	3.58343	9.5031
387.72	254.04	19.6906	15.9386
174.65	259.2	13.2155	16.0997
136.05	151.39	11.664	12.3041
54.813	108.41	7.40358	10.412
625.93	536.8	25.0186	23.1689
924.53	1361.1	30.4061	36.8931
1133.5	1790.1	33.6675	42.3096
14.037	12.001	3.7466	3.46425
235.72	149.57	15.3532	12.2299
501.13	327.65	22.3859	18.1011
6358.7	6234.9	79.7415	78.9614
3.5593	5.3822	1.88661	2.31996
20.81	28.317	4.5618	5.32137
46.435	10.588	6.81432	3.25392
97.684	86.289	9.88352	9.28919
162.96	38.329	12.7656	6.19104
40.58	38.969	6.37024	6.24252
1249.2	402.45	35.344	20.0612
466.5	452.67	21.5986	21.276
31.979	25.679	5.655	5.06745
466.04	461.15	21.588	21.4744
42.218	59.141	6.49754	7.69032
1058.9	1392.3	32.5407	37.3135
1972.5	1989.6	44.4128	44.6049
35.15	25.006	5.92874	5.0006
283.09	156.49	16.8253	12.5096
161.33	205.41	12.7016	14.3321
192.87	164.55	13.8878	12.8277
18287	14279	135.229	119.495
785.69	560.09	28.0302	23.6662
24.747	14.54	4.97464	3.81314
104.56	157.9	10.2255	12.5658
6155.6	6281	78.4576	79.2528
6419.8	7065.2	80.1237	84.0547
44.258	48.968	6.65267	6.99771
151.82	192.45	12.3215	13.8726
305.15	302.95	17.4685	17.4055
5639.1	5691.4	75.0939	75.4414
470.93	509.72	21.7009	22.577
242.98	219.54	15.5878	14.8169
100.79	47.217	10.0394	6.87146
360.27	197.13	18.9808	14.0403
3516.8	3906.6	59.3026	62.5028
198.67	195.96	14.095	13.9986
6903.3	5597	83.0861	74.8131
128.5	176.83	11.3358	13.2977
2380	2211.7	48.7852	47.0287
314.35	236.69	17.7299	15.3847
2232.8	2157.9	47.2525	46.4532
73.875	181.45	8.59506	13.4703
447.43	129.37	21.1525	11.3741
28.367	9.8438	5.32607	3.13748
676.2	902.76	26.0038	30.046
277.73	425.93	16.6652	20.6381
491.52	433.55	22.1703	20.8219
19.161	57.76	4.37733	7.6
350.98	428.39	18.7345	20.6976
298.03	738.65	17.2635	27.1781
129.8	119.32	11.393	10.9234
168.5	151.11	12.9808	12.2927
448.93	542.28	21.188	23.2869
31.047	52.99	5.57198	7.27942
57.022	42.133	7.55129	6.49099
239.51	301.42	15.4761	17.3615
1065.1	543.91	32.6359	23.3219
109.03	106.44	10.4417	10.317
40.429	130.06	6.35838	11.4044
48.243	33.958	6.94572	5.82735
56.986	18.414	7.54891	4.29115
122.69	127.68	11.0766	11.2996
4.1278	7.553	2.0317	2.74827
36.773	19.325	6.06407	4.39602
59.782	51.26	7.73188	7.15961
12.403	28.277	3.52179	5.31761
16.432	11.636	4.05364	3.41116
28.418	43.088	5.33085	6.56415
41.862	14.25	6.47009	3.77492
29.4	16.482	5.42218	4.0598
10.149	52.512	3.18575	7.24652
19.509	6.5587	4.4169	2.561
28.173	46.305	5.30782	6.80478
202.53	591.11	14.2313	24.3128
163.63	263.86	12.7918	16.2438
7.5678	4.5354	2.75096	2.12965
102.71	155.59	10.1346	12.4736
281.88	244.58	16.7893	15.6391
132.42	171.07	11.5074	13.0794
104.14	180.38	10.2049	13.4306
25.172	107.03	5.01717	10.3455
417.61	209.21	20.4355	14.4641
1459.8	887.09	38.2073	29.7841
17.764	11.061	4.21474	3.32581
55.731	71.731	7.46532	8.46942
547.24	469.03	23.3932	21.6571
545.37	887	23.3532	29.7825
178.51	118.51	13.3608	10.8862
57.568	114.53	7.58736	10.7019
612.23	535.07	24.7433	23.1316
3490.9	3838.8	59.0838	61.9581
243.08	78.747	15.591	8.87395
860.1	884.81	29.3275	29.7458
1378.8	1562.7	37.1322	39.531
3197.1	2840.8	56.5429	53.2992
12.307	14.314	3.50813	3.78338
222.51	119.63	14.9168	10.9375
427.81	368.64	20.6836	19.2
39.394	15.333	6.27646	3.91574
6490.3	8201.4	80.5624	90.5616
6291	6087.9	79.3158	78.025
9.2509	16.893	3.04153	4.11011
51.87	178.06	7.20208	13.3439
114.21	51.358	10.6869	7.16645
187.22	940.68	13.6828	30.6705
2868.9	3220.5	53.5621	56.7494
1323.1	1030.1	36.3744	32.0952
40.252	16.145	6.34445	4.01808
756.94	1054.7	27.5125	32.4761
639.15	1047.1	25.2814	32.3589
63.776	70.012	7.98599	8.36732
223.27	81.983	14.9422	9.05445
40.564	27.233	6.36899	5.21852
308.47	320.44	17.5633	17.9008
867.19	804.35	29.4481	28.3611
13.768	189.9	3.71053	13.7804
102.43	79.984	10.1208	8.94338
231.57	105.76	15.2174	10.284
9.9858	38.68	3.16003	6.21932
68.803	24.546	8.29476	4.95439
18.831	10.686	4.33947	3.26894
83.47	137.39	9.13619	11.7213
12.26	7.6537	3.50143	2.76653
26.424	40.806	5.14043	6.38796
75.809	41.91	8.70684	6.47379
22.75	25.615	4.7697	5.06113
26.203	5.8614	5.11889	2.42103
35.982	48.178	5.9985	6.94104
156.66	396.96	12.5164	19.9239
8.3837	4.8062	2.89546	2.1923
107.25	124.78	10.3562	11.1705
559.98	462.38	23.6639	21.503
117.81	191.41	10.854	13.8351
1345.8	779.57	36.6851	27.9208
17.543	10.697	4.18844	3.27063
58.614	68.961	7.65598	8.30428
530.22	469.49	23.0265	21.6677
602.96	553.74	24.5552	23.5317
3749.8	4116.7	61.2356	64.1615
237.86	106.1	15.4227	10.3005
817.75	856.52	28.5963	29.2664
1372.2	1525.9	37.0432	39.0628
53.633	18.215	7.32346	4.2679
49.233	130.87	7.01662	11.4398
1038.1	1356.2	32.2196	36.8266
6512.3	8238.6	80.6988	90.7667
156.53	104.06	12.5112	10.201
37.925	90.989	6.15833	9.53882
933.56	1036	30.5542	32.187
837.64	582.85	28.942	24.1423
18467	14431	135.893	120.129
75.674	76.98	8.69908	8.77382
91.261	62.076	9.55306	7.87883
123.13	56.113	11.0964	7.49086
110.34	135.38	10.5043	11.6353
46.551	37.363	6.82283	6.11253
9.7862	15.209	3.12829	3.89987
5316.9	5713.4	72.9171	75.587
246.63	173.3	15.7045	13.1643
14363	18423	119.846	135.731
81.438	73.284	9.0243	8.56061
49.453	162.89	7.03228	12.7628
43.948	81.596	6.62933	9.03305
7054.6	5103.9	83.9917	71.4416
95.04	52.826	9.74885	7.26815
283.15	1273.5	16.8271	35.6861
2963.7	3396.8	54.4399	58.2821
51.255	12.984	7.15926	3.60333
726.74	984.39	26.9581	31.375
248.18	363.49	15.7537	19.0654
225.62	113.21	15.0207	10.64
41.093	37.433	6.41038	6.11825
322.72	298.84	17.9644	17.287
126.86	170.68	11.2632	13.0645
490.65	531.66	22.1506	23.0578
853.89	780.55	29.2214	27.9383
238.63	207.59	15.4477	14.408
23.646	206.23	4.86272	14.3607
75.627	87.394	8.69638	9.34848
196.8	104.25	14.0285	10.2103
55.069	409.33	7.42085	20.2319
8.6481	51.351	2.94077	7.16596
73.333	20.666	8.56347	4.54599
14.004	9.6695	3.74219	3.10958
56.959	48.877	7.54712	6.99121
177.62	148	13.3274	12.1655
10.352	4.8141	3.21745	2.19411
19.365	25.625	4.40057	5.06211
152.12	137.51	12.3337	11.7265
18.529	12.954	4.30453	3.59917
17.764	21.962	4.21474	4.68636
108.85	114.18	10.4331	10.6855
78.203	74.231	8.84325	8.61574
91.87	30.494	9.58488	5.52214
8.7553	23.533	2.95894	4.85108
58.929	62.723	7.67652	7.91979
821.74	723.98	28.666	26.9069
933.8	1025.9	30.5581	32.0297
302.07	296.42	17.3802	17.2169
68.302	123.05	8.2645	11.0928
248.38	285.71	15.7601	16.903
8332.6	6583.5	91.2831	81.1388
1786.7	886.84	42.2694	29.7799
344.97	328.1	18.5734	18.1135
2.9076	6.7826	1.70517	2.60434
1516.4	1434.3	38.941	37.8722
77.407	162.47	8.79812	12.7464
877.18	250.3	29.6172	15.8209
484.92	540.6	22.0209	23.2508
196.59	35.64	14.0211	5.96992
317.73	300.99	17.825	17.3491
108.5	120.51	10.4163	10.9777
55.082	16.637	7.42172	4.07885
72.596	44.728	8.52033	6.6879
51.971	11.947	7.20909	3.45644
44.256	39.593	6.65252	6.2923
2.3951	2.8506	1.54761	1.68837
165.7	290.48	12.8725	17.0435
187.02	147.2	13.6755	12.1326
16.622	3.4789	4.07701	1.86518
17.961	27.92	4.23804	5.28394
135.71	124.35	11.6495	11.1512
26.74	38.084	5.17107	6.17122
17.861	24.599	4.22623	4.95974
153.52	149.46	12.3903	12.2254
715.47	761.56	26.7483	27.5964
560.01	491.74	23.6645	22.1752
130.95	136.31	11.4433	11.6752
64.704	64.168	8.04388	8.01049
108.29	28.657	10.4062	5.35322
216.66	159.72	14.7194	12.638
80.903	364.03	8.99461	19.0796
9.9527	17.674	3.15479	4.20405
49.647	62.717	7.04606	7.91941
816.52	726.17	28.5748	26.9475
877.64	942.22	29.625	30.6956
627.28	532.03	25.0456	23.0658
286.93	287.92	16.939	16.9682
534.97	274.47	23.1294	16.5671
4883.2	5319.6	69.8799	72.9356
4986.4	4555	70.6144	67.4907
190.58	102.88	13.8051	10.143
33.349	24.65	5.77486	4.96488
1162	1419.9	34.0881	37.6816
901.78	1016.6	30.0297	31.8842
810.44	577.92	28.4682	24.04
69.867	63.235	8.35865	7.95204
90.739	81.445	9.5257	9.02469
163.37	299.91	12.7816	17.3179
86.096	132.99	9.27879	11.5321
48.956	43.658	6.99686	6.60742
10119	9812.4	100.593	99.0576
40.531	47.431	6.3664	6.88702
90.295	104.95	9.50237	10.2445
239.27	160.65	15.4684	12.6748
336.6	611.15	18.3467	24.7214
490.05	340.68	22.1371	18.4575
259.92	280.35	16.122	16.7437
39.779	67.52	6.30706	8.21706
291.23	456.45	17.0655	21.3647
8358.2	6602.9	91.4232	81.2582
1791.2	885.28	42.3226	29.7537
3.0605	6.7105	1.74943	2.59046
252.67	245.32	15.8956	15.6627
1535.7	1480.9	39.188	38.4825
593.94	1291.5	24.3709	35.9374
94.898	153.55	9.74156	12.3915
849.69	261.88	29.1494	16.1827
488.67	552.98	22.1059	23.5155
199.72	103.95	14.1322	10.1956
1316.1	1084	36.2781	32.9242
311.03	304.53	17.636	17.4508
138.47	146.44	11.7673	12.1012
129.12	275.97	11.3631	16.6123
316.85	400.5	17.8003	20.0125
76.731	46.469	8.75962	6.81682
55.271	17.623	7.43445	4.19798
9.4739	33.138	3.07797	5.75656
39.944	43.151	6.32013	6.56894
5.2266	5.9911	2.28618	2.44767
19.304	41.005	4.39363	6.40351
16.115	59.898	4.01435	7.73938
26.105	20.959	5.10931	4.5781
43.923	29.994	6.62744	5.47668
319.82	178.21	17.8835	13.3495
15.137	4.8774	3.89063	2.20848
34.8	26.569	5.89915	5.15451
437.57	264.28	20.9182	16.2567
754.23	1131.3	27.4632	33.6348
182.38	172.34	13.5048	13.1278
236.75	95.489	15.3867	9.77185
462.27	457.13	21.5005	21.3806
1313.1	1241.3	36.2367	35.2321
364.65	395.59	19.0958	19.8894
11.364	35.925	3.37105	5.99375
256.85	283.87	16.0265	16.8484
1813.4	2270.1	42.584	47.6456
1166.7	955.12	34.157	30.905
223.92	82.774	14.964	9.09802
1042.3	955.19	32.2847	30.9061
24.328	26.613	4.93234	5.15878
1245.1	1121.5	35.286	33.4888
70.112	73.847	8.37329	8.59343
21.471	52.506	4.63368	7.2461
43.35	40.684	6.58407	6.3784
706.14	499.72	26.5733	22.3544
667.23	907.62	25.8308	30.1267
655.01	736.67	25.5932	27.1417
71.099	39.966	8.43202	6.32187
22.921	27.046	4.78759	5.20058
145.96	210.92	12.0814	14.5231
68.785	75.629	8.29367	8.69649
69.864	102.84	8.35847	10.141
2.1125	3.8749	1.45344	1.96848
79.611	57.884	8.9225	7.60815
14.068	34.365	3.75073	5.86217
8.0111	7.0493	2.83039	2.65505
123.74	22.576	11.1238	4.75142
18.194	22.2	4.26544	4.71169
9.2394	17.6	3.03964	4.19524
17.143	45.666	4.14041	6.75766
28.379	57.147	5.32719	7.55956
33.875	20.212	5.82022	4.49578
53.666	23.127	7.32571	4.80905
236.04	162.59	15.3636	12.7511
144.86	262.1	12.0358	16.1895
92.808	138.66	9.63369	11.7754
13.673	13.335	3.6977	3.65171
25.543	19.603	5.05401	4.42753
495.66	323.15	22.2634	17.9764
808.99	1164.3	28.4427	34.1218
19.579	46.553	4.42482	6.82298
243.57	117.46	15.6067	10.8379
449.93	370.6	21.2116	19.251
1367.6	1180.8	36.9811	34.3628
267.93	440.72	16.3686	20.9933
274.62	143.04	16.5717	11.9599
82.264	232.92	9.06995	15.2617
8.0141	45.378	2.83092	6.73632
247.62	240.41	15.7359	15.5052
1782.3	1979.6	42.2173	44.4927
5034.5	5222.9	70.9542	72.2696
5016.3	4585.9	70.8258	67.7193
473.46	472.92	21.7591	21.7467
987.88	1213.3	31.4306	34.8325
210.51	77.746	14.509	8.81737
186.38	348.48	13.6521	18.6676
157.38	200.84	12.5451	14.1718
1049.7	972.11	32.3991	31.1787
264.74	198.72	16.2708	14.0968
216.82	303.01	14.7248	17.4072
9945.6	10540	99.7276	102.665
90.736	91.478	9.52554	9.56441
120.1	142.26	10.959	11.9273
51.99	26.164	7.21041	5.11508
210.44	269.9	14.5066	16.4286
19.178	31.068	4.37927	5.57387
1258.2	1288	35.4711	35.8887
68.817	43.72	8.2956	6.61211
71.167	66.451	8.43605	8.15175
25.555	38.403	5.0552	6.19702
5115.9	4613.6	71.5255	67.9235
4745.6	4464.6	68.8883	66.8177
2537.4	2086.8	50.3726	45.6815
35.499	42.531	5.9581	6.52158
4241.3	4436.3	65.1253	66.6056
802.84	288.95	28.3344	16.9985
762.78	1041.1	27.6185	32.2661
726.8	825.72	26.9592	28.7353
23.556	15.65	4.85345	3.95601
168.56	71.036	12.9831	8.42829
1209.3	1112.6	34.775	33.3557
209.49	169.24	14.4738	13.0092
74.031	94.823	8.60413	9.73771
66.986	92.104	8.1845	9.59708
149.49	187.48	12.2266	13.6923
213.85	294.19	14.6236	17.152
108.62	285.72	10.4221	16.9033
294.77	380.37	17.1689	19.5031
83.35	45.602	9.12962	6.75293
31.166	52.269	5.58265	7.22973
8.5523	21.846	2.92443	4.67397
11.289	24.434	3.35991	4.94308
118.81	28.781	10.9	5.36479
12.963	14.146	3.60042	3.76112
10.222	7.6899	3.19719	2.77307
26.952	26.254	5.19153	5.12387
74.756	83.005	8.64616	9.11071
104.57	25.191	10.2259	5.01906
112.72	53.846	10.617	7.33798
304.04	198.54	17.4367	14.0904
9.7319	5.5825	3.1196	2.36273
61.106	65.185	7.81703	8.07372
261.42	243.1	16.1685	15.5917
276.11	406.89	16.6166	20.1715
552.82	320.54	23.5121	17.9036
56.202	80.25	7.4968	8.95824
89.193	45.299	9.4442	6.73045
150.91	162.84	12.2845	12.7609
279.61	377.61	16.7215	19.4322
1945.7	1963.1	44.1101	44.3069
69.848	37.737	8.35751	6.14304
398.44	592.8	19.961	24.3475
2735.7	2940.7	52.3039	54.2282
128.28	122.77	11.3261	11.0802
369	340.68	19.2094	18.4575
323.3	281.95	17.9805	16.7914
137.65	60.419	11.7324	7.77297
27.192	37.436	5.21459	6.1185
966.72	1421.8	31.0921	37.7068
557.2	543.91	23.6051	23.3219
404.1	1204.5	20.1022	34.7059
362	321.62	19.0263	17.9338
181.9	180.82	13.487	13.4469
20.605	28.821	4.53927	5.36852
54.909	98.664	7.41006	9.93298
40.552	45.585	6.36805	6.75167
55.114	70.872	7.42388	8.41855
5.707	18.754	2.38893	4.33059
146.48	116.9	12.1029	10.812
55.969	90.374	7.48124	9.50652
19.594	35.026	4.42651	5.91828
127.91	19.206	11.3097	4.38247
92.907	79.312	9.63883	8.90573
248.82	252.48	15.774	15.8896
235.06	189.96	15.3317	13.7826
56.127	135.3	7.4918	11.6319
15.044	7.9651	3.87866	2.82225
68.391	63.262	8.26989	7.95374
233.6	423.24	15.284	20.5728
523.41	291.5	22.8782	17.0734
1642.1	1650.1	40.5228	40.6214
2096	1529.3	45.7821	39.1063
377.67	535.04	19.4337	23.1309
39.669	51.158	6.29833	7.15248
102.41	38.656	10.1198	6.21739
180.36	227.23	13.4298	15.0742
287.62	397.38	16.9594	19.9344
1962.2	1908	44.2967	43.6807
1592.8	1572.5	39.9099	39.6548
72.723	39.322	8.52778	6.27073
412.92	576.57	20.3204	24.0119
2548.9	3073.7	50.4866	55.441
35444	38618	188.266	196.515
232.25	210.71	15.2398	14.5159
155.12	173.36	12.4547	13.1666
334.55	489.35	18.2907	22.1213
305.62	214.55	17.482	14.6475
2791.1	3275.7	52.8309	57.2337
571.68	588.18	23.9098	24.2524
67.986	118.03	8.24536	10.8642
155.59	109.28	12.4736	10.4537
70.273	28.322	8.3829	5.32184
249.88	286.29	15.8076	16.9201
207.01	214.05	14.3878	14.6304
130.94	141.58	11.4429	11.8987
2945.9	2802.9	54.2761	52.9424
152.41	80.211	12.3454	8.95606
1152.8	1174.3	33.9529	34.2681
4956.6	4359.6	70.4031	66.0273
4909.3	4786.2	70.0664	69.1824
2278.4	1751.6	47.7326	41.8521
356.15	349.31	18.8719	18.6898
299.76	282.5	17.3136	16.8077
3887.8	4434.7	62.3522	66.5935
23.383	22.967	4.8356	4.79239
207.35	190.2	14.3997	13.7913
1023	1362.6	31.9844	36.9134
464.16	573.76	21.5444	23.9533
161.21	123.71	12.6969	11.1225
348.54	281.01	18.6692	16.7634
383.5	1257.6	19.5832	35.4627
349.7	302.8	18.7003	17.4011
201.94	169.09	14.2106	13.0035
16.063	19.933	4.00787	4.46464
196.49	334.83	14.0175	18.2984
25.948	12.962	5.09392	3.60028
55.353	99.152	7.43996	9.95751
30.074	42.683	5.48398	6.53322
91.86	81.555	9.58436	9.03078
6.7925	24.528	2.60624	4.95258
150.02	95.717	12.2483	9.78351
74.271	116.84	8.61806	10.8093
10.82	6.9022	3.28938	2.6272
32.824	122.26	5.72922	11.0571
188.18	174.26	13.7179	13.2008
48.962	55.131	6.99729	7.42503
127.78	213.96	11.304	14.6274
18.972	51.392	4.35569	7.16882
113.22	59.831	10.6405	7.73505
366.95	281.28	19.1559	16.7714
133.53	147.07	11.5555	12.1272
470.9	340.73	21.7002	18.4589
102.08	84.831	10.1035	9.21037
148.95	50.384	12.2045	7.09817
303.65	294.51	17.4256	17.1613
4.566	2.0254	2.13682	1.42317
828.18	614.48	28.7781	24.7887
107.31	75.746	10.3591	8.70322
1091.9	1207.7	33.0439	34.752
14.5	9.0146	3.80789	3.00243
3472.7	1003	58.9296	31.6702
77.68	29.066	8.81363	5.39129
9.9295	12.239	3.15111	3.49843
7.4048	8.3641	2.72118	2.89208
2228.2	1853.8	47.2038	43.0558
299.55	242.99	17.3075	15.5881
176.12	269.89	13.271	16.4283
1.298	3.1783	1.1393	1.78278
440.12	550.78	20.979	23.4687
243.1	177.78	15.5917	13.3334
455.43	219.73	21.3408	14.8233
216.44	226.72	14.7119	15.0572
406.15	582.57	20.1532	24.1365
8.6651	16.109	2.94365	4.0136
8.9602	7.2406	2.99336	2.69084
250.33	233.94	15.8218	15.2951
135.67	133.86	11.6477	11.5698
59.359	24.51	7.70448	4.95076
31.048	45.733	5.57207	6.76262
109.48	83.078	10.4633	9.11471
8.6798	6.3699	2.94615	2.52387
41.807	128.47	6.46583	11.3345
19.959	15.665	4.46755	3.9579
46.746	53.676	6.8371	7.32639
117.26	219.15	10.8287	14.8037
150.37	174.77	12.2625	13.2201
17.903	50.324	4.23119	7.09394
380.93	277.39	19.5174	16.655
129.82	140.51	11.3939	11.8537
475.54	375.27	21.8069	19.3719
302.33	268.02	17.3876	16.3713
111.69	84.304	10.5683	9.18172
2270.6	1390.3	47.6508	37.2867
417.24	536.59	20.4265	23.1644
177.08	54.492	13.3071	7.38187
312.34	288.21	17.6731	16.9767
3.1924	2.1632	1.78673	1.47078
779.8	643	27.9249	25.3574
555.85	720.57	23.5765	26.8434
93.144	86.408	9.65111	9.29559
1540.4	1574.5	39.2479	39.68
1551	2557.5	39.3827	50.5717
1054.3	1212	32.47	34.8138
15.109	11.207	3.88703	3.34769
3232.4	979.89	56.8542	31.3032
86.514	15.278	9.30129	3.90871
35554	38791	188.558	196.954
1051.9	706.42	32.433	26.5786
564.49	436.25	23.759	20.8866
79.526	93.207	8.91774	9.65438
8.3515	14.751	2.8899	3.8407
3021.5	3739.3	54.9682	61.1498
583.74	567.22	24.1607	23.8164
2136.5	3041	46.2223	55.1453
4261.6	4042.1	65.2809	63.5775
712.53	617.55	26.6933	24.8506
835.67	324.83	28.908	18.023
249.36	226.41	15.7911	15.0469
37971	37064	194.861	192.52
5.7462	7.6499	2.39712	2.76585
253.68	453.53	15.9273	21.2962
342.25	626.04	18.5	25.0208
1851.9	1280.2	43.0337	35.7799
2282.3	1860.1	47.7734	43.1289
313.61	256.13	17.709	16.0041
191.36	287.05	13.8333	16.9425
1.6197	2.7428	1.27267	1.65614
436.09	543.67	20.8828	23.3167
136.66	166.71	11.6902	12.9116
63.712	180.7	7.98198	13.4425
460.56	223.96	21.4607	14.9653
222.7	241.2	14.9231	15.5306
352.11	303.36	18.7646	17.4172
456.11	840.58	21.3567	28.9928
405.86	575.86	20.146	23.9971
9.5548	14.174	3.09108	3.76484
8.5254	5.8203	2.91983	2.41253
26.82	14.637	5.1788	3.82583
114.3	228.53	10.6911	15.1172
221.75	239.84	14.8913	15.4868
134.8	141.63	11.6103	11.9008
27.137	44.826	5.20932	6.69522
45.12	5.0916	6.71714	2.25646
10.42	15.802	3.228	3.97517
124.52	376.16	11.1589	19.3948
9.9396	26.212	3.15271	5.11977
117.36	43.159	10.8333	6.56955
489.08	330.01	22.1152	18.1662
17.784	89.581	4.21711	9.46472
235.23	314.98	15.3372	17.7477
150.63	1006	12.2731	31.7175
85.812	105.16	9.26348	10.2548
129.13	286.48	11.3635	16.9257
127.41	129.27	11.2876	11.3697
803.42	757.7	28.3447	27.5264
155.8	127.55	12.482	11.2938
2210.4	1606.4	47.0149	40.0799
210.38	153.29	14.5045	12.381
1015.9	1642.4	31.8732	40.5265
1058.2	942.26	32.53	30.6963
62.918	91.154	7.93209	9.54746
737.62	674.54	27.1592	25.9719
198.71	217.94	14.0965	14.7628
185.12	122.14	13.6059	11.0517
86.122	264.22	9.28019	16.2548
46.787	25.76	6.8401	5.07543
1674.8	1777.2	40.9243	42.1568
122.96	98.44	11.0887	9.92169
74.837	58.558	8.65084	7.65232
8.0959	18.639	2.84533	4.31729
75.956	52.205	8.71527	7.2253
131.96	84.742	11.4874	9.20554
38.194	93.643	6.18013	9.67693
104.93	74.919	10.2435	8.65558
182.19	186.45	13.4978	13.6547
12.76	14.816	3.57211	3.84916
5.4278	13.46	2.32976	3.66879
142.8	20.418	11.9499	4.51863
15.514	2.0733	3.93878	1.4399
24.203	22.961	4.91965	4.79176
13.227	19.533	3.63689	4.41962
84.293	387.79	9.18112	19.6924
54.45	68.679	7.37902	8.28728
20.845	18.355	4.56563	4.28427
99.665	32.671	9.98324	5.71586
485.21	346.55	22.0275	18.6159
206.34	102.43	14.3645	10.1208
35.299	86.868	5.9413	9.3203
205.29	202.82	14.3279	14.2415
109.29	137.69	10.4542	11.7341
150.25	995.33	12.2577	31.5489
92.204	102.14	9.60229	10.1064
115.85	229.04	10.7634	15.1341
143.96	143.99	11.9983	11.9996
595.22	697.16	24.3971	26.4038
510.5	249.72	22.5942	15.8025
1010.1	732.06	31.7821	27.0566
1530.5	2222.8	39.1216	47.1466
164.57	360.84	12.8285	18.9958
247.23	384.29	15.7235	19.6033
303.4	640.07	17.4184	25.2996
11308	10406	106.339	102.01
2057.4	1804.6	45.3586	42.4806
1030.2	657.27	32.0967	25.6373
280.45	264.88	16.7466	16.2751
321.07	334.9	17.9184	18.3003
28.382	23.503	5.32748	4.84799
741.2	590.52	27.225	24.3006
291.39	376.23	17.0701	19.3966
1717.4	2885.6	41.4415	53.7178
4513.7	4057.3	67.1841	63.6969
135.58	113.9	11.6439	10.6724
514.23	501.86	22.6766	22.4022
136.81	117.15	11.6966	10.8236
379.6	170.86	19.4833	13.0713
853.84	2068	29.2205	45.4753
1173.8	924.05	34.2608	30.3982
69.959	95.754	8.36415	9.7854
1798	1250.6	42.4028	35.3638
2030.8	1776.7	45.0644	42.1509
761.64	689.21	27.5978	26.2528
63.982	227.46	7.99887	15.0818
54.575	34.875	7.38749	5.90551
69.013	88.472	8.30741	9.40596
1645.5	1845.2	40.5648	42.9558
36.576	293.45	6.04781	17.1304
144.04	79.787	12.0017	8.93236
60.641	59.476	7.78723	7.71207
8.0907	17.36	2.84442	4.16653
37.849	50.13	6.15215	7.08025
445.44	818.83	21.1054	28.6152
40.135	27.497	6.33522	5.24376
246.96	324.98	15.715	18.0272
145.05	77.637	12.0437	8.81119
101.31	234.57	10.0653	15.3157
163.4	125.43	12.7828	11.1996
9.2186	12.589	3.03621	3.5481
4.8948	15.711	2.21242	3.96371
146.29	22.104	12.095	4.70149
11.897	8.999	3.4492	2.99983
23.375	21.093	4.83477	4.59271
37.935	31.748	6.15914	5.63454
11.148	32.786	3.33886	5.72591
115.2	125.06	10.7331	11.183
80.774	100.26	8.98744	10.013
155.47	35.792	12.4688	5.98264
402.55	229.73	20.0636	15.1568
134.23	257.62	11.5858	16.0505
616.13	503.25	24.822	22.4332
57.92	54.856	7.61052	7.40648
64.792	91.454	8.04935	9.56316
116.78	130.75	10.8065	11.4346
1307.3	1677.8	36.1566	40.961
7471.8	7015.4	86.4396	83.758
33.212	32.687	5.76299	5.71725
145.06	257.6	12.0441	16.0499
8.9247	8.9988	2.98742	2.9998
1143	1201.1	33.8083	34.6569
15.817	32.011	3.97706	5.65783
10582	10532	102.869	102.626
45.272	50.104	6.72845	7.07842
790.54	733.54	28.1165	27.0839
37.417	47.656	6.11694	6.90333
835.31	588.02	28.9017	24.2491
2.5101	9.4417	1.58433	3.07273
170.46	173.54	13.056	13.1735
320.76	336.58	17.9098	18.3461
225.55	215.7	15.0183	14.6867
117.81	195.13	10.854	13.9689
199.93	238.03	14.1397	15.4282
44.365	55.614	6.66071	7.45748
331.28	330.64	18.2011	18.1835
56.382	19.744	7.50879	4.44342
17.671	48.037	4.20369	6.93087
160.79	139.21	12.6803	11.7987
17.927	5.4785	4.23403	2.34062
443.51	174.76	21.0597	13.2197
323.43	357.18	17.9842	18.8992
185.73	182.68	13.6283	13.5159
2416.2	2578.2	49.1549	50.776
31.491	325.14	5.61168	18.0316
11.135	6.7723	3.33691	2.60236
10.589	6.8031	3.25407	2.60828
72.756	24.884	8.52971	4.98839
30.937	23.062	5.5621	4.80229
34.44	31.955	5.86856	5.65288
14.07	44.879	3.751	6.69918
10.195	8.1035	3.19296	2.84666
127.5	135.87	11.2916	11.6563
116.49	87.361	10.7931	9.34671
22.856	85.095	4.78079	9.2247
201.99	110.17	14.2123	10.4962
227.87	185.56	15.0954	13.622
168.62	46.444	12.9854	6.81498
107.68	169.38	10.3769	13.0146
97.917	123.48	9.8953	11.1122
214.87	194.76	14.6584	13.9556
149.45	252.74	12.225	15.8978
388.95	297.77	19.7218	17.256
37.971	42.002	6.16206	6.48089
607.04	497.7	24.6382	22.3092
50.863	45.938	7.13183	6.77776
65.329	86.738	8.08264	9.31332
506.97	247.98	22.516	15.7474
1261.9	1647.4	35.5232	40.5882
7472.3	7001.5	86.4425	83.675
120.7	64.874	10.9864	8.05444
40.16	33.854	6.33719	5.81842
121.87	232.37	11.0395	15.2437
303.73	269.87	17.4279	16.4277
2035.4	2561.6	45.1154	50.6123
326.73	370.79	18.0757	19.2559
9.6576	11.12	3.10767	3.33467
538.86	883.27	23.2134	29.7199
306.17	364.62	17.4977	19.095
107.26	109.59	10.3566	10.4685
1204	1257	34.6987	35.4542
16.817	36.104	4.10085	6.00866
2026.7	1929.3	45.0189	43.9238
16.391	34.017	4.04858	5.83241
10588	10360	102.898	101.784
19.77	13.966	4.44635	3.73711
7145.8	8038.5	84.5328	89.6577
751.83	697.84	27.4195	26.4167
38.789	53.416	6.22808	7.30863
832.75	564.74	28.8574	23.7643
3.7534	10.3	1.93737	3.20936
174.16	174.24	13.197	13.2
235.5	219.95	15.346	14.8307
153.15	223.39	12.3754	14.9462
347.55	448.03	18.6427	21.1667
172.24	215.12	13.124	14.667
34.796	48.605	5.89881	6.97173
40.44	50.881	6.35925	7.13309
42.983	60.431	6.55614	7.77374
367.82	376.15	19.1786	19.3946
62.995	17.959	7.93694	4.23781
242.51	71.572	15.5727	8.46002
21.649	43.526	4.65285	6.59742
183.9	150.7	13.561	12.276
16.32	4.2609	4.0398	2.06419
6.0343	10.319	2.45648	3.21232
50.954	49.51	7.13821	7.03633
62.664	68.105	7.91606	8.25258
130.38	635.91	11.4184	25.2173
123.11	95.816	11.0955	9.78856
53.766	110.4	7.33253	10.5071
22.524	22.791	4.74595	4.77399
110.77	161.04	10.5247	12.6902
19.498	23.476	4.41565	4.8452
659.64	1272.5	25.6835	35.6721
109.69	241.15	10.4733	15.529
2.3417	1.8746	1.53026	1.36916
28.652	26.367	5.35276	5.13488
68.22	157.49	8.25954	12.5495
172.58	152.6	13.137	12.3531
160.05	46.57	12.6511	6.82422
2097.8	2140.1	45.8017	46.2612
310.32	277.7	17.6159	16.6643
18613	16947	136.429	130.181
28.402	31.537	5.32935	5.61578
403.99	376.23	20.0995	19.3966
486.47	290.6	22.0561	17.047
1755.1	1336.8	41.8939	36.5623
54.599	42.937	7.38911	6.55263
608.64	105.09	24.6706	10.2513
18.368	32.805	4.28579	5.72756
989.97	276.87	31.4638	16.6394
189.83	447.86	13.7779	21.1627
264.58	406.9	16.2659	20.1718
86.882	96.824	9.32105	9.83992
7.7385	5.5383	2.78182	2.35336
26.849	22.527	5.1816	4.74626
86.764	158.13	9.31472	12.575
36.99	25.849	6.08194	5.08419
12.02	6.2621	3.46699	2.50242
37.509	29.455	6.12446	5.42725
399.94	284.97	19.9985	16.8811
12.17	4.2942	3.48855	2.07225
287.89	353.36	16.9673	18.7979
2138.6	1958.9	46.245	44.2595
1644.6	2207.9	40.5537	46.9883
186.92	114.9	13.6719	10.7191
2347.1	2089	48.4469	45.7056
11.033	18.056	3.3216	4.24924
126.2	66.852	11.2339	8.17631
444.4	469.24	21.0808	21.6619
2.4719	3.4321	1.57223	1.85259
244.9	246.97	15.6493	15.7153
2221.6	2420.6	47.1339	49.1996
596.18	189.44	24.4168	13.7637
272.52	126.66	16.5082	11.2543
114.91	116.67	10.7196	10.8014
131.83	142.04	11.4817	11.9181
53.065	59.41	7.28457	7.70779
10.352	11.774	3.21745	3.43133
48.668	47.808	6.97625	6.91433
6.5264	15.522	2.55468	3.9398
129.32	97.895	11.3719	9.89419
296.17	347.3	17.2096	18.636
256.53	110.55	16.0166	10.5143
259.65	381.48	16.1137	19.5315
211.92	236.16	14.5575	15.3675
5602.9	5990.7	74.8525	77.3996
219.31	161.02	14.8091	12.6894
188.76	44.431	13.739	6.66566
261.05	255.15	16.157	15.9734
2699.6	3245.4	51.9577	56.9684
5686.6	5919	75.4095	76.935
2132.4	2739.5	46.1779	52.3402
5877.6	6151.9	76.6655	78.434
3.5685	2.5404	1.88905	1.59386
30.041	22.09	5.48097	4.7
39.96	50.446	6.32139	7.10253
151	543.43	12.2882	23.3116
84.307	71.285	9.18188	8.44304
67.465	115.6	8.21371	10.7517
29.455	17.887	5.42725	4.2293
510.45	604.25	22.5931	24.5815
88.27	154.75	9.39521	12.4399
89.849	70.724	9.47887	8.40976
18.81	25.053	4.33705	5.0053
757	1361.8	27.5136	36.9026
111.98	169.39	10.5821	13.015
6791.9	5707.5	82.413	75.548
27.207	30.73	5.21603	5.54346
1549.5	1411.9	39.3637	37.5753
66.255	149.27	8.13972	12.2176
189.48	150.77	13.7652	12.2788
179.35	41.577	13.3922	6.44802
2082.1	2093	45.63	45.7493
57.448	62.397	7.57945	7.89918
330.01	271.17	18.1662	16.4672
124.94	58.606	11.1777	7.65546
198.35	273.36	14.0837	16.5336
18604	16397	136.396	128.051
91.634	149.56	9.57256	12.2295
484.49	1044	22.0111	32.311
294.98	327.46	17.175	18.0959
24.486	32.669	4.94833	5.71568
17143	18078	130.931	134.454
430.23	418.65	20.742	20.4609
490.38	317.27	22.1445	17.8121
1719.3	1362	41.4644	36.9053
76.236	43.401	8.73132	6.58794
16.961	41.72	4.11837	6.4591
370.46	443.55	19.2473	21.0606
176.79	485.12	13.2962	22.0254
279.7	431.33	16.7242	20.7685
109.38	132.79	10.4585	11.5235
6.2941	4.7547	2.5088	2.18053
357.49	408.35	18.9074	20.2077
43.799	19.361	6.61808	4.40011
331.78	44.575	18.2148	6.67645
40.646	30.466	6.37542	5.5196
13.928	11.576	3.73202	3.40235
35.431	31.355	5.95239	5.59955
63.932	27.847	7.99575	5.27703
123.47	61.315	11.1117	7.83039
85.31	28.128	9.23634	5.30358
91.95	41.391	9.58906	6.43358
86.668	83.968	9.30956	9.16341
240.19	331.47	15.4981	18.2063
68.181	59.268	8.25718	7.69857
739.03	705.05	27.1851	26.5528
249.02	77.099	15.7804	8.7806
685.3	587.04	26.1782	24.2289
103.1	263.63	10.1538	16.2367
17.062	15.557	4.13062	3.94424
179.74	160.46	13.4067	12.6673
46.998	52.217	6.85551	7.22613
906.33	579.58	30.1053	24.0745
225.17	364.46	15.0057	19.0908
441.3	590.76	21.0071	24.3056
16.588	11.658	4.07284	3.41438
34.36	48.446	5.86174	6.96032
375.01	296.86	19.3652	17.2296
111.1	94.931	10.5404	9.74325
14.823	4.7243	3.85006	2.17355
2088.2	1977.2	45.6968	44.4657
54.218	20.04	7.36329	4.47661
5170.4	5894.4	71.9055	76.775
173.36	124.29	13.1666	11.1485
97.522	37.688	9.87532	6.13906
2235.2	2124.7	47.2779	46.0945
1447.6	1285.3	38.0473	35.8511
986.15	649.08	31.403	25.477
15.925	23.512	3.99061	4.84892
381.45	525.34	19.5307	22.9203
4972.3	6007.2	70.5145	77.5061
295.96	408.43	17.2035	20.2097
3.4794	3.1457	1.86531	1.77361
178.3	197.72	13.3529	14.0613
158.65	147.07	12.5956	12.1272
176.93	152.54	13.3015	12.3507
113.67	12.879	10.6616	3.58873
659.9	207.03	25.6885	14.3885
1661.6	932.71	40.7627	30.5403
259.75	134.3	16.1168	11.5888
30.164	11.654	5.49218	3.4138
174.18	150.39	13.1977	12.2634
134.22	143.74	11.5853	11.9892
145.72	131.45	12.0715	11.4652
148.82	164.16	12.1992	12.8125
57.44	103.43	7.57892	10.1701
308.78	383.84	17.5721	19.5918
50.107	65.77	7.07863	8.10987
16.317	16.78	4.03943	4.09634
56.599	83.322	7.52323	9.12809
90.22	102.29	9.49842	10.1139
214.41	42.672	14.6427	6.53238
9.2397	10.078	3.03969	3.17459
214.3	196.59	14.639	14.0211
152.77	149.62	12.36	12.2319
16.676	13.821	4.08363	3.71766
192.31	196.11	13.8676	14.0039
28.444	26.547	5.33329	5.15238
44.535	37.411	6.67345	6.11645
10.052	19.111	3.17049	4.37161
210.07	165.44	14.4938	12.8623
16.293	15.707	4.03646	3.96321
52.34	18.711	7.23464	4.32562
46.643	51.916	6.82957	7.20528
15.631	16.19	3.95361	4.02368
40	59.425	6.32456	7.70876
209.74	112.21	14.4824	10.5929
56.972	8.3029	7.54798	2.88148
93.929	108.19	9.6917	10.4014
91.84	112.47	9.58332	10.6052
716.7	589.33	26.7713	24.2761
155.08	215.1	12.4531	14.6663
141.78	75.663	11.9071	8.69845
762.77	1228.4	27.6183	35.0485
249	300.91	15.7797	17.3468
216.55	205.88	14.7156	14.3485
200.89	121.45	14.1736	11.0204
493.51	449.51	22.2151	21.2017
233.44	273.66	15.2787	16.5427
146.81	123.13	12.1165	11.0964
1463.3	1450.3	38.2531	38.0828
177.26	449.61	13.3139	21.204
138.6	160.31	11.7729	12.6614
607.68	486.3	24.6512	22.0522
5724	5980.8	75.6571	77.3356
8.3431	37.033	2.88844	6.08547
101.24	56.116	10.0618	7.49106
5672.2	6334.2	75.314	79.5877
46262	45705	215.086	213.787
154.25	215.11	12.4197	14.6666
185.42	34.621	13.6169	5.88396
262.02	277.64	16.187	16.6625
2618.9	3406.3	51.1752	58.3635
52.285	14.758	7.23084	3.84161
4551.7	3532.4	67.4663	59.434
54.915	61.17	7.41047	7.82113
277.18	634.66	16.6487	25.1925
70.963	25.395	8.42395	5.03935
54.195	35.983	7.36173	5.99858
76.724	27.696	8.75922	5.2627
84.784	90.499	9.20782	9.5131
152.92	198.06	12.3661	14.0734
105.74	96.49	10.283	9.82293
654.63	658.61	25.5857	25.6634
218.23	62.492	14.7726	7.90519
820.76	587	28.6489	24.2281
100.37	64.083	10.0185	8.00519
16.377	15.625	4.04685	3.95285
197.31	182.08	14.0467	13.4937
40.973	42.503	6.40102	6.51943
942.43	405.19	30.699	20.1293
[truncated: 3,754 more rows]
