# Supplementary material for: Accurate structure models and absolute configuration determination using dynamical effects in continuous-rotation 3D electron diffraction data
Source: Nat Chem. 2023 Apr 20;15(6):848–55. doi: 10.1038/s41557-023-01186-1 (PMC10239730; doi:10.1038/s41557-023-01186-1)
Supplement: Source Data Fig. 1 — Source data for the spider plots in Fig. 1. [file 41557_2023_1186_MOESM14_ESM.xlsx]

## Sheet: RadarCharts
DYNAMICAL	quartz	albite	CAP	mordenite	natrolite	STW_HPM-1	CAU-36	glycine	carbamazepine	limaspermidine	abiraterone acetate	MBBF4
Mrobs	0.057	0.0981	0.0906	0.089	0.0712	0.0638	0.1064	0.0668	0.0997	0.1136	0.0952	0.1455
MwRall	0.0613	0.0924	0.1013	0.105	0.0717	0.0772	0.106	0.0915	0.1118	0.1161	0.0893	0.133
wRall/wRall(H0)	not applicable	not applicable	0.846	not applicable	0.981	not applicable	0.9521	0.59	0.819	0.819	0.762	0.884
H sites undetected	not applicable	not applicable	0	not applicable	0	not applicable	0	0	0	0	0.273	0.326
RMSD	0.00141421	0.014088	0.0221355	0.0148784	0.0137409	0.00582979	0.0274148	0.00380329	0.0117844	0.0260665	0.0492261	0.0514955
σ[ΔV(r)]	0.028528	0.03521	0.03754	0.02699	0.02006	0.03411	0.02517	0.01438	0.0339	0.03765	0.02967	0.02786
KINEMATICAL	quartz	albite	CAP	mordenite	natrolite	STW_HPM-1	CAU-36	glycine	carbamazepine	limaspermidine	abiraterone acetate	MBBF4
Robs	0.1057	0.1482	0.1646	0.1725	0.1188	0.1577	0.141	0.1359	0.1637	0.1423	0.1626	0.2938
wRall	0.1296	0.2171	0.1759	0.2071	0.1327	0.2309	0.1545	0.1587	0.187	0.1602	0.1876	0.3323
wRall/wRall(H0)	not applicable	not applicable	0.952	not applicable	0.997	not applicable	0.9753	0.668	0.983	0.85	0.844	0.974
H sites undetected	not applicable	not applicable	0.571	not applicable	0	not applicable	0	0.4	0	0.154	0.576	0.891
RMSD	0.0123491	0.0207191	0.0318975	0.020055	0.0158143	0.0188086	0.0385737	0.0053493	0.0327938	0.046537	0.0710173	0.0748981
σ[ΔV(r)]	0.0579551	0.12619	0.0836	0.08349	0.05118	0.09354	0.04011	0.03951	0.04878	0.05347	0.05271	0.11142
Details are given in the SI in tables S6 to S17.
