# Supplementary material for: Accurate structure models and absolute configuration determination using dynamical effects in continuous-rotation 3D electron diffraction data
Source: Nat Chem. 2023 Apr 20;15(6):848–55. doi: 10.1038/s41557-023-01186-1 (PMC10239730; doi:10.1038/s41557-023-01186-1)
Supplement: Source Data Fig. 2 — Files (in xplor format) containing the electrostatic potential maps, from which the histograms in Fig. 2a were calculated. [file 41557_2023_1186_MOESM15_ESM.zip]

Archive with 6 entries (6 files):
- CAU-36_dyn_asym.xplor
- CAU-36_kin_asym.xplor
- mordenite_dyn_asym.xplor
- mordenite_kin_asym.xplor
- STW_HPM-1_dyn_asym.xplor
- STW_HPM-1_kin_asym.xplor
