# Supplementary material for: Accurate structure models and absolute configuration determination using dynamical effects in continuous-rotation 3D electron diffraction data
Source: Nat Chem. 2023 Apr 20;15(6):848–55. doi: 10.1038/s41557-023-01186-1 (PMC10239730; doi:10.1038/s41557-023-01186-1)
Supplement: Source Data Fig. 2 — Files (in xplor format) containing the electrostatic potential maps, from which the histograms in Fig. 2a were calculated. [file 41557_2023_1186_MOESM15_ESM.zip › CAU-36_dyn_asym.xplor]

    1
XplorCAU36_dyn
     111       0     110     220       0     219      48       0      47
  0.1113E+02  0.2196E+02  0.4793E+01  0.9000E+02  0.9000E+02  0.9000E+02
ZYX
    0
   0.608718E-01   0.613001E-01   0.587312E-01   0.532784E-01   0.452703E-01
   0.352999E-01   0.242466E-01   0.132286E-01   0.346536E-02  -0.393653E-02
  -0.822094E-02  -0.917213E-02  -0.718696E-02  -0.319109E-02   0.159068E-02
   0.594961E-02   0.900017E-02   0.103824E-01   0.102939E-01   0.934048E-02
   0.825803E-02   0.760155E-02   0.751452E-02   0.766383E-02   0.736931E-02
   0.588719E-02   0.274771E-02  -0.197763E-02  -0.758617E-02  -0.128809E-01
  -0.165054E-01  -0.173768E-01  -0.150736E-01  -0.100437E-01  -0.354776E-02
   0.265937E-02   0.682371E-02   0.771185E-02   0.499231E-02  -0.646790E-03
  -0.768779E-02  -0.142280E-01  -0.185436E-01  -0.195993E-01  -0.173450E-01
  -0.127097E-01  -0.729727E-02  -0.288398E-02  -0.877839E-03  -0.191022E-02
  -0.568382E-02  -0.111172E-01  -0.167304E-01  -0.211398E-01  -0.235003E-01
  -0.237533E-01  -0.226056E-01  -0.212541E-01  -0.209512E-01  -0.225537E-01
  -0.262011E-01  -0.312193E-01  -0.362763E-01  -0.397340E-01  -0.400851E-01
  -0.363448E-01  -0.282903E-01  -0.164956E-01  -0.217444E-02   0.131000E-01
   0.277060E-01   0.402268E-01   0.495970E-01   0.551372E-01   0.565147E-01
   0.536877E-01   0.468802E-01   0.366082E-01   0.237364E-01   0.951528E-02
  -0.445901E-02  -0.164023E-01  -0.246164E-01  -0.278300E-01  -0.255206E-01
  -0.181173E-01  -0.700514E-02   0.569912E-02   0.175675E-01   0.263854E-01
   0.306523E-01   0.299290E-01   0.249379E-01   0.173843E-01   0.953937E-02
   0.368654E-02   0.156832E-02   0.396781E-02   0.105252E-01   0.198290E-01
   0.297555E-01   0.379706E-01   0.424756E-01   0.420702E-01   0.366310E-01
   0.271458E-01   0.155031E-01   0.408231E-02  -0.476160E-02  -0.921033E-02
  -0.838052E-02   0.616430E-01   0.633065E-01   0.616430E-01   0.567699E-01
   0.490522E-01   0.391284E-01   0.279160E-01   0.165563E-01   0.628132E-02
  -0.178910E-02  -0.687309E-02  -0.870927E-02  -0.763075E-02  -0.449195E-02
  -0.455154E-03   0.330897E-02   0.591923E-02   0.698797E-02   0.666569E-02
   0.551265E-02   0.424163E-02   0.342236E-02   0.325272E-02   0.348057E-02
   0.350789E-02   0.264313E-02   0.412133E-03  -0.318802E-02  -0.759295E-02
  -0.117816E-01  -0.145707E-01  -0.150025E-01  -0.126959E-01  -0.803699E-02
  -0.213112E-02   0.348301E-02   0.727637E-02   0.819319E-02   0.598540E-02
   0.130580E-02  -0.447714E-02  -0.968993E-02  -0.128637E-01  -0.131826E-01
  -0.107279E-01  -0.644248E-02  -0.182653E-02   0.153549E-02   0.246437E-02
   0.536119E-03  -0.381679E-02  -0.947980E-02  -0.150437E-01  -0.192743E-01
  -0.215096E-01  -0.218563E-01  -0.211246E-01  -0.205274E-01  -0.212450E-01
  -0.239960E-01  -0.287534E-01  -0.346896E-01  -0.403664E-01  -0.441044E-01
  -0.444175E-01  -0.403865E-01  -0.318711E-01  -0.195182E-01  -0.458889E-02
   0.113249E-01   0.265984E-01   0.398071E-01   0.498534E-01   0.559900E-01
   0.577852E-01   0.550869E-01   0.480287E-01   0.370885E-01   0.231682E-01
   0.763614E-02  -0.773060E-02  -0.209402E-01  -0.301076E-01  -0.338408E-01
  -0.315928E-01  -0.238706E-01  -0.122184E-01   0.104995E-02   0.133250E-01
   0.222760E-01   0.263816E-01   0.252811E-01   0.198484E-01   0.119657E-01
   0.405165E-02  -0.153980E-02  -0.309725E-02   0.359983E-04   0.731404E-02
   0.171355E-01   0.272426E-01   0.352695E-01   0.393064E-01   0.383460E-01
   0.325141E-01   0.230377E-01   0.119640E-01   0.170217E-02  -0.551145E-02
  -0.810436E-02  -0.551141E-02   0.587312E-01   0.613001E-01   0.608718E-01
   0.575130E-01   0.514727E-01   0.432137E-01   0.334403E-01   0.230832E-01
   0.132095E-01   0.485991E-02  -0.115542E-02  -0.444059E-02  -0.511444E-02
  -0.378288E-02  -0.137846E-02   0.109215E-02   0.281776E-02   0.338430E-02
   0.284293E-02   0.162342E-02   0.324491E-03  -0.543280E-03  -0.768191E-03
  -0.523615E-03  -0.295576E-03  -0.675681E-03  -0.209483E-02  -0.459856E-02
  -0.775428E-02  -0.107366E-01  -0.125736E-01  -0.124763E-01  -0.101389E-01
  -0.590003E-02  -0.698191E-03   0.417857E-02   0.747533E-02   0.836474E-02
   0.672207E-02   0.318454E-02  -0.103250E-02  -0.451008E-02  -0.607374E-02
  -0.517129E-02  -0.205690E-02   0.228035E-02   0.642198E-02   0.896188E-02
   0.894189E-02   0.614065E-02   0.112404E-02  -0.495652E-02  -0.107489E-01
  -0.151399E-01  -0.176059E-01  -0.183601E-01  -0.182518E-01  -0.184521E-01
  -0.200324E-01  -0.235707E-01  -0.289126E-01  -0.351585E-01  -0.408780E-01
  -0.444804E-01  -0.446261E-01  -0.405590E-01  -0.322727E-01  -0.204811E-01
  -0.642647E-02   0.839828E-02   0.225204E-01   0.346800E-01   0.439145E-01
   0.495511E-01   0.511607E-01   0.485313E-01   0.417016E-01   0.310544E-01
   0.174272E-01   0.217208E-02  -0.129039E-01  -0.257524E-01  -0.344352E-01
  -0.375415E-01  -0.345586E-01  -0.260815E-01  -0.137764E-01  -0.779816E-04
   0.123240E-01   0.210905E-01   0.247764E-01   0.231684E-01   0.173230E-01
   0.928968E-02   0.158751E-02  -0.343134E-02  -0.416888E-02  -0.171165E-03
   0.777362E-02   0.178472E-01   0.276631E-01   0.348580E-01   0.376662E-01
   0.353398E-01   0.283204E-01   0.181322E-01   0.702786E-02  -0.252224E-02
  -0.838054E-02  -0.921031E-02  -0.476154E-02   0.525119E-01   0.554810E-01
   0.563852E-01   0.552034E-01   0.519408E-01   0.466908E-01   0.397246E-01
   0.315545E-01   0.229246E-01   0.147116E-01   0.775185E-02   0.264814E-02
  -0.378571E-03  -0.153733E-02  -0.139168E-02  -0.680578E-03  -0.932257E-04
  -0.730296E-04  -0.716704E-03  -0.180082E-02  -0.292193E-02  -0.369468E-02
  -0.393085E-02  -0.372901E-02  -0.343839E-02  -0.350881E-02  -0.428357E-02
  -0.581722E-02  -0.779459E-02  -0.959237E-02  -0.104722E-01  -0.984271E-02
  -0.749832E-02  -0.374283E-02   0.656126E-03   0.467987E-02   0.737542E-02
   0.817260E-02   0.709171E-02   0.476395E-02   0.224761E-02   0.692474E-03
   0.958277E-03   0.331288E-02   0.731299E-02   0.119122E-01   0.157666E-01
   0.176425E-01   0.167946E-01   0.131934E-01   0.752643E-02   0.973971E-03
  -0.516657E-02  -0.988535E-02  -0.127615E-01  -0.140647E-01  -0.146264E-01
  -0.155258E-01  -0.176956E-01  -0.215763E-01  -0.269287E-01  -0.328626E-01
  -0.380668E-01  -0.411635E-01  -0.410759E-01  -0.372986E-01  -0.300002E-01
  -0.199460E-01  -0.828517E-02   0.371340E-02   0.148904E-01   0.243276E-01
   0.313686E-01   0.355592E-01   0.365722E-01   0.341796E-01   0.283082E-01
   0.191704E-01   0.741516E-02  -0.578020E-02  -0.187519E-01  -0.295622E-01
  -0.363606E-01  -0.378147E-01  -0.334889E-01  -0.240519E-01  -0.112255E-01
   0.253881E-02   0.145945E-01   0.227153E-01   0.256310E-01   0.233376E-01
   0.170918E-01   0.908511E-02   0.187904E-02  -0.225330E-02  -0.190690E-02
   0.310251E-02   0.117005E-01   0.218355E-01   0.310013E-01   0.368662E-01
   0.378485E-01   0.335025E-01   0.246260E-01   0.130748E-01   0.133711E-02
  -0.802715E-02  -0.129505E-01  -0.123015E-01  -0.611473E-02   0.436592E-01
   0.464393E-01   0.485318E-01   0.498118E-01   0.499554E-01   0.485531E-01
   0.452875E-01   0.401061E-01   0.333191E-01   0.255801E-01   0.177506E-01
   0.106907E-01   0.504609E-02   0.110281E-02  -0.124477E-02  -0.240615E-02
  -0.292416E-02  -0.328517E-02  -0.377772E-02  -0.444508E-02  -0.513982E-02
  -0.564887E-02  -0.583160E-02  -0.571042E-02  -0.547499E-02  -0.539781E-02
  -0.569695E-02  -0.640592E-02  -0.731048E-02  -0.798810E-02  -0.794501E-02
  -0.680534E-02  -0.448144E-02  -0.125527E-02   0.227080E-02   0.534900E-02
   0.733412E-02   0.791986E-02   0.727631E-02   0.603044E-02   0.508364E-02
   0.531745E-02   0.728146E-02   0.109690E-01   0.157617E-01   0.205713E-01
   0.241403E-01   0.254111E-01   0.238442E-01   0.195836E-01   0.134135E-01
   0.651866E-02   0.125482E-03  -0.486071E-02  -0.810505E-02  -0.990096E-02
  -0.110211E-01  -0.124146E-01  -0.148532E-01  -0.186429E-01  -0.234954E-01
  -0.285958E-01  -0.328405E-01  -0.351618E-01  -0.348345E-01  -0.316666E-01
  -0.260261E-01  -0.187067E-01  -0.106949E-01  -0.292477E-02   0.389578E-02
   0.933940E-02   0.131971E-01   0.153497E-01   0.156484E-01   0.138752E-01
   0.981717E-02   0.343596E-02  -0.493186E-02  -0.144362E-01  -0.237193E-01
  -0.311051E-01  -0.349517E-01  -0.340781E-01  -0.281439E-01  -0.178527E-01
  -0.489682E-02   0.837211E-02   0.194768E-01   0.264177E-01   0.281835E-01
   0.250214E-01   0.183868E-01   0.105740E-01   0.412252E-02   0.115421E-02
   0.281583E-02   0.897536E-02   0.182494E-01   0.283526E-01   0.366747E-01
   0.409376E-01   0.397644E-01   0.330250E-01   0.218793E-01   0.851789E-02
  -0.432991E-02  -0.139987E-01  -0.184608E-01  -0.167453E-01  -0.911909E-02
   0.330948E-01   0.351216E-01   0.380530E-01   0.416672E-01   0.452810E-01
   0.479258E-01   0.486292E-01   0.467123E-01   0.420065E-01   0.349223E-01
   0.263504E-01   0.174325E-01   0.927367E-02   0.268964E-02  -0.194271E-02
  -0.469541E-02  -0.597553E-02  -0.633926E-02  -0.630373E-02  -0.621738E-02
  -0.622086E-02  -0.629282E-02  -0.634402E-02  -0.630959E-02  -0.619736E-02
  -0.607484E-02  -0.600793E-02  -0.598781E-02  -0.588862E-02  -0.548524E-02
  -0.453310E-02  -0.288188E-02  -0.575060E-03   0.211303E-02   0.473089E-02
   0.678746E-02   0.793156E-02   0.810846E-02   0.762915E-02   0.711398E-02
   0.731447E-02   0.886287E-02   0.120296E-01   0.165737E-01   0.217461E-01
   0.264573E-01   0.295662E-01   0.302031E-01   0.280263E-01   0.233274E-01
   0.169484E-01   0.100360E-01   0.370867E-02  -0.125577E-02  -0.461406E-02
  -0.667233E-02  -0.812256E-02  -0.975975E-02  -0.121781E-01  -0.155488E-01
  -0.195535E-01  -0.234908E-01  -0.265155E-01  -0.279248E-01  -0.273914E-01
  -0.250663E-01  -0.215200E-01  -0.175493E-01  -0.139253E-01  -0.111722E-01
  -0.945784E-02  -0.862689E-02  -0.835681E-02  -0.836670E-02  -0.858921E-02
  -0.922843E-02  -0.106708E-01  -0.132742E-01  -0.171125E-01  -0.217792E-01
  -0.263417E-01  -0.294925E-01  -0.298746E-01  -0.264949E-01  -0.190961E-01
  -0.836140E-02   0.413741E-02   0.162567E-01   0.257949E-01   0.310653E-01
   0.313668E-01   0.272100E-01   0.202234E-01   0.127524E-01   0.725217E-02
   0.563548E-02   0.875126E-02   0.161356E-01   0.261034E-01   0.361574E-01
   0.436090E-01   0.462503E-01   0.429095E-01   0.337544E-01   0.202760E-01
   0.496539E-02  -0.923093E-02  -0.195453E-01  -0.239659E-01  -0.216333E-01
  -0.129797E-01   0.219184E-01   0.227530E-01   0.260418E-01   0.314916E-01
   0.380863E-01   0.443264E-01   0.486147E-01   0.496769E-01   0.468944E-01
   0.404561E-01   0.312935E-01   0.208255E-01   0.105983E-01   0.192401E-02
  -0.438092E-02  -0.809818E-02  -0.954408E-02  -0.938171E-02  -0.838177E-02
  -0.720907E-02  -0.629025E-02  -0.578301E-02  -0.563014E-02  -0.565768E-02
  -0.567107E-02  -0.551594E-02  -0.509390E-02  -0.434632E-02  -0.323196E-02
  -0.172224E-02   0.176548E-03   0.238462E-02   0.471868E-02   0.689803E-02
   0.860191E-02   0.957056E-02   0.971890E-02   0.921783E-02   0.850147E-02
   0.817978E-02   0.886944E-02   0.109886E-01   0.145816E-01   0.192381E-01
   0.241455E-01   0.282721E-01   0.306333E-01   0.305637E-01   0.279090E-01
   0.230735E-01   0.169066E-01   0.104600E-01   0.469134E-02   0.209500E-03
  -0.285868E-02  -0.484069E-02  -0.634374E-02  -0.799798E-02  -0.102088E-01
  -0.130056E-01  -0.160391E-01  -0.187257E-01  -0.204857E-01  -0.209854E-01
  -0.202950E-01  -0.188994E-01  -0.175546E-01  -0.170383E-01  -0.178798E-01
  -0.201685E-01  -0.235102E-01  -0.271503E-01  -0.302256E-01  -0.320537E-01
  -0.323589E-01  -0.313499E-01  -0.296164E-01  -0.278771E-01  -0.266670E-01
  -0.260785E-01  -0.256569E-01  -0.245035E-01  -0.215660E-01  -0.160304E-01
  -0.768561E-02   0.286962E-02   0.142624E-01   0.246377E-01   0.321363E-01
   0.354246E-01   0.341185E-01   0.289660E-01   0.217183E-01   0.147113E-01
   0.102617E-01   0.100394E-01   0.145905E-01   0.231425E-01   0.337520E-01
   0.437595E-01   0.504363E-01   0.516594E-01   0.464449E-01   0.352114E-01
   0.197140E-01   0.267411E-02  -0.128009E-01  -0.238677E-01  -0.285199E-01
  -0.259632E-01  -0.167238E-01   0.113016E-01   0.107029E-01   0.138263E-01
   0.203462E-01   0.289894E-01   0.378293E-01   0.447624E-01   0.480349E-01
   0.466727E-01   0.407028E-01   0.311115E-01   0.195646E-01   0.797937E-02
  -0.193032E-02  -0.901095E-02  -0.128475E-01  -0.137360E-01  -0.124860E-01
  -0.101290E-01  -0.762601E-02  -0.565188E-02  -0.449882E-02  -0.410103E-02
  -0.414599E-02  -0.422139E-02  -0.394875E-02  -0.307195E-02  -0.149246E-02
   0.737993E-03   0.344728E-02   0.637812E-02   0.922150E-02   0.116518E-01
   0.133717E-01   0.141708E-01   0.139907E-01   0.129774E-01   0.114946E-01
   0.100777E-01   0.932304E-02   0.973365E-02   0.115594E-01   0.146848E-01
   0.186079E-01   0.225296E-01   0.255403E-01   0.268538E-01   0.260224E-01
   0.230624E-01   0.184508E-01   0.129875E-01   0.756618E-02   0.292420E-02
  -0.547353E-03  -0.287330E-02  -0.442345E-02  -0.572929E-02  -0.725610E-02
  -0.921397E-02  -0.114781E-01  -0.136497E-01  -0.152370E-01  -0.158906E-01
  -0.156042E-01  -0.147990E-01  -0.142501E-01  -0.148656E-01  -0.173867E-01
  -0.221069E-01  -0.287094E-01  -0.362872E-01  -0.435498E-01  -0.491604E-01
  -0.520980E-01  -0.519294E-01  -0.489022E-01  -0.438263E-01  -0.377834E-01
  -0.317600E-01  -0.263288E-01  -0.214878E-01  -0.167144E-01  -0.112205E-01
  -0.432242E-02   0.420115E-02   0.138936E-01   0.236338E-01   0.318924E-01
   0.371663E-01   0.384593E-01   0.356605E-01   0.296899E-01   0.223483E-01
   0.158981E-01   0.124773E-01   0.135087E-01   0.192689E-01   0.287421E-01
   0.398081E-01   0.497229E-01   0.557721E-01   0.559326E-01   0.493786E-01
   0.367086E-01   0.198456E-01   0.163907E-02  -0.147275E-01  -0.263858E-01
  -0.313414E-01  -0.288289E-01  -0.194007E-01   0.234088E-02   0.293652E-03
   0.277724E-02   0.947867E-02   0.189771E-01   0.290788E-01   0.373581E-01
   0.417596E-01   0.410962E-01   0.353159E-01   0.254727E-01   0.134227E-01
   0.134320E-02  -0.879204E-02  -0.156379E-01  -0.187053E-01  -0.183514E-01
  -0.155632E-01  -0.116164E-01  -0.771564E-02  -0.471264E-02  -0.296301E-02
  -0.233664E-02  -0.235130E-02  -0.237201E-02  -0.181232E-02  -0.286171E-03
   0.231615E-02   0.582882E-02   0.986982E-02   0.139328E-01   0.174876E-01
   0.200729E-01   0.213730E-01   0.212731E-01   0.198894E-01   0.175645E-01
   0.148214E-01   0.122745E-01   0.105051E-01   0.992535E-02   0.106650E-01
   0.125158E-01   0.149592E-01   0.172814E-01   0.187504E-01   0.188101E-01
   0.172330E-01   0.141836E-01   0.101680E-01   0.588243E-02   0.200583E-02
  -0.996511E-03  -0.299394E-02  -0.419511E-02  -0.503498E-02  -0.598434E-02
  -0.735139E-02  -0.915017E-02  -0.110893E-01  -0.126924E-01  -0.135131E-01
  -0.133681E-01  -0.125010E-01  -0.116039E-01  -0.116713E-01  -0.137172E-01
  -0.184369E-01  -0.259216E-01  -0.355247E-01  -0.459372E-01  -0.554634E-01
  -0.624250E-01  -0.655769E-01  -0.644108E-01  -0.592541E-01  -0.511349E-01
  -0.414567E-01  -0.315864E-01  -0.224870E-01  -0.145104E-01  -0.741234E-02
  -0.577870E-03   0.662510E-02   0.144906E-01   0.227460E-01   0.305387E-01
   0.366532E-01   0.398992E-01   0.395476E-01   0.356693E-01   0.292573E-01
   0.220734E-01   0.162429E-01   0.137035E-01   0.156563E-01   0.221789E-01
   0.321151E-01   0.432830E-01   0.529568E-01   0.585047E-01   0.580214E-01
   0.508017E-01   0.375389E-01   0.202070E-01   0.166003E-02  -0.149496E-01
  -0.267986E-01  -0.319279E-01  -0.295779E-01  -0.202691E-01  -0.411793E-02
  -0.742159E-02  -0.593186E-02   0.926199E-04   0.920880E-02   0.191435E-01
   0.273667E-01   0.317299E-01   0.309956E-01   0.251224E-01   0.152351E-01
   0.330273E-02  -0.837653E-02  -0.177380E-01  -0.234101E-01  -0.249598E-01
  -0.228797E-01  -0.183461E-01  -0.128344E-01  -0.770980E-02  -0.390330E-02
  -0.174519E-02  -0.979531E-03  -0.929253E-03  -0.747263E-03   0.324006E-03
   0.275165E-02   0.661053E-02   0.115890E-01   0.170833E-01   0.223445E-01
   0.266386E-01   0.293877E-01   0.302683E-01   0.292580E-01   0.266295E-01
   0.228938E-01   0.187049E-01   0.147364E-01   0.115524E-01   0.949471E-02
   0.861350E-02   0.866235E-02   0.916494E-02   0.954309E-02   0.927622E-02
   0.804897E-02   0.584278E-02   0.294030E-02  -0.163312E-03  -0.291802E-02
  -0.489698E-02  -0.593616E-02  -0.618633E-02  -0.605552E-02  -0.605743E-02
  -0.661601E-02  -0.789549E-02  -0.972165E-02  -0.116317E-01  -0.130469E-01
  -0.135155E-01  -0.129450E-01  -0.117346E-01  -0.107480E-01  -0.111136E-01
  -0.138982E-01  -0.197464E-01  -0.285989E-01  -0.395868E-01  -0.511502E-01
  -0.613618E-01  -0.683734E-01  -0.708608E-01  -0.683381E-01  -0.612507E-01
  -0.508211E-01  -0.386955E-01  -0.265006E-01  -0.154447E-01  -0.608193E-02
   0.169659E-02   0.845422E-02   0.148635E-01   0.213478E-01   0.278374E-01
   0.337276E-01   0.380592E-01   0.398647E-01   0.385672E-01   0.342940E-01
   0.279919E-01   0.212869E-01   0.161124E-01   0.142014E-01   0.165842E-01
   0.232383E-01   0.329967E-01   0.437530E-01   0.529188E-01   0.580216E-01
   0.572950E-01   0.501149E-01   0.371781E-01   0.203850E-01   0.246057E-02
  -0.135911E-01  -0.250740E-01  -0.301000E-01  -0.279054E-01  -0.189319E-01
  -0.764406E-02  -0.118619E-01  -0.115575E-01  -0.690248E-02   0.758144E-03
   0.925765E-02   0.161775E-01   0.194803E-01   0.180328E-01   0.118804E-01
   0.220733E-02  -0.899750E-02  -0.194651E-01  -0.272134E-01  -0.310042E-01
  -0.305758E-01  -0.266083E-01  -0.204508E-01  -0.137058E-01  -0.779278E-02
  -0.360847E-02  -0.136368E-02  -0.619950E-03  -0.493693E-03   0.450565E-04
   0.186799E-02   0.545663E-02   0.107925E-01   0.173810E-01   0.243861E-01
   0.308300E-01   0.358045E-01   0.386474E-01   0.390527E-01   0.371010E-01
   0.332149E-01   0.280566E-01   0.223886E-01   0.169279E-01   0.122177E-01
   0.854146E-02   0.589545E-02   0.402761E-02   0.253380E-02   0.990860E-03
  -0.907881E-03  -0.325192E-02  -0.587940E-02  -0.842384E-02  -0.104324E-01
  -0.115220E-01  -0.115252E-01  -0.105736E-01  -0.908668E-02  -0.765995E-02
  -0.688170E-02  -0.713625E-02  -0.846097E-02  -0.105131E-01  -0.126701E-01
  -0.142422E-01  -0.147359E-01  -0.140821E-01  -0.127448E-01  -0.116596E-01
  -0.120005E-01  -0.148314E-01  -0.207417E-01  -0.295783E-01  -0.403654E-01
  -0.514533E-01  -0.608682E-01  -0.667727E-01  -0.679118E-01  -0.639165E-01
  -0.553774E-01  -0.436695E-01  -0.305790E-01  -0.178447E-01  -0.674845E-02
   0.212758E-02   0.891496E-02   0.142527E-01   0.189406E-01   0.235725E-01
   0.282757E-01   0.326440E-01   0.358852E-01   0.371358E-01   0.358345E-01
   0.320261E-01   0.264869E-01   0.206165E-01   0.161121E-01   0.145136E-01
   0.167474E-01   0.228032E-01   0.316433E-01   0.413799E-01   0.496829E-01
   0.543173E-01   0.536765E-01   0.471798E-01   0.354392E-01   0.201614E-01
   0.381320E-02  -0.108653E-01  -0.213884E-01  -0.259806E-01  -0.238726E-01
  -0.153915E-01  -0.832636E-02  -0.130446E-01  -0.139435E-01  -0.110891E-01
  -0.563026E-02   0.529295E-03   0.526430E-02   0.681739E-02   0.428015E-02
  -0.216545E-02  -0.113063E-01  -0.212331E-01  -0.298501E-01  -0.354137E-01
  -0.369514E-01  -0.344553E-01  -0.288101E-01  -0.214917E-01  -0.141343E-01
  -0.809185E-02  -0.411165E-02  -0.219844E-02  -0.168949E-02  -0.150170E-02
  -0.470310E-03   0.231774E-02   0.728121E-02   0.142455E-01   0.224975E-01
   0.309652E-01   0.384656E-01   0.439576E-01   0.467404E-01   0.465633E-01
   0.436320E-01   0.385250E-01   0.320467E-01   0.250539E-01   0.182929E-01
   0.122790E-01   0.723814E-02   0.311901E-02  -0.331108E-03  -0.344701E-02
  -0.651306E-02  -0.965245E-02  -0.127697E-01  -0.155655E-01  -0.176244E-01
  -0.185529E-01  -0.181288E-01  -0.164142E-01  -0.137903E-01  -0.108935E-01
  -0.846253E-02  -0.713434E-02  -0.725204E-02  -0.874706E-02  -0.111429E-01
  -0.136914E-01  -0.156109E-01  -0.163577E-01  -0.158448E-01  -0.145318E-01
  -0.133414E-01  -0.134129E-01  -0.157538E-01  -0.208891E-01  -0.286170E-01
  -0.379545E-01  -0.473042E-01  -0.548082E-01  -0.587979E-01  -0.582144E-01
  -0.528805E-01  -0.435444E-01  -0.316814E-01  -0.191105E-01  -0.753673E-02
   0.184840E-02   0.859664E-02   0.130035E-01   0.158911E-01   0.182516E-01
   0.208694E-01   0.240446E-01   0.275040E-01   0.305247E-01   0.322256E-01
   0.319286E-01   0.294673E-01   0.253389E-01   0.206408E-01   0.168046E-01
   0.151984E-01   0.167148E-01   0.214644E-01   0.286687E-01   0.367886E-01
   0.438601E-01   0.479538E-01   0.476404E-01   0.423483E-01   0.325278E-01
   0.195872E-01   0.562274E-02  -0.698974E-02  -0.160487E-01  -0.199294E-01
  -0.178593E-01  -0.100235E-01  -0.677213E-02  -0.115842E-01  -0.135476E-01
  -0.126201E-01  -0.969108E-02  -0.629411E-02  -0.413667E-02  -0.458473E-02
  -0.825085E-02  -0.148031E-01  -0.230462E-01  -0.312464E-01  -0.376035E-01
  -0.407312E-01  -0.400117E-01  -0.357290E-01  -0.289520E-01  -0.212106E-01
  -0.140630E-01  -0.867975E-02  -0.555597E-02  -0.442415E-02  -0.437813E-02
  -0.416281E-02  -0.254163E-02   0.135944E-02   0.781908E-02   0.164497E-01
   0.262941E-01   0.360517E-01   0.443700E-01   0.501259E-01   0.526340E-01
   0.517438E-01   0.478155E-01   0.415952E-01   0.340271E-01   0.260514E-01
   0.184310E-01   0.116418E-01   0.584186E-02   0.919394E-03  -0.339951E-02
  -0.741354E-02  -0.113155E-01  -0.151032E-01  -0.185570E-01  -0.212920E-01
  -0.228741E-01  -0.229689E-01  -0.214805E-01  -0.186353E-01  -0.149796E-01
  -0.112793E-01  -0.834212E-02  -0.680867E-02  -0.697128E-02  -0.868078E-02
  -0.113772E-01  -0.142466E-01  -0.164663E-01  -0.174694E-01  -0.171464E-01
  -0.159155E-01  -0.146288E-01  -0.143276E-01  -0.159136E-01  -0.198290E-01
  -0.258457E-01  -0.330381E-01  -0.399581E-01  -0.449781E-01  -0.467073E-01
  -0.443680E-01  -0.380197E-01  -0.285646E-01  -0.175270E-01  -0.666813E-02
   0.245635E-02   0.886958E-02   0.123739E-01   0.135253E-01   0.133961E-01
   0.132042E-01   0.139234E-01   0.159929E-01   0.192117E-01   0.228429E-01
   0.258911E-01   0.274602E-01   0.270772E-01   0.248816E-01   0.216189E-01
   0.184396E-01   0.165638E-01   0.169099E-01   0.197967E-01   0.248062E-01
   0.308461E-01   0.363989E-01   0.398886E-01   0.400726E-01   0.363597E-01
   0.289772E-01   0.189553E-01   0.793502E-02  -0.214714E-02  -0.942812E-02
  -0.124617E-01  -0.104729E-01  -0.348212E-02  -0.397973E-02  -0.854588E-02
  -0.113130E-01  -0.121438E-01  -0.116455E-01  -0.109333E-01  -0.112411E-01
  -0.134995E-01  -0.180095E-01  -0.243105E-01  -0.312819E-01  -0.374468E-01
  -0.413868E-01  -0.421436E-01  -0.394906E-01  -0.339953E-01  -0.268574E-01
  -0.195721E-01  -0.135159E-01  -0.957549E-02  -0.791876E-02  -0.796966E-02
  -0.858610E-02  -0.838671E-02  -0.613354E-02  -0.106842E-02   0.688188E-02
   0.170769E-01   0.283072E-01   0.390670E-01   0.478796E-01   0.535966E-01
   0.556030E-01   0.538921E-01   0.490057E-01   0.418675E-01   0.335589E-01
   0.250931E-01   0.172356E-01   0.104071E-01   0.467934E-02  -0.146276E-03
  -0.440321E-02  -0.840730E-02  -0.123266E-01  -0.161077E-01  -0.194765E-01
  -0.220147E-01  -0.232913E-01  -0.230137E-01  -0.211539E-01  -0.180110E-01
  -0.141850E-01  -0.104592E-01  -0.761842E-02  -0.624940E-02  -0.658064E-02
  -0.841231E-02  -0.111645E-01  -0.140382E-01  -0.162490E-01  -0.172678E-01
  -0.169941E-01  -0.158050E-01  -0.144544E-01  -0.138444E-01  -0.147287E-01
  -0.174379E-01  -0.217120E-01  -0.267006E-01  -0.311445E-01  -0.336948E-01
  -0.332855E-01  -0.294521E-01  -0.225005E-01  -0.134698E-01  -0.389366E-02
   0.458110E-02   0.106113E-01   0.134954E-01   0.133358E-01   0.109819E-01
   0.777167E-02   0.514648E-02   0.425191E-02   0.563658E-02   0.913209E-02
   0.139419E-01   0.189064E-01   0.228611E-01   0.249810E-01   0.250120E-01
   0.233257E-01   0.207896E-01   0.184938E-01   0.174200E-01   0.181468E-01
   0.206738E-01   0.244100E-01   0.283250E-01   0.312176E-01   0.320306E-01
   0.301290E-01   0.254771E-01   0.186768E-01   0.108641E-01   0.349343E-02
  -0.193953E-02  -0.417942E-02  -0.244393E-02   0.343084E-02  -0.110222E-02
  -0.517770E-02  -0.840900E-02  -0.105900E-01  -0.120627E-01  -0.135346E-01
  -0.157771E-01  -0.193052E-01  -0.241417E-01  -0.297449E-01  -0.351253E-01
  -0.391181E-01  -0.407287E-01  -0.394437E-01  -0.354123E-01  -0.294370E-01
  -0.227729E-01  -0.167909E-01  -0.125999E-01  -0.107344E-01  -0.109985E-01
  -0.125073E-01  -0.139168E-01  -0.137773E-01  -0.109171E-01  -0.475502E-02
   0.453545E-02   0.160475E-01   0.283354E-01   0.397273E-01   0.486758E-01
   0.540624E-01   0.553894E-01   0.528260E-01   0.471100E-01   0.393428E-01
   0.307331E-01   0.223520E-01   0.149513E-01   0.887955E-02   0.410011E-02
   0.297506E-03  -0.296477E-02  -0.607792E-02  -0.925549E-02  -0.124665E-01
  -0.154483E-01  -0.177930E-01  -0.190830E-01  -0.190363E-01  -0.176219E-01
  -0.151088E-01  -0.120310E-01  -0.907237E-02  -0.690031E-02  -0.599083E-02
  -0.649726E-02  -0.820301E-02  -0.105782E-01  -0.129302E-01  -0.146083E-01
  -0.152040E-01  -0.146852E-01  -0.134176E-01  -0.120599E-01  -0.113551E-01
  -0.118775E-01  -0.138108E-01  -0.168305E-01  -0.201360E-01  -0.226359E-01
  -0.232426E-01  -0.211968E-01  -0.163257E-01  -0.915670E-02  -0.841061E-03
   0.710029E-02   0.131476E-01   0.161708E-01   0.157297E-01   0.122004E-01
   0.669133E-02   0.768140E-03  -0.393839E-02  -0.613681E-02  -0.518425E-02
  -0.122074E-02   0.490166E-02   0.118686E-01   0.182588E-01   0.229053E-01
   0.251690E-01   0.250548E-01   0.231528E-01   0.204301E-01   0.179391E-01
   0.165260E-01   0.166149E-01   0.181193E-01   0.204941E-01   0.229058E-01
   0.244688E-01   0.244875E-01   0.226446E-01   0.190969E-01   0.144619E-01
   0.970459E-02   0.595182E-02   0.427282E-02   0.546774E-02   0.990085E-02
   0.842392E-03  -0.258817E-02  -0.590772E-02  -0.887770E-02  -0.116239E-01
  -0.145052E-01  -0.178968E-01  -0.219671E-01  -0.265278E-01  -0.310151E-01
  -0.346141E-01  -0.364932E-01  -0.360752E-01  -0.332579E-01  -0.285068E-01
  -0.227832E-01  -0.173166E-01  -0.132811E-01  -0.114648E-01  -0.120270E-01
  -0.144159E-01  -0.174747E-01  -0.197130E-01  -0.196746E-01  -0.163079E-01
  -0.924310E-02   0.109158E-02   0.135426E-01   0.264697E-01   0.380896E-01
   0.468401E-01   0.516792E-01   0.522565E-01   0.489278E-01   0.426206E-01
   0.345961E-01   0.261669E-01   0.184396E-01   0.121339E-01   0.750948E-02
   0.440467E-02   0.236349E-02   0.812124E-03  -0.762515E-03  -0.267514E-02
  -0.497487E-02  -0.745908E-02  -0.975846E-02  -0.114663E-01  -0.122748E-01
  -0.120799E-01  -0.110259E-01  -0.947577E-02  -0.791503E-02  -0.681601E-02
  -0.650056E-02  -0.704327E-02  -0.824599E-02  -0.969570E-02  -0.108924E-01
  -0.114112E-01  -0.110505E-01  -0.991587E-02  -0.840944E-02  -0.711806E-02
  -0.662737E-02  -0.731408E-02  -0.918089E-02  -0.117912E-01  -0.143356E-01
  -0.158234E-01  -0.153562E-01  -0.124078E-01  -0.703098E-02   0.777281E-04
   0.768511E-02   0.142844E-01   0.184533E-01   0.192155E-01   0.163098E-01
   0.102913E-01   0.243299E-02  -0.555253E-02  -0.119017E-01  -0.152032E-01
  -0.147135E-01  -0.105092E-01  -0.344147E-02   0.508854E-02   0.134719E-01
   0.202618E-01   0.244812E-01   0.257973E-01   0.245328E-01   0.215229E-01
   0.178669E-01   0.146429E-01   0.126576E-01   0.122847E-01   0.134243E-01
   0.155767E-01   0.180065E-01   0.199481E-01   0.208067E-01   0.203092E-01
   0.185770E-01   0.161110E-01   0.136929E-01   0.122252E-01   0.125398E-01
   0.152112E-01   0.123398E-02  -0.145892E-02  -0.449186E-02  -0.763549E-02
  -0.108701E-01  -0.142971E-01  -0.179961E-01  -0.218860E-01  -0.256486E-01
  -0.287516E-01  -0.305737E-01  -0.305991E-01  -0.286169E-01  -0.248591E-01
  -0.200186E-01  -0.151288E-01  -0.113235E-01  -0.953792E-02  -0.102318E-01
  -0.132153E-01  -0.176345E-01  -0.221293E-01  -0.251325E-01  -0.252376E-01
  -0.215441E-01  -0.138939E-01  -0.293956E-02   0.997240E-02   0.230735E-01
   0.345346E-01   0.428312E-01   0.470289E-01   0.469311E-01   0.430636E-01
   0.365110E-01   0.286536E-01   0.208693E-01   0.142695E-01   0.952086E-02
   0.678382E-02   0.576536E-02   0.586221E-02   0.635078E-02   0.657572E-02
   0.609444E-02   0.474979E-02   0.266270E-02   0.156318E-03  -0.236159E-02
  -0.452309E-02  -0.609776E-02  -0.703902E-02  -0.747020E-02  -0.761818E-02
  -0.771784E-02  -0.791869E-02  -0.822477E-02  -0.848900E-02  -0.846673E-02
  -0.791402E-02  -0.669997E-02  -0.489519E-02  -0.280189E-02  -0.906496E-03
   0.241283E-03   0.194758E-03  -0.122473E-02  -0.381652E-02  -0.698569E-02
  -0.984332E-02  -0.114083E-01  -0.108659E-01  -0.781540E-02  -0.243813E-02
   0.447120E-02   0.116301E-01   0.175324E-01   0.207920E-01   0.204835E-01
   0.163937E-01   0.911431E-02  -0.508869E-04  -0.934909E-02  -0.169509E-01
  -0.213442E-01  -0.216572E-01  -0.178341E-01  -0.106274E-01  -0.141256E-02
   0.812554E-02   0.163578E-01   0.220422E-01   0.245504E-01   0.239461E-01
   0.209087E-01   0.165336E-01   0.120608E-01   0.859876E-02   0.690219E-02
   0.724647E-02   0.941615E-02   0.128001E-01   0.165645E-01   0.198625E-01
   0.220346E-01   0.227596E-01   0.221266E-01   0.206157E-01   0.189914E-01
   0.181298E-01   0.188148E-01   0.560805E-05  -0.188063E-02  -0.428431E-02
  -0.702755E-02  -0.100245E-01  -0.132232E-01  -0.165200E-01  -0.196865E-01
  -0.223488E-01  -0.240400E-01  -0.243212E-01  -0.229367E-01  -0.199540E-01
  -0.158342E-01  -0.113958E-01  -0.766333E-02  -0.563008E-02  -0.599059E-02
  -0.891667E-02  -0.139433E-01  -0.200062E-01  -0.256339E-01  -0.292564E-01
  -0.295585E-01  -0.257934E-01  -0.179785E-01  -0.692424E-02   0.591360E-02
   0.187228E-01   0.296984E-01   0.373968E-01   0.410031E-01   0.404542E-01
   0.364008E-01   0.300254E-01   0.227660E-01   0.160124E-01   0.108426E-01
   0.785119E-02   0.709636E-02   0.816351E-02   0.103181E-01   0.127036E-01
   0.145368E-01   0.152584E-01   0.146120E-01   0.126467E-01   0.965289E-02
   0.605756E-02   0.231142E-02  -0.120425E-02  -0.423008E-02  -0.663429E-02
  -0.837916E-02  -0.946712E-02  -0.988998E-02  -0.960278E-02  -0.853441E-02
  -0.663401E-02  -0.393801E-02  -0.632992E-03   0.291326E-02   0.617414E-02
   0.854708E-02   0.948559E-02   0.865084E-02   0.604176E-02   0.206147E-02
  -0.251016E-02  -0.664645E-02  -0.928704E-02  -0.958967E-02  -0.716025E-02
  -0.219947E-02   0.447985E-02   0.115814E-01   0.175806E-01   0.210538E-01
   0.210065E-01   0.171224E-01   0.987047E-02   0.439139E-03  -0.949133E-02
  -0.180903E-01  -0.237553E-01  -0.254426E-01  -0.228767E-01  -0.165929E-01
  -0.780886E-02   0.184430E-02   0.106664E-01   0.172324E-01   0.206624E-01
   0.207647E-01   0.180287E-01   0.134781E-01   0.842449E-02   0.417690E-02
   0.177222E-02   0.177874E-02   0.420924E-02   0.855511E-02   0.139277E-01
   0.192731E-01   0.236124E-01   0.262580E-01   0.269593E-01   0.259505E-01
   0.238896E-01   0.217027E-01   0.203667E-01  -0.236189E-02  -0.336678E-02
  -0.485707E-02  -0.674483E-02  -0.895324E-02  -0.113761E-01  -0.138294E-01
  -0.160244E-01  -0.175835E-01  -0.181114E-01  -0.173077E-01  -0.150917E-01
  -0.116977E-01  -0.769997E-02  -0.394391E-02  -0.138449E-02  -0.862458E-03
  -0.287151E-02  -0.737925E-02  -0.137567E-01  -0.208470E-01  -0.271693E-01
  -0.312182E-01  -0.317918E-01  -0.282707E-01  -0.207802E-01  -0.101935E-01
   0.202777E-02   0.141207E-01   0.243707E-01   0.314453E-01   0.346391E-01
   0.339785E-01   0.301708E-01   0.244168E-01   0.181352E-01   0.126655E-01
   0.901179E-02   0.768027E-02   0.863428E-02   0.113639E-01   0.150429E-01
   0.187290E-01   0.215613E-01   0.229122E-01   0.224723E-01   0.202584E-01
   0.165590E-01   0.118403E-01   0.664052E-02   0.147951E-02  -0.320025E-02
  -0.705675E-02  -0.984225E-02  -0.113830E-01  -0.115619E-01  -0.103184E-01
  -0.766988E-02  -0.375070E-02   0.114776E-02   0.655476E-02   0.118357E-01
   0.162564E-01   0.190952E-01   0.197848E-01   0.180551E-01   0.140391E-01
   0.830952E-02   0.182238E-02  -0.423305E-02  -0.865620E-02  -0.104865E-01
  -0.922929E-02  -0.500061E-02   0.144928E-02   0.885011E-02   0.156476E-01
   0.203167E-01   0.216848E-01   0.191957E-01   0.130502E-01   0.419034E-02
  -0.587473E-02  -0.153663E-01  -0.225939E-01  -0.262960E-01  -0.258914E-01
  -0.215861E-01  -0.143162E-01  -0.554013E-02   0.307240E-02   0.998595E-02
   0.141064E-01   0.149856E-01   0.128842E-01   0.868441E-02   0.367635E-02
  -0.732612E-03  -0.332183E-02  -0.331023E-02  -0.506753E-03   0.467001E-02
   0.113031E-01   0.181917E-01   0.241211E-01   0.281282E-01   0.297054E-01
   0.289014E-01   0.262964E-01   0.228609E-01   0.197299E-01  -0.501144E-02
  -0.504674E-02  -0.542168E-02  -0.616853E-02  -0.728069E-02  -0.867644E-02
  -0.101704E-01  -0.114716E-01  -0.122213E-01  -0.120723E-01  -0.107944E-01
  -0.837958E-02  -0.511069E-02  -0.156484E-02   0.146583E-02   0.312923E-02
   0.271514E-02  -0.143508E-03  -0.532346E-02  -0.121635E-01  -0.195402E-01
  -0.260612E-01  -0.303383E-01  -0.312832E-01  -0.283538E-01  -0.216944E-01
  -0.121320E-01  -0.102486E-02   0.100024E-01   0.193807E-01   0.259022E-01
   0.289436E-01   0.285599E-01   0.254331E-01   0.206938E-01   0.156608E-01
   0.115597E-01   0.928321E-02   0.923911E-02   0.113126E-01   0.149383E-01
   0.192561E-01   0.233091E-01   0.262359E-01   0.274208E-01   0.265750E-01
   0.237457E-01   0.192627E-01   0.136475E-01   0.751068E-02   0.146201E-02
  -0.395212E-02  -0.828048E-02  -0.111749E-01  -0.123871E-01  -0.117692E-01
  -0.928565E-02  -0.503969E-02   0.694103E-03   0.744615E-02   0.145540E-01
   0.212047E-01   0.265231E-01   0.296992E-01   0.301366E-01   0.275902E-01
   0.222624E-01   0.148270E-01   0.636318E-02  -0.179956E-02  -0.830492E-02
  -0.120225E-01  -0.122800E-01  -0.902352E-02  -0.286606E-02   0.499497E-02
   0.129835E-01   0.194386E-01   0.229389E-01   0.225930E-01   0.182309E-01
   0.104544E-01   0.531710E-03  -0.984722E-02  -0.189038E-01  -0.251243E-01
  -0.275596E-01  -0.260062E-01  -0.210314E-01  -0.138366E-01  -0.598992E-02
   0.913867E-03   0.559127E-02   0.733368E-02   0.614005E-02   0.269239E-02
  -0.181771E-02  -0.597043E-02  -0.844299E-02  -0.830595E-02  -0.522584E-02
   0.469049E-03   0.787125E-02   0.157038E-01   0.226077E-01   0.274413E-01
   0.295260E-01   0.287835E-01   0.257379E-01   0.213865E-01   0.169688E-01
  -0.699971E-02  -0.598205E-02  -0.514275E-02  -0.465302E-02  -0.461623E-02
  -0.502571E-02  -0.574077E-02  -0.649434E-02  -0.693964E-02  -0.673231E-02
  -0.563263E-02  -0.360227E-02  -0.866241E-03   0.208495E-02   0.456533E-02
   0.582943E-02   0.524889E-02   0.248926E-02  -0.235867E-02  -0.873226E-02
  -0.156568E-01  -0.219080E-01  -0.262475E-01  -0.276811E-01  -0.256804E-01
  -0.203144E-01  -0.122579E-01  -0.266804E-02   0.704196E-02   0.154856E-01
   0.215772E-01   0.247368E-01   0.249815E-01   0.228871E-01   0.194313E-01
   0.157600E-01   0.129324E-01   0.117002E-01   0.123706E-01   0.147738E-01
   0.183354E-01   0.222278E-01   0.255607E-01   0.275647E-01   0.277301E-01
   0.258787E-01   0.221615E-01   0.169966E-01   0.109714E-01   0.473589E-02
  -0.108754E-02  -0.596456E-02  -0.947635E-02  -0.113225E-01  -0.113131E-01
  -0.936456E-02  -0.550888E-02   0.833824E-04   0.707345E-02   0.149335E-01
   0.229509E-01   0.302721E-01   0.359897E-01   0.392682E-01   0.394895E-01
   0.363899E-01   0.301594E-01   0.214731E-01   0.114376E-01   0.145069E-02
  -0.701174E-02  -0.126462E-01  -0.145660E-01  -0.124887E-01  -0.682608E-02
   0.135187E-02   0.104814E-01   0.187741E-01   0.245439E-01   0.265295E-01
   0.241466E-01   0.176144E-01   0.792583E-02  -0.333791E-02  -0.143150E-01
  -0.232301E-01  -0.287453E-01  -0.302189E-01  -0.278167E-01  -0.224502E-01
  -0.155560E-01  -0.876543E-02  -0.353897E-02  -0.847408E-03  -0.971739E-03
  -0.346519E-02  -0.728359E-02  -0.110511E-01  -0.133973E-01  -0.132862E-01
  -0.102601E-01  -0.454508E-02   0.300604E-02   0.111137E-01   0.183666E-01
   0.235404E-01   0.258672E-01   0.251951E-01   0.220068E-01   0.172969E-01
   0.123425E-01  -0.761651E-02  -0.550670E-02  -0.347339E-02  -0.183119E-02
  -0.808948E-03  -0.494770E-03  -0.806428E-03  -0.149813E-02  -0.220807E-02
  -0.254163E-02  -0.217474E-02  -0.954147E-03   0.103225E-02   0.343765E-02
   0.570392E-02   0.717138E-02   0.723121E-02   0.548721E-02   0.188716E-02
  -0.321262E-02  -0.907266E-02  -0.146883E-01  -0.189799E-01  -0.210159E-01
  -0.202174E-01  -0.164961E-01  -0.102897E-01  -0.248352E-02   0.576705E-02
   0.132735E-01   0.190565E-01   0.225380E-01   0.236392E-01   0.227642E-01
   0.206758E-01   0.182962E-01   0.164829E-01   0.158320E-01   0.165546E-01
   0.184509E-01   0.209815E-01   0.234129E-01   0.249981E-01   0.251471E-01
   0.235493E-01   0.202244E-01   0.154991E-01   0.992316E-02   0.415318E-02
  -0.116477E-02  -0.548717E-02  -0.842399E-02  -0.974688E-02  -0.936549E-02
  -0.729012E-02  -0.360016E-02   0.156767E-02   0.800673E-02   0.154099E-01
   0.233360E-01   0.311922E-01   0.382501E-01   0.437052E-01   0.467799E-01
   0.468553E-01   0.436090E-01   0.371287E-01   0.279713E-01   0.171452E-01
   0.600416E-02  -0.393747E-02  -0.112460E-01  -0.148239E-01  -0.141324E-01
  -0.933193E-02  -0.130446E-02   0.845884E-02   0.180955E-01   0.256972E-01
   0.296642E-01   0.290180E-01   0.236052E-01   0.141449E-01   0.210147E-02
  -0.105964E-01  -0.219357E-01  -0.302191E-01  -0.343981E-01  -0.342654E-01
  -0.304646E-01  -0.243129E-01  -0.174807E-01  -0.116008E-01  -0.789902E-02
  -0.693271E-02  -0.849461E-02  -0.117024E-01  -0.152468E-01  -0.177351E-01
  -0.180438E-01  -0.155951E-01  -0.104935E-01  -0.349222E-02   0.419580E-02
   0.111917E-01   0.162757E-01   0.186649E-01   0.181808E-01   0.152730E-01
   0.108996E-01   0.630072E-02  -0.663152E-02  -0.348082E-02  -0.398958E-03
   0.216688E-02   0.387059E-02   0.453710E-02   0.420219E-02   0.311145E-02
   0.167488E-02   0.382286E-03  -0.306027E-03  -0.710073E-04   0.117625E-02
   0.325187E-02   0.571798E-02   0.796493E-02   0.934387E-02   0.932273E-02
   0.762991E-02   0.434975E-02  -0.578559E-04  -0.482457E-02  -0.901802E-02
  -0.117340E-01  -0.122931E-01  -0.103955E-01  -0.619527E-02  -0.273181E-03
   0.648590E-02   0.130845E-01   0.186266E-01   0.225018E-01   0.244975E-01
   0.248100E-01   0.239577E-01   0.226191E-01   0.214403E-01   0.208620E-01
   0.210101E-01   0.216756E-01   0.223861E-01   0.225463E-01   0.216089E-01
   0.192299E-01   0.153695E-01   0.103158E-01   0.462842E-02  -0.978702E-03
  -0.578189E-02  -0.918356E-02  -0.108065E-01  -0.105289E-01  -0.845897E-02
  -0.486455E-02  -0.835470E-04   0.555660E-02   0.117874E-01   0.184043E-01
   0.252310E-01   0.320583E-01   0.385824E-01   0.443666E-01   0.488471E-01
   0.513925E-01   0.514117E-01   0.484904E-01   0.425294E-01   0.338469E-01
   0.232165E-01   0.118174E-01   0.109280E-02  -0.746970E-02  -0.126002E-01
  -0.135032E-01  -0.100546E-01  -0.288855E-02   0.665520E-02   0.167296E-01
   0.252964E-01   0.305046E-01   0.310561E-01   0.264798E-01   0.172492E-01
   0.471044E-02  -0.917295E-02  -0.222094E-01  -0.324204E-01  -0.384367E-01
  -0.397605E-01  -0.368343E-01  -0.308999E-01  -0.236848E-01  -0.169884E-01
  -0.122694E-01  -0.103322E-01  -0.111818E-01  -0.140796E-01  -0.177761E-01
  -0.208580E-01  -0.221179E-01  -0.208555E-01  -0.170361E-01  -0.112759E-01
  -0.466436E-02   0.152311E-02   0.614550E-02   0.846937E-02   0.833048E-02
   0.615171E-02   0.282204E-02  -0.525775E-03  -0.438584E-02  -0.371023E-03
   0.349782E-02   0.666660E-02   0.869998E-02   0.936414E-02   0.867587E-02
   0.690694E-02   0.454018E-02   0.218177E-02   0.443584E-03  -0.183263E-03
   0.561513E-03   0.263860E-02   0.570024E-02   0.914850E-02   0.122538E-01
   0.143118E-01   0.148057E-01   0.135366E-01   0.106895E-01   0.681477E-02
   0.272424E-02  -0.676682E-03  -0.258474E-02  -0.247571E-02  -0.219595E-03
   0.389450E-02   0.923052E-02   0.149563E-01   0.202345E-01   0.244052E-01
   0.271129E-01   0.283481E-01   0.283942E-01   0.277008E-01   0.267190E-01
   0.257495E-01   0.248460E-01   0.238022E-01   0.222256E-01   0.196764E-01
   0.158310E-01   0.106237E-01   0.432420E-02  -0.247171E-02  -0.893839E-02
  -0.141796E-01  -0.174109E-01  -0.181184E-01  -0.161574E-01  -0.117661E-01
  -0.549624E-02   0.191854E-02   0.972215E-02   0.172815E-01   0.241835E-01
   0.302625E-01   0.355570E-01   0.402095E-01   0.443435E-01   0.479502E-01
   0.508212E-01   0.525484E-01   0.525970E-01   0.504403E-01   0.457256E-01
   0.384323E-01   0.289795E-01   0.182476E-01   0.749481E-02  -0.182852E-02
  -0.834035E-02  -0.110130E-01  -0.942372E-02  -0.390858E-02   0.442665E-02
   0.138576E-01   0.223376E-01   0.278873E-01   0.289990E-01   0.249665E-01
   0.160620E-01   0.351178E-02  -0.107337E-01  -0.243920E-01  -0.353181E-01
  -0.419470E-01  -0.436071E-01  -0.406320E-01  -0.342458E-01  -0.262513E-01
  -0.185982E-01  -0.129366E-01  -0.102637E-01  -0.107442E-01  -0.137415E-01
  -0.180404E-01  -0.221974E-01  -0.249218E-01  -0.253915E-01  -0.234257E-01
  -0.194819E-01  -0.144874E-01  -0.956191E-02  -0.570933E-02  -0.356056E-02
  -0.322958E-02  -0.431102E-02  -0.600905E-02  -0.735528E-02  -0.169458E-02
   0.287451E-02   0.718074E-02   0.106013E-01   0.126534E-01   0.130840E-01
   0.119226E-01   0.948665E-02   0.633573E-02   0.317983E-02   0.753960E-03
  -0.320045E-03   0.340534E-03   0.279124E-02   0.673157E-02   0.115466E-01
   0.164168E-01   0.204779E-01   0.230001E-01   0.235481E-01   0.220845E-01
   0.189893E-01   0.149879E-01   0.109992E-01   0.793916E-02   0.652277E-02
   0.711445E-02   0.966101E-02   0.137233E-01   0.185963E-01   0.234833E-01
   0.276793E-01   0.307115E-01   0.324043E-01   0.328546E-01   0.323294E-01
   0.311237E-01   0.294240E-01   0.272236E-01   0.243183E-01   0.203858E-01
   0.151284E-01   0.843429E-02   0.508127E-03  -0.807297E-02  -0.164029E-01
  -0.233862E-01  -0.279440E-01  -0.292381E-01  -0.268578E-01  -0.209217E-01
  -0.120701E-01  -0.134657E-02   0.100029E-01   0.207665E-01   0.299849E-01
   0.371032E-01   0.420227E-01   0.450484E-01   0.467452E-01   0.477441E-01
   0.485448E-01   0.493637E-01   0.500658E-01   0.501970E-01   0.491127E-01
   0.461730E-01   0.409594E-01   0.334576E-01   0.241589E-01   0.140434E-01
   0.443809E-02  -0.323196E-02  -0.774936E-02  -0.840162E-02  -0.519690E-02
   0.106144E-02   0.887368E-02   0.163095E-01   0.213931E-01   0.225280E-01
   0.188643E-01   0.105199E-01  -0.140473E-02  -0.150317E-01  -0.280913E-01
  -0.384037E-01  -0.443474E-01  -0.452012E-01  -0.412828E-01  -0.338478E-01
  -0.247785E-01  -0.161393E-01  -0.970958E-02  -0.660676E-02  -0.708738E-02
  -0.105657E-01  -0.158327E-01  -0.214077E-01  -0.259256E-01  -0.284571E-01
  -0.286866E-01  -0.269118E-01  -0.238811E-01  -0.205269E-01  -0.176753E-01
  -0.158133E-01  -0.149725E-01  -0.147511E-01  -0.144564E-01  -0.133201E-01
   0.411721E-03   0.512098E-02   0.947366E-02   0.128245E-01   0.146920E-01
   0.148456E-01   0.133540E-01   0.105844E-01   0.715078E-02   0.381781E-02
   0.137293E-02   0.485372E-03   0.157665E-02   0.472684E-02   0.963827E-02
   0.156694E-01   0.219391E-01   0.274866E-01   0.314573E-01   0.332775E-01
   0.327781E-01   0.302361E-01   0.263217E-01   0.219581E-01   0.181251E-01
   0.156505E-01   0.150406E-01   0.163877E-01   0.193780E-01   0.233915E-01
   0.276669E-01   0.314825E-01   0.343051E-01   0.358667E-01   0.361545E-01
   0.353223E-01   0.335611E-01   0.309732E-01   0.274984E-01   0.229201E-01
   0.169565E-01   0.941137E-02   0.339605E-03  -0.982831E-02  -0.202487E-01
  -0.297393E-01  -0.369608E-01  -0.406688E-01  -0.399797E-01  -0.345843E-01
  -0.248558E-01  -0.118207E-01   0.300640E-02   0.178899E-01   0.311854E-01
   0.416284E-01   0.485389E-01   0.518983E-01   0.522865E-01   0.506971E-01
   0.482744E-01   0.460337E-01   0.446265E-01   0.442044E-01   0.444094E-01
   0.444933E-01   0.435375E-01   0.407222E-01   0.355819E-01   0.281825E-01
   0.191736E-01   0.969488E-02   0.114888E-02  -0.511333E-02  -0.812303E-02
  -0.756129E-02  -0.389174E-02   0.168484E-02   0.745681E-02   0.115672E-01
   0.124391E-01   0.916070E-02   0.173474E-02  -0.887644E-02  -0.209302E-01
  -0.322729E-01  -0.408165E-01  -0.450088E-01  -0.441859E-01  -0.387175E-01
  -0.299136E-01  -0.197132E-01  -0.102373E-01  -0.331579E-02  -0.104561E-03
  -0.883071E-03  -0.507145E-02  -0.114496E-01  -0.185087E-01  -0.248358E-01
  -0.294295E-01  -0.318708E-01  -0.323181E-01  -0.313458E-01  -0.296883E-01
  -0.279706E-01  -0.265073E-01  -0.252202E-01  -0.236923E-01  -0.213286E-01
  -0.175714E-01   0.102457E-02   0.541890E-02   0.944504E-02   0.124844E-01
   0.141044E-01   0.141345E-01   0.126982E-01   0.101981E-01   0.725473E-02
   0.460827E-02   0.299580E-02   0.302199E-02   0.504337E-02   0.908720E-02
   0.148227E-01   0.215961E-01   0.285298E-01   0.346730E-01   0.391780E-01
   0.414665E-01   0.413511E-01   0.390792E-01   0.352865E-01   0.308662E-01
   0.267804E-01   0.238578E-01   0.226244E-01   0.232092E-01   0.253452E-01
   0.284625E-01   0.318451E-01   0.348062E-01   0.368318E-01   0.376553E-01
   0.372459E-01   0.357213E-01   0.332219E-01   0.297920E-01   0.253169E-01
   0.195432E-01   0.121856E-01   0.309203E-02  -0.758248E-02  -0.192524E-01
  -0.308773E-01  -0.410632E-01  -0.482786E-01  -0.511471E-01  -0.487487E-01
  -0.408575E-01  -0.280549E-01  -0.116834E-01   0.635757E-02   0.239330E-01
   0.390467E-01   0.501890E-01   0.565837E-01   0.582869E-01   0.561160E-01
   0.514312E-01   0.458172E-01   0.407347E-01   0.372183E-01   0.356809E-01
   0.358671E-01   0.369596E-01   0.378151E-01   0.372727E-01   0.344661E-01
   0.290644E-01   0.213858E-01   0.123512E-01   0.328610E-02  -0.438959E-02
  -0.950986E-02  -0.114663E-01  -0.103879E-01  -0.714603E-02  -0.317247E-02
  -0.126555E-03   0.512919E-03  -0.216803E-02  -0.825658E-02  -0.169453E-01
  -0.266841E-01  -0.355233E-01  -0.415658E-01  -0.434220E-01  -0.405503E-01
  -0.334003E-01  -0.233201E-01  -0.122522E-01  -0.229515E-02   0.475864E-02
   0.779361E-02   0.656393E-02   0.166969E-02  -0.566321E-02  -0.139293E-01
  -0.217161E-01  -0.280037E-01  -0.323194E-01  -0.347199E-01  -0.356285E-01
  -0.355882E-01  -0.350175E-01  -0.340432E-01  -0.324581E-01  -0.298094E-01
  -0.255819E-01  -0.194152E-01  -0.336905E-03   0.333088E-02   0.673682E-02
   0.933408E-02   0.107810E-01   0.109942E-01   0.101552E-01   0.867267E-02
   0.710921E-02   0.608383E-02   0.616581E-02   0.777340E-02   0.110922E-01
   0.160259E-01   0.221909E-01   0.289592E-01   0.355494E-01   0.411552E-01
   0.450895E-01   0.469177E-01   0.465506E-01   0.442706E-01   0.406829E-01
   0.365941E-01   0.328453E-01   0.301358E-01   0.288803E-01   0.291351E-01
   0.306108E-01   0.327674E-01   0.349623E-01   0.366101E-01   0.373064E-01
   0.368827E-01   0.353780E-01   0.329420E-01   0.297064E-01   0.256727E-01
   0.206621E-01   0.143543E-01   0.641443E-02  -0.332554E-02  -0.146817E-01
  -0.269934E-01  -0.391083E-01  -0.495024E-01  -0.565230E-01  -0.587090E-01
  -0.551175E-01  -0.455775E-01  -0.308066E-01  -0.123521E-01   0.763777E-02
   0.267718E-01   0.428299E-01   0.541471E-01   0.598894E-01   0.601652E-01
   0.559509E-01   0.488523E-01   0.407526E-01   0.334217E-01   0.281696E-01
   0.256123E-01   0.255952E-01   0.272862E-01   0.294132E-01   0.305920E-01
   0.296702E-01   0.260109E-01   0.196503E-01   0.112936E-01   0.214845E-02
  -0.636648E-02  -0.129699E-01  -0.168378E-01  -0.178153E-01  -0.164634E-01
  -0.139216E-01  -0.116180E-01  -0.108921E-01  -0.126279E-01  -0.169920E-01
  -0.233495E-01  -0.303867E-01  -0.364171E-01  -0.397956E-01  -0.393394E-01
  -0.346453E-01  -0.262221E-01  -0.154010E-01  -0.404672E-02   0.585654E-02
   0.126391E-01   0.152905E-01   0.136321E-01   0.828345E-02   0.444753E-03
  -0.843554E-02  -0.170106E-01  -0.243080E-01  -0.298595E-01  -0.336670E-01
  -0.360350E-01  -0.373359E-01  -0.377913E-01  -0.373413E-01  -0.356424E-01
  -0.321902E-01  -0.265256E-01  -0.184531E-01  -0.355500E-02  -0.897292E-03
   0.172388E-02   0.386904E-02   0.531777E-02   0.609023E-02   0.641891E-02
   0.668188E-02   0.731478E-02   0.871970E-02   0.111864E-01   0.148360E-01
   0.195929E-01   0.251857E-01   0.311776E-01   0.370218E-01   0.421393E-01
   0.460084E-01   0.482544E-01   0.487238E-01   0.475246E-01   0.450190E-01
   0.417651E-01   0.384115E-01   0.355673E-01   0.336752E-01   0.329195E-01
   0.331940E-01   0.341411E-01   0.352518E-01   0.360006E-01   0.359758E-01
   0.349682E-01   0.329887E-01   0.302123E-01   0.268634E-01   0.230843E-01
   0.188323E-01   0.138479E-01   0.771647E-02   0.161883E-04  -0.948295E-02
  -0.206260E-01  -0.327481E-01  -0.446667E-01  -0.548147E-01  -0.614980E-01
  -0.632296E-01  -0.590652E-01  -0.488620E-01  -0.333922E-01  -0.142785E-01
   0.624588E-02   0.257071E-01   0.418161E-01   0.528628E-01   0.579982E-01
   0.573497E-01   0.519472E-01   0.434818E-01   0.339468E-01   0.252397E-01
   0.188023E-01   0.153721E-01   0.148897E-01   0.165758E-01   0.191561E-01
   0.211824E-01   0.213791E-01   0.189395E-01   0.137065E-01   0.619959E-02
  -0.251854E-02  -0.111035E-01  -0.182573E-01  -0.230435E-01  -0.251118E-01
  -0.247746E-01  -0.229123E-01  -0.207293E-01  -0.194199E-01  -0.198306E-01
  -0.222081E-01  -0.261040E-01  -0.304657E-01  -0.338965E-01  -0.350209E-01
  -0.328589E-01  -0.271135E-01  -0.182901E-01  -0.761729E-02   0.321431E-02
   0.124266E-01   0.185448E-01   0.207041E-01   0.187983E-01   0.134382E-01
   0.574449E-02  -0.295953E-02  -0.114635E-01  -0.189077E-01  -0.248829E-01
  -0.293793E-01  -0.326173E-01  -0.348269E-01  -0.360569E-01  -0.360794E-01
  -0.344243E-01  -0.305328E-01  -0.239799E-01  -0.146945E-01  -0.793649E-02
  -0.638291E-02  -0.455643E-02  -0.276776E-02  -0.109939E-02   0.577887E-03
   0.253517E-02   0.508487E-02   0.847755E-02   0.128214E-01   0.180409E-01
   0.238798E-01   0.299414E-01   0.357545E-01   0.408477E-01   0.448197E-01
   0.473942E-01   0.484568E-01   0.480696E-01   0.464634E-01   0.440083E-01
   0.411619E-01   0.383999E-01   0.361365E-01   0.346478E-01   0.340158E-01
   0.341078E-01   0.346019E-01   0.350592E-01   0.350274E-01   0.341518E-01
   0.322624E-01   0.294102E-01   0.258369E-01   0.218816E-01   0.178504E-01
   0.138858E-01   0.988169E-02   0.547696E-02   0.144277E-03  -0.664081E-02
  -0.151893E-01  -0.254041E-01  -0.366611E-01  -0.478117E-01  -0.573236E-01
  -0.635420E-01  -0.650202E-01  -0.608464E-01  -0.508908E-01  -0.359096E-01
  -0.174760E-01   0.225542E-02   0.209057E-01   0.362785E-01   0.467334E-01
   0.514523E-01   0.505458E-01   0.449838E-01   0.363689E-01   0.266020E-01
   0.175100E-01   0.105094E-01   0.637014E-02   0.512045E-02   0.610743E-02
   0.819322E-02   0.100427E-01   0.104398E-01   0.856566E-02   0.417783E-02
  -0.234525E-02  -0.101047E-01  -0.179016E-01  -0.245265E-01  -0.290482E-01
  -0.310310E-01  -0.306280E-01  -0.285218E-01  -0.257297E-01  -0.233186E-01
  -0.221059E-01  -0.224245E-01  -0.240188E-01  -0.261020E-01  -0.275642E-01
  -0.272793E-01  -0.244285E-01  -0.187535E-01  -0.106688E-01  -0.120203E-02
   0.822601E-02   0.161208E-01   0.212502E-01   0.229077E-01   0.210366E-01
   0.161890E-01   0.934051E-02   0.162084E-02  -0.595788E-02  -0.126975E-01
  -0.182846E-01  -0.227265E-01  -0.261867E-01  -0.287837E-01  -0.304296E-01
  -0.307666E-01  -0.292300E-01  -0.252218E-01  -0.183413E-01  -0.860056E-02
  -0.124255E-01  -0.118610E-01  -0.106914E-01  -0.909364E-02  -0.700983E-02
  -0.420500E-02  -0.381989E-03   0.468195E-02   0.110171E-01   0.183946E-01
   0.263296E-01   0.341517E-01   0.411241E-01   0.465810E-01   0.500499E-01
   0.513339E-01   0.505378E-01   0.480385E-01   0.444094E-01   0.403181E-01
   0.364161E-01   0.332393E-01   0.311324E-01   0.302054E-01   0.303270E-01
   0.311552E-01   0.322014E-01   0.329216E-01   0.328198E-01   0.315481E-01
   0.289801E-01   0.252396E-01   0.206721E-01   0.157585E-01   0.109868E-01
   0.671057E-02   0.303205E-02  -0.253913E-03  -0.363038E-02  -0.773991E-02
  -0.131976E-01  -0.203786E-01  -0.292343E-01  -0.391912E-01  -0.491699E-01
  -0.577320E-01  -0.633354E-01  -0.646440E-01  -0.608260E-01  -0.517709E-01
  -0.381733E-01  -0.214591E-01  -0.356609E-02   0.133785E-01   0.274174E-01
   0.370881E-01   0.416486E-01   0.411645E-01   0.364446E-01   0.288462E-01
   0.199910E-01   0.114536E-01   0.447995E-02  -0.211149E-03  -0.251064E-02
  -0.287676E-02  -0.218154E-02  -0.148135E-02  -0.176046E-02  -0.370099E-02
  -0.752719E-02  -0.129567E-01  -0.192690E-01  -0.254760E-01  -0.305558E-01
  -0.336953E-01  -0.344835E-01  -0.330063E-01  -0.298182E-01  -0.257949E-01
  -0.219023E-01  -0.189416E-01  -0.173363E-01  -0.170211E-01  -0.174634E-01
  -0.178156E-01  -0.171590E-01  -0.147732E-01  -0.103585E-01  -0.414750E-02
   0.312380E-02   0.103806E-01   0.164627E-01   0.203985E-01   0.216232E-01
   0.200859E-01   0.162200E-01   0.107929E-01   0.468712E-02  -0.132025E-02
  -0.671204E-02  -0.112781E-01  -0.150485E-01  -0.181434E-01  -0.205996E-01
  -0.222386E-01  -0.226296E-01  -0.211689E-01  -0.172576E-01  -0.105268E-01
  -0.103908E-02  -0.159371E-01  -0.160680E-01  -0.153100E-01  -0.137172E-01
  -0.111014E-01  -0.713174E-02  -0.149347E-02   0.593934E-02   0.149719E-01
   0.250377E-01   0.352479E-01   0.445318E-01   0.518359E-01   0.563328E-01
   0.575896E-01   0.556578E-01   0.510635E-01   0.447041E-01   0.376774E-01
   0.310787E-01   0.258113E-01   0.224432E-01   0.211336E-01   0.216378E-01
   0.233814E-01   0.255867E-01   0.274263E-01   0.281760E-01   0.273429E-01
   0.247464E-01   0.205406E-01   0.151711E-01   0.927444E-02   0.353556E-02
  -0.146870E-02  -0.540793E-02  -0.828562E-02  -0.104508E-01  -0.125240E-01
  -0.152466E-01  -0.192831E-01  -0.250199E-01  -0.324092E-01  -0.409009E-01
  -0.494880E-01  -0.568620E-01  -0.616536E-01  -0.627068E-01  -0.593289E-01
  -0.514597E-01  -0.397211E-01  -0.253357E-01  -0.993003E-02   0.473668E-02
   0.170615E-01   0.258493E-01   0.304783E-01   0.309562E-01   0.278607E-01
   0.221877E-01   0.151397E-01   0.789921E-02   0.142897E-02  -0.366825E-02
  -0.720951E-02  -0.940686E-02  -0.107677E-01  -0.119430E-01  -0.135538E-01
  -0.160321E-01  -0.195062E-01  -0.237576E-01  -0.282580E-01  -0.322828E-01
  -0.350760E-01  -0.360325E-01  -0.348515E-01  -0.316250E-01  -0.268337E-01
  -0.212472E-01  -0.157499E-01  -0.111341E-01  -0.791179E-02  -0.619751E-02
  -0.569257E-02  -0.577878E-02  -0.569732E-02  -0.476525E-02  -0.257060E-02
   0.907777E-03   0.528839E-02   0.988574E-02   0.138901E-01   0.165766E-01
   0.174833E-01   0.165106E-01   0.139158E-01   0.102128E-01   0.601159E-02
   0.185353E-02  -0.190673E-02  -0.513529E-02  -0.786338E-02  -0.101663E-01
  -0.120248E-01  -0.132239E-01  -0.133335E-01  -0.117874E-01  -0.804669E-02
  -0.180066E-02   0.685668E-02  -0.177022E-01  -0.181315E-01  -0.174984E-01
  -0.157569E-01  -0.126095E-01  -0.764270E-02  -0.527302E-03   0.877695E-02
   0.198770E-01   0.319106E-01   0.436392E-01   0.536533E-01   0.606446E-01
   0.636786E-01   0.624022E-01   0.571336E-01   0.488140E-01   0.388306E-01
   0.287514E-01   0.200309E-01   0.137501E-01   0.104411E-01   0.100282E-01
   0.118894E-01   0.150179E-01   0.182440E-01   0.204717E-01   0.208822E-01
   0.190705E-01   0.150924E-01   0.942050E-02   0.282155E-02  -0.381822E-02
  -0.968438E-02  -0.142054E-01  -0.171694E-01  -0.187641E-01  -0.195284E-01
  -0.202256E-01  -0.216615E-01  -0.244850E-01  -0.290130E-01  -0.351214E-01
  -0.422275E-01  -0.493723E-01  -0.553899E-01  -0.591273E-01  -0.596718E-01
  -0.565358E-01  -0.497606E-01  -0.399196E-01  -0.280219E-01  -0.153405E-01
  -0.320177E-02   0.721874E-02   0.150573E-01   0.198537E-01   0.215650E-01
   0.205108E-01   0.172682E-01   0.125448E-01   0.705262E-02   0.140539E-02
  -0.395074E-02  -0.876723E-02  -0.129855E-01  -0.166976E-01  -0.200823E-01
  -0.233294E-01  -0.265625E-01  -0.297768E-01  -0.328055E-01  -0.353261E-01
  -0.369105E-01  -0.371148E-01  -0.355903E-01  -0.321913E-01  -0.270507E-01
  -0.205977E-01  -0.135076E-01  -0.658510E-02  -0.608755E-03   0.383057E-02
   0.645356E-02   0.734585E-02   0.692449E-02   0.582400E-02   0.473118E-02
   0.421225E-02   0.457844E-02   0.582523E-02   0.765918E-02   0.960123E-02
   0.111333E-01   0.118441E-01   0.115319E-01   0.102374E-01   0.820300E-02
   0.577785E-02   0.330589E-02   0.103588E-02  -0.915107E-03  -0.253461E-02
  -0.383741E-02  -0.477052E-02  -0.514155E-02  -0.460541E-02  -0.272550E-02
   0.900143E-03   0.648193E-02   0.139000E-01  -0.175060E-01  -0.178365E-01
  -0.170766E-01  -0.151109E-01  -0.115592E-01  -0.594184E-02   0.208636E-02
   0.125058E-01   0.247777E-01   0.378210E-01   0.501417E-01   0.600908E-01
   0.661954E-01   0.674810E-01   0.637050E-01   0.554417E-01   0.439939E-01
   0.311486E-01   0.188314E-01   0.873762E-02   0.201940E-02  -0.904095E-03
  -0.379001E-03   0.260757E-02   0.667353E-02   0.103505E-01   0.123869E-01
   0.119840E-01   0.892086E-02   0.355124E-02  -0.331689E-02  -0.106267E-01
  -0.173146E-01  -0.225380E-01  -0.258422E-01  -0.272367E-01  -0.271686E-01
  -0.264033E-01  -0.258396E-01  -0.262995E-01  -0.283375E-01  -0.321091E-01
  -0.373248E-01  -0.432984E-01  -0.490795E-01  -0.536381E-01  -0.560648E-01
  -0.557405E-01  -0.524452E-01  -0.463839E-01  -0.381313E-01  -0.285138E-01
  -0.184585E-01  -0.884639E-02  -0.397867E-03   0.639037E-02   0.112546E-01
   0.141309E-01   0.150987E-01   0.143237E-01   0.120149E-01   0.840317E-02
   0.373871E-02  -0.170389E-02  -0.762322E-02  -0.136997E-01  -0.196163E-01
  -0.250850E-01  -0.298684E-01  -0.337877E-01  -0.367127E-01  -0.385373E-01
  -0.391541E-01  -0.384395E-01  -0.362659E-01  -0.325404E-01  -0.272660E-01
  -0.206045E-01  -0.129183E-01  -0.476995E-02   0.313335E-02   0.100441E-01
   0.153084E-01   0.184966E-01   0.194954E-01   0.185344E-01   0.161368E-01
   0.130035E-01   0.985824E-02   0.729529E-02   0.566591E-02   0.503233E-02
   0.519649E-02   0.579063E-02   0.639985E-02   0.668011E-02   0.643939E-02
   0.566374E-02   0.448869E-02   0.313369E-02   0.182731E-02   0.751234E-03
   0.208646E-04  -0.294986E-03  -0.129474E-03   0.627198E-03   0.214700E-02
   0.464057E-02   0.829014E-02   0.131563E-01   0.190895E-01  -0.157407E-01
  -0.156791E-01  -0.146454E-01  -0.124851E-01  -0.876490E-02  -0.295828E-02
   0.529898E-02   0.159604E-01   0.284086E-01   0.414423E-01   0.534303E-01
   0.626063E-01   0.674382E-01   0.669798E-01   0.611172E-01   0.506402E-01
   0.371184E-01   0.226030E-01   0.922165E-02  -0.124086E-02  -0.768237E-02
  -0.986906E-02  -0.843031E-02  -0.467104E-02  -0.251007E-03   0.319215E-02
   0.439025E-02   0.268852E-02  -0.186044E-02  -0.856318E-02  -0.162868E-01
  -0.237422E-01  -0.297814E-01  -0.336435E-01  -0.350991E-01  -0.344677E-01
  -0.325124E-01  -0.302419E-01  -0.286681E-01  -0.285746E-01  -0.303458E-01
  -0.338909E-01  -0.386748E-01  -0.438442E-01  -0.484148E-01  -0.514779E-01
  -0.523771E-01  -0.508191E-01  -0.468995E-01  -0.410447E-01  -0.338911E-01
  -0.261385E-01  -0.184153E-01  -0.111892E-01  -0.473965E-02   0.810334E-03
   0.542073E-02   0.905177E-02   0.116022E-01   0.128914E-01   0.126931E-01
   0.108088E-01   0.715687E-02   0.184741E-02  -0.478557E-02  -0.122067E-01
  -0.197544E-01  -0.267476E-01  -0.325963E-01  -0.368837E-01  -0.394002E-01
  -0.401248E-01  -0.391645E-01  -0.366788E-01  -0.328166E-01  -0.276907E-01
  -0.213975E-01  -0.140734E-01  -0.596456E-02   0.252079E-02   0.108060E-01
   0.181990E-01   0.239998E-01   0.276379E-01   0.288042E-01   0.275370E-01
   0.242360E-01   0.195928E-01   0.144548E-01   0.965206E-02   0.583346E-02
   0.335069E-02   0.221898E-02   0.215991E-02   0.271031E-02   0.336437E-02
   0.370933E-02   0.352011E-02   0.279291E-02   0.171648E-02   0.598020E-03
  -0.229042E-03  -0.486179E-03   0.116650E-05   0.129409E-02   0.336311E-02
   0.612583E-02   0.947906E-02   0.133102E-01   0.174845E-01   0.218159E-01
  -0.132516E-01  -0.126881E-01  -0.113817E-01  -0.916382E-02  -0.557727E-02
  -0.700011E-04   0.773996E-02   0.178101E-01   0.295127E-01   0.416287E-01
   0.525149E-01   0.604148E-01   0.638428E-01   0.619435E-01   0.547330E-01
   0.431534E-01   0.289185E-01   0.141803E-01   0.109168E-02  -0.863350E-02
  -0.140603E-01  -0.151948E-01  -0.129346E-01  -0.882342E-02  -0.467281E-02
  -0.214193E-02  -0.237339E-02  -0.576574E-02  -0.119277E-01  -0.198156E-01
  -0.280117E-01  -0.350733E-01  -0.398671E-01  -0.418143E-01  -0.409947E-01
  -0.380930E-01  -0.342103E-01  -0.305882E-01  -0.283158E-01  -0.280859E-01
  -0.300542E-01  -0.338266E-01  -0.385738E-01  -0.432358E-01  -0.467679E-01
  -0.483662E-01  -0.476229E-01  -0.445784E-01  -0.396659E-01  -0.335703E-01
  -0.270415E-01  -0.207165E-01  -0.149937E-01  -0.999162E-02  -0.559579E-02
  -0.157599E-02   0.226692E-02   0.597066E-02   0.933968E-02   0.119557E-01
   0.132705E-01   0.127549E-01   0.100627E-01   0.516039E-02  -0.161481E-02
  -0.958860E-02  -0.178668E-01  -0.255060E-01  -0.316905E-01  -0.358716E-01
  -0.378307E-01  -0.376584E-01  -0.356604E-01  -0.322262E-01  -0.277037E-01
  -0.223208E-01  -0.161767E-01  -0.930076E-02  -0.175577E-02   0.625521E-02
   0.143219E-01   0.218304E-01   0.280465E-01   0.322620E-01   0.339649E-01
   0.329835E-01   0.295618E-01   0.243358E-01   0.182143E-01   0.121895E-01
   0.712647E-02   0.358562E-02   0.172397E-02   0.129945E-02   0.177393E-02
   0.248449E-02   0.283462E-02   0.245402E-02   0.128618E-02  -0.414892E-03
  -0.217175E-02  -0.342488E-02  -0.368625E-02  -0.266284E-02  -0.320097E-03
   0.312518E-02   0.727231E-02   0.116387E-01   0.157636E-01   0.192867E-01
   0.219843E-01  -0.110277E-01  -0.100698E-01  -0.864709E-02  -0.659210E-02
  -0.344937E-02   0.133335E-02   0.814603E-02   0.169693E-01   0.272209E-01
   0.377547E-01   0.470284E-01   0.534119E-01   0.555600E-01   0.527570E-01
   0.451373E-01   0.337178E-01   0.202230E-01   0.673822E-02  -0.473198E-02
  -0.126919E-01  -0.164685E-01  -0.163345E-01  -0.134115E-01  -0.937917E-02
  -0.606246E-02  -0.499663E-02  -0.707485E-02  -0.123589E-01  -0.200930E-01
  -0.289106E-01  -0.371786E-01  -0.433920E-01  -0.465240E-01  -0.462510E-01
  -0.430039E-01  -0.378405E-01  -0.321770E-01  -0.274465E-01  -0.247681E-01
  -0.247022E-01  -0.271472E-01  -0.313930E-01  -0.363133E-01  -0.406442E-01
  -0.432790E-01  -0.435101E-01  -0.411615E-01  -0.365881E-01  -0.305479E-01
  -0.239867E-01  -0.177949E-01  -0.125987E-01  -0.863858E-02  -0.576378E-02
  -0.353687E-02  -0.141675E-02   0.103488E-02   0.398323E-02   0.723519E-02
   0.102646E-01   0.123418E-01   0.127327E-01   0.109114E-01   0.672829E-02
   0.485439E-03  -0.710263E-02  -0.150522E-01  -0.223195E-01  -0.280189E-01
  -0.315922E-01  -0.328856E-01  -0.321177E-01  -0.297555E-01  -0.263385E-01
  -0.223088E-01  -0.178971E-01  -0.131012E-01  -0.775791E-02  -0.168403E-02
   0.516345E-02   0.125641E-01   0.199935E-01   0.266867E-01   0.317942E-01
   0.345890E-01   0.346667E-01   0.320766E-01   0.273435E-01   0.213657E-01
   0.152145E-01   0.988504E-02   0.606734E-02   0.399871E-02   0.343794E-02
   0.376750E-02   0.419432E-02   0.399233E-02   0.271910E-02   0.346802E-03
  -0.272698E-02  -0.578942E-02  -0.801041E-02  -0.867199E-02  -0.736574E-02
  -0.410575E-02   0.670030E-03   0.620575E-02   0.116077E-01   0.160472E-01
   0.189334E-01   0.200141E-01  -0.984338E-02  -0.879442E-02  -0.753473E-02
  -0.589995E-02  -0.345783E-02   0.314817E-03   0.579421E-02   0.129849E-01
   0.213827E-01   0.299795E-01   0.374226E-01   0.422996E-01   0.434798E-01
   0.404201E-01   0.333519E-01   0.232883E-01   0.118395E-01   0.872799E-03
  -0.790185E-02  -0.133211E-01  -0.150326E-01  -0.135680E-01  -0.102030E-01
  -0.663780E-02  -0.457599E-02  -0.530527E-02  -0.938229E-02  -0.164979E-01
  -0.255539E-01  -0.349290E-01  -0.428689E-01  -0.479012E-01  -0.491786E-01
  -0.466669E-01  -0.411385E-01  -0.339769E-01  -0.268443E-01  -0.212935E-01
  -0.184184E-01  -0.186229E-01  -0.215574E-01  -0.262337E-01  -0.312812E-01
  -0.352816E-01  -0.370976E-01  -0.361204E-01  -0.323798E-01  -0.264979E-01
  -0.195054E-01  -0.125710E-01  -0.671505E-02  -0.257931E-02  -0.307343E-03
   0.438931E-03   0.336991E-03   0.178167E-03   0.621924E-03   0.199674E-02
   0.420088E-02   0.672833E-02   0.881158E-02   0.964071E-02   0.859796E-02
   0.544321E-02   0.399210E-03  -0.588643E-02  -0.124914E-01  -0.184388E-01
  -0.229258E-01  -0.254981E-01  -0.261221E-01  -0.251387E-01  -0.231155E-01
  -0.206437E-01  -0.181435E-01  -0.157371E-01  -0.132289E-01  -0.101996E-01
  -0.618507E-02  -0.884328E-03   0.567014E-02   0.130364E-01   0.204121E-01
   0.268010E-01   0.312544E-01   0.331196E-01   0.322224E-01   0.289293E-01
   0.240653E-01   0.187064E-01   0.139034E-01   0.104123E-01   0.850881E-02
   0.793931E-02   0.802402E-02   0.788312E-02   0.672167E-02   0.409138E-02
   0.533190E-04  -0.480665E-02  -0.951609E-02  -0.129706E-01  -0.142349E-01
  -0.128064E-01  -0.876951E-02  -0.279784E-02   0.399459E-02   0.103128E-01
   0.149802E-01   0.172004E-01   0.167158E-01  -0.997221E-02  -0.926200E-02
  -0.850284E-02  -0.752397E-02  -0.593281E-02  -0.326826E-02   0.797519E-03
   0.627215E-02   0.127341E-01   0.193455E-01   0.249971E-01   0.285556E-01
   0.291528E-01   0.264366E-01   0.207111E-01   0.129177E-01   0.445072E-02
  -0.315451E-02  -0.858586E-02  -0.110793E-01  -0.106183E-01  -0.795176E-02
  -0.442024E-02  -0.162835E-02  -0.104316E-02  -0.361753E-02  -0.953323E-02
  -0.181295E-01  -0.280366E-01  -0.374837E-01  -0.447065E-01  -0.483562E-01
  -0.478111E-01  -0.433175E-01  -0.359274E-01  -0.272513E-01  -0.190856E-01
  -0.130070E-01  -0.100277E-01  -0.103896E-01  -0.135435E-01  -0.183094E-01
  -0.231764E-01  -0.266654E-01  -0.276697E-01  -0.256934E-01  -0.209377E-01
  -0.142208E-01  -0.675797E-02   0.139060E-03   0.536892E-02   0.827923E-02
   0.878324E-02   0.733206E-02   0.475656E-02   0.202473E-02  -0.201469E-04
  -0.872830E-03  -0.477742E-03   0.786032E-03   0.223765E-02   0.310538E-02
   0.275571E-02   0.877093E-03  -0.243142E-02  -0.668955E-02  -0.111726E-01
  -0.151149E-01  -0.179199E-01  -0.193159E-01  -0.194117E-01  -0.186351E-01
  -0.175734E-01  -0.167639E-01  -0.164978E-01  -0.167003E-01  -0.169268E-01
  -0.164823E-01  -0.146328E-01  -0.108490E-01  -0.501014E-02   0.249700E-02
   0.108193E-01   0.188146E-01   0.253204E-01   0.294418E-01   0.307761E-01
   0.295090E-01   0.263517E-01   0.223340E-01   0.185098E-01   0.156607E-01
   0.140815E-01   0.135144E-01   0.132511E-01   0.123765E-01   0.100835E-01
   0.596638E-02   0.203540E-03  -0.642825E-02  -0.127194E-01  -0.173312E-01
  -0.191563E-01  -0.176355E-01  -0.129411E-01  -0.597451E-02   0.182595E-02
   0.881671E-02   0.135333E-01   0.150275E-01   0.130710E-01  -0.110757E-01
  -0.111601E-01  -0.112171E-01  -0.110509E-01  -0.103206E-01  -0.866238E-02
  -0.584236E-02  -0.189042E-02   0.283053E-02   0.765160E-02   0.117250E-01
   0.142243E-01   0.145675E-01   0.125990E-01   0.867475E-02   0.361718E-02
  -0.146038E-02  -0.542115E-02  -0.739965E-02  -0.704572E-02  -0.464962E-02
  -0.110725E-02   0.227464E-02   0.409150E-02   0.319759E-02  -0.982931E-03
  -0.827089E-02  -0.177243E-01  -0.278157E-01  -0.367560E-01  -0.428907E-01
  -0.450727E-01  -0.429239E-01  -0.369225E-01  -0.282951E-01  -0.187402E-01
  -0.100492E-01  -0.371308E-02  -0.608389E-03  -0.829875E-03  -0.370659E-02
  -0.799080E-02  -0.121708E-01  -0.148314E-01  -0.149772E-01  -0.122467E-01
  -0.697162E-02  -0.764126E-04   0.715362E-02   0.133747E-01   0.174854E-01
   0.188558E-01   0.174374E-01   0.137326E-01   0.864142E-02   0.322683E-02
  -0.153931E-02  -0.498763E-02  -0.687118E-02  -0.737006E-02  -0.698762E-02
  -0.637221E-02  -0.611704E-02  -0.659393E-02  -0.786589E-02  -0.969953E-02
  -0.116697E-01  -0.133216E-01  -0.143383E-01  -0.146607E-01  -0.145193E-01
  -0.143637E-01  -0.147082E-01  -0.159374E-01  -0.181325E-01  -0.209757E-01
  -0.237704E-01  -0.255830E-01  -0.254746E-01  -0.227628E-01  -0.172396E-01
  -0.927890E-02   0.202783E-03   0.993217E-02   0.185660E-01   0.250041E-01
   0.286428E-01   0.294967E-01   0.281539E-01   0.255735E-01   0.227857E-01
   0.205788E-01   0.192678E-01   0.186138E-01   0.179224E-01   0.162945E-01
   0.129558E-01   0.756808E-02   0.421268E-03  -0.755552E-02  -0.149805E-01
  -0.203580E-01  -0.224801E-01  -0.207777E-01  -0.155215E-01  -0.780880E-02
   0.665756E-03   0.800035E-02   0.125356E-01   0.132467E-01   0.997562E-02
  -0.123085E-01  -0.135654E-01  -0.146570E-01  -0.153391E-01  -0.153306E-01
  -0.144003E-01  -0.124595E-01  -0.963040E-02  -0.626361E-02  -0.288991E-02
  -0.109806E-03   0.155508E-02   0.181052E-02   0.694538E-03  -0.139720E-02
  -0.378270E-02  -0.565288E-02  -0.628422E-02  -0.525170E-02  -0.258372E-02
   0.118881E-02   0.511246E-02   0.801099E-02   0.876284E-02   0.659106E-02
   0.129294E-02  -0.665248E-02  -0.161331E-01  -0.256052E-01  -0.334054E-01
  -0.381045E-01  -0.388182E-01  -0.354039E-01  -0.284940E-01  -0.193579E-01
  -0.962491E-02  -0.931091E-03   0.542668E-02   0.875217E-02   0.906882E-02
   0.707368E-02   0.394211E-02   0.103287E-02  -0.435825E-03   0.335057E-03
   0.355290E-02   0.880108E-02   0.151476E-01   0.213639E-01   0.261996E-01
   0.286502E-01   0.281588E-01   0.247116E-01   0.188135E-01   0.113551E-01
   0.340964E-02  -0.399115E-02  -0.100510E-01  -0.143312E-01  -0.167807E-01
  -0.176746E-01  -0.174875E-01  -0.167392E-01  -0.158572E-01  -0.150925E-01
  -0.145066E-01  -0.140288E-01  -0.135574E-01  -0.130691E-01  -0.126931E-01
  -0.127203E-01  -0.135350E-01  -0.154851E-01  -0.187254E-01  -0.230857E-01
  -0.280117E-01  -0.326108E-01  -0.358056E-01  -0.365676E-01  -0.341727E-01
  -0.284123E-01  -0.196948E-01  -0.900184E-02   0.229939E-02   0.127477E-01
   0.211085E-01   0.266384E-01   0.292225E-01   0.293428E-01   0.278874E-01
   0.258539E-01   0.240343E-01   0.227747E-01   0.218846E-01   0.207260E-01
   0.184596E-01   0.143746E-01   0.820214E-02   0.309966E-03  -0.829022E-02
  -0.161391E-01  -0.216851E-01  -0.237045E-01  -0.216671E-01  -0.159406E-01
  -0.776545E-02   0.100194E-02   0.831801E-02   0.124417E-01   0.123563E-01
   0.801257E-02  -0.126101E-01  -0.152577E-01  -0.174537E-01  -0.188826E-01
  -0.193280E-01  -0.187225E-01  -0.171729E-01  -0.149539E-01  -0.124633E-01
  -0.101451E-01  -0.839094E-02  -0.744375E-02  -0.732527E-02  -0.781155E-02
  -0.846895E-02  -0.875014E-02  -0.813346E-02  -0.627528E-02  -0.313702E-02
   0.949605E-03   0.530419E-02   0.901141E-02   0.111093E-01   0.108134E-01
   0.772452E-02   0.196870E-02  -0.577091E-02  -0.143463E-01  -0.223476E-01
  -0.283757E-01  -0.313261E-01  -0.306176E-01  -0.263146E-01  -0.191123E-01
  -0.101869E-01  -0.945459E-03   0.726820E-02   0.134450E-01   0.170992E-01
   0.183351E-01   0.177796E-01   0.164031E-01   0.152715E-01   0.152891E-01
   0.169886E-01   0.204132E-01   0.251117E-01   0.302410E-01   0.347502E-01
   0.376014E-01   0.379804E-01   0.354540E-01   0.300465E-01   0.222237E-01
   0.127966E-01   0.276680E-02  -0.684933E-02  -0.151836E-01  -0.216348E-01
  -0.259246E-01  -0.280882E-01  -0.284094E-01  -0.273225E-01  -0.253097E-01
  -0.228181E-01  -0.202156E-01  -0.177886E-01  -0.157724E-01  -0.143932E-01
  -0.138972E-01  -0.145441E-01  -0.165580E-01  -0.200402E-01  -0.248715E-01
  -0.306358E-01  -0.366029E-01  -0.417928E-01  -0.451254E-01  -0.456307E-01
  -0.426735E-01  -0.361349E-01  -0.264944E-01  -0.147808E-01  -0.239073E-02
   0.918940E-02   0.186899E-01   0.253156E-01   0.288840E-01   0.298051E-01
   0.289060E-01   0.271503E-01   0.253326E-01   0.238409E-01   0.225581E-01
   0.209378E-01   0.182342E-01   0.138169E-01   0.747359E-02  -0.400139E-03
  -0.879417E-02  -0.162774E-01  -0.213490E-01  -0.228535E-01  -0.203409E-01
  -0.142621E-01  -0.593278E-02   0.273805E-02   0.969202E-02   0.132230E-01
   0.124033E-01   0.731896E-02  -0.110867E-01  -0.151449E-01  -0.183529E-01
  -0.203053E-01  -0.208525E-01  -0.201138E-01  -0.184337E-01  -0.162944E-01
  -0.142026E-01  -0.125756E-01  -0.116503E-01  -0.114326E-01  -0.116992E-01
  -0.120506E-01  -0.120071E-01  -0.111275E-01  -0.912786E-02  -0.597362E-02
  -0.192398E-02   0.248609E-02   0.652755E-02   0.941150E-02   0.104515E-01
   0.922146E-02   0.567389E-02   0.189771E-03  -0.645698E-02  -0.132187E-01
  -0.189566E-01  -0.226506E-01  -0.235929E-01  -0.215223E-01  -0.166700E-01
  -0.970494E-02  -0.159193E-02   0.660744E-02   0.139453E-01   0.197639E-01
   0.238006E-01   0.262010E-01   0.274422E-01   0.281879E-01   0.291111E-01
   0.307248E-01   0.332578E-01   0.365978E-01   0.403110E-01   0.437268E-01
   0.460696E-01   0.466058E-01   0.447807E-01   0.403200E-01   0.332829E-01
   0.240602E-01   0.133217E-01   0.192465E-02  -0.920303E-02  -0.191842E-01
  -0.273026E-01  -0.330857E-01  -0.363479E-01  -0.371924E-01  -0.359721E-01
  -0.332212E-01  -0.295722E-01  -0.256741E-01  -0.221256E-01  -0.194312E-01
  -0.179779E-01  -0.180256E-01  -0.196996E-01  -0.229759E-01  -0.276571E-01
  -0.333458E-01  -0.394322E-01  -0.451154E-01  -0.494741E-01  -0.515894E-01
  -0.507073E-01  -0.464064E-01  -0.387308E-01  -0.282439E-01  -0.159758E-01
  -0.326138E-02   0.850274E-02   0.181288E-01   0.248679E-01   0.285377E-01
   0.295096E-01   0.285555E-01   0.265953E-01   0.244160E-01   0.224462E-01
   0.206556E-01   0.186130E-01   0.156892E-01   0.113434E-01   0.540257E-02
  -0.176000E-02  -0.921542E-02  -0.156576E-01  -0.197309E-01  -0.204182E-01
  -0.173767E-01  -0.111160E-01  -0.295254E-02   0.526131E-02   0.115722E-01
   0.144124E-01   0.130060E-01   0.758239E-02  -0.735683E-02  -0.126584E-01
  -0.166501E-01  -0.188256E-01  -0.191003E-01  -0.177913E-01  -0.155073E-01
  -0.129787E-01  -0.108735E-01  -0.964210E-02  -0.942484E-02  -0.100417E-01
  -0.110593E-01  -0.119157E-01  -0.120705E-01  -0.111455E-01  -0.902301E-02
  -0.588433E-02  -0.217963E-02   0.146058E-02   0.435368E-02   0.590592E-02
   0.573800E-02   0.377070E-02   0.253943E-03  -0.426638E-02  -0.903787E-02
  -0.132306E-01  -0.160808E-01  -0.170226E-01  -0.157800E-01  -0.124046E-01
  -0.724903E-02  -0.885069E-03   0.601520E-02   0.128098E-01   0.189999E-01
   0.243024E-01   0.286690E-01   0.322520E-01   0.353281E-01   0.382020E-01
   0.411123E-01   0.441611E-01   0.472796E-01   0.502321E-01   0.526533E-01
   0.541066E-01   0.541511E-01   0.524057E-01   0.486044E-01   0.426383E-01
   0.345856E-01   0.247265E-01   0.135404E-01   0.168191E-02  -0.100698E-01
  -0.208882E-01  -0.299978E-01  -0.367803E-01  -0.408698E-01  -0.422177E-01
  -0.411086E-01  -0.381228E-01  -0.340479E-01  -0.297578E-01  -0.260817E-01
  -0.236900E-01  -0.230152E-01  -0.242175E-01  -0.271915E-01  -0.316031E-01
  -0.369401E-01  -0.425653E-01  -0.477663E-01  -0.518055E-01  -0.539789E-01
  -0.536902E-01  -0.505392E-01  -0.444134E-01  -0.355582E-01  -0.245985E-01
  -0.124908E-01  -0.397506E-03   0.105002E-01   0.192136E-01   0.251310E-01
   0.281243E-01   0.285430E-01   0.270912E-01   0.246164E-01   0.218681E-01
   0.192971E-01   0.169570E-01   0.145430E-01   0.115585E-01   0.756071E-02
   0.240537E-02  -0.359192E-02  -0.964198E-02  -0.146352E-01  -0.174291E-01
  -0.171916E-01  -0.136982E-01  -0.748481E-02   0.201630E-03   0.765978E-02
   0.131384E-01   0.152839E-01   0.135077E-01   0.816751E-02  -0.174033E-02
  -0.798615E-02  -0.124564E-01  -0.145414E-01  -0.142151E-01  -0.119888E-01
  -0.874020E-02  -0.546762E-02  -0.303564E-02  -0.197601E-02  -0.238910E-02
  -0.396260E-02  -0.609335E-02  -0.807308E-02  -0.928611E-02  -0.936806E-02
  -0.828880E-02  -0.634475E-02  -0.406921E-02  -0.208869E-02  -0.963662E-03
  -0.105253E-02  -0.242880E-02  -0.486649E-02  -0.789227E-02  -0.108879E-01
  -0.132173E-01  -0.143496E-01  -0.139521E-01  -0.119362E-01  -0.845078E-02
  -0.382836E-02   0.150120E-02   0.710692E-02   0.126415E-01   0.178959E-01
   0.228133E-01   0.274623E-01   0.319791E-01   0.364959E-01   0.410755E-01
   0.456691E-01   0.501081E-01   0.541278E-01   0.574163E-01   0.596694E-01
   0.606373E-01   0.601488E-01   0.581112E-01   0.544916E-01   0.492939E-01
   0.425473E-01   0.343167E-01   0.247380E-01   0.140659E-01   0.271637E-02
  -0.872086E-02  -0.195164E-01  -0.288872E-01  -0.361241E-01  -0.407316E-01
  -0.425477E-01  -0.418064E-01  -0.391222E-01  -0.353927E-01  -0.316385E-01
  -0.288145E-01  -0.276369E-01  -0.284637E-01  -0.312520E-01  -0.355959E-01
  -0.408258E-01  -0.461411E-01  -0.507409E-01  -0.539266E-01  -0.551656E-01
  -0.541182E-01  -0.506403E-01  -0.447810E-01  -0.367821E-01  -0.270811E-01
  -0.163052E-01  -0.523844E-02   0.524841E-02   0.143086E-01   0.212519E-01
   0.256698E-01   0.275140E-01   0.271007E-01   0.250267E-01   0.220145E-01
   0.187252E-01   0.155947E-01   0.127435E-01   0.999451E-02   0.699688E-02
   0.341947E-02  -0.848402E-03  -0.555982E-02  -0.100923E-01  -0.135690E-01
  -0.150951E-01  -0.140438E-01  -0.103040E-01  -0.440570E-02   0.253041E-02
   0.902210E-02   0.135827E-01   0.151123E-01   0.132132E-01   0.833538E-02
   0.477683E-02  -0.206284E-02  -0.670477E-02  -0.844073E-02  -0.729169E-02
  -0.394298E-02   0.476989E-03   0.470854E-02   0.767797E-02   0.873910E-02
   0.778376E-02   0.520388E-02   0.172857E-02  -0.180943E-02  -0.470919E-02
  -0.657577E-02  -0.739166E-02  -0.747532E-02  -0.734810E-02  -0.755356E-02
  -0.848244E-02  -0.102506E-01  -0.126596E-01  -0.152450E-01  -0.173948E-01
  -0.185024E-01  -0.181144E-01  -0.160338E-01  -0.123579E-01  -0.744375E-02
  -0.181313E-02   0.397521E-02   0.945436E-02   0.143473E-01   0.186116E-01
   0.224217E-01   0.260957E-01   0.299861E-01   0.343636E-01   0.393230E-01
   0.447365E-01   0.502646E-01   0.554225E-01   0.596824E-01   0.625857E-01
   0.638325E-01   0.633255E-01   0.611578E-01   0.575505E-01   0.527625E-01
   0.470041E-01   0.403835E-01   0.329083E-01   0.245425E-01   0.153016E-01
   0.535262E-02  -0.491872E-02  -0.149069E-01  -0.238631E-01  -0.310391E-01
  -0.358641E-01  -0.381050E-01  -0.379630E-01  -0.360701E-01  -0.333791E-01
  -0.309678E-01  -0.298042E-01  -0.305313E-01  -0.333266E-01  -0.378688E-01
  -0.434196E-01  -0.489924E-01  -0.535643E-01  -0.562739E-01  -0.565624E-01
  -0.542309E-01  -0.494152E-01  -0.425024E-01  -0.340254E-01  -0.245674E-01
  -0.147010E-01  -0.496366E-02   0.414261E-02   0.121503E-01   0.186422E-01
   0.232928E-01   0.259244E-01   0.265587E-01   0.254353E-01   0.229788E-01
   0.197147E-01   0.161497E-01   0.126556E-01   0.939388E-02   0.631168E-02
   0.321743E-02  -0.857688E-04  -0.365285E-02  -0.728999E-02  -0.105348E-01
  -0.127438E-01  -0.132716E-01  -0.116923E-01  -0.799364E-02  -0.267239E-02
   0.331205E-02   0.873130E-02   0.123864E-01   0.134326E-01   0.116371E-01
   0.749029E-02   0.107975E-01   0.368402E-02  -0.890365E-03  -0.212971E-02
  -0.848627E-04   0.442112E-02   0.100505E-01   0.153143E-01   0.189410E-01
   0.201556E-01   0.188054E-01   0.153128E-01   0.104864E-01   0.525460E-02
   0.403661E-03  -0.360805E-02  -0.671486E-02  -0.918157E-02  -0.114448E-01
  -0.139137E-01  -0.167931E-01  -0.199816E-01  -0.230707E-01  -0.254425E-01
  -0.264340E-01  -0.255190E-01  -0.224586E-01  -0.173768E-01  -0.107450E-01
  -0.328067E-02   0.421388E-02   0.110285E-01   0.166957E-01   0.210780E-01
   0.243727E-01   0.270346E-01   0.296389E-01   0.327171E-01   0.366085E-01
   0.413620E-01   0.467124E-01   0.521370E-01   0.569753E-01   0.605834E-01
   0.624800E-01   0.624486E-01   0.605669E-01   0.571589E-01   0.526832E-01
   0.475924E-01   0.422047E-01   0.366302E-01   0.307724E-01   0.244088E-01
   0.173248E-01   0.945768E-02   0.100129E-02  -0.756847E-02  -0.155654E-01
  -0.222493E-01  -0.270268E-01  -0.296372E-01  -0.302658E-01  -0.295428E-01
  -0.284174E-01  -0.279340E-01  -0.289664E-01  -0.319813E-01  -0.368963E-01
  -0.430742E-01  -0.494556E-01  -0.547969E-01  -0.579499E-01  -0.581112E-01
  -0.549789E-01  -0.487845E-01  -0.402002E-01  -0.301607E-01  -0.196526E-01
  -0.953117E-02  -0.407483E-03   0.737884E-02   0.137126E-01   0.186151E-01
   0.221558E-01   0.243949E-01   0.253724E-01   0.251349E-01   0.237777E-01
   0.214747E-01   0.184750E-01   0.150630E-01   0.114974E-01   0.795384E-02
   0.450019E-02   0.111994E-02  -0.222054E-02  -0.548483E-02  -0.849604E-02
  -0.109191E-01  -0.123156E-01  -0.122658E-01  -0.105243E-01  -0.715819E-02
  -0.261495E-02   0.231823E-02   0.666773E-02   0.950865E-02   0.102202E-01
   0.868681E-02   0.538106E-02   0.149098E-01   0.775312E-02   0.337282E-02
   0.263819E-02   0.549050E-02   0.110181E-01   0.177346E-01   0.239759E-01
   0.283056E-01   0.298237E-01   0.283078E-01   0.241671E-01   0.182415E-01
   0.115190E-01   0.485940E-02  -0.119869E-02  -0.650009E-02  -0.112030E-01
  -0.156127E-01  -0.199810E-01  -0.243399E-01  -0.284224E-01  -0.316925E-01
  -0.334740E-01  -0.331368E-01  -0.302864E-01  -0.248983E-01  -0.173627E-01
  -0.842381E-02   0.967650E-03   0.985246E-02   0.174599E-01   0.233563E-01
   0.275105E-01   0.302635E-01   0.322119E-01   0.340368E-01   0.363209E-01
   0.393970E-01   0.432650E-01   0.475945E-01   0.518122E-01   0.552486E-01
   0.573084E-01   0.576187E-01   0.561185E-01   0.530633E-01   0.489468E-01
   0.443593E-01   0.398230E-01   0.356517E-01   0.318763E-01   0.282606E-01
   0.244022E-01   0.198928E-01   0.144859E-01   0.822017E-02   0.145362E-02
  -0.520811E-02  -0.110752E-01  -0.155838E-01  -0.184887E-01  -0.199768E-01
  -0.206568E-01  -0.214175E-01  -0.231858E-01  -0.266488E-01  -0.320171E-01
  -0.389036E-01  -0.463559E-01  -0.530449E-01  -0.575619E-01  -0.587493E-01
  -0.559776E-01  -0.492958E-01  -0.394190E-01  -0.275594E-01  -0.151523E-01
  -0.355124E-02   0.622804E-02   0.136534E-01   0.186885E-01   0.216837E-01
   0.231940E-01   0.237831E-01   0.238721E-01   0.236670E-01   0.231706E-01
   0.222585E-01   0.207787E-01   0.186378E-01   0.158453E-01   0.125103E-01
   0.880457E-02   0.491653E-02   0.102040E-02  -0.272529E-02  -0.615424E-02
  -0.906239E-02  -0.111964E-01  -0.122799E-01  -0.120813E-01  -0.105069E-01
  -0.768613E-02  -0.401334E-02  -0.114835E-03   0.326362E-02   0.542989E-02
   0.593492E-02   0.472337E-02   0.219578E-02   0.160991E-01   0.901974E-02
   0.483988E-02   0.448593E-02   0.791581E-02   0.141863E-01   0.217354E-01
   0.287941E-01   0.338106E-01   0.357786E-01   0.343931E-01   0.300124E-01
   0.234603E-01   0.157427E-01   0.776913E-02   0.159209E-03  -0.682162E-02
  -0.131956E-01  -0.191145E-01  -0.246743E-01  -0.297693E-01  -0.340358E-01
  -0.369028E-01  -0.377322E-01  -0.360037E-01  -0.314873E-01  -0.243495E-01
  -0.151634E-01  -0.481650E-02   0.565902E-02   0.152885E-01   0.233404E-01
   0.294492E-01   0.336498E-01   0.363193E-01   0.380450E-01   0.394536E-01
   0.410451E-01   0.430706E-01   0.454812E-01   0.479577E-01   0.500112E-01
   0.511268E-01   0.509137E-01   0.492227E-01   0.461986E-01   0.422552E-01
   0.379744E-01   0.339582E-01   0.306703E-01   0.283128E-01   0.267741E-01
   0.256649E-01   0.244369E-01   0.225507E-01   0.196454E-01   0.156574E-01
   0.108488E-01   0.573149E-02   0.903598E-03  -0.315322E-02  -0.625372E-02
  -0.860456E-02  -0.107758E-01  -0.135450E-01  -0.176495E-01  -0.235159E-01
  -0.310471E-01  -0.395376E-01  -0.477555E-01  -0.541819E-01  -0.573535E-01
  -0.562210E-01  -0.504284E-01  -0.404341E-01  -0.274414E-01  -0.131505E-01
   0.601346E-03   0.122207E-01   0.206633E-01   0.255903E-01   0.273483E-01
   0.267895E-01   0.249946E-01   0.229780E-01   0.214541E-01   0.207176E-01
   0.206534E-01   0.208534E-01   0.207916E-01   0.199985E-01   0.181880E-01
   0.153090E-01   0.115264E-01   0.715196E-02   0.256108E-02  -0.187702E-02
  -0.583871E-02  -0.905698E-02  -0.113186E-01  -0.124662E-01  -0.124179E-01
  -0.112033E-01  -0.900227E-02  -0.616270E-02  -0.317642E-02  -0.604680E-03
   0.103828E-02   0.141652E-02   0.481202E-03  -0.147880E-02   0.140437E-01
   0.707297E-02   0.301151E-02   0.282507E-02   0.651183E-02   0.131548E-01
   0.211938E-01   0.288317E-01   0.344612E-01   0.369997E-01   0.360570E-01
   0.319117E-01   0.253273E-01   0.172835E-01   0.870823E-02   0.288430E-03
  -0.759753E-02  -0.148265E-01  -0.213948E-01  -0.272606E-01  -0.322269E-01
  -0.359077E-01  -0.377879E-01  -0.373565E-01  -0.342675E-01  -0.284750E-01
  -0.202996E-01  -0.104034E-01   0.319906E-03   0.109113E-01   0.205228E-01
   0.285612E-01   0.347646E-01   0.391980E-01   0.421760E-01   0.441379E-01
   0.455099E-01   0.465899E-01   0.474808E-01   0.480868E-01   0.481672E-01
   0.474329E-01   0.456578E-01   0.427765E-01   0.389411E-01   0.345219E-01
   0.300470E-01   0.260949E-01   0.231623E-01   0.215424E-01   0.212449E-01
   0.219828E-01   0.232339E-01   0.243659E-01   0.247931E-01   0.241231E-01
   0.222500E-01   0.193631E-01   0.158645E-01   0.122169E-01   0.876464E-02
   0.558776E-02   0.244013E-02  -0.119624E-02  -0.594468E-02  -0.122952E-01
  -0.203616E-01  -0.297121E-01  -0.393376E-01  -0.477854E-01  -0.534421E-01
  -0.549022E-01  -0.513288E-01  -0.427090E-01  -0.299281E-01  -0.146347E-01
   0.108021E-02   0.151109E-01   0.257681E-01   0.321062E-01   0.340681E-01
   0.324180E-01   0.284908E-01   0.238287E-01   0.198051E-01   0.173297E-01
   0.167000E-01   0.176222E-01   0.193742E-01   0.210529E-01   0.218290E-01
   0.211441E-01   0.188093E-01   0.149957E-01   0.101427E-01   0.482432E-02
  -0.382803E-03  -0.499530E-02  -0.867099E-02  -0.112142E-01  -0.125569E-01
  -0.127370E-01  -0.118854E-01  -0.102247E-01  -0.806795E-02  -0.580345E-02
  -0.385388E-02  -0.260863E-02  -0.234094E-02  -0.313137E-02  -0.482140E-02
   0.919751E-02   0.233114E-02  -0.172050E-02  -0.197202E-02   0.163298E-02
   0.825489E-02   0.164066E-01   0.243383E-01   0.304492E-01   0.336180E-01
   0.333769E-01   0.299052E-01   0.238705E-01   0.161851E-01   0.776015E-02
  -0.672857E-03  -0.863365E-02  -0.158596E-01  -0.222020E-01  -0.275074E-01
  -0.315346E-01  -0.339419E-01  -0.343478E-01  -0.324412E-01  -0.280993E-01
  -0.214700E-01  -0.129888E-01  -0.332008E-02   0.675851E-02   0.164969E-01
   0.252978E-01   0.327943E-01   0.388632E-01   0.435761E-01   0.471118E-01
   0.496576E-01   0.513295E-01   0.521348E-01   0.519811E-01   0.507281E-01
   0.482619E-01   0.445717E-01   0.398049E-01   0.342875E-01   0.285014E-01
   0.230225E-01   0.184305E-01   0.152080E-01   0.136488E-01   0.137967E-01
   0.154284E-01   0.180892E-01   0.211783E-01   0.240657E-01   0.262168E-01
   0.272935E-01   0.272021E-01   0.260741E-01   0.241796E-01   0.217967E-01
   0.190767E-01   0.159496E-01   0.121107E-01   0.710444E-02   0.495656E-03
  -0.791559E-02  -0.178983E-01  -0.286824E-01  -0.389892E-01  -0.472168E-01
  -0.517538E-01  -0.513518E-01  -0.454632E-01  -0.344505E-01  -0.196005E-01
  -0.292315E-02   0.132276E-01   0.266257E-01   0.356243E-01   0.394771E-01
   0.384513E-01   0.337079E-01   0.269856E-01   0.201714E-01   0.148694E-01
   0.120709E-01   0.119991E-01   0.141519E-01   0.175110E-01   0.208504E-01
   0.230537E-01   0.233630E-01   0.215054E-01   0.176864E-01   0.124722E-01
   0.661248E-02   0.857558E-03  -0.418213E-02  -0.811093E-02  -0.107567E-01
  -0.121327E-01  -0.123799E-01  -0.117149E-01  -0.103968E-01  -0.871248E-02
  -0.697079E-02  -0.549105E-02  -0.457570E-02  -0.446618E-02  -0.529006E-02
  -0.701422E-02   0.263471E-02  -0.410076E-02  -0.820383E-02  -0.869245E-02
  -0.544456E-02   0.813945E-03   0.872587E-02   0.166531E-01   0.230595E-01
   0.268252E-01   0.274218E-01   0.249230E-01   0.198764E-01   0.130942E-01
   0.543794E-02  -0.234354E-02  -0.968789E-02  -0.162086E-01  -0.216297E-01
  -0.257117E-01  -0.282068E-01  -0.288667E-01  -0.274971E-01  -0.240346E-01
  -0.186097E-01  -0.115660E-01  -0.342111E-02   0.522317E-02   0.137937E-01
   0.218468E-01   0.291249E-01   0.355521E-01   0.411739E-01   0.460621E-01
   0.502223E-01   0.535337E-01   0.557450E-01   0.565282E-01   0.555745E-01
   0.527035E-01   0.479529E-01   0.416220E-01   0.342564E-01   0.265764E-01
   0.193672E-01   0.133545E-01   0.909293E-02   0.688845E-02   0.676536E-02
   0.848204E-02   0.115880E-01   0.155098E-01   0.196501E-01   0.234812E-01
   0.266167E-01   0.288474E-01   0.301321E-01   0.305456E-01   0.301941E-01
   0.291207E-01   0.272310E-01   0.242665E-01   0.198488E-01   0.135942E-01
   0.528110E-02  -0.497355E-02  -0.165821E-01  -0.284518E-01  -0.390829E-01
  -0.467996E-01  -0.500788E-01  -0.479042E-01  -0.400594E-01  -0.272737E-01
  -0.111700E-01   0.599453E-02   0.217467E-01   0.338843E-01   0.409169E-01
   0.423563E-01   0.387828E-01   0.316750E-01   0.230432E-01   0.149623E-01
   0.911680E-02   0.646671E-02   0.710671E-02   0.103379E-01   0.149174E-01
   0.194078E-01   0.225320E-01   0.234462E-01   0.218743E-01   0.180901E-01
   0.127755E-01   0.680780E-02   0.104266E-02  -0.385291E-02  -0.748755E-02
  -0.974891E-02  -0.107447E-01  -0.107151E-01  -0.995035E-02  -0.873529E-02
  -0.732870E-02  -0.596832E-02  -0.488516E-02  -0.430946E-02  -0.445663E-02
  -0.549195E-02  -0.748162E-02  -0.429309E-02  -0.107847E-01  -0.148891E-01
  -0.156557E-01  -0.129040E-01  -0.723107E-02   0.170428E-03   0.782021E-02
   0.142946E-01   0.185153E-01   0.199190E-01   0.184821E-01   0.146243E-01
   0.903817E-02   0.250960E-02  -0.422196E-02  -0.105371E-01  -0.159473E-01
  -0.200700E-01  -0.225997E-01  -0.233044E-01  -0.220522E-01  -0.188581E-01
  -0.139233E-01  -0.763846E-02  -0.536363E-03   0.680462E-02   0.138797E-01
   0.203633E-01   0.261633E-01   0.314023E-01   0.363268E-01   0.411697E-01
   0.460112E-01   0.506841E-01   0.547580E-01   0.576146E-01   0.585962E-01
   0.571864E-01   0.531734E-01   0.467466E-01   0.385013E-01   0.293457E-01
   0.203375E-01   0.124898E-01   0.659454E-02   0.310247E-02   0.208287E-02
   0.326211E-02   0.612367E-02   0.100389E-01   0.143960E-01   0.186985E-01
   0.226187E-01   0.259996E-01   0.288131E-01   0.310878E-01   0.328276E-01
   0.339378E-01   0.341807E-01   0.331755E-01   0.304508E-01   0.255490E-01
   0.181696E-01   0.832162E-02  -0.355101E-02  -0.165130E-01  -0.291841E-01
  -0.399030E-01  -0.469934E-01  -0.490901E-01  -0.454553E-01  -0.362075E-01
  -0.223954E-01  -0.587997E-02   0.109684E-01   0.257029E-01   0.362713E-01
   0.414195E-01   0.409288E-01   0.356306E-01   0.271925E-01   0.177261E-01
   0.931424E-02   0.356748E-02   0.131658E-02   0.250385E-02   0.628755E-02
   0.113179E-01   0.161034E-01   0.193706E-01   0.203300E-01   0.187941E-01
   0.151376E-01   0.101307E-01   0.470498E-02  -0.277200E-03  -0.419483E-02
  -0.674761E-02  -0.794215E-02  -0.800912E-02  -0.729029E-02  -0.613512E-02
  -0.483443E-02  -0.360118E-02  -0.259014E-02  -0.193625E-02  -0.178807E-02
  -0.231761E-02  -0.369832E-02  -0.605510E-02  -0.103759E-01  -0.163991E-01
  -0.203092E-01  -0.212205E-01  -0.189191E-01  -0.138831E-01  -0.713362E-02
   0.297756E-04   0.632928E-02   0.107656E-01   0.127737E-01   0.122571E-01
   0.951802E-02   0.512640E-02  -0.222870E-03  -0.582395E-02  -0.110283E-01
  -0.152727E-01  -0.180897E-01  -0.191226E-01  -0.181591E-01  -0.151788E-01
  -0.103929E-01  -0.424838E-02   0.262350E-02   0.951847E-02   0.158083E-01
   0.210878E-01   0.252726E-01   0.286098E-01   0.315881E-01   0.347659E-01
   0.385647E-01   0.430889E-01   0.480313E-01   0.526998E-01   0.561645E-01
   0.574904E-01   0.559926E-01   0.514409E-01   0.441577E-01   0.349800E-01
   0.250947E-01   0.157927E-01   0.820648E-02   0.309748E-02   0.743653E-03
   0.947138E-03   0.314864E-02   0.660860E-02   0.106017E-01   0.145734E-01
   0.182228E-01   0.214996E-01   0.245266E-01   0.274763E-01   0.304398E-01
   0.333225E-01   0.357943E-01   0.373068E-01   0.371752E-01   0.347132E-01
   0.293953E-01   0.210191E-01   0.983254E-02  -0.340220E-02  -0.174347E-01
  -0.306532E-01  -0.413051E-01  -0.477846E-01  -0.489374E-01  -0.443210E-01
  -0.343584E-01  -0.203369E-01  -0.423411E-02   0.116088E-01   0.249076E-01
   0.338629E-01   0.374995E-01   0.358393E-01   0.298630E-01   0.212688E-01
   0.120827E-01   0.421349E-02  -0.943018E-03  -0.275942E-02  -0.143860E-02
   0.212086E-02   0.660974E-02   0.106622E-01   0.131864E-01   0.135914E-01
   0.118661E-01   0.850624E-02   0.432625E-02   0.219970E-03  -0.306238E-02
  -0.506547E-02  -0.568061E-02  -0.510145E-02  -0.371338E-02  -0.195970E-02
  -0.227247E-03   0.121954E-02   0.224687E-02   0.281264E-02   0.290430E-02
   0.248178E-02   0.144872E-02  -0.336540E-03  -0.301212E-02  -0.149038E-01
  -0.201393E-01  -0.235210E-01  -0.242668E-01  -0.221719E-01  -0.176318E-01
  -0.115176E-01  -0.495131E-02   0.951963E-03   0.530385E-02   0.757791E-02
   0.764388E-02   0.571692E-02   0.225845E-02  -0.213134E-02  -0.680040E-02
  -0.111020E-01  -0.144315E-01  -0.162628E-01  -0.161981E-01  -0.140352E-01
  -0.983413E-02  -0.395477E-02   0.296392E-02   0.100996E-01   0.166086E-01
   0.218191E-01   0.254021E-01   0.274648E-01   0.285267E-01   0.293745E-01
   0.308260E-01   0.334676E-01   0.374431E-01   0.423594E-01   0.473462E-01
   0.512595E-01   0.529779E-01   0.517099E-01   0.472260E-01   0.399487E-01
   0.308762E-01   0.213585E-01   0.127898E-01   0.630050E-02   0.253044E-02
   0.153858E-02   0.286447E-02   0.571353E-02   0.920635E-02   0.126183E-01
   0.155447E-01   0.179508E-01   0.201043E-01   0.224160E-01   0.252416E-01
   0.287023E-01   0.325727E-01   0.362665E-01   0.389212E-01   0.395646E-01
   0.373249E-01   0.316401E-01   0.224260E-01   0.101680E-01  -0.408455E-02
  -0.188254E-01  -0.322900E-01  -0.427190E-01  -0.486473E-01  -0.491699E-01
  -0.441324E-01  -0.342043E-01  -0.208080E-01  -0.590373E-02   0.833787E-02
   0.199166E-01   0.273613E-01   0.299889E-01   0.280044E-01   0.224177E-01
   0.147937E-01   0.689342E-02   0.290182E-03  -0.394931E-02  -0.544660E-02
  -0.451878E-02  -0.202011E-02   0.932295E-03   0.327152E-02   0.425024E-02
   0.360112E-02   0.155625E-02  -0.126600E-02  -0.406386E-02  -0.608154E-02
  -0.680107E-02  -0.604972E-02  -0.400428E-02  -0.110464E-02   0.208755E-02
   0.503836E-02   0.735657E-02   0.884745E-02   0.950030E-02   0.942472E-02
   0.876430E-02   0.761908E-02   0.600192E-02   0.384078E-02   0.102422E-02
  -0.178501E-01  -0.219408E-01  -0.243709E-01  -0.245044E-01  -0.222025E-01
  -0.178375E-01  -0.121801E-01  -0.620177E-02  -0.855986E-03   0.310523E-02
   0.523867E-02   0.543274E-02   0.386291E-02   0.913129E-03  -0.290365E-02
  -0.700588E-02  -0.107835E-01  -0.136321E-01  -0.150004E-01  -0.144627E-01
  -0.118092E-01  -0.713093E-02  -0.861833E-03   0.625303E-02   0.132782E-01
   0.192815E-01   0.235572E-01   0.258146E-01   0.262717E-01   0.256132E-01
   0.248115E-01   0.248518E-01   0.264366E-01   0.297541E-01   0.343857E-01
   0.393852E-01   0.435158E-01   0.455814E-01   0.447602E-01   0.408444E-01
   0.343173E-01   0.262455E-01   0.180156E-01   0.109920E-01   0.619185E-02
   0.406574E-02   0.444140E-02   0.663745E-02   0.970631E-02   0.127297E-01
   0.150796E-01   0.165702E-01   0.174646E-01   0.183390E-01   0.198523E-01
   0.224886E-01   0.263494E-01   0.310503E-01   0.357511E-01   0.393107E-01
   0.405272E-01   0.384079E-01   0.324076E-01   0.225853E-01   0.964842E-02
  -0.512173E-02  -0.200511E-01  -0.333265E-01  -0.432809E-01  -0.486622E-01
  -0.488431E-01  -0.439331E-01  -0.347726E-01  -0.228032E-01  -0.983235E-02
   0.227014E-02   0.118894E-01   0.179350E-01   0.200083E-01   0.184299E-01
   0.141227E-01   0.837367E-02   0.253177E-02  -0.228821E-02  -0.542610E-02
  -0.677069E-02  -0.671031E-02  -0.595993E-02  -0.531625E-02  -0.541012E-02
  -0.652315E-02  -0.851525E-02  -0.108770E-01  -0.128853E-01  -0.138141E-01
  -0.131375E-01  -0.106713E-01  -0.661665E-02  -0.150221E-02   0.395274E-02
   0.901056E-02   0.130740E-01   0.157911E-01   0.170856E-01   0.171144E-01
   0.161741E-01   0.145910E-01   0.126260E-01   0.104213E-01   0.799717E-02
   0.529389E-02  -0.198224E-01  -0.224553E-01  -0.235033E-01  -0.225171E-01
  -0.194900E-01  -0.148482E-01  -0.933196E-02  -0.381133E-02   0.905361E-03
   0.421984E-02   0.581803E-02   0.566860E-02   0.396831E-02   0.106823E-02
  -0.258891E-02  -0.650606E-02  -0.101493E-01  -0.129660E-01  -0.144257E-01
  -0.140962E-01  -0.117447E-01  -0.743657E-02  -0.158908E-02   0.505500E-02
   0.115491E-01   0.169440E-01   0.205209E-01   0.219894E-01   0.215855E-01
   0.200291E-01   0.183390E-01   0.175493E-01   0.184057E-01   0.211316E-01
   0.253355E-01   0.300970E-01   0.342102E-01   0.365187E-01   0.362466E-01
   0.332273E-01   0.279629E-01   0.214961E-01   0.151316E-01   0.100897E-01
   0.719214E-02   0.667045E-02   0.814947E-02   0.108044E-01   0.136397E-01
   0.158035E-01   0.168420E-01   0.168213E-01   0.162824E-01   0.160475E-01
   0.169358E-01   0.194747E-01   0.236868E-01   0.290140E-01   0.343979E-01
   0.384961E-01   0.399782E-01   0.378297E-01   0.315936E-01   0.214968E-01
   0.843902E-02  -0.614797E-02  -0.205383E-01  -0.329976E-01  -0.420629E-01
  -0.467697E-01  -0.467897E-01  -0.424613E-01  -0.347120E-01  -0.248869E-01
  -0.145156E-01  -0.505520E-02   0.234227E-02   0.699899E-02   0.878271E-02
   0.806866E-02   0.560078E-02   0.228483E-02  -0.103825E-02  -0.378393E-02
  -0.573431E-02  -0.704082E-02  -0.812143E-02  -0.948317E-02  -0.115213E-01
  -0.143534E-01  -0.177367E-01  -0.210943E-01  -0.236432E-01  -0.245908E-01
  -0.233438E-01  -0.196734E-01  -0.137921E-01  -0.632138E-02   0.183618E-02
   0.968704E-02   0.163463E-01   0.211978E-01   0.239786E-01   0.247759E-01
   0.239469E-01   0.219936E-01   0.194288E-01   0.166702E-01   0.139830E-01
   0.114774E-01   0.914960E-02  -0.217992E-01  -0.227910E-01  -0.221122E-01
  -0.195348E-01  -0.152511E-01  -0.982546E-02  -0.405078E-02   0.124098E-02
   0.535670E-02   0.786071E-02   0.861141E-02   0.772291E-02   0.548217E-02
   0.226126E-02  -0.154299E-02  -0.552949E-02  -0.928386E-02  -0.123666E-01
  -0.143275E-01  -0.147643E-01  -0.134177E-01  -0.102770E-01  -0.564995E-02
  -0.159810E-03   0.535268E-02   0.100101E-01   0.131185E-01   0.143625E-01
   0.139111E-01   0.123904E-01   0.107201E-01   0.985400E-02   0.104956E-01
   0.128771E-01   0.166709E-01   0.210666E-01   0.249957E-01   0.274400E-01
   0.277323E-01   0.257578E-01   0.219944E-01   0.173783E-01   0.130360E-01
   0.996238E-02   0.874353E-02   0.940748E-02   0.114459E-01   0.139980E-01
   0.161383E-01   0.171778E-01   0.168870E-01   0.155720E-01   0.139808E-01
   0.130684E-01   0.136893E-01   0.163084E-01   0.208123E-01   0.264757E-01
   0.320926E-01   0.362376E-01   0.375895E-01   0.352373E-01   0.288936E-01
   0.189724E-01   0.651771E-02  -0.699277E-02  -0.199198E-01  -0.307502E-01
  -0.383435E-01  -0.420938E-01  -0.419857E-01  -0.385451E-01  -0.327026E-01
  -0.256018E-01  -0.183896E-01  -0.120276E-01  -0.715449E-02  -0.402346E-02
  -0.252121E-02  -0.226205E-02  -0.273355E-02  -0.345975E-02  -0.414150E-02
  -0.473828E-02  -0.546824E-02  -0.672400E-02  -0.892415E-02  -0.123401E-01
  -0.169472E-01  -0.223461E-01  -0.277831E-01  -0.322732E-01  -0.348003E-01
  -0.345459E-01  -0.310899E-01  -0.245287E-01  -0.154818E-01  -0.498079E-02
   0.572927E-02   0.154280E-01   0.231402E-01   0.282877E-01   0.307445E-01
   0.307925E-01   0.289998E-01   0.260624E-01   0.226517E-01   0.193037E-01
   0.163672E-01   0.140100E-01   0.122646E-01  -0.247421E-01  -0.241027E-01
  -0.215210E-01  -0.170125E-01  -0.110268E-01  -0.434695E-02   0.209681E-02
   0.744119E-02   0.110694E-01   0.127080E-01   0.124244E-01   0.105403E-01
   0.750267E-02   0.376286E-02  -0.298620E-03  -0.438457E-02  -0.824394E-02
  -0.116181E-01  -0.142091E-01  -0.156978E-01  -0.158147E-01  -0.144406E-01
  -0.116960E-01  -0.797473E-02  -0.389362E-02  -0.159643E-03   0.261357E-02
   0.408354E-02   0.429088E-02   0.366165E-02   0.288968E-02   0.272831E-02
   0.375284E-02   0.616855E-02   0.972769E-02   0.137866E-01   0.174892E-01
   0.200228E-01   0.208662E-01   0.199515E-01   0.176877E-01   0.148359E-01
   0.122758E-01   0.107352E-01   0.105702E-01   0.116650E-01   0.134830E-01
   0.152557E-01   0.162471E-01   0.160110E-01   0.145589E-01   0.123830E-01
   0.103235E-01   0.931919E-02   0.101117E-01   0.129925E-01   0.176665E-01
   0.232726E-01   0.285593E-01   0.321668E-01   0.329443E-01   0.302186E-01
   0.239516E-01   0.147506E-01   0.373765E-02  -0.768566E-02  -0.181159E-01
  -0.264055E-01  -0.318467E-01  -0.342503E-01  -0.339150E-01  -0.315064E-01
  -0.278800E-01  -0.238917E-01  -0.202328E-01  -0.173220E-01  -0.152689E-01
  -0.139113E-01  -0.129135E-01  -0.119018E-01  -0.106046E-01  -0.896497E-02
  -0.719489E-02  -0.575430E-02  -0.525268E-02  -0.629093E-02  -0.927821E-02
  -0.142692E-01  -0.208669E-01  -0.282256E-01  -0.351628E-01  -0.403671E-01
  -0.426563E-01  -0.412299E-01  -0.358538E-01  -0.269317E-01  -0.154428E-01
  -0.275923E-02   0.961342E-02   0.203132E-01   0.283519E-01   0.332504E-01
   0.350570E-01   0.342574E-01   0.316118E-01   0.279657E-01   0.240858E-01
   0.205533E-01   0.177287E-01   0.157765E-01   0.147263E-01  -0.292099E-01
  -0.271645E-01  -0.227232E-01  -0.161504E-01  -0.819222E-02   0.849659E-04
   0.753916E-02   0.132094E-01   0.165123E-01   0.173273E-01   0.159555E-01
   0.129781E-01   0.906607E-02   0.480672E-02   0.597493E-03  -0.336997E-02
  -0.704637E-02  -0.104206E-01  -0.134251E-01  -0.158924E-01  -0.175813E-01
  -0.182607E-01  -0.178148E-01  -0.163230E-01  -0.140759E-01  -0.115135E-01
  -0.910169E-02  -0.718657E-02  -0.588082E-02  -0.502417E-02  -0.423777E-02
  -0.305827E-02  -0.110856E-02   0.175301E-02   0.535766E-02   0.925460E-02
   0.128369E-01   0.155250E-01   0.169476E-01   0.170586E-01   0.161490E-01
   0.147491E-01   0.134508E-01   0.127112E-01   0.127013E-01   0.132551E-01
   0.139367E-01   0.142052E-01   0.136251E-01   0.120504E-01   0.971959E-02
   0.722445E-02   0.535615E-02   0.487158E-02   0.624865E-02   0.950526E-02
   0.141386E-01   0.192073E-01   0.235369E-01   0.259953E-01   0.257639E-01
   0.225334E-01   0.165763E-01   0.867939E-02  -0.403885E-04  -0.838634E-02
  -0.153350E-01  -0.202312E-01  -0.228845E-01  -0.235529E-01  -0.228284E-01
  -0.214595E-01  -0.201572E-01  -0.194289E-01  -0.194763E-01  -0.201734E-01
  -0.211252E-01  -0.217908E-01  -0.216417E-01  -0.203212E-01  -0.177691E-01
  -0.142827E-01  -0.104967E-01  -0.727738E-02  -0.554819E-02  -0.607757E-02
  -0.927398E-02  -0.150362E-01  -0.227003E-01  -0.311056E-01  -0.387780E-01
  -0.441982E-01  -0.461001E-01  -0.437344E-01  -0.370354E-01  -0.266493E-01
  -0.138162E-01  -0.130920E-03   0.127617E-01   0.234671E-01   0.310695E-01
   0.352428E-01   0.362282E-01   0.346997E-01   0.315611E-01   0.277337E-01
   0.239880E-01   0.208518E-01   0.186015E-01   0.173190E-01   0.169768E-01
  -0.351011E-01  -0.320622E-01  -0.260311E-01  -0.175052E-01  -0.753994E-02
   0.247780E-02   0.111420E-01   0.173398E-01   0.204796E-01   0.205746E-01
   0.181694E-01   0.141387E-01   0.942726E-02   0.480897E-02   0.733621E-03
  -0.270471E-02  -0.568352E-02  -0.849442E-02  -0.113740E-01  -0.143826E-01
  -0.173670E-01  -0.200134E-01  -0.219609E-01  -0.229295E-01  -0.228136E-01
  -0.217079E-01  -0.198610E-01  -0.175775E-01  -0.151088E-01  -0.125755E-01
  -0.994970E-02  -0.710171E-02  -0.389106E-02  -0.264614E-03   0.367804E-02
   0.767876E-02   0.113786E-01   0.144188E-01   0.165474E-01   0.176922E-01
   0.179716E-01   0.176385E-01   0.169789E-01   0.162020E-01   0.153654E-01
   0.143656E-01   0.130009E-01   0.110867E-01   0.858031E-02   0.566905E-02
   0.278062E-02   0.503403E-03  -0.567431E-03  -0.142783E-04   0.224528E-02
   0.588049E-02   0.101804E-01   0.141962E-01   0.169597E-01   0.177187E-01
   0.161267E-01   0.123327E-01   0.694854E-02   0.900500E-03  -0.479424E-02
  -0.926743E-02  -0.119955E-01  -0.129039E-01  -0.123585E-01  -0.110519E-01
  -0.981663E-02  -0.941434E-02  -0.103500E-01  -0.127523E-01  -0.163436E-01
  -0.205024E-01  -0.244012E-01  -0.271914E-01  -0.281957E-01  -0.270720E-01
  -0.239146E-01  -0.192706E-01  -0.140641E-01  -0.943477E-02  -0.651717E-02
  -0.619981E-02  -0.891189E-02  -0.144860E-01  -0.221338E-01  -0.305511E-01
  -0.381399E-01  -0.433090E-01  -0.447908E-01  -0.419042E-01  -0.347044E-01
  -0.239800E-01  -0.110974E-01   0.227324E-02   0.144864E-01   0.242287E-01
   0.307344E-01   0.338674E-01   0.340587E-01   0.321310E-01   0.290627E-01
   0.257608E-01   0.228958E-01   0.208340E-01   0.196666E-01   0.193074E-01
   0.196131E-01  -0.416081E-01  -0.381017E-01  -0.309380E-01  -0.208095E-01
  -0.906038E-02   0.260068E-02   0.124827E-01   0.192875E-01   0.223789E-01
   0.218767E-01   0.185582E-01   0.136025E-01   0.825662E-02   0.351973E-02
  -0.698872E-04  -0.249451E-02  -0.416174E-02  -0.569745E-02  -0.769895E-02
  -0.105257E-01  -0.141859E-01  -0.183431E-01  -0.224269E-01  -0.258040E-01
  -0.279492E-01  -0.285670E-01  -0.276320E-01  -0.253496E-01  -0.220607E-01
  -0.181307E-01  -0.138599E-01  -0.944046E-02  -0.496468E-02  -0.469709E-03
   0.400597E-02   0.837951E-02   0.125094E-01   0.162115E-01   0.192933E-01
   0.215901E-01   0.229866E-01   0.234188E-01   0.228614E-01   0.213138E-01
   0.188002E-01   0.153901E-01   0.112370E-01   0.661708E-02   0.194631E-02
  -0.224611E-02  -0.539483E-02  -0.701657E-02  -0.684113E-02  -0.491610E-02
  -0.164733E-02   0.224838E-02   0.587818E-02   0.836864E-02   0.907437E-02
   0.774414E-02   0.459726E-02   0.285173E-03  -0.425659E-02  -0.803092E-02
  -0.102210E-01  -0.103907E-01  -0.859410E-02  -0.536813E-02  -0.161171E-02
   0.161704E-02   0.333718E-02   0.286055E-02  -0.590338E-04  -0.517147E-02
  -0.117773E-01  -0.188620E-01  -0.252885E-01  -0.300104E-01  -0.322688E-01
  -0.317386E-01  -0.286007E-01  -0.235248E-01  -0.175646E-01  -0.119755E-01
  -0.798320E-02  -0.654125E-02  -0.812336E-02  -0.125950E-01  -0.191988E-01
  -0.266679E-01  -0.334528E-01  -0.380228E-01  -0.391783E-01  -0.363053E-01
  -0.295119E-01  -0.196099E-01  -0.794563E-02   0.388511E-02   0.143675E-01
   0.223660E-01   0.273207E-01   0.292981E-01   0.288946E-01   0.270270E-01
   0.246738E-01   0.226387E-01   0.213982E-01   0.210633E-01   0.214521E-01
   0.222361E-01   0.231039E-01  -0.473969E-01  -0.439600E-01  -0.362338E-01
  -0.250462E-01  -0.119748E-01   0.990135E-03   0.118897E-01   0.192329E-01
   0.223122E-01   0.213183E-01   0.172287E-01   0.115083E-01   0.570790E-02
   0.107320E-02  -0.173439E-02  -0.273707E-02  -0.254719E-02  -0.212163E-02
  -0.244345E-02  -0.422427E-02  -0.770741E-02  -0.126164E-01  -0.182497E-01
  -0.236801E-01  -0.279958E-01  -0.305112E-01  -0.308969E-01  -0.292037E-01
  -0.257902E-01  -0.211871E-01  -0.159458E-01  -0.105135E-01  -0.516505E-02
   0.269333E-06   0.500836E-02   0.992864E-02   0.147894E-01   0.195138E-01
   0.238907E-01   0.275859E-01   0.301883E-01   0.312818E-01   0.305311E-01
   0.277650E-01   0.230448E-01   0.167023E-01   0.933446E-02   0.174624E-02
  -0.515737E-02  -0.105191E-01  -0.136916E-01  -0.143807E-01  -0.127322E-01
  -0.933356E-02  -0.511761E-02  -0.117955E-02   0.145793E-02   0.207862E-02
   0.448970E-03  -0.311113E-02  -0.778583E-02  -0.124412E-01  -0.158843E-01
  -0.171426E-01  -0.156981E-01  -0.116186E-01  -0.555782E-02   0.137479E-02
   0.784209E-02   0.125505E-01   0.145047E-01   0.131937E-01   0.867441E-02
   0.154597E-02  -0.717164E-02  -0.162236E-01  -0.243335E-01  -0.304072E-01
  -0.336985E-01  -0.339170E-01  -0.312663E-01  -0.264086E-01  -0.203598E-01
  -0.143243E-01  -0.949027E-02  -0.681293E-02  -0.682523E-02  -0.951344E-02
  -0.142919E-01  -0.200936E-01  -0.255682E-01  -0.293548E-01  -0.303709E-01
  -0.280525E-01  -0.224850E-01  -0.143888E-01  -0.495786E-02   0.441110E-02
   0.124327E-01   0.182114E-01   0.214148E-01   0.222988E-01   0.215847E-01
   0.202272E-01   0.191405E-01   0.189606E-01   0.199077E-01   0.217791E-01
   0.240661E-01   0.261511E-01   0.275176E-01  -0.509580E-01  -0.480317E-01
  -0.403329E-01  -0.287481E-01  -0.149987E-01  -0.127493E-02   0.102535E-01
   0.179242E-01   0.209439E-01   0.195309E-01   0.148072E-01   0.847219E-02
   0.235040E-02  -0.206675E-02  -0.396526E-02  -0.335614E-02  -0.999099E-03
   0.186377E-02   0.388176E-02   0.397121E-02   0.159422E-02  -0.312496E-02
  -0.946303E-02  -0.163083E-01  -0.224505E-01  -0.268671E-01  -0.289323E-01
  -0.285041E-01  -0.258796E-01  -0.216487E-01  -0.164957E-01  -0.110108E-01
  -0.556050E-02  -0.247322E-03   0.503889E-02   0.105013E-01   0.162869E-01
   0.223530E-01   0.283890E-01   0.338161E-01   0.378721E-01   0.397615E-01
   0.388421E-01   0.348025E-01   0.277893E-01   0.184484E-01   0.786130E-02
  -0.261941E-02  -0.116088E-01  -0.179568E-01  -0.209865E-01  -0.206469E-01
  -0.175397E-01  -0.128037E-01  -0.787526E-02  -0.417323E-02  -0.277655E-02
  -0.417162E-02  -0.813074E-02  -0.137545E-01  -0.196718E-01  -0.243534E-01
  -0.264640E-01  -0.251727E-01  -0.203476E-01  -0.125922E-01  -0.312030E-02
   0.649690E-02   0.146480E-01   0.199901E-01   0.216828E-01   0.195076E-01
   0.138592E-01   0.562959E-02  -0.397824E-02  -0.136611E-01  -0.222104E-01
  -0.286656E-01  -0.324132E-01  -0.332350E-01  -0.313095E-01  -0.271744E-01
  -0.216509E-01  -0.157328E-01  -0.104421E-01  -0.666466E-02  -0.498937E-02
  -0.558265E-02  -0.813385E-02  -0.118959E-01  -0.158261E-01  -0.188065E-01
  -0.198959E-01  -0.185541E-01  -0.147775E-01  -0.910459E-02  -0.248475E-02
   0.396085E-02   0.922415E-02   0.126641E-01   0.141599E-01   0.141195E-01
   0.133425E-01   0.127758E-01   0.132334E-01   0.151603E-01   0.185077E-01
   0.227531E-01   0.270566E-01   0.305030E-01   0.323579E-01  -0.510192E-01
  -0.488636E-01  -0.417128E-01  -0.304237E-01  -0.167444E-01  -0.294566E-02
   0.868614E-02   0.163679E-01   0.192183E-01   0.174350E-01   0.122062E-01
   0.538225E-02  -0.100345E-02  -0.524030E-02  -0.634199E-02  -0.424662E-02
   0.226641E-03   0.564100E-02   0.103460E-01   0.129102E-01   0.124706E-01
   0.891467E-02   0.286146E-02  -0.453720E-02  -0.119095E-01  -0.179993E-01
  -0.219357E-01  -0.233737E-01  -0.224808E-01  -0.197921E-01  -0.159871E-01
  -0.116592E-01  -0.714800E-02  -0.247826E-02   0.258068E-02   0.835773E-02
   0.150754E-01   0.226615E-01   0.306376E-01   0.381231E-01   0.439671E-01
   0.469813E-01   0.462234E-01   0.412600E-01   0.323403E-01   0.204296E-01
   0.707958E-02  -0.584537E-02  -0.165321E-01  -0.235938E-01  -0.263693E-01
  -0.250702E-01  -0.207377E-01  -0.150075E-01  -0.973538E-02  -0.656499E-02
  -0.654212E-02  -0.986659E-02  -0.158440E-01  -0.230502E-01  -0.296691E-01
  -0.339229E-01  -0.344888E-01  -0.308051E-01  -0.231951E-01  -0.127868E-01
  -0.125622E-02   0.953556E-02   0.179211E-01   0.227326E-01   0.234736E-01
   0.203343E-01   0.140690E-01   0.578521E-02  -0.329182E-02  -0.120233E-01
  -0.194937E-01  -0.250715E-01  -0.284107E-01  -0.294198E-01  -0.282263E-01
  -0.251511E-01  -0.206898E-01  -0.154869E-01  -0.102810E-01  -0.581327E-02
  -0.270301E-02  -0.131705E-02  -0.167100E-02  -0.340025E-02  -0.582360E-02
  -0.809621E-02  -0.941883E-02  -0.924829E-02  -0.744741E-02  -0.432573E-02
  -0.551943E-03   0.304238E-02   0.571396E-02   0.704002E-02   0.706001E-02
   0.628030E-02   0.553515E-02   0.574082E-02   0.761351E-02   0.114340E-01
   0.169298E-01   0.233122E-01   0.294591E-01   0.341937E-01   0.365791E-01
  -0.468978E-01  -0.455480E-01  -0.393300E-01  -0.289790E-01  -0.161345E-01
  -0.300087E-02   0.814415E-02   0.154716E-01   0.180232E-01   0.159243E-01
   0.103327E-01   0.313644E-02  -0.352031E-02  -0.776246E-02  -0.842663E-02
  -0.531272E-02   0.811807E-03   0.844578E-02   0.157560E-01   0.210372E-01
   0.231108E-01   0.215665E-01   0.167966E-01   0.983220E-02   0.203803E-02
  -0.523982E-02  -0.109775E-01  -0.146516E-01  -0.162562E-01  -0.161713E-01
  -0.149356E-01  -0.130030E-01  -0.105603E-01  -0.746463E-02  -0.331974E-02
   0.233172E-02   0.975946E-02   0.188189E-01   0.288226E-01   0.385619E-01
   0.464904E-01   0.510367E-01   0.509743E-01   0.457557E-01   0.357204E-01
   0.221113E-01   0.687945E-02  -0.768955E-02  -0.194481E-01  -0.268491E-01
  -0.292847E-01  -0.272168E-01  -0.220584E-01  -0.158297E-01  -0.106681E-01
  -0.830959E-02  -0.966826E-02  -0.146188E-01  -0.220359E-01  -0.300790E-01
  -0.366519E-01  -0.399174E-01  -0.387417E-01  -0.329574E-01  -0.233877E-01
  -0.116340E-01   0.307605E-03   0.104982E-01   0.174594E-01   0.204338E-01
   0.194531E-01   0.152183E-01   0.884709E-02   0.157125E-02  -0.552842E-02
  -0.116875E-01  -0.164987E-01  -0.198461E-01  -0.217814E-01  -0.224015E-01
  -0.217772E-01  -0.199520E-01  -0.170019E-01  -0.131174E-01  -0.865900E-02
  -0.415088E-02  -0.198068E-03   0.265281E-02   0.406499E-02   0.402075E-02
   0.284372E-02   0.111747E-02  -0.481561E-03  -0.138693E-02  -0.131549E-02
  -0.351750E-03   0.108948E-02   0.241548E-02   0.307746E-02   0.279042E-02
   0.167690E-02   0.281179E-03  -0.559511E-03   0.450561E-04   0.275574E-02
   0.776450E-02   0.146732E-01   0.225328E-01   0.300377E-01   0.358258E-01
   0.388007E-01  -0.386929E-01  -0.379657E-01  -0.328969E-01  -0.240138E-01
  -0.127060E-01  -0.949482E-03   0.913065E-02   0.157531E-01   0.179052E-01
   0.155890E-01   0.982351E-02   0.239872E-02  -0.455655E-02  -0.908509E-02
  -0.986131E-02  -0.648744E-02   0.443093E-03   0.952275E-02   0.188933E-01
   0.266960E-01   0.314916E-01   0.325474E-01   0.299294E-01   0.243924E-01
   0.171160E-01   0.936989E-02   0.220863E-02  -0.372456E-02  -0.823909E-02
  -0.114882E-01  -0.137597E-01  -0.152444E-01  -0.158658E-01  -0.152336E-01
  -0.127443E-01  -0.780402E-02  -0.108355E-03   0.101092E-01   0.219477E-01
   0.338853E-01   0.440141E-01   0.504218E-01   0.516309E-01   0.469862E-01
   0.368820E-01   0.227576E-01   0.684398E-02  -0.829119E-02  -0.202973E-01
  -0.275614E-01  -0.295649E-01  -0.269824E-01  -0.214931E-01  -0.153463E-01
  -0.107881E-01  -0.949208E-02  -0.121408E-01  -0.182630E-01  -0.263690E-01
  -0.343471E-01  -0.400151E-01  -0.416833E-01  -0.385823E-01  -0.310467E-01
  -0.204153E-01  -0.868098E-02   0.200668E-02   0.985227E-02   0.138035E-01
   0.137254E-01   0.103294E-01   0.489689E-02  -0.111007E-02  -0.643244E-02
  -0.102869E-01  -0.124628E-01  -0.132372E-01  -0.131570E-01  -0.127747E-01
  -0.124294E-01  -0.121423E-01  -0.116520E-01  -0.105654E-01  -0.855917E-02
  -0.555488E-02  -0.180166E-02   0.216477E-02   0.567232E-02   0.811884E-02
   0.916163E-02   0.882279E-02   0.747309E-02   0.569896E-02   0.409890E-02
   0.308059E-02   0.273065E-02   0.280465E-02   0.284364E-02   0.237874E-02
   0.115346E-02  -0.715908E-03  -0.270370E-02  -0.398452E-02  -0.366373E-02
  -0.106215E-02   0.403263E-02   0.112293E-01   0.195587E-01   0.276631E-01
   0.341005E-01   0.376813E-01  -0.272708E-01  -0.268179E-01  -0.229505E-01
  -0.159161E-01  -0.672208E-02   0.304434E-02   0.115605E-01   0.171958E-01
   0.189152E-01   0.165524E-01   0.108770E-01   0.343441E-02  -0.380712E-02
  -0.891377E-02  -0.104350E-01  -0.773154E-02  -0.110494E-02   0.829883E-02
   0.187781E-01   0.284770E-01   0.357926E-01   0.396886E-01   0.398420E-01
   0.366041E-01   0.308047E-01   0.234713E-01   0.155533E-01   0.773031E-02
   0.355769E-03  -0.646423E-02  -0.126967E-01  -0.181863E-01  -0.225185E-01
  -0.250045E-01  -0.248092E-01  -0.211981E-01  -0.138339E-01  -0.302932E-02
   0.101344E-01   0.238828E-01   0.360267E-01   0.443939E-01   0.473152E-01
   0.440415E-01   0.349765E-01   0.216494E-01   0.641671E-02  -0.804610E-02
  -0.193456E-01  -0.259146E-01  -0.273596E-01  -0.245196E-01  -0.192147E-01
  -0.137469E-01  -0.102821E-01  -0.102724E-01  -0.140749E-01  -0.208663E-01
  -0.288769E-01  -0.358800E-01  -0.398044E-01  -0.393017E-01  -0.341170E-01
  -0.251622E-01  -0.142766E-01  -0.374350E-02   0.430022E-02   0.840054E-02
   0.812373E-02   0.411046E-02  -0.215675E-02  -0.879600E-02  -0.140458E-01
  -0.167140E-01  -0.164346E-01  -0.136734E-01  -0.949872E-02  -0.520139E-02
  -0.188713E-02  -0.165097E-03  -0.189346E-04  -0.885427E-03  -0.190001E-02
  -0.221879E-02  -0.130828E-02   0.888836E-03   0.395822E-02   0.717656E-02
   0.976887E-02   0.111688E-01   0.111931E-01   0.100751E-01   0.835201E-02
   0.665088E-02   0.545362E-02   0.492555E-02   0.486922E-02   0.482077E-02
   0.425489E-02   0.282625E-02   0.560074E-03  -0.207973E-02  -0.427707E-02
  -0.508550E-02  -0.372023E-02   0.170373E-03   0.634092E-02   0.139485E-01
   0.217222E-01   0.282573E-01   0.323522E-01  -0.140609E-01  -0.134533E-01
  -0.107079E-01  -0.574369E-02   0.922911E-03   0.823542E-02   0.148133E-01
   0.192796E-01   0.206167E-01   0.184557E-01   0.132167E-01   0.605734E-02
  -0.136490E-02  -0.726003E-02  -0.101115E-01  -0.901933E-02  -0.389572E-02
   0.453137E-02   0.149006E-01   0.255321E-01   0.347882E-01   0.413884E-01
   0.446049E-01   0.443020E-01   0.408320E-01   0.348372E-01   0.270327E-01
   0.180418E-01   0.833219E-02  -0.173717E-02  -0.117912E-01  -0.212973E-01
  -0.294786E-01  -0.353389E-01  -0.378182E-01  -0.360524E-01  -0.296703E-01
  -0.190350E-01  -0.534189E-02   0.948403E-02   0.230960E-01   0.331831E-01
   0.379736E-01   0.366564E-01   0.296028E-01   0.183173E-01   0.511296E-02
  -0.741973E-02  -0.170206E-01  -0.222900E-01  -0.230021E-01  -0.201123E-01
  -0.154568E-01  -0.112173E-01  -0.929817E-02  -0.107832E-01  -0.156246E-01
  -0.226515E-01  -0.299004E-01  -0.351751E-01  -0.366840E-01  -0.335730E-01
  -0.262039E-01  -0.160960E-01  -0.554330E-02   0.298788E-02   0.751586E-02
   0.707230E-02   0.195764E-02  -0.634576E-02  -0.155751E-01  -0.232885E-01
  -0.274978E-01  -0.271597E-01  -0.223960E-01  -0.143938E-01  -0.502856E-02
   0.367224E-02   0.100660E-01   0.132840E-01   0.133730E-01   0.111694E-01
   0.796314E-02   0.506891E-02   0.343882E-02   0.343021E-02   0.478468E-02
   0.680491E-02   0.865423E-02   0.966985E-02   0.958381E-02   0.858320E-02
   0.719948E-02   0.607553E-02   0.569938E-02   0.620248E-02   0.729515E-02
   0.836335E-02   0.869381E-02   0.774969E-02   0.540083E-02   0.202639E-02
  -0.155038E-02  -0.428051E-02  -0.519516E-02  -0.370418E-02   0.206345E-03
   0.594024E-02   0.124326E-01   0.184239E-01   0.227852E-01  -0.734897E-03
   0.443182E-03   0.223042E-02   0.505408E-02   0.896062E-02   0.135312E-01
   0.179421E-01   0.211627E-01   0.222378E-01   0.205793E-01   0.161801E-01
   0.968817E-02   0.231104E-02  -0.442802E-02  -0.902311E-02  -0.103233E-01
  -0.778926E-02  -0.160725E-02   0.736315E-02   0.177853E-01   0.281285E-01
   0.369605E-01   0.431782E-01   0.461294E-01   0.456131E-01   0.417867E-01
   0.350301E-01   0.258242E-01   0.146900E-01   0.220063E-02  -0.109514E-01
  -0.238788E-01  -0.354731E-01  -0.444718E-01  -0.496345E-01  -0.500021E-01
  -0.451759E-01  -0.355325E-01  -0.222946E-01  -0.740584E-02   0.678664E-02
   0.179874E-01   0.244407E-01   0.253276E-01   0.209616E-01   0.127187E-01
   0.270424E-02  -0.676561E-02  -0.137396E-01  -0.171107E-01  -0.168681E-01
  -0.140490E-01  -0.103991E-01  -0.783211E-02  -0.783954E-02  -0.110188E-01
  -0.168598E-01  -0.238579E-01  -0.299308E-01  -0.330263E-01  -0.317501E-01
  -0.258315E-01  -0.162861E-01  -0.521734E-02   0.470053E-02   0.109215E-01
   0.117197E-01   0.668203E-02  -0.313883E-02  -0.154570E-01  -0.273127E-01
  -0.358094E-01  -0.388298E-01  -0.355421E-01  -0.265662E-01  -0.137662E-01
   0.261765E-03   0.128578E-01   0.219357E-01   0.264233E-01   0.264015E-01
   0.229293E-01   0.176318E-01   0.121887E-01   0.787930E-02   0.530973E-02
   0.438295E-02   0.449198E-02   0.484943E-02   0.483024E-02   0.421012E-02
   0.322530E-02   0.244456E-02   0.250942E-02   0.384204E-02   0.642861E-02
   0.975828E-02   0.129427E-01   0.149795E-01   0.150727E-01   0.129058E-01
   0.877395E-02   0.353192E-02  -0.162939E-02  -0.550948E-02  -0.722679E-02
  -0.644954E-02  -0.346142E-02   0.952281E-03   0.575633E-02   0.997159E-02
   0.111326E-01   0.132043E-01   0.142353E-01   0.149822E-01   0.160785E-01
   0.178011E-01   0.199601E-01   0.219441E-01   0.229082E-01   0.220509E-01
   0.188955E-01   0.134956E-01   0.649868E-02  -0.949318E-03  -0.743902E-02
  -0.116083E-01  -0.124490E-01  -0.953243E-02  -0.310042E-02   0.599080E-02
   0.164507E-01   0.268031E-01   0.356381E-01   0.418104E-01   0.445506E-01
   0.434877E-01   0.386086E-01   0.301913E-01   0.187517E-01   0.502101E-02
  -0.100502E-01  -0.252885E-01  -0.393335E-01  -0.507434E-01  -0.581809E-01
  -0.606538E-01  -0.577581E-01  -0.498516E-01  -0.380922E-01  -0.242995E-01
  -0.106480E-01   0.755140E-03   0.830862E-02   0.112624E-01   0.987069E-02
   0.530207E-02  -0.683236E-03  -0.620968E-02  -0.979218E-02  -0.107312E-01
  -0.928266E-02  -0.654784E-02  -0.410807E-02  -0.350408E-02  -0.571044E-02
  -0.107636E-01  -0.176636E-01  -0.245937E-01  -0.294108E-01  -0.302752E-01
  -0.262420E-01  -0.176366E-01  -0.609209E-02   0.578346E-02   0.150361E-01
   0.191312E-01   0.166489E-01   0.771746E-02  -0.594252E-02  -0.213847E-01
  -0.351255E-01  -0.439777E-01  -0.458101E-01  -0.400402E-01  -0.277340E-01
  -0.113006E-01   0.612816E-02   0.214560E-01   0.323181E-01   0.375381E-01
   0.372457E-01   0.326555E-01   0.255995E-01   0.179678E-01   0.112247E-01
   0.612961E-02   0.271752E-02   0.512001E-03  -0.112957E-02  -0.267043E-02
  -0.417021E-02  -0.525421E-02  -0.527723E-02  -0.361519E-02   0.253135E-04
   0.539441E-02   0.116641E-01   0.175913E-01   0.218335E-01   0.233179E-01
   0.215508E-01   0.167684E-01   0.988312E-02   0.224397E-02  -0.471580E-02
  -0.983477E-02  -0.124789E-01  -0.126274E-01  -0.107750E-01  -0.769766E-02
  -0.416636E-02   0.203306E-01   0.234772E-01   0.239597E-01   0.228112E-01
   0.212219E-01   0.201655E-01   0.201147E-01   0.209236E-01   0.219053E-01
   0.220759E-01   0.204914E-01   0.165773E-01   0.103567E-01   0.251441E-02
  -0.572048E-02  -0.128400E-01  -0.173981E-01  -0.183395E-01  -0.152354E-01
  -0.837601E-02   0.129162E-02   0.123520E-01   0.231799E-01   0.322060E-01
   0.381350E-01   0.400851E-01   0.376453E-01   0.308677E-01   0.202235E-01
   0.654460E-02  -0.903694E-02  -0.251582E-01  -0.403200E-01  -0.530230E-01
  -0.619461E-01  -0.661511E-01  -0.652705E-01  -0.596269E-01  -0.502344E-01
  -0.386560E-01  -0.267274E-01  -0.161977E-01  -0.836971E-02  -0.383330E-02
  -0.236929E-02  -0.305988E-02  -0.458600E-02  -0.563572E-02  -0.531083E-02
  -0.341138E-02  -0.507274E-03   0.223593E-02   0.343711E-02   0.198038E-02
  -0.254670E-02  -0.959819E-02  -0.176933E-01  -0.247359E-01  -0.285609E-01
  -0.275630E-01  -0.212304E-01  -0.104201E-01   0.272569E-02   0.152258E-01
   0.239687E-01   0.265075E-01   0.217288E-01   0.102119E-01  -0.582988E-02
  -0.230219E-01  -0.376019E-01  -0.462986E-01  -0.470906E-01  -0.396551E-01
  -0.253968E-01  -0.706310E-02   0.119408E-01   0.283495E-01   0.397382E-01
   0.449561E-01   0.442040E-01   0.387718E-01   0.305422E-01   0.214259E-01
   0.128928E-01   0.572357E-02   0.243393E-04  -0.453874E-02  -0.839321E-02
  -0.117391E-01  -0.143701E-01  -0.156988E-01  -0.149716E-01  -0.115939E-01
  -0.544557E-02   0.293034E-02   0.123401E-01   0.211632E-01   0.277257E-01
   0.307155E-01   0.295131E-01   0.243421E-01   0.161958E-01   0.656892E-02
  -0.292325E-02  -0.109200E-01  -0.165789E-01  -0.196601E-01  -0.204258E-01
  -0.194077E-01  -0.171373E-01   0.261470E-01   0.303969E-01   0.305325E-01
   0.277757E-01   0.237895E-01   0.201843E-01   0.180714E-01   0.177852E-01
   0.188401E-01   0.201274E-01   0.202853E-01   0.181378E-01   0.130760E-01
   0.528073E-02  -0.426941E-02  -0.140025E-01  -0.221104E-01  -0.269644E-01
  -0.274836E-01  -0.233725E-01  -0.151786E-01  -0.417447E-02   0.789667E-02
   0.191409E-01   0.278271E-01   0.326350E-01   0.328046E-01   0.281831E-01
   0.191868E-01   0.670617E-02  -0.801958E-02  -0.235416E-01  -0.383476E-01
  -0.510150E-01  -0.603676E-01  -0.656241E-01  -0.665143E-01  -0.633318E-01
  -0.568963E-01  -0.484132E-01  -0.392454E-01  -0.306394E-01  -0.234702E-01
  -0.180743E-01  -0.142226E-01  -0.112523E-01  -0.832925E-02  -0.477114E-02
  -0.335088E-03   0.462442E-02   0.919064E-02   0.121217E-01   0.122357E-01
   0.883873E-02   0.206318E-02  -0.699879E-02  -0.164354E-01  -0.239197E-01
  -0.272899E-01  -0.251567E-01  -0.173665E-01  -0.517740E-02   0.892776E-02
   0.217678E-01   0.302117E-01   0.319633E-01   0.261769E-01   0.137351E-01
  -0.289489E-02  -0.202005E-01  -0.344280E-01  -0.424490E-01  -0.424712E-01
  -0.344160E-01  -0.198779E-01  -0.168972E-02   0.167788E-01   0.323967E-01
   0.429219E-01   0.473700E-01   0.460347E-01   0.401915E-01   0.316049E-01
   0.219998E-01   0.126547E-01   0.422217E-02  -0.320314E-02  -0.982491E-02
  -0.158133E-01  -0.210338E-01  -0.249417E-01  -0.266848E-01  -0.253808E-01
  -0.204726E-01  -0.120364E-01  -0.927519E-03   0.112979E-01   0.226775E-01
   0.312748E-01   0.356264E-01   0.350750E-01   0.298950E-01   0.211791E-01
   0.105287E-01  -0.353855E-03  -0.100471E-01  -0.176592E-01  -0.228828E-01
  -0.258644E-01  -0.269551E-01  -0.264456E-01   0.283669E-01   0.336196E-01
   0.336086E-01   0.296294E-01   0.236859E-01   0.179074E-01   0.139683E-01
   0.126631E-01   0.137441E-01   0.160552E-01   0.179137E-01   0.176293E-01
   0.140147E-01   0.675299E-02  -0.347309E-02  -0.151148E-01  -0.261129E-01
  -0.343761E-01  -0.382608E-01  -0.369350E-01  -0.305491E-01  -0.201861E-01
  -0.762156E-02   0.503771E-02   0.157460E-01   0.228587E-01   0.253605E-01
   0.229558E-01   0.160305E-01   0.551765E-02  -0.729164E-02  -0.209514E-01
  -0.340498E-01  -0.453667E-01  -0.539937E-01  -0.594112E-01  -0.615191E-01
  -0.606140E-01  -0.573088E-01  -0.523991E-01  -0.466930E-01  -0.408385E-01
  -0.351887E-01  -0.297471E-01  -0.242185E-01  -0.181632E-01  -0.112204E-01
  -0.333821E-02   0.506527E-02   0.130751E-01   0.194206E-01   0.227693E-01
   0.221095E-01   0.171172E-01   0.839454E-02  -0.251174E-02  -0.133507E-01
  -0.216330E-01  -0.252220E-01  -0.229003E-01  -0.147579E-01  -0.227863E-02
   0.119215E-01   0.246608E-01   0.329344E-01   0.346511E-01   0.291714E-01
   0.175054E-01   0.210891E-02  -0.136758E-01  -0.263963E-01  -0.332872E-01
  -0.328867E-01  -0.253243E-01  -0.122160E-01   0.378623E-02   0.196601E-01
   0.327079E-01   0.411018E-01   0.441522E-01   0.422570E-01   0.365850E-01
   0.286157E-01   0.196902E-01   0.107086E-01   0.204943E-02  -0.628949E-02
  -0.144089E-01  -0.222047E-01  -0.291689E-01  -0.343797E-01  -0.366967E-01
  -0.351047E-01  -0.290921E-01  -0.189365E-01  -0.579059E-02   0.847545E-02
   0.216431E-01   0.316285E-01   0.369439E-01   0.370077E-01   0.322188E-01
   0.237835E-01   0.133547E-01   0.260030E-02  -0.716913E-02  -0.152081E-01
  -0.213324E-01  -0.257283E-01  -0.286645E-01  -0.302205E-01   0.271714E-01
   0.332430E-01   0.332973E-01   0.285722E-01   0.212439E-01   0.137965E-01
   0.834504E-02   0.609071E-02   0.704762E-02   0.101040E-01   0.133892E-01
   0.148390E-01   0.128002E-01   0.651400E-02  -0.364534E-02  -0.162330E-01
  -0.290694E-01  -0.397557E-01  -0.462329E-01  -0.472458E-01  -0.426062E-01
  -0.332043E-01  -0.207863E-01  -0.756520E-02   0.423120E-02   0.127715E-01
   0.169076E-01   0.162943E-01   0.113425E-01   0.304170E-02  -0.729000E-02
  -0.182672E-01  -0.286597E-01  -0.375448E-01  -0.443787E-01  -0.489938E-01
  -0.515345E-01  -0.523536E-01  -0.518864E-01  -0.505244E-01  -0.485062E-01
  -0.458500E-01  -0.423442E-01  -0.376093E-01  -0.312284E-01  -0.229252E-01
  -0.127493E-01  -0.121461E-02   0.106607E-01   0.214508E-01   0.295588E-01
   0.335569E-01   0.325581E-01   0.265208E-01   0.163953E-01   0.404433E-02
  -0.807153E-02  -0.173925E-01  -0.218350E-01  -0.203033E-01  -0.130000E-01
  -0.144244E-02   0.118407E-01   0.238721E-01   0.319186E-01   0.341423E-01
   0.300461E-01   0.205953E-01   0.798354E-02  -0.490042E-02  -0.151655E-01
  -0.205941E-01  -0.201301E-01  -0.140604E-01  -0.385936E-02   0.824412E-02
   0.198474E-01   0.289367E-01   0.342839E-01   0.355867E-01   0.333420E-01
   0.285218E-01   0.221763E-01   0.150987E-01   0.765943E-02  -0.150817E-03
  -0.850084E-02  -0.174170E-01  -0.265226E-01  -0.349289E-01  -0.413342E-01
  -0.443189E-01  -0.427516E-01  -0.361803E-01  -0.250790E-01  -0.108594E-01
   0.437296E-02   0.182609E-01   0.287154E-01   0.343703E-01   0.348426E-01
   0.307327E-01   0.233730E-01   0.144101E-01   0.535491E-02  -0.276416E-02
  -0.954359E-02  -0.151143E-01  -0.198669E-01  -0.241019E-01  -0.277413E-01
   0.229999E-01   0.296732E-01   0.300259E-01   0.251044E-01   0.170694E-01
   0.856457E-02   0.198837E-02  -0.113476E-02  -0.521543E-03   0.285412E-02
   0.708876E-02   0.992175E-02   0.939191E-02   0.440043E-02  -0.496594E-02
  -0.174294E-01  -0.308248E-01  -0.426234E-01  -0.505366E-01  -0.530454E-01
  -0.497280E-01  -0.413194E-01  -0.295048E-01  -0.165144E-01  -0.463230E-02
   0.426303E-02   0.902261E-02   0.935978E-02   0.578495E-02  -0.616538E-03
  -0.849216E-02  -0.165351E-01  -0.237327E-01  -0.295073E-01  -0.337353E-01
  -0.366602E-01  -0.387346E-01  -0.404329E-01  -0.420793E-01  -0.437245E-01
  -0.450933E-01  -0.456152E-01  -0.445328E-01  -0.410736E-01  -0.346562E-01
  -0.250915E-01  -0.127351E-01   0.145491E-02   0.159833E-01   0.290184E-01
   0.387043E-01   0.435318E-01   0.426906E-01   0.363153E-01   0.255531E-01
   0.124123E-01  -0.594786E-03  -0.109517E-01  -0.166713E-01  -0.167387E-01
  -0.113487E-01  -0.187143E-02   0.945743E-02   0.200545E-01   0.275906E-01
   0.305288E-01   0.284637E-01   0.221770E-01   0.134001E-01   0.434936E-02
  -0.283891E-02  -0.662424E-02  -0.639486E-02  -0.253988E-02   0.374268E-02
   0.108311E-01   0.171367E-01   0.214959E-01   0.233905E-01   0.229461E-01
   0.207314E-01   0.174441E-01   0.135997E-01   0.933755E-02   0.440957E-02
  -0.164290E-02  -0.918984E-02  -0.182007E-01  -0.280395E-01  -0.374568E-01
  -0.448042E-01  -0.484251E-01  -0.471138E-01  -0.405031E-01  -0.292577E-01
  -0.150004E-01   0.194158E-04   0.134324E-01   0.232903E-01   0.284902E-01
   0.289634E-01   0.255818E-01   0.198168E-01   0.132631E-01   0.717639E-02
   0.216730E-02  -0.185812E-02  -0.550217E-02  -0.949836E-02  -0.142883E-01
  -0.197040E-01   0.164391E-01   0.235024E-01   0.244019E-01   0.198720E-01
   0.118717E-01   0.299754E-02  -0.424603E-02  -0.811832E-02  -0.807963E-02
  -0.488318E-02  -0.308222E-03   0.338214E-02   0.410346E-02   0.550258E-03
  -0.742543E-02  -0.187521E-01  -0.314003E-01  -0.428898E-01  -0.509010E-01
  -0.538317E-01  -0.511605E-01  -0.435335E-01  -0.325711E-01  -0.204572E-01
  -0.942644E-02  -0.128122E-02   0.294949E-02   0.314032E-02  -0.209868E-04
  -0.530037E-02  -0.112778E-01  -0.167050E-01  -0.207748E-01  -0.232487E-01
  -0.244263E-01  -0.249809E-01  -0.257125E-01  -0.272831E-01  -0.299978E-01
  -0.336777E-01  -0.376527E-01  -0.408724E-01  -0.421139E-01  -0.402469E-01
  -0.345043E-01  -0.247043E-01  -0.113776E-01   0.423697E-02   0.203396E-01
   0.348442E-01   0.457404E-01   0.514754E-01   0.512777E-01   0.453500E-01
   0.348761E-01   0.218272E-01   0.859506E-02  -0.247563E-02  -0.955541E-02
  -0.116927E-01  -0.898409E-02  -0.250926E-02   0.595467E-02   0.143708E-01
   0.209230E-01   0.244197E-01   0.245216E-01   0.217416E-01   0.172276E-01
   0.123954E-01   0.852267E-02   0.641524E-02   0.623944E-02   0.755569E-02
   0.953076E-02   0.112511E-01   0.120312E-01   0.116164E-01   0.102167E-01
   0.836557E-02   0.665671E-02   0.545628E-02   0.469577E-02   0.382870E-02
   0.197919E-02  -0.175376E-02  -0.792971E-02  -0.164589E-01  -0.264650E-01
  -0.363820E-01  -0.442800E-01  -0.483403E-01  -0.473489E-01  -0.410631E-01
  -0.303376E-01  -0.169614E-01  -0.324074E-02   0.855843E-02   0.167539E-01
   0.206222E-01   0.204990E-01   0.175807E-01   0.134910E-01   0.974872E-02
   0.730171E-02   0.627043E-02   0.598074E-02   0.527257E-02   0.298405E-02
  -0.154764E-02  -0.813643E-02   0.817409E-02   0.154377E-01   0.171222E-01
   0.135579E-01   0.633777E-02  -0.218506E-02  -0.958072E-02  -0.140144E-01
  -0.147250E-01  -0.121853E-01  -0.791109E-02  -0.398272E-02  -0.241969E-02
  -0.458601E-02  -0.107888E-01  -0.201749E-01  -0.309465E-01  -0.408278E-01
  -0.476528E-01  -0.499128E-01  -0.471233E-01  -0.399207E-01  -0.298764E-01
  -0.190883E-01  -0.966528E-02  -0.323987E-02  -0.629066E-03  -0.171809E-02
  -0.557959E-02  -0.107812E-01  -0.157908E-01  -0.193713E-01  -0.208683E-01
  -0.203264E-01  -0.184196E-01  -0.162226E-01  -0.148901E-01  -0.153243E-01
  -0.179116E-01  -0.223852E-01  -0.278434E-01  -0.329175E-01  -0.360511E-01
  -0.358325E-01  -0.313135E-01  -0.222481E-01  -0.920260E-02   0.648921E-02
   0.229230E-01   0.379404E-01   0.495088E-01   0.560917E-01   0.569368E-01
   0.522207E-01   0.430154E-01   0.310806E-01   0.185204E-01   0.737678E-02
  -0.753004E-03  -0.499166E-02  -0.529004E-02  -0.234912E-02   0.261831E-02
   0.822091E-02   0.132286E-01   0.168325E-01   0.187616E-01   0.192378E-01
   0.187935E-01   0.180207E-01   0.173332E-01   0.168209E-01   0.162407E-01
   0.151442E-01   0.130940E-01   0.989101E-02   0.572752E-02   0.120160E-02
  -0.282438E-02  -0.548720E-02  -0.622841E-02  -0.504043E-02  -0.256218E-02
   0.255702E-04   0.129459E-02  -0.196567E-04  -0.460622E-02  -0.122929E-01
  -0.219846E-01  -0.318634E-01  -0.398111E-01  -0.439475E-01  -0.431354E-01
  -0.373084E-01  -0.275184E-01  -0.156830E-01  -0.409468E-02   0.517228E-02
   0.107894E-01   0.124849E-01   0.110479E-01   0.802478E-02   0.520033E-02
   0.401874E-02   0.512181E-02   0.814660E-02   0.118477E-01   0.145110E-01
   0.145342E-01   0.109975E-01   0.404214E-02  -0.100125E-02   0.628920E-02
   0.894368E-02   0.683805E-02   0.107574E-02  -0.639967E-02  -0.134000E-01
  -0.181237E-01  -0.196445E-01  -0.181280E-01  -0.147236E-01  -0.111745E-01
  -0.926709E-02  -0.102806E-01  -0.145945E-01  -0.215612E-01  -0.296745E-01
  -0.369814E-01  -0.416165E-01  -0.423103E-01  -0.387323E-01  -0.315808E-01
  -0.223999E-01  -0.131814E-01  -0.586110E-02  -0.184512E-02  -0.168689E-02
  -0.499144E-02  -0.105617E-01  -0.167384E-01  -0.218391E-01  -0.245812E-01
  -0.243846E-01  -0.214846E-01  -0.168366E-01  -0.118451E-01  -0.798921E-02
  -0.643938E-02  -0.775410E-02  -0.117255E-01  -0.174041E-01  -0.232931E-01
  -0.276659E-01  -0.289369E-01  -0.260068E-01  -0.185105E-01  -0.692002E-02
   0.751911E-02   0.230020E-01   0.374870E-01   0.490624E-01   0.562838E-01
   0.584186E-01   0.555481E-01   0.485135E-01   0.387191E-01   0.278399E-01
   0.174985E-01   0.898227E-02   0.305933E-02  -0.740827E-04  -0.714597E-03
   0.524925E-03   0.293280E-02   0.589246E-02   0.899971E-02   0.120766E-01
   0.150897E-01   0.180118E-01   0.206866E-01   0.227545E-01   0.236780E-01
   0.228733E-01   0.199104E-01   0.147213E-01   0.773674E-02  -0.106447E-03
  -0.751747E-02  -0.131387E-01  -0.159000E-01  -0.153423E-01  -0.118078E-01
  -0.642754E-02  -0.886456E-03   0.298734E-02   0.370690E-02   0.553238E-03
  -0.618037E-02  -0.152072E-01  -0.245387E-01  -0.319819E-01  -0.357120E-01
  -0.347638E-01  -0.293009E-01  -0.205815E-01  -0.106220E-01  -0.164935E-02
   0.450786E-02   0.691477E-02   0.576864E-02   0.230861E-02  -0.158040E-02
  -0.395647E-02  -0.342980E-02   0.388779E-03   0.673726E-02   0.139010E-01
   0.197091E-01   0.221869E-01   0.201741E-01   0.137226E-01  -0.101509E-01
  -0.301344E-02   0.693660E-03   0.390543E-03  -0.337921E-02  -0.920138E-02
  -0.152682E-01  -0.199330E-01  -0.221801E-01  -0.218785E-01  -0.197560E-01
  -0.171137E-01  -0.153762E-01  -0.156172E-01  -0.182029E-01  -0.226582E-01
  -0.277921E-01  -0.320423E-01  -0.339380E-01  -0.325447E-01  -0.277637E-01
  -0.204016E-01  -0.119898E-01  -0.440300E-02   0.617820E-03   0.191215E-02
  -0.802679E-03  -0.685814E-02  -0.148008E-01  -0.227516E-01  -0.288635E-01
  -0.317614E-01  -0.308570E-01  -0.264655E-01  -0.197034E-01  -0.121988E-01
  -0.568960E-02  -0.160864E-02  -0.750671E-03  -0.309525E-02  -0.781886E-02
  -0.134863E-01  -0.183725E-01  -0.208393E-01  -0.196853E-01  -0.143951E-01
  -0.524141E-02   0.677548E-02   0.201303E-01   0.330688E-01   0.439338E-01
   0.514517E-01   0.549261E-01   0.543063E-01   0.501259E-01   0.433379E-01
   0.350915E-01   0.265062E-01   0.184946E-01   0.116674E-01   0.633031E-02
   0.255675E-02   0.298467E-03  -0.510791E-03   0.101159E-03   0.213291E-02
   0.553375E-02   0.100947E-01   0.153536E-01   0.205635E-01   0.247582E-01
   0.269187E-01   0.262126E-01   0.222429E-01   0.152351E-01   0.609189E-02
  -0.372265E-02  -0.124621E-01  -0.184865E-01  -0.206674E-01  -0.187001E-01
  -0.132311E-01  -0.574883E-02   0.175018E-02   0.724652E-02   0.921254E-02
   0.701990E-02   0.112424E-02  -0.703264E-02  -0.153876E-01  -0.217975E-01
  -0.246134E-01  -0.231308E-01  -0.177871E-01  -0.100453E-01  -0.199074E-02
   0.425274E-02   0.712400E-02   0.607309E-02   0.172571E-02  -0.428904E-02
  -0.980465E-02  -0.127483E-01  -0.117586E-01  -0.661012E-02   0.168122E-02
   0.111102E-01   0.192267E-01   0.238223E-01   0.235645E-01   0.183959E-01
  -0.181960E-01  -0.114219E-01  -0.672210E-02  -0.508331E-02  -0.653238E-02
  -0.102490E-01  -0.149052E-01  -0.191166E-01  -0.218656E-01  -0.227722E-01
  -0.221407E-01  -0.207829E-01  -0.196850E-01  -0.196296E-01  -0.208967E-01
  -0.231384E-01  -0.254664E-01  -0.267260E-01  -0.258751E-01  -0.223503E-01
  -0.163114E-01  -0.868379E-02  -0.981654E-03   0.504732E-02   0.786181E-02
   0.653475E-02   0.102019E-02  -0.779263E-02  -0.182544E-01  -0.283166E-01
  -0.359901E-01  -0.397877E-01  -0.390463E-01  -0.340546E-01  -0.259610E-01
  -0.164917E-01  -0.754825E-02  -0.784116E-03   0.274587E-02   0.278663E-02
  -0.101585E-03  -0.470597E-02  -0.945614E-02  -0.127784E-01  -0.134290E-01
  -0.107364E-01  -0.470687E-02   0.401577E-02   0.143176E-01   0.248596E-01
   0.343418E-01   0.417270E-01   0.463824E-01   0.481190E-01   0.471358E-01
   0.438983E-01   0.389934E-01   0.330032E-01   0.264290E-01   0.196787E-01
   0.131049E-01   0.706881E-02   0.198940E-02  -0.165219E-02  -0.337288E-02
  -0.280540E-02   0.155767E-03   0.522715E-02   0.116784E-01   0.183822E-01
   0.239830E-01   0.271627E-01   0.269472E-01   0.229768E-01   0.156635E-01
   0.617754E-02  -0.375457E-02  -0.122080E-01  -0.174966E-01  -0.185830E-01
  -0.153541E-01  -0.868108E-02  -0.235911E-03   0.790196E-02   0.137557E-01
   0.159494E-01   0.140625E-01   0.874122E-02   0.153004E-02  -0.554001E-02
  -0.105007E-01  -0.119876E-01  -0.962352E-02  -0.413577E-02   0.283237E-02
   0.917045E-02   0.128908E-01   0.126979E-01   0.837725E-02   0.890067E-03
  -0.785972E-02  -0.155285E-01  -0.199714E-01  -0.198399E-01  -0.149721E-01
  -0.646069E-02   0.362331E-02   0.127807E-01   0.187582E-01   0.201598E-01
   0.168247E-01  -0.239914E-01  -0.178342E-01  -0.123599E-01  -0.886944E-02
  -0.791385E-02  -0.927419E-02  -0.121570E-01  -0.155251E-01  -0.184511E-01
  -0.203829E-01  -0.212486E-01  -0.213818E-01  -0.213081E-01  -0.214747E-01
  -0.220228E-01  -0.226814E-01  -0.228244E-01  -0.216756E-01  -0.185982E-01
  -0.133789E-01  -0.641010E-02   0.129277E-02   0.826056E-02   0.128899E-01
   0.138348E-01   0.103681E-01   0.261528E-02  -0.840440E-02  -0.209473E-01
  -0.328891E-01  -0.421623E-01  -0.471862E-01  -0.471888E-01  -0.423487E-01
  -0.337288E-01  -0.230248E-01  -0.121885E-01  -0.301843E-02   0.319315E-02
   0.588255E-02   0.526686E-02   0.222825E-02  -0.193074E-02  -0.579610E-02
  -0.814238E-02  -0.815961E-02  -0.556638E-02  -0.598523E-03   0.610702E-02
   0.136917E-01   0.212671E-01   0.280718E-01   0.335635E-01   0.374358E-01
   0.395755E-01   0.399883E-01   0.387298E-01   0.358697E-01   0.315042E-01
   0.258110E-01   0.191202E-01   0.119681E-01   0.509856E-02  -0.609609E-03
  -0.428810E-02  -0.527113E-02  -0.328753E-02   0.140319E-02   0.798042E-02
   0.151650E-01   0.214490E-01   0.254111E-01   0.260475E-01   0.230355E-01
   0.168561E-01   0.873137E-02   0.377434E-03  -0.637810E-02  -0.100268E-01
  -0.975140E-02  -0.564127E-02   0.131091E-02   0.944012E-02   0.168165E-01
   0.217298E-01   0.231261E-01   0.208810E-01   0.158316E-01   0.955289E-02
   0.393111E-02   0.645216E-03   0.693596E-03   0.409693E-02   0.986289E-02
   0.162298E-01   0.211299E-01   0.227528E-01   0.200558E-01   0.130826E-01
   0.299710E-02  -0.818231E-02  -0.180838E-01  -0.245864E-01  -0.263662E-01
  -0.232377E-01  -0.161951E-01  -0.714174E-02   0.162037E-02   0.800285E-02
   0.106778E-01   0.941075E-02  -0.264954E-01  -0.212416E-01  -0.153501E-01
  -0.103127E-01  -0.711220E-02  -0.608740E-02  -0.699007E-02  -0.918753E-02
  -0.119293E-01  -0.145869E-01  -0.167968E-01  -0.184731E-01  -0.197077E-01
  -0.206081E-01  -0.211461E-01  -0.210797E-01  -0.199867E-01  -0.174045E-01
  -0.130352E-01  -0.694622E-02   0.304706E-03   0.767489E-02   0.137894E-01
   0.172160E-01   0.167985E-01   0.119658E-01   0.293243E-02  -0.926552E-02
  -0.229199E-01  -0.359562E-01  -0.463302E-01  -0.524267E-01  -0.533706E-01
  -0.491837E-01  -0.407539E-01  -0.296308E-01  -0.176978E-01  -0.679747E-02
   0.160858E-02   0.667530E-02   0.826474E-02   0.688660E-02   0.351718E-02
  -0.650119E-03  -0.446075E-02  -0.700519E-02  -0.773869E-02  -0.650360E-02
  -0.346885E-02   0.980438E-03   0.636312E-02   0.121969E-01   0.180477E-01
   0.235322E-01   0.282903E-01   0.319551E-01   0.341468E-01   0.345092E-01
   0.327884E-01   0.289348E-01   0.231956E-01   0.161610E-01   0.873283E-02
   0.200485E-02  -0.293084E-02  -0.521404E-02  -0.442750E-02  -0.731487E-03
   0.512298E-02   0.119196E-01   0.182231E-01   0.226965E-01   0.244137E-01
   0.230906E-01   0.191699E-01   0.137313E-01   0.823997E-02   0.419023E-02
   0.273134E-02   0.437037E-02   0.883184E-02   0.151157E-01   0.217449E-01
   0.271430E-01   0.300464E-01   0.298429E-01   0.267438E-01   0.217392E-01
   0.163424E-01   0.121836E-01   0.105606E-01   0.120622E-01   0.163716E-01
   0.223056E-01   0.280883E-01   0.317941E-01   0.318463E-01   0.274433E-01
   0.187972E-01   0.711967E-02  -0.564657E-02  -0.172835E-01  -0.258250E-01
  -0.300185E-01  -0.296031E-01  -0.253314E-01  -0.187333E-01  -0.116880E-01
  -0.591970E-02  -0.255429E-02  -0.185565E-02  -0.250041E-01  -0.209375E-01
  -0.150700E-01  -0.894789E-02  -0.386367E-02  -0.632079E-03   0.477570E-03
  -0.334294E-03  -0.256702E-02  -0.561539E-02  -0.892839E-02  -0.120913E-01
  -0.148244E-01  -0.169220E-01  -0.181772E-01  -0.183357E-01  -0.171130E-01
  -0.142771E-01  -0.977501E-02  -0.385863E-02   0.284246E-02   0.934032E-02
   0.144169E-01   0.168448E-01   0.156555E-01   0.103907E-01   0.127047E-02
  -0.107700E-01  -0.241960E-01  -0.371245E-01  -0.476597E-01  -0.542435E-01
  -0.559442E-01  -0.526216E-01  -0.449363E-01  -0.342029E-01  -0.221263E-01
  -0.104777E-01  -0.784007E-03   0.591111E-02   0.916978E-02   0.915593E-02
   0.652044E-02   0.221498E-02  -0.271580E-02  -0.731673E-02  -0.108462E-01
  -0.128291E-01  -0.130472E-01  -0.114898E-01  -0.829373E-02  -0.369794E-02
   0.197567E-02   0.831738E-02   0.148175E-01   0.208695E-01   0.258079E-01
   0.289900E-01   0.299117E-01   0.283339E-01   0.243831E-01   0.185911E-01
   0.118493E-01   0.527353E-02  -0.584290E-07  -0.304564E-02  -0.335037E-02
  -0.936234E-03   0.363522E-02   0.938412E-02   0.151361E-01   0.197975E-01
   0.226141E-01   0.233483E-01   0.223257E-01   0.203374E-01   0.184200E-01
   0.175676E-01   0.184533E-01   0.212321E-01   0.254832E-01   0.303084E-01
   0.345663E-01   0.371814E-01   0.374480E-01   0.352448E-01   0.310987E-01
   0.260761E-01   0.215219E-01   0.187102E-01   0.184969E-01   0.210635E-01
   0.258245E-01   0.315269E-01   0.365241E-01   0.391587E-01   0.381620E-01
   0.329694E-01   0.238735E-01   0.119750E-01  -0.105712E-02  -0.133553E-01
  -0.232629E-01  -0.296797E-01  -0.322622E-01  -0.314313E-01  -0.281943E-01
  -0.238332E-01  -0.195471E-01  -0.161446E-01  -0.138682E-01  -0.193864E-01
  -0.167338E-01  -0.113330E-01  -0.465538E-02   0.182813E-02   0.693049E-02
   0.992092E-02   0.105679E-01   0.907085E-02   0.592329E-02   0.175768E-02
  -0.278395E-02  -0.712970E-02  -0.108062E-01  -0.134333E-01  -0.147131E-01
  -0.144348E-01  -0.125106E-01  -0.903374E-02  -0.433757E-02   0.973641E-03
   0.605051E-02   0.989466E-02   0.115189E-01   0.101444E-01   0.539096E-02
  -0.258637E-02  -0.130556E-01  -0.247812E-01  -0.362065E-01  -0.457145E-01
  -0.519140E-01  -0.538926E-01  -0.513825E-01  -0.448047E-01  -0.351845E-01
  -0.239573E-01  -0.127090E-01  -0.290575E-02   0.433384E-02   0.838176E-02
   0.914183E-02   0.699320E-02   0.266232E-02  -0.293962E-02  -0.887492E-02
  -0.143035E-01  -0.185582E-01  -0.211720E-01  -0.218731E-01  -0.205650E-01
  -0.173119E-01  -0.123344E-01  -0.601549E-02   0.109981E-02   0.832582E-02
   0.148936E-01   0.200467E-01   0.231642E-01   0.238851E-01   0.222042E-01
   0.185069E-01   0.135255E-01   0.821763E-02   0.358721E-02   0.487555E-03
  -0.547626E-03   0.597416E-03   0.361849E-02   0.788767E-02   0.126238E-01
   0.170928E-01   0.207860E-01   0.235280E-01   0.254866E-01   0.270830E-01
   0.288287E-01   0.311362E-01   0.341591E-01   0.377090E-01   0.412764E-01
   0.441549E-01   0.456342E-01   0.452141E-01   0.427754E-01   0.386608E-01
   0.336362E-01   0.287362E-01   0.250282E-01   0.233518E-01   0.240992E-01
   0.270914E-01   0.315856E-01   0.364142E-01   0.402257E-01   0.417714E-01
   0.401729E-01   0.351072E-01   0.268708E-01   0.163098E-01   0.463688E-02
  -0.681835E-02  -0.168661E-01  -0.246612E-01  -0.298125E-01  -0.323796E-01
  -0.327684E-01  -0.315605E-01  -0.293272E-01  -0.264793E-01  -0.231916E-01
  -0.102359E-01  -0.910760E-02  -0.452700E-02   0.221513E-02   0.958931E-02
   0.161439E-01   0.207592E-01   0.227962E-01   0.221279E-01   0.190704E-01
   0.142483E-01   0.843737E-02   0.242270E-02  -0.310456E-02  -0.760590E-02
  -0.107169E-01  -0.122482E-01  -0.121814E-01  -0.106691E-01  -0.803901E-02
  -0.478924E-02  -0.156334E-02   0.909431E-03   0.191036E-02   0.854625E-03
  -0.258028E-02  -0.835130E-02  -0.160012E-01  -0.246862E-01  -0.332842E-01
  -0.405705E-01  -0.454292E-01  -0.470582E-01  -0.451240E-01  -0.398331E-01
  -0.319025E-01  -0.224371E-01  -0.127371E-01  -0.407895E-02   0.248779E-02
   0.628817E-02   0.709106E-02   0.509526E-02   0.846557E-03  -0.488742E-02
  -0.112528E-01  -0.174283E-01  -0.227089E-01  -0.265526E-01  -0.285941E-01
  -0.286426E-01  -0.266749E-01  -0.228319E-01  -0.174193E-01  -0.109014E-01
  -0.387797E-02   0.296644E-02   0.894270E-02   0.134571E-01   0.161122E-01
   0.167849E-01   0.156574E-01   0.131902E-01   0.100369E-01   0.691927E-02
   0.449034E-02   0.321930E-02   0.332574E-02   0.477768E-02   0.734977E-02
   0.107213E-01   0.145827E-01   0.187169E-01   0.230322E-01   0.275376E-01
   0.322712E-01   0.372090E-01   0.421870E-01   0.468678E-01   0.507704E-01
   0.533604E-01   0.541810E-01   0.529883E-01   0.498517E-01   0.451871E-01
   0.397079E-01   0.342989E-01   0.298415E-01   0.270305E-01   0.262258E-01
   0.273748E-01   0.300229E-01   0.334073E-01   0.366111E-01   0.387412E-01
   0.390879E-01   0.372374E-01   0.331148E-01   0.269602E-01   0.192519E-01
   0.106017E-01   0.165050E-02  -0.701327E-02  -0.149011E-01  -0.216363E-01
  -0.269410E-01  -0.306125E-01  -0.325051E-01  -0.325269E-01  -0.306548E-01
  -0.269631E-01   0.113057E-02   0.786532E-03   0.436119E-02   0.108111E-01
   0.186414E-01   0.262320E-01   0.321512E-01   0.353952E-01   0.355133E-01
   0.326094E-01   0.272392E-01   0.202420E-01   0.125525E-01   0.503550E-02
  -0.162797E-02  -0.699460E-02  -0.108590E-01  -0.132188E-01  -0.142272E-01
  -0.141487E-01  -0.133270E-01  -0.121630E-01  -0.110924E-01  -0.105517E-01
  -0.109278E-01  -0.124917E-01  -0.153290E-01  -0.192878E-01  -0.239623E-01
  -0.287279E-01  -0.328306E-01  -0.355173E-01  -0.361838E-01  -0.345072E-01
  -0.305303E-01  -0.246774E-01  -0.176938E-01  -0.105205E-01  -0.413089E-02
   0.635464E-03   0.320733E-02   0.335819E-02   0.121413E-02  -0.280131E-02
  -0.806585E-02  -0.138741E-01  -0.195436E-01  -0.244930E-01  -0.282836E-01
  -0.306293E-01  -0.313847E-01  -0.305265E-01  -0.281388E-01  -0.244051E-01
  -0.196047E-01  -0.141051E-01  -0.834071E-02  -0.277408E-02   0.215833E-02
   0.610637E-02   0.885793E-02   0.103685E-01   0.107597E-01   0.102873E-01
   0.928733E-02   0.811605E-02   0.710021E-02   0.650954E-02   0.655429E-02
   0.740079E-02   0.919074E-02   0.120480E-01   0.160618E-01   0.212454E-01
   0.274806E-01   0.344698E-01   0.417186E-01   0.485664E-01   0.542728E-01
   0.581450E-01   0.596823E-01   0.586989E-01   0.553902E-01   0.503194E-01
   0.443213E-01   0.383403E-01   0.332421E-01   0.296435E-01   0.278030E-01
   0.275975E-01   0.285883E-01   0.301538E-01   0.316517E-01   0.325627E-01
   0.325802E-01   0.316261E-01   0.297958E-01   0.272595E-01   0.241570E-01
   0.205267E-01   0.162928E-01   0.113187E-01   0.550762E-02  -0.108345E-02
  -0.815856E-02  -0.151610E-01  -0.213316E-01  -0.258409E-01  -0.279638E-01
  -0.272545E-01  -0.236730E-01   0.128607E-01   0.112763E-01   0.138709E-01
   0.198708E-01   0.278720E-01   0.361591E-01   0.430610E-01   0.472641E-01
   0.480212E-01   0.452223E-01   0.393289E-01   0.312041E-01   0.218912E-01
   0.123983E-01   0.353481E-02  -0.417271E-02  -0.104838E-01  -0.153857E-01
  -0.190057E-01  -0.215263E-01  -0.231282E-01  -0.239706E-01  -0.242012E-01
  -0.239807E-01  -0.234984E-01  -0.229666E-01  -0.225868E-01  -0.224985E-01
  -0.227274E-01  -0.231554E-01  -0.235289E-01  -0.235091E-01  -0.227581E-01
  -0.210372E-01  -0.182911E-01  -0.146924E-01  -0.106316E-01  -0.665070E-02
  -0.333778E-02  -0.120640E-02  -0.591780E-03  -0.158817E-02  -0.404118E-02
  -0.759345E-02  -0.117683E-01  -0.160674E-01  -0.200564E-01  -0.234207E-01
  -0.259816E-01  -0.276769E-01  -0.285202E-01  -0.285550E-01  -0.278209E-01
  -0.263400E-01  -0.241252E-01  -0.212032E-01  -0.176404E-01  -0.135626E-01
  -0.915896E-02  -0.467064E-02  -0.366925E-03   0.348515E-02   0.665127E-02
   0.895707E-02   0.103113E-01   0.107262E-01   0.103339E-01   0.939815E-02
   0.831099E-02   0.756887E-02   0.771866E-02   0.927374E-02   0.126091E-01
   0.178556E-01   0.248198E-01   0.329591E-01   0.414285E-01   0.492056E-01
   0.552727E-01   0.588215E-01   0.594300E-01   0.571666E-01   0.525876E-01
   0.466220E-01   0.403672E-01   0.348428E-01   0.307676E-01   0.284162E-01
   0.275945E-01   0.277404E-01   0.281197E-01   0.280610E-01   0.271600E-01
   0.253928E-01   0.231042E-01   0.208740E-01   0.193022E-01   0.187791E-01
   0.193141E-01   0.204800E-01   0.214984E-01   0.214468E-01   0.195332E-01
   0.153599E-01   0.909605E-02   0.150572E-02  -0.618730E-02  -0.125677E-01
  -0.163632E-01  -0.167592E-01  -0.136096E-01   0.229200E-01   0.204863E-01
   0.223362E-01   0.279443E-01   0.360146E-01   0.447832E-01   0.524006E-01
   0.573048E-01   0.585004E-01   0.556920E-01   0.492537E-01   0.400637E-01
   0.292571E-01   0.179681E-01   0.712329E-02  -0.267100E-02  -0.111379E-01
  -0.182536E-01  -0.241256E-01  -0.288719E-01  -0.325392E-01  -0.350812E-01
  -0.363946E-01  -0.363896E-01  -0.350657E-01  -0.325603E-01  -0.291528E-01
  -0.252208E-01  -0.211656E-01  -0.173302E-01  -0.139384E-01  -0.110732E-01
  -0.869962E-02  -0.672200E-02  -0.505346E-02  -0.367265E-02  -0.264776E-02
  -0.211928E-02  -0.224827E-02  -0.314821E-02  -0.482516E-02  -0.714767E-02
  -0.985880E-02  -0.126285E-01  -0.151309E-01  -0.171246E-01  -0.185093E-01
  -0.193435E-01  -0.198168E-01  -0.201838E-01  -0.206805E-01  -0.214445E-01
  -0.224633E-01  -0.235623E-01  -0.244355E-01  -0.247119E-01  -0.240386E-01
  -0.221634E-01  -0.189982E-01  -0.146528E-01  -0.943299E-02  -0.380385E-02
   0.167395E-02   0.642834E-02   0.996882E-02   0.119766E-01   0.123783E-01
   0.113886E-01   0.950762E-02   0.746493E-02   0.610819E-02   0.624941E-02
   0.849356E-02   0.130852E-01   0.198121E-01   0.279976E-01   0.365970E-01
   0.443879E-01   0.502186E-01   0.532593E-01   0.531930E-01   0.502940E-01
   0.453656E-01   0.395466E-01   0.340311E-01   0.297721E-01   0.272508E-01
   0.263750E-01   0.265388E-01   0.268311E-01   0.263356E-01   0.244369E-01
   0.210424E-01   0.166494E-01   0.122321E-01   0.897188E-02   0.790488E-02
   0.958712E-02   0.138768E-01   0.199043E-01   0.262496E-01   0.312857E-01
   0.336019E-01   0.323894E-01   0.276840E-01   0.203932E-01   0.120948E-01
   0.465546E-02  -0.231917E-03  -0.147189E-02   0.115991E-02   0.295339E-01
   0.267440E-01   0.282430E-01   0.336982E-01   0.419054E-01   0.510735E-01
   0.592240E-01   0.646091E-01   0.660481E-01   0.631104E-01   0.561155E-01
   0.459711E-01   0.339044E-01   0.211673E-01   0.879303E-02  -0.254437E-02
  -0.125454E-01  -0.211949E-01  -0.286113E-01  -0.348919E-01  -0.400057E-01
  -0.437641E-01  -0.458711E-01  -0.460294E-01  -0.440633E-01  -0.400160E-01
  -0.341903E-01  -0.271212E-01  -0.194907E-01  -0.120126E-01  -0.531848E-02
   0.124144E-03   0.404647E-02   0.636674E-02   0.714666E-02   0.653834E-02
   0.474244E-02   0.198940E-02  -0.145710E-02  -0.528626E-02  -0.913359E-02
  -0.125973E-01  -0.152842E-01  -0.168800E-01  -0.172253E-01  -0.163750E-01
  -0.146175E-01  -0.124411E-01  -0.104486E-01  -0.923513E-02  -0.925756E-02
  -0.107249E-01  -0.135377E-01  -0.172904E-01  -0.213378E-01  -0.249115E-01
  -0.272619E-01  -0.277965E-01  -0.261906E-01  -0.224498E-01  -0.169160E-01
  -0.102176E-01  -0.317260E-02   0.334093E-02   0.852874E-02   0.118177E-01
   0.129652E-01   0.121200E-01   0.981804E-02   0.690591E-02   0.439526E-02
   0.326926E-02   0.427462E-02   0.774371E-02   0.134910E-01   0.208173E-01
   0.286321E-01   0.356778E-01   0.408070E-01   0.432497E-01   0.427995E-01
   0.398657E-01   0.353691E-01   0.305007E-01   0.264036E-01   0.238615E-01
   0.230832E-01   0.236479E-01   0.246360E-01   0.249163E-01   0.235123E-01
   0.199449E-01   0.144475E-01   0.798125E-02   0.203400E-02  -0.175517E-02
  -0.204674E-02   0.179584E-02   0.946773E-02   0.197250E-01   0.306395E-01
   0.400478E-01   0.460806E-01   0.476323E-01   0.446444E-01   0.381243E-01
   0.298895E-01   0.221050E-01   0.167328E-01   0.150381E-01   0.172809E-01
   0.316087E-01   0.289749E-01   0.305878E-01   0.362311E-01   0.447546E-01
   0.543429E-01   0.629282E-01   0.686395E-01   0.701802E-01   0.670472E-01
   0.595516E-01   0.486558E-01   0.356855E-01   0.220035E-01   0.873308E-02
  -0.340420E-02  -0.141113E-01  -0.234135E-01  -0.314825E-01  -0.384503E-01
  -0.442760E-01  -0.487024E-01  -0.513103E-01  -0.516466E-01  -0.493821E-01
  -0.444482E-01  -0.371126E-01  -0.279735E-01  -0.178789E-01  -0.779393E-02
   0.134538E-02   0.875961E-02   0.139095E-01   0.165293E-01   0.166162E-01
   0.143945E-01   0.102697E-01   0.478710E-02  -0.140608E-02  -0.759953E-02
  -0.130711E-01  -0.171572E-01  -0.193406E-01  -0.193424E-01  -0.171972E-01
  -0.132853E-01  -0.830445E-02  -0.317557E-02   0.110822E-02   0.366045E-02
   0.387237E-02   0.153850E-02  -0.309173E-02  -0.934877E-02  -0.162573E-01
  -0.227066E-01  -0.276431E-01  -0.302477E-01  -0.300672E-01  -0.270803E-01
  -0.216900E-01  -0.146499E-01  -0.693837E-02   0.399455E-03   0.641744E-02
   0.104203E-01   0.120785E-01   0.114884E-01   0.916199E-02   0.594252E-02
   0.285243E-02   0.894948E-03   0.845004E-03   0.307316E-02   0.744614E-02
   0.133353E-01   0.197419E-01   0.255187E-01   0.296409E-01   0.314583E-01
   0.308626E-01   0.283171E-01   0.247333E-01   0.212174E-01   0.187532E-01
   0.179061E-01   0.186398E-01   0.203037E-01   0.218102E-01   0.219604E-01
   0.198346E-01   0.151336E-01   0.836831E-02   0.826802E-03  -0.568892E-02
  -0.929916E-02  -0.854560E-02  -0.281784E-02   0.741498E-02   0.206419E-01
   0.346201E-01   0.468869E-01   0.553424E-01   0.587544E-01   0.570489E-01
   0.513099E-01   0.434856E-01   0.358793E-01   0.305585E-01   0.288360E-01
   0.309572E-01   0.290169E-01   0.269813E-01   0.291405E-01   0.353132E-01
   0.443569E-01   0.544290E-01   0.634065E-01   0.693561E-01   0.709359E-01
   0.676347E-01   0.598014E-01   0.484762E-01   0.350837E-01   0.210810E-01
   0.765602E-02  -0.445239E-02  -0.149808E-01  -0.240291E-01  -0.318622E-01
  -0.386973E-01  -0.445443E-01  -0.491451E-01  -0.520236E-01  -0.526237E-01
  -0.504886E-01  -0.454275E-01  -0.376215E-01  -0.276430E-01  -0.163897E-01
  -0.495179E-02   0.554936E-02   0.141170E-01   0.200006E-01   0.227690E-01
   0.223377E-01   0.189565E-01   0.131727E-01   0.577602E-02  -0.227187E-02
  -0.992557E-02  -0.161648E-01  -0.201203E-01  -0.212040E-01  -0.192215E-01
  -0.144390E-01  -0.758080E-02   0.256261E-03   0.776541E-02   0.136463E-01
   0.168339E-01   0.166939E-01   0.131422E-01   0.666328E-02  -0.177799E-02
  -0.109103E-01  -0.193799E-01  -0.259785E-01  -0.298325E-01  -0.305218E-01
  -0.281153E-01  -0.231239E-01  -0.163909E-01  -0.894180E-02  -0.182110E-02
   0.406224E-02   0.806134E-02   0.987722E-02   0.959401E-02   0.765730E-02
   0.479477E-02   0.188521E-02  -0.207413E-03  -0.807770E-03   0.424093E-03
   0.340887E-02   0.765414E-02   0.123590E-01   0.166012E-01   0.195662E-01
   0.207599E-01   0.201461E-01   0.181631E-01   0.156049E-01   0.133916E-01
   0.122874E-01   0.126471E-01   0.142714E-01   0.164242E-01   0.180223E-01
   0.179571E-01   0.154628E-01   0.104238E-01   0.352524E-02  -0.381591E-02
  -0.973887E-02  -0.123842E-01  -0.103840E-01  -0.326454E-02   0.835526E-02
   0.228356E-01   0.378525E-01   0.509217E-01   0.599787E-01   0.638638E-01
   0.625855E-01   0.572916E-01   0.499549E-01   0.428568E-01   0.380051E-01
   0.366367E-01   0.389323E-01   0.226606E-01   0.215222E-01   0.245335E-01
   0.314770E-01   0.411788E-01   0.517685E-01   0.611037E-01   0.672483E-01
   0.688817E-01   0.655416E-01   0.576501E-01   0.463338E-01   0.331004E-01
   0.194689E-01   0.665193E-02  -0.463272E-02  -0.141878E-01  -0.222148E-01
  -0.290978E-01  -0.351689E-01  -0.405273E-01  -0.449612E-01  -0.479885E-01
  -0.489955E-01  -0.474263E-01  -0.429683E-01  -0.356818E-01  -0.260446E-01
  -0.149064E-01  -0.336858E-02   0.737666E-02   0.162154E-01   0.222585E-01
   0.249491E-01   0.241238E-01   0.200303E-01   0.133038E-01   0.490735E-02
  -0.396526E-02  -0.120221E-01  -0.180358E-01  -0.210208E-01  -0.204013E-01
  -0.161354E-01  -0.876503E-02   0.633263E-03   0.105990E-01   0.195227E-01
   0.259229E-01   0.287116E-01   0.273911E-01   0.221415E-01   0.137766E-01
   0.358279E-02  -0.692576E-02  -0.162796E-01  -0.232980E-01  -0.272575E-01
  -0.279612E-01  -0.257057E-01  -0.211692E-01  -0.152527E-01  -0.891326E-02
  -0.301806E-02   0.176191E-02   0.501328E-02   0.660052E-02   0.665284E-02
   0.552407E-02   0.372982E-02   0.186416E-02   0.500483E-03   0.870843E-04
   0.855054E-03   0.276085E-02   0.548425E-02   0.849255E-02   0.111650E-01
   0.129525E-01   0.135309E-01   0.129040E-01   0.114166E-01   0.966606E-02
   0.832586E-02   0.792844E-02   0.867104E-02   0.103097E-01   0.121861E-01
   0.133959E-01   0.130613E-01   0.106369E-01   0.615654E-02   0.339313E-03
  -0.549569E-02  -0.970086E-02  -0.106998E-01  -0.741350E-02   0.404198E-03
   0.120221E-01   0.258303E-01   0.396709E-01   0.513229E-01   0.590203E-01
   0.618684E-01   0.600475E-01   0.547491E-01   0.478608E-01   0.414832E-01
   0.374042E-01   0.366684E-01   0.393481E-01   0.142856E-01   0.141605E-01
   0.181421E-01   0.259265E-01   0.362860E-01   0.473341E-01   0.569504E-01
   0.632544E-01   0.650059E-01   0.618354E-01   0.542554E-01   0.434663E-01
   0.310216E-01   0.184499E-01   0.693469E-02  -0.287166E-02  -0.108673E-01
  -0.173682E-01  -0.228806E-01  -0.278518E-01  -0.324765E-01  -0.366062E-01
  -0.397809E-01  -0.413620E-01  -0.407236E-01  -0.374452E-01  -0.314566E-01
  -0.231032E-01  -0.131219E-01  -0.254112E-02   0.746995E-02   0.157700E-01
   0.214063E-01   0.237467E-01   0.225712E-01   0.181165E-01   0.110700E-01
   0.250726E-02  -0.622600E-02  -0.136860E-01  -0.185411E-01  -0.197936E-01
  -0.169747E-01  -0.102701E-01  -0.539589E-03   0.107891E-01   0.219442E-01
   0.311161E-01   0.367877E-01   0.380177E-01   0.346157E-01   0.271674E-01
   0.169045E-01   0.544931E-02  -0.550611E-02  -0.145137E-01  -0.206075E-01
  -0.234202E-01  -0.231642E-01  -0.204985E-01  -0.163255E-01  -0.115754E-01
  -0.702921E-02  -0.321373E-02  -0.376225E-03   0.147519E-02   0.249439E-02
   0.291495E-02   0.298599E-02   0.293577E-02   0.295824E-02   0.320935E-02
   0.379988E-02   0.477821E-02   0.610772E-02   0.765187E-02   0.918240E-02
   0.104202E-01   0.111059E-01   0.110816E-01   0.103582E-01   0.913681E-02
   0.777055E-02   0.666544E-02   0.614723E-02   0.633487E-02   0.706707E-02
   0.791713E-02   0.830556E-02   0.768823E-02   0.576833E-02   0.266551E-02
  -0.102013E-02  -0.428535E-02  -0.593889E-02  -0.490694E-02  -0.549379E-03
   0.710469E-02   0.172777E-01   0.285571E-01   0.391849E-01   0.474563E-01
   0.521253E-01   0.527099E-01   0.496132E-01   0.440246E-01   0.376261E-01
   0.321798E-01   0.291042E-01   0.291492E-01   0.322480E-01   0.608243E-02
   0.690812E-02   0.117771E-01   0.202751E-01   0.311209E-01   0.424391E-01
   0.521802E-01   0.585770E-01   0.605195E-01   0.577585E-01   0.508938E-01
   0.411653E-01   0.301136E-01   0.192082E-01   0.953904E-02   0.164654E-02
  -0.448384E-02  -0.927866E-02  -0.133423E-01  -0.172059E-01  -0.211316E-01
  -0.250198E-01  -0.284353E-01  -0.307339E-01  -0.312481E-01  -0.294775E-01
  -0.252389E-01  -0.187434E-01  -0.105911E-01  -0.169132E-02   0.687091E-02
   0.139956E-01   0.187322E-01   0.204274E-01   0.188392E-01   0.142044E-01
   0.724656E-02  -0.887625E-03  -0.876591E-02  -0.148767E-01  -0.178798E-01
  -0.168634E-01  -0.115545E-01  -0.243287E-02   0.929154E-02   0.218514E-01
   0.332230E-01   0.415017E-01   0.452734E-01   0.438987E-01   0.376416E-01
   0.276093E-01   0.155140E-01   0.331129E-02  -0.719960E-02  -0.147204E-01
  -0.186650E-01  -0.191958E-01  -0.170874E-01  -0.134658E-01  -0.949813E-02
  -0.611505E-02  -0.383239E-02  -0.270627E-02  -0.241538E-02  -0.243072E-02
  -0.221317E-02  -0.137894E-02   0.209585E-03   0.244206E-02   0.503301E-02
   0.763355E-02   0.993973E-02   0.117630E-01   0.130465E-01   0.138334E-01
   0.142087E-01   0.142436E-01   0.139669E-01   0.133710E-01   0.124451E-01
   0.112173E-01   0.977967E-02   0.828125E-02   0.688807E-02   0.572399E-02
   0.481924E-02   0.409265E-02   0.338368E-02   0.253061E-02   0.147147E-02
   0.330007E-03  -0.551714E-03  -0.659163E-03   0.569942E-03   0.357023E-02
   0.847270E-02   0.149861E-01   0.223829E-01   0.296089E-01   0.355003E-01
   0.390562E-01   0.396944E-01   0.374186E-01   0.328454E-01   0.270785E-01
   0.214594E-01   0.172603E-01   0.153982E-01   0.162460E-01   0.195828E-01
   0.170929E-03   0.175110E-02   0.725946E-02   0.161722E-01   0.271762E-01
   0.384495E-01   0.480685E-01   0.544337E-01   0.566050E-01   0.544658E-01
   0.486825E-01   0.404827E-01   0.313219E-01   0.225320E-01   0.150427E-01
   0.923968E-02   0.498189E-02   0.175444E-02  -0.109866E-02  -0.413371E-02
  -0.762424E-02  -0.114784E-01  -0.152681E-01  -0.183516E-01  -0.200480E-01
  -0.198177E-01  -0.174061E-01  -0.129227E-01  -0.684589E-02   0.397854E-04
   0.675941E-02   0.122960E-01   0.157516E-01   0.165013E-01   0.143226E-01
   0.947786E-02   0.273078E-02  -0.472022E-02  -0.113988E-01  -0.157870E-01
  -0.166096E-01  -0.131157E-01  -0.529412E-02   0.603644E-02   0.193021E-01
   0.324188E-01   0.431711E-01   0.496506E-01   0.506570E-01   0.459664E-01
   0.363956E-01   0.236398E-01   0.991374E-02  -0.251993E-02  -0.118260E-01
  -0.169603E-01  -0.178365E-01  -0.152616E-01  -0.106639E-01  -0.569110E-02
  -0.178563E-02   0.152660E-03  -0.631675E-04  -0.193681E-02  -0.449491E-02
  -0.660090E-02  -0.728328E-02  -0.598853E-02  -0.269689E-02   0.211728E-02
   0.765378E-02   0.130228E-01   0.174757E-01   0.205654E-01   0.222016E-01
   0.225969E-01   0.221385E-01   0.212318E-01   0.201720E-01   0.190765E-01
   0.178922E-01   0.164646E-01   0.146340E-01   0.123250E-01   0.959724E-02
   0.664648E-02   0.376218E-02   0.126204E-02  -0.571053E-03  -0.153017E-02
  -0.149636E-02  -0.428337E-03   0.165444E-02   0.467865E-02   0.850510E-02
   0.129017E-01   0.175176E-01   0.218800E-01   0.254325E-01   0.276193E-01
   0.280019E-01   0.263803E-01   0.228799E-01   0.179707E-01   0.124051E-01
   0.707903E-02   0.285164E-02   0.369398E-03  -0.563849E-04   0.151485E-02
   0.471075E-02  -0.190555E-02   0.172706E-03   0.598178E-02   0.149082E-01
   0.256439E-01   0.364719E-01   0.456504E-01   0.517963E-01   0.541683E-01
   0.527820E-01   0.483381E-01   0.419928E-01   0.350411E-01   0.286018E-01
   0.233837E-01   0.195861E-01   0.169440E-01   0.148909E-01   0.127815E-01
   0.101091E-01   0.666093E-02   0.257651E-02  -0.169428E-02  -0.551263E-02
  -0.821349E-02  -0.926778E-02  -0.840897E-02  -0.570257E-02  -0.155174E-02
   0.335630E-02   0.815137E-02   0.119150E-01   0.138331E-01   0.133505E-01
   0.103050E-01   0.501765E-02  -0.168864E-02  -0.856343E-02  -0.141046E-01
  -0.168216E-01  -0.155467E-01  -0.973176E-02   0.340870E-03   0.135006E-01
   0.278205E-01   0.409358E-01   0.504959E-01   0.546569E-01   0.525006E-01
   0.442736E-01   0.313775E-01   0.160971E-01   0.112187E-02  -0.110321E-01
  -0.185618E-01  -0.207468E-01  -0.180600E-01  -0.119921E-01  -0.463929E-02
   0.183856E-02   0.575043E-02   0.626241E-02   0.354974E-02  -0.131533E-02
  -0.669778E-02  -0.108572E-01  -0.124024E-01  -0.106244E-01  -0.563010E-02
   0.174377E-02   0.101959E-01   0.183183E-01   0.249429E-01   0.293848E-01
   0.315274E-01   0.317446E-01   0.307001E-01   0.290974E-01   0.274590E-01
   0.259963E-01   0.246004E-01   0.229423E-01   0.206411E-01   0.174422E-01
   0.133475E-01   0.866309E-02   0.395248E-02  -0.846975E-04  -0.277200E-02
  -0.360964E-02  -0.238517E-02   0.780159E-03   0.545207E-02   0.109586E-01
   0.164986E-01   0.212615E-01   0.245388E-01   0.258173E-01   0.248448E-01
   0.216652E-01   0.166180E-01   0.102977E-01   0.347286E-02  -0.303001E-02
  -0.846181E-02  -0.122796E-01  -0.142387E-01  -0.144203E-01  -0.131815E-01
  -0.110341E-01  -0.848254E-02   0.451339E-03   0.279185E-02   0.856376E-02
   0.170937E-01   0.271224E-01   0.370887E-01   0.454833E-01   0.511779E-01
   0.536471E-01   0.530298E-01   0.500257E-01   0.456632E-01   0.410118E-01
   0.369164E-01   0.338216E-01   0.317245E-01   0.302522E-01   0.288319E-01
   0.268959E-01   0.240639E-01   0.202559E-01   0.157147E-01   0.109416E-01
   0.657207E-02   0.322574E-02   0.136867E-02   0.121250E-02   0.266542E-02
   0.533652E-02   0.858815E-02   0.116278E-01   0.136302E-01   0.138798E-01
   0.119188E-01   0.768030E-02   0.157715E-02  -0.548344E-02  -0.121860E-01
  -0.170019E-01  -0.184762E-01  -0.155593E-01  -0.791162E-02   0.389773E-02
   0.183694E-01   0.332630E-01   0.459839E-01   0.540985E-01   0.558699E-01
   0.506824E-01   0.392448E-01   0.235030E-01   0.626499E-02  -0.938672E-02
  -0.207627E-01  -0.261544E-01  -0.251969E-01  -0.189156E-01  -0.944279E-02
   0.524546E-03   0.839038E-02   0.122803E-01   0.114643E-01   0.648051E-02
  -0.106056E-02  -0.892926E-02  -0.148617E-01  -0.171203E-01  -0.148895E-01
  -0.841367E-02   0.113784E-02   0.120265E-01   0.224090E-01   0.307804E-01
   0.362812E-01   0.388003E-01   0.388666E-01   0.373837E-01   0.352982E-01
   0.333052E-01   0.316732E-01   0.302288E-01   0.284916E-01   0.259059E-01
   0.220909E-01   0.170313E-01   0.111506E-01   0.524936E-02   0.326639E-03
  -0.266394E-02  -0.305748E-02  -0.658468E-03   0.418423E-02   0.106229E-01
   0.174631E-01   0.233853E-01   0.271898E-01   0.280136E-01   0.254831E-01
   0.197753E-01   0.115827E-01   0.198745E-02  -0.773065E-02  -0.163210E-01
  -0.227845E-01  -0.265502E-01  -0.275707E-01  -0.263103E-01  -0.236238E-01
  -0.205409E-01  -0.180035E-01  -0.166129E-01   0.675390E-02   0.920659E-02
   0.146873E-01   0.224935E-01   0.314542E-01   0.402068E-01   0.475105E-01
   0.525161E-01   0.549193E-01   0.549681E-01   0.533291E-01   0.508613E-01
   0.483649E-01   0.463753E-01   0.450552E-01   0.442031E-01   0.433655E-01
   0.420105E-01   0.397078E-01   0.362667E-01   0.317969E-01   0.266860E-01
   0.215066E-01   0.168859E-01   0.133696E-01   0.113123E-01   0.108090E-01
   0.116748E-01   0.134678E-01   0.155475E-01   0.171631E-01   0.175652E-01
   0.161370E-01   0.125330E-01   0.680392E-02  -0.520769E-03  -0.842825E-02
  -0.155226E-01  -0.202386E-01  -0.211476E-01  -0.173037E-01  -0.854977E-02
   0.430045E-02   0.194768E-01   0.344931E-01   0.465912E-01   0.533054E-01
   0.530254E-01   0.454169E-01   0.315842E-01   0.139123E-01  -0.439546E-02
  -0.199918E-01  -0.301167E-01  -0.332116E-01  -0.292614E-01  -0.197770E-01
  -0.741638E-02   0.466316E-02   0.135632E-01   0.173232E-01   0.153546E-01
   0.852674E-02  -0.110574E-02  -0.108553E-01  -0.180825E-01  -0.208302E-01
  -0.182516E-01  -0.107384E-01   0.265601E-03   0.126958E-01   0.244114E-01
   0.337039E-01   0.396401E-01   0.421638E-01   0.419539E-01   0.401034E-01
   0.377277E-01   0.356234E-01   0.340706E-01   0.328255E-01   0.312905E-01
   0.287943E-01   0.248909E-01   0.195814E-01   0.133917E-01   0.728341E-02
   0.242408E-02  -0.119058E-03   0.322304E-03   0.380613E-02   0.971078E-02
   0.168256E-01   0.235802E-01   0.283588E-01   0.298310E-01   0.272267E-01
   0.205002E-01   0.103526E-01  -0.189212E-02  -0.145298E-01  -0.257937E-01
  -0.341853E-01  -0.387578E-01  -0.392953E-01  -0.363499E-01  -0.311236E-01
  -0.252100E-01  -0.202434E-01  -0.175235E-01  -0.176997E-01   0.155477E-01
   0.180799E-01   0.231513E-01   0.300545E-01   0.377354E-01   0.450545E-01
   0.510575E-01   0.551788E-01   0.573288E-01   0.578473E-01   0.573457E-01
   0.564917E-01   0.558014E-01   0.554979E-01   0.554722E-01   0.553486E-01
   0.546279E-01   0.528601E-01   0.497947E-01   0.454682E-01   0.402093E-01
   0.345669E-01   0.291884E-01   0.246814E-01   0.214930E-01   0.198298E-01
   0.196260E-01   0.205551E-01   0.220766E-01   0.235053E-01   0.240991E-01
   0.231637E-01   0.201722E-01   0.148917E-01   0.749774E-02  -0.135475E-02
  -0.105392E-01  -0.185724E-01  -0.238441E-01  -0.249371E-01  -0.209807E-01
  -0.119526E-01   0.115736E-02   0.163935E-01   0.311158E-01   0.424839E-01
   0.480524E-01   0.463438E-01   0.372542E-01   0.221757E-01   0.378048E-02
  -0.145053E-01  -0.292303E-01  -0.376815E-01  -0.384973E-01  -0.319770E-01
  -0.200024E-01  -0.558571E-02   0.784947E-02   0.172767E-01   0.207661E-01
   0.179027E-01   0.982711E-02  -0.110271E-02  -0.119313E-01  -0.198420E-01
  -0.228196E-01  -0.200784E-01  -0.121594E-01  -0.695486E-03   0.120730E-01
   0.238884E-01   0.330096E-01   0.385549E-01   0.405811E-01   0.399048E-01
   0.377404E-01   0.352775E-01   0.333244E-01   0.321172E-01   0.313361E-01
   0.303075E-01   0.283158E-01   0.249200E-01   0.201740E-01   0.146824E-01
   0.947482E-02   0.573412E-02   0.445686E-02   0.614164E-02   0.105920E-01
   0.168892E-01   0.235460E-01   0.288059E-01   0.310189E-01   0.290087E-01
   0.223475E-01   0.114808E-01  -0.232495E-02  -0.172007E-01  -0.310170E-01
  -0.417826E-01  -0.480242E-01  -0.490747E-01  -0.452130E-01  -0.376249E-01
  -0.281853E-01  -0.190964E-01  -0.124453E-01  -0.976647E-02  -0.116983E-01
   0.247591E-01   0.274450E-01   0.321324E-01   0.381240E-01   0.444943E-01
   0.503323E-01   0.549639E-01   0.580931E-01   0.598251E-01   0.605729E-01
   0.608817E-01   0.612296E-01   0.618646E-01   0.627266E-01   0.634734E-01
   0.635961E-01   0.625872E-01   0.601072E-01   0.561021E-01   0.508403E-01
   0.448639E-01   0.388714E-01   0.335690E-01   0.295283E-01   0.270814E-01
   0.262709E-01   0.268525E-01   0.283399E-01   0.300738E-01   0.313031E-01
   0.312747E-01   0.293313E-01   0.250209E-01   0.182109E-01   0.919031E-02
  -0.127181E-02  -0.119469E-01  -0.212745E-01  -0.276031E-01  -0.295178E-01
  -0.261929E-01  -0.176854E-01  -0.507921E-02   0.958623E-02   0.236243E-01
   0.342061E-01   0.389640E-01   0.365559E-01   0.270448E-01   0.119842E-01
  -0.584074E-02  -0.229736E-01  -0.360338E-01  -0.424755E-01  -0.411727E-01
  -0.326830E-01  -0.191168E-01  -0.363784E-02   0.102842E-01   0.196866E-01
   0.227906E-01   0.193769E-01   0.107741E-01  -0.527008E-03  -0.115243E-01
  -0.194466E-01  -0.223979E-01  -0.197449E-01  -0.121676E-01  -0.138045E-02
   0.103786E-01   0.209415E-01   0.287229E-01   0.330246E-01   0.340701E-01
   0.327861E-01   0.304204E-01   0.281195E-01   0.265963E-01   0.259767E-01
   0.258565E-01   0.255339E-01   0.243301E-01   0.218915E-01   0.183726E-01
   0.144425E-01   0.111123E-01   0.943298E-02   0.101543E-01   0.134439E-01
   0.187505E-01   0.248530E-01   0.300918E-01   0.327252E-01   0.313297E-01
   0.251480E-01   0.143056E-01  -0.154271E-03  -0.164243E-01  -0.322452E-01
  -0.453147E-01  -0.537124E-01  -0.562642E-01  -0.527752E-01  -0.440911E-01
  -0.319715E-01  -0.187949E-01  -0.714000E-02   0.684656E-03   0.308082E-02
  -0.513015E-03   0.321838E-01   0.351563E-01   0.395906E-01   0.448063E-01
   0.500037E-01   0.544840E-01   0.578263E-01   0.599705E-01   0.611852E-01
   0.619370E-01   0.627047E-01   0.637986E-01   0.652414E-01   0.667465E-01
   0.677979E-01   0.678052E-01   0.662864E-01   0.630235E-01   0.581467E-01
   0.521264E-01   0.456780E-01   0.396103E-01   0.346574E-01   0.313373E-01
   0.298646E-01   0.301269E-01   0.317183E-01   0.340092E-01   0.362342E-01
   0.375816E-01   0.372836E-01   0.347079E-01   0.294584E-01   0.214782E-01
   0.111405E-01  -0.704242E-03  -0.127592E-01  -0.234176E-01  -0.310087E-01
  -0.341238E-01  -0.319621E-01  -0.246086E-01  -0.131601E-01   0.364706E-03
   0.133450E-01   0.230629E-01   0.272918E-01   0.248329E-01   0.158581E-01
   0.195948E-02  -0.141338E-01  -0.291218E-01  -0.398619E-01  -0.440868E-01
  -0.409345E-01  -0.311559E-01  -0.169403E-01  -0.139819E-02   0.121730E-01
   0.210581E-01   0.237376E-01   0.201951E-01   0.118501E-01   0.114469E-02
  -0.909822E-02  -0.163744E-01  -0.190740E-01  -0.167945E-01  -0.103275E-01
  -0.134596E-02   0.810327E-02   0.161516E-01   0.215540E-01   0.239162E-01
   0.236635E-01   0.217852E-01   0.194525E-01   0.176340E-01   0.168259E-01
   0.169700E-01   0.175672E-01   0.179378E-01   0.175300E-01   0.161730E-01
   0.141870E-01   0.123136E-01   0.114858E-01   0.125068E-01   0.157361E-01
   0.208813E-01   0.269615E-01   0.324643E-01   0.356613E-01   0.350077E-01
   0.295272E-01   0.190894E-01   0.451280E-02  -0.125300E-01  -0.297859E-01
  -0.448143E-01  -0.554216E-01  -0.600532E-01  -0.580741E-01  -0.498911E-01
  -0.369022E-01  -0.212830E-01  -0.564691E-02   0.736953E-02   0.155329E-01
   0.173869E-01   0.125144E-01   0.359988E-01   0.393771E-01   0.437249E-01
   0.483801E-01   0.526549E-01   0.560320E-01   0.582992E-01   0.595833E-01
   0.602757E-01   0.608757E-01   0.618020E-01   0.632339E-01   0.650298E-01
   0.667502E-01   0.677765E-01   0.674903E-01   0.654595E-01   0.615784E-01
   0.561212E-01   0.496993E-01   0.431342E-01   0.372850E-01   0.328749E-01
   0.303566E-01   0.298426E-01   0.311039E-01   0.336226E-01   0.366782E-01
   0.394427E-01   0.410730E-01   0.407972E-01   0.380013E-01   0.323219E-01
   0.237422E-01   0.126747E-01   0.483833E-06  -0.129682E-01  -0.246279E-01
  -0.333275E-01  -0.376862E-01  -0.369227E-01  -0.311134E-01  -0.212995E-01
  -0.938532E-02   0.217911E-02   0.108834E-01   0.147093E-01   0.126193E-01
   0.485386E-02  -0.705467E-02  -0.205740E-01  -0.327176E-01  -0.407206E-01
  -0.426849E-01  -0.380301E-01  -0.276362E-01  -0.136348E-01   0.109879E-02
   0.136282E-01   0.216394E-01   0.239548E-01   0.207514E-01   0.134386E-01
   0.423840E-02  -0.441107E-02  -0.104651E-01  -0.127378E-01  -0.111092E-01
  -0.643910E-02  -0.231406E-03   0.583843E-02   0.103922E-01   0.126830E-01
   0.127117E-01   0.111142E-01   0.887221E-02   0.695551E-02   0.601025E-02
   0.619085E-02   0.717877E-02   0.837001E-02   0.915849E-02   0.921309E-02
   0.865006E-02   0.803778E-02   0.822587E-02   0.100479E-01   0.139896E-01
   0.199268E-01   0.270224E-01   0.338242E-01   0.385496E-01   0.394910E-01
   0.354400E-01   0.260224E-01   0.118597E-01  -0.548291E-02  -0.237515E-01
  -0.404014E-01  -0.530506E-01  -0.598949E-01  -0.600063E-01  -0.534689E-01
  -0.413430E-01  -0.254793E-01  -0.822897E-02   0.789903E-02   0.205828E-01
   0.279949E-01   0.290410E-01   0.235108E-01   0.351778E-01   0.389952E-01
   0.433769E-01   0.476820E-01   0.513173E-01   0.539082E-01   0.553968E-01
   0.560396E-01   0.563040E-01   0.566992E-01   0.575940E-01   0.590792E-01
   0.609171E-01   0.625939E-01   0.634597E-01   0.629145E-01   0.605867E-01
   0.564532E-01   0.508698E-01   0.445059E-01   0.382042E-01   0.328064E-01
   0.289869E-01   0.271336E-01   0.272938E-01   0.291863E-01   0.322611E-01
   0.357862E-01   0.389378E-01   0.408858E-01   0.408730E-01   0.382971E-01
   0.327993E-01   0.243583E-01   0.133700E-01   0.684062E-03  -0.124355E-01
  -0.244484E-01  -0.337741E-01  -0.390931E-01  -0.396544E-01  -0.355085E-01
  -0.275939E-01  -0.176291E-01  -0.780791E-02  -0.349429E-03   0.300009E-02
   0.139334E-02  -0.487781E-02  -0.144020E-01  -0.249398E-01  -0.339273E-01
  -0.390753E-01  -0.389154E-01  -0.331547E-01  -0.227466E-01  -0.965752E-02
   0.361168E-02   0.146246E-01   0.215751E-01   0.236755E-01   0.212722E-01
   0.156708E-01   0.872962E-02   0.234079E-02  -0.205377E-02  -0.378393E-02
  -0.303250E-02  -0.671152E-03   0.208334E-02   0.407889E-02   0.457734E-02
   0.344241E-02   0.112058E-02  -0.156430E-02  -0.372431E-02  -0.471951E-02
  -0.436430E-02  -0.296153E-02  -0.115691E-02   0.333759E-03   0.102845E-02
   0.906427E-03   0.474864E-03   0.641234E-03   0.242091E-02   0.656465E-02
   0.132210E-01   0.217440E-01   0.307177E-01   0.382093E-01   0.421950E-01
   0.410533E-01   0.339969E-01   0.213305E-01   0.446414E-02  -0.143222E-01
  -0.323071E-01  -0.468449E-01  -0.558525E-01  -0.581613E-01  -0.536700E-01
  -0.432868E-01  -0.287001E-01  -0.120487E-01   0.442721E-02   0.186862E-01
   0.290985E-01   0.345645E-01   0.345584E-01   0.291273E-01   0.297207E-01
   0.338729E-01   0.382946E-01   0.423759E-01   0.456040E-01   0.477085E-01
   0.487318E-01   0.490006E-01   0.490103E-01   0.492565E-01   0.500667E-01
   0.514846E-01   0.532406E-01   0.548184E-01   0.555974E-01   0.550286E-01
   0.527947E-01   0.489096E-01   0.437326E-01   0.378980E-01   0.321815E-01
   0.273427E-01   0.239806E-01   0.224352E-01   0.227460E-01   0.246656E-01
   0.277111E-01   0.312336E-01   0.344896E-01   0.367105E-01   0.371711E-01
   0.352688E-01   0.306144E-01   0.231310E-01   0.131377E-01   0.138935E-02
  -0.109609E-01  -0.224942E-01  -0.317505E-01  -0.375100E-01  -0.390730E-01
  -0.364644E-01  -0.304990E-01  -0.226674E-01  -0.148512E-01  -0.891860E-02
  -0.629178E-02  -0.759531E-02  -0.124796E-01  -0.196762E-01  -0.272817E-01
  -0.332084E-01  -0.356893E-01  -0.337112E-01  -0.272619E-01  -0.173266E-01
  -0.563600E-02   0.576666E-02   0.150225E-01   0.208846E-01   0.229661E-01
   0.217476E-01   0.183559E-01   0.141857E-01   0.104821E-01   0.800507E-02
   0.687086E-02   0.660655E-02   0.638901E-02   0.538292E-02   0.306476E-02
  -0.572960E-03  -0.500211E-02  -0.932769E-02  -0.125869E-01  -0.140776E-01
  -0.136036E-01  -0.115519E-01  -0.877005E-02  -0.627671E-02  -0.489737E-02
  -0.494429E-02  -0.605166E-02  -0.723273E-02  -0.715740E-02  -0.457900E-02
   0.121291E-02   0.100525E-01   0.207833E-01   0.314230E-01   0.395794E-01
   0.430203E-01   0.402481E-01   0.309259E-01   0.160392E-01  -0.225630E-02
  -0.210646E-01  -0.373503E-01  -0.485604E-01  -0.531169E-01  -0.506689E-01
  -0.420611E-01  -0.290510E-01  -0.138690E-01   0.125396E-02   0.144712E-01
   0.245378E-01   0.308394E-01   0.332693E-01   0.320321E-01   0.274630E-01
   0.206505E-01   0.248822E-01   0.292024E-01   0.330508E-01   0.359893E-01
   0.378224E-01   0.386442E-01   0.387989E-01   0.387651E-01   0.390014E-01
   0.398001E-01   0.411907E-01   0.429239E-01   0.445369E-01   0.454808E-01
   0.452723E-01   0.436264E-01   0.405369E-01   0.362845E-01   0.313773E-01
   0.264447E-01   0.221136E-01   0.188988E-01   0.171272E-01   0.169037E-01
   0.181126E-01   0.204431E-01   0.234242E-01   0.264639E-01   0.288937E-01
   0.300267E-01   0.292376E-01   0.260643E-01   0.203205E-01   0.121922E-01
   0.228490E-02  -0.840782E-02  -0.186313E-01  -0.270824E-01  -0.326710E-01
  -0.347715E-01  -0.333968E-01  -0.292399E-01  -0.235548E-01  -0.178912E-01
  -0.137390E-01  -0.121669E-01  -0.135491E-01  -0.174574E-01  -0.227527E-01
  -0.278620E-01  -0.311701E-01  -0.314278E-01  -0.280662E-01  -0.213342E-01
  -0.122222E-01  -0.219585E-02   0.718446E-02   0.146506E-01   0.195108E-01
   0.217553E-01   0.219591E-01   0.210218E-01   0.198295E-01   0.189478E-01
   0.184455E-01   0.179016E-01   0.165930E-01   0.138002E-01   0.912558E-02
   0.271854E-02  -0.467791E-02  -0.118825E-01  -0.175946E-01  -0.207801E-01
  -0.210030E-01  -0.185908E-01  -0.145684E-01  -0.103687E-01  -0.739516E-02
  -0.656734E-02  -0.799002E-02  -0.108595E-01  -0.136525E-01  -0.145601E-01
  -0.120518E-01  -0.540811E-02   0.493846E-02   0.173697E-01   0.293853E-01
   0.381793E-01   0.413454E-01   0.375225E-01   0.268056E-01   0.108024E-01
  -0.768607E-02  -0.252844E-01  -0.388025E-01  -0.459419E-01  -0.457689E-01
  -0.388433E-01  -0.269837E-01  -0.127485E-01   0.121363E-02   0.127655E-01
   0.206794E-01   0.247419E-01   0.255670E-01   0.242025E-01   0.216716E-01
   0.186026E-01   0.978762E-02   0.137238E-01   0.176647E-01   0.211272E-01
   0.237530E-01   0.254035E-01   0.261896E-01   0.264302E-01   0.265503E-01
   0.269517E-01   0.278921E-01   0.294097E-01   0.313108E-01   0.332216E-01
   0.346865E-01   0.352842E-01   0.347290E-01   0.329337E-01   0.300233E-01
   0.263028E-01   0.221947E-01   0.181647E-01   0.146540E-01   0.120265E-01
   0.105332E-01   0.102876E-01   0.112471E-01   0.131986E-01   0.157532E-01
   0.183615E-01   0.203627E-01   0.210734E-01   0.199099E-01   0.165255E-01
   0.109271E-01   0.353608E-02  -0.483772E-02  -0.131191E-01  -0.201730E-01
  -0.250498E-01  -0.272119E-01  -0.266783E-01  -0.240418E-01  -0.203410E-01
  -0.168121E-01  -0.145781E-01  -0.143546E-01  -0.162541E-01  -0.197450E-01
  -0.237818E-01  -0.270755E-01  -0.284330E-01  -0.270720E-01  -0.228238E-01
  -0.161673E-01  -0.808519E-02   0.213856E-03   0.762388E-02   0.134225E-01
   0.174200E-01   0.199328E-01   0.215927E-01   0.230571E-01   0.247145E-01
   0.264899E-01   0.278183E-01   0.278068E-01   0.255413E-01   0.204441E-01
   0.125646E-01   0.270005E-02  -0.771090E-02  -0.169090E-01  -0.232690E-01
  -0.257590E-01  -0.242627E-01  -0.196575E-01  -0.136065E-01  -0.810737E-02
  -0.491683E-02  -0.501565E-02  -0.827507E-02  -0.134368E-01  -0.184315E-01
  -0.209617E-01  -0.191940E-01  -0.123658E-01  -0.112249E-02   0.125238E-01
   0.256273E-01   0.350298E-01   0.381849E-01   0.338622E-01   0.225343E-01
   0.633304E-02  -0.114262E-01  -0.270317E-01  -0.372712E-01  -0.401988E-01
  -0.355733E-01  -0.248546E-01  -0.107685E-01   0.343528E-02   0.148243E-01
   0.214935E-01   0.229567E-01   0.201257E-01   0.149010E-01   0.950823E-02
   0.578359E-02   0.462114E-02  -0.642067E-03   0.257223E-02   0.577456E-02
   0.859108E-02   0.107574E-01   0.121858E-01   0.129828E-01   0.134137E-01
   0.138238E-01   0.145415E-01   0.157893E-01   0.176256E-01   0.199307E-01
   0.224351E-01   0.247794E-01   0.265871E-01   0.275324E-01   0.273919E-01
   0.260726E-01   0.236215E-01   0.202193E-01   0.161657E-01   0.118568E-01
   0.775195E-02   0.432592E-02   0.200464E-02   0.108779E-02   0.167187E-02
   0.359356E-02   0.641535E-02   0.947035E-02   0.119695E-01   0.131569E-01
   0.124820E-01   0.974482E-02   0.517310E-02  -0.599602E-03  -0.665911E-02
  -0.120168E-01  -0.158478E-01  -0.177001E-01  -0.176134E-01  -0.161124E-01
  -0.140668E-01  -0.124522E-01  -0.120736E-01  -0.133297E-01  -0.160840E-01
  -0.196861E-01  -0.231384E-01  -0.253661E-01  -0.255131E-01  -0.231785E-01
  -0.185235E-01  -0.122157E-01  -0.522741E-02   0.145197E-02   0.709916E-02
   0.114467E-01   0.147164E-01   0.174820E-01   0.204027E-01   0.239119E-01
   0.279673E-01   0.319540E-01   0.347885E-01   0.352092E-01   0.321784E-01
   0.252752E-01   0.149522E-01   0.256078E-02  -0.988974E-02  -0.201925E-01
  -0.265069E-01  -0.278685E-01  -0.244929E-01  -0.177692E-01  -0.992305E-02
  -0.342758E-02  -0.313291E-03  -0.157196E-02  -0.682996E-02  -0.143994E-01
  -0.217123E-01  -0.260322E-01  -0.252545E-01  -0.185696E-01  -0.679473E-02
   0.773640E-02   0.217162E-01   0.317046E-01   0.350489E-01   0.306298E-01
   0.192232E-01   0.336669E-02  -0.132466E-01  -0.266929E-01  -0.338186E-01
  -0.330465E-01  -0.247720E-01  -0.112380E-01   0.407619E-02   0.173861E-01
   0.255989E-01   0.271060E-01   0.221557E-01   0.127117E-01   0.184303E-02
  -0.717731E-02  -0.118085E-01  -0.109497E-01  -0.847630E-02  -0.637320E-02
  -0.426698E-02  -0.239151E-02  -0.900192E-03   0.172964E-03   0.921231E-03
   0.154090E-02   0.228265E-02   0.339214E-02   0.505406E-02   0.735099E-02
   0.102422E-01   0.135627E-01   0.170384E-01   0.203132E-01   0.229856E-01
   0.246530E-01   0.249649E-01   0.236822E-01   0.207364E-01   0.162784E-01
   0.106991E-01   0.461009E-02  -0.122668E-02  -0.601576E-02  -0.907489E-02
  -0.998186E-02  -0.868494E-02  -0.554376E-02  -0.128066E-02   0.315617E-02
   0.679219E-02   0.884362E-02   0.889760E-02   0.700640E-02   0.366644E-02
  -0.317229E-03  -0.404888E-02  -0.678511E-02  -0.813623E-02  -0.816805E-02
  -0.737241E-02  -0.651168E-02  -0.637935E-02  -0.754501E-02  -0.101592E-01
  -0.138781E-01  -0.179344E-01  -0.213384E-01  -0.231510E-01  -0.227505E-01
  -0.200111E-01  -0.153357E-01  -0.953218E-02  -0.356567E-02   0.173624E-02
   0.593251E-02   0.908909E-02   0.117254E-01   0.145954E-01   0.183667E-01
   0.232983E-01   0.290284E-01   0.345531E-01   0.384275E-01   0.391494E-01
   0.356242E-01   0.275746E-01   0.157640E-01   0.194357E-02  -0.114901E-01
  -0.220544E-01  -0.278155E-01  -0.279248E-01  -0.228943E-01  -0.145173E-01
  -0.543260E-02   0.156704E-02   0.430119E-02   0.183149E-02  -0.522934E-02
  -0.148321E-01  -0.240170E-01  -0.297213E-01  -0.296544E-01  -0.229962E-01
  -0.107150E-01   0.460004E-02   0.193660E-01   0.299353E-01   0.335815E-01
   0.292703E-01   0.179962E-01   0.257989E-02  -0.130349E-01  -0.248035E-01
  -0.296506E-01  -0.262991E-01  -0.156257E-01  -0.442502E-03   0.152448E-01
   0.273041E-01   0.325829E-01   0.297510E-01   0.196520E-01   0.506406E-02
  -0.100620E-01  -0.216811E-01  -0.267520E-01  -0.240551E-01  -0.120633E-01
  -0.113392E-01  -0.105956E-01  -0.990468E-02  -0.929513E-02  -0.874208E-02
  -0.816730E-02  -0.744851E-02  -0.643494E-02  -0.496677E-02  -0.289762E-02
  -0.121073E-03   0.339836E-02   0.759137E-02   0.122530E-01   0.170253E-01
   0.214051E-01   0.247882E-01   0.265530E-01   0.261753E-01   0.233554E-01
   0.181280E-01   0.109222E-01   0.254697E-02  -0.591115E-02  -0.132651E-01
  -0.184492E-01  -0.207378E-01  -0.199056E-01  -0.162891E-01  -0.107237E-01
  -0.436761E-02   0.155211E-02   0.600828E-02   0.839199E-02   0.862341E-02
   0.712630E-02   0.467326E-02   0.214443E-02   0.266841E-03  -0.591795E-03
  -0.516164E-03   0.386695E-05   0.246952E-03  -0.490870E-03  -0.264691E-02
  -0.621863E-02  -0.107219E-01  -0.152972E-01  -0.189367E-01  -0.207651E-01
  -0.202911E-01  -0.175501E-01  -0.130918E-01  -0.781091E-02  -0.267089E-02
   0.159639E-02   0.471801E-02   0.695736E-02   0.900764E-02   0.117249E-01
   0.157779E-01   0.213240E-01   0.278228E-01   0.340639E-01   0.384236E-01
   0.392972E-01   0.355924E-01   0.271375E-01   0.148747E-01   0.756098E-03
  -0.126564E-01  -0.227993E-01  -0.277700E-01  -0.268587E-01  -0.207928E-01
  -0.116040E-01  -0.213171E-02   0.471908E-02   0.677437E-02   0.322091E-02
  -0.511386E-02  -0.159271E-01  -0.260259E-01  -0.321878E-01  -0.320692E-01
  -0.249099E-01  -0.118287E-01   0.438867E-02   0.199701E-01   0.311370E-01
   0.351217E-01   0.309455E-01   0.197334E-01   0.446777E-02  -0.107695E-01
  -0.218709E-01  -0.258072E-01  -0.214612E-01  -0.995798E-02   0.560852E-02
   0.209860E-01   0.319007E-01   0.352148E-01   0.297890E-01   0.168138E-01
  -0.485703E-03  -0.176968E-01  -0.303904E-01  -0.353017E-01  -0.311999E-01
  -0.105956E-01  -0.113392E-01  -0.120633E-01  -0.126711E-01  -0.130633E-01
  -0.131554E-01  -0.128850E-01  -0.122040E-01  -0.110600E-01  -0.937647E-02
  -0.704302E-02  -0.392982E-02   0.697438E-04   0.497188E-02   0.106271E-01
   0.166617E-01   0.224624E-01   0.272247E-01   0.300699E-01   0.302163E-01
   0.271709E-01   0.208936E-01   0.118891E-01   0.118730E-02  -0.979559E-02
  -0.194991E-01  -0.265141E-01  -0.298677E-01  -0.292266E-01  -0.249685E-01
  -0.180967E-01  -0.100157E-01  -0.221832E-02   0.403750E-02   0.798517E-02
   0.947366E-02   0.893185E-02   0.718673E-02   0.518875E-02   0.372242E-02
   0.318379E-02   0.348664E-02   0.412163E-02   0.434829E-02   0.346049E-02
   0.104418E-02  -0.285232E-02  -0.768915E-02  -0.125590E-01  -0.164298E-01
  -0.184340E-01  -0.181178E-01  -0.155708E-01  -0.113954E-01  -0.651967E-02
  -0.190881E-02   0.173595E-02   0.419602E-02   0.579654E-02   0.728233E-02
   0.953813E-02   0.132346E-01   0.185111E-01   0.248034E-01   0.308877E-01
   0.351494E-01   0.360187E-01   0.324540E-01   0.243328E-01   0.126216E-01
  -0.747009E-03  -0.132830E-01  -0.225415E-01  -0.267639E-01  -0.253793E-01
  -0.192139E-01  -0.103313E-01  -0.152278E-02   0.443059E-02   0.553100E-02
   0.115872E-02  -0.768727E-02  -0.185885E-01  -0.283131E-01  -0.336799E-01
  -0.324534E-01  -0.240224E-01  -0.966402E-02   0.769673E-02   0.241886E-01
   0.359813E-01   0.403001E-01   0.361908E-01   0.248189E-01   0.920827E-02
  -0.652572E-02  -0.182523E-01  -0.229251E-01  -0.194078E-01  -0.879581E-02
   0.586174E-02   0.203735E-01   0.305372E-01   0.332866E-01   0.275427E-01
   0.145330E-01  -0.251254E-02  -0.192119E-01  -0.311999E-01  -0.353017E-01
  -0.303903E-01  -0.426693E-02  -0.637316E-02  -0.847626E-02  -0.103208E-01
  -0.116904E-01  -0.124512E-01  -0.125619E-01  -0.120490E-01  -0.109547E-01
  -0.927915E-02  -0.694277E-02  -0.379047E-02   0.352517E-03   0.558163E-02
   0.117971E-01   0.186094E-01   0.253064E-01   0.309090E-01   0.343213E-01
   0.345540E-01   0.309715E-01   0.235017E-01   0.127480E-01  -0.411189E-04
  -0.131519E-01  -0.247079E-01  -0.330328E-01  -0.369890E-01  -0.362131E-01
  -0.311857E-01  -0.231161E-01  -0.136667E-01  -0.458172E-02   0.268784E-02
   0.727307E-02   0.901988E-02   0.843821E-02   0.648806E-02   0.426586E-02
   0.267945E-02   0.220154E-02   0.276679E-02   0.383655E-02   0.460648E-02
   0.429204E-02   0.240473E-02  -0.106429E-02  -0.560847E-02  -0.103295E-01
  -0.141834E-01  -0.162761E-01  -0.161185E-01  -0.137634E-01  -0.978207E-02
  -0.508435E-02  -0.636924E-03   0.283404E-02   0.506257E-02   0.631233E-02
   0.726817E-02   0.877718E-02   0.115157E-01   0.156868E-01   0.208506E-01
   0.259534E-01   0.295668E-01   0.302803E-01   0.271418E-01   0.200141E-01
   0.973178E-02  -0.200834E-02  -0.130153E-01  -0.211464E-01  -0.248816E-01
  -0.237682E-01  -0.185976E-01  -0.112466E-01  -0.420331E-02   0.108029E-03
   0.257595E-04  -0.482337E-02  -0.133300E-01  -0.231153E-01  -0.311161E-01
  -0.344013E-01  -0.310056E-01  -0.205506E-01  -0.447108E-02   0.142376E-01
   0.317044E-01   0.441346E-01   0.487834E-01   0.446900E-01   0.329668E-01
   0.165540E-01  -0.508518E-03  -0.141097E-01  -0.211242E-01  -0.202171E-01
  -0.121760E-01   0.322799E-03   0.134554E-01   0.233012E-01   0.269188E-01
   0.231539E-01   0.129562E-01  -0.883631E-03  -0.145063E-01  -0.240551E-01
  -0.267519E-01  -0.216809E-01   0.577462E-02   0.257228E-02  -0.642016E-03
  -0.348099E-02  -0.563881E-02  -0.695440E-02  -0.742257E-02  -0.714941E-02
  -0.626855E-02  -0.484959E-02  -0.283608E-02  -0.431959E-04   0.377287E-02
   0.878663E-02   0.149520E-01   0.218787E-01   0.287856E-01   0.345660E-01
   0.379678E-01   0.378592E-01   0.335200E-01   0.248832E-01   0.126563E-01
  -0.172476E-02  -0.163147E-01  -0.290136E-01  -0.379807E-01  -0.420127E-01
  -0.407933E-01  -0.349526E-01  -0.259170E-01  -0.155853E-01  -0.590641E-02
   0.153696E-02   0.584008E-02   0.691029E-02   0.539731E-02   0.244659E-02
  -0.652723E-03  -0.282834E-02  -0.349785E-02  -0.268528E-02  -0.957164E-03
   0.795623E-03   0.166159E-02   0.100748E-02  -0.131454E-02  -0.490970E-02
  -0.894743E-02  -0.123981E-01  -0.143282E-01  -0.141662E-01  -0.118601E-01
  -0.788169E-02  -0.307667E-02   0.159324E-02   0.533657E-02   0.775944E-02
   0.896250E-02   0.947616E-02   0.100514E-01   0.113704E-01   0.137665E-01
   0.170481E-01   0.204871E-01   0.229903E-01   0.234117E-01   0.209189E-01
   0.153023E-01   0.712752E-02  -0.233093E-02  -0.113736E-01  -0.183104E-01
  -0.219293E-01  -0.218629E-01  -0.187372E-01  -0.140411E-01  -0.973373E-02
  -0.768383E-02  -0.909119E-02  -0.140569E-01  -0.214384E-01  -0.290544E-01
  -0.342075E-01  -0.344043E-01  -0.280839E-01  -0.151554E-01   0.281816E-02
   0.228631E-01   0.412256E-01   0.542453E-01   0.592503E-01   0.552425E-01
   0.431832E-01   0.257937E-01   0.691126E-02  -0.944118E-02  -0.200316E-01
  -0.231874E-01  -0.191530E-01  -0.994418E-02   0.125940E-02   0.110164E-01
   0.165722E-01   0.165947E-01   0.114951E-01   0.324987E-02  -0.522226E-02
  -0.109496E-01  -0.118083E-01  -0.717716E-02   0.176648E-01   0.137239E-01
   0.978769E-02   0.633624E-02   0.372420E-02   0.210448E-02   0.142212E-02
   0.147986E-02   0.205222E-02   0.300644E-02   0.438380E-02   0.640493E-02
   0.938648E-02   0.135869E-01   0.190260E-01   0.253382E-01   0.317179E-01
   0.369933E-01   0.398299E-01   0.390274E-01   0.338398E-01   0.242334E-01
   0.110075E-01  -0.427094E-02  -0.195189E-01  -0.325298E-01  -0.414188E-01
  -0.450181E-01  -0.431257E-01  -0.365430E-01  -0.268912E-01  -0.162471E-01
  -0.668574E-02   0.160445E-03   0.342199E-02   0.311878E-02   0.699368E-04
  -0.438110E-02  -0.874883E-02  -0.117937E-01  -0.128164E-01  -0.117887E-01
  -0.929424E-02  -0.630791E-02  -0.388075E-02  -0.282175E-02  -0.346474E-02
  -0.558137E-02  -0.845885E-02  -0.111146E-01  -0.125826E-01  -0.121881E-01
  -0.973285E-02  -0.554062E-02  -0.354285E-03   0.488258E-02   0.929258E-02
   0.123009E-01   0.137724E-01   0.140100E-01   0.136184E-01   0.132764E-01
   0.134882E-01   0.143952E-01   0.157059E-01   0.167722E-01   0.167913E-01
   0.150747E-01   0.113003E-01   0.566590E-02  -0.111130E-02  -0.796036E-02
  -0.137472E-01  -0.176079E-01  -0.192240E-01  -0.189472E-01  -0.177224E-01
  -0.168134E-01  -0.173974E-01  -0.201405E-01  -0.248824E-01  -0.305374E-01
  -0.352678E-01  -0.369074E-01  -0.335418E-01  -0.240978E-01  -0.877662E-02
   0.108013E-01   0.318073E-01   0.507442E-01   0.641975E-01   0.696199E-01
   0.659487E-01   0.538934E-01   0.358096E-01   0.151810E-01  -0.416737E-02
  -0.189276E-01  -0.270235E-01  -0.280015E-01  -0.230047E-01  -0.143483E-01
  -0.482165E-02   0.308642E-02   0.782465E-02   0.910652E-02   0.784716E-02
   0.574180E-02   0.462124E-02   0.578372E-02   0.950837E-02   0.292025E-01
   0.248823E-01   0.206506E-01   0.170352E-01   0.143909E-01   0.128190E-01
   0.121727E-01   0.121467E-01   0.124194E-01   0.127992E-01   0.133189E-01
   0.142404E-01   0.159569E-01   0.188169E-01   0.229207E-01   0.279579E-01
   0.331487E-01   0.373244E-01   0.391475E-01   0.374250E-01   0.314399E-01
   0.212113E-01   0.760341E-02  -0.775941E-02  -0.227676E-01  -0.352371E-01
  -0.433630E-01  -0.461086E-01  -0.434341E-01  -0.363060E-01  -0.264837E-01
  -0.161300E-01  -0.733993E-02  -0.169855E-02   0.292656E-04  -0.199245E-02
  -0.678100E-02  -0.128285E-01  -0.184989E-01  -0.224274E-01  -0.238230E-01
  -0.226080E-01  -0.193665E-01  -0.151303E-01  -0.110635E-01  -0.813715E-02
  -0.687527E-02  -0.723801E-02  -0.866333E-02  -0.102489E-01  -0.110189E-01
  -0.102001E-01  -0.743380E-02  -0.286865E-02   0.288532E-02   0.892329E-02
   0.142836E-01   0.181896E-01   0.202306E-01   0.204348E-01   0.192192E-01
   0.172375E-01   0.151721E-01   0.135328E-01   0.125204E-01   0.119924E-01
   0.115373E-01   0.106303E-01   0.882108E-02   0.589140E-02   0.193354E-02
  -0.267785E-02  -0.741112E-02  -0.117597E-01  -0.154191E-01  -0.183947E-01
  -0.209958E-01  -0.237046E-01  -0.269514E-01  -0.308635E-01  -0.350697E-01
  -0.386396E-01  -0.402024E-01  -0.382401E-01  -0.314971E-01  -0.194059E-01
  -0.240702E-02   0.179375E-01   0.390988E-01   0.579940E-01   0.715793E-01
   0.774917E-01   0.745843E-01   0.632188E-01   0.452342E-01   0.235893E-01
   0.175905E-02  -0.169720E-01  -0.301495E-01  -0.365710E-01  -0.363958E-01
  -0.309339E-01  -0.221884E-01  -0.122878E-01  -0.296920E-02   0.475078E-02
   0.106408E-01   0.150622E-01   0.186027E-01   0.216717E-01   0.242026E-01
   0.382947E-01   0.338729E-01   0.297207E-01   0.263702E-01   0.241263E-01
   0.229930E-01   0.226980E-01   0.228088E-01   0.229022E-01   0.227301E-01
   0.223216E-01   0.219825E-01   0.221834E-01   0.233642E-01   0.257164E-01
   0.290110E-01   0.325401E-01   0.352038E-01   0.357363E-01   0.330227E-01
   0.264247E-01   0.160261E-01   0.272171E-02  -0.118871E-01  -0.257789E-01
  -0.369208E-01  -0.437049E-01  -0.453060E-01  -0.418734E-01  -0.345067E-01
  -0.250187E-01  -0.155407E-01  -0.806344E-02  -0.402032E-02  -0.400912E-02
  -0.771150E-02  -0.140214E-01  -0.213434E-01  -0.279834E-01  -0.325353E-01
  -0.341738E-01  -0.327903E-01  -0.289500E-01  -0.236925E-01  -0.182340E-01
  -0.136499E-01  -0.106160E-01  -0.926805E-02  -0.920716E-02  -0.964087E-02
  -0.961825E-02  -0.829577E-02  -0.516666E-02  -0.198146E-03   0.615362E-02
   0.130508E-01   0.194725E-01   0.244542E-01   0.273066E-01   0.277638E-01
   0.260253E-01   0.226862E-01   0.185780E-01   0.145612E-01   0.113238E-01
   0.923517E-02   0.828736E-02   0.813343E-02   0.820582E-02   0.787780E-02
   0.662205E-02   0.412479E-02   0.329629E-03  -0.459110E-02  -0.103174E-01
  -0.164790E-01  -0.227302E-01  -0.287731E-01  -0.343224E-01  -0.390288E-01
  -0.423986E-01  -0.437569E-01  -0.422919E-01  -0.371954E-01  -0.278842E-01
  -0.142494E-01   0.313426E-02   0.229148E-01   0.430366E-01   0.609976E-01
   0.742534E-01   0.806932E-01   0.790796E-01   0.693468E-01   0.526779E-01
   0.313325E-01   0.825450E-02  -0.134540E-01  -0.310760E-01  -0.427193E-01
  -0.475616E-01  -0.458611E-01  -0.387535E-01  -0.279080E-01  -0.151460E-01
  -0.211991E-02   0.987454E-02   0.199343E-01   0.274631E-01   0.320321E-01
   0.332693E-01   0.433769E-01   0.389952E-01   0.351778E-01   0.324242E-01
   0.309459E-01   0.306082E-01   0.309830E-01   0.314950E-01   0.316162E-01
   0.310449E-01   0.298103E-01   0.282611E-01   0.269388E-01   0.263687E-01
   0.268325E-01   0.281967E-01   0.298587E-01   0.308389E-01   0.300065E-01
   0.263858E-01   0.194595E-01   0.938478E-02  -0.294643E-02  -0.160306E-01
  -0.280394E-01  -0.372063E-01  -0.422199E-01  -0.425284E-01  -0.384779E-01
  -0.312498E-01  -0.226099E-01  -0.145290E-01  -0.876353E-02  -0.649331E-02
  -0.809694E-02  -0.131106E-01  -0.203718E-01  -0.283066E-01  -0.352892E-01
  -0.399883E-01  -0.416255E-01  -0.400935E-01  -0.359185E-01  -0.300848E-01
  -0.237718E-01  -0.180678E-01  -0.137258E-01  -0.110144E-01  -0.969117E-02
  -0.909851E-02  -0.835497E-02  -0.659467E-02  -0.319892E-02   0.203273E-02
   0.881088E-02   0.164001E-01   0.237692E-01   0.298137E-01   0.336013E-01
   0.345845E-01   0.327292E-01   0.285307E-01   0.229082E-01   0.170033E-01
   0.119259E-01   0.850734E-02   0.711825E-02   0.759373E-02   0.928286E-02
   0.112089E-01   0.123002E-01   0.116350E-01   0.864231E-02   0.321442E-02
  -0.428814E-02  -0.131303E-01  -0.223601E-01  -0.309831E-01  -0.381069E-01
  -0.430264E-01  -0.452418E-01  -0.444273E-01  -0.403864E-01  -0.330284E-01
  -0.223953E-01  -0.873931E-02   0.737055E-02   0.249571E-01   0.426092E-01
   0.585606E-01   0.708875E-01   0.778025E-01   0.779901E-01   0.709087E-01
   0.569804E-01   0.376146E-01   0.150428E-01  -0.800843E-02  -0.287444E-01
  -0.447408E-01  -0.543056E-01  -0.566979E-01  -0.521712E-01  -0.418519E-01
  -0.274983E-01  -0.112026E-01   0.489993E-02   0.188693E-01   0.291274E-01
   0.345585E-01   0.345645E-01   0.437249E-01   0.393771E-01   0.359988E-01
   0.340305E-01   0.335557E-01   0.342705E-01   0.355709E-01   0.367313E-01
   0.371218E-01   0.363951E-01   0.345841E-01   0.320771E-01   0.294736E-01
   0.273659E-01   0.261105E-01   0.256650E-01   0.255446E-01   0.249214E-01
   0.228449E-01   0.185252E-01   0.116008E-01   0.231199E-02  -0.847658E-02
  -0.194175E-01  -0.289584E-01  -0.356888E-01  -0.386701E-01  -0.376652E-01
  -0.332102E-01  -0.265097E-01  -0.191820E-01  -0.129134E-01  -0.910608E-02
  -0.859600E-02  -0.115035E-01  -0.172419E-01  -0.246728E-01  -0.323673E-01
  -0.389086E-01  -0.431700E-01  -0.445132E-01  -0.428722E-01  -0.387148E-01
  -0.328998E-01  -0.264671E-01  -0.204059E-01  -0.154499E-01  -0.119376E-01
  -0.976361E-02  -0.842744E-02  -0.716955E-02  -0.516610E-02  -0.174271E-02
   0.343825E-02   0.102593E-01   0.181295E-01   0.260767E-01   0.329377E-01
   0.376102E-01   0.393097E-01   0.377723E-01   0.333496E-01   0.269637E-01
   0.199244E-01   0.136442E-01   0.931428E-02   0.762023E-02   0.856880E-02
   0.114730E-01   0.151046E-01   0.179795E-01   0.187100E-01   0.163347E-01
   0.105485E-01   0.177582E-02  -0.892542E-02  -0.200993E-01  -0.302007E-01
  -0.378969E-01  -0.422865E-01  -0.429918E-01  -0.401151E-01  -0.340937E-01
  -0.255143E-01  -0.149535E-01  -0.289783E-02   0.102352E-01   0.239924E-01
   0.377462E-01   0.505871E-01   0.613079E-01   0.685122E-01   0.708413E-01
   0.672742E-01   0.574253E-01   0.417580E-01   0.216462E-01  -0.749391E-03
  -0.227765E-01  -0.417057E-01  -0.551791E-01  -0.616037E-01  -0.604107E-01
  -0.521373E-01  -0.383209E-01  -0.212384E-01  -0.354475E-02   0.121227E-01
   0.235108E-01   0.290410E-01   0.279948E-01   0.395906E-01   0.351562E-01
   0.321838E-01   0.310374E-01   0.316504E-01   0.335322E-01   0.358958E-01
   0.378709E-01   0.387392E-01   0.381224E-01   0.360660E-01   0.329931E-01
   0.295434E-01   0.263477E-01   0.238061E-01   0.219417E-01   0.203771E-01
   0.184429E-01   0.153906E-01   0.106466E-01   0.403290E-02  -0.411419E-02
  -0.129661E-01  -0.213643E-01  -0.280835E-01  -0.321263E-01  -0.329741E-01
  -0.307260E-01  -0.260940E-01  -0.202532E-01  -0.145894E-01  -0.104041E-01
  -0.864937E-02  -0.974881E-02  -0.135404E-01  -0.193433E-01  -0.261231E-01
  -0.327129E-01  -0.380371E-01  -0.412965E-01  -0.420820E-01  -0.404076E-01
  -0.366654E-01  -0.315207E-01  -0.257711E-01  -0.201922E-01  -0.153962E-01
  -0.117224E-01  -0.917862E-02  -0.744385E-02  -0.593916E-02  -0.395902E-02
  -0.844234E-03   0.383616E-02   0.101353E-01   0.176523E-01   0.255603E-01
   0.327460E-01   0.380424E-01   0.405047E-01   0.396652E-01   0.356949E-01
   0.294212E-01   0.221796E-01   0.155245E-01   0.108612E-01   0.909108E-02
   0.103628E-01   0.140025E-01   0.186513E-01   0.225829E-01   0.241280E-01
   0.220967E-01   0.160912E-01   0.662551E-02  -0.498002E-02  -0.168997E-01
  -0.272204E-01  -0.343646E-01  -0.374086E-01  -0.362183E-01  -0.313768E-01
  -0.239379E-01  -0.150885E-01  -0.582492E-02   0.326074E-02   0.120242E-01
   0.206382E-01   0.293378E-01   0.381319E-01   0.465836E-01   0.537416E-01
   0.582603E-01   0.586906E-01   0.538695E-01   0.433023E-01   0.274312E-01
   0.770559E-02  -0.135784E-01  -0.336452E-01  -0.497366E-01  -0.596323E-01
  -0.620775E-01  -0.570301E-01  -0.456754E-01  -0.302127E-01  -0.134602E-01
   0.163869E-02   0.125144E-01   0.173869E-01   0.155327E-01   0.321323E-01
   0.274450E-01   0.247590E-01   0.243511E-01   0.259932E-01   0.290034E-01
   0.324194E-01   0.352451E-01   0.366997E-01   0.363989E-01   0.344152E-01
   0.312060E-01   0.274322E-01   0.237281E-01   0.204940E-01   0.177761E-01
   0.152701E-01   0.124469E-01   0.875852E-02   0.386014E-02  -0.222378E-02
  -0.904294E-02  -0.157954E-01  -0.215142E-01  -0.253146E-01  -0.266318E-01
  -0.253831E-01  -0.220082E-01  -0.173794E-01  -0.126060E-01  -0.878700E-02
  -0.677683E-02  -0.701977E-02  -0.948854E-02  -0.137308E-01  -0.190005E-01
  -0.244317E-01  -0.292102E-01  -0.327043E-01  -0.345367E-01  -0.345969E-01
  -0.330087E-01  -0.300727E-01  -0.262032E-01  -0.218670E-01  -0.175263E-01
  -0.135812E-01  -0.103107E-01  -0.781552E-02  -0.597902E-02  -0.446482E-02
  -0.276767E-02  -0.322596E-03   0.334227E-02   0.844314E-02   0.148153E-01
   0.218717E-01   0.286749E-01   0.341234E-01   0.372158E-01   0.373294E-01
   0.344322E-01   0.291604E-01   0.227204E-01   0.166241E-01   0.123156E-01
   0.107842E-01   0.122696E-01   0.161513E-01   0.210644E-01   0.252249E-01
   0.268868E-01   0.248126E-01   0.186299E-01   0.897084E-02  -0.264621E-02
  -0.141698E-01  -0.235092E-01  -0.290378E-01  -0.299703E-01  -0.265123E-01
  -0.197459E-01  -0.112885E-01  -0.282539E-02   0.434759E-02   0.963984E-02
   0.132525E-01   0.160141E-01   0.190184E-01   0.231764E-01   0.288175E-01
   0.354654E-01   0.418604E-01   0.462322E-01   0.467559E-01   0.420673E-01
   0.317015E-01   0.163288E-01  -0.227763E-02  -0.215452E-01  -0.386076E-01
  -0.508943E-01  -0.566674E-01  -0.553830E-01  -0.478007E-01  -0.358200E-01
  -0.220899E-01  -0.947756E-02  -0.513037E-03   0.308074E-02   0.684528E-03
   0.231512E-01   0.180798E-01   0.155476E-01   0.157348E-01   0.182471E-01
   0.222179E-01   0.265287E-01   0.300883E-01   0.320905E-01   0.321790E-01
   0.304772E-01   0.274825E-01   0.238620E-01   0.202199E-01   0.169086E-01
   0.139434E-01   0.110429E-01   0.777804E-02   0.377793E-02  -0.107984E-02
  -0.655877E-02  -0.120736E-01  -0.168222E-01  -0.200017E-01  -0.210438E-01
  -0.197965E-01  -0.165980E-01  -0.122163E-01  -0.767216E-02  -0.399598E-02
  -0.198608E-02  -0.203556E-02  -0.407088E-02  -0.761151E-02  -0.119246E-01
  -0.162231E-01  -0.198486E-01  -0.223900E-01  -0.237141E-01  -0.239164E-01
  -0.232213E-01  -0.218763E-01  -0.200773E-01  -0.179464E-01  -0.155583E-01
  -0.129911E-01  -0.103689E-01  -0.786664E-02  -0.566788E-02  -0.388744E-02
  -0.249150E-02  -0.125471E-02   0.214740E-03   0.237379E-02   0.558859E-02
   0.997099E-02   0.152664E-01   0.208434E-01   0.258072E-01   0.292206E-01
   0.303753E-01   0.290335E-01   0.255586E-01   0.208790E-01   0.162776E-01
   0.130511E-01   0.121319E-01   0.137818E-01   0.174568E-01   0.218979E-01
   0.254389E-01   0.264582E-01   0.238504E-01   0.173866E-01   0.784883E-02
  -0.310708E-02  -0.133381E-01  -0.207493E-01  -0.238347E-01  -0.220727E-01
  -0.160633E-01  -0.736523E-02   0.192636E-02   0.974563E-02   0.146080E-01
   0.159945E-01   0.144595E-01   0.114329E-01   0.877096E-02   0.818272E-02
   0.106942E-01   0.163007E-01   0.239070E-01   0.315746E-01   0.370113E-01
   0.381735E-01   0.338203E-01   0.238743E-01   0.949539E-02  -0.715112E-02
  -0.233710E-01  -0.365423E-01  -0.446938E-01  -0.469236E-01  -0.435655E-01
  -0.360738E-01  -0.266658E-01  -0.178126E-01  -0.116983E-01  -0.976654E-02
  -0.124454E-01   0.146873E-01   0.920655E-02   0.675386E-02   0.740145E-02
   0.105877E-01   0.152725E-01   0.202077E-01   0.242447E-01   0.265944E-01
   0.269697E-01   0.255760E-01   0.229655E-01   0.198069E-01   0.166485E-01
   0.137524E-01   0.110486E-01   0.821996E-02   0.488399E-02   0.804543E-03
  -0.394232E-02  -0.891043E-02  -0.133599E-01  -0.164497E-01  -0.174885E-01
  -0.161658E-01  -0.126870E-01  -0.776623E-02  -0.247177E-02   0.203450E-02
   0.478900E-02   0.526582E-02   0.349481E-02   0.263773E-04  -0.424277E-02
  -0.832772E-02  -0.114189E-01  -0.130739E-01  -0.132867E-01  -0.124214E-01
  -0.110433E-01  -0.970837E-02  -0.878184E-02  -0.834365E-02  -0.820522E-02
  -0.802271E-02  -0.745921E-02  -0.633314E-02  -0.469705E-02  -0.281808E-02
  -0.106825E-02   0.233233E-03   0.964534E-03   0.127467E-02   0.155242E-02
   0.229514E-02   0.391952E-02   0.658133E-02   0.100722E-01   0.138397E-01
   0.171344E-01   0.192453E-01   0.197470E-01   0.186740E-01   0.165534E-01
   0.142713E-01   0.128021E-01   0.128775E-01   0.147013E-01   0.178098E-01
   0.211361E-01   0.232806E-01   0.229196E-01   0.192383E-01   0.122555E-01
   0.293143E-02  -0.699250E-02  -0.153945E-01  -0.203151E-01  -0.204947E-01
  -0.157513E-01  -0.708418E-02   0.353726E-02   0.136552E-01   0.209499E-01
   0.238436E-01   0.219175E-01   0.160234E-01   0.805806E-02   0.456527E-03
  -0.445889E-02  -0.510117E-02  -0.104613E-02   0.684694E-02   0.166503E-01
   0.258579E-01   0.320175E-01   0.333406E-01   0.291317E-01   0.199367E-01
   0.738029E-02  -0.625194E-02  -0.185726E-01  -0.276470E-01  -0.324080E-01
  -0.328386E-01  -0.298930E-01  -0.251937E-01  -0.205909E-01  -0.176997E-01
  -0.175236E-01  -0.202435E-01   0.856374E-02   0.279183E-02   0.451318E-03
   0.149146E-02   0.518109E-02   0.103199E-01   0.155562E-01   0.197207E-01
   0.220833E-01   0.224671E-01   0.211949E-01   0.188972E-01   0.162524E-01
   0.137441E-01   0.115169E-01   0.937229E-02   0.690314E-02   0.371426E-02
  -0.349975E-03  -0.505516E-02  -0.976258E-02  -0.135658E-01  -0.155425E-01
  -0.150448E-01  -0.119359E-01  -0.669287E-02  -0.334066E-03   0.581556E-02
   0.104592E-01   0.126670E-01   0.121190E-01   0.918161E-02   0.479224E-02
   0.188200E-03  -0.344148E-02  -0.527787E-02  -0.507457E-02  -0.318489E-02
  -0.412093E-03   0.226519E-02   0.400398E-02   0.434716E-02   0.333812E-02
   0.146995E-02  -0.507517E-03  -0.185455E-02  -0.209279E-02  -0.115887E-02
   0.587398E-03   0.249890E-02   0.387228E-02   0.419448E-02   0.332135E-02
   0.152892E-02  -0.578333E-03  -0.226934E-02  -0.292841E-02  -0.225417E-02
  -0.347586E-03   0.234011E-02   0.517994E-02   0.759583E-02   0.926950E-02
   0.102436E-01   0.108815E-01   0.116927E-01   0.130838E-01   0.151236E-01
   0.174163E-01   0.191426E-01   0.192760E-01   0.169212E-01   0.116725E-01
   0.387296E-02  -0.532363E-02  -0.141348E-01  -0.205478E-01  -0.228383E-01
  -0.200683E-01  -0.124175E-01  -0.123925E-02   0.111922E-01   0.221956E-01
   0.293287E-01   0.310017E-01   0.268907E-01   0.180397E-01   0.661773E-02
  -0.460842E-02  -0.129507E-01  -0.164505E-01  -0.143372E-01  -0.718419E-02
   0.327158E-02   0.145862E-01   0.242167E-01   0.301194E-01   0.311896E-01
   0.274429E-01   0.199113E-01   0.103026E-01   0.527688E-03  -0.777236E-02
  -0.135802E-01  -0.166594E-01  -0.174952E-01  -0.170557E-01  -0.164547E-01
  -0.166128E-01  -0.180035E-01  -0.205409E-01   0.598178E-02   0.172702E-03
  -0.190555E-02  -0.444202E-03   0.365302E-02   0.903572E-02   0.142693E-01
   0.181911E-01   0.201620E-01   0.201485E-01   0.186224E-01   0.163225E-01
   0.139590E-01   0.119631E-01   0.103585E-01   0.879788E-02   0.674476E-02
   0.373789E-02  -0.357529E-03  -0.520247E-02  -0.999989E-02  -0.136799E-01
  -0.152041E-01  -0.138967E-01  -0.969657E-02  -0.324528E-02   0.422845E-02
   0.112028E-01   0.162565E-01   0.184483E-01   0.175715E-01   0.142048E-01
   0.954319E-02   0.505531E-02   0.206783E-02   0.139724E-02   0.313686E-02
   0.665886E-02   0.108272E-01   0.143536E-01   0.161877E-01   0.158228E-01
   0.134277E-01   0.976861E-02   0.595080E-02   0.306269E-02   0.183523E-02
   0.242040E-02   0.435464E-02   0.671407E-02   0.840929E-02   0.852567E-02
   0.660396E-02   0.277740E-02  -0.227093E-02  -0.751031E-02  -0.118552E-01
  -0.144553E-01  -0.148949E-01  -0.132490E-01  -0.999115E-02  -0.579895E-02
  -0.133245E-02   0.293412E-02   0.677214E-02   0.101379E-01   0.130271E-01
   0.153131E-01   0.166486E-01   0.164867E-01   0.142342E-01   0.949926E-02
   0.235152E-02  -0.650530E-02  -0.157292E-01  -0.235410E-01  -0.281035E-01
  -0.279890E-01  -0.226105E-01  -0.124833E-01   0.771561E-03   0.147111E-01
   0.265856E-01   0.339651E-01   0.353183E-01   0.303935E-01   0.202980E-01
   0.725226E-02  -0.592177E-02  -0.164483E-01  -0.222186E-01  -0.222324E-01
  -0.167592E-01  -0.719292E-02   0.434399E-02   0.155340E-01   0.243912E-01
   0.296525E-01   0.309503E-01   0.287482E-01   0.240862E-01   0.182254E-01
   0.123021E-01   0.708044E-02   0.285784E-02  -0.475214E-03  -0.326266E-02
  -0.586691E-02  -0.848250E-02  -0.110340E-01  -0.131814E-01   0.725948E-02
   0.175112E-02   0.170957E-03   0.217252E-02   0.667747E-02   0.121916E-01
   0.172077E-01   0.205814E-01   0.217769E-01   0.209198E-01   0.186526E-01
   0.158503E-01   0.132898E-01   0.113834E-01   0.100613E-01   0.883645E-02
   0.702973E-02   0.407536E-02  -0.197962E-03  -0.541034E-02  -0.106594E-01
  -0.147366E-01  -0.164712E-01  -0.150984E-01  -0.105346E-01  -0.346877E-02
   0.477006E-02   0.125396E-01   0.183149E-01   0.210999E-01   0.206968E-01
   0.177518E-01   0.135617E-01   0.969290E-02   0.752737E-02   0.786496E-02
   0.107015E-01   0.152458E-01   0.201690E-01   0.240100E-01   0.256156E-01
   0.244822E-01   0.208989E-01   0.158509E-01   0.107144E-01   0.683706E-02
   0.513003E-02   0.579308E-02   0.825329E-02   0.113322E-01   0.135898E-01
   0.137409E-01   0.110248E-01   0.542152E-02  -0.233838E-02  -0.109659E-01
  -0.189430E-01  -0.248897E-01  -0.278680E-01  -0.275453E-01  -0.241913E-01
  -0.185324E-01  -0.115278E-01  -0.414640E-02   0.278953E-02   0.866137E-02
   0.130223E-01   0.155215E-01   0.158439E-01   0.137150E-01   0.898872E-02
   0.179441E-02  -0.731457E-02  -0.172847E-01  -0.266193E-01  -0.335933E-01
  -0.365974E-01  -0.345344E-01  -0.271612E-01  -0.152702E-01  -0.637085E-03
   0.142772E-01   0.268151E-01   0.346911E-01   0.365010E-01   0.320428E-01
   0.223649E-01   0.952978E-02  -0.384875E-02  -0.151776E-01  -0.224237E-01
  -0.244940E-01  -0.213748E-01  -0.140166E-01  -0.401731E-02   0.679758E-02
   0.167819E-01   0.247627E-01   0.301661E-01   0.329711E-01   0.335389E-01
   0.323922E-01   0.300230E-01   0.267843E-01   0.228849E-01   0.184680E-01
   0.137228E-01   0.897516E-02   0.471080E-02   0.151491E-02  -0.562957E-04
   0.117771E-01   0.690817E-02   0.608248E-02   0.879362E-02   0.137924E-01
   0.194450E-01   0.241703E-01   0.268335E-01   0.269890E-01   0.249113E-01
   0.214158E-01   0.175335E-01   0.141474E-01   0.117056E-01   0.101003E-01
   0.874961E-02   0.684975E-02   0.371509E-02  -0.910133E-03  -0.667432E-02
  -0.126411E-01  -0.175142E-01  -0.200024E-01  -0.192138E-01  -0.149581E-01
  -0.785688E-02   0.779187E-03   0.927862E-02   0.160512E-01   0.200155E-01
   0.208852E-01   0.192281E-01   0.162778E-01   0.135534E-01   0.123985E-01
   0.135764E-01   0.170435E-01   0.219664E-01   0.269787E-01   0.306002E-01
   0.316912E-01   0.298069E-01   0.253430E-01   0.194299E-01   0.136054E-01
   0.936064E-02   0.769551E-02   0.881127E-02   0.120315E-01   0.159741E-01
   0.189238E-01   0.193015E-01   0.160969E-01   0.915014E-02  -0.791784E-03
  -0.122481E-01  -0.233532E-01  -0.322800E-01  -0.376281E-01  -0.386826E-01
  -0.354957E-01  -0.287961E-01  -0.197746E-01  -0.982094E-02  -0.284524E-03
   0.769157E-02   0.132488E-01   0.158238E-01   0.151297E-01   0.111491E-01
   0.415676E-02  -0.523301E-02  -0.160303E-01  -0.268894E-01  -0.362233E-01
  -0.424223E-01  -0.441509E-01  -0.406578E-01  -0.320173E-01  -0.192234E-01
  -0.408720E-02   0.110596E-01   0.238025E-01   0.321247E-01   0.348183E-01
   0.317243E-01   0.237437E-01   0.126191E-01   0.545623E-03  -0.102904E-01
  -0.181311E-01  -0.219302E-01  -0.214477E-01  -0.171567E-01  -0.100146E-01
  -0.117850E-02   0.825073E-02   0.173926E-01   0.256369E-01   0.325966E-01
   0.380124E-01   0.416676E-01   0.433595E-01   0.429432E-01   0.404304E-01
   0.360981E-01   0.305503E-01   0.246895E-01   0.195828E-01   0.162460E-01
   0.153983E-01   0.181422E-01   0.141606E-01   0.142856E-01   0.178640E-01
   0.234914E-01   0.294013E-01   0.339278E-01   0.359160E-01   0.349694E-01
   0.314710E-01   0.263836E-01   0.208981E-01   0.160407E-01   0.123611E-01
   0.979592E-02   0.774516E-02   0.533307E-02   0.176637E-02  -0.332754E-02
  -0.969442E-02  -0.164504E-01  -0.222900E-01  -0.258466E-01  -0.260966E-01
  -0.226842E-01  -0.160632E-01  -0.740857E-02   0.168239E-02   0.961281E-02
   0.152102E-01   0.180258E-01   0.184196E-01   0.174082E-01   0.163196E-01
   0.163614E-01   0.182337E-01   0.219039E-01   0.266123E-01   0.311082E-01
   0.340446E-01   0.344106E-01   0.318716E-01   0.269075E-01   0.207077E-01
   0.148449E-01   0.108236E-01   0.963124E-02   0.114252E-01   0.154457E-01
   0.201848E-01   0.237662E-01   0.244341E-01   0.210191E-01   0.132582E-01
   0.188890E-02  -0.115018E-01  -0.248268E-01  -0.359513E-01  -0.431357E-01
  -0.453649E-01  -0.424995E-01  -0.352379E-01  -0.249195E-01  -0.132396E-01
  -0.194789E-02   0.740503E-02   0.136398E-01   0.160346E-01   0.143452E-01
   0.878657E-02  -0.185467E-05  -0.110011E-01  -0.228784E-01  -0.340932E-01
  -0.430573E-01  -0.483475E-01  -0.489442E-01  -0.444480E-01  -0.352156E-01
  -0.223680E-01  -0.764551E-02   0.687445E-02   0.191452E-01   0.275242E-01
   0.310672E-01   0.296753E-01   0.240636E-01   0.155656E-01   0.583037E-02
  -0.350928E-02  -0.111151E-01  -0.161097E-01  -0.181104E-01  -0.171485E-01
  -0.135259E-01  -0.767022E-02  -0.392450E-04   0.890068E-02   0.186346E-01
   0.285365E-01   0.378359E-01   0.456569E-01   0.511441E-01   0.536526E-01
   0.529506E-01   0.493619E-01   0.437879E-01   0.375759E-01   0.322480E-01
   0.291492E-01   0.291043E-01   0.245335E-01   0.215222E-01   0.226607E-01
   0.271858E-01   0.335722E-01   0.399353E-01   0.445097E-01   0.460752E-01
   0.442167E-01   0.393539E-01   0.325424E-01   0.251129E-01   0.182599E-01
   0.127034E-01   0.852224E-02   0.520224E-02   0.187886E-02  -0.230764E-02
  -0.785895E-02  -0.146809E-01  -0.220378E-01  -0.287172E-01  -0.333565E-01
  -0.348337E-01  -0.326038E-01  -0.268774E-01  -0.185863E-01  -0.914507E-02
  -0.780789E-04   0.737643E-02   0.125683E-01   0.155556E-01   0.170097E-01
   0.179400E-01   0.193252E-01   0.217688E-01   0.252854E-01   0.292875E-01
   0.327748E-01   0.346698E-01   0.341937E-01   0.311638E-01   0.261153E-01
   0.202033E-01   0.149043E-01   0.116008E-01   0.111662E-01   0.136722E-01
   0.183076E-01   0.235372E-01   0.274652E-01   0.283089E-01   0.248600E-01
   0.168127E-01   0.487762E-02  -0.934607E-02  -0.237024E-01  -0.359298E-01
  -0.441219E-01  -0.470928E-01  -0.445750E-01  -0.372213E-01  -0.264324E-01
  -0.140668E-01  -0.210470E-02   0.766369E-02   0.138767E-01   0.157435E-01
   0.130927E-01   0.634370E-02  -0.357683E-02  -0.153561E-01  -0.274447E-01
  -0.382291E-01  -0.462229E-01  -0.502615E-01  -0.496770E-01  -0.444191E-01
  -0.350914E-01  -0.228800E-01  -0.937515E-02   0.368579E-02   0.147073E-01
   0.224939E-01   0.264216E-01   0.264884E-01   0.232384E-01   0.175887E-01
   0.106127E-01   0.333891E-02  -0.338376E-02  -0.893217E-02  -0.128750E-01
  -0.148961E-01  -0.147246E-01  -0.121165E-01  -0.690785E-02   0.873480E-03
   0.108797E-01   0.223588E-01   0.341692E-01   0.449203E-01   0.532282E-01
   0.580294E-01   0.588703E-01   0.560794E-01   0.507579E-01   0.445668E-01
   0.393481E-01   0.366684E-01   0.374042E-01   0.291405E-01   0.269813E-01
   0.290170E-01   0.344377E-01   0.416530E-01   0.486891E-01   0.536704E-01
   0.552579E-01   0.529325E-01   0.470532E-01   0.386837E-01   0.292476E-01
   0.201128E-01   0.122292E-01   0.591884E-02   0.872124E-03  -0.365758E-02
  -0.852929E-02  -0.143636E-01  -0.212758E-01  -0.287748E-01  -0.358589E-01
  -0.412777E-01  -0.438812E-01  -0.429500E-01  -0.384088E-01  -0.308589E-01
  -0.214256E-01  -0.114660E-01  -0.222711E-02   0.544323E-02   0.112506E-01
   0.154336E-01   0.185834E-01   0.213693E-01   0.242607E-01   0.273390E-01
   0.302602E-01   0.323797E-01   0.329994E-01   0.316548E-01   0.283459E-01
   0.236301E-01   0.185375E-01   0.143222E-01   0.121157E-01   0.125798E-01
   0.156639E-01   0.205419E-01   0.257572E-01   0.295473E-01   0.302683E-01
   0.268116E-01   0.189066E-01   0.723284E-02  -0.668767E-02  -0.207896E-01
  -0.328829E-01  -0.410929E-01  -0.442225E-01  -0.419650E-01  -0.349306E-01
  -0.244988E-01  -0.125401E-01  -0.107468E-02   0.806181E-02   0.134898E-01
   0.144583E-01   0.109070E-01   0.342793E-02  -0.685563E-02  -0.184651E-01
  -0.297746E-01  -0.392270E-01  -0.455366E-01  -0.478569E-01  -0.458897E-01
  -0.399195E-01  -0.307595E-01  -0.196148E-01  -0.788190E-02   0.307839E-02
   0.121507E-01   0.186126E-01   0.221921E-01   0.230268E-01   0.215462E-01
   0.183172E-01   0.139022E-01   0.877314E-02   0.330314E-02  -0.217232E-02
  -0.725923E-02  -0.114254E-01  -0.139865E-01  -0.141869E-01  -0.113699E-01
  -0.519575E-02   0.416057E-02   0.159062E-01   0.286779E-01   0.407573E-01
   0.504174E-01   0.563239E-01   0.578816E-01   0.554247E-01   0.501823E-01
   0.440085E-01   0.389322E-01   0.366367E-01   0.380051E-01   0.305878E-01
   0.289748E-01   0.316087E-01   0.377189E-01   0.457275E-01   0.536196E-01
   0.594105E-01   0.615933E-01   0.594534E-01   0.531754E-01   0.437246E-01
   0.325428E-01   0.211507E-01   0.107668E-01   0.204604E-02  -0.499745E-02
  -0.108743E-01  -0.163559E-01  -0.221490E-01  -0.286082E-01  -0.355732E-01
  -0.423737E-01  -0.479972E-01  -0.513664E-01  -0.516396E-01  -0.484483E-01
  -0.420038E-01  -0.330475E-01  -0.226666E-01  -0.120334E-01  -0.214863E-02
   0.633969E-02   0.131960E-01   0.185307E-01   0.226419E-01   0.258281E-01
   0.282384E-01   0.298133E-01   0.303332E-01   0.295559E-01   0.273897E-01
   0.240364E-01   0.200439E-01   0.162381E-01   0.135405E-01   0.127169E-01
   0.141303E-01   0.175723E-01   0.222334E-01   0.268323E-01   0.298837E-01
   0.300428E-01   0.264416E-01   0.189322E-01   0.817454E-02  -0.445805E-02
  -0.171340E-01  -0.279226E-01  -0.351763E-01  -0.378506E-01  -0.356992E-01
  -0.293057E-01  -0.199573E-01  -0.939440E-02   0.507765E-03   0.806048E-02
   0.120296E-01   0.118096E-01   0.748473E-02  -0.220492E-03  -0.100846E-01
  -0.205960E-01  -0.301902E-01  -0.374825E-01  -0.414649E-01  -0.416381E-01
  -0.380627E-01  -0.313189E-01  -0.223845E-01  -0.124502E-01  -0.270898E-02
   0.583945E-02   0.125276E-01   0.170754E-01   0.195525E-01   0.202646E-01
   0.196020E-01   0.178973E-01   0.153409E-01   0.119803E-01   0.780568E-02
   0.288989E-02  -0.246914E-02  -0.766416E-02  -0.117998E-01  -0.138360E-01
  -0.128310E-01  -0.822258E-02  -0.652758E-04   0.108586E-01   0.231082E-01
   0.348400E-01   0.442029E-01   0.497780E-01   0.509459E-01   0.480760E-01
   0.424716E-01   0.360691E-01   0.309571E-01   0.288359E-01   0.305584E-01
   0.282430E-01   0.267440E-01   0.295338E-01   0.359813E-01   0.446175E-01
   0.534541E-01   0.604194E-01   0.638051E-01   0.626186E-01   0.567566E-01
   0.469660E-01   0.346109E-01   0.213145E-01   0.857222E-02  -0.256375E-02
  -0.116525E-01  -0.188536E-01  -0.247536E-01  -0.300919E-01  -0.354684E-01
  -0.411173E-01  -0.468086E-01  -0.518959E-01  -0.554918E-01  -0.567137E-01
  -0.549287E-01  -0.499302E-01  -0.420025E-01  -0.318636E-01  -0.205112E-01
  -0.901954E-02   0.165395E-02   0.108062E-01   0.180434E-01   0.232554E-01
   0.265360E-01   0.280868E-01   0.281422E-01   0.269394E-01   0.247331E-01
   0.218386E-01   0.186698E-01   0.157413E-01   0.136157E-01   0.127972E-01
   0.135950E-01   0.159986E-01   0.196057E-01   0.236394E-01   0.270638E-01
   0.287840E-01   0.278873E-01   0.238707E-01   0.167958E-01   0.732938E-02
  -0.334600E-02  -0.137384E-01  -0.223257E-01  -0.278493E-01  -0.295591E-01
  -0.273595E-01  -0.218275E-01  -0.141040E-01  -0.568127E-02   0.186679E-02
   0.716019E-02   0.924446E-02   0.773988E-02   0.288760E-02  -0.450944E-02
  -0.132357E-01  -0.218741E-01  -0.290422E-01  -0.336157E-01  -0.349013E-01
  -0.327327E-01  -0.274736E-01  -0.199273E-01  -0.111723E-01  -0.235409E-02
   0.552228E-02   0.117564E-01   0.160378E-01   0.184351E-01   0.192961E-01
   0.190883E-01   0.182277E-01   0.169471E-01   0.152451E-01   0.129349E-01
   0.977943E-02   0.567047E-02   0.791596E-03  -0.429713E-02  -0.869580E-02
  -0.113312E-01  -0.112207E-01  -0.776666E-02  -0.993860E-03   0.834791E-02
   0.188655E-01   0.287876E-01   0.363592E-01   0.402701E-01   0.400024E-01
   0.359973E-01   0.295828E-01   0.226694E-01   0.172808E-01   0.150380E-01
   0.167328E-01   0.223362E-01   0.204863E-01   0.229200E-01   0.292469E-01
   0.382129E-01   0.479434E-01   0.563265E-01   0.614480E-01   0.619798E-01
   0.574319E-01   0.482151E-01   0.355058E-01   0.209518E-01   0.629688E-02
  -0.698349E-02  -0.179502E-01  -0.263146E-01  -0.323826E-01  -0.368574E-01
  -0.405614E-01  -0.441559E-01  -0.479315E-01  -0.517199E-01  -0.549423E-01
  -0.567738E-01  -0.563752E-01  -0.531283E-01  -0.468154E-01  -0.377018E-01
  -0.265069E-01  -0.142776E-01  -0.219972E-02   0.860486E-02   0.172531E-01
   0.232143E-01   0.263501E-01   0.268855E-01   0.253297E-01   0.223709E-01
   0.187681E-01   0.152554E-01   0.124644E-01   0.108667E-01   0.107305E-01
   0.120926E-01   0.147457E-01   0.182483E-01   0.219657E-01   0.251461E-01
   0.270286E-01   0.269722E-01   0.245825E-01   0.198116E-01   0.130037E-01
   0.487121E-02  -0.360133E-02  -0.113143E-01  -0.172419E-01  -0.206181E-01
  -0.210813E-01  -0.187498E-01  -0.142093E-01  -0.841650E-02  -0.253296E-02
   0.227749E-02   0.505277E-02   0.520087E-02   0.260351E-02  -0.236250E-02
  -0.888907E-02  -0.158748E-01  -0.221128E-01  -0.264974E-01  -0.282124E-01
  -0.268687E-01  -0.225656E-01  -0.158643E-01  -0.767586E-02   0.912252E-03
   0.883930E-02   0.152601E-01   0.196798E-01   0.220054E-01   0.225039E-01
   0.216796E-01   0.201052E-01   0.182526E-01   0.163726E-01   0.144577E-01
   0.123005E-01   0.962985E-02   0.628319E-02   0.235777E-02  -0.171459E-02
  -0.520433E-02  -0.723631E-02  -0.702446E-02  -0.412618E-02   0.135936E-02
   0.871687E-02   0.167026E-01   0.237884E-01   0.285108E-01   0.298391E-01
   0.274629E-01   0.219161E-01   0.144926E-01   0.696331E-02   0.115978E-02
  -0.147199E-02  -0.231989E-03   0.138709E-01   0.112762E-01   0.128607E-01
   0.185628E-01   0.274479E-01   0.378557E-01   0.477089E-01   0.549193E-01
   0.578041E-01   0.554199E-01   0.477408E-01   0.356422E-01   0.206957E-01
   0.482634E-02  -0.100885E-01  -0.225847E-01  -0.318608E-01  -0.378588E-01
  -0.411682E-01  -0.427833E-01  -0.437843E-01  -0.450216E-01  -0.468833E-01
  -0.492006E-01  -0.513077E-01  -0.522376E-01  -0.509984E-01  -0.468594E-01
  -0.395756E-01  -0.294958E-01  -0.175307E-01  -0.499142E-02   0.666267E-02
   0.161065E-01   0.223995E-01   0.251511E-01   0.245701E-01   0.213948E-01
   0.167263E-01   0.118041E-01   0.777313E-02   0.548784E-02   0.538505E-02
   0.744278E-02   0.112222E-01   0.159760E-01   0.207975E-01   0.247802E-01
   0.271636E-01   0.274432E-01   0.254342E-01   0.212851E-01   0.154437E-01
   0.858493E-02   0.151040E-02  -0.496523E-02  -0.101276E-01  -0.134612E-01
  -0.147205E-01  -0.139640E-01  -0.115452E-01  -0.806031E-02  -0.425921E-02
  -0.930279E-03   0.122421E-02   0.170361E-02   0.296991E-03  -0.287149E-02
  -0.734965E-02  -0.124184E-01  -0.171999E-01  -0.207976E-01  -0.224458E-01
  -0.216430E-01  -0.182456E-01  -0.125013E-01  -0.501508E-02   0.335063E-02
   0.116221E-01   0.188808E-01   0.244156E-01   0.278295E-01   0.290787E-01
   0.284359E-01   0.263898E-01   0.235075E-01   0.202959E-01   0.170995E-01
   0.140614E-01   0.111555E-01   0.827791E-02   0.536540E-02   0.249920E-02
  -0.449580E-04  -0.182522E-02  -0.234125E-02  -0.119537E-02   0.173882E-02
   0.619494E-02   0.114860E-01   0.165936E-01   0.203657E-01   0.217807E-01
   0.202126E-01   0.156254E-01   0.863755E-02   0.430097E-03  -0.748877E-02
  -0.136097E-01  -0.167593E-01  -0.163633E-01   0.436114E-02   0.786470E-03
   0.113051E-02   0.572105E-02   0.140344E-01   0.247308E-01   0.358678E-01
   0.452557E-01   0.508861E-01   0.513398E-01   0.460841E-01   0.355900E-01
   0.212371E-01   0.502747E-02  -0.108310E-01  -0.243755E-01  -0.342707E-01
  -0.400361E-01  -0.420685E-01  -0.414588E-01  -0.396541E-01  -0.380520E-01
  -0.376283E-01  -0.386920E-01  -0.408252E-01  -0.430210E-01  -0.439783E-01
  -0.424778E-01  -0.377403E-01  -0.296752E-01  -0.189571E-01  -0.691048E-02
   0.476821E-02   0.143828E-01   0.206124E-01   0.228009E-01   0.210932E-01
   0.163902E-01   0.101382E-01   0.400600E-02  -0.474295E-03  -0.221998E-02
  -0.799056E-03   0.351735E-02   0.985243E-02   0.169392E-01   0.233990E-01
   0.280196E-01   0.299757E-01   0.289530E-01   0.251613E-01   0.192481E-01
   0.121404E-01   0.485663E-02  -0.167338E-02  -0.674823E-02  -0.997550E-02
  -0.112898E-01  -0.109161E-01  -0.929547E-02  -0.699080E-02  -0.459199E-02
  -0.263198E-02  -0.152225E-02  -0.151010E-02  -0.265747E-02  -0.483954E-02
  -0.776127E-02  -0.109905E-01  -0.140063E-01  -0.162604E-01  -0.172466E-01
  -0.165726E-01  -0.140229E-01  -0.960320E-02  -0.355672E-02   0.365410E-02
   0.114009E-01   0.189712E-01   0.256661E-01   0.308967E-01   0.342623E-01
   0.355949E-01   0.349630E-01   0.326369E-01   0.290235E-01   0.245905E-01
   0.197951E-01   0.150350E-01   0.106274E-01   0.681631E-02   0.379478E-02
   0.172814E-02   0.760887E-03   0.998504E-03   0.246455E-02   0.504546E-02
   0.844354E-02   0.121615E-01   0.155361E-01   0.178262E-01   0.183444E-01
   0.166060E-01   0.124598E-01   0.616310E-02  -0.162276E-02  -0.992574E-02
  -0.176287E-01  -0.236731E-01  -0.272546E-01  -0.279638E-01  -0.452704E-02
  -0.910765E-02  -0.102360E-01  -0.717280E-02   0.363683E-04   0.104750E-01
   0.224543E-01   0.337948E-01   0.422421E-01   0.459306E-01   0.437928E-01
   0.358124E-01   0.230571E-01   0.747193E-02  -0.852426E-02  -0.225516E-01
  -0.327703E-01  -0.382511E-01  -0.391272E-01  -0.364911E-01  -0.320639E-01
  -0.277227E-01  -0.250062E-01  -0.247241E-01  -0.267703E-01  -0.301835E-01
  -0.334371E-01  -0.348812E-01  -0.332163E-01  -0.278771E-01  -0.192228E-01
  -0.848589E-02   0.250786E-02   0.117758E-01   0.176601E-01   0.192320E-01
   0.165191E-01   0.105013E-01   0.287900E-02  -0.432482E-02  -0.922970E-02
  -0.105181E-01  -0.771368E-02  -0.125926E-02   0.761420E-02   0.171859E-01
   0.256337E-01   0.314188E-01   0.335827E-01   0.318975E-01   0.268497E-01
   0.194774E-01   0.111115E-01   0.308600E-02  -0.351660E-02  -0.803584E-02
  -0.102951E-01  -0.105575E-01  -0.940040E-02  -0.754846E-02  -0.570512E-02
  -0.441891E-02  -0.400487E-02  -0.452713E-02  -0.583382E-02  -0.762614E-02
  -0.953970E-02  -0.112181E-01  -0.123649E-01  -0.127688E-01  -0.123035E-01
  -0.109109E-01  -0.857964E-02  -0.532744E-02  -0.119601E-02   0.373987E-02
   0.935263E-02   0.154388E-01   0.217028E-01   0.277567E-01   0.331419E-01
   0.373753E-01   0.400128E-01   0.407222E-01   0.393498E-01   0.359681E-01
   0.308916E-01   0.246542E-01   0.179495E-01   0.115413E-01   0.615754E-02
   0.238534E-02   0.584519E-03   0.833506E-03   0.291691E-02   0.635665E-02
   0.104814E-01   0.145238E-01   0.177290E-01   0.194603E-01   0.192836E-01
   0.170207E-01   0.127640E-01   0.685230E-02  -0.186780E-03  -0.771563E-02
  -0.150731E-01  -0.216531E-01  -0.269631E-01  -0.306549E-01  -0.325269E-01
  -0.113331E-01  -0.167338E-01  -0.193865E-01  -0.181619E-01  -0.125925E-01
  -0.308307E-02   0.905947E-02   0.218079E-01   0.327881E-01   0.397710E-01
   0.411720E-01   0.364360E-01   0.262050E-01   0.122155E-01  -0.306201E-02
  -0.169635E-01  -0.272240E-01  -0.324772E-01  -0.325380E-01  -0.283952E-01
  -0.219162E-01  -0.153393E-01  -0.106846E-01  -0.923617E-02  -0.112295E-01
  -0.158231E-01  -0.213601E-01  -0.258457E-01  -0.275127E-01  -0.253232E-01
  -0.192713E-01  -0.104089E-01  -0.587742E-03   0.801364E-02   0.134522E-01
   0.145254E-01   0.110883E-01   0.410422E-02  -0.458255E-02  -0.126896E-01
  -0.180415E-01  -0.190819E-01  -0.152269E-01  -0.698358E-02   0.418814E-02
   0.162248E-01   0.269275E-01   0.344340E-01   0.375867E-01   0.361197E-01
   0.306384E-01   0.224133E-01   0.130517E-01   0.413402E-02  -0.310267E-02
  -0.796653E-02  -0.103686E-01  -0.107405E-01  -0.984839E-02  -0.855912E-02
  -0.761729E-02  -0.748316E-02  -0.826057E-02  -0.972017E-02  -0.114007E-01
  -0.127556E-01  -0.133043E-01  -0.127521E-01  -0.110514E-01  -0.839462E-02
  -0.514390E-02  -0.172004E-02   0.152045E-02   0.438695E-02   0.690811E-02
   0.932149E-02   0.119995E-01   0.153281E-01   0.195676E-01   0.247315E-01
   0.305181E-01   0.363175E-01   0.413025E-01   0.445868E-01   0.454209E-01
   0.433795E-01   0.384961E-01   0.313057E-01   0.227821E-01   0.141731E-01
   0.676834E-02   0.164698E-02  -0.537778E-03   0.311026E-03   0.371925E-02
   0.874603E-02   0.141834E-01   0.188049E-01   0.216073E-01   0.219898E-01
   0.198358E-01   0.154813E-01   0.958824E-02   0.295824E-02  -0.366136E-02
  -0.972899E-02  -0.149819E-01  -0.194170E-01  -0.231915E-01  -0.264793E-01
  -0.293272E-01  -0.150700E-01  -0.209376E-01  -0.250042E-01  -0.258137E-01
  -0.223879E-01  -0.145543E-01  -0.311393E-02   0.102177E-01   0.231087E-01
   0.330945E-01   0.381388E-01   0.371321E-01   0.301959E-01   0.187025E-01
   0.499010E-02  -0.816552E-02  -0.181982E-01  -0.233544E-01  -0.230979E-01
  -0.182090E-01  -0.105517E-01  -0.256717E-02   0.337275E-02   0.558376E-02
   0.349452E-02  -0.223063E-02  -0.990204E-02  -0.172883E-01  -0.222403E-01
  -0.232868E-01  -0.200407E-01  -0.133083E-01  -0.487461E-02   0.297590E-02
   0.807305E-02   0.894556E-02   0.522283E-02  -0.224920E-02  -0.116050E-01
  -0.204141E-01  -0.262751E-01  -0.273955E-01  -0.230168E-01  -0.135843E-01
  -0.630127E-03   0.135893E-01   0.266047E-01   0.362657E-01   0.411678E-01
   0.408843E-01   0.359662E-01   0.277279E-01   0.178905E-01   0.817577E-02
  -0.499362E-04  -0.600659E-02  -0.956668E-02  -0.111611E-01  -0.115656E-01
  -0.116322E-01  -0.120372E-01  -0.131045E-01  -0.147417E-01  -0.164944E-01
  -0.176975E-01  -0.176792E-01  -0.159651E-01  -0.124291E-01  -0.735593E-02
  -0.139666E-02   0.457151E-02   0.965090E-02   0.131452E-01   0.147437E-01
   0.146207E-01   0.134189E-01   0.121146E-01   0.117882E-01   0.133497E-01
   0.172846E-01   0.234834E-01   0.312051E-01   0.391919E-01   0.459208E-01
   0.499389E-01   0.502063E-01   0.463648E-01   0.388616E-01   0.288927E-01
   0.181684E-01   0.855424E-02   0.166626E-02  -0.148176E-02  -0.694444E-03
   0.337874E-02   0.941290E-02   0.157310E-01   0.206996E-01   0.230994E-01
   0.223784E-01   0.187287E-01   0.129736E-01   0.630207E-02  -0.744560E-04
  -0.524612E-02  -0.882325E-02  -0.109914E-01  -0.123924E-01  -0.138682E-01
  -0.161445E-01  -0.195470E-01  -0.153501E-01  -0.212416E-01  -0.264954E-01
  -0.294259E-01  -0.285831E-01  -0.231829E-01  -0.134145E-01  -0.522554E-03
   0.133828E-01   0.257629E-01   0.342348E-01   0.371588E-01   0.340699E-01
   0.258327E-01   0.144637E-01   0.265569E-02  -0.688018E-02  -0.120864E-01
  -0.120686E-01  -0.730513E-02   0.499309E-03   0.888122E-02   0.152812E-01
   0.177257E-01   0.153449E-01   0.858828E-02  -0.916760E-03  -0.108234E-01
  -0.187125E-01  -0.227517E-01  -0.221881E-01  -0.175420E-01  -0.104535E-01
  -0.322639E-02   0.180529E-02   0.291595E-02  -0.536214E-03  -0.792085E-02
  -0.174790E-01  -0.267559E-01  -0.332075E-01  -0.348231E-01  -0.306094E-01
  -0.208204E-01  -0.688867E-02   0.891329E-02   0.239869E-01   0.359651E-01
   0.431814E-01   0.449491E-01   0.416012E-01   0.343056E-01   0.247190E-01
   0.145772E-01   0.532260E-02  -0.214662E-02  -0.756247E-02  -0.112062E-01
  -0.137001E-01  -0.157388E-01  -0.178334E-01  -0.201360E-01  -0.223833E-01
  -0.239703E-01  -0.241314E-01  -0.221782E-01  -0.177353E-01  -0.109089E-01
  -0.234447E-02   0.685140E-02   0.153134E-01   0.217054E-01   0.250315E-01
   0.248949E-01   0.216406E-01   0.163353E-01   0.105747E-01   0.615115E-02
   0.464812E-02   0.705264E-02   0.134809E-01   0.230904E-01   0.342137E-01
   0.446939E-01   0.523554E-01   0.555012E-01   0.533190E-01   0.460929E-01
   0.351637E-01   0.226381E-01   0.109131E-01   0.212759E-02  -0.232300E-02
  -0.209119E-02   0.207686E-02   0.856352E-02   0.153113E-01   0.203514E-01
   0.222910E-01   0.206342E-01   0.158560E-01   0.921525E-02   0.236360E-02
  -0.313857E-02  -0.626351E-02  -0.679285E-02  -0.535418E-02  -0.320928E-02
  -0.185557E-02  -0.255423E-02  -0.591965E-02  -0.123599E-01  -0.178342E-01
  -0.239914E-01  -0.290358E-01  -0.311173E-01  -0.288424E-01  -0.217147E-01
  -0.103691E-01   0.348276E-02   0.174036E-01   0.287991E-01   0.355601E-01
   0.366071E-01   0.321831E-01   0.238085E-01   0.138976E-01   0.513526E-02
  -0.224649E-03  -0.948961E-03   0.285748E-02   0.979456E-02   0.175595E-01
   0.235828E-01   0.257342E-01   0.229051E-01   0.153104E-01   0.442741E-02
  -0.740786E-02  -0.176343E-01  -0.241546E-01  -0.258915E-01  -0.230614E-01
  -0.170956E-01  -0.102338E-01  -0.490455E-02  -0.306012E-02  -0.564415E-02
  -0.123288E-01  -0.215857E-01  -0.310649E-01  -0.381784E-01  -0.407346E-01
  -0.374650E-01  -0.283178E-01  -0.144578E-01   0.201281E-02   0.185304E-01
   0.326177E-01   0.423725E-01   0.467894E-01   0.458560E-01   0.404270E-01
   0.319262E-01   0.219692E-01   0.120010E-01   0.303480E-02  -0.445948E-02
  -0.105087E-01  -0.154633E-01  -0.197579E-01  -0.236765E-01  -0.271885E-01
  -0.298991E-01  -0.311277E-01  -0.300951E-01  -0.261722E-01  -0.191259E-01
  -0.929561E-02   0.235501E-02   0.143379E-01   0.248864E-01   0.323044E-01
   0.353459E-01   0.335383E-01   0.273651E-01   0.182493E-01   0.832052E-02
  -0.533623E-06  -0.451962E-02  -0.377400E-02   0.259490E-02   0.136999E-01
   0.275466E-01   0.414360E-01   0.525485E-01   0.585778E-01   0.582631E-01
   0.516872E-01   0.402622E-01   0.263977E-01   0.129303E-01   0.245346E-02
  -0.328747E-02  -0.377959E-02   0.187919E-03   0.678488E-02   0.136601E-01
   0.185805E-01   0.200182E-01   0.175299E-01   0.118306E-01   0.454520E-02
  -0.228644E-02  -0.681152E-02  -0.790351E-02  -0.548761E-02  -0.562262E-03
   0.508859E-02   0.941083E-02   0.106779E-01   0.800289E-02  -0.672207E-02
  -0.114219E-01  -0.181959E-01  -0.252650E-01  -0.304762E-01  -0.318685E-01
  -0.282303E-01  -0.194870E-01  -0.680079E-02   0.766271E-02   0.212473E-01
   0.314687E-01   0.366468E-01   0.363338E-01   0.314159E-01   0.238559E-01
   0.161456E-01   0.106153E-01   0.879348E-02   0.109916E-01   0.162321E-01
   0.225367E-01   0.274953E-01   0.289560E-01   0.256421E-01   0.175268E-01
   0.585993E-02  -0.715588E-02  -0.189513E-01  -0.272737E-01  -0.307807E-01
  -0.293846E-01  -0.242553E-01  -0.174880E-01  -0.115276E-01  -0.850871E-02
  -0.968533E-02  -0.150981E-01  -0.235594E-01  -0.329510E-01  -0.407504E-01
  -0.446458E-01  -0.430846E-01  -0.356261E-01  -0.230242E-01  -0.703548E-02
   0.998207E-02   0.255734E-01   0.376686E-01   0.449374E-01   0.469490E-01
   0.441249E-01   0.375210E-01   0.285110E-01   0.184592E-01   0.846024E-02
  -0.800537E-03  -0.904964E-02  -0.163095E-01  -0.227112E-01  -0.282985E-01
  -0.328821E-01  -0.359916E-01  -0.369416E-01  -0.350035E-01  -0.296407E-01
  -0.207485E-01  -0.883021E-02   0.494824E-02   0.188621E-01   0.308889E-01
   0.390880E-01   0.420233E-01   0.391338E-01   0.309550E-01   0.191196E-01
   0.610920E-02  -0.521005E-02  -0.121818E-01  -0.129545E-01  -0.693609E-02
   0.501097E-02   0.206982E-01   0.370521E-01   0.507784E-01   0.590987E-01
   0.603837E-01   0.545262E-01   0.429548E-01   0.282797E-01   0.136548E-01
   0.201334E-02  -0.462861E-02  -0.562372E-02  -0.178566E-02   0.489811E-02
   0.118522E-01   0.166375E-01   0.176166E-01   0.143812E-01   0.782805E-02
  -0.133079E-03  -0.715219E-02  -0.111304E-01  -0.108341E-01  -0.625929E-02
   0.135493E-02   0.986606E-02   0.168248E-01   0.201598E-01   0.187582E-01
   0.693705E-03  -0.301339E-02  -0.101509E-01  -0.190740E-01  -0.274423E-01
  -0.328085E-01  -0.332691E-01  -0.279958E-01  -0.174954E-01  -0.351793E-02
   0.113678E-01   0.244209E-01   0.334203E-01   0.372130E-01   0.359677E-01
   0.310655E-01   0.246624E-01   0.190474E-01   0.159813E-01   0.162011E-01
   0.192293E-01   0.235380E-01   0.270178E-01   0.276149E-01   0.239531E-01
   0.157644E-01   0.400708E-02  -0.936173E-02  -0.218927E-01  -0.312896E-01
  -0.360137E-01  -0.356839E-01  -0.311660E-01  -0.243315E-01  -0.175553E-01
  -0.130896E-01  -0.124797E-01  -0.161710E-01  -0.234023E-01  -0.324020E-01
  -0.408276E-01  -0.463305E-01  -0.471028E-01  -0.422778E-01  -0.320993E-01
  -0.178368E-01  -0.148453E-02   0.146672E-01   0.284835E-01   0.383570E-01
   0.434291E-01   0.436323E-01   0.395702E-01   0.322843E-01   0.229794E-01
   0.127762E-01   0.254360E-02  -0.715966E-02  -0.160396E-01  -0.239459E-01
  -0.307227E-01  -0.360833E-01  -0.395536E-01  -0.405100E-01  -0.383139E-01
  -0.325136E-01  -0.230652E-01  -0.105075E-01   0.396920E-02   0.186047E-01
   0.313123E-01   0.400521E-01   0.432667E-01   0.402798E-01   0.315544E-01
   0.187271E-01   0.437802E-02  -0.844034E-02  -0.168287E-01  -0.186873E-01
  -0.132282E-01  -0.121985E-02   0.151166E-01   0.325534E-01   0.475576E-01
   0.570865E-01   0.592862E-01   0.539177E-01   0.423981E-01   0.274403E-01
   0.123767E-01   0.337334E-03  -0.650693E-02  -0.744216E-02  -0.332087E-02
   0.374055E-02   0.109911E-01   0.158275E-01   0.165146E-01   0.126489E-01
   0.523985E-02  -0.360649E-02  -0.113096E-01  -0.155635E-01  -0.150002E-01
  -0.958426E-02  -0.626460E-03   0.957990E-02   0.183960E-01   0.235645E-01
   0.238223E-01   0.894372E-02   0.628925E-02  -0.100119E-02  -0.115155E-01
  -0.228489E-01  -0.321853E-01  -0.370097E-01  -0.357617E-01  -0.282476E-01
  -0.157006E-01  -0.467770E-03   0.145870E-01   0.268036E-01   0.343704E-01
   0.367224E-01   0.345882E-01   0.296854E-01   0.241581E-01   0.199245E-01
   0.181212E-01   0.188000E-01   0.209578E-01   0.228830E-01   0.227099E-01
   0.190191E-01   0.113069E-01   0.189406E-03  -0.127147E-01  -0.251890E-01
  -0.349975E-01  -0.404744E-01  -0.409635E-01  -0.369915E-01  -0.301305E-01
  -0.225918E-01  -0.166613E-01  -0.141262E-01  -0.158369E-01  -0.215105E-01
  -0.298142E-01  -0.386957E-01  -0.458710E-01  -0.493440E-01  -0.478385E-01
  -0.410482E-01  -0.296646E-01  -0.151956E-01   0.368216E-03   0.149498E-01
   0.267581E-01   0.345607E-01   0.378143E-01   0.366486E-01   0.317270E-01
   0.240358E-01   0.146567E-01   0.457734E-02  -0.542558E-02  -0.148137E-01
  -0.232357E-01  -0.304253E-01  -0.360908E-01  -0.398390E-01  -0.411691E-01
  -0.395513E-01  -0.345808E-01  -0.261709E-01  -0.147307E-01  -0.126306E-02
   0.126675E-01   0.251244E-01   0.341298E-01   0.380799E-01   0.361526E-01
   0.286005E-01   0.168345E-01   0.324636E-02  -0.922176E-02  -0.176855E-01
  -0.199715E-01  -0.151583E-01  -0.386089E-02   0.118328E-01   0.287808E-01
   0.434789E-01   0.528658E-01   0.550443E-01   0.497351E-01   0.383384E-01
   0.235819E-01   0.883706E-02  -0.272361E-02  -0.890848E-02  -0.902549E-02
  -0.400079E-02   0.393101E-02   0.118781E-01   0.171044E-01   0.177817E-01
   0.134751E-01   0.523388E-02  -0.473249E-02  -0.136953E-01  -0.191810E-01
  -0.196599E-01  -0.149574E-01  -0.627938E-02   0.414973E-02   0.137226E-01
   0.201741E-01   0.221869E-01   0.171223E-01   0.154378E-01   0.817414E-02
  -0.355821E-02  -0.174138E-01  -0.303550E-01  -0.393910E-01  -0.423189E-01
  -0.382688E-01  -0.279088E-01  -0.132581E-01   0.283517E-02   0.174097E-01
   0.281022E-01   0.336685E-01   0.341817E-01   0.308691E-01   0.256507E-01
   0.205217E-01   0.169598E-01   0.155242E-01   0.157533E-01   0.163772E-01
   0.157711E-01   0.125115E-01   0.586568E-02  -0.392427E-02  -0.156460E-01
  -0.274049E-01  -0.371130E-01  -0.430408E-01  -0.442802E-01  -0.409935E-01
  -0.343855E-01  -0.264088E-01  -0.192849E-01  -0.149649E-01  -0.146663E-01
  -0.185962E-01  -0.259199E-01  -0.349699E-01  -0.436355E-01  -0.498331E-01
  -0.519461E-01  -0.491430E-01  -0.415118E-01  -0.300010E-01  -0.161954E-01
  -0.198983E-02   0.107645E-01   0.205674E-01   0.264776E-01   0.281930E-01
   0.260045E-01   0.206508E-01   0.131166E-01   0.442548E-02  -0.452866E-02
  -0.130771E-01  -0.207884E-01  -0.274067E-01  -0.327457E-01  -0.365822E-01
  -0.385914E-01  -0.383574E-01  -0.354697E-01  -0.296853E-01  -0.211140E-01
  -0.103622E-01   0.142555E-02   0.126698E-01   0.216113E-01   0.266767E-01
   0.268764E-01   0.221274E-01   0.134018E-01   0.263200E-02  -0.763741E-02
  -0.147920E-01  -0.167648E-01  -0.125756E-01  -0.264411E-02   0.112236E-01
   0.261959E-01   0.390550E-01   0.469631E-01   0.481650E-01   0.424400E-01
   0.311776E-01   0.170442E-01   0.331950E-02  -0.692949E-02  -0.116215E-01
  -0.101748E-01  -0.362554E-02   0.568303E-02   0.147531E-01   0.207499E-01
   0.217602E-01   0.172872E-01   0.834978E-02  -0.283134E-02  -0.134672E-01
  -0.209690E-01  -0.236359E-01  -0.210727E-01  -0.142294E-01  -0.506709E-02
   0.404213E-02   0.109975E-01   0.145342E-01   0.244019E-01   0.235024E-01
   0.164392E-01   0.398456E-02  -0.116910E-01  -0.274965E-01  -0.401472E-01
  -0.469521E-01  -0.464559E-01  -0.387717E-01  -0.255201E-01  -0.939997E-02
   0.648986E-02   0.193927E-01   0.275063E-01   0.303119E-01   0.285489E-01
   0.238637E-01   0.182482E-01   0.134352E-01   0.104220E-01   0.924830E-02
   0.907682E-02   0.853781E-02   0.622423E-02   0.118659E-02  -0.671770E-02
  -0.167194E-01  -0.273033E-01  -0.365947E-01  -0.428557E-01  -0.449535E-01
  -0.426748E-01  -0.368042E-01  -0.289497E-01  -0.211650E-01  -0.154659E-01
  -0.133634E-01  -0.155235E-01  -0.216285E-01  -0.304630E-01  -0.401931E-01
  -0.487672E-01  -0.543428E-01  -0.556491E-01  -0.522128E-01  -0.444124E-01
  -0.333637E-01  -0.206735E-01  -0.812063E-02   0.266731E-02   0.104779E-01
   0.146744E-01   0.152301E-01   0.126432E-01   0.776130E-02   0.156230E-02
  -0.505494E-02  -0.114223E-01  -0.171644E-01  -0.221644E-01  -0.264512E-01
  -0.300514E-01  -0.328583E-01  -0.345683E-01  -0.347151E-01  -0.328030E-01
  -0.285044E-01  -0.218623E-01  -0.134235E-01  -0.424372E-02   0.426585E-02
   0.106331E-01   0.136958E-01   0.129500E-01   0.877085E-02   0.242187E-02
  -0.417793E-02  -0.889306E-02  -0.991682E-02  -0.628148E-02   0.181177E-02
   0.129505E-01   0.247918E-01   0.346122E-01   0.399963E-01   0.394826E-01
   0.329905E-01   0.218997E-01   0.874713E-02  -0.339292E-02  -0.116865E-01
  -0.142718E-01  -0.107458E-01  -0.227212E-02   0.872280E-02   0.191859E-01
   0.262336E-01   0.278930E-01   0.235897E-01   0.142548E-01   0.203224E-02
  -0.103233E-01  -0.201814E-01  -0.256979E-01  -0.262240E-01  -0.223621E-01
  -0.156724E-01  -0.813644E-02  -0.154767E-02   0.298400E-02   0.300259E-01
   0.296732E-01   0.230000E-01   0.104360E-01  -0.612466E-02  -0.237152E-01
  -0.389710E-01  -0.489164E-01  -0.516605E-01  -0.468256E-01  -0.356014E-01
  -0.204189E-01  -0.433863E-02   0.968444E-02   0.194641E-01   0.240108E-01
   0.236266E-01   0.196644E-01   0.140374E-01   0.862788E-02   0.476205E-02
   0.289205E-02   0.255873E-02   0.262819E-02   0.171844E-02  -0.131657E-02
  -0.698791E-02  -0.149702E-01  -0.241500E-01  -0.329055E-01  -0.395350E-01
  -0.427154E-01  -0.418663E-01  -0.373244E-01  -0.302880E-01  -0.225477E-01
  -0.160757E-01  -0.125755E-01  -0.131001E-01  -0.178239E-01  -0.260127E-01
  -0.361923E-01  -0.464653E-01  -0.549051E-01  -0.599366E-01  -0.606282E-01
  -0.568406E-01  -0.492107E-01  -0.389863E-01  -0.277529E-01  -0.171159E-01
  -0.840366E-02  -0.245319E-02   0.485254E-03   0.710305E-03  -0.108294E-02
  -0.402743E-02  -0.732172E-02  -0.104202E-01  -0.131277E-01  -0.155768E-01
  -0.180984E-01  -0.210253E-01  -0.244941E-01  -0.283075E-01  -0.319111E-01
  -0.344998E-01  -0.352330E-01  -0.334997E-01  -0.291514E-01  -0.226246E-01
  -0.149007E-01  -0.729604E-02  -0.112896E-02   0.264701E-02   0.373611E-02
   0.262265E-02   0.470320E-03  -0.119086E-02  -0.913669E-03   0.220504E-02
   0.818888E-02   0.160831E-01   0.241413E-01   0.302640E-01   0.325806E-01
   0.300137E-01   0.226618E-01   0.118785E-01   0.639859E-05  -0.101785E-01
  -0.161710E-01  -0.164019E-01  -0.106792E-01  -0.279690E-03   0.123425E-01
   0.241565E-01   0.323053E-01   0.348069E-01   0.310181E-01   0.217438E-01
   0.897317E-02  -0.467286E-02  -0.166201E-01  -0.249541E-01  -0.288046E-01
  -0.284110E-01  -0.248756E-01  -0.197040E-01  -0.142883E-01  -0.949840E-02
   0.332973E-01   0.332430E-01   0.271715E-01   0.151940E-01  -0.115383E-02
  -0.192016E-01  -0.357321E-01  -0.477183E-01  -0.530239E-01  -0.508885E-01
  -0.420752E-01  -0.286520E-01  -0.134669E-01   0.538530E-03   0.110004E-01
   0.166186E-01   0.173454E-01   0.142451E-01   0.908423E-02   0.377642E-02
  -0.159191E-03  -0.198148E-02  -0.185917E-02  -0.731026E-03   0.498948E-04
  -0.824058E-03  -0.418623E-02  -0.101173E-01  -0.178907E-01  -0.261501E-01
  -0.332658E-01  -0.377683E-01  -0.387438E-01  -0.360884E-01  -0.305588E-01
  -0.236106E-01  -0.170691E-01  -0.127146E-01  -0.118831E-01  -0.151716E-01
  -0.223130E-01  -0.322396E-01  -0.433148E-01  -0.536745E-01  -0.616023E-01
  -0.658572E-01  -0.658881E-01  -0.618975E-01  -0.547483E-01  -0.457428E-01
  -0.363267E-01  -0.277879E-01  -0.210140E-01  -0.163633E-01  -0.136714E-01
  -0.123860E-01  -0.117914E-01  -0.112594E-01  -0.104584E-01  -0.946113E-02
  -0.871966E-02  -0.891022E-02  -0.106910E-01  -0.144414E-01  -0.200621E-01
  -0.269018E-01  -0.338435E-01  -0.395386E-01  -0.427301E-01  -0.425791E-01
  -0.388984E-01  -0.322221E-01  -0.236810E-01  -0.147133E-01  -0.668724E-02
  -0.544858E-03   0.342743E-02   0.562900E-02   0.696223E-02   0.848806E-02
   0.110240E-01   0.148117E-01   0.193656E-01   0.235631E-01   0.259631E-01
   0.252695E-01   0.208005E-01   0.128199E-01   0.261303E-02  -0.773438E-02
  -0.158141E-01  -0.195081E-01  -0.175694E-01  -0.100072E-01   0.184155E-02
   0.155824E-01   0.283123E-01   0.373039E-01   0.406433E-01   0.376539E-01
   0.290001E-01   0.164538E-01   0.240379E-02  -0.107487E-01  -0.211341E-01
  -0.277569E-01  -0.305585E-01  -0.302120E-01  -0.277413E-01  -0.241019E-01
  -0.198669E-01   0.336086E-01   0.336196E-01   0.283669E-01   0.176889E-01
   0.270516E-02  -0.143636E-01  -0.306650E-01  -0.433590E-01  -0.502725E-01
  -0.503976E-01  -0.441077E-01  -0.330387E-01  -0.196714E-01  -0.672693E-02
   0.346696E-02   0.947674E-02   0.110118E-01   0.886962E-02   0.460962E-02
   0.560675E-04  -0.322786E-02  -0.435358E-02  -0.330366E-02  -0.870982E-03
   0.162871E-02   0.278036E-02   0.150622E-02  -0.260491E-02  -0.916250E-02
  -0.170637E-01  -0.247776E-01  -0.307437E-01  -0.337784E-01  -0.333853E-01
  -0.298912E-01  -0.243815E-01  -0.184519E-01  -0.138443E-01  -0.120520E-01
  -0.139889E-01  -0.197940E-01  -0.288091E-01  -0.397289E-01  -0.508819E-01
  -0.605763E-01  -0.674325E-01  -0.706322E-01  -0.700340E-01  -0.661379E-01
  -0.599153E-01  -0.525493E-01  -0.451510E-01  -0.385198E-01  -0.330055E-01
  -0.285024E-01  -0.245736E-01  -0.206691E-01  -0.163748E-01  -0.116209E-01
  -0.678467E-02  -0.265042E-02  -0.227735E-03  -0.470207E-03  -0.396853E-02
  -0.107052E-01  -0.199470E-01  -0.303187E-01  -0.400515E-01  -0.473533E-01
  -0.508074E-01  -0.496954E-01  -0.441570E-01  -0.351397E-01  -0.241509E-01
  -0.128804E-01  -0.279668E-02   0.516885E-02   0.107636E-01   0.143469E-01
   0.166425E-01   0.183962E-01   0.200515E-01   0.215539E-01   0.223526E-01
   0.216060E-01   0.185291E-01   0.127706E-01   0.469256E-02  -0.455246E-02
  -0.131939E-01  -0.192346E-01  -0.209628E-01  -0.174416E-01  -0.883136E-02
   0.355518E-02   0.174952E-01   0.303389E-01   0.396086E-01   0.435555E-01
   0.415280E-01   0.340589E-01   0.226620E-01   0.940592E-02  -0.360280E-02
  -0.146811E-01  -0.228521E-01  -0.278901E-01  -0.301432E-01  -0.302205E-01
  -0.286645E-01  -0.257283E-01   0.305325E-01   0.303968E-01   0.261470E-01
   0.174084E-01   0.485449E-02  -0.986288E-02  -0.244432E-01  -0.364498E-01
  -0.438744E-01  -0.456068E-01  -0.416892E-01  -0.332880E-01  -0.223931E-01
  -0.113249E-01  -0.217926E-02   0.364665E-02   0.572811E-02   0.462411E-02
   0.163464E-02  -0.162040E-02  -0.368060E-02  -0.365200E-02  -0.143568E-02
   0.227597E-02   0.622447E-02   0.896226E-02   0.927389E-02   0.652614E-02
   0.855020E-03  -0.685574E-02  -0.151941E-01  -0.225749E-01  -0.276373E-01
  -0.295820E-01  -0.283667E-01  -0.247159E-01  -0.199475E-01  -0.156639E-01
  -0.133851E-01  -0.142093E-01  -0.185792E-01  -0.261998E-01  -0.361207E-01
  -0.469553E-01  -0.571802E-01  -0.654458E-01  -0.708265E-01  -0.729596E-01
  -0.720465E-01  -0.687275E-01  -0.638654E-01  -0.582995E-01  -0.526330E-01
  -0.471107E-01  -0.416170E-01  -0.357959E-01  -0.292565E-01  -0.218057E-01
  -0.136371E-01  -0.541277E-02   0.179878E-02   0.672720E-02   0.820505E-02
   0.549768E-02  -0.143105E-02  -0.117969E-01  -0.240637E-01  -0.362015E-01
  -0.460816E-01  -0.519160E-01  -0.526341E-01  -0.480989E-01  -0.391095E-01
  -0.271875E-01  -0.142073E-01  -0.196915E-02   0.817141E-02   0.155221E-01
   0.200724E-01   0.223221E-01   0.229885E-01   0.226929E-01   0.217325E-01
   0.200110E-01   0.171498E-01   0.127372E-01   0.662704E-02  -0.823552E-03
  -0.867137E-02  -0.155068E-01  -0.197586E-01  -0.201043E-01  -0.158684E-01
  -0.728626E-02   0.445490E-02   0.174220E-01   0.293433E-01   0.381102E-01
   0.422404E-01   0.411769E-01   0.353509E-01   0.260005E-01   0.148096E-01
   0.348161E-02  -0.662930E-02  -0.147285E-01  -0.205903E-01  -0.243911E-01
  -0.264456E-01  -0.269550E-01  -0.258644E-01   0.239596E-01   0.234771E-01
   0.203306E-01   0.140000E-01   0.471151E-02  -0.652597E-02  -0.180999E-01
  -0.281486E-01  -0.350000E-01  -0.375773E-01  -0.356626E-01  -0.299455E-01
  -0.218436E-01  -0.131419E-01  -0.554751E-02  -0.280353E-03   0.219461E-02
   0.222445E-02   0.805816E-03  -0.746746E-03  -0.120647E-02   0.198797E-03
   0.355822E-02   0.824724E-02   0.130986E-01   0.167245E-01   0.178993E-01
   0.158997E-01   0.107113E-01   0.304985E-02  -0.580460E-02  -0.143160E-01
  -0.210606E-01  -0.250629E-01  -0.260167E-01  -0.243427E-01  -0.210730E-01
  -0.175985E-01  -0.153435E-01  -0.154466E-01  -0.185208E-01  -0.245428E-01
  -0.328883E-01  -0.424961E-01  -0.521137E-01  -0.605636E-01  -0.669664E-01
  -0.708729E-01  -0.722810E-01  -0.715428E-01  -0.691942E-01  -0.657588E-01
  -0.615816E-01  -0.567410E-01  -0.510649E-01  -0.442492E-01  -0.360447E-01
  -0.264597E-01  -0.159131E-01  -0.528318E-02   0.417932E-02   0.110690E-01
   0.141325E-01   0.125926E-01   0.640443E-02  -0.363101E-02  -0.159394E-01
  -0.284319E-01  -0.388984E-01  -0.454496E-01  -0.469009E-01  -0.430047E-01
  -0.344745E-01  -0.227942E-01  -0.986488E-02   0.241911E-02   0.125555E-01
   0.196854E-01   0.236554E-01   0.248926E-01   0.241447E-01   0.221785E-01
   0.195338E-01   0.164073E-01   0.126985E-01   0.818776E-02   0.277876E-02
  -0.329144E-02  -0.935754E-02  -0.143941E-01  -0.172389E-01  -0.169107E-01
  -0.129247E-01  -0.550453E-02   0.438370E-02   0.151965E-01   0.251399E-01
   0.325700E-01   0.363548E-01   0.360996E-01   0.321751E-01   0.255519E-01
   0.174981E-01   0.923998E-02   0.168815E-02  -0.469250E-02  -0.984357E-02
  -0.139365E-01  -0.171373E-01  -0.194077E-01  -0.204257E-01   0.142352E-01
   0.132043E-01   0.111326E-01   0.742248E-02   0.188143E-02  -0.514673E-02
  -0.128092E-01  -0.199278E-01  -0.252892E-01  -0.279600E-01  -0.275355E-01
  -0.242503E-01  -0.189161E-01  -0.127040E-01  -0.683179E-02  -0.224469E-02
   0.619410E-03   0.191514E-02   0.230177E-02   0.270941E-02   0.402762E-02
   0.680660E-02   0.110569E-01   0.162054E-01   0.212214E-01   0.248767E-01
   0.260714E-01   0.241331E-01   0.190121E-01   0.113188E-01   0.219524E-02
  -0.694493E-02  -0.147405E-01  -0.201885E-01  -0.228582E-01  -0.229639E-01
  -0.212863E-01  -0.189678E-01  -0.172381E-01  -0.171363E-01  -0.192973E-01
  -0.238434E-01  -0.303991E-01  -0.382143E-01  -0.463562E-01  -0.539177E-01
  -0.601918E-01  -0.647721E-01  -0.675622E-01  -0.687023E-01  -0.684411E-01
  -0.669950E-01  -0.644400E-01  -0.606707E-01  -0.554426E-01  -0.484900E-01
  -0.396880E-01  -0.292122E-01  -0.176431E-01  -0.597351E-02   0.450182E-02
   0.124036E-01   0.165526E-01   0.162555E-01   0.115210E-01   0.314100E-02
  -0.739527E-02  -0.181508E-01  -0.271062E-01  -0.325607E-01  -0.334764E-01
  -0.296816E-01  -0.218835E-01  -0.114864E-01  -0.262306E-03   0.100427E-01
   0.180669E-01   0.230690E-01   0.249894E-01   0.243370E-01   0.219454E-01
   0.186838E-01   0.152086E-01   0.118308E-01   0.852805E-02   0.508610E-02
   0.130868E-02  -0.278397E-02  -0.684444E-02  -0.102205E-01  -0.121101E-01
  -0.118012E-01  -0.892003E-02  -0.360194E-02   0.347542E-02   0.112159E-01
   0.183541E-01   0.237578E-01   0.266937E-01   0.269767E-01   0.249608E-01
   0.213806E-01   0.170977E-01   0.128385E-01   0.900932E-02   0.564617E-02
   0.251088E-02  -0.707929E-03  -0.416631E-02  -0.769760E-02  -0.107749E-01
   0.223034E-02   0.443101E-03  -0.734974E-03  -0.191615E-02  -0.365637E-02
  -0.624515E-02  -0.959095E-02  -0.132348E-01  -0.164843E-01  -0.186228E-01
  -0.191268E-01  -0.178211E-01  -0.149265E-01  -0.109840E-01  -0.668303E-02
  -0.264802E-02   0.746220E-03   0.347310E-02   0.583369E-02   0.832326E-02
   0.114265E-01   0.154057E-01   0.201501E-01   0.251363E-01   0.295174E-01
   0.323199E-01   0.326951E-01   0.301558E-01   0.247297E-01   0.169883E-01
   0.793905E-02  -0.119040E-02  -0.922081E-02  -0.152742E-01  -0.189489E-01
  -0.203775E-01  -0.201583E-01  -0.191862E-01  -0.184292E-01  -0.187085E-01
  -0.205349E-01  -0.240332E-01  -0.289637E-01  -0.348240E-01  -0.409940E-01
  -0.468837E-01  -0.520445E-01  -0.562186E-01  -0.593235E-01  -0.613825E-01
  -0.624311E-01  -0.624321E-01  -0.612287E-01  -0.585565E-01  -0.541152E-01
  -0.476843E-01  -0.392536E-01  -0.291298E-01  -0.179824E-01  -0.680539E-02
   0.321222E-02   0.108892E-01   0.152895E-01   0.159407E-01   0.129798E-01
   0.718071E-02  -0.153774E-03  -0.742398E-02  -0.130446E-01  -0.157679E-01
  -0.149431E-01  -0.106497E-01  -0.366774E-02   0.470781E-02   0.129668E-01
   0.197222E-01   0.240031E-01   0.254315E-01   0.242421E-01   0.211488E-01
   0.171035E-01   0.130194E-01   0.954121E-02   0.692248E-02   0.503982E-02
   0.352725E-02   0.197862E-02   0.145724E-03  -0.193572E-02  -0.393433E-02
  -0.532798E-02  -0.558772E-02  -0.437622E-02  -0.169054E-02   0.210196E-02
   0.635018E-02   0.103014E-01   0.133193E-01   0.150648E-01   0.155780E-01
   0.152321E-01   0.145753E-01   0.141132E-01   0.141097E-01   0.144762E-01
   0.147933E-01   0.144622E-01   0.129390E-01   0.997164E-02   0.575637E-02
   0.952315E-03  -0.107079E-01  -0.134534E-01  -0.140610E-01  -0.131040E-01
  -0.114255E-01  -0.986724E-02  -0.903292E-02  -0.914586E-02  -0.100335E-01
  -0.112286E-01  -0.121439E-01  -0.122594E-01  -0.112636E-01  -0.910970E-02
  -0.597991E-02  -0.218143E-02   0.198084E-02   0.630541E-02   0.107322E-01
   0.153053E-01   0.200777E-01   0.249949E-01   0.298068E-01   0.340453E-01
   0.370860E-01   0.382821E-01   0.371346E-01   0.334491E-01   0.274280E-01
   0.196674E-01   0.110545E-01   0.258787E-02  -0.483103E-02  -0.105820E-01
  -0.144385E-01  -0.165821E-01  -0.175203E-01  -0.179345E-01  -0.185023E-01
  -0.197417E-01  -0.219151E-01  -0.250105E-01  -0.287942E-01  -0.329129E-01
  -0.370060E-01  -0.407964E-01  -0.441332E-01  -0.469810E-01  -0.493628E-01
  -0.512830E-01  -0.526576E-01  -0.532786E-01  -0.528271E-01  -0.509368E-01
  -0.472940E-01  -0.417484E-01  -0.344056E-01  -0.256740E-01  -0.162467E-01
  -0.701562E-02   0.107137E-02   0.718526E-02   0.107856E-01   0.117474E-01
   0.104130E-01   0.754797E-02   0.420510E-02   0.151574E-02   0.452305E-03
   0.161304E-02   0.508068E-02   0.103923E-01   0.166333E-01   0.226382E-01
   0.272538E-01   0.296027E-01   0.292804E-01   0.264389E-01   0.217332E-01
   0.161464E-01   0.107406E-01   0.640056E-02   0.363827E-02   0.250887E-02
   0.265535E-02   0.346225E-02   0.426729E-02   0.456475E-02   0.413993E-02
   0.309807E-02   0.178627E-02   0.641826E-03   0.235039E-04   0.857228E-04
   0.739166E-03   0.170942E-02   0.266956E-02   0.339509E-02   0.388024E-02
   0.436682E-02   0.526751E-02   0.700379E-02   0.981215E-02   0.135882E-01
   0.178308E-01   0.217187E-01   0.243079E-01   0.247978E-01   0.227853E-01
   0.184239E-01   0.124326E-01  -0.229505E-01  -0.268179E-01  -0.272709E-01
  -0.248037E-01  -0.204561E-01  -0.155032E-01  -0.111211E-01  -0.811514E-02
  -0.677457E-02  -0.687415E-02  -0.780429E-02  -0.877704E-02  -0.904246E-02
  -0.805680E-02  -0.556692E-02  -0.160615E-02   0.357581E-02   0.961052E-02
   0.160967E-01   0.226488E-01   0.289026E-01   0.344935E-01   0.390337E-01
   0.421152E-01   0.433519E-01   0.424578E-01   0.393371E-01   0.341547E-01
   0.273556E-01   0.196154E-01   0.117267E-01   0.444615E-02  -0.165820E-02
  -0.631598E-02  -0.958984E-02  -0.118267E-01  -0.135397E-01  -0.152551E-01
  -0.173691E-01  -0.200540E-01  -0.232367E-01  -0.266527E-01  -0.299502E-01
  -0.328123E-01  -0.350532E-01  -0.366632E-01  -0.377865E-01  -0.386456E-01
  -0.394360E-01  -0.402298E-01  -0.409191E-01  -0.412197E-01  -0.407372E-01
  -0.390767E-01  -0.359665E-01  -0.313605E-01  -0.254896E-01  -0.188450E-01
  -0.120958E-01  -0.595658E-02  -0.103598E-02   0.229980E-02   0.401603E-02
   0.442948E-02   0.415178E-02   0.396460E-02   0.465024E-02   0.681152E-02
   0.107193E-01   0.162223E-01   0.227438E-01   0.293720E-01   0.350304E-01
   0.386976E-01   0.396290E-01   0.375306E-01   0.326430E-01   0.257106E-01
   0.178385E-01   0.102670E-01   0.411475E-02   0.151266E-03  -0.134566E-02
  -0.614680E-03   0.168588E-02   0.466729E-02   0.743906E-02   0.931505E-02
   0.994344E-02   0.933195E-02   0.777180E-02   0.569450E-02   0.351455E-02
   0.151210E-02  -0.207245E-03  -0.166777E-02  -0.291829E-02  -0.391375E-02
  -0.443774E-02  -0.410673E-02  -0.246757E-02   0.835896E-03   0.588040E-02
   0.123313E-01   0.194180E-01   0.260420E-01   0.310040E-01   0.332922E-01
   0.323522E-01   0.282574E-01   0.217222E-01  -0.328970E-01  -0.379658E-01
  -0.386930E-01  -0.354693E-01  -0.294377E-01  -0.221638E-01  -0.152347E-01
  -0.989170E-02  -0.678357E-02  -0.588772E-02  -0.659925E-02  -0.794510E-02
  -0.885422E-02  -0.841055E-02  -0.603213E-02  -0.154804E-02   0.482265E-02
   0.125618E-01   0.209738E-01   0.293024E-01   0.368207E-01   0.428909E-01
   0.470019E-01   0.488001E-01   0.481218E-01   0.450263E-01   0.398169E-01
   0.330316E-01   0.253884E-01   0.176823E-01   0.106492E-01   0.482576E-02
   0.442868E-03  -0.261370E-02  -0.475887E-02  -0.658647E-02  -0.869999E-02
  -0.115417E-01  -0.152683E-01  -0.197086E-01  -0.244160E-01  -0.287986E-01
  -0.322882E-01  -0.344984E-01  -0.353230E-01  -0.349481E-01  -0.337766E-01
  -0.322902E-01  -0.308941E-01  -0.297931E-01  -0.289378E-01  -0.280565E-01
  -0.267628E-01  -0.247035E-01  -0.217011E-01  -0.178443E-01  -0.134987E-01
  -0.922946E-02  -0.565597E-02  -0.327781E-02  -0.231906E-02  -0.263449E-02
  -0.370535E-02  -0.473001E-02  -0.479135E-02  -0.306441E-02   0.981975E-03
   0.743487E-02   0.158727E-01   0.254038E-01   0.348032E-01   0.427244E-01
   0.479463E-01   0.496068E-01   0.473783E-01   0.415457E-01   0.329705E-01
   0.229428E-01   0.129483E-01   0.439678E-02  -0.163333E-02  -0.458033E-02
  -0.447459E-02  -0.188967E-02   0.221713E-02   0.673453E-02   0.106404E-01
   0.132000E-01   0.140740E-01   0.133181E-01   0.112858E-01   0.847277E-02
   0.535731E-02   0.228666E-02  -0.558083E-03  -0.311506E-02  -0.533957E-02
  -0.709423E-02  -0.808303E-02  -0.786695E-02  -0.596925E-02  -0.204508E-02
   0.393813E-02   0.115743E-01   0.200008E-01   0.280143E-01   0.343036E-01
   0.377451E-01   0.376813E-01   0.341005E-01   0.276631E-01  -0.393300E-01
  -0.455480E-01  -0.468978E-01  -0.436589E-01  -0.369910E-01  -0.286017E-01
  -0.203109E-01  -0.136251E-01  -0.942483E-02  -0.782945E-02  -0.825397E-02
  -0.962301E-02  -0.106719E-01  -0.102537E-01  -0.758068E-02  -0.235733E-02
   0.520494E-02   0.144711E-01   0.245259E-01   0.343361E-01   0.429001E-01
   0.493670E-01   0.531228E-01   0.538470E-01   0.515447E-01   0.465514E-01
   0.395047E-01   0.312724E-01   0.228338E-01   0.151251E-01   0.887246E-02
   0.445037E-02   0.180429E-02   0.465603E-03  -0.333741E-03  -0.146783E-02
  -0.368958E-02  -0.742828E-02  -0.126675E-01  -0.189386E-01  -0.254345E-01
  -0.312126E-01  -0.354315E-01  -0.375554E-01  -0.374697E-01  -0.354767E-01
  -0.321807E-01  -0.282970E-01  -0.244482E-01  -0.210103E-01  -0.180510E-01
  -0.153787E-01  -0.126794E-01  -0.969286E-02  -0.636851E-02  -0.294501E-02
   0.767056E-04   0.206431E-02   0.245355E-02   0.958206E-03  -0.227324E-02
  -0.660501E-02  -0.109894E-01  -0.141593E-01  -0.148972E-01  -0.123166E-01
  -0.609096E-02   0.342575E-02   0.152177E-01   0.277636E-01   0.393000E-01
   0.481391E-01   0.529769E-01   0.531313E-01   0.486642E-01   0.403654E-01
   0.296030E-01   0.180708E-01   0.748171E-02  -0.732811E-03  -0.565928E-02
  -0.703080E-02  -0.522486E-02  -0.113577E-02   0.404663E-02   0.910049E-02
   0.130175E-01   0.151767E-01   0.154120E-01   0.139657E-01   0.113522E-01
   0.817651E-02   0.496383E-02   0.204934E-02  -0.443555E-03  -0.253833E-02
  -0.428487E-02  -0.563335E-02  -0.635571E-02  -0.605225E-02  -0.425197E-02
  -0.581357E-03   0.505127E-02   0.123203E-01   0.204512E-01   0.283197E-01
   0.346683E-01   0.383899E-01   0.388007E-01   0.358258E-01   0.300377E-01
  -0.417128E-01  -0.488636E-01  -0.510192E-01  -0.483579E-01  -0.419857E-01
  -0.336158E-01  -0.251279E-01  -0.181219E-01  -0.135760E-01  -0.116819E-01
  -0.118816E-01  -0.130742E-01  -0.139267E-01  -0.132020E-01  -0.100290E-01
  -0.406278E-02   0.448065E-02   0.149004E-01   0.261607E-01   0.370723E-01
   0.464710E-01   0.533689E-01   0.570701E-01   0.572490E-01   0.539910E-01
   0.477904E-01   0.394988E-01   0.302178E-01   0.211364E-01   0.133335E-01
   0.757758E-02   0.416906E-02   0.286977E-02   0.294886E-02   0.334717E-02
   0.292993E-02   0.769988E-03  -0.360993E-02  -0.101011E-01  -0.180182E-01
  -0.262558E-01  -0.335503E-01  -0.387790E-01  -0.412150E-01  -0.406693E-01
  -0.374880E-01  -0.324115E-01  -0.263448E-01  -0.201122E-01  -0.142708E-01
  -0.903611E-02  -0.433515E-02   0.393569E-04   0.423314E-02   0.816561E-02
   0.114591E-01   0.134941E-01   0.135820E-01   0.112065E-01   0.626048E-02
  -0.797899E-03  -0.892799E-02  -0.166472E-01  -0.223064E-01  -0.244388E-01
  -0.220986E-01  -0.151069E-01  -0.414213E-02   0.934940E-02   0.234061E-01
   0.359133E-01   0.449978E-01   0.493723E-01   0.485598E-01   0.429586E-01
   0.337378E-01   0.225931E-01   0.114141E-01   0.193322E-02  -0.457579E-02
  -0.749428E-02  -0.691664E-02  -0.356613E-02   0.140666E-02   0.669508E-02
   0.111167E-01   0.138424E-01   0.145267E-01   0.133170E-01   0.107486E-01
   0.755901E-02   0.447472E-02   0.203007E-02   0.464530E-03  -0.277354E-03
  -0.450638E-03  -0.355393E-03  -0.177204E-03   0.121149E-03   0.816814E-03
   0.234206E-02   0.512101E-02   0.937922E-02   0.149903E-01   0.214162E-01
   0.277713E-01   0.330037E-01   0.361479E-01   0.365791E-01   0.341937E-01
   0.294591E-01  -0.403329E-01  -0.480317E-01  -0.509580E-01  -0.492149E-01
  -0.438074E-01  -0.363448E-01  -0.286190E-01  -0.221709E-01  -0.179535E-01
  -0.161643E-01  -0.162737E-01  -0.172222E-01  -0.177195E-01  -0.165642E-01
  -0.129092E-01  -0.642066E-02   0.268385E-02   0.137043E-01   0.255995E-01
   0.371613E-01   0.471881E-01   0.546380E-01   0.587528E-01   0.591510E-01
   0.558855E-01   0.494572E-01   0.407721E-01   0.310292E-01   0.215431E-01
   0.135182E-01   0.781632E-02   0.477016E-02   0.409614E-02   0.494155E-02
   0.607068E-02   0.615554E-02   0.410515E-02  -0.649735E-03  -0.799281E-02
  -0.171266E-01  -0.267475E-01  -0.353476E-01  -0.415624E-01  -0.444725E-01
  -0.437800E-01  -0.398179E-01  -0.334010E-01  -0.255713E-01  -0.173203E-01
  -0.937292E-02  -0.209430E-02   0.446196E-02   0.103935E-01   0.157426E-01
   0.203251E-01   0.236627E-01   0.250557E-01   0.237804E-01   0.193574E-01
   0.118046E-01   0.179088E-02  -0.937215E-02  -0.199158E-01  -0.279450E-01
  -0.318383E-01  -0.306186E-01  -0.242018E-01  -0.134579E-01  -0.663347E-04
   0.138043E-01   0.259199E-01   0.344134E-01   0.381331E-01   0.368342E-01
   0.311812E-01   0.225688E-01   0.128071E-01   0.374577E-02  -0.308582E-02
  -0.674901E-02  -0.702881E-02  -0.441155E-02   0.781040E-04   0.513864E-02
   0.949152E-02   0.121542E-01   0.126298E-01   0.109764E-01   0.774711E-02
   0.382094E-02   0.168904E-03  -0.238513E-02  -0.335007E-02  -0.265503E-02
  -0.620313E-03   0.217514E-02   0.508883E-02   0.761400E-02   0.952445E-02
   0.109220E-01   0.121732E-01   0.137562E-01   0.160658E-01   0.192403E-01
   0.230676E-01   0.270054E-01   0.303134E-01   0.322628E-01   0.323579E-01
   0.305030E-01   0.270566E-01  -0.362337E-01  -0.439600E-01  -0.473969E-01
  -0.466113E-01  -0.424880E-01  -0.364592E-01  -0.301207E-01  -0.248374E-01
  -0.214390E-01  -0.200731E-01  -0.202380E-01  -0.209665E-01  -0.210996E-01
  -0.195723E-01  -0.156441E-01  -0.903291E-02   0.584560E-04   0.110055E-01
   0.228810E-01   0.345957E-01   0.450360E-01   0.531888E-01   0.582520E-01
   0.597334E-01   0.575331E-01   0.519943E-01   0.438992E-01   0.343888E-01
   0.247984E-01   0.164246E-01   0.102659E-01   0.679739E-02   0.584334E-02
   0.659564E-02   0.778933E-02   0.800494E-02   0.602760E-02   0.117135E-02
  -0.651940E-02  -0.162489E-01  -0.266397E-01  -0.360490E-01  -0.429476E-01
  -0.462594E-01  -0.455723E-01  -0.411701E-01  -0.338893E-01  -0.248539E-01
  -0.151766E-01  -0.571774E-02   0.302897E-02   0.109012E-01   0.179109E-01
   0.240348E-01   0.290373E-01   0.324014E-01   0.334032E-01   0.313180E-01
   0.256961E-01   0.166207E-01   0.485732E-02  -0.816908E-02  -0.205821E-01
  -0.304089E-01  -0.359973E-01  -0.363906E-01  -0.315623E-01  -0.224482E-01
  -0.107626E-01   0.135647E-02   0.117921E-01   0.188774E-01   0.217131E-01
   0.203067E-01   0.155100E-01   0.878123E-02   0.183247E-02  -0.375267E-02
  -0.684733E-02  -0.698890E-02  -0.442985E-02  -0.314261E-04   0.496698E-02
   0.924679E-02   0.117104E-01   0.117191E-01   0.922115E-02   0.474700E-02
  -0.723068E-03  -0.598573E-02  -0.988393E-02  -0.115575E-01  -0.106191E-01
  -0.721625E-02  -0.196903E-02   0.419960E-02   0.102949E-01   0.154838E-01
   0.192707E-01   0.215728E-01   0.226784E-01   0.231069E-01   0.234148E-01
   0.240078E-01   0.250162E-01   0.262707E-01   0.273839E-01   0.279081E-01
   0.275175E-01   0.261511E-01   0.240661E-01  -0.309380E-01  -0.381017E-01
  -0.416081E-01  -0.415351E-01  -0.386549E-01  -0.341913E-01  -0.294826E-01
  -0.256437E-01  -0.233153E-01  -0.225553E-01  -0.228860E-01  -0.234660E-01
  -0.233276E-01  -0.216100E-01  -0.177344E-01  -0.114923E-01  -0.304751E-02
   0.712184E-02   0.183096E-01   0.296686E-01   0.402859E-01   0.492531E-01
   0.557430E-01   0.591061E-01   0.589821E-01   0.554047E-01   0.488645E-01
   0.402907E-01   0.309302E-01   0.221276E-01   0.150470E-01   0.104019E-01
   0.826947E-02   0.805169E-02   0.860929E-02   0.854775E-02   0.658678E-02
   0.191668E-02  -0.555679E-02  -0.151498E-01  -0.255412E-01  -0.350784E-01
  -0.421673E-01  -0.456360E-01  -0.449765E-01  -0.404057E-01  -0.327389E-01
  -0.231287E-01  -0.127564E-01  -0.257281E-02   0.683730E-02   0.152377E-01
   0.225951E-01   0.288719E-01   0.338462E-01   0.370336E-01   0.377520E-01
   0.353172E-01   0.293109E-01   0.198297E-01   0.762763E-02  -0.591060E-02
  -0.189789E-01  -0.296980E-01  -0.365178E-01  -0.385677E-01  -0.358614E-01
  -0.292983E-01  -0.204585E-01  -0.112431E-01  -0.344777E-02   0.162411E-02
   0.341713E-02   0.219374E-02  -0.109016E-02  -0.506359E-02  -0.829885E-02
  -0.966146E-02  -0.857140E-02  -0.512121E-02  -0.328464E-04   0.552787E-02
   0.102305E-01   0.128878E-01   0.127244E-01   0.955213E-02   0.381806E-02
  -0.348057E-02  -0.109937E-01  -0.172858E-01  -0.211179E-01  -0.216859E-01
  -0.187679E-01  -0.127510E-01  -0.453303E-02   0.467467E-02   0.136009E-01
   0.211641E-01   0.266635E-01   0.298695E-01   0.309987E-01   0.305886E-01
   0.293115E-01   0.277829E-01   0.264186E-01   0.253761E-01   0.245905E-01
   0.238841E-01   0.231038E-01   0.222361E-01   0.214520E-01  -0.260311E-01
  -0.320622E-01  -0.351011E-01  -0.352874E-01  -0.333124E-01  -0.301990E-01
  -0.270137E-01  -0.245926E-01  -0.233547E-01  -0.232441E-01  -0.237995E-01
  -0.243180E-01  -0.240510E-01  -0.223766E-01  -0.189052E-01  -0.135090E-01
  -0.629133E-02   0.246974E-02   0.123690E-01   0.228940E-01   0.334202E-01
   0.432069E-01   0.514251E-01   0.572412E-01   0.599587E-01   0.591884E-01
   0.549963E-01   0.479731E-01   0.391787E-01   0.299558E-01   0.216436E-01
   0.152613E-01   0.112521E-01   0.936577E-02   0.872539E-02   0.807149E-02
   0.612190E-02   0.194992E-02  -0.472681E-02  -0.134305E-01  -0.230156E-01
  -0.319430E-01  -0.386579E-01  -0.419643E-01  -0.412910E-01  -0.367819E-01
  -0.291962E-01  -0.196637E-01  -0.937791E-02   0.672628E-03   0.985828E-02
   0.179112E-01   0.247963E-01   0.305125E-01   0.349108E-01   0.376045E-01
   0.380138E-01   0.355376E-01   0.297975E-01   0.208677E-01   0.940756E-02
  -0.336314E-02  -0.158561E-01  -0.264318E-01  -0.337589E-01  -0.371176E-01
  -0.365597E-01  -0.328797E-01  -0.274029E-01  -0.216456E-01  -0.169396E-01
  -0.141194E-01  -0.133499E-01  -0.141365E-01  -0.155048E-01  -0.162990E-01
  -0.155158E-01  -0.125891E-01  -0.755554E-02  -0.106626E-02   0.575235E-02
   0.115504E-01   0.150567E-01   0.153637E-01   0.121332E-01   0.568444E-02
  -0.304925E-02  -0.126833E-01  -0.216280E-01  -0.283703E-01  -0.317375E-01
  -0.310951E-01  -0.264443E-01  -0.184024E-01  -0.807400E-02   0.316237E-02
   0.139057E-01   0.229735E-01   0.295822E-01   0.334350E-01   0.347029E-01
   0.339136E-01   0.317823E-01   0.290316E-01   0.262476E-01   0.238050E-01
   0.218720E-01   0.204784E-01   0.196131E-01   0.193074E-01   0.196666E-01
  -0.227232E-01  -0.271644E-01  -0.292098E-01  -0.291090E-01  -0.275214E-01
  -0.253099E-01  -0.232953E-01  -0.220453E-01  -0.217542E-01  -0.222400E-01
  -0.230449E-01  -0.235938E-01  -0.233541E-01  -0.219450E-01  -0.191703E-01
  -0.149833E-01  -0.941686E-02  -0.252507E-02   0.562672E-02   0.149107E-01
   0.250444E-01   0.355012E-01   0.454789E-01   0.539626E-01   0.598920E-01
   0.623989E-01   0.610495E-01   0.560124E-01   0.480874E-01   0.385665E-01
   0.289500E-01   0.205898E-01   0.143584E-01   0.104418E-01   0.832219E-02
   0.696024E-02   0.512820E-02   0.179766E-02  -0.353130E-02  -0.106559E-01
  -0.187018E-01  -0.263473E-01  -0.321718E-01  -0.350246E-01  -0.343061E-01
  -0.300865E-01  -0.230387E-01  -0.142184E-01  -0.477275E-02   0.432928E-02
   0.124628E-01   0.193696E-01   0.250482E-01   0.295695E-01   0.328955E-01
   0.347785E-01   0.347811E-01   0.324164E-01   0.273570E-01   0.196382E-01
   0.977626E-02  -0.125046E-02  -0.121657E-01  -0.216651E-01  -0.287152E-01
  -0.327930E-01  -0.339938E-01  -0.329726E-01  -0.307352E-01  -0.283383E-01
  -0.265863E-01  -0.258111E-01  -0.257969E-01  -0.258698E-01  -0.251231E-01
  -0.227146E-01  -0.181501E-01  -0.114781E-01  -0.334282E-02   0.511727E-02
   0.124962E-01   0.174180E-01   0.188328E-01   0.162464E-01   0.983594E-02
   0.432959E-03  -0.106159E-01  -0.216782E-01  -0.311074E-01  -0.375069E-01
  -0.399421E-01  -0.380678E-01  -0.321555E-01  -0.230207E-01  -0.118681E-01
  -0.825018E-04   0.109953E-01   0.202698E-01   0.270331E-01   0.310268E-01
   0.324174E-01   0.316976E-01   0.295414E-01   0.266531E-01   0.236423E-01
   0.209546E-01   0.188637E-01   0.175124E-01   0.169768E-01   0.173190E-01
   0.186015E-01  -0.215210E-01  -0.241027E-01  -0.247421E-01  -0.238401E-01
  -0.220827E-01  -0.202362E-01  -0.189327E-01  -0.185114E-01  -0.189598E-01
  -0.199658E-01  -0.210523E-01  -0.217402E-01  -0.216803E-01  -0.207071E-01
  -0.188048E-01  -0.160076E-01  -0.122879E-01  -0.748934E-02  -0.134759E-02
   0.639440E-02   0.158094E-01   0.266123E-01   0.380628E-01   0.490011E-01
   0.580317E-01   0.638203E-01   0.654258E-01   0.625691E-01   0.557502E-01
   0.461666E-01   0.354437E-01   0.252467E-01   0.168810E-01   0.109953E-01
   0.747384E-02   0.554579E-02   0.407795E-02   0.195992E-02  -0.153442E-02
  -0.651591E-02  -0.124442E-01  -0.182906E-01  -0.228422E-01  -0.250510E-01
  -0.243196E-01  -0.206441E-01  -0.145806E-01  -0.705996E-02   0.878564E-03
   0.834557E-02   0.147709E-01   0.199410E-01   0.239096E-01   0.268295E-01
   0.287794E-01   0.296558E-01   0.291711E-01   0.269605E-01   0.227539E-01
   0.165470E-01   0.870263E-02  -0.631881E-04  -0.881468E-02  -0.166130E-01
  -0.227475E-01  -0.269069E-01  -0.292319E-01  -0.302304E-01  -0.305788E-01
  -0.308724E-01  -0.314043E-01  -0.320446E-01  -0.322619E-01  -0.312849E-01
  -0.283583E-01  -0.230192E-01  -0.153116E-01  -0.587657E-02   0.411437E-02
   0.131662E-01   0.197594E-01   0.226668E-01   0.212142E-01   0.154270E-01
   0.603372E-02  -0.566393E-02  -0.180229E-01  -0.293370E-01  -0.381073E-01
  -0.432563E-01  -0.442559E-01  -0.411588E-01  -0.345393E-01  -0.253639E-01
  -0.148191E-01  -0.412595E-02   0.563080E-02   0.136351E-01   0.194171E-01
   0.228687E-01   0.241998E-01   0.238500E-01   0.223756E-01   0.203406E-01
   0.182314E-01   0.164137E-01   0.151313E-01   0.145357E-01   0.147263E-01
   0.157765E-01   0.177287E-01  -0.221123E-01  -0.227910E-01  -0.217992E-01
  -0.197195E-01  -0.173238E-01  -0.153568E-01  -0.143366E-01  -0.144321E-01
  -0.154542E-01  -0.169581E-01  -0.184154E-01  -0.193916E-01  -0.196630E-01
  -0.192327E-01  -0.182398E-01  -0.168043E-01  -0.148708E-01  -0.121258E-01
  -0.803522E-02  -0.200792E-02   0.635738E-02   0.170226E-01   0.293501E-01
   0.421036E-01   0.536359E-01   0.622281E-01   0.664953E-01   0.657436E-01
   0.601707E-01   0.508452E-01   0.394614E-01   0.279342E-01   0.179457E-01
   0.105700E-01   0.607926E-02   0.397895E-02   0.325119E-02   0.272558E-02
   0.146135E-02  -0.972697E-03  -0.439745E-02  -0.811993E-02  -0.111836E-01
  -0.126846E-01  -0.120512E-01  -0.920249E-02  -0.454856E-02   0.115605E-02
   0.704320E-02   0.123653E-01   0.166568E-01   0.197779E-01   0.218427E-01
   0.230701E-01   0.236252E-01   0.235127E-01   0.225626E-01   0.205108E-01
   0.171376E-01   0.124076E-01   0.655175E-02   0.553508E-04  -0.644983E-02
  -0.123534E-01  -0.172350E-01  -0.209711E-01  -0.237388E-01  -0.259086E-01
  -0.278614E-01  -0.297905E-01  -0.315618E-01  -0.326861E-01  -0.324262E-01
  -0.300149E-01  -0.249233E-01  -0.171012E-01  -0.711036E-02   0.389449E-02
   0.143443E-01   0.225544E-01   0.270717E-01   0.269843E-01   0.221200E-01
   0.130893E-01   0.116646E-02  -0.119550E-01  -0.244740E-01  -0.347889E-01
  -0.417396E-01  -0.447438E-01  -0.438173E-01  -0.394901E-01  -0.326529E-01
  -0.243713E-01  -0.157069E-01  -0.757088E-02  -0.628809E-03   0.474194E-02
   0.844439E-02   0.106154E-01   0.115541E-01   0.116401E-01   0.112575E-01
   0.107372E-01   0.103264E-01   0.101870E-01   0.104184E-01   0.110893E-01
   0.122646E-01   0.140100E-01   0.163672E-01  -0.235033E-01  -0.224553E-01
  -0.198224E-01  -0.163869E-01  -0.130596E-01  -0.106398E-01  -0.961096E-02
  -0.100363E-01  -0.115845E-01  -0.136741E-01  -0.156845E-01  -0.171585E-01
  -0.179239E-01  -0.180892E-01  -0.179174E-01  -0.176239E-01  -0.171796E-01
  -0.162017E-01  -0.139894E-01  -0.971255E-02  -0.270494E-02   0.722789E-02
   0.195927E-01   0.331699E-01   0.461888E-01   0.566851E-01   0.629540E-01
   0.639721E-01   0.596670E-01   0.509551E-01   0.395289E-01   0.274533E-01
   0.166805E-01   0.861726E-02   0.386068E-02   0.216428E-02   0.262921E-02
   0.404948E-02   0.530017E-02   0.565243E-02   0.493033E-02   0.347871E-02
   0.197248E-02   0.114334E-02   0.151951E-02   0.326014E-02   0.612797E-02
   0.959380E-02   0.130235E-01   0.158754E-01   0.178388E-01   0.188738E-01
   0.191490E-01   0.189132E-01   0.183572E-01   0.175219E-01   0.162859E-01
   0.144333E-01   0.117700E-01   0.823841E-02   0.398028E-02  -0.679569E-03
  -0.532513E-02  -0.958180E-02  -0.132366E-01  -0.162953E-01  -0.189470E-01
  -0.214433E-01  -0.239315E-01  -0.263044E-01  -0.281301E-01  -0.287016E-01
  -0.272095E-01  -0.229955E-01  -0.158165E-01  -0.603540E-02   0.532919E-02
   0.167247E-01   0.263405E-01   0.324752E-01   0.339065E-01   0.301689E-01
   0.216718E-01   0.962701E-02  -0.419214E-02  -0.178005E-01  -0.293755E-01
  -0.375716E-01  -0.417123E-01  -0.418303E-01  -0.385654E-01  -0.329609E-01
  -0.262151E-01  -0.194455E-01  -0.135121E-01  -0.892333E-02  -0.582608E-02
  -0.406497E-02  -0.328392E-02  -0.304168E-02  -0.291639E-02  -0.258209E-02
  -0.184826E-02  -0.662016E-03   0.921330E-03   0.278791E-02   0.482070E-02
   0.694490E-02   0.914959E-02   0.114774E-01   0.139830E-01  -0.243709E-01
  -0.219408E-01  -0.178501E-01  -0.130855E-01  -0.873842E-02  -0.572926E-02
  -0.458147E-02  -0.531451E-02  -0.748704E-02  -0.103738E-01  -0.132162E-01
  -0.154598E-01  -0.168995E-01  -0.176793E-01  -0.181504E-01  -0.186386E-01
  -0.192081E-01  -0.195174E-01  -0.188321E-01  -0.162096E-01  -0.108104E-01
  -0.224028E-02   0.918956E-02   0.223817E-01   0.355970E-01   0.468034E-01
   0.541415E-01   0.563812E-01   0.532398E-01   0.454683E-01   0.346805E-01
   0.229688E-01   0.124151E-01   0.462911E-02   0.435355E-03  -0.216717E-03
   0.188636E-02   0.553173E-02   0.945748E-02   0.126846E-01   0.147150E-01
   0.155570E-01   0.155949E-01   0.153681E-01   0.153424E-01   0.157510E-01
   0.165471E-01   0.174686E-01   0.181740E-01   0.183907E-01   0.180157E-01
   0.171358E-01   0.159660E-01   0.147394E-01   0.135961E-01   0.125185E-01
   0.113382E-01   0.981101E-02   0.772617E-02   0.500594E-02   0.175169E-02
  -0.178241E-02  -0.527895E-02  -0.847321E-02  -0.112459E-01  -0.136496E-01
  -0.158509E-01  -0.180028E-01  -0.200936E-01  -0.218355E-01  -0.226460E-01
  -0.217523E-01  -0.184041E-01  -0.121419E-01  -0.304029E-02   0.815617E-02
   0.200626E-01   0.308630E-01   0.386607E-01   0.418886E-01   0.396771E-01
   0.320814E-01   0.201091E-01   0.553538E-02  -0.945009E-02  -0.226795E-01
  -0.324234E-01  -0.376936E-01  -0.383708E-01  -0.351424E-01  -0.292797E-01
  -0.223213E-01  -0.157399E-01  -0.106680E-01  -0.773172E-02  -0.701220E-02
  -0.812224E-02  -0.103634E-01  -0.129174E-01  -0.150269E-01  -0.161315E-01
  -0.159407E-01  -0.144405E-01  -0.118450E-01  -0.851015E-02  -0.483501E-02
  -0.117106E-02   0.224080E-02   0.529389E-02   0.799717E-02   0.104213E-01
  -0.235210E-01  -0.201393E-01  -0.149037E-01  -0.899788E-02  -0.372014E-02
  -0.163162E-03   0.104871E-02  -0.112810E-03  -0.312386E-02  -0.710733E-02
  -0.111210E-01  -0.144403E-01  -0.167433E-01  -0.181386E-01  -0.190294E-01
  -0.198656E-01  -0.208752E-01  -0.218754E-01  -0.222420E-01  -0.210619E-01
  -0.174298E-01  -0.107989E-01  -0.127051E-02   0.102824E-01   0.223136E-01
   0.329122E-01   0.402474E-01   0.430240E-01   0.408235E-01   0.342291E-01
   0.246999E-01   0.142274E-01   0.487060E-02  -0.170326E-02  -0.455344E-02
  -0.359594E-02   0.486719E-03   0.651004E-02   0.131360E-01   0.192007E-01
   0.239353E-01   0.270376E-01   0.286010E-01   0.289529E-01   0.284711E-01
   0.274456E-01   0.260229E-01   0.242352E-01   0.220826E-01   0.196203E-01
   0.170059E-01   0.144847E-01   0.123168E-01   0.106793E-01   0.958645E-02
   0.886414E-02   0.819424E-02   0.721599E-02   0.564770E-02   0.338311E-02
   0.525473E-03  -0.265414E-02  -0.581773E-02  -0.867977E-02  -0.110954E-01
  -0.130783E-01  -0.147354E-01  -0.161412E-01  -0.172003E-01  -0.175602E-01
  -0.166255E-01  -0.136907E-01  -0.816895E-02   0.145202E-03   0.108641E-01
   0.229248E-01   0.346865E-01   0.442051E-01   0.496321E-01   0.496417E-01
   0.437764E-01   0.326152E-01   0.177118E-01   0.131153E-02  -0.140922E-01
  -0.262558E-01  -0.336223E-01  -0.355975E-01  -0.326099E-01  -0.259526E-01
  -0.174566E-01  -0.908088E-02  -0.251606E-02   0.111473E-02   0.140511E-02
  -0.134776E-02  -0.629414E-02  -0.122695E-01  -0.180579E-01  -0.226240E-01
  -0.252735E-01  -0.257230E-01  -0.240823E-01  -0.207666E-01  -0.163685E-01
  -0.115203E-01  -0.677492E-02  -0.252556E-02   0.102422E-02   0.384077E-02
   0.600190E-02  -0.203092E-01  -0.163991E-01  -0.103759E-01  -0.360236E-02
   0.240733E-02   0.635713E-02   0.747919E-02   0.569664E-02   0.159349E-02
  -0.379569E-02  -0.930852E-02  -0.139880E-01  -0.173225E-01  -0.193199E-01
  -0.203994E-01  -0.211444E-01  -0.220066E-01  -0.230683E-01  -0.239513E-01
  -0.239091E-01  -0.220807E-01  -0.178239E-01  -0.110168E-01  -0.222245E-02
   0.734880E-02   0.160837E-01   0.223537E-01   0.249385E-01   0.233619E-01
   0.180446E-01   0.102252E-01   0.167613E-02  -0.570984E-02  -0.103459E-01
  -0.112806E-01  -0.835113E-02  -0.213827E-02   0.624479E-02   0.154540E-01
   0.242160E-01   0.315519E-01   0.368816E-01   0.400092E-01   0.410256E-01
   0.401835E-01   0.377958E-01   0.341852E-01   0.296853E-01   0.246691E-01
   0.195669E-01   0.148473E-01   0.109513E-01   0.819491E-02   0.667688E-02
   0.623001E-02   0.644344E-02   0.675930E-02   0.661883E-02   0.561324E-02
   0.359028E-02   0.681328E-03  -0.275877E-02  -0.627559E-02  -0.945589E-02
  -0.120318E-01  -0.139091E-01  -0.151091E-01  -0.156498E-01  -0.154173E-01
  -0.140909E-01  -0.111674E-01  -0.610008E-02   0.147801E-02   0.115118E-01
   0.233476E-01   0.356977E-01   0.467859E-01   0.546634E-01   0.576278E-01
   0.546454E-01   0.456600E-01   0.317024E-01   0.147536E-01  -0.261304E-02
  -0.177346E-01  -0.283892E-01  -0.332311E-01  -0.320311E-01  -0.256749E-01
  -0.159291E-01  -0.503939E-02   0.474010E-02   0.115787E-01   0.143757E-01
   0.128890E-01   0.768198E-02  -0.795589E-04  -0.891632E-02  -0.173420E-01
  -0.241239E-01  -0.284564E-01  -0.300283E-01  -0.289916E-01  -0.258553E-01
  -0.213359E-01  -0.162010E-01  -0.111336E-01  -0.664035E-02  -0.301211E-02
  -0.336549E-03   0.144870E-02  -0.148891E-01  -0.107846E-01  -0.429305E-02
   0.307061E-02   0.958582E-02   0.137443E-01   0.146129E-01   0.120401E-01
   0.665150E-02  -0.363012E-03  -0.760063E-02  -0.138308E-01  -0.182981E-01
  -0.208580E-01  -0.219116E-01  -0.221742E-01  -0.223610E-01  -0.228991E-01
  -0.237632E-01  -0.244898E-01  -0.243618E-01  -0.227016E-01  -0.191688E-01
  -0.139616E-01  -0.784663E-02  -0.200087E-02   0.229316E-02   0.400844E-02
   0.268305E-02  -0.141449E-02  -0.731351E-02  -0.135547E-01  -0.185275E-01
  -0.208371E-01  -0.196048E-01  -0.146290E-01  -0.638040E-02   0.414797E-02
   0.156797E-01   0.269093E-01   0.367105E-01   0.442590E-01   0.490694E-01
   0.509666E-01   0.500309E-01   0.465475E-01   0.409763E-01   0.339353E-01
   0.261775E-01   0.185372E-01   0.118338E-01   0.674213E-02   0.365889E-02
   0.260676E-02   0.321399E-02   0.478830E-02   0.647479E-02   0.745942E-02
   0.716189E-02   0.536274E-02   0.222858E-02  -0.176781E-02  -0.600195E-02
  -0.987204E-02  -0.129337E-01  -0.149517E-01  -0.158579E-01  -0.156408E-01
  -0.142209E-01  -0.113737E-01  -0.674777E-02   0.906184E-05   0.904653E-02
   0.200967E-01   0.323298E-01   0.443508E-01   0.543719E-01   0.605416E-01
   0.613598E-01   0.560758E-01   0.449584E-01   0.293523E-01   0.114921E-01
  -0.589893E-02  -0.201347E-01  -0.290985E-01  -0.316564E-01  -0.278597E-01
  -0.188958E-01  -0.680759E-02   0.594450E-02   0.169735E-01   0.244019E-01
   0.271563E-01   0.250761E-01   0.188355E-01   0.972054E-02  -0.674592E-03
  -0.107610E-01  -0.192172E-01  -0.251599E-01  -0.282117E-01  -0.284703E-01
  -0.264074E-01  -0.227254E-01  -0.182054E-01  -0.135728E-01  -0.940002E-02
  -0.605509E-02  -0.369832E-02  -0.231762E-02  -0.820379E-02  -0.410072E-02
   0.263476E-02   0.103697E-01   0.172045E-01   0.214327E-01   0.219553E-01
   0.185340E-01   0.118182E-01   0.313950E-02  -0.586167E-02  -0.136684E-01
  -0.192553E-01  -0.222908E-01  -0.231282E-01  -0.226004E-01  -0.216971E-01
  -0.212302E-01  -0.215935E-01  -0.226861E-01  -0.240131E-01  -0.249193E-01
  -0.248696E-01  -0.236786E-01  -0.216118E-01  -0.193234E-01  -0.176538E-01
  -0.173512E-01  -0.188072E-01  -0.218889E-01  -0.259195E-01  -0.298115E-01
  -0.323124E-01  -0.322931E-01  -0.290004E-01  -0.222132E-01  -0.122744E-01
  -0.676091E-05   0.134504E-01   0.268323E-01   0.389233E-01   0.486879E-01
   0.553514E-01   0.584434E-01   0.578203E-01   0.536788E-01   0.465588E-01
   0.373203E-01   0.270760E-01   0.170657E-01   0.847970E-02   0.225782E-02
  -0.108973E-02  -0.158986E-02   0.195959E-03   0.329508E-02   0.654473E-02
   0.885725E-02   0.946087E-02   0.805249E-02   0.482453E-02   0.365717E-03
  -0.452657E-02  -0.905921E-02  -0.126143E-01  -0.148291E-01  -0.155718E-01
  -0.148372E-01  -0.126182E-01  -0.881622E-02  -0.324098E-02   0.428796E-02
   0.137637E-01   0.248031E-01   0.365246E-01   0.475589E-01   0.562234E-01
   0.608399E-01   0.601251E-01   0.535533E-01   0.415882E-01   0.257061E-01
   0.818667E-02  -0.829219E-02  -0.211678E-01  -0.284955E-01  -0.293250E-01
  -0.238664E-01  -0.134137E-01  -0.532771E-04   0.137672E-01   0.257085E-01
   0.339457E-01   0.374349E-01   0.360021E-01   0.302622E-01   0.214086E-01
   0.109352E-01   0.353620E-03  -0.904078E-02  -0.163253E-01  -0.210174E-01
  -0.230629E-01  -0.227641E-01  -0.206713E-01  -0.174612E-01  -0.138193E-01
  -0.103444E-01  -0.748160E-02  -0.549195E-02  -0.445664E-02  -0.172046E-02
   0.233117E-02   0.919754E-02   0.171692E-01   0.242112E-01   0.284558E-01
   0.286576E-01   0.244920E-01   0.166143E-01   0.646924E-02  -0.409407E-02
  -0.132929E-01  -0.198364E-01  -0.231951E-01  -0.236498E-01  -0.221235E-01
  -0.198599E-01  -0.180508E-01  -0.175254E-01  -0.185811E-01  -0.209938E-01
  -0.241813E-01  -0.274544E-01  -0.302655E-01  -0.323751E-01  -0.338889E-01
  -0.351638E-01  -0.366238E-01  -0.385523E-01  -0.409310E-01  -0.433771E-01
  -0.451940E-01  -0.455181E-01  -0.435176E-01  -0.385854E-01  -0.304825E-01
  -0.194024E-01  -0.595400E-02   0.891741E-02   0.240480E-01   0.381852E-01
   0.501147E-01   0.587800E-01   0.633955E-01   0.635498E-01   0.592913E-01
   0.511734E-01   0.402353E-01   0.278990E-01   0.157788E-01   0.542661E-02
  -0.194027E-02  -0.566778E-02  -0.578948E-02  -0.300789E-02   0.147165E-02
   0.621897E-02   0.990139E-02   0.115693E-01   0.108333E-01   0.789283E-02
   0.341938E-02  -0.166233E-02  -0.642249E-02  -0.101296E-01  -0.123543E-01
  -0.129565E-01  -0.119811E-01  -0.951757E-02  -0.559067E-02  -0.134487E-03
   0.693216E-02   0.155527E-01   0.253614E-01   0.355678E-01   0.449618E-01
   0.520673E-01   0.554271E-01   0.539537E-01   0.472534E-01   0.358267E-01
   0.210795E-01   0.512242E-02  -0.960352E-02  -0.207920E-01  -0.267198E-01
  -0.265744E-01  -0.205890E-01  -0.996160E-02   0.341233E-02   0.173227E-01
   0.296530E-01   0.387272E-01   0.435324E-01   0.437935E-01   0.399081E-01
   0.327812E-01   0.236103E-01   0.136684E-01   0.412159E-02  -0.409975E-02
  -0.103735E-01  -0.144080E-01  -0.162241E-01  -0.161075E-01  -0.145385E-01
  -0.121068E-01  -0.941941E-02  -0.701419E-02  -0.529003E-02  -0.446617E-02
   0.301153E-02   0.707299E-02   0.140438E-01   0.221852E-01   0.293868E-01
   0.336754E-01   0.336983E-01   0.290552E-01   0.203892E-01   0.921549E-02
  -0.246414E-02  -0.126544E-01  -0.198369E-01  -0.232959E-01  -0.232245E-01
  -0.205973E-01  -0.168608E-01  -0.135384E-01  -0.118598E-01  -0.125107E-01
  -0.155535E-01  -0.205187E-01  -0.266169E-01  -0.329950E-01  -0.389577E-01
  -0.440947E-01  -0.482922E-01  -0.516436E-01  -0.543043E-01  -0.563448E-01
  -0.576504E-01  -0.578952E-01  -0.565920E-01  -0.531990E-01  -0.472504E-01
  -0.384807E-01  -0.269172E-01  -0.129289E-01   0.277014E-02   0.191601E-01
   0.349950E-01   0.489183E-01   0.596143E-01   0.659839E-01   0.673266E-01
   0.634975E-01   0.549996E-01   0.429761E-01   0.290820E-01   0.152396E-01
   0.331676E-02  -0.520952E-02  -0.952652E-02  -0.962860E-02  -0.628838E-02
  -0.858403E-03   0.505079E-02   0.993633E-02   0.127212E-01   0.129475E-01
   0.108030E-01   0.698809E-02   0.247316E-02  -0.177512E-02  -0.501689E-02
  -0.685356E-02  -0.721468E-02  -0.624284E-02  -0.413468E-02  -0.100798E-02
   0.314911E-02   0.842453E-02   0.148442E-01   0.222042E-01   0.299458E-01
   0.371343E-01   0.425748E-01   0.450496E-01   0.436212E-01   0.379185E-01
   0.283193E-01   0.159687E-01   0.261646E-02  -0.969575E-02  -0.190244E-01
  -0.238985E-01  -0.235918E-01  -0.182345E-01  -0.874878E-02   0.336326E-02
   0.163200E-01   0.283752E-01   0.380823E-01   0.444644E-01   0.470776E-01
   0.459806E-01   0.416412E-01   0.348130E-01   0.264111E-01   0.173996E-01
   0.869641E-02   0.109109E-02  -0.482547E-02  -0.871728E-02  -0.105356E-01
  -0.105164E-01  -0.913419E-02  -0.701508E-02  -0.482136E-02  -0.313134E-02
  -0.234092E-02   0.483988E-02   0.901975E-02   0.160992E-01   0.243627E-01
   0.316963E-01   0.360939E-01   0.361496E-01   0.314089E-01   0.224838E-01
   0.109053E-01  -0.124984E-02  -0.118565E-01  -0.192355E-01  -0.225202E-01
  -0.218099E-01  -0.180856E-01  -0.129225E-01  -0.808835E-02  -0.513517E-02
  -0.508371E-02  -0.826818E-02  -0.143576E-01  -0.225240E-01  -0.316946E-01
  -0.408101E-01  -0.490265E-01  -0.558175E-01  -0.609732E-01  -0.645159E-01
  -0.665724E-01  -0.672474E-01  -0.665312E-01  -0.642641E-01  -0.601577E-01
  -0.538664E-01  -0.450905E-01  -0.336903E-01  -0.197934E-01  -0.387371E-02
   0.132153E-01   0.302691E-01   0.458335E-01   0.583781E-01   0.665246E-01
   0.692970E-01   0.663412E-01   0.580620E-01   0.456301E-01   0.308379E-01
   0.158170E-01   0.266553E-02  -0.693458E-02  -0.120250E-01  -0.125271E-01
  -0.920679E-02  -0.345633E-02   0.305353E-02   0.876148E-02   0.125466E-01
   0.139225E-01   0.130548E-01   0.106128E-01   0.751223E-02   0.463219E-02
   0.259131E-02   0.164192E-02   0.169980E-02   0.248147E-02   0.368701E-02
   0.515566E-02   0.693469E-02   0.923666E-02   0.123019E-01   0.162189E-01
   0.207734E-01   0.253875E-01   0.291862E-01   0.311801E-01   0.305212E-01
   0.267563E-01   0.200040E-01   0.109995E-01   0.989902E-03  -0.849590E-02
  -0.159444E-01  -0.201478E-01  -0.204189E-01  -0.166878E-01  -0.946995E-02
   0.268866E-03   0.113074E-01   0.223704E-01   0.322971E-01   0.401533E-01
   0.452893E-01   0.473563E-01   0.463016E-01   0.423558E-01   0.360156E-01
   0.280098E-01   0.192394E-01   0.106798E-01   0.325116E-02  -0.232407E-02
  -0.564528E-02  -0.670527E-02  -0.588503E-02  -0.386627E-02  -0.147877E-02
   0.481232E-03   0.141654E-02   0.337280E-02   0.775310E-02   0.149098E-01
   0.232062E-01   0.306043E-01   0.351490E-01   0.354469E-01   0.310179E-01
   0.224264E-01   0.111573E-01  -0.730348E-03  -0.110851E-01  -0.181563E-01
  -0.209804E-01  -0.195680E-01  -0.148589E-01  -0.846713E-02  -0.229226E-02
   0.190360E-02   0.285075E-02  -0.150229E-04  -0.651353E-02  -0.158427E-01
  -0.268127E-01  -0.381228E-01  -0.486123E-01  -0.574341E-01  -0.641257E-01
  -0.685804E-01  -0.709436E-01  -0.714709E-01  -0.703891E-01  -0.677905E-01
  -0.635863E-01  -0.575252E-01  -0.492754E-01  -0.385533E-01  -0.252749E-01
  -0.969576E-02   0.749563E-02   0.251630E-01   0.418074E-01   0.557544E-01
   0.654195E-01   0.696067E-01   0.677758E-01   0.602122E-01   0.480474E-01
   0.331078E-01   0.176099E-01   0.376197E-02  -0.664316E-02  -0.125491E-01
  -0.137947E-01  -0.110735E-01  -0.570665E-02   0.709095E-03   0.668656E-02
   0.111666E-01   0.136936E-01   0.144130E-01   0.139093E-01   0.129444E-01
   0.121847E-01   0.119989E-01   0.123827E-01   0.130231E-01   0.134679E-01
   0.133342E-01   0.124810E-01   0.110840E-01   0.958853E-02   0.855607E-02
   0.845872E-02   0.949062E-02   0.114616E-01   0.138108E-01   0.157389E-01
   0.164211E-01   0.152385E-01   0.119597E-01   0.682327E-02   0.502328E-03
  -0.603508E-02  -0.117252E-01  -0.156135E-01  -0.170161E-01  -0.156075E-01
  -0.114315E-01  -0.485179E-02   0.352742E-02   0.129438E-01   0.225465E-01
   0.314526E-01   0.388028E-01   0.438311E-01   0.459554E-01   0.448798E-01
   0.406852E-01   0.338740E-01   0.253405E-01   0.162516E-01   0.785287E-02
   0.123460E-02  -0.288455E-02  -0.430135E-02  -0.335775E-02  -0.844876E-03
   0.219583E-02   0.472341E-02   0.593496E-02  -0.890396E-03   0.368399E-02
   0.107975E-01   0.189473E-01   0.262533E-01   0.308987E-01   0.315735E-01
   0.278065E-01   0.201003E-01   0.983186E-02  -0.105644E-02  -0.104999E-01
  -0.167789E-01  -0.188993E-01  -0.167968E-01  -0.113257E-01  -0.404406E-02
   0.314345E-02   0.839553E-02   0.103012E-01   0.812699E-02   0.190279E-02
  -0.765582E-02  -0.193519E-01  -0.317795E-01  -0.435980E-01  -0.537493E-01
  -0.615824E-01  -0.668706E-01  -0.697346E-01  -0.705010E-01  -0.695357E-01
  -0.670947E-01  -0.632273E-01  -0.577544E-01  -0.503308E-01  -0.405782E-01
  -0.282626E-01  -0.134737E-01   0.324103E-02   0.208309E-01   0.378128E-01
   0.524619E-01   0.630956E-01   0.683960E-01   0.677001E-01   0.611857E-01
   0.498975E-01   0.355950E-01   0.204442E-01   0.661815E-02  -0.410486E-02
  -0.106515E-01  -0.127989E-01  -0.111257E-01  -0.678646E-02  -0.117551E-02
   0.442771E-02   0.913795E-02   0.125994E-01   0.149525E-01   0.166575E-01
   0.182412E-01   0.200530E-01   0.221075E-01   0.240615E-01   0.253278E-01
   0.252833E-01   0.235013E-01   0.199294E-01   0.149554E-01   0.933731E-02
   0.402005E-02  -0.107609E-03  -0.244241E-02  -0.281676E-02  -0.152940E-02
   0.746852E-03   0.314819E-02   0.483856E-02   0.520401E-02   0.397598E-02
   0.126264E-02  -0.250455E-02  -0.668028E-02  -0.105334E-01  -0.133620E-01
  -0.145771E-01  -0.137569E-01  -0.106812E-01  -0.536036E-02   0.193547E-02
   0.106555E-01   0.199752E-01   0.288535E-01   0.361546E-01   0.408279E-01
   0.421169E-01   0.397476E-01   0.340406E-01   0.259032E-01   0.166857E-01
   0.792129E-02   0.100760E-02  -0.309479E-02  -0.406700E-02  -0.228531E-02
   0.129289E-02   0.538111E-02   0.868685E-02   0.102202E-01  -0.670481E-02
  -0.206288E-02   0.477679E-02   0.124956E-01   0.194467E-01   0.240349E-01
   0.251025E-01   0.222231E-01   0.158271E-01   0.712649E-02  -0.214705E-02
  -0.101271E-01  -0.152289E-01  -0.164988E-01  -0.138177E-01  -0.791642E-02
  -0.206009E-03   0.753009E-02   0.135070E-01   0.162886E-01   0.150440E-01
   0.966367E-02   0.724425E-03  -0.106750E-01  -0.231603E-01  -0.353503E-01
  -0.460912E-01  -0.546112E-01  -0.605739E-01  -0.640307E-01  -0.652935E-01
  -0.647653E-01  -0.627727E-01  -0.594424E-01  -0.546541E-01  -0.480833E-01
  -0.393285E-01  -0.280933E-01  -0.143795E-01   0.136310E-02   0.181763E-01
   0.346547E-01   0.491310E-01   0.599568E-01   0.658213E-01   0.660363E-01
   0.607143E-01   0.507900E-01   0.378697E-01   0.239365E-01   0.109757E-01
   0.608739E-03  -0.617872E-02  -0.915081E-02  -0.875748E-02  -0.591842E-02
  -0.172145E-02   0.287692E-02   0.726625E-02   0.112573E-01   0.150072E-01
   0.188306E-01   0.229656E-01   0.273765E-01   0.316625E-01   0.351038E-01
   0.368348E-01   0.360931E-01   0.324663E-01   0.260614E-01   0.175420E-01
   0.802040E-02  -0.116921E-02  -0.875444E-02  -0.137907E-01  -0.158432E-01
  -0.150440E-01  -0.120217E-01  -0.773202E-02  -0.324083E-02   0.485048E-03
   0.273566E-02   0.314309E-02   0.169548E-02  -0.130159E-02  -0.529287E-02
  -0.955211E-02  -0.132644E-01  -0.156159E-01  -0.158974E-01  -0.136224E-01
  -0.864676E-02  -0.126296E-02   0.776775E-02   0.172757E-01   0.258481E-01
   0.320835E-01   0.348856E-01   0.337288E-01   0.288197E-01   0.211019E-01
   0.120839E-01   0.352148E-02  -0.297350E-02  -0.630130E-02  -0.612312E-02
  -0.292403E-02   0.212807E-02   0.749034E-02   0.116372E-01   0.134327E-01
  -0.124565E-01  -0.798618E-02  -0.174037E-02   0.518634E-02   0.114419E-01
   0.157222E-01   0.170808E-01   0.151678E-01   0.103357E-01   0.358390E-02
  -0.364775E-02  -0.978956E-02  -0.134853E-01  -0.138893E-01  -0.108507E-01
  -0.494723E-02   0.263680E-02   0.103537E-01   0.166020E-01   0.200334E-01
   0.197936E-01   0.156532E-01   0.801007E-02  -0.222720E-02  -0.138398E-01
  -0.255365E-01  -0.361763E-01  -0.449326E-01  -0.513705E-01  -0.554296E-01
  -0.573252E-01  -0.573986E-01  -0.559583E-01  -0.531533E-01  -0.489146E-01
  -0.429822E-01  -0.350144E-01  -0.247541E-01  -0.122072E-01   0.221593E-02
   0.176451E-01   0.328076E-01   0.462002E-01   0.563466E-01   0.620847E-01
   0.628161E-01   0.586528E-01   0.504200E-01   0.395082E-01   0.276039E-01
   0.163650E-01   0.711766E-02   0.648989E-03  -0.285724E-02  -0.373487E-02
  -0.263337E-02  -0.265852E-03   0.281516E-02   0.634724E-02   0.103580E-01
   0.150418E-01   0.205607E-01   0.268404E-01   0.334357E-01   0.395198E-01
   0.440106E-01   0.458075E-01   0.440748E-01   0.384901E-01   0.293867E-01
   0.177446E-01   0.502838E-02  -0.708894E-02  -0.170475E-01  -0.236907E-01
  -0.264574E-01  -0.254420E-01  -0.213214E-01  -0.151809E-01  -0.829086E-02
  -0.188482E-02   0.301808E-02   0.572882E-02   0.594162E-02   0.373795E-02
  -0.443083E-03  -0.585903E-02  -0.115437E-01  -0.164186E-01  -0.194414E-01
  -0.197824E-01  -0.170053E-01  -0.112104E-01  -0.309323E-02   0.611781E-02
   0.148572E-01   0.215254E-01   0.248404E-01   0.241504E-01   0.196251E-01
   0.122607E-01   0.368239E-02  -0.421767E-02  -0.972416E-02  -0.117102E-01
  -0.990908E-02  -0.497276E-02   0.170231E-02   0.833543E-02   0.132132E-01
   0.151123E-01  -0.166501E-01  -0.126584E-01  -0.735687E-02  -0.159192E-02
   0.361943E-02   0.731082E-02   0.878880E-02   0.780341E-02   0.462485E-02
   0.531682E-05  -0.496824E-02  -0.909921E-02  -0.113350E-01  -0.109940E-01
  -0.791548E-02  -0.250316E-02   0.434747E-02   0.114187E-01   0.174003E-01
   0.211315E-01   0.218049E-01   0.190970E-01   0.132009E-01   0.476389E-02
  -0.525299E-02  -0.157592E-01  -0.257224E-01  -0.343216E-01  -0.410371E-01
  -0.456625E-01  -0.482465E-01  -0.489822E-01  -0.480808E-01  -0.456637E-01
  -0.417072E-01  -0.360565E-01  -0.285094E-01  -0.189464E-01  -0.747162E-02
   0.548035E-02   0.191106E-01   0.323170E-01   0.438483E-01   0.525212E-01
   0.574516E-01   0.582426E-01   0.550779E-01   0.486928E-01   0.402262E-01
   0.309878E-01   0.222011E-01   0.147849E-01   0.923214E-02   0.560904E-02
   0.366915E-02   0.303772E-02   0.340414E-02   0.465697E-02   0.691573E-02
   0.104470E-01   0.154915E-01   0.220595E-01   0.297669E-01   0.377753E-01
   0.448702E-01   0.496716E-01   0.509300E-01   0.478316E-01   0.402316E-01
   0.287493E-01   0.146954E-01  -0.154093E-03  -0.138852E-01  -0.247957E-01
  -0.316890E-01  -0.340512E-01  -0.320839E-01  -0.266034E-01  -0.188442E-01
  -0.102221E-01  -0.210895E-02   0.434584E-02   0.833067E-02   0.942960E-02
   0.763620E-02   0.333742E-02  -0.272830E-02  -0.954391E-02  -0.159285E-01
  -0.206994E-01  -0.228712E-01  -0.218621E-01  -0.176595E-01  -0.108923E-01
  -0.276899E-02   0.512918E-02   0.111721E-01   0.140539E-01   0.131239E-01
   0.858347E-02   0.148445E-02  -0.648786E-02  -0.134041E-01  -0.175601E-01
  -0.179057E-01  -0.143187E-01  -0.764529E-02   0.505890E-03   0.816756E-02
   0.135077E-01   0.152839E-01  -0.183529E-01  -0.151449E-01  -0.110867E-01
  -0.677173E-02  -0.286862E-02   0.125839E-04   0.144925E-02   0.130174E-02
  -0.245611E-03  -0.270893E-02  -0.539189E-02  -0.751954E-02  -0.839284E-02
  -0.753323E-02  -0.478811E-02  -0.375851E-03   0.513911E-02   0.109366E-01
   0.160796E-01   0.196742E-01   0.210220E-01   0.197349E-01   0.157928E-01
   0.953517E-02   0.159114E-02  -0.723532E-02  -0.160995E-01  -0.242406E-01
  -0.310729E-01  -0.362252E-01  -0.395286E-01  -0.409606E-01  -0.405687E-01
  -0.384005E-01  -0.344647E-01  -0.287371E-01  -0.212129E-01  -0.119886E-01
  -0.134584E-02   0.101952E-01   0.218791E-01   0.327881E-01   0.419753E-01
   0.486315E-01   0.522436E-01   0.527023E-01   0.503253E-01   0.457867E-01
   0.399662E-01   0.337586E-01   0.278939E-01   0.228184E-01   0.186699E-01
   0.153499E-01   0.126678E-01   0.105053E-01   0.894403E-02   0.830499E-02
   0.907894E-02   0.117587E-01   0.166212E-01   0.235253E-01   0.317982E-01
   0.402554E-01   0.473721E-01   0.515733E-01   0.515762E-01   0.467021E-01
   0.370730E-01   0.236412E-01   0.803901E-02  -0.771781E-02  -0.216030E-01
  -0.319432E-01  -0.376915E-01  -0.385609E-01  -0.350007E-01  -0.280435E-01
  -0.190711E-01  -0.956271E-02  -0.875244E-03   0.591054E-02   0.100738E-01
   0.112799E-01   0.957161E-02   0.534201E-02  -0.704557E-03  -0.761313E-02
  -0.142747E-01  -0.195695E-01  -0.225507E-01  -0.226410E-01  -0.197942E-01
  -0.145702E-01  -0.807847E-02  -0.178115E-02   0.282020E-02   0.454516E-02
   0.285252E-02  -0.197572E-02  -0.884817E-02  -0.160899E-01  -0.218364E-01
  -0.245007E-01  -0.231925E-01  -0.179737E-01  -0.987598E-02  -0.666342E-03
   0.758243E-02   0.130060E-01   0.144124E-01  -0.174537E-01  -0.152577E-01
  -0.126101E-01  -0.986655E-02  -0.736286E-02  -0.536505E-02  -0.403308E-02
  -0.340143E-02  -0.337650E-02  -0.375060E-02  -0.423123E-02  -0.448387E-02
  -0.418496E-02  -0.307933E-02  -0.103431E-02   0.191918E-02   0.556796E-02
   0.952765E-02   0.132855E-01   0.162714E-01   0.179456E-01   0.178888E-01
   0.158761E-01   0.119205E-01   0.627623E-02  -0.597340E-03  -0.810344E-02
  -0.155913E-01  -0.224371E-01  -0.281059E-01  -0.321859E-01  -0.343950E-01
  -0.345664E-01  -0.326296E-01  -0.285988E-01  -0.225780E-01  -0.147828E-01
  -0.556757E-02   0.455713E-02   0.149367E-01   0.248237E-01   0.334688E-01
   0.402362E-01   0.447159E-01   0.468034E-01   0.467179E-01   0.449482E-01
   0.421348E-01   0.389151E-01   0.357746E-01   0.329483E-01   0.304029E-01
   0.279105E-01   0.251929E-01   0.220936E-01   0.187209E-01   0.155079E-01
   0.131590E-01   0.124830E-01   0.141512E-01   0.184443E-01   0.250650E-01
   0.330801E-01   0.410265E-01   0.471693E-01   0.498603E-01   0.479120E-01
   0.408937E-01   0.292735E-01   0.143655E-01  -0.190722E-02  -0.173788E-01
  -0.300504E-01  -0.384479E-01  -0.418526E-01  -0.403625E-01  -0.347890E-01
  -0.264310E-01  -0.167946E-01  -0.732611E-02   0.787420E-03   0.672539E-02
   0.100553E-01   0.106957E-01   0.885593E-02   0.497863E-02  -0.303880E-03
  -0.621041E-02  -0.118687E-01  -0.164092E-01  -0.190994E-01  -0.194983E-01
  -0.175933E-01  -0.138677E-01  -0.925899E-02  -0.499127E-02  -0.230320E-02
  -0.213123E-02  -0.483055E-02  -0.100188E-01  -0.166016E-01  -0.229938E-01
  -0.274932E-01  -0.287180E-01  -0.259908E-01  -0.195623E-01  -0.106023E-01
  -0.950189E-03   0.731902E-02   0.124033E-01   0.132230E-01  -0.146570E-01
  -0.135654E-01  -0.123085E-01  -0.110379E-01  -0.979814E-02  -0.855206E-02
  -0.722989E-02  -0.578108E-02  -0.420942E-02  -0.257912E-02  -0.991619E-03
   0.456839E-03   0.171930E-02   0.282594E-02   0.388295E-02   0.503963E-02
   0.643197E-02   0.811914E-02   0.100331E-01   0.119584E-01   0.135517E-01
   0.143982E-01   0.140941E-01   0.123349E-01   0.898925E-02   0.414279E-02
  -0.189756E-02  -0.863637E-02  -0.154508E-01  -0.216663E-01  -0.266325E-01
  -0.297908E-01  -0.307269E-01  -0.292091E-01  -0.252136E-01  -0.189367E-01
  -0.107927E-01  -0.139015E-02   0.851819E-02   0.181148E-01   0.266215E-01
   0.334145E-01   0.381260E-01   0.407089E-01   0.414394E-01   0.408512E-01
   0.396057E-01   0.383275E-01   0.374452E-01   0.370820E-01   0.370319E-01
   0.368356E-01   0.359430E-01   0.339203E-01   0.306429E-01   0.264129E-01
   0.219549E-01   0.182768E-01   0.164201E-01   0.171580E-01   0.207246E-01
   0.266534E-01   0.337826E-01   0.404435E-01   0.447972E-01   0.452452E-01
   0.408138E-01   0.314161E-01   0.179212E-01   0.200900E-02  -0.141551E-01
  -0.283514E-01  -0.387380E-01  -0.441858E-01  -0.444428E-01  -0.401048E-01
  -0.324138E-01  -0.229494E-01  -0.132978E-01  -0.477498E-02   0.173885E-02
   0.584108E-02   0.754233E-02   0.714238E-02   0.509794E-02   0.192215E-02
  -0.186733E-02  -0.576141E-02  -0.926066E-02  -0.118953E-01  -0.132822E-01
  -0.132144E-01  -0.117565E-01  -0.930165E-02  -0.655237E-02  -0.440166E-02
  -0.372760E-02  -0.514562E-02  -0.878791E-02  -0.141831E-01  -0.202892E-01
  -0.256932E-01  -0.289416E-01  -0.289210E-01  -0.251889E-01  -0.181543E-01
  -0.904726E-02   0.329160E-03   0.801262E-02   0.123563E-01   0.124416E-01
  -0.112171E-01  -0.111601E-01  -0.110757E-01  -0.109581E-01  -0.106217E-01
  -0.978898E-02  -0.821230E-02  -0.578775E-02  -0.262361E-02   0.959080E-03
   0.449499E-02   0.749142E-02   0.955883E-02   0.105163E-01   0.104406E-01
   0.964412E-02   0.858795E-02   0.775332E-02   0.750670E-02   0.799442E-02
   0.909362E-02   0.104316E-01   0.114675E-01   0.116150E-01   0.103778E-01
   0.746694E-02   0.287646E-02  -0.309417E-02  -0.987278E-02  -0.166922E-01
  -0.226976E-01  -0.270660E-01  -0.291216E-01  -0.284326E-01  -0.248788E-01
  -0.186811E-01  -0.103868E-01  -0.806779E-03   0.909151E-02   0.183250E-01
   0.260499E-01   0.317038E-01   0.351024E-01   0.364673E-01   0.363676E-01
   0.355827E-01   0.349098E-01   0.349602E-01   0.359970E-01   0.378584E-01
   0.399973E-01   0.416333E-01   0.419848E-01   0.405223E-01   0.371706E-01
   0.323968E-01   0.271477E-01   0.226387E-01   0.200391E-01   0.201335E-01
   0.230499E-01   0.281367E-01   0.340348E-01   0.389414E-01   0.410111E-01
   0.387991E-01   0.316370E-01   0.198416E-01   0.470184E-02  -0.117614E-01
  -0.272055E-01  -0.394486E-01  -0.469102E-01  -0.489048E-01  -0.457269E-01
  -0.385185E-01  -0.289634E-01  -0.188949E-01  -0.991768E-02  -0.313074E-02
   0.995234E-03   0.257930E-02   0.216705E-02   0.507017E-03  -0.166302E-02
  -0.376475E-02  -0.543855E-02  -0.652185E-02  -0.698113E-02  -0.684158E-02
  -0.615027E-02  -0.498665E-02  -0.350787E-02  -0.199635E-02  -0.870558E-03
  -0.631412E-03  -0.174141E-02  -0.446342E-02  -0.870973E-02  -0.139597E-01
  -0.192916E-01  -0.235443E-01  -0.255811E-01  -0.245952E-01  -0.203706E-01
  -0.134174E-01  -0.492878E-02   0.344760E-02   0.997567E-02   0.132467E-01
   0.125356E-01  -0.850282E-02  -0.926199E-02  -0.997221E-02  -0.105224E-01
  -0.105673E-01  -0.966350E-02  -0.744739E-02  -0.379856E-02   0.106510E-02
   0.659094E-02   0.119961E-01   0.164448E-01   0.192502E-01   0.200452E-01
   0.188748E-01   0.161871E-01   0.127236E-01   0.933941E-02   0.679750E-02
   0.558987E-02   0.582585E-02   0.721237E-02   0.912636E-02   0.107593E-01
   0.112987E-01   0.101071E-01   0.686235E-02   0.163424E-02  -0.511200E-02
  -0.125830E-01  -0.197802E-01  -0.256562E-01  -0.292814E-01  -0.299938E-01
  -0.275119E-01  -0.219911E-01  -0.140110E-01  -0.449316E-02   0.544553E-02
   0.146805E-01   0.222776E-01   0.276627E-01   0.307234E-01   0.318165E-01
   0.316706E-01   0.312006E-01   0.312713E-01   0.324685E-01   0.349344E-01
   0.383178E-01   0.418579E-01   0.445894E-01   0.456200E-01   0.444068E-01
   0.409546E-01   0.358719E-01   0.302571E-01   0.254334E-01   0.225928E-01
   0.224422E-01   0.249501E-01   0.292705E-01   0.338803E-01   0.369081E-01
   0.365818E-01   0.316837E-01   0.218988E-01   0.796109E-02  -0.844673E-02
  -0.250214E-01  -0.393208E-01  -0.492823E-01  -0.536538E-01  -0.522351E-01
  -0.458763E-01  -0.362419E-01  -0.254074E-01  -0.153932E-01  -0.775016E-02
  -0.329220E-02  -0.202547E-02  -0.327121E-02  -0.593006E-02  -0.880467E-02
  -0.108925E-01  -0.115799E-01  -0.107037E-01  -0.849055E-02  -0.541366E-02
  -0.202635E-02   0.117387E-02   0.381750E-02   0.566740E-02   0.657776E-02
   0.644514E-02   0.518717E-02   0.276825E-02  -0.733843E-03  -0.504957E-02
  -0.966956E-02  -0.138650E-01  -0.167949E-01  -0.176874E-01  -0.160543E-01
  -0.118747E-01  -0.568670E-02   0.145757E-02   0.817966E-02   0.130711E-01
   0.150275E-01   0.135333E-01  -0.753473E-02  -0.879443E-02  -0.984338E-02
  -0.105138E-01  -0.103698E-01  -0.887596E-02  -0.561451E-02  -0.482971E-03
   0.619173E-02   0.136599E-01   0.208797E-01   0.267391E-01   0.303102E-01
   0.310700E-01   0.290283E-01   0.247311E-01   0.191379E-01   0.134063E-01
   0.863406E-02   0.562234E-02   0.471153E-02   0.572333E-02   0.801635E-02
   0.106372E-01   0.125302E-01   0.127602E-01   0.107050E-01   0.618249E-02
  -0.505659E-03  -0.861784E-02  -0.170923E-01  -0.247216E-01  -0.303521E-01
  -0.330780E-01  -0.323968E-01  -0.283009E-01  -0.212847E-01  -0.122640E-01
  -0.241333E-02   0.704840E-02   0.150873E-01   0.210491E-01   0.247756E-01
   0.266106E-01   0.272897E-01   0.277327E-01   0.287887E-01   0.309947E-01
   0.344145E-01   0.386046E-01   0.427243E-01   0.457663E-01   0.468525E-01
   0.455113E-01   0.418586E-01   0.366209E-01   0.309815E-01   0.262810E-01
   0.236437E-01   0.236304E-01   0.260180E-01   0.297747E-01   0.332561E-01
   0.345830E-01   0.321138E-01   0.248937E-01   0.129609E-01  -0.257410E-02
  -0.197081E-01  -0.359475E-01  -0.488396E-01  -0.565071E-01  -0.580537E-01
  -0.537460E-01  -0.449280E-01  -0.336944E-01  -0.224072E-01  -0.131745E-01
  -0.741844E-02  -0.562708E-02  -0.733912E-02  -0.113467E-01  -0.160503E-01
  -0.198675E-01  -0.215917E-01  -0.206209E-01  -0.170158E-01  -0.113975E-01
  -0.473141E-02   0.193033E-02   0.767798E-02   0.118922E-01   0.142916E-01
   0.148925E-01   0.139166E-01   0.116915E-01   0.857921E-02   0.494949E-02
   0.118982E-02  -0.227268E-02  -0.496924E-02  -0.643028E-02  -0.627309E-02
  -0.431719E-02  -0.690060E-03   0.411999E-02   0.929745E-02   0.138300E-01
   0.167158E-01   0.172004E-01   0.149802E-01  -0.864709E-02  -0.100698E-01
  -0.110277E-01  -0.113335E-01  -0.105176E-01  -0.801530E-02  -0.340602E-02
   0.336971E-02   0.118853E-01   0.212373E-01   0.301918E-01   0.374341E-01
   0.418568E-01   0.428133E-01   0.402714E-01   0.348287E-01   0.275870E-01
   0.199178E-01   0.131731E-01   0.840947E-02   0.618447E-02   0.646396E-02
   0.865458E-02   0.117462E-01   0.145300E-01   0.158444E-01   0.148033E-01
   0.109660E-01   0.442182E-02  -0.421809E-02  -0.139199E-01  -0.233971E-01
  -0.313241E-01  -0.365586E-01  -0.383358E-01  -0.364001E-01  -0.310475E-01
  -0.230675E-01  -0.135908E-01  -0.386781E-02   0.497530E-02   0.121538E-01
   0.173617E-01   0.207956E-01   0.230555E-01   0.249435E-01   0.272121E-01
   0.303263E-01   0.343079E-01   0.387083E-01   0.427239E-01   0.454287E-01
   0.460614E-01   0.442860E-01   0.403451E-01   0.350535E-01   0.296180E-01
   0.253240E-01   0.231662E-01   0.235263E-01   0.259930E-01   0.293866E-01
   0.320001E-01   0.320049E-01   0.279275E-01   0.190737E-01   0.578622E-02
  -0.105394E-01  -0.276981E-01  -0.431266E-01  -0.544589E-01  -0.600525E-01
  -0.593563E-01  -0.530316E-01  -0.427944E-01  -0.310217E-01  -0.202148E-01
  -0.124519E-01  -0.895757E-02  -0.988526E-02  -0.143548E-01  -0.207218E-01
  -0.270025E-01  -0.313439E-01  -0.324274E-01  -0.297161E-01  -0.235030E-01
  -0.147696E-01  -0.490642E-02   0.462108E-02   0.125778E-01   0.181681E-01
   0.211155E-01   0.216169E-01   0.202055E-01   0.175768E-01   0.144267E-01
   0.113408E-01   0.874650E-02   0.691868E-02   0.601367E-02   0.610161E-02
   0.717694E-02   0.914179E-02   0.117746E-01   0.147075E-01   0.174378E-01
   0.193884E-01   0.200141E-01   0.189334E-01   0.160472E-01  -0.113817E-01
  -0.126881E-01  -0.132516E-01  -0.128851E-01  -0.111235E-01  -0.741581E-02
  -0.137267E-02   0.701145E-02   0.172303E-01   0.282765E-01   0.387952E-01
   0.473448E-01   0.527001E-01   0.541223E-01   0.515275E-01   0.455143E-01
   0.372441E-01   0.282038E-01   0.199068E-01   0.135986E-01   0.100271E-01
   0.932206E-02   0.109993E-01   0.140818E-01   0.173050E-01   0.193667E-01
   0.191713E-01   0.160311E-01   0.979141E-02   0.864327E-03  -0.983296E-02
  -0.210238E-01  -0.312792E-01  -0.392526E-01  -0.439047E-01  -0.446763E-01
  -0.415775E-01  -0.351705E-01  -0.264476E-01  -0.166256E-01  -0.689911E-02
   0.179234E-02   0.892805E-02   0.144617E-01   0.187537E-01   0.223990E-01
   0.259962E-01   0.299254E-01   0.341976E-01   0.384254E-01   0.419266E-01
   0.439372E-01   0.438714E-01   0.415522E-01   0.373355E-01   0.320814E-01
   0.269636E-01   0.231627E-01   0.215187E-01   0.222450E-01   0.247899E-01
   0.278995E-01   0.298828E-01   0.290226E-01   0.240339E-01   0.144488E-01
   0.824250E-03  -0.152932E-01  -0.316496E-01  -0.457539E-01  -0.554263E-01
  -0.592927E-01  -0.571049E-01  -0.498053E-01  -0.393183E-01  -0.281192E-01
  -0.186805E-01  -0.129292E-01  -0.118402E-01  -0.152571E-01  -0.219744E-01
  -0.300524E-01  -0.372825E-01  -0.416874E-01  -0.419421E-01  -0.376220E-01
  -0.292364E-01  -0.180538E-01  -0.577773E-02   0.584158E-02   0.153645E-01
   0.219117E-01   0.252623E-01   0.257973E-01   0.243222E-01   0.218282E-01
   0.192551E-01   0.173117E-01   0.163847E-01   0.165390E-01   0.175887E-01
   0.192041E-01   0.210169E-01   0.226951E-01   0.239774E-01   0.246721E-01
   0.246371E-01   0.237648E-01   0.219843E-01   0.192867E-01   0.157636E-01
  -0.146454E-01  -0.156791E-01  -0.157407E-01  -0.146454E-01  -0.119473E-01
  -0.713039E-02   0.149919E-03   0.984962E-02   0.214122E-01   0.337805E-01
   0.455491E-01   0.552224E-01   0.615162E-01   0.636285E-01   0.614147E-01
   0.554248E-01   0.467976E-01   0.370368E-01   0.277207E-01   0.202085E-01
   0.154004E-01   0.135958E-01   0.144681E-01   0.171531E-01   0.204265E-01
   0.229353E-01   0.234424E-01   0.210452E-01   0.153358E-01   0.648025E-02
  -0.479477E-02  -0.173071E-01  -0.296017E-01  -0.401828E-01  -0.477579E-01
  -0.514508E-01  -0.509409E-01  -0.464994E-01  -0.389128E-01  -0.293074E-01
  -0.189127E-01  -0.881829E-02   0.218715E-03   0.786901E-02   0.142084E-01
   0.195871E-01   0.244330E-01   0.290473E-01   0.334593E-01   0.373839E-01
   0.403011E-01   0.416346E-01   0.409746E-01   0.382754E-01   0.339556E-01
   0.288597E-01   0.240767E-01   0.206563E-01   0.192979E-01   0.201032E-01
   0.224717E-01   0.251828E-01   0.266609E-01   0.253640E-01   0.202024E-01
   0.108760E-01  -0.196387E-02  -0.167811E-01  -0.314463E-01  -0.436904E-01
  -0.516141E-01  -0.541295E-01  -0.512254E-01  -0.439869E-01  -0.343620E-01
  -0.247290E-01  -0.173636E-01  -0.139342E-01  -0.151386E-01  -0.205672E-01
  -0.288164E-01  -0.378231E-01  -0.453348E-01  -0.494055E-01  -0.488039E-01
  -0.432473E-01  -0.334159E-01  -0.207589E-01  -0.714690E-02   0.554077E-02
   0.157970E-01   0.227540E-01   0.262868E-01   0.269435E-01   0.257371E-01
   0.238575E-01   0.223807E-01   0.220413E-01   0.231128E-01   0.254125E-01
   0.284114E-01   0.314093E-01   0.337236E-01   0.348437E-01   0.345183E-01
   0.327658E-01   0.298209E-01   0.260420E-01   0.218159E-01   0.174844E-01
   0.133102E-01  -0.170767E-01  -0.178365E-01  -0.175060E-01  -0.158874E-01
  -0.125499E-01  -0.701191E-02   0.103056E-02   0.115009E-01   0.238276E-01
   0.369570E-01   0.494983E-01   0.599680E-01   0.670760E-01   0.699855E-01
   0.684847E-01   0.630341E-01   0.546786E-01   0.448494E-01   0.350983E-01
   0.268214E-01   0.210236E-01   0.181631E-01   0.180990E-01   0.201398E-01
   0.231818E-01   0.259066E-01   0.270094E-01   0.254221E-01   0.205003E-01
   0.121464E-01   0.849147E-03  -0.123715E-01  -0.261094E-01  -0.387891E-01
  -0.489190E-01  -0.553369E-01  -0.573982E-01  -0.550693E-01  -0.489025E-01
  -0.398985E-01  -0.292871E-01  -0.182777E-01  -0.783949E-02   0.143580E-02
   0.936010E-02   0.160639E-01   0.218331E-01   0.269232E-01   0.314102E-01
   0.351286E-01   0.377169E-01   0.387554E-01   0.379526E-01   0.353146E-01
   0.312356E-01   0.264680E-01   0.219687E-01   0.186536E-01   0.171296E-01
   0.174819E-01   0.191873E-01   0.211922E-01   0.221474E-01   0.207490E-01
   0.160995E-01   0.799209E-02  -0.296257E-02  -0.154104E-01  -0.275211E-01
  -0.373901E-01  -0.434787E-01  -0.449858E-01  -0.420557E-01  -0.357691E-01
  -0.279138E-01  -0.205869E-01  -0.157212E-01  -0.146464E-01  -0.177860E-01
  -0.245608E-01  -0.335176E-01  -0.426516E-01  -0.498464E-01  -0.533300E-01
  -0.520448E-01  -0.458518E-01  -0.355296E-01  -0.225758E-01  -0.886402E-02
   0.376204E-02   0.138631E-01   0.206666E-01   0.241636E-01   0.250291E-01
   0.243949E-01   0.235358E-01   0.235493E-01   0.251018E-01   0.282990E-01
   0.326994E-01   0.374603E-01   0.415694E-01   0.440994E-01   0.444241E-01
   0.423433E-01   0.380984E-01   0.322826E-01   0.256812E-01   0.190894E-01
   0.131562E-01   0.829007E-02  -0.174984E-01  -0.181315E-01  -0.177021E-01
  -0.159742E-01  -0.125129E-01  -0.685662E-02   0.127406E-02   0.117935E-01
   0.241500E-01   0.373403E-01   0.500433E-01   0.608428E-01   0.684893E-01
   0.721385E-01   0.715139E-01   0.669600E-01   0.593763E-01   0.500516E-01
   0.404346E-01   0.318875E-01   0.254657E-01   0.217586E-01   0.208128E-01
   0.221415E-01   0.248157E-01   0.276199E-01   0.292518E-01   0.285385E-01
   0.246401E-01   0.172110E-01   0.648884E-02  -0.670749E-02  -0.210809E-01
  -0.350485E-01  -0.469952E-01  -0.555427E-01  -0.597795E-01  -0.594055E-01
  -0.547559E-01  -0.467009E-01  -0.364446E-01  -0.252712E-01  -0.143010E-01
  -0.431438E-02   0.431745E-02   0.115868E-01   0.177126E-01   0.229621E-01
   0.274899E-01   0.312483E-01   0.339935E-01   0.353859E-01   0.351466E-01
   0.332149E-01   0.298478E-01   0.256205E-01   0.213170E-01   0.177356E-01
   0.154634E-01   0.146882E-01   0.151084E-01   0.159786E-01   0.162859E-01
   0.150192E-01   0.114589E-01   0.540907E-02  -0.269588E-02  -0.118464E-01
  -0.206679E-01  -0.277386E-01  -0.319365E-01  -0.327276E-01  -0.303223E-01
  -0.256550E-01  -0.201882E-01  -0.155852E-01  -0.133270E-01  -0.143623E-01
  -0.188745E-01  -0.262191E-01  -0.350466E-01  -0.435838E-01  -0.500092E-01
  -0.528388E-01  -0.512358E-01  -0.451779E-01  -0.354460E-01  -0.234413E-01
  -0.108742E-01   0.603217E-03   0.973760E-02   0.159117E-01   0.192285E-01
   0.204262E-01   0.206503E-01   0.211386E-01   0.228973E-01   0.264453E-01
   0.316870E-01   0.379397E-01   0.441064E-01   0.489462E-01   0.513740E-01
   0.507149E-01   0.468528E-01   0.402426E-01   0.317894E-01   0.226332E-01
   0.138999E-01   0.648184E-02   0.900066E-03  -0.153100E-01  -0.160680E-01
  -0.159371E-01  -0.146147E-01  -0.116382E-01  -0.654561E-02   0.937411E-03
   0.107384E-01   0.223532E-01   0.348636E-01   0.470582E-01   0.576302E-01
   0.654083E-01   0.695686E-01   0.697830E-01   0.662743E-01   0.597714E-01
   0.513791E-01   0.423895E-01   0.340723E-01   0.274791E-01   0.232874E-01
   0.217064E-01   0.224508E-01   0.247870E-01   0.276432E-01   0.297757E-01
   0.299695E-01   0.272490E-01   0.210668E-01   0.114347E-01  -0.103260E-02
  -0.151795E-01  -0.294762E-01  -0.422665E-01  -0.520501E-01  -0.577439E-01
  -0.588644E-01  -0.555904E-01  -0.486904E-01  -0.393344E-01  -0.288351E-01
  -0.183828E-01  -0.883939E-02  -0.636672E-03   0.620221E-02   0.119366E-01
   0.169227E-01   0.214295E-01   0.255130E-01   0.289850E-01   0.314819E-01
   0.326074E-01   0.320973E-01   0.299514E-01   0.264850E-01   0.222801E-01
   0.180471E-01   0.144378E-01   0.118659E-01   0.103911E-01   0.970350E-02
   0.921768E-02   0.825032E-02   0.623268E-02   0.289605E-02  -0.162437E-02
  -0.679944E-02  -0.118306E-01  -0.158581E-01  -0.181975E-01  -0.185421E-01
  -0.170745E-01  -0.144562E-01  -0.116931E-01  -0.990640E-02  -0.100633E-01
  -0.127316E-01  -0.179173E-01  -0.250251E-01  -0.329546E-01  -0.403124E-01
  -0.456948E-01  -0.479800E-01  -0.465634E-01  -0.414855E-01  -0.334209E-01
  -0.235310E-01  -0.132116E-01  -0.379140E-02   0.375074E-02   0.898423E-02
   0.120944E-01   0.138024E-01   0.151545E-01   0.172319E-01   0.208494E-01
   0.263183E-01   0.333338E-01   0.410160E-01   0.480974E-01   0.532120E-01
   0.552142E-01   0.534496E-01   0.479104E-01   0.392385E-01   0.285807E-01
   0.173350E-01   0.685655E-02  -0.180078E-02  -0.804679E-02  -0.106913E-01
  -0.118609E-01  -0.124254E-01  -0.119930E-01  -0.100530E-01  -0.612631E-02
   0.709976E-04   0.849322E-02   0.186988E-01   0.298725E-01   0.409345E-01
   0.507128E-01   0.581426E-01   0.624490E-01   0.632762E-01   0.607419E-01
   0.554097E-01   0.481909E-01   0.401963E-01   0.325648E-01   0.262946E-01
   0.220982E-01   0.202978E-01   0.207723E-01   0.229655E-01   0.259565E-01
   0.285926E-01   0.296712E-01   0.281496E-01   0.233492E-01   0.151157E-01
   0.389589E-02  -0.929334E-02  -0.230104E-01  -0.356286E-01  -0.456251E-01
  -0.518592E-01  -0.537767E-01  -0.514933E-01  -0.457358E-01  -0.376549E-01
  -0.285578E-01  -0.196250E-01  -0.116834E-01  -0.508840E-02   0.260139E-03
   0.478276E-02   0.901010E-02   0.133624E-01   0.179830E-01   0.226722E-01
   0.269364E-01   0.301337E-01   0.316691E-01   0.311800E-01   0.286568E-01
   0.244653E-01   0.192658E-01   0.138561E-01   0.898330E-02   0.517866E-02
   0.265974E-02   0.132186E-02   0.815252E-03   0.679665E-03   0.493648E-03
  -0.544941E-05  -0.863726E-03  -0.192805E-02  -0.292883E-02  -0.359995E-02
  -0.379812E-02  -0.358484E-02  -0.324574E-02  -0.323941E-02  -0.408735E-02
  -0.623231E-02  -0.990079E-02  -0.150056E-01  -0.211156E-01  -0.275034E-01
  -0.332670E-01  -0.374991E-01  -0.394713E-01  -0.387894E-01  -0.354853E-01
  -0.300191E-01  -0.231864E-01  -0.159470E-01  -0.921069E-02  -0.362895E-02
   0.555488E-03   0.356142E-02   0.600425E-02   0.872286E-02   0.125362E-01
   0.179878E-01   0.251455E-01   0.335111E-01   0.420726E-01   0.494927E-01
   0.543940E-01   0.556728E-01   0.527625E-01   0.457799E-01   0.355166E-01
   0.232762E-01   0.106017E-01  -0.103921E-02  -0.105269E-01  -0.172576E-01
  -0.455639E-02  -0.638288E-02  -0.793647E-02  -0.872560E-02  -0.818272E-02
  -0.580439E-02  -0.129356E-02   0.533178E-02   0.136917E-01   0.230733E-01
   0.325307E-01   0.410359E-01   0.476480E-01   0.516667E-01   0.527421E-01
   0.509233E-01   0.466422E-01   0.406399E-01   0.338521E-01   0.272715E-01
   0.218058E-01   0.181460E-01   0.166603E-01   0.173255E-01   0.197095E-01
   0.230133E-01   0.261782E-01   0.280510E-01   0.275877E-01   0.240623E-01
   0.172400E-01   0.747043E-02  -0.432743E-02  -0.168003E-01  -0.283953E-01
  -0.376508E-01  -0.434790E-01  -0.453756E-01  -0.435035E-01  -0.386288E-01
  -0.319221E-01  -0.246736E-01  -0.179943E-01  -0.125772E-01  -0.857890E-02
  -0.564883E-02  -0.309419E-02  -0.131386E-03   0.384590E-02   0.905623E-02
   0.152338E-01   0.216700E-01   0.273795E-01   0.313444E-01   0.327701E-01
   0.312876E-01   0.270512E-01   0.207115E-01   0.132763E-01   0.589748E-02
  -0.360151E-03  -0.471492E-02  -0.678757E-02  -0.662577E-02  -0.463954E-02
  -0.147372E-02   0.214563E-02   0.555349E-02   0.824791E-02   0.993690E-02
   0.105310E-01   0.100947E-01   0.877696E-02   0.674365E-02   0.412914E-02
   0.101742E-02  -0.254587E-02  -0.651838E-02  -0.108160E-01  -0.152749E-01
  -0.196341E-01  -0.235505E-01  -0.266449E-01  -0.285735E-01  -0.291060E-01
  -0.281896E-01  -0.259771E-01  -0.228040E-01  -0.191144E-01  -0.153470E-01
  -0.118106E-01  -0.858445E-02  -0.547571E-02  -0.205852E-02   0.220660E-02
   0.779514E-02   0.149270E-01   0.234153E-01   0.326042E-01   0.414275E-01
   0.485843E-01   0.528004E-01   0.531124E-01   0.491029E-01   0.410248E-01
   0.297758E-01   0.167275E-01   0.344936E-02  -0.860068E-02  -0.183414E-01
  -0.252218E-01   0.172390E-02  -0.897265E-03  -0.355498E-02  -0.566343E-02
  -0.660333E-02  -0.585331E-02  -0.311166E-02   0.161903E-02   0.800473E-02
   0.154176E-01   0.230312E-01   0.299543E-01   0.353748E-01   0.386884E-01
   0.395881E-01   0.381044E-01   0.345918E-01   0.296712E-01   0.241375E-01
   0.188469E-01   0.145957E-01   0.120030E-01   0.114094E-01   0.128049E-01
   0.158011E-01   0.196608E-01   0.233925E-01   0.259052E-01   0.262055E-01
   0.236028E-01   0.178798E-01   0.938417E-02  -0.990376E-03  -0.119421E-01
  -0.219998E-01  -0.298144E-01  -0.344376E-01  -0.355207E-01  -0.333811E-01
  -0.289133E-01  -0.233643E-01  -0.180236E-01  -0.139067E-01  -0.115118E-01
  -0.107136E-01  -0.108221E-01  -0.107926E-01  -0.953128E-02  -0.621868E-02
  -0.564964E-03   0.706850E-02   0.157134E-01   0.239941E-01   0.304325E-01
   0.337845E-01   0.333263E-01   0.290252E-01   0.215581E-01   0.121785E-01
   0.246587E-02  -0.598198E-02  -0.118474E-01  -0.143206E-01  -0.132165E-01
  -0.896557E-02  -0.249186E-02   0.498907E-02   0.122057E-01   0.180531E-01
   0.217620E-01   0.229891E-01   0.218200E-01   0.186944E-01   0.142738E-01
   0.928681E-02   0.438140E-02   0.162201E-04  -0.359186E-02  -0.645806E-02
  -0.876721E-02  -0.107794E-01  -0.127313E-01  -0.147593E-01  -0.168633E-01
  -0.189174E-01  -0.207168E-01  -0.220427E-01  -0.227200E-01  -0.226458E-01
  -0.217814E-01  -0.201119E-01  -0.175942E-01  -0.141203E-01  -0.952070E-02
  -0.361924E-02   0.366771E-02   0.122144E-01   0.215912E-01   0.310338E-01
   0.395016E-01   0.458307E-01   0.489526E-01   0.481305E-01   0.431488E-01
   0.344027E-01   0.228538E-01   0.985699E-02  -0.310241E-02  -0.146946E-01
  -0.239800E-01  -0.305328E-01   0.673684E-02   0.333090E-02  -0.336895E-03
  -0.360781E-02  -0.583005E-02  -0.648190E-02  -0.527520E-02  -0.221819E-02
   0.237583E-02   0.793611E-02   0.137288E-01   0.189792E-01   0.229977E-01
   0.252882E-01   0.256201E-01   0.240571E-01   0.209412E-01   0.168388E-01
   0.124589E-01   0.855172E-02   0.580127E-02   0.471840E-02   0.554858E-02
   0.820681E-02   0.122556E-01   0.169390E-01   0.212805E-01   0.242386E-01
   0.249004E-01   0.226787E-01   0.174674E-01   0.971436E-02   0.381285E-03
  -0.921500E-02  -0.176551E-01  -0.237129E-01  -0.266264E-01  -0.262754E-01
  -0.232153E-01  -0.185499E-01  -0.136661E-01  -0.989227E-02  -0.816076E-02
  -0.876414E-02  -0.112680E-01  -0.146089E-01  -0.173582E-01  -0.180882E-01
  -0.157530E-01  -0.998657E-02  -0.124416E-02   0.925159E-02   0.197495E-01
   0.283395E-01   0.333674E-01   0.338004E-01   0.294608E-01   0.210784E-01
   0.101530E-01  -0.134078E-02  -0.113381E-01  -0.180780E-01  -0.204259E-01
  -0.180645E-01  -0.115203E-01  -0.203055E-02   0.871647E-02   0.189106E-01
   0.269524E-01   0.317266E-01   0.327659E-01   0.302832E-01   0.250710E-01
   0.182974E-01   0.112437E-01   0.504030E-02   0.455521E-03  -0.222296E-02
  -0.319376E-02  -0.304117E-02  -0.255762E-02  -0.253481E-02  -0.357362E-02
  -0.595494E-02  -0.959609E-02  -0.140938E-01  -0.188330E-01  -0.231261E-01
  -0.263435E-01  -0.280050E-01  -0.278173E-01  -0.256643E-01  -0.215693E-01
  -0.156583E-01  -0.814563E-02   0.649245E-03   0.102635E-01   0.200563E-01
   0.292074E-01   0.367737E-01   0.418097E-01   0.435334E-01   0.415001E-01
   0.357346E-01   0.267769E-01   0.156162E-01   0.352046E-02  -0.820288E-02
  -0.184532E-01  -0.265256E-01  -0.321903E-01   0.944506E-02   0.541891E-02
   0.102458E-02  -0.304021E-02  -0.612003E-02  -0.771663E-02  -0.757677E-02
  -0.573667E-02  -0.251485E-02   0.154518E-02   0.577077E-02   0.947635E-02
   0.120783E-01   0.131889E-01   0.126756E-01   0.106788E-01   0.758746E-02
   0.398138E-02   0.546051E-03  -0.202795E-02  -0.315134E-02  -0.243725E-02
   0.215660E-03   0.457241E-02   0.100581E-01   0.158128E-01   0.208083E-01
   0.240177E-01   0.246121E-01   0.221491E-01   0.167068E-01   0.892468E-02
  -0.737227E-04  -0.887373E-02  -0.160483E-01  -0.204645E-01  -0.215475E-01
  -0.194322E-01  -0.149575E-01  -0.949096E-02  -0.461645E-02  -0.175285E-02
  -0.179521E-02  -0.486878E-02  -0.102627E-01  -0.165682E-01  -0.219960E-01
  -0.248012E-01  -0.237169E-01  -0.182903E-01  -0.903890E-02   0.261482E-02
   0.146200E-01   0.247247E-01   0.309577E-01   0.320581E-01   0.277569E-01
   0.188496E-01   0.704564E-02  -0.536966E-02  -0.159885E-01  -0.227525E-01
  -0.243466E-01  -0.204385E-01  -0.117195E-01   0.254130E-03   0.133814E-01
   0.254303E-01   0.344604E-01   0.391725E-01   0.391176E-01   0.347329E-01
   0.272006E-01   0.181683E-01   0.939009E-02   0.236629E-02  -0.194458E-02
  -0.328424E-02  -0.209617E-02   0.622786E-03   0.358096E-02   0.549847E-02
   0.539164E-02   0.277437E-02  -0.226206E-02  -0.909808E-02  -0.167407E-01
  -0.240383E-01  -0.299016E-01  -0.334801E-01  -0.342655E-01  -0.321148E-01
  -0.272078E-01  -0.199705E-01  -0.109949E-01  -0.976981E-03   0.931963E-02
   0.190858E-01   0.274944E-01   0.337522E-01   0.371847E-01   0.373449E-01
   0.341187E-01   0.277923E-01   0.190486E-01   0.887850E-02  -0.158676E-02
  -0.112838E-01  -0.194152E-01  -0.255819E-01  -0.298094E-01   0.947365E-02
   0.512097E-02   0.411714E-03  -0.395832E-02  -0.736232E-02  -0.934868E-02
  -0.971583E-02  -0.854274E-02  -0.617014E-02  -0.313616E-02  -0.785418E-04
   0.237874E-02   0.373456E-02   0.369738E-02   0.223658E-02  -0.408207E-03
  -0.375947E-02  -0.717059E-02  -0.992176E-02  -0.113318E-01  -0.108730E-01
  -0.827483E-02  -0.360100E-02   0.271650E-02   0.989978E-02   0.169121E-01
   0.226068E-01   0.259225E-01   0.260926E-01   0.228284E-01   0.164298E-01
   0.778900E-02  -0.173316E-02  -0.105453E-01  -0.171397E-01  -0.204167E-01
  -0.199462E-01  -0.160960E-01  -0.998547E-02  -0.326208E-02   0.226026E-02
   0.502222E-02   0.410183E-02  -0.535288E-03  -0.798598E-02  -0.165812E-01
  -0.242475E-01  -0.289805E-01  -0.293195E-01  -0.247141E-01  -0.156910E-01
  -0.377884E-02   0.879570E-02   0.195773E-01   0.264105E-01   0.279111E-01
   0.237752E-01   0.148595E-01   0.301456E-02  -0.929013E-02  -0.194694E-01
  -0.253457E-01  -0.255848E-01  -0.199548E-01  -0.936054E-02   0.435064E-02
   0.187652E-01   0.313836E-01   0.401048E-01   0.436185E-01   0.416288E-01
   0.348697E-01   0.249144E-01   0.138240E-01   0.371172E-02  -0.368671E-02
  -0.734575E-02  -0.712201E-02  -0.373450E-02   0.143508E-02   0.667182E-02
   0.103109E-01   0.110903E-01   0.839845E-02   0.237241E-02  -0.616547E-02
  -0.159043E-01  -0.253213E-01  -0.329720E-01  -0.377323E-01  -0.389498E-01
  -0.364899E-01  -0.306880E-01  -0.222381E-01  -0.120576E-01  -0.115958E-02
   0.944896E-02   0.188387E-01   0.262117E-01   0.309494E-01   0.326656E-01
   0.312590E-01   0.269518E-01   0.202924E-01   0.121010E-01   0.335486E-02
  -0.497517E-02  -0.121025E-01  -0.175715E-01  -0.213286E-01  -0.236922E-01
   0.718073E-02   0.287449E-02  -0.169460E-02  -0.587425E-02  -0.909571E-02
  -0.109704E-01  -0.113540E-01  -0.103683E-01  -0.837623E-02  -0.591513E-02
  -0.360027E-02  -0.201395E-02  -0.159918E-02  -0.257503E-02  -0.488701E-02
  -0.820036E-02  -0.119381E-01  -0.153599E-01  -0.176731E-01  -0.181617E-01
  -0.163188E-01  -0.119604E-01  -0.530316E-02   0.301534E-02   0.119856E-01
   0.203501E-01   0.267920E-01   0.301647E-01   0.297221E-01   0.253036E-01
   0.174264E-01   0.725201E-02  -0.358415E-02  -0.132597E-01  -0.201192E-01
  -0.230235E-01  -0.216140E-01  -0.164245E-01  -0.880291E-02  -0.645737E-03
   0.600587E-02   0.942219E-02   0.859048E-02   0.347229E-02  -0.495441E-02
  -0.148869E-01  -0.240870E-01  -0.303830E-01  -0.321709E-01  -0.287978E-01
  -0.207371E-01  -0.950920E-02   0.263525E-02   0.132030E-01   0.200065E-01
   0.216500E-01   0.178463E-01   0.949181E-02  -0.151506E-02  -0.126718E-01
  -0.213997E-01  -0.255875E-01  -0.240350E-01  -0.167046E-01  -0.473100E-02
   0.981124E-02   0.243286E-01   0.362302E-01   0.434407E-01   0.448002E-01
   0.402726E-01   0.309226E-01   0.186724E-01   0.589250E-02  -0.508696E-02
  -0.124398E-01  -0.151900E-01  -0.133712E-01  -0.797312E-02  -0.694296E-03
   0.644112E-02   0.115155E-01   0.131070E-01   0.105574E-01   0.406945E-02
  -0.537355E-02  -0.162369E-01  -0.267522E-01  -0.352505E-01  -0.404438E-01
  -0.416051E-01  -0.386283E-01  -0.319758E-01  -0.225450E-01  -0.114947E-01
  -0.695355E-04   0.105498E-01   0.193592E-01   0.256078E-01   0.288462E-01
   0.289540E-01   0.261467E-01   0.209559E-01   0.141715E-01   0.673989E-02
  -0.378171E-03  -0.637035E-02  -0.107230E-01  -0.133201E-01  -0.144563E-01
  -0.147510E-01   0.349780E-02  -0.371042E-03  -0.438586E-02  -0.797471E-02
  -0.106494E-01  -0.120905E-01  -0.122034E-01  -0.111345E-01  -0.924746E-02
  -0.706137E-02  -0.516071E-02  -0.409113E-02  -0.425645E-02  -0.583331E-02
  -0.871749E-02  -0.125125E-01  -0.165659E-01  -0.200524E-01  -0.220969E-01
  -0.219220E-01  -0.190014E-01  -0.131915E-01  -0.481809E-02   0.530905E-02
   0.159656E-01   0.256697E-01   0.329110E-01   0.364169E-01   0.354107E-01
   0.298055E-01   0.202869E-01   0.825119E-02  -0.440534E-02  -0.156168E-01
  -0.235401E-01  -0.269297E-01  -0.254118E-01  -0.195890E-01  -0.109427E-01
  -0.153998E-02   0.639750E-02   0.109742E-01   0.110430E-01   0.647080E-02
  -0.181676E-02  -0.120305E-01  -0.219115E-01  -0.292387E-01  -0.323346E-01
  -0.304523E-01  -0.239537E-01  -0.142353E-01  -0.341678E-02   0.613815E-02
   0.123593E-01   0.139439E-01   0.106591E-01   0.340473E-02  -0.597809E-02
  -0.151095E-01  -0.215948E-01  -0.235547E-01  -0.200458E-01  -0.112802E-01
   0.140064E-02   0.157923E-01   0.292746E-01   0.393449E-01   0.441239E-01
   0.427314E-01   0.354529E-01   0.236691E-01   0.956390E-02  -0.432247E-02
  -0.156025E-01  -0.225057E-01  -0.242056E-01  -0.209459E-01  -0.139468E-01
  -0.511955E-02   0.334600E-02   0.943071E-02   0.116787E-01   0.945756E-02
   0.304082E-02  -0.649024E-02  -0.174933E-01  -0.280981E-01  -0.365531E-01
  -0.415179E-01  -0.422521E-01  -0.386809E-01  -0.313431E-01  -0.212502E-01
  -0.969649E-02   0.194099E-02   0.123822E-01   0.205854E-01   0.258440E-01
   0.278414E-01   0.266651E-01   0.227824E-01   0.169762E-01   0.102378E-01
   0.362288E-02  -0.191761E-02  -0.570335E-02  -0.745536E-02  -0.735524E-02
  -0.600898E-02  -0.431095E-02  -0.398985E-03  -0.348084E-02  -0.663154E-02
  -0.938820E-02  -0.113576E-01  -0.122877E-01  -0.121136E-01  -0.109739E-01
  -0.919209E-02  -0.722826E-02  -0.560475E-02  -0.481584E-02  -0.523297E-02
  -0.701930E-02  -0.100681E-01  -0.139788E-01  -0.180807E-01  -0.215093E-01
  -0.233319E-01  -0.227076E-01  -0.190607E-01  -0.122349E-01  -0.259687E-02
   0.894281E-02   0.210070E-01   0.319313E-01   0.400244E-01   0.438691E-01
   0.426082E-01   0.361561E-01   0.252810E-01   0.115296E-01  -0.300946E-02
  -0.160665E-01  -0.256118E-01  -0.302524E-01  -0.295183E-01  -0.239704E-01
  -0.150987E-01  -0.502267E-02   0.394757E-02   0.979830E-02   0.112400E-01
   0.798043E-02   0.779009E-03  -0.873268E-02  -0.184255E-01  -0.261588E-01
  -0.302666E-01  -0.299324E-01  -0.253665E-01  -0.177434E-01  -0.891607E-02
  -0.971910E-03   0.426430E-02   0.566564E-02   0.307477E-02  -0.265092E-02
  -0.983151E-02  -0.163501E-01  -0.201445E-01  -0.196924E-01  -0.143817E-01
  -0.468221E-02   0.792078E-02   0.212155E-01   0.327139E-01   0.401650E-01
   0.420216E-01   0.377629E-01   0.280040E-01   0.143743E-01  -0.808660E-03
  -0.149991E-01  -0.259187E-01  -0.319878E-01  -0.326055E-01  -0.282271E-01
  -0.202313E-01  -0.106113E-01  -0.156062E-02   0.495922E-02   0.758236E-02
   0.576649E-02  -0.150593E-03  -0.906369E-02  -0.193467E-01  -0.291742E-01
  -0.368504E-01  -0.410852E-01  -0.411738E-01  -0.370609E-01  -0.292962E-01
  -0.189036E-01  -0.719840E-02   0.441233E-02   0.146192E-01   0.223680E-01
   0.269757E-01   0.281970E-01   0.262414E-01   0.217352E-01   0.156304E-01
   0.906338E-02   0.317650E-02  -0.107500E-02  -0.309779E-02  -0.278041E-02
  -0.525710E-03   0.282211E-02   0.615179E-02  -0.347340E-02  -0.550671E-02
  -0.761652E-02  -0.946884E-02  -0.107750E-01  -0.113446E-01  -0.111205E-01
  -0.101933E-01  -0.879385E-02  -0.726580E-02  -0.601704E-02  -0.545455E-02
  -0.590673E-02  -0.754271E-02  -0.103020E-01  -0.138507E-01  -0.175811E-01
  -0.206663E-01  -0.221730E-01  -0.212230E-01  -0.171790E-01  -0.982247E-02
   0.519601E-03   0.129333E-01   0.259877E-01   0.379184E-01   0.469043E-01
   0.513931E-01   0.504114E-01   0.437966E-01   0.322916E-01   0.174705E-01
   0.149691E-02  -0.132473E-01  -0.245956E-01  -0.310044E-01  -0.318498E-01
  -0.275457E-01  -0.194547E-01  -0.960318E-02  -0.260179E-03   0.653331E-02
   0.938168E-02   0.780832E-02   0.232535E-02  -0.571490E-02  -0.144514E-01
  -0.219520E-01  -0.266561E-01  -0.277204E-01  -0.251880E-01  -0.199456E-01
  -0.134791E-01  -0.749024E-02  -0.346487E-02  -0.229901E-02  -0.407057E-02
  -0.801276E-02  -0.126959E-01  -0.163751E-01  -0.174231E-01  -0.147457E-01
  -0.808210E-02   0.188044E-02   0.136077E-01   0.250145E-01   0.338918E-01
   0.383704E-01   0.373218E-01   0.306072E-01   0.191232E-01   0.463574E-02
  -0.105619E-01  -0.240919E-01  -0.339431E-01  -0.388391E-01  -0.384508E-01
  -0.334170E-01  -0.251783E-01  -0.156645E-01  -0.690776E-02  -0.658019E-03
   0.192247E-02   0.435075E-03  -0.473217E-02  -0.125251E-01  -0.214513E-01
  -0.298642E-01  -0.362464E-01  -0.394445E-01  -0.388237E-01  -0.343271E-01
  -0.264452E-01  -0.161132E-01  -0.455799E-02   0.687799E-02   0.169160E-01
   0.245034E-01   0.289456E-01   0.299936E-01   0.278767E-01   0.232712E-01
   0.172021E-01   0.108838E-01   0.551864E-02   0.208301E-02   0.114010E-02
   0.272025E-02   0.630079E-02   0.108997E-01   0.152731E-01  -0.514276E-02
  -0.598205E-02  -0.699971E-02  -0.800302E-02  -0.881740E-02  -0.931465E-02
  -0.943032E-02  -0.917330E-02  -0.863024E-02  -0.796418E-02  -0.740311E-02
  -0.721244E-02  -0.764700E-02  -0.888413E-02  -0.109474E-01  -0.136394E-01
  -0.165055E-01  -0.188511E-01  -0.198238E-01  -0.185591E-01  -0.143689E-01
  -0.693636E-02   0.352821E-02   0.162152E-01   0.297596E-01   0.424087E-01
   0.522958E-01   0.577728E-01   0.577370E-01   0.518814E-01   0.408100E-01
   0.259822E-01   0.948663E-02  -0.631658E-02  -0.192188E-01  -0.275660E-01
  -0.305571E-01  -0.283768E-01  -0.221308E-01  -0.135986E-01  -0.485544E-02
   0.215639E-02   0.601363E-02   0.607520E-02   0.256735E-02  -0.352239E-02
  -0.107136E-01  -0.173982E-01  -0.222162E-01  -0.243547E-01  -0.237034E-01
  -0.208327E-01  -0.168057E-01  -0.128728E-01  -0.101274E-01  -0.920799E-02
  -0.101218E-01  -0.122349E-01  -0.144317E-01  -0.154065E-01  -0.140164E-01
  -0.960887E-02  -0.224265E-02   0.725526E-02   0.174146E-01   0.264047E-01
   0.324133E-01   0.340370E-01   0.305953E-01   0.222977E-01   0.102271E-01
  -0.385737E-02  -0.178538E-01  -0.297161E-01  -0.378330E-01  -0.413101E-01
  -0.401027E-01  -0.349794E-01  -0.273328E-01  -0.188858E-01  -0.113561E-01
  -0.614803E-02  -0.412662E-02  -0.550746E-02  -0.987014E-02  -0.162785E-01
  -0.234733E-01  -0.300963E-01  -0.349051E-01  -0.369483E-01  -0.356821E-01
  -0.310231E-01  -0.233393E-01  -0.133887E-01  -0.221672E-02   0.897732E-02
   0.189921E-01   0.267812E-01   0.315992E-01   0.331154E-01   0.314759E-01
   0.272965E-01   0.215759E-01   0.155361E-01   0.104099E-01   0.721119E-02
   0.653328E-02   0.841994E-02   0.123426E-01   0.172970E-01   0.220068E-01
  -0.542167E-02  -0.504673E-02  -0.501143E-02  -0.527204E-02  -0.578371E-02
  -0.649554E-02  -0.734027E-02  -0.823097E-02  -0.907332E-02  -0.979347E-02
  -0.103720E-01  -0.108670E-01  -0.114111E-01  -0.121697E-01  -0.132671E-01
  -0.146949E-01  -0.162332E-01  -0.174150E-01  -0.175607E-01  -0.158890E-01
  -0.116930E-01  -0.454426E-02   0.552330E-02   0.179024E-01   0.314146E-01
   0.444423E-01   0.551776E-01   0.619429E-01   0.635197E-01   0.594134E-01
   0.499911E-01   0.364580E-01   0.206681E-01   0.480336E-02  -0.901354E-02
  -0.190964E-01  -0.244843E-01  -0.250840E-01  -0.216402E-01  -0.155427E-01
  -0.851583E-02  -0.225867E-02   0.188801E-02   0.317854E-02   0.155832E-02
  -0.239438E-02  -0.765894E-02  -0.130454E-01  -0.174834E-01  -0.202588E-01
  -0.211454E-01  -0.204064E-01  -0.186686E-01  -0.167093E-01  -0.152114E-01
  -0.145525E-01  -0.146840E-01  -0.151336E-01  -0.151321E-01  -0.138347E-01
  -0.105807E-01  -0.512341E-02   0.222998E-02   0.106115E-01   0.187263E-01
   0.251022E-01   0.283992E-01   0.277092E-01   0.227736E-01   0.140693E-01
   0.273963E-02  -0.961446E-02  -0.212367E-01  -0.305452E-01  -0.364188E-01
  -0.383818E-01  -0.366526E-01  -0.320567E-01  -0.258298E-01  -0.193607E-01
  -0.139299E-01  -0.104958E-01  -0.956173E-02  -0.111389E-01  -0.147945E-01
  -0.197634E-01  -0.250926E-01  -0.297889E-01  -0.329502E-01  -0.338681E-01
  -0.321005E-01  -0.275156E-01  -0.203096E-01  -0.109984E-01  -0.376920E-03
   0.105555E-01   0.207080E-01   0.290412E-01   0.347234E-01   0.372751E-01
   0.366697E-01   0.333639E-01   0.282399E-01   0.224607E-01   0.172590E-01
   0.136989E-01   0.124599E-01   0.136904E-01   0.169689E-01   0.213866E-01
   0.257380E-01  -0.485707E-02  -0.336677E-02  -0.236187E-02  -0.195343E-02
  -0.225233E-02  -0.332082E-02  -0.512120E-02  -0.748685E-02  -0.101339E-01
  -0.127164E-01  -0.149109E-01  -0.165021E-01  -0.174381E-01  -0.178309E-01
  -0.178933E-01  -0.178296E-01  -0.177097E-01  -0.173729E-01  -0.163975E-01
  -0.141616E-01  -0.998925E-02  -0.335263E-02   0.592150E-02   0.174989E-01
   0.304886E-01   0.435231E-01   0.549621E-01   0.631821E-01   0.668908E-01
   0.653946E-01   0.587593E-01   0.478237E-01   0.340621E-01   0.193237E-01
   0.550347E-02  -0.578635E-02  -0.134778E-01  -0.171923E-01  -0.172470E-01
  -0.145286E-01  -0.102709E-01  -0.578610E-02  -0.220844E-02  -0.300959E-03
  -0.358447E-03  -0.221766E-02  -0.536186E-02  -0.908756E-02  -0.126903E-01
  -0.156250E-01  -0.176055E-01  -0.186244E-01  -0.188940E-01  -0.187304E-01
  -0.184152E-01  -0.180763E-01  -0.176220E-01  -0.167517E-01  -0.150424E-01
  -0.120910E-01  -0.767402E-02  -0.188014E-02   0.482626E-02   0.116355E-01
   0.175192E-01   0.214283E-01   0.225197E-01   0.203559E-01   0.150281E-01
   0.716880E-02  -0.215225E-02  -0.116280E-01  -0.199647E-01  -0.261262E-01
  -0.295177E-01  -0.300705E-01  -0.282138E-01  -0.247483E-01  -0.206571E-01
  -0.169011E-01  -0.142450E-01  -0.131463E-01  -0.137201E-01  -0.157731E-01
  -0.188816E-01  -0.224882E-01  -0.259879E-01  -0.287934E-01  -0.303744E-01
  -0.302838E-01  -0.281833E-01  -0.238782E-01  -0.173654E-01  -0.888105E-02
   0.106953E-02   0.117216E-01   0.221162E-01   0.312221E-01   0.380998E-01
   0.420751E-01   0.428842E-01   0.407504E-01   0.363670E-01   0.307811E-01
   0.251965E-01   0.207349E-01   0.182065E-01   0.179428E-01   0.197300E-01
   0.228609E-01   0.262964E-01  -0.428431E-02  -0.188063E-02   0.561838E-05
   0.110335E-02   0.110908E-02  -0.209931E-03  -0.290762E-02  -0.678858E-02
  -0.114063E-01  -0.161392E-01  -0.203264E-01  -0.234239E-01  -0.251310E-01
  -0.254462E-01  -0.246306E-01  -0.230879E-01  -0.211960E-01  -0.191452E-01
  -0.168357E-01  -0.138731E-01  -0.967171E-02  -0.364046E-02   0.459641E-02
   0.150088E-01   0.270570E-01   0.397106E-01   0.515935E-01   0.612258E-01
   0.673055E-01   0.689671E-01   0.659548E-01   0.586747E-01   0.481163E-01
   0.356666E-01   0.228590E-01   0.111155E-01   0.153015E-02  -0.526522E-02
  -0.913907E-02  -0.104062E-01  -0.970527E-02  -0.784017E-02  -0.562068E-02
  -0.373029E-02  -0.264068E-02  -0.257912E-02  -0.354484E-02  -0.536157E-02
  -0.774924E-02  -0.103965E-01  -0.130190E-01  -0.153924E-01  -0.173575E-01
  -0.188030E-01  -0.196338E-01  -0.197436E-01  -0.190026E-01  -0.172720E-01
  -0.144459E-01  -0.105117E-01  -0.561158E-02  -0.825726E-04   0.554460E-02
   0.105992E-01   0.143740E-01   0.162603E-01   0.158840E-01   0.132078E-01
   0.856794E-02   0.263140E-02  -0.372445E-02  -0.958364E-02  -0.141758E-01
  -0.170277E-01  -0.180461E-01  -0.175111E-01  -0.159852E-01  -0.141639E-01
  -0.127083E-01  -0.121030E-01  -0.125727E-01  -0.140725E-01  -0.163446E-01
  -0.190140E-01  -0.216905E-01  -0.240430E-01  -0.258268E-01  -0.268645E-01
  -0.269976E-01  -0.260377E-01  -0.237466E-01  -0.198635E-01  -0.141808E-01
  -0.664742E-02   0.253200E-02   0.128406E-01   0.234637E-01   0.333861E-01
   0.415569E-01   0.470904E-01   0.494534E-01   0.485919E-01   0.449621E-01
   0.394532E-01   0.332143E-01   0.274242E-01   0.230542E-01   0.206774E-01
   0.203667E-01   0.217027E-01   0.238896E-01  -0.449188E-02  -0.145893E-02
   0.123398E-02   0.315167E-02   0.375455E-02   0.256721E-02  -0.641393E-03
  -0.572847E-02  -0.121471E-01  -0.190324E-01  -0.253848E-01  -0.302985E-01
  -0.331686E-01  -0.338142E-01  -0.324813E-01  -0.297243E-01  -0.262048E-01
  -0.224667E-01  -0.187609E-01  -0.149689E-01  -0.106522E-01  -0.521105E-02
   0.189398E-02   0.109227E-01   0.217026E-01   0.335861E-01   0.455306E-01
   0.562809E-01   0.646052E-01   0.695270E-01   0.704997E-01   0.674877E-01
   0.609465E-01   0.517167E-01   0.408654E-01   0.295141E-01   0.186876E-01
   0.920498E-02   0.162063E-02  -0.379096E-02  -0.701796E-02  -0.827419E-02
  -0.795143E-02  -0.656475E-02  -0.469179E-02  -0.290631E-02  -0.170953E-02
  -0.146655E-02  -0.235804E-02  -0.435726E-02  -0.723868E-02  -0.106180E-01
  -0.140164E-01  -0.169364E-01  -0.189359E-01  -0.196876E-01  -0.190175E-01
  -0.169211E-01  -0.135601E-01  -0.924291E-02  -0.439488E-02   0.483380E-03
   0.486815E-02   0.827550E-02   0.103304E-01   0.108326E-01   0.980440E-02
   0.750473E-02   0.439788E-02   0.107433E-02  -0.186500E-02  -0.393778E-02
  -0.489123E-02  -0.476452E-02  -0.388208E-02  -0.277487E-02  -0.204669E-02
  -0.221931E-02  -0.359784E-02  -0.619358E-02  -0.972555E-02  -0.136996E-01
  -0.175407E-01  -0.207386E-01  -0.229624E-01  -0.241105E-01  -0.242820E-01
  -0.236827E-01  -0.224979E-01  -0.207782E-01  -0.183792E-01  -0.149812E-01
  -0.101887E-01  -0.368228E-02   0.462051E-02   0.144469E-01   0.251346E-01
   0.356998E-01   0.449987E-01   0.519466E-01   0.557426E-01   0.560437E-01
   0.530469E-01   0.474561E-01   0.403444E-01   0.329407E-01   0.263907E-01
   0.215447E-01   0.188147E-01   0.181297E-01   0.189914E-01  -0.590773E-02
  -0.258818E-02   0.842380E-03   0.378454E-02   0.542155E-02   0.496136E-02
   0.190186E-02  -0.376560E-02  -0.114821E-01  -0.202047E-01  -0.286286E-01
  -0.354853E-01  -0.398317E-01  -0.412485E-01  -0.398931E-01  -0.363964E-01
  -0.316398E-01  -0.264804E-01  -0.215068E-01  -0.168947E-01  -0.123974E-01
  -0.746807E-02  -0.146989E-02   0.609035E-02   0.153731E-01   0.261110E-01
   0.376272E-01   0.489538E-01   0.590118E-01   0.668025E-01   0.715654E-01
   0.728742E-01   0.706641E-01   0.652031E-01   0.570292E-01   0.468760E-01
   0.356017E-01   0.241232E-01   0.133502E-01   0.411095E-02  -0.293209E-02
  -0.737043E-02  -0.912230E-02  -0.846751E-02  -0.602414E-02  -0.265921E-02
   0.657579E-03   0.303024E-02   0.380551E-02   0.269507E-02  -0.177767E-03
  -0.431814E-02  -0.897570E-02  -0.133079E-01  -0.165519E-01  -0.181672E-01
  -0.179207E-01  -0.159037E-01  -0.124854E-01  -0.822124E-02  -0.374160E-02
   0.358043E-03   0.360628E-02   0.571600E-02   0.661266E-02   0.643164E-02
   0.548729E-02   0.421604E-02   0.309778E-02   0.256296E-02   0.289854E-02
   0.417092E-02   0.618618E-02   0.850427E-02   0.105134E-01   0.115561E-01
   0.110818E-01   0.879020E-02   0.472623E-02  -0.702382E-03  -0.679677E-02
  -0.127137E-01  -0.176522E-01  -0.210299E-01  -0.226016E-01  -0.224845E-01
  -0.210828E-01  -0.189334E-01  -0.165166E-01  -0.140898E-01  -0.115952E-01
  -0.867070E-02  -0.476598E-02   0.667871E-03   0.796850E-02   0.170923E-01
   0.275351E-01   0.383695E-01   0.483957E-01   0.563688E-01   0.612509E-01
   0.624267E-01   0.598334E-01   0.539780E-01   0.458394E-01   0.366829E-01
   0.278265E-01   0.204100E-01   0.152112E-01   0.125398E-01   0.122252E-01
  -0.840903E-02  -0.517773E-02  -0.110224E-02   0.306162E-02   0.619330E-02
   0.712632E-02   0.500561E-02  -0.424917E-03  -0.869237E-02  -0.186636E-01
  -0.287942E-01  -0.374873E-01  -0.434607E-01  -0.460195E-01  -0.451658E-01
  -0.415215E-01  -0.360981E-01  -0.299871E-01  -0.240627E-01  -0.187775E-01
  -0.140989E-01  -0.959010E-02  -0.459820E-02   0.151482E-02   0.916511E-02
   0.184163E-01   0.289480E-01   0.401155E-01   0.510682E-01   0.608883E-01
   0.687144E-01   0.738315E-01   0.757283E-01   0.741328E-01   0.690406E-01
   0.607419E-01   0.498420E-01   0.372538E-01   0.241428E-01   0.118097E-01
   0.151454E-02  -0.573142E-02  -0.936073E-02  -0.938087E-02  -0.639874E-02
  -0.151974E-02   0.386563E-02   0.836326E-02   0.108607E-01   0.107482E-01
   0.802342E-02   0.325686E-02  -0.256851E-02  -0.829969E-02  -0.128758E-01
  -0.155467E-01  -0.160017E-01  -0.143869E-01  -0.112206E-01  -0.723803E-02
  -0.321090E-02   0.216209E-03   0.263951E-02   0.394504E-02   0.429431E-02
   0.405994E-02   0.373051E-02   0.380354E-02   0.468253E-02   0.659081E-02
   0.951231E-02   0.131691E-01   0.170432E-01   0.204474E-01   0.226401E-01
   0.229698E-01   0.210228E-01   0.167411E-01   0.104758E-01   0.295674E-02
  -0.482778E-02  -0.118187E-01  -0.171010E-01  -0.200926E-01  -0.206568E-01
  -0.191074E-01  -0.160984E-01  -0.124292E-01  -0.881360E-02  -0.567740E-02
  -0.304146E-02  -0.524031E-03   0.253590E-02   0.686650E-02   0.130191E-01
   0.211585E-01   0.309448E-01   0.415393E-01   0.517358E-01   0.601855E-01
   0.656644E-01   0.673203E-01   0.648473E-01   0.585529E-01   0.493077E-01
   0.383940E-01   0.272862E-01   0.174067E-01   0.990077E-02   0.546768E-02
   0.427278E-02  -0.113130E-01  -0.854590E-02  -0.397974E-02   0.149317E-02
   0.644852E-02   0.932244E-02   0.885954E-02   0.448632E-02  -0.349741E-02
  -0.139624E-01  -0.252137E-01  -0.353955E-01  -0.429238E-01  -0.468265E-01
  -0.469075E-01  -0.437016E-01  -0.382515E-01  -0.317812E-01  -0.253651E-01
  -0.196818E-01  -0.149067E-01  -0.107547E-01  -0.663778E-02  -0.187786E-02
   0.408981E-02   0.115735E-01   0.205626E-01   0.307402E-01   0.415427E-01
   0.522367E-01   0.619914E-01   0.699409E-01   0.752478E-01   0.771832E-01
   0.752339E-01   0.692274E-01   0.594487E-01   0.467052E-01   0.323002E-01
   0.178913E-01   0.523977E-02  -0.410543E-02  -0.911979E-02  -0.953186E-02
  -0.590243E-02   0.477436E-03   0.785475E-02   0.143898E-01   0.185490E-01
   0.194195E-01   0.168714E-01   0.115323E-01   0.458951E-02  -0.252308E-02
  -0.846770E-02  -0.122906E-01  -0.135894E-01  -0.125313E-01  -0.973544E-02
  -0.606426E-02  -0.238606E-02   0.629142E-03   0.263709E-02   0.365179E-02
   0.399060E-02   0.415851E-02   0.470599E-02   0.609340E-02   0.858530E-02
   0.121879E-01   0.166328E-01   0.214059E-01   0.258166E-01   0.290998E-01
   0.305435E-01   0.296229E-01   0.261230E-01   0.202194E-01   0.124959E-01
   0.388010E-02  -0.449882E-02  -0.115111E-01  -0.162433E-01  -0.181818E-01
  -0.173139E-01  -0.141167E-01  -0.943001E-02  -0.423997E-02   0.571792E-03
   0.445058E-02   0.730254E-02   0.950339E-02   0.117779E-01   0.149803E-01
   0.198323E-01   0.266863E-01   0.353743E-01   0.451813E-01   0.549495E-01
   0.632891E-01   0.688485E-01   0.705827E-01   0.679666E-01   0.611118E-01
   0.507673E-01   0.382097E-01   0.250441E-01   0.129524E-01   0.343073E-02
  -0.244400E-02  -0.417947E-02  -0.135476E-01  -0.115842E-01  -0.677214E-02
  -0.105335E-03   0.672416E-02   0.117819E-01   0.134185E-01   0.107201E-01
   0.375796E-02  -0.642564E-02  -0.180838E-01  -0.291998E-01  -0.379651E-01
  -0.431710E-01  -0.444175E-01  -0.421007E-01  -0.372051E-01  -0.309791E-01
  -0.245926E-01  -0.188715E-01  -0.141641E-01  -0.103539E-01  -0.698424E-02
  -0.344028E-02   0.872890E-03   0.639919E-02   0.133624E-01   0.217487E-01
   0.313153E-01   0.416029E-01   0.519427E-01   0.614692E-01   0.691654E-01
   0.739641E-01   0.749142E-01   0.713947E-01   0.633270E-01   0.513222E-01
   0.366991E-01   0.213386E-01   0.737875E-02  -0.319169E-02  -0.895137E-02
  -0.936838E-02  -0.493695E-02   0.291626E-02   0.121428E-01   0.205271E-01
   0.261743E-01   0.279091E-01   0.254919E-01   0.196024E-01   0.116107E-01
   0.320289E-02  -0.403309E-02  -0.895524E-02  -0.110681E-01  -0.105414E-01
  -0.806388E-02  -0.458945E-02  -0.105521E-02   0.185210E-02   0.382877E-02
   0.496698E-02   0.566358E-02   0.646399E-02   0.789019E-02   0.102957E-01
   0.137751E-01   0.181369E-01   0.229343E-01   0.275376E-01   0.312332E-01
   0.333347E-01   0.332944E-01   0.308059E-01   0.258831E-01   0.189019E-01
   0.105871E-01   0.193428E-02  -0.593154E-02  -0.119427E-01  -0.152863E-01
  -0.155688E-01  -0.129026E-01  -0.788778E-02  -0.148247E-02   0.521314E-02
   0.112099E-01   0.158585E-01   0.189947E-01   0.209624E-01   0.225061E-01
   0.245582E-01   0.279731E-01   0.332738E-01   0.404735E-01   0.490141E-01
   0.578373E-01   0.655706E-01   0.707889E-01   0.722963E-01   0.693721E-01
   0.619359E-01   0.506023E-01   0.366172E-01   0.216846E-01   0.771297E-02
  -0.348222E-02  -0.104730E-01  -0.124618E-01  -0.139435E-01  -0.130446E-01
  -0.832636E-02  -0.835260E-03   0.754453E-02   0.145918E-01   0.183337E-01
   0.175533E-01   0.120856E-01   0.282991E-02  -0.850954E-02  -0.198694E-01
  -0.293277E-01  -0.355231E-01  -0.378907E-01  -0.366741E-01  -0.327372E-01
  -0.272560E-01  -0.213876E-01  -0.160095E-01  -0.115828E-01  -0.814764E-02
  -0.541959E-02  -0.293206E-02  -0.171261E-03   0.332844E-02   0.793324E-02
   0.138832E-01   0.212629E-01   0.299505E-01   0.395512E-01   0.493431E-01
   0.582802E-01   0.650893E-01   0.684760E-01   0.674115E-01   0.614363E-01
   0.508933E-01   0.370039E-01   0.217374E-01   0.747420E-02  -0.347218E-02
  -0.936234E-02  -0.943810E-02  -0.411639E-02   0.508957E-02   0.159101E-01
   0.258376E-01   0.326933E-01   0.350980E-01   0.327336E-01   0.263355E-01
   0.174365E-01   0.793965E-02  -0.355506E-03  -0.615055E-02  -0.887463E-02
  -0.870101E-02  -0.637464E-02  -0.292063E-02   0.672435E-03   0.370577E-02
   0.590104E-02   0.739164E-02   0.859884E-02   0.100453E-01   0.121670E-01
   0.151733E-01   0.189846E-01   0.232479E-01   0.274132E-01   0.308410E-01
   0.329157E-01   0.331445E-01   0.312341E-01   0.271439E-01   0.211146E-01
   0.136700E-01   0.558388E-02  -0.219480E-02  -0.866120E-02  -0.129075E-01
  -0.142855E-01  -0.125448E-01  -0.790650E-02  -0.104712E-02   0.701893E-02
   0.151389E-01   0.222627E-01   0.276694E-01   0.311219E-01   0.329083E-01
   0.337571E-01   0.346421E-01   0.365232E-01   0.400842E-01   0.455292E-01
   0.524849E-01   0.600319E-01   0.668592E-01   0.715091E-01   0.726652E-01
   0.694283E-01   0.615278E-01   0.494311E-01   0.343280E-01   0.179877E-01
   0.250576E-02  -0.100236E-01  -0.178593E-01  -0.199294E-01  -0.115574E-01
  -0.118619E-01  -0.764405E-02   0.573519E-04   0.927677E-02   0.176434E-01
   0.229942E-01   0.239096E-01   0.200338E-01   0.121052E-01   0.170836E-02
  -0.916422E-02  -0.186096E-01  -0.252328E-01  -0.283857E-01  -0.281885E-01
  -0.253591E-01  -0.209304E-01  -0.159497E-01  -0.112472E-01  -0.731856E-02
  -0.432197E-02  -0.215442E-02  -0.552098E-03   0.829333E-03   0.237466E-02
   0.449793E-02   0.762769E-02   0.121543E-01   0.183234E-01   0.260926E-01
   0.349982E-01   0.440971E-01   0.520388E-01   0.572873E-01   0.584649E-01
   0.547375E-01   0.461327E-01   0.336830E-01   0.193258E-01   0.555502E-02
  -0.510622E-02  -0.106845E-01  -0.102361E-01  -0.409380E-02   0.619178E-02
   0.182094E-01   0.292528E-01   0.369483E-01   0.397822E-01   0.373965E-01
   0.305880E-01   0.210266E-01   0.107862E-01   0.182263E-02  -0.446104E-02
  -0.745724E-02  -0.736299E-02  -0.498187E-02  -0.139980E-02   0.235848E-02
   0.559384E-02   0.805488E-02   0.990494E-02   0.115680E-01   0.135179E-01
   0.160832E-01   0.193221E-01   0.229941E-01   0.266216E-01   0.296079E-01
   0.313729E-01   0.314675E-01   0.296481E-01   0.259068E-01   0.204682E-01
   0.137667E-01   0.641390E-02  -0.843873E-03  -0.718348E-02  -0.117879E-01
  -0.139540E-01  -0.132151E-01  -0.945136E-02  -0.295747E-02   0.556248E-02
   0.150881E-01   0.244560E-01   0.325813E-01   0.386790E-01   0.424294E-01
   0.440442E-01   0.442106E-01   0.439217E-01   0.442301E-01   0.459783E-01
   0.495708E-01   0.548375E-01   0.610220E-01   0.668986E-01   0.709985E-01
   0.719008E-01   0.685353E-01   0.604397E-01   0.479225E-01   0.320951E-01
   0.147589E-01  -0.184532E-02  -0.153916E-01  -0.238726E-01  -0.259806E-01
  -0.593181E-02  -0.742155E-02  -0.411790E-02   0.301271E-02   0.120573E-01
   0.206710E-01   0.266821E-01   0.286204E-01   0.260337E-01   0.195215E-01
   0.104993E-01   0.782493E-03  -0.788217E-02  -0.142046E-01  -0.175664E-01
  -0.180316E-01  -0.161859E-01  -0.128820E-01  -0.898439E-02  -0.518618E-02
  -0.193334E-02   0.557041E-03   0.222905E-02   0.312490E-02   0.336471E-02
   0.317405E-02   0.293001E-02   0.317664E-02   0.456512E-02   0.770212E-02
   0.129329E-01   0.201248E-01   0.285362E-01   0.368456E-01   0.433719E-01
   0.464568E-01   0.449189E-01   0.384517E-01   0.278364E-01   0.148842E-01
   0.209340E-02  -0.790629E-02  -0.129861E-01  -0.120561E-01  -0.535898E-02
   0.556632E-02   0.182485E-01   0.298796E-01   0.379849E-01   0.409889E-01
   0.385340E-01   0.314795E-01   0.215990E-01   0.110776E-01   0.195530E-02
  -0.433037E-02  -0.719154E-02  -0.688420E-02  -0.428276E-02  -0.526251E-03
   0.334543E-02   0.665922E-02   0.921599E-02   0.112293E-01   0.131403E-01
   0.153852E-01   0.181961E-01   0.214948E-01   0.249001E-01   0.278335E-01
   0.296761E-01   0.299249E-01   0.283034E-01   0.248061E-01   0.196809E-01
   0.133721E-01   0.645214E-02  -0.436326E-03  -0.662202E-02  -0.114381E-01
  -0.142631E-01  -0.145834E-01  -0.120779E-01  -0.670975E-02   0.120433E-02
   0.109782E-01   0.216188E-01   0.319688E-01   0.409101E-01   0.475827E-01
   0.515674E-01   0.529818E-01   0.524590E-01   0.510055E-01   0.497667E-01
   0.497503E-01   0.515692E-01   0.552643E-01   0.602470E-01   0.653806E-01
   0.691864E-01   0.701396E-01   0.669990E-01   0.591085E-01   0.466101E-01
   0.305201E-01   0.126432E-01  -0.467610E-02  -0.189320E-01  -0.279055E-01
  -0.301000E-01   0.277730E-02   0.293710E-03   0.234093E-02   0.808456E-02
   0.158029E-01   0.233665E-01   0.287984E-01   0.307585E-01   0.288252E-01
   0.235150E-01   0.160561E-01   0.800513E-02   0.829443E-03  -0.442316E-02
  -0.728897E-02  -0.786770E-02  -0.665840E-02  -0.433196E-02  -0.152699E-02
   0.126948E-02   0.373928E-02   0.567646E-02   0.691329E-02   0.728623E-02
   0.667350E-02   0.509469E-02   0.282404E-02   0.449602E-03  -0.117912E-02
  -0.113483E-02   0.130628E-02   0.636731E-02   0.135635E-01   0.216784E-01
   0.289674E-01   0.335624E-01   0.339800E-01   0.295890E-01   0.208904E-01
   0.950760E-02  -0.213761E-02  -0.113930E-01  -0.160413E-01  -0.148814E-01
  -0.806070E-02   0.293981E-02   0.156664E-01   0.273036E-01   0.353665E-01
   0.382876E-01   0.357455E-01   0.286571E-01   0.188579E-01   0.857374E-02
  -0.155147E-03  -0.593872E-02  -0.827521E-02  -0.752164E-02  -0.463752E-02
  -0.803689E-03   0.295590E-02   0.603773E-02   0.834345E-02   0.101850E-01
   0.120654E-01   0.144225E-01   0.174258E-01   0.208868E-01   0.243005E-01
   0.269908E-01   0.283030E-01   0.277778E-01   0.252574E-01   0.209036E-01
   0.151400E-01   0.855101E-02   0.178062E-02  -0.454047E-02  -0.982795E-02
  -0.135495E-01  -0.152276E-01  -0.144654E-01  -0.110063E-01  -0.481963E-02
   0.381607E-02   0.142695E-01   0.255863E-01   0.366057E-01   0.461522E-01
   0.532626E-01   0.573946E-01   0.585585E-01   0.573314E-01   0.547420E-01
   0.520420E-01   0.504155E-01   0.506891E-01   0.531105E-01   0.572475E-01
   0.620363E-01   0.659734E-01   0.674202E-01   0.649613E-01   0.577482E-01
   0.457572E-01   0.299025E-01   0.119705E-01  -0.563036E-02  -0.202692E-01
  -0.295780E-01  -0.319279E-01   0.138263E-01   0.107030E-01   0.113017E-01
   0.149659E-01   0.202871E-01   0.255246E-01   0.290884E-01   0.299458E-01
   0.278420E-01   0.232861E-01   0.173297E-01   0.112226E-01   0.606185E-02
   0.253940E-02   0.850257E-03   0.763215E-03   0.180142E-02   0.344922E-02
   0.530424E-02   0.712687E-02   0.878782E-02   0.101602E-01   0.110257E-01
   0.110582E-01   0.991030E-02   0.738199E-02   0.360269E-02  -0.858362E-03
  -0.502536E-02  -0.771780E-02  -0.788258E-02  -0.496156E-02   0.829425E-03
   0.842112E-02   0.160685E-01   0.217632E-01   0.237797E-01   0.211984E-01
   0.142448E-01   0.432704E-02  -0.626198E-02  -0.149093E-01  -0.193641E-01
  -0.183461E-01  -0.119053E-01  -0.142705E-02   0.107202E-01   0.217966E-01
   0.293884E-01   0.319983E-01   0.293691E-01   0.224657E-01   0.131378E-01
   0.357812E-02  -0.425912E-02  -0.911435E-02  -0.106375E-01  -0.932554E-02
  -0.623221E-02  -0.256109E-02   0.721163E-03   0.313659E-02   0.475092E-02
   0.603886E-02   0.762572E-02   0.100045E-01   0.133243E-01   0.173138E-01
   0.213514E-01   0.246466E-01   0.264639E-01   0.263142E-01   0.240617E-01
   0.199246E-01   0.143904E-01   0.808780E-02   0.166669E-02  -0.427742E-02
  -0.922393E-02  -0.127084E-01  -0.142987E-01  -0.135996E-01  -0.103076E-01
  -0.430686E-02   0.422143E-02   0.147232E-01   0.262717E-01   0.376679E-01
   0.476340E-01   0.550628E-01   0.592616E-01   0.601250E-01   0.581842E-01
   0.545098E-01   0.504818E-01   0.474746E-01   0.465283E-01   0.480825E-01
   0.518350E-01   0.567645E-01   0.613178E-01   0.637287E-01   0.624084E-01
   0.563270E-01   0.453091E-01   0.301725E-01   0.126733E-01  -0.475074E-02
  -0.194008E-01  -0.288289E-01  -0.313414E-01   0.260419E-01   0.227531E-01
   0.219184E-01   0.230838E-01   0.252387E-01   0.271581E-01   0.277851E-01
   0.265358E-01   0.234377E-01   0.190706E-01   0.143421E-01   0.101853E-01
   0.728191E-02   0.589889E-02   0.588269E-02   0.679243E-02   0.810798E-02
   0.942458E-02   0.105582E-01   0.115264E-01   0.124241E-01   0.132574E-01
   0.138202E-01   0.136823E-01   0.123134E-01   0.930937E-02   0.463786E-02
  -0.119969E-02  -0.717467E-02  -0.119379E-01  -0.141863E-01  -0.130844E-01
  -0.860414E-02  -0.165510E-02   0.606271E-02   0.124677E-01   0.156636E-01
   0.145020E-01   0.896688E-02   0.253481E-03  -0.949988E-02  -0.177634E-01
  -0.222992E-01  -0.217805E-01  -0.161668E-01  -0.672409E-02   0.431520E-02
   0.143533E-01   0.211142E-01   0.232207E-01   0.205017E-01   0.139565E-01
   0.540404E-02  -0.306457E-02  -0.965850E-02  -0.133201E-01  -0.139039E-01
  -0.120737E-01  -0.897546E-02  -0.580803E-02  -0.343380E-02  -0.214628E-02
  -0.165193E-02  -0.125038E-02  -0.135838E-03   0.228924E-02   0.619103E-02
   0.112356E-01   0.166826E-01   0.215973E-01   0.251023E-01   0.265891E-01
   0.258304E-01   0.229771E-01   0.184628E-01   0.128666E-01   0.679087E-02
   0.792709E-03  -0.462178E-02  -0.896187E-02  -0.117167E-01  -0.123609E-01
  -0.104241E-01  -0.561711E-02   0.202327E-02   0.120240E-01   0.234546E-01
   0.350247E-01   0.452977E-01   0.529761E-01   0.571925E-01   0.577252E-01
   0.550784E-01   0.503929E-01   0.452019E-01   0.410818E-01   0.392787E-01
   0.403976E-01   0.442287E-01   0.497548E-01   0.553444E-01   0.590944E-01
   0.592528E-01   0.546349E-01   0.449443E-01   0.309246E-01   0.143022E-01
  -0.248428E-02  -0.167239E-01  -0.259632E-01  -0.285199E-01   0.380531E-01
   0.351216E-01   0.330949E-01   0.317197E-01   0.304155E-01   0.285300E-01
   0.256104E-01   0.215972E-01   0.168715E-01   0.121431E-01   0.822107E-02
   0.574929E-02   0.500241E-02   0.581260E-02   0.765006E-02   0.982276E-02
   0.117178E-01   0.129920E-01   0.136402E-01   0.139167E-01   0.141446E-01
   0.144935E-01   0.148211E-01   0.146555E-01   0.133411E-01   0.103074E-01
   0.536582E-02  -0.108242E-02  -0.802329E-02  -0.140297E-01  -0.176447E-01
  -0.178379E-01  -0.143878E-01  -0.805383E-02  -0.458865E-03   0.630657E-02
   0.102559E-01   0.100886E-01   0.560350E-02  -0.219153E-02  -0.113199E-01
  -0.193672E-01  -0.241515E-01  -0.243384E-01  -0.198174E-01  -0.117306E-01
  -0.214502E-02   0.652916E-02   0.122024E-01   0.136549E-01   0.108173E-01
   0.471191E-02  -0.291000E-02  -0.101116E-01  -0.153228E-01  -0.177367E-01
  -0.174433E-01  -0.152808E-01  -0.124720E-01  -0.101775E-01  -0.911053E-02
  -0.933127E-02  -0.102709E-01  -0.109605E-01  -0.103773E-01  -0.778958E-02
  -0.299296E-02   0.362534E-02   0.111990E-01   0.186198E-01   0.248144E-01
   0.289753E-01   0.306855E-01   0.299222E-01   0.269662E-01   0.222727E-01
   0.163608E-01   0.976129E-02   0.302509E-02  -0.323273E-02  -0.830268E-02
  -0.114077E-01  -0.118086E-01  -0.897518E-02  -0.277492E-02   0.638474E-02
   0.175238E-01   0.292013E-01   0.397647E-01   0.476872E-01   0.519120E-01
   0.521118E-01   0.487902E-01   0.431901E-01   0.370206E-01   0.320641E-01
   0.297546E-01   0.308252E-01   0.351122E-01   0.415605E-01   0.484353E-01
   0.536962E-01   0.554539E-01   0.524133E-01   0.442072E-01   0.315446E-01
   0.161369E-01   0.404982E-03  -0.129797E-01  -0.216334E-01  -0.239659E-01
   0.485318E-01   0.464394E-01   0.436592E-01   0.401124E-01   0.356207E-01
   0.300778E-01   0.236150E-01   0.166877E-01   0.100382E-01   0.453456E-02
   0.933217E-03  -0.351590E-03   0.610624E-03   0.327116E-02   0.675821E-02
   0.101357E-01   0.126770E-01   0.140578E-01   0.143989E-01   0.141439E-01
   0.138168E-01   0.137521E-01   0.139030E-01   0.138102E-01   0.127550E-01
   0.100521E-01   0.538017E-02  -0.975011E-03  -0.806935E-02  -0.144844E-01
  -0.187094E-01  -0.196109E-01  -0.168381E-01  -0.110219E-01  -0.368392E-02
   0.313871E-02   0.745414E-02   0.789686E-02   0.415028E-02  -0.292616E-02
  -0.115142E-01  -0.193418E-01  -0.243288E-01  -0.251811E-01  -0.217553E-01
  -0.150850E-01  -0.706555E-02   0.104270E-03   0.455163E-02   0.524010E-02
   0.221346E-02  -0.348920E-02  -0.102061E-01  -0.161856E-01  -0.201079E-01
  -0.214361E-01  -0.204986E-01  -0.182933E-01  -0.160920E-01  -0.149820E-01
  -0.154936E-01  -0.174271E-01  -0.199218E-01  -0.217336E-01  -0.216221E-01
  -0.187229E-01  -0.127952E-01  -0.428050E-02   0.582465E-02   0.162262E-01
   0.256296E-01   0.329867E-01   0.376355E-01   0.393163E-01   0.380978E-01
   0.342676E-01   0.282455E-01   0.205527E-01   0.118355E-01   0.290911E-02
  -0.523097E-02  -0.114731E-01  -0.147469E-01  -0.142491E-01  -0.968054E-02
  -0.141475E-02   0.946902E-02   0.213259E-01   0.322458E-01   0.404521E-01
   0.447022E-01   0.445871E-01   0.406438E-01   0.342475E-01   0.272980E-01
   0.217755E-01   0.192695E-01   0.205933E-01   0.255762E-01   0.330833E-01
   0.412584E-01   0.479359E-01   0.511314E-01   0.495024E-01   0.426790E-01
   0.313920E-01   0.173668E-01   0.299998E-02  -0.911916E-02  -0.167453E-01
  -0.184607E-01   0.563852E-01   0.554810E-01   0.525119E-01   0.475253E-01
   0.406606E-01   0.322492E-01   0.228923E-01   0.134631E-01   0.500400E-02
  -0.147191E-02  -0.522145E-02  -0.597737E-02  -0.404391E-02  -0.237291E-03
   0.432316E-02   0.851510E-02   0.115109E-01   0.129756E-01   0.130977E-01
   0.124424E-01   0.116786E-01   0.112773E-01   0.112948E-01   0.113239E-01
   0.106409E-01   0.850264E-02   0.449157E-02  -0.122112E-02  -0.780080E-02
  -0.139115E-01  -0.180814E-01  -0.191634E-01  -0.167424E-01  -0.113460E-01
  -0.437481E-02   0.224769E-02   0.660911E-02   0.736834E-02   0.416699E-02
  -0.224083E-02  -0.101890E-01  -0.175754E-01  -0.224716E-01  -0.236817E-01
  -0.210797E-01  -0.156247E-01  -0.905361E-02  -0.334923E-02  -0.153272E-03
  -0.303383E-03  -0.363292E-02  -0.908510E-02  -0.150932E-01  -0.200971E-01
  -0.230270E-01  -0.236043E-01  -0.223706E-01  -0.204487E-01  -0.191215E-01
  -0.193723E-01  -0.215329E-01  -0.251479E-01  -0.290885E-01  -0.318731E-01
  -0.320861E-01  -0.287681E-01  -0.216659E-01  -0.112833E-01   0.126105E-02
   0.145055E-01   0.269547E-01   0.373363E-01   0.447493E-01   0.486943E-01
   0.490186E-01   0.458338E-01   0.394590E-01   0.304163E-01   0.194702E-01
   0.766701E-02  -0.367960E-02  -0.130997E-01  -0.191836E-01  -0.208671E-01
  -0.177138E-01  -0.101044E-01   0.740093E-03   0.129390E-01   0.243109E-01
   0.328380E-01   0.371208E-01   0.367079E-01   0.322085E-01   0.251550E-01
   0.176398E-01   0.118164E-01   0.938212E-02   0.111702E-01   0.169459E-01
   0.254545E-01   0.347078E-01   0.424395E-01   0.466261E-01   0.459543E-01
   0.401339E-01   0.299865E-01   0.172935E-01   0.443368E-02  -0.611478E-02
  -0.123015E-01  -0.129505E-01   0.608718E-01   0.613002E-01   0.587312E-01
   0.532784E-01   0.452703E-01   0.352999E-01   0.242466E-01   0.132286E-01
   0.346536E-02  -0.393653E-02  -0.822095E-02  -0.917214E-02  -0.718697E-02
  -0.319110E-02   0.159066E-02   0.594959E-02   0.900015E-02   0.103824E-01
   0.102938E-01   0.934046E-02   0.825801E-02   0.760153E-02   0.751450E-02
   0.766380E-02   0.736929E-02   0.588717E-02   0.274770E-02  -0.197764E-02
  -0.758617E-02  -0.128808E-01  -0.165054E-01  -0.173768E-01  -0.150736E-01
  -0.100436E-01  -0.354776E-02   0.265938E-02   0.682372E-02   0.771185E-02
   0.499232E-02  -0.646779E-03  -0.768777E-02  -0.142279E-01  -0.185436E-01
  -0.195993E-01  -0.173450E-01  -0.127097E-01  -0.729725E-02  -0.288396E-02
  -0.877830E-03  -0.191021E-02  -0.568382E-02  -0.111172E-01  -0.167304E-01
  -0.211398E-01  -0.235003E-01  -0.237533E-01  -0.226056E-01  -0.212541E-01
  -0.209512E-01  -0.225538E-01  -0.262011E-01  -0.312193E-01  -0.362763E-01
  -0.397340E-01  -0.400851E-01  -0.363448E-01  -0.282903E-01  -0.164956E-01
  -0.217446E-02   0.131000E-01   0.277060E-01   0.402268E-01   0.495970E-01
   0.551372E-01   0.565147E-01   0.536877E-01   0.468802E-01   0.366082E-01
   0.237364E-01   0.951528E-02  -0.445902E-02  -0.164024E-01  -0.246164E-01
  -0.278300E-01  -0.255207E-01  -0.181174E-01  -0.700518E-02   0.569909E-02
   0.175675E-01   0.263854E-01   0.306523E-01   0.299290E-01   0.249379E-01
   0.173843E-01   0.953932E-02   0.368650E-02   0.156828E-02   0.396778E-02
   0.105252E-01   0.198290E-01   0.297555E-01   0.379706E-01   0.424755E-01
   0.420702E-01   0.366309E-01   0.271458E-01   0.155031E-01   0.408230E-02
  -0.476159E-02  -0.921031E-02  -0.838049E-02   0.616430E-01   0.633065E-01
   0.616430E-01   0.567700E-01   0.490522E-01   0.391284E-01   0.279160E-01
   0.165563E-01   0.628135E-02  -0.178907E-02  -0.687306E-02  -0.870925E-02
  -0.763074E-02  -0.449195E-02  -0.455161E-03   0.330896E-02   0.591922E-02
   0.698795E-02   0.666568E-02   0.551263E-02   0.424161E-02   0.342234E-02
   0.325270E-02   0.348055E-02   0.350787E-02   0.264311E-02   0.412120E-03
  -0.318803E-02  -0.759294E-02  -0.117816E-01  -0.145707E-01  -0.150025E-01
  -0.126959E-01  -0.803698E-02  -0.213112E-02   0.348301E-02   0.727637E-02
   0.819319E-02   0.598541E-02   0.130581E-02  -0.447712E-02  -0.968990E-02
  -0.128637E-01  -0.131825E-01  -0.107278E-01  -0.644243E-02  -0.182649E-02
   0.153553E-02   0.246441E-02   0.536147E-03  -0.381677E-02  -0.947978E-02
  -0.150437E-01  -0.192743E-01  -0.215096E-01  -0.218563E-01  -0.211245E-01
  -0.205274E-01  -0.212449E-01  -0.239960E-01  -0.287534E-01  -0.346896E-01
  -0.403665E-01  -0.441044E-01  -0.444175E-01  -0.403865E-01  -0.318711E-01
  -0.195183E-01  -0.458890E-02   0.113249E-01   0.265983E-01   0.398071E-01
   0.498534E-01   0.559900E-01   0.577852E-01   0.550869E-01   0.480287E-01
   0.370885E-01   0.231682E-01   0.763612E-02  -0.773062E-02  -0.209403E-01
  -0.301076E-01  -0.338408E-01  -0.315928E-01  -0.238706E-01  -0.122184E-01
   0.104994E-02   0.133250E-01   0.222760E-01   0.263816E-01   0.252811E-01
   0.198483E-01   0.119657E-01   0.405163E-02  -0.153983E-02  -0.309726E-02
   0.359845E-04   0.731403E-02   0.171355E-01   0.272426E-01   0.352695E-01
   0.393063E-01   0.383459E-01   0.325141E-01   0.230376E-01   0.119640E-01
   0.170215E-02  -0.551147E-02  -0.810437E-02  -0.551141E-02   0.587312E-01
   0.613001E-01   0.608718E-01   0.575129E-01   0.514727E-01   0.432137E-01
   0.334404E-01   0.230832E-01   0.132096E-01   0.485996E-02  -0.115538E-02
  -0.444056E-02  -0.511442E-02  -0.378287E-02  -0.137846E-02   0.109214E-02
   0.281774E-02   0.338427E-02   0.284290E-02   0.162340E-02   0.324465E-03
  -0.543308E-03  -0.768217E-03  -0.523639E-03  -0.295598E-03  -0.675699E-03
  -0.209485E-02  -0.459857E-02  -0.775428E-02  -0.107366E-01  -0.125736E-01
  -0.124763E-01  -0.101388E-01  -0.590002E-02  -0.698188E-03   0.417857E-02
   0.747533E-02   0.836474E-02   0.672208E-02   0.318456E-02  -0.103247E-02
  -0.451005E-02  -0.607369E-02  -0.517123E-02  -0.205684E-02   0.228041E-02
   0.642203E-02   0.896194E-02   0.894193E-02   0.614069E-02   0.112408E-02
  -0.495649E-02  -0.107488E-01  -0.151398E-01  -0.176058E-01  -0.183601E-01
  -0.182517E-01  -0.184521E-01  -0.200324E-01  -0.235707E-01  -0.289126E-01
  -0.351585E-01  -0.408780E-01  -0.444804E-01  -0.446261E-01  -0.405590E-01
  -0.322727E-01  -0.204811E-01  -0.642649E-02   0.839826E-02   0.225203E-01
   0.346799E-01   0.439144E-01   0.495510E-01   0.511606E-01   0.485312E-01
   0.417016E-01   0.310544E-01   0.174272E-01   0.217204E-02  -0.129040E-01
  -0.257524E-01  -0.344352E-01  -0.375415E-01  -0.345586E-01  -0.260815E-01
  -0.137764E-01  -0.779791E-04   0.123240E-01   0.210905E-01   0.247764E-01
   0.231684E-01   0.173230E-01   0.928967E-02   0.158750E-02  -0.343134E-02
  -0.416887E-02  -0.171158E-03   0.777364E-02   0.178472E-01   0.276631E-01
   0.348580E-01   0.376662E-01   0.353397E-01   0.283204E-01   0.181322E-01
   0.702782E-02  -0.252227E-02  -0.838057E-02  -0.921033E-02  -0.476155E-02
    1
   0.564096E-01   0.579814E-01   0.564093E-01   0.517228E-01   0.442279E-01
   0.345429E-01   0.235970E-01   0.125558E-01   0.266309E-02  -0.498082E-02
  -0.965139E-02  -0.111716E-01  -0.996049E-02  -0.692730E-02  -0.322867E-02
   0.462549E-04   0.216825E-02   0.294428E-02   0.271774E-02   0.218915E-02
   0.211523E-02   0.298874E-02   0.481196E-02   0.704893E-02   0.878191E-02
   0.902651E-02   0.710120E-02   0.292232E-02  -0.288549E-02  -0.911487E-02
  -0.143102E-01  -0.172102E-01  -0.171560E-01  -0.143270E-01  -0.971860E-02
  -0.485732E-02  -0.133780E-02  -0.325170E-03  -0.218320E-02  -0.635106E-02
  -0.115128E-01  -0.160096E-01  -0.183655E-01  -0.177593E-01  -0.142915E-01
  -0.896146E-02  -0.336109E-02   0.814492E-03   0.228398E-02   0.559505E-03
  -0.392911E-02  -0.100002E-01  -0.161169E-01  -0.208831E-01  -0.234761E-01
  -0.238799E-01  -0.228474E-01  -0.216105E-01  -0.214359E-01  -0.231729E-01
  -0.269355E-01  -0.320184E-01  -0.370657E-01  -0.404370E-01  -0.406545E-01
  -0.367980E-01  -0.287394E-01  -0.171627E-01  -0.338483E-02   0.109524E-01
   0.242182E-01   0.350663E-01   0.425869E-01   0.463310E-01   0.462428E-01
   0.425596E-01   0.357364E-01   0.264216E-01   0.154772E-01   0.400098E-02
  -0.670086E-02  -0.152308E-01  -0.203116E-01  -0.210552E-01  -0.172156E-01
  -0.934203E-02   0.123780E-02   0.126283E-01   0.227410E-01   0.297517E-01
   0.325236E-01   0.308867E-01   0.256903E-01   0.186087E-01   0.117415E-01
   0.710598E-02   0.614615E-02   0.938018E-02   0.162703E-01   0.253450E-01
   0.345410E-01   0.416810E-01   0.449759E-01   0.434364E-01   0.371046E-01
   0.270574E-01   0.151856E-01   0.379797E-02  -0.486532E-02  -0.910582E-02
  -0.812975E-02   0.579655E-01   0.597009E-01   0.579655E-01   0.529062E-01
   0.449670E-01   0.348910E-01   0.236910E-01   0.125638E-01   0.273408E-02
  -0.475199E-02  -0.923820E-02  -0.106106E-01  -0.933359E-02  -0.634007E-02
  -0.279359E-02   0.218513E-03   0.197018E-02   0.227081E-02   0.146988E-02
   0.286848E-03  -0.480113E-03  -0.269574E-03   0.101228E-02   0.292896E-02
   0.464716E-02   0.522665E-02   0.397005E-02   0.710887E-03  -0.406600E-02
  -0.932341E-02  -0.137683E-01  -0.162545E-01  -0.161596E-01  -0.136078E-01
  -0.945654E-02  -0.504406E-02  -0.177138E-02  -0.653977E-03  -0.198922E-02
  -0.525199E-02  -0.925732E-02  -0.125412E-01  -0.138386E-01  -0.125034E-01
  -0.873331E-02  -0.352559E-02   0.162361E-02   0.517901E-02   0.603653E-02
   0.385288E-02  -0.870271E-03  -0.697112E-02  -0.130176E-01  -0.177723E-01
  -0.205794E-01  -0.215493E-01  -0.214835E-01  -0.215667E-01  -0.229315E-01
  -0.262357E-01  -0.313881E-01  -0.375099E-01  -0.431388E-01  -0.466112E-01
  -0.465046E-01  -0.420095E-01  -0.331308E-01  -0.206751E-01  -0.604853E-02
   0.905842E-02   0.229994E-01   0.344267E-01   0.424223E-01   0.465080E-01
   0.465755E-01   0.427995E-01   0.355846E-01   0.255681E-01   0.136586E-01
   0.106308E-02  -0.107550E-01  -0.202240E-01  -0.259166E-01  -0.268573E-01
  -0.228016E-01  -0.143921E-01  -0.312234E-02   0.891472E-02   0.194519E-01
   0.265506E-01   0.290540E-01   0.268701E-01   0.210016E-01   0.133079E-01
   0.605313E-02   0.135252E-02   0.654722E-03   0.438987E-02   0.118676E-01
   0.214469E-01   0.309312E-01   0.380898E-01   0.411812E-01   0.393552E-01
   0.328485E-01   0.229326E-01   0.116360E-01   0.130294E-02  -0.591024E-02
  -0.849495E-02  -0.591020E-02   0.564093E-01   0.579814E-01   0.564096E-01
   0.519023E-01   0.448866E-01   0.360038E-01   0.260966E-01   0.161571E-01
   0.721601E-02   0.178375E-03  -0.435703E-02  -0.624086E-02  -0.582312E-02
  -0.387699E-02  -0.140330E-02   0.636096E-03   0.157760E-02   0.122553E-02
  -0.126101E-03  -0.183080E-02  -0.314340E-02  -0.350592E-02  -0.276704E-02
  -0.125597E-02   0.319686E-03   0.112159E-02   0.490447E-03  -0.179065E-02
  -0.537589E-02  -0.942926E-02  -0.128738E-01  -0.147388E-01  -0.144877E-01
  -0.122141E-01  -0.863093E-02  -0.485071E-02  -0.202335E-02  -0.951064E-03
  -0.181034E-02  -0.407837E-02  -0.669472E-02  -0.840999E-02  -0.820920E-02
  -0.567021E-02  -0.113668E-02   0.435513E-02   0.937541E-02   0.125307E-01
   0.128855E-01   0.102394E-01   0.517035E-02  -0.116855E-02  -0.742896E-02
  -0.124987E-01  -0.158423E-01  -0.176400E-01  -0.186823E-01  -0.200572E-01
  -0.227347E-01  -0.271856E-01  -0.331583E-01  -0.396829E-01  -0.453026E-01
  -0.484557E-01  -0.478928E-01  -0.430049E-01  -0.339744E-01  -0.217205E-01
  -0.767234E-02   0.654573E-02   0.194199E-01   0.297635E-01   0.368069E-01
   0.401742E-01   0.397979E-01   0.358349E-01   0.286350E-01   0.187715E-01
   0.710780E-02  -0.515994E-02  -0.165453E-01  -0.254363E-01  -0.303734E-01
  -0.303842E-01  -0.252784E-01  -0.158047E-01  -0.359523E-02   0.911862E-02
   0.199693E-01   0.269870E-01   0.290679E-01   0.262480E-01   0.197035E-01
   0.114676E-01   0.393175E-02  -0.744109E-03  -0.116260E-02   0.297235E-02
   0.107915E-01   0.204827E-01   0.297386E-01   0.363169E-01   0.385742E-01
   0.358507E-01   0.286199E-01   0.183770E-01   0.730198E-02  -0.222284E-02
  -0.812978E-02  -0.910581E-02  -0.486527E-02   0.519461E-01   0.529668E-01
   0.517692E-01   0.485723E-01   0.436435E-01   0.373170E-01   0.300368E-01
   0.223813E-01   0.150338E-01   0.868590E-02   0.389418E-02   0.935896E-03
  -0.279873E-03  -0.202763E-03   0.477501E-03   0.102998E-02   0.900304E-03
  -0.125680E-03  -0.187087E-02  -0.384994E-02  -0.546071E-02  -0.621850E-02
  -0.594988E-02  -0.487417E-02  -0.353948E-02  -0.263166E-02  -0.272191E-02
  -0.404341E-02  -0.638038E-02  -0.911526E-02  -0.114240E-01  -0.125553E-01
  -0.120971E-01  -0.101334E-01  -0.723083E-02  -0.425297E-02  -0.206024E-02
  -0.119871E-02  -0.168714E-02  -0.298231E-02  -0.414337E-02  -0.414698E-02
  -0.225119E-02   0.171446E-02   0.723413E-02   0.132115E-01   0.182685E-01
   0.211438E-01   0.210643E-01   0.179680E-01   0.125069E-01   0.582901E-02
  -0.788495E-03  -0.633361E-02  -0.103528E-01  -0.130483E-01  -0.151504E-01
  -0.176104E-01  -0.212185E-01  -0.262733E-01  -0.324141E-01  -0.386668E-01
  -0.436914E-01  -0.461478E-01  -0.450681E-01  -0.401209E-01  -0.316975E-01
  -0.208049E-01  -0.881617E-02   0.283668E-02   0.129298E-01   0.206067E-01
   0.254056E-01   0.271841E-01   0.260020E-01   0.220319E-01   0.155452E-01
   0.697527E-02  -0.297891E-02  -0.132798E-01  -0.225760E-01  -0.293642E-01
  -0.322753E-01  -0.304212E-01  -0.236979E-01  -0.129414E-01   0.140228E-03
   0.132703E-01   0.240869E-01   0.306893E-01   0.321033E-01   0.285356E-01
   0.213397E-01   0.126914E-01   0.505408E-02   0.566423E-03   0.513389E-03
   0.501302E-02   0.129977E-01   0.224901E-01   0.310992E-01   0.366095E-01
   0.375177E-01   0.333892E-01   0.249582E-01   0.139560E-01   0.271755E-02
  -0.633604E-02  -0.112215E-01  -0.108099E-01  -0.505097E-02   0.449952E-01
   0.450934E-01   0.443432E-01   0.429338E-01   0.408642E-01   0.380079E-01
   0.342424E-01   0.295832E-01   0.242629E-01   0.187182E-01   0.134872E-01
   0.905365E-02   0.569820E-02   0.341574E-02   0.193132E-02   0.811836E-03
  -0.367651E-03  -0.186509E-02  -0.368022E-02  -0.556578E-02  -0.713729E-02
  -0.803902E-02  -0.810201E-02  -0.743133E-02  -0.638611E-02  -0.545667E-02
  -0.508296E-02  -0.548297E-02  -0.655844E-02  -0.791780E-02  -0.901311E-02
  -0.934346E-02  -0.864990E-02  -0.702640E-02  -0.489945E-02  -0.287622E-02
  -0.151103E-02  -0.107333E-02  -0.140550E-02  -0.193082E-02  -0.182140E-02
  -0.278290E-03   0.316714E-02   0.843437E-02   0.148386E-01   0.212290E-01
   0.262840E-01   0.288768E-01   0.283928E-01   0.248991E-01   0.191095E-01
   0.121558E-01   0.523991E-02  -0.718972E-03  -0.532930E-02  -0.878539E-02
  -0.117247E-01  -0.149363E-01  -0.190225E-01  -0.241280E-01  -0.298299E-01
  -0.352237E-01  -0.391768E-01  -0.406645E-01  -0.390806E-01  -0.344229E-01
  -0.273020E-01  -0.187780E-01  -0.100876E-01  -0.235523E-02   0.362338E-02
   0.746487E-02   0.914612E-02   0.885984E-02   0.685340E-02   0.332627E-02
  -0.156921E-02  -0.762692E-02  -0.144371E-01  -0.212675E-01  -0.270524E-01
  -0.305317E-01  -0.305283E-01  -0.262931E-01  -0.178104E-01  -0.595432E-02
   0.758068E-02   0.205862E-01   0.308230E-01   0.365591E-01   0.370170E-01
   0.325995E-01   0.248210E-01   0.159510E-01   0.845543E-02   0.438139E-02
   0.484336E-02   0.974660E-02   0.178171E-01   0.269276E-01   0.346334E-01
   0.387794E-01   0.380293E-01   0.321884E-01   0.222524E-01   0.101797E-01
  -0.155014E-02  -0.104807E-01  -0.147036E-01  -0.132477E-01  -0.626000E-02
   0.361857E-01   0.350903E-01   0.347366E-01   0.352577E-01   0.363227E-01
   0.372632E-01   0.373084E-01   0.358455E-01   0.326208E-01   0.278164E-01
   0.219856E-01   0.158763E-01   0.102085E-01   0.548387E-02   0.188540E-02
  -0.706470E-03  -0.260115E-02  -0.413947E-02  -0.555273E-02  -0.688998E-02
  -0.803402E-02  -0.879014E-02  -0.900390E-02  -0.865502E-02  -0.788692E-02
  -0.696021E-02  -0.615088E-02  -0.563777E-02  -0.542903E-02  -0.536156E-02
  -0.517686E-02  -0.464400E-02  -0.367829E-02  -0.240211E-02  -0.111533E-02
  -0.177274E-03   0.159887E-03  -0.973942E-04  -0.612952E-03  -0.770968E-03
   0.153984E-03   0.275355E-02   0.724742E-02   0.133348E-01   0.201957E-01
   0.266567E-01   0.314777E-01   0.336785E-01   0.328011E-01   0.290263E-01
   0.231042E-01   0.161220E-01   0.918203E-02   0.309589E-02  -0.180959E-02
  -0.571303E-02  -0.914594E-02  -0.127246E-01  -0.168624E-01  -0.215652E-01
  -0.263806E-01  -0.305208E-01  -0.331150E-01  -0.335062E-01  -0.314884E-01
  -0.274052E-01  -0.220750E-01  -0.165701E-01  -0.119253E-01  -0.887281E-02
  -0.768868E-02  -0.819426E-02  -0.989982E-02  -0.122270E-01  -0.147213E-01
  -0.171718E-01  -0.195957E-01  -0.220960E-01  -0.246571E-01  -0.269677E-01
  -0.283597E-01  -0.279091E-01  -0.246901E-01  -0.181084E-01  -0.820636E-02
   0.417593E-02   0.174595E-01   0.296182E-01   0.386416E-01   0.430474E-01
   0.422970E-01   0.369890E-01   0.287606E-01   0.199102E-01   0.128333E-01
   0.941920E-02   0.105675E-01   0.159536E-01   0.241067E-01   0.327775E-01
   0.395010E-01   0.422100E-01   0.397457E-01   0.321449E-01   0.206402E-01
   0.738511E-02  -0.502284E-02  -0.141036E-01  -0.180118E-01  -0.159004E-01
  -0.806137E-02   0.263445E-01   0.239531E-01   0.238603E-01   0.261321E-01
   0.300992E-01   0.345515E-01   0.380825E-01   0.394779E-01   0.380360E-01
   0.337277E-01   0.271633E-01   0.193867E-01   0.115736E-01   0.472870E-02
  -0.529412E-03  -0.404485E-02  -0.605894E-02  -0.704462E-02  -0.750841E-02
  -0.782794E-02  -0.817094E-02  -0.850630E-02  -0.868372E-02  -0.853833E-02
  -0.797467E-02  -0.700117E-02  -0.571167E-02  -0.423398E-02  -0.267768E-02
  -0.110924E-02   0.434258E-03   0.190374E-02   0.319658E-02   0.414598E-02
   0.456012E-02   0.430700E-02   0.341588E-02   0.215123E-02   0.101670E-02
   0.667329E-03   0.174091E-02   0.465273E-02   0.941918E-02   0.155748E-01
   0.222232E-01   0.282207E-01   0.324474E-01   0.340888E-01   0.328405E-01
   0.289738E-01   0.232381E-01   0.166324E-01   0.101176E-01   0.436309E-02
  -0.392326E-03  -0.432411E-02  -0.786294E-02  -0.114543E-01  -0.153270E-01
  -0.193557E-01  -0.230710E-01  -0.258154E-01  -0.269912E-01  -0.263116E-01
  -0.239630E-01  -0.206133E-01  -0.172566E-01  -0.149381E-01  -0.144497E-01
  -0.160945E-01  -0.196006E-01  -0.242118E-01  -0.289236E-01  -0.327845E-01
  -0.351591E-01  -0.358642E-01  -0.351361E-01  -0.334451E-01  -0.312315E-01
  -0.286651E-01  -0.255251E-01  -0.212546E-01  -0.151833E-01  -0.684558E-02
   0.371584E-02   0.157769E-01   0.279695E-01   0.385431E-01   0.457913E-01
   0.485248E-01   0.464500E-01   0.403298E-01   0.318642E-01   0.233072E-01
   0.169147E-01   0.143681E-01   0.163303E-01   0.222561E-01   0.305102E-01
   0.387649E-01   0.445742E-01   0.459797E-01   0.419955E-01   0.328588E-01
   0.199899E-01   0.568298E-02  -0.739117E-02  -0.167500E-01  -0.206028E-01
  -0.181889E-01  -0.988793E-02   0.164468E-01   0.128595E-01   0.128599E-01
   0.164480E-01   0.226571E-01   0.298114E-01   0.359700E-01   0.394284E-01
   0.391401E-01   0.349450E-01   0.275541E-01   0.183105E-01   0.880941E-02
   0.492799E-03  -0.566791E-02  -0.932559E-02  -0.107257E-01  -0.105242E-01
  -0.952766E-02  -0.844322E-02  -0.770567E-02  -0.741925E-02  -0.740781E-02
  -0.733683E-02  -0.685568E-02  -0.571375E-02  -0.382305E-02  -0.126445E-02
   0.174686E-02   0.491257E-02   0.789986E-02   0.103796E-01   0.120583E-01
   0.127150E-01   0.122472E-01   0.107237E-01   0.842415E-02   0.584156E-02
   0.362677E-02   0.247007E-02   0.293878E-02   0.531134E-02   0.945936E-02
   0.148228E-01   0.205002E-01   0.254398E-01   0.286853E-01   0.296065E-01
   0.280465E-01   0.243380E-01   0.191853E-01   0.134473E-01   0.789190E-02
   0.300172E-02  -0.110805E-02  -0.463590E-02  -0.792968E-02  -0.112762E-01
  -0.147262E-01  -0.180244E-01  -0.206773E-01  -0.221398E-01  -0.220560E-01
  -0.204666E-01  -0.178973E-01  -0.152861E-01  -0.137542E-01  -0.142874E-01
  -0.174243E-01  -0.230554E-01  -0.304023E-01  -0.381925E-01  -0.449797E-01
  -0.495134E-01  -0.510446E-01  -0.494715E-01  -0.452866E-01  -0.393475E-01
  -0.325543E-01  -0.255472E-01  -0.185282E-01  -0.112701E-01  -0.330689E-02
   0.576224E-02   0.159674E-01   0.267773E-01   0.371055E-01   0.455312E-01
   0.506800E-01   0.516517E-01   0.483603E-01   0.416697E-01   0.332655E-01
   0.252832E-01   0.197823E-01   0.182102E-01   0.210021E-01   0.274319E-01
   0.357587E-01   0.436371E-01   0.486861E-01   0.490725E-01   0.439656E-01
   0.337526E-01   0.199708E-01   0.498107E-02  -0.853284E-02  -0.181180E-01
  -0.220360E-01  -0.195770E-01  -0.111511E-01   0.750855E-02   0.301939E-02
   0.296255E-02   0.728302E-02   0.147953E-01   0.234933E-01   0.310704E-01
   0.355058E-01   0.355577E-01   0.310359E-01   0.227901E-01   0.124353E-01
   0.190435E-02  -0.704042E-02  -0.132024E-01  -0.161574E-01  -0.162375E-01
  -0.143221E-01  -0.115174E-01  -0.882577E-02  -0.689668E-02  -0.591435E-02
  -0.563213E-02  -0.552038E-02  -0.496889E-02  -0.348064E-02  -0.807677E-03
   0.299421E-02   0.758954E-02   0.124445E-01   0.169366E-01   0.204679E-01
   0.225637E-01   0.229489E-01   0.215980E-01   0.187551E-01   0.149159E-01
   0.107671E-01   0.708092E-02   0.457520E-02   0.376255E-02   0.482451E-02
   0.754749E-02   0.113472E-01   0.153864E-01   0.187631E-01   0.207216E-01
   0.208287E-01   0.190623E-01   0.157851E-01   0.116121E-01   0.721311E-02
   0.311570E-02  -0.426625E-03  -0.345776E-02  -0.622846E-02  -0.902778E-02
  -0.120020E-01  -0.150339E-01  -0.177361E-01  -0.195714E-01  -0.200669E-01
  -0.190475E-01  -0.168022E-01  -0.141113E-01  -0.121030E-01  -0.119680E-01
  -0.146090E-01  -0.203315E-01  -0.286781E-01  -0.384667E-01  -0.480360E-01
  -0.556321E-01  -0.598289E-01  -0.598585E-01  -0.557575E-01  -0.482893E-01
  -0.386732E-01  -0.282106E-01  -0.179305E-01  -0.836334E-02   0.487668E-03
   0.898037E-02   0.175388E-01   0.263404E-01   0.351028E-01   0.430541E-01
   0.491080E-01   0.521967E-01   0.516542E-01   0.475247E-01   0.406831E-01
   0.327142E-01   0.255664E-01   0.210666E-01   0.204313E-01   0.239095E-01
   0.306644E-01   0.389336E-01   0.464307E-01   0.508909E-01   0.506204E-01
   0.449149E-01   0.342478E-01   0.201876E-01   0.507303E-02  -0.847115E-02
  -0.180631E-01  -0.220207E-01  -0.196558E-01  -0.113560E-01   0.428246E-03
  -0.452675E-02  -0.473862E-02  -0.301777E-03   0.748074E-02   0.164413E-01
   0.241138E-01   0.283663E-01   0.279303E-01   0.226878E-01   0.136500E-01
   0.264829E-02  -0.816348E-02  -0.168526E-01  -0.221482E-01  -0.236725E-01
  -0.219190E-01  -0.180097E-01  -0.133181E-01  -0.907434E-02  -0.606055E-02
  -0.446624E-02  -0.392338E-02  -0.368837E-02  -0.290387E-02  -0.861256E-03
   0.280352E-02   0.802073E-02   0.143109E-01   0.209010E-01   0.268932E-01
   0.314452E-01   0.339256E-01   0.340203E-01   0.317798E-01   0.276047E-01
   0.221756E-01   0.163382E-01   0.109578E-01   0.676780E-02   0.423559E-02
   0.347743E-02   0.424289E-02   0.597937E-02   0.796691E-02   0.949316E-02
   0.100242E-01   0.932389E-02   0.748758E-02   0.487838E-02   0.198725E-02
  -0.738711E-03  -0.304170E-02  -0.492199E-02  -0.660461E-02  -0.841442E-02
  -0.106043E-01  -0.132016E-01  -0.159368E-01  -0.182919E-01  -0.196662E-01
  -0.196115E-01  -0.180585E-01  -0.154499E-01  -0.127172E-01  -0.110872E-01
  -0.117586E-01  -0.155366E-01  -0.225356E-01  -0.320482E-01  -0.426325E-01
  -0.524087E-01  -0.594873E-01  -0.624150E-01  -0.605105E-01  -0.539966E-01
  -0.438943E-01  -0.317161E-01  -0.190535E-01  -0.718580E-02   0.317518E-02
   0.119363E-01   0.194689E-01   0.263140E-01   0.328576E-01   0.390918E-01
   0.445486E-01   0.484320E-01   0.499060E-01   0.484426E-01   0.441079E-01
   0.376834E-01   0.305666E-01   0.244640E-01   0.209575E-01   0.210641E-01
   0.249171E-01   0.316648E-01   0.396244E-01   0.466561E-01   0.506655E-01
   0.501086E-01   0.443731E-01   0.339461E-01   0.203335E-01   0.575675E-02
  -0.729653E-02  -0.165624E-01  -0.204253E-01  -0.181950E-01  -0.101908E-01
  -0.419049E-02  -0.911524E-02  -0.951226E-02  -0.549931E-02   0.160872E-02
   0.965726E-02   0.162296E-01   0.192857E-01   0.176881E-01   0.114760E-01
   0.182194E-02  -0.930537E-02  -0.196676E-01  -0.273228E-01  -0.310769E-01
  -0.307091E-01  -0.269260E-01  -0.210804E-01  -0.147489E-01  -0.929362E-02
  -0.552755E-02  -0.356246E-02  -0.286154E-02  -0.246211E-02  -0.129213E-02
   0.151184E-02   0.636682E-02   0.131369E-01   0.211700E-01   0.294531E-01
   0.368371E-01   0.422747E-01   0.450189E-01   0.447477E-01   0.416000E-01
   0.361255E-01   0.291660E-01   0.216943E-01   0.146403E-01   0.873529E-02
   0.440115E-02   0.170460E-02   0.385542E-03  -0.464200E-04  -0.168854E-03
  -0.491122E-03  -0.132679E-02  -0.272872E-02  -0.450570E-02  -0.631607E-02
  -0.780906E-02  -0.876760E-02  -0.920286E-02  -0.936430E-02  -0.965589E-02
  -0.104823E-01  -0.120761E-01  -0.143695E-01  -0.169649E-01  -0.192274E-01
  -0.204850E-01  -0.202771E-01  -0.185723E-01  -0.158738E-01  -0.131624E-01
  -0.116717E-01  -0.125490E-01  -0.164926E-01  -0.234768E-01  -0.326543E-01
  -0.424806E-01  -0.510383E-01  -0.564814E-01  -0.574780E-01  -0.535289E-01
  -0.450727E-01  -0.333491E-01  -0.200637E-01  -0.695330E-02   0.462059E-02
   0.139355E-01   0.209622E-01   0.262072E-01   0.304100E-01   0.342011E-01
   0.378391E-01   0.411109E-01   0.434275E-01   0.440773E-01   0.425492E-01
   0.388115E-01   0.334477E-01   0.275918E-01   0.226736E-01   0.200400E-01
   0.205631E-01   0.243496E-01   0.306422E-01   0.379460E-01   0.443555E-01
   0.479988E-01   0.474881E-01   0.422643E-01   0.327546E-01   0.203087E-01
   0.693690E-02  -0.508694E-02  -0.136638E-01  -0.172574E-01  -0.151574E-01
  -0.757532E-02  -0.618096E-02  -0.106112E-01  -0.111603E-01  -0.795599E-02
  -0.223137E-02   0.402577E-02   0.862889E-02   0.979888E-02   0.665191E-02
  -0.563471E-03  -0.105398E-01  -0.212662E-01  -0.305591E-01  -0.366186E-01
  -0.384563E-01  -0.360879E-01  -0.304503E-01  -0.230822E-01  -0.156713E-01
  -0.959757E-02  -0.559653E-02  -0.362319E-02  -0.293761E-02  -0.237141E-02
  -0.690374E-03   0.304915E-02   0.924125E-02   0.176257E-01   0.273497E-01
   0.371666E-01   0.457120E-01   0.517864E-01   0.545831E-01   0.538174E-01
   0.497422E-01   0.430593E-01   0.347560E-01   0.259050E-01   0.174722E-01
   0.101640E-01   0.434368E-02   0.246466E-04  -0.306171E-02  -0.534392E-02
  -0.726435E-02  -0.914613E-02  -0.111071E-01  -0.130440E-01  -0.146916E-01
  -0.157387E-01  -0.159664E-01  -0.153623E-01  -0.141691E-01  -0.128454E-01
  -0.119426E-01  -0.119304E-01  -0.130280E-01  -0.150982E-01  -0.176510E-01
  -0.199677E-01  -0.213202E-01  -0.212232E-01  -0.196377E-01  -0.170559E-01
  -0.144213E-01  -0.128942E-01  -0.135163E-01  -0.168701E-01  -0.228352E-01
  -0.305235E-01  -0.384280E-01  -0.447547E-01  -0.478557E-01  -0.466433E-01
  -0.408714E-01  -0.312008E-01  -0.190324E-01  -0.615218E-02   0.570783E-02
   0.152698E-01   0.219611E-01   0.259519E-01   0.279825E-01   0.290434E-01
   0.300161E-01   0.313880E-01   0.331270E-01   0.347495E-01   0.355510E-01
   0.349164E-01   0.326055E-01   0.289147E-01   0.246603E-01   0.209806E-01
   0.190161E-01   0.195605E-01   0.227888E-01   0.281440E-01   0.344202E-01
   0.400241E-01   0.433480E-01   0.431605E-01   0.389164E-01   0.309130E-01
   0.202591E-01   0.866967E-02  -0.186311E-02  -0.944666E-02  -0.126356E-01
  -0.106838E-01  -0.366121E-02  -0.586662E-02  -0.944892E-02  -0.100708E-01
  -0.786216E-02  -0.390501E-02   0.924628E-04   0.230264E-02   0.132075E-02
  -0.341254E-02  -0.114280E-01  -0.213340E-01  -0.311776E-01  -0.389565E-01
  -0.431346E-01  -0.430194E-01  -0.389015E-01  -0.319261E-01  -0.237434E-01
  -0.160433E-01  -0.101058E-01  -0.648780E-02  -0.492505E-02  -0.446040E-02
  -0.375312E-02  -0.147543E-02   0.331217E-02   0.109021E-01   0.208549E-01
   0.320976E-01   0.431670E-01   0.525298E-01   0.588984E-01   0.614720E-01
   0.600566E-01   0.550522E-01   0.473225E-01   0.379898E-01   0.282040E-01
   0.189377E-01   0.108449E-01   0.420543E-02  -0.104265E-02  -0.520015E-02
  -0.866275E-02  -0.117743E-01  -0.147146E-01  -0.174492E-01  -0.197545E-01
  -0.213093E-01  -0.218265E-01  -0.211850E-01  -0.195185E-01  -0.172291E-01
  -0.149113E-01  -0.132044E-01  -0.126103E-01  -0.133331E-01  -0.151948E-01
  -0.176616E-01  -0.199853E-01  -0.214259E-01  -0.214924E-01  -0.201279E-01
  -0.177727E-01  -0.152741E-01  -0.136574E-01  -0.138133E-01  -0.161948E-01
  -0.206140E-01  -0.262105E-01  -0.316140E-01  -0.352679E-01  -0.358283E-01
  -0.325305E-01  -0.254162E-01  -0.153536E-01  -0.383963E-02   0.736246E-02
   0.166521E-01   0.229667E-01   0.260014E-01   0.262176E-01   0.246440E-01
   0.225383E-01   0.210105E-01   0.207218E-01   0.217413E-01   0.235960E-01
   0.254875E-01   0.266009E-01   0.264057E-01   0.248538E-01   0.224150E-01
   0.199419E-01   0.184065E-01   0.185900E-01   0.208186E-01   0.248239E-01
   0.297670E-01   0.344231E-01   0.374750E-01   0.378398E-01   0.349483E-01
   0.289079E-01   0.205165E-01   0.111270E-01   0.239748E-02  -0.401705E-02
  -0.676905E-02  -0.506225E-02   0.120547E-02  -0.399253E-02  -0.653099E-02
  -0.712147E-02  -0.589427E-02  -0.374279E-02  -0.203490E-02  -0.217461E-02
  -0.514457E-02  -0.111658E-01  -0.195765E-01  -0.289683E-01  -0.375395E-01
  -0.435673E-01  -0.458597E-01  -0.440625E-01  -0.387343E-01  -0.311734E-01
  -0.230484E-01  -0.159398E-01  -0.109217E-01  -0.829428E-02  -0.753690E-02
  -0.748537E-02  -0.667737E-02  -0.376827E-02   0.209433E-02   0.110317E-01
   0.223844E-01   0.348544E-01   0.467921E-01   0.565519E-01   0.628266E-01
   0.648881E-01   0.626862E-01   0.567994E-01   0.482632E-01   0.383253E-01
   0.281905E-01   0.188096E-01   0.107530E-01   0.418525E-02  -0.106595E-02
  -0.537424E-02  -0.915112E-02  -0.126981E-01  -0.161105E-01  -0.192553E-01
  -0.218256E-01  -0.234553E-01  -0.238595E-01  -0.229592E-01  -0.209518E-01
  -0.183003E-01  -0.156396E-01  -0.136196E-01  -0.127290E-01  -0.131511E-01
  -0.146981E-01  -0.168526E-01  -0.189094E-01  -0.201859E-01  -0.202366E-01
  -0.190099E-01  -0.168891E-01  -0.145977E-01  -0.129867E-01  -0.127604E-01
  -0.142217E-01  -0.171181E-01  -0.206430E-01  -0.236076E-01  -0.247428E-01
  -0.230528E-01  -0.181201E-01  -0.102714E-01  -0.549316E-03   0.951125E-02
   0.182451E-01   0.242625E-01   0.267876E-01   0.258374E-01   0.221931E-01
   0.171746E-01   0.122840E-01   0.881725E-02   0.755241E-02   0.859555E-02
   0.114187E-01   0.150692E-01   0.184816E-01   0.207984E-01   0.216075E-01
   0.210327E-01   0.196610E-01   0.183337E-01   0.178705E-01   0.188061E-01
   0.212154E-01   0.246715E-01   0.283453E-01   0.312154E-01   0.323322E-01
   0.310681E-01   0.272955E-01   0.214525E-01   0.144858E-01   0.768679E-02
   0.245576E-02   0.416002E-04   0.130504E-02   0.654620E-02  -0.153931E-02
  -0.300057E-02  -0.344762E-02  -0.301582E-02  -0.240550E-02  -0.263676E-02
  -0.468927E-02  -0.913867E-02  -0.159044E-01  -0.241903E-01  -0.326431E-01
  -0.396868E-01  -0.439374E-01  -0.445789E-01  -0.415895E-01  -0.357507E-01
  -0.284357E-01  -0.212347E-01  -0.155228E-01  -0.120902E-01  -0.109353E-01
  -0.112767E-01  -0.117767E-01  -0.109133E-01  -0.739914E-02  -0.537802E-03
   0.957279E-02   0.220359E-01   0.353440E-01   0.477052E-01   0.574227E-01
   0.632361E-01   0.645477E-01   0.614927E-01   0.548489E-01   0.458241E-01
   0.357771E-01   0.259435E-01   0.172239E-01   0.100746E-01   0.451184E-02
   0.215196E-03  -0.330725E-02  -0.653719E-02  -0.979460E-02  -0.131516E-01
  -0.164280E-01  -0.192657E-01  -0.212552E-01  -0.220805E-01  -0.216378E-01
  -0.200943E-01  -0.178684E-01  -0.155335E-01  -0.136699E-01  -0.127071E-01
  -0.128017E-01  -0.137904E-01  -0.152364E-01  -0.165600E-01  -0.172190E-01
  -0.168855E-01  -0.155626E-01  -0.136011E-01  -0.116016E-01  -0.102252E-01
  -0.996535E-02  -0.109498E-01  -0.128400E-01  -0.148678E-01  -0.160129E-01
  -0.152796E-01  -0.120000E-01  -0.607521E-02   0.192073E-02   0.108139E-01
   0.190732E-01   0.251649E-01   0.279290E-01   0.268761E-01   0.223244E-01
   0.153375E-01   0.747720E-02   0.435774E-03  -0.435656E-02  -0.604808E-02
  -0.452737E-02  -0.395536E-03   0.523493E-02   0.110536E-01   0.158901E-01
   0.189887E-01   0.201524E-01   0.197294E-01   0.184583E-01   0.172226E-01
   0.167866E-01   0.175825E-01   0.196002E-01   0.224013E-01   0.252459E-01
   0.272955E-01   0.278383E-01   0.264848E-01   0.232895E-01   0.187751E-01
   0.138555E-01   0.967359E-02   0.738489E-02   0.792720E-02   0.118181E-01
   0.535322E-03   0.570094E-04  -0.135776E-03  -0.194010E-03  -0.649204E-03
  -0.221205E-02  -0.549006E-02  -0.107163E-01  -0.175804E-01  -0.252242E-01
  -0.324131E-01  -0.378399E-01  -0.404762E-01  -0.398661E-01  -0.362727E-01
  -0.306286E-01  -0.242977E-01  -0.187095E-01  -0.149678E-01  -0.135414E-01
  -0.141230E-01  -0.156989E-01  -0.168108E-01  -0.159407E-01  -0.119189E-01
  -0.424798E-02   0.673825E-02   0.199184E-01   0.336142E-01   0.459466E-01
   0.552290E-01   0.603023E-01   0.607393E-01   0.568797E-01   0.497015E-01
   0.405691E-01   0.309283E-01   0.220172E-01   0.146592E-01   0.917066E-02
   0.539391E-02   0.283070E-02   0.834477E-03  -0.119075E-02  -0.363292E-02
  -0.658942E-02  -0.987218E-02  -0.130908E-01  -0.157859E-01  -0.175728E-01
  -0.182571E-01  -0.178904E-01  -0.167534E-01  -0.152714E-01  -0.138894E-01
  -0.129425E-01  -0.125609E-01  -0.126394E-01  -0.128824E-01  -0.129118E-01
  -0.124070E-01  -0.112312E-01  -0.950260E-02  -0.758106E-02  -0.596657E-02
  -0.513506E-02  -0.535815E-02  -0.656464E-02  -0.829400E-02  -0.976874E-02
  -0.100784E-01  -0.843309E-02  -0.441955E-02   0.181546E-02   0.951416E-02
   0.174171E-01   0.240172E-01   0.279017E-01   0.280978E-01   0.243329E-01
   0.171379E-01   0.776284E-02  -0.207885E-02  -0.105778E-01  -0.162176E-01
  -0.180912E-01  -0.160711E-01  -0.107967E-01  -0.348780E-02   0.436062E-02
   0.113262E-01   0.163633E-01   0.189947E-01   0.193563E-01   0.180929E-01
   0.161465E-01   0.144921E-01   0.138913E-01   0.147175E-01   0.168889E-01
   0.199171E-01   0.230511E-01   0.254807E-01   0.265496E-01   0.259320E-01
   0.237354E-01   0.205070E-01   0.171431E-01   0.147146E-01   0.142440E-01
   0.164747E-01   0.155269E-02   0.189678E-02   0.206604E-02   0.187889E-02
   0.927652E-03  -0.125893E-02  -0.500307E-02  -0.102880E-01  -0.166606E-01
  -0.232694E-01  -0.290393E-01  -0.329401E-01  -0.342720E-01  -0.328829E-01
  -0.292452E-01  -0.243608E-01  -0.195100E-01  -0.159090E-01  -0.143670E-01
  -0.150403E-01  -0.173544E-01  -0.201209E-01  -0.218244E-01  -0.210075E-01
  -0.166546E-01  -0.847602E-02   0.297874E-02   0.164083E-01   0.300235E-01
   0.419212E-01   0.504791E-01   0.546754E-01   0.542668E-01   0.497895E-01
   0.423949E-01   0.335694E-01   0.248078E-01   0.173192E-01   0.118251E-01
   0.848608E-02   0.695886E-02   0.655633E-02   0.646241E-02   0.594654E-02
   0.452852E-02   0.206168E-02  -0.127515E-02  -0.506387E-02  -0.878108E-02
  -0.119409E-01  -0.142092E-01  -0.154630E-01  -0.157849E-01  -0.154008E-01
  -0.145853E-01  -0.135656E-01  -0.124548E-01  -0.112354E-01  -0.979806E-02
  -0.802057E-02  -0.586098E-02  -0.342953E-02  -0.100984E-02   0.986514E-03
   0.212684E-02   0.209927E-02   0.848195E-03  -0.134253E-02  -0.385416E-02
  -0.583908E-02  -0.641314E-02  -0.489165E-02  -0.100849E-02   0.494447E-02
   0.121049E-01   0.191720E-01   0.246627E-01   0.272378E-01   0.260216E-01
   0.208361E-01   0.122872E-01   0.167744E-02  -0.924186E-02  -0.186222E-01
  -0.248949E-01  -0.270866E-01  -0.250024E-01  -0.192371E-01  -0.110186E-01
  -0.192336E-02   0.646760E-02   0.128917E-01   0.166385E-01   0.176474E-01
   0.164582E-01   0.140342E-01   0.115074E-01   0.990533E-02   0.992211E-02
   0.117787E-01   0.151995E-01   0.195028E-01   0.237815E-01   0.271314E-01
[truncated: 17,417,349 more chars]
