# Supplementary material for: Accurate structure models and absolute configuration determination using dynamical effects in continuous-rotation 3D electron diffraction data
Source: Nat Chem. 2023 Apr 20;15(6):848–55. doi: 10.1038/s41557-023-01186-1 (PMC10239730; doi:10.1038/s41557-023-01186-1)
Supplement: Source Data Fig. 2 — Files (in xplor format) containing the electrostatic potential maps, from which the histograms in Fig. 2a were calculated. [file 41557_2023_1186_MOESM15_ESM.zip › CAU-36_kin_asym.xplor]

    1
XplorCAU36_kin
     111       0     110     220       0     219      48       0      47
  0.1113E+02  0.2196E+02  0.4793E+01  0.9000E+02  0.9000E+02  0.9000E+02
ZYX
    0
   0.798963E-01   0.809860E-01   0.796246E-01   0.756724E-01   0.688102E-01
   0.587355E-01   0.454119E-01   0.292854E-01   0.113915E-01  -0.669693E-02
  -0.230816E-01  -0.358684E-01  -0.435379E-01  -0.452678E-01  -0.411301E-01
  -0.321149E-01  -0.199758E-01  -0.693072E-02   0.471815E-02   0.129698E-01
   0.164445E-01   0.145867E-01   0.772550E-02  -0.300773E-02  -0.158803E-01
  -0.288428E-01  -0.398524E-01  -0.471901E-01  -0.497274E-01  -0.471051E-01
  -0.397946E-01  -0.290266E-01  -0.165912E-01  -0.453545E-02   0.519147E-02
   0.110805E-01   0.123234E-01   0.893451E-02   0.170328E-02  -0.801205E-02
  -0.186031E-01  -0.285639E-01  -0.367897E-01  -0.427474E-01  -0.464794E-01
  -0.484466E-01  -0.492668E-01  -0.494312E-01  -0.490922E-01  -0.479896E-01
  -0.455426E-01  -0.410784E-01  -0.341266E-01  -0.246817E-01  -0.133450E-01
  -0.128960E-02   0.995205E-02   0.188252E-01   0.241194E-01   0.252602E-01
   0.224399E-01   0.165505E-01   0.894028E-02   0.106794E-02  -0.584191E-02
  -0.110419E-01  -0.143383E-01  -0.159907E-01  -0.164827E-01  -0.162517E-01
  -0.154780E-01  -0.140099E-01  -0.114524E-01  -0.738641E-02  -0.163708E-02
   0.551382E-02   0.132627E-01   0.204106E-01   0.256619E-01   0.280098E-01
   0.270895E-01   0.233733E-01   0.181260E-01   0.131092E-01   0.101017E-01
   0.103704E-01   0.142514E-01   0.209802E-01   0.288442E-01   0.356358E-01
   0.392922E-01   0.385424E-01   0.333670E-01   0.251192E-01   0.162463E-01
   0.966324E-02   0.793758E-02   0.125076E-01   0.231600E-01   0.379331E-01
   0.534985E-01   0.659449E-01   0.717693E-01   0.688174E-01   0.569170E-01
   0.380231E-01   0.158184E-01  -0.513997E-02  -0.205167E-01  -0.272554E-01
  -0.243226E-01   0.810649E-01   0.823857E-01   0.810649E-01   0.769836E-01
   0.698584E-01   0.594354E-01   0.457400E-01   0.292968E-01   0.112368E-01
  -0.676002E-02  -0.226907E-01  -0.345819E-01  -0.408887E-01  -0.408408E-01
  -0.346520E-01  -0.235378E-01  -0.953164E-02   0.486106E-02   0.170996E-01
   0.250459E-01   0.273196E-01   0.235082E-01   0.142038E-01   0.871107E-03
  -0.144191E-01  -0.293381E-01  -0.416707E-01  -0.496517E-01  -0.522226E-01
  -0.491727E-01  -0.411481E-01  -0.295290E-01  -0.161917E-01  -0.319279E-02
   0.757373E-02   0.146859E-01   0.174111E-01   0.157875E-01   0.105500E-01
   0.291807E-02  -0.570663E-02  -0.140603E-01  -0.212741E-01  -0.270052E-01
  -0.314083E-01  -0.349624E-01  -0.382054E-01  -0.414608E-01  -0.446436E-01
  -0.472098E-01  -0.482746E-01  -0.468685E-01  -0.422610E-01  -0.342518E-01
  -0.233390E-01  -0.107050E-01   0.198787E-02   0.129416E-01   0.206163E-01
   0.240655E-01   0.231238E-01   0.183976E-01   0.110707E-01   0.258725E-02
  -0.569135E-02  -0.127568E-01  -0.180808E-01  -0.215793E-01  -0.234465E-01
  -0.239361E-01  -0.231779E-01  -0.211032E-01  -0.175081E-01  -0.122281E-01
  -0.535402E-02   0.260649E-02   0.107019E-01   0.176848E-01   0.223122E-01
   0.237171E-01   0.217337E-01   0.170587E-01   0.111706E-01   0.600088E-02
   0.342705E-02   0.472511E-02   0.101428E-01   0.187351E-01   0.285350E-01
   0.370386E-01   0.418873E-01   0.415620E-01   0.358881E-01   0.261904E-01
   0.150287E-01   0.556277E-02   0.703235E-03   0.227562E-02   0.104347E-01
   0.235068E-01   0.383259E-01   0.509975E-01   0.578999E-01   0.566610E-01
   0.468471E-01   0.301677E-01   0.101264E-01  -0.880345E-02  -0.222738E-01
  -0.271449E-01  -0.222738E-01   0.796246E-01   0.809860E-01   0.798963E-01
   0.762387E-01   0.697095E-01   0.600139E-01   0.471235E-01   0.315089E-01
   0.142606E-01  -0.295694E-02  -0.181290E-01  -0.292518E-01  -0.347484E-01
  -0.338371E-01  -0.267591E-01  -0.148039E-01  -0.118048E-03   0.146634E-01
   0.268866E-01   0.343503E-01   0.356855E-01   0.305723E-01   0.197622E-01
   0.491309E-02  -0.117195E-01  -0.276711E-01  -0.406661E-01  -0.489599E-01
  -0.515759E-01  -0.484121E-01  -0.402071E-01  -0.283814E-01  -0.147820E-01
  -0.137246E-02   0.100803E-01   0.182718E-01   0.225308E-01   0.228652E-01
   0.198751E-01   0.145521E-01   0.801291E-02   0.122898E-02  -0.517865E-02
  -0.110278E-01  -0.165231E-01  -0.220798E-01  -0.280748E-01  -0.346019E-01
  -0.413097E-01  -0.473813E-01  -0.516744E-01  -0.529932E-01  -0.504222E-01
  -0.436276E-01  -0.330372E-01  -0.198376E-01  -0.578152E-02   0.715454E-02
   0.171735E-01   0.230190E-01   0.242028E-01   0.210448E-01   0.145256E-01
   0.600577E-02  -0.310331E-02  -0.116206E-01  -0.187586E-01  -0.241398E-01
  -0.276891E-01  -0.294646E-01  -0.295058E-01  -0.277649E-01  -0.241512E-01
  -0.186688E-01  -0.115857E-01  -0.355340E-02   0.439788E-02   0.110190E-01
   0.151366E-01   0.160037E-01   0.135966E-01   0.874670E-02   0.303602E-02
  -0.154730E-02  -0.312235E-02  -0.462817E-03   0.658117E-02   0.169257E-01
   0.284333E-01   0.384103E-01   0.443055E-01   0.444264E-01   0.384692E-01
   0.277009E-01   0.147158E-01   0.281075E-02  -0.487095E-02  -0.620036E-02
  -0.690281E-03   0.102956E-01   0.238286E-01   0.361397E-01   0.436026E-01
   0.437191E-01   0.358400E-01   0.214201E-01   0.372537E-02  -0.129446E-01
  -0.243227E-01  -0.272554E-01  -0.205166E-01   0.754563E-01   0.766792E-01
   0.760013E-01   0.732845E-01   0.681476E-01   0.601661E-01   0.491433E-01
   0.353651E-01   0.197493E-01   0.382693E-02  -0.104623E-01  -0.211240E-01
  -0.265321E-01  -0.258175E-01  -0.191208E-01  -0.764202E-02   0.653489E-02
   0.208076E-01   0.325328E-01   0.395122E-01   0.403871E-01   0.348628E-01
   0.237279E-01   0.867703E-02  -0.801636E-02  -0.239038E-01  -0.367653E-01
  -0.449415E-01  -0.475483E-01  -0.445503E-01  -0.366969E-01  -0.253446E-01
  -0.122032E-01   0.948960E-03   0.125358E-01   0.213968E-01   0.269115E-01
   0.290178E-01   0.281246E-01   0.249398E-01   0.202552E-01   0.147386E-01
   0.878590E-02   0.247234E-02  -0.438273E-02  -0.120536E-01  -0.206948E-01
  -0.301418E-01  -0.397926E-01  -0.486173E-01  -0.553127E-01  -0.585719E-01
  -0.574059E-01  -0.514326E-01  -0.410499E-01  -0.274378E-01  -0.123776E-01
   0.207377E-02   0.139762E-01   0.218702E-01   0.250232E-01   0.235034E-01
   0.180755E-01   0.995978E-02   0.530296E-03  -0.896013E-02  -0.175606E-01
  -0.246754E-01  -0.300039E-01  -0.334162E-01  -0.348328E-01  -0.341678E-01
  -0.313618E-01  -0.264921E-01  -0.199062E-01  -0.123094E-01  -0.474060E-02
   0.158967E-02   0.557953E-02   0.656151E-02   0.457213E-02   0.463405E-03
  -0.420919E-02  -0.752548E-02  -0.769714E-02  -0.359470E-02   0.484747E-02
   0.164813E-01   0.291218E-01   0.400320E-01   0.466079E-01   0.470852E-01
   0.410724E-01   0.297491E-01   0.156501E-01   0.207154E-02  -0.776030E-02
  -0.115412E-01  -0.853000E-02   0.207133E-03   0.120310E-01   0.233985E-01
   0.308005E-01   0.317232E-01   0.253749E-01   0.129754E-01  -0.248163E-02
  -0.169433E-01  -0.263108E-01  -0.274904E-01  -0.192079E-01   0.682723E-01
   0.692136E-01   0.691011E-01   0.677539E-01   0.646648E-01   0.592053E-01
   0.509141E-01   0.397819E-01   0.264396E-01   0.121817E-01  -0.120250E-02
  -0.117613E-01  -0.178015E-01  -0.182936E-01  -0.131571E-01  -0.334925E-02
   0.927327E-02   0.222910E-01   0.331833E-01   0.398121E-01   0.408211E-01
   0.358709E-01   0.256666E-01   0.117880E-01  -0.363196E-02  -0.183038E-01
  -0.301707E-01  -0.377204E-01  -0.401726E-01  -0.375255E-01  -0.304728E-01
  -0.202229E-01  -0.826298E-02   0.388768E-02   0.148946E-01   0.237664E-01
   0.299349E-01   0.332535E-01   0.339196E-01   0.323441E-01   0.289972E-01
   0.242693E-01   0.183798E-01   0.113613E-01   0.312512E-02  -0.640663E-02
  -0.171392E-01  -0.286635E-01  -0.401864E-01  -0.505676E-01  -0.584747E-01
  -0.626306E-01  -0.620997E-01  -0.565409E-01  -0.463579E-01  -0.326982E-01
  -0.172894E-01  -0.214472E-02   0.107967E-01   0.200100E-01   0.246263E-01
   0.245244E-01   0.202611E-01   0.128738E-01   0.361755E-02  -0.628672E-02
  -0.158307E-01  -0.242915E-01  -0.312049E-01  -0.362790E-01  -0.393046E-01
  -0.401124E-01  -0.386036E-01  -0.348418E-01  -0.291632E-01  -0.222441E-01
  -0.150698E-01  -0.878027E-02  -0.441316E-02  -0.260561E-02  -0.334882E-02
  -0.588653E-02  -0.881751E-02  -0.104063E-01  -0.903984E-02  -0.371507E-02
   0.558402E-02   0.177426E-01   0.306737E-01   0.417650E-01   0.485172E-01
   0.492094E-01   0.434103E-01   0.321811E-01   0.178930E-01   0.368486E-02
  -0.731021E-02  -0.127726E-01  -0.118183E-01  -0.525932E-02   0.458361E-02
   0.144815E-01   0.211631E-01   0.222212E-01   0.168147E-01   0.597305E-02
  -0.759168E-02  -0.201278E-01  -0.277820E-01  -0.275935E-01  -0.182843E-01
   0.578084E-01   0.583828E-01   0.589490E-01   0.592686E-01   0.586791E-01
   0.563023E-01   0.513495E-01   0.434390E-01   0.328315E-01   0.205053E-01
   0.803762E-02  -0.269400E-02  -0.991982E-02  -0.123965E-01  -0.972835E-02
  -0.250640E-02   0.777363E-02   0.189989E-01   0.288653E-01   0.353419E-01
   0.370693E-01   0.336051E-01   0.254716E-01   0.140091E-01   0.107909E-02
  -0.113049E-01  -0.213390E-01  -0.277118E-01  -0.297630E-01  -0.275085E-01
  -0.215473E-01  -0.128885E-01  -0.274400E-02   0.767198E-02   0.173024E-01
   0.253503E-01   0.313180E-01   0.349911E-01   0.363776E-01   0.356233E-01
   0.329220E-01   0.284429E-01   0.222915E-01   0.145179E-01   0.517128E-02
  -0.560989E-02  -0.174974E-01  -0.298949E-01  -0.419153E-01  -0.524369E-01
  -0.602440E-01  -0.642318E-01  -0.636355E-01  -0.582286E-01  -0.484377E-01
  -0.353336E-01  -0.204916E-01  -0.574292E-02   0.712955E-02   0.166841E-01
   0.220353E-01   0.229461E-01   0.197867E-01   0.133815E-01   0.479496E-02
  -0.488068E-02  -0.146842E-01  -0.238603E-01  -0.318536E-01  -0.382518E-01
  -0.427236E-01  -0.449934E-01  -0.448748E-01  -0.423535E-01  -0.376848E-01
  -0.314514E-01  -0.245363E-01  -0.179865E-01  -0.127838E-01  -0.957898E-02
  -0.846602E-02  -0.888170E-02  -0.968328E-02  -0.941160E-02  -0.668818E-02
  -0.645972E-03   0.872985E-02   0.204626E-01   0.327105E-01   0.431521E-01
   0.495464E-01   0.503274E-01   0.450693E-01   0.346827E-01   0.212689E-01
   0.764971E-02  -0.331952E-02  -0.947643E-02  -0.992346E-02  -0.528163E-02
   0.245587E-02   0.104467E-01   0.157711E-01   0.162524E-01   0.111053E-01
   0.123196E-02  -0.109261E-01  -0.219539E-01  -0.283098E-01  -0.272375E-01
  -0.175074E-01   0.440763E-01   0.442688E-01   0.455719E-01   0.476891E-01
   0.498010E-01   0.507722E-01   0.494675E-01   0.451006E-01   0.375172E-01
   0.273289E-01   0.158531E-01   0.486048E-02  -0.381143E-02  -0.868358E-02
  -0.899241E-02  -0.488616E-02   0.258997E-02   0.117167E-01   0.204751E-01
   0.269811E-01   0.298747E-01   0.285772E-01   0.233654E-01   0.152585E-01
   0.576097E-02  -0.346872E-02  -0.109428E-01  -0.155929E-01  -0.169015E-01
  -0.149084E-01  -0.101133E-01  -0.331598E-02   0.456001E-02   0.126197E-01
   0.201015E-01   0.264280E-01   0.312080E-01   0.342083E-01   0.353102E-01
   0.344680E-01   0.316776E-01   0.269624E-01   0.203781E-01   0.120339E-01
   0.212909E-02  -0.900479E-02  -0.208661E-01  -0.327653E-01  -0.438426E-01
  -0.531306E-01  -0.596656E-01  -0.626335E-01  -0.615260E-01  -0.562721E-01
  -0.473093E-01  -0.355694E-01  -0.223693E-01  -0.922300E-02   0.238871E-02
   0.112436E-01   0.165485E-01   0.180202E-01   0.158656E-01   0.106749E-01
   0.326469E-02  -0.548278E-02  -0.147443E-01  -0.238190E-01  -0.321324E-01
  -0.392012E-01  -0.445970E-01  -0.479391E-01  -0.489342E-01  -0.474580E-01
  -0.436446E-01  -0.379448E-01  -0.311085E-01  -0.240736E-01  -0.177709E-01
  -0.128907E-01  -0.967685E-02  -0.782024E-02  -0.650143E-02  -0.459229E-02
  -0.978509E-03   0.507862E-02   0.136448E-01   0.239762E-01   0.346038E-01
   0.436363E-01   0.492196E-01   0.500343E-01   0.456945E-01   0.369279E-01
   0.254690E-01   0.136753E-01   0.395421E-02  -0.185297E-02  -0.296278E-02
   0.124307E-03   0.573859E-02   0.114811E-01   0.148832E-01   0.141154E-01
   0.855363E-02  -0.955153E-03  -0.122142E-01  -0.221662E-01  -0.276365E-01
  -0.261424E-01  -0.165622E-01   0.275893E-01   0.274506E-01   0.294765E-01
   0.333290E-01   0.380634E-01   0.423227E-01   0.446560E-01   0.438888E-01
   0.394498E-01   0.315640E-01   0.212564E-01   0.101533E-01   0.129133E-03
  -0.711869E-02  -0.104566E-01  -0.956835E-02  -0.501175E-02   0.193150E-02
   0.957014E-02   0.161984E-01   0.204718E-01   0.216742E-01   0.198196E-01
   0.155792E-01   0.100678E-01   0.455570E-02   0.183896E-03  -0.225095E-02
  -0.240202E-02  -0.362324E-03   0.343627E-02   0.837143E-02   0.137791E-01
   0.190654E-01   0.237638E-01   0.275395E-01   0.301584E-01   0.314446E-01
   0.312486E-01   0.294375E-01   0.259094E-01   0.206246E-01   0.136403E-01
   0.513923E-02  -0.455652E-02  -0.149882E-01  -0.255787E-01  -0.356640E-01
  -0.445381E-01  -0.515088E-01  -0.559663E-01  -0.574602E-01  -0.557747E-01
  -0.509904E-01  -0.435137E-01  -0.340607E-01  -0.235885E-01  -0.131797E-01
  -0.389871E-02   0.335360E-02   0.795518E-02   0.962530E-02   0.842335E-02
   0.469041E-02  -0.104529E-02  -0.816981E-02  -0.160645E-01  -0.241498E-01
  -0.318914E-01  -0.387845E-01  -0.443390E-01  -0.480913E-01  -0.496526E-01
  -0.487889E-01  -0.455079E-01  -0.401178E-01  -0.332242E-01  -0.256462E-01
  -0.182588E-01  -0.117937E-01  -0.665408E-02  -0.280055E-02   0.245898E-03
   0.326999E-02   0.712202E-02   0.124322E-01   0.193614E-01   0.274673E-01
   0.357402E-01   0.428128E-01   0.473027E-01   0.481958E-01   0.451652E-01
   0.387260E-01   0.301684E-01   0.212703E-01   0.138558E-01   0.931271E-02
   0.820379E-02   0.100862E-01   0.136039E-01   0.168424E-01   0.178644E-01
   0.152865E-01   0.874091E-02  -0.910794E-03  -0.116853E-01  -0.208942E-01
  -0.257755E-01  -0.241861E-01  -0.151772E-01   0.947602E-02   0.910070E-02
   0.117425E-01   0.170589E-01   0.240441E-01   0.311982E-01   0.368326E-01
   0.394491E-01   0.380987E-01   0.326302E-01   0.237573E-01   0.129213E-01
   0.197879E-02  -0.721066E-02  -0.131923E-01  -0.152197E-01  -0.133797E-01
  -0.851570E-02  -0.197635E-02   0.473572E-02   0.103215E-01   0.139587E-01
   0.154294E-01   0.150840E-01   0.136697E-01   0.120828E-01   0.111202E-01
   0.112942E-01   0.127504E-01   0.152945E-01   0.184997E-01   0.218517E-01
   0.248809E-01   0.272468E-01   0.287595E-01   0.293457E-01   0.289868E-01
   0.276577E-01   0.252934E-01   0.217948E-01   0.170695E-01   0.110899E-01
   0.394650E-02  -0.412252E-02  -0.127370E-01  -0.214122E-01  -0.296180E-01
  -0.368422E-01  -0.426450E-01  -0.466953E-01  -0.487885E-01  -0.488507E-01
  -0.469374E-01  -0.432301E-01  -0.380337E-01  -0.317680E-01  -0.249482E-01
  -0.181494E-01  -0.119546E-01  -0.689348E-02  -0.338354E-02  -0.168614E-02
  -0.188763E-02  -0.390739E-02  -0.752728E-02  -0.124305E-01  -0.182369E-01
  -0.245243E-01  -0.308368E-01  -0.366855E-01  -0.415569E-01  -0.449414E-01
  -0.463898E-01  -0.455900E-01  -0.424487E-01  -0.371489E-01  -0.301591E-01
  -0.221759E-01  -0.140035E-01  -0.639206E-02   0.124860E-03   0.534802E-02
   0.944620E-02   0.128886E-01   0.162873E-01   0.201889E-01   0.248760E-01
   0.302378E-01   0.357568E-01   0.406244E-01   0.439594E-01   0.450723E-01
   0.436961E-01   0.401109E-01   0.351152E-01   0.298384E-01   0.254392E-01
   0.227696E-01   0.221023E-01   0.230091E-01   0.244381E-01   0.249857E-01
   0.233014E-01   0.185201E-01   0.106034E-01   0.484409E-03  -0.100384E-01
  -0.186513E-01  -0.230438E-01  -0.214726E-01  -0.132282E-01  -0.857233E-02
  -0.908328E-02  -0.604311E-02   0.256639E-03   0.884106E-02   0.181810E-01
   0.264681E-01   0.319841E-01   0.334781E-01   0.304594E-01   0.233259E-01
   0.132910E-01   0.212144E-02  -0.824991E-02  -0.161394E-01  -0.204533E-01
  -0.208713E-01  -0.178367E-01  -0.123659E-01  -0.574169E-02   0.822800E-03
   0.645806E-02   0.107844E-01   0.139060E-01   0.162717E-01   0.184597E-01
   0.209560E-01   0.239928E-01   0.274870E-01   0.310835E-01   0.342774E-01
   0.365668E-01   0.375858E-01   0.371770E-01   0.353927E-01   0.324331E-01
   0.285529E-01   0.239741E-01   0.188356E-01   0.131924E-01   0.706015E-02
   0.481707E-03  -0.641281E-02  -0.133779E-01  -0.200688E-01  -0.260973E-01
  -0.311096E-01  -0.348595E-01  -0.372550E-01  -0.383629E-01  -0.383741E-01
  -0.375415E-01  -0.361133E-01  -0.342819E-01  -0.321629E-01  -0.298078E-01
  -0.272405E-01  -0.245031E-01  -0.216937E-01  -0.189819E-01  -0.165996E-01
  -0.148080E-01  -0.138539E-01  -0.139248E-01  -0.151133E-01  -0.173967E-01
  -0.206290E-01  -0.245460E-01  -0.287781E-01  -0.328717E-01  -0.363205E-01
  -0.386116E-01  -0.392854E-01  -0.380055E-01  -0.346279E-01  -0.292510E-01
  -0.222294E-01  -0.141393E-01  -0.569296E-02   0.238441E-02   0.948925E-02
   0.152533E-01   0.196046E-01   0.227571E-01   0.251282E-01   0.272043E-01
   0.293922E-01   0.318980E-01   0.346715E-01   0.374330E-01   0.397757E-01
   0.413133E-01   0.418235E-01   0.413410E-01   0.401625E-01   0.387565E-01
   0.375990E-01   0.369848E-01   0.368754E-01   0.368411E-01   0.361294E-01
   0.338581E-01   0.292895E-01   0.221153E-01   0.126684E-01   0.198926E-02
  -0.828933E-02  -0.162331E-01  -0.200134E-01  -0.183379E-01  -0.107984E-01
  -0.245308E-01  -0.251126E-01  -0.220087E-01  -0.153916E-01  -0.609558E-02
   0.445685E-02   0.144808E-01   0.221684E-01   0.260678E-01   0.254070E-01
   0.202772E-01   0.116246E-01   0.104570E-02  -0.956222E-02  -0.184079E-01
  -0.241676E-01  -0.262130E-01  -0.246562E-01  -0.202139E-01  -0.139420E-01
  -0.692392E-02  -0.209768E-05   0.637814E-02   0.121801E-01   0.176570E-01
   0.231551E-01   0.289077E-01   0.348884E-01   0.407653E-01   0.459643E-01
   0.498133E-01   0.517180E-01   0.513123E-01   0.485401E-01   0.436506E-01
   0.371179E-01   0.295179E-01   0.214049E-01   0.132266E-01   0.529469E-02
  -0.218993E-02  -0.908033E-02  -0.152263E-01  -0.204450E-01  -0.245355E-01
  -0.273310E-01  -0.287711E-01  -0.289609E-01  -0.281927E-01  -0.269126E-01
  -0.256373E-01  -0.248401E-01  -0.248397E-01  -0.257234E-01  -0.273284E-01
  -0.292877E-01  -0.311271E-01  -0.323883E-01  -0.327439E-01  -0.320758E-01
  -0.304979E-01  -0.283236E-01  -0.259880E-01  -0.239483E-01  -0.225874E-01
  -0.221405E-01  -0.226552E-01  -0.239884E-01  -0.258335E-01  -0.277675E-01
  -0.293088E-01  -0.299789E-01  -0.293625E-01  -0.271633E-01  -0.232516E-01
  -0.176966E-01  -0.107755E-01  -0.295320E-02   0.517240E-02   0.129545E-01
   0.197985E-01   0.252610E-01   0.291240E-01   0.314266E-01   0.324441E-01
   0.326186E-01   0.324586E-01   0.324305E-01   0.328721E-01   0.339460E-01
   0.356419E-01   0.378205E-01   0.402784E-01   0.428100E-01   0.452412E-01
   0.474258E-01   0.492071E-01   0.503651E-01   0.505782E-01   0.494274E-01
   0.464591E-01   0.413055E-01   0.338352E-01   0.242959E-01   0.133974E-01
   0.229750E-02  -0.753044E-02  -0.145353E-01  -0.173896E-01  -0.152894E-01
  -0.817770E-02  -0.364024E-01  -0.370621E-01  -0.343328E-01  -0.281957E-01
  -0.192311E-01  -0.861465E-02   0.204193E-02   0.109822E-01   0.166668E-01
   0.181144E-01   0.151320E-01   0.836847E-02  -0.826402E-03  -0.107027E-01
  -0.194931E-01  -0.257775E-01  -0.287378E-01  -0.282438E-01  -0.247617E-01
  -0.191260E-01  -0.122530E-01  -0.488275E-02   0.257608E-02   0.100628E-01
   0.177517E-01   0.258591E-01   0.344399E-01   0.432462E-01   0.516928E-01
   0.589411E-01   0.640742E-01   0.663086E-01   0.651797E-01   0.606498E-01
   0.531135E-01   0.433067E-01   0.321544E-01   0.206031E-01   0.948434E-02
  -0.563547E-03  -0.910930E-02  -0.158965E-01  -0.207949E-01  -0.237651E-01
  -0.248556E-01  -0.242297E-01  -0.222062E-01  -0.192840E-01  -0.161257E-01
  -0.134843E-01  -0.120826E-01  -0.124680E-01  -0.148833E-01  -0.191900E-01
  -0.248729E-01  -0.311302E-01  -0.370312E-01  -0.417050E-01  -0.445148E-01
  -0.451755E-01  -0.437891E-01  -0.407945E-01  -0.368480E-01  -0.326694E-01
  -0.288900E-01  -0.259390E-01  -0.239849E-01  -0.229389E-01  -0.225063E-01
  -0.222676E-01  -0.217654E-01  -0.205817E-01  -0.183936E-01  -0.150075E-01
  -0.103757E-01  -0.459920E-02   0.207792E-02   0.928537E-02   0.165564E-01
   0.233742E-01   0.292346E-01   0.337192E-01   0.365667E-01   0.377276E-01
   0.373878E-01   0.359520E-01   0.339859E-01   0.321272E-01   0.309817E-01
   0.310251E-01   0.325286E-01   0.355202E-01   0.397857E-01   0.449021E-01
   0.502942E-01   0.553012E-01   0.592432E-01   0.614842E-01   0.614901E-01
   0.588875E-01   0.535212E-01   0.455103E-01   0.352889E-01   0.236194E-01
   0.115578E-01   0.361847E-03  -0.865897E-02  -0.143367E-01  -0.158496E-01
  -0.128974E-01  -0.580407E-02  -0.426293E-01  -0.434624E-01  -0.416100E-01
  -0.367957E-01  -0.292458E-01  -0.197636E-01  -0.965138E-02  -0.482108E-03
   0.622928E-02   0.937053E-02   0.849826E-02   0.395008E-02  -0.323090E-02
  -0.115398E-01  -0.193547E-01  -0.252887E-01  -0.284539E-01  -0.285741E-01
  -0.259260E-01  -0.211428E-01  -0.149509E-01  -0.792863E-02  -0.359054E-03
   0.777951E-02   0.166933E-01   0.265703E-01   0.373681E-01   0.486680E-01
   0.596469E-01   0.691821E-01   0.760617E-01   0.792425E-01   0.780835E-01
   0.724943E-01   0.629624E-01   0.504596E-01   0.362614E-01   0.217293E-01
   0.811071E-02  -0.360212E-02  -0.127402E-01  -0.189594E-01  -0.222026E-01
  -0.226511E-01  -0.206886E-01  -0.168825E-01  -0.119721E-01  -0.684269E-02
  -0.246268E-02   0.223291E-03   0.437923E-03  -0.227750E-02  -0.794330E-02
  -0.160919E-01  -0.258132E-01  -0.358960E-01  -0.450409E-01  -0.520981E-01
  -0.562766E-01  -0.572750E-01  -0.553062E-01  -0.510135E-01  -0.453025E-01
  -0.391339E-01  -0.333279E-01  -0.284237E-01  -0.246189E-01  -0.217929E-01
  -0.195949E-01  -0.175649E-01  -0.152534E-01  -0.123127E-01  -0.854472E-02
  -0.390798E-02   0.150580E-02   0.750668E-02   0.138389E-01   0.202031E-01
   0.262690E-01   0.316879E-01   0.361140E-01   0.392421E-01   0.408610E-01
   0.409117E-01   0.395365E-01   0.370997E-01   0.341676E-01   0.314417E-01
   0.296547E-01   0.294440E-01   0.312292E-01   0.351168E-01   0.408544E-01
   0.478428E-01   0.552066E-01   0.619116E-01   0.669087E-01   0.692838E-01
   0.683897E-01   0.639449E-01   0.560852E-01   0.453661E-01   0.327122E-01
   0.193218E-01   0.653331E-02  -0.433365E-02  -0.121447E-01  -0.161058E-01
  -0.158834E-01  -0.116687E-01  -0.416833E-02  -0.424526E-01  -0.436328E-01
  -0.431569E-01  -0.404432E-01  -0.352915E-01  -0.280413E-01  -0.195817E-01
  -0.111962E-01  -0.427861E-02   0.340495E-05   0.100032E-02  -0.125498E-02
  -0.605875E-02  -0.122187E-01  -0.183521E-01  -0.232115E-01  -0.259452E-01
  -0.262223E-01  -0.241966E-01  -0.203345E-01  -0.151739E-01  -0.909965E-02
  -0.221155E-02   0.567146E-02   0.148741E-01   0.256429E-01   0.379160E-01
   0.511653E-01   0.643688E-01   0.761343E-01   0.849450E-01   0.894677E-01
   0.888413E-01   0.828726E-01   0.720944E-01   0.576746E-01   0.412096E-01
   0.244546E-01   0.905616E-02  -0.366079E-02  -0.128204E-01  -0.180357E-01
  -0.193787E-01  -0.173116E-01  -0.126044E-01  -0.625536E-02   0.586669E-03
   0.670886E-02   0.109417E-01   0.122915E-01   0.100868E-01   0.411146E-02
  -0.531189E-02  -0.173200E-01  -0.306086E-01  -0.436261E-01  -0.548303E-01
  -0.629542E-01  -0.672239E-01  -0.674766E-01  -0.641526E-01  -0.581648E-01
  -0.506787E-01  -0.428589E-01  -0.356419E-01  -0.295844E-01  -0.248169E-01
  -0.210998E-01  -0.179553E-01  -0.148339E-01  -0.112666E-01  -0.696905E-02
  -0.187986E-02   0.386450E-02   0.999589E-02   0.161941E-01   0.221526E-01
   0.276149E-01   0.323783E-01   0.362779E-01   0.391675E-01   0.409170E-01
   0.414344E-01   0.407122E-01   0.388827E-01   0.362609E-01   0.333539E-01
   0.308200E-01   0.293776E-01   0.296757E-01   0.321508E-01   0.369039E-01
   0.436266E-01   0.515991E-01   0.597666E-01   0.668855E-01   0.717145E-01
   0.732177E-01   0.707429E-01   0.641442E-01   0.538268E-01   0.407070E-01
   0.260941E-01   0.115135E-01  -0.150250E-02  -0.116230E-01  -0.178978E-01
  -0.198811E-01  -0.176826E-01  -0.119390E-01  -0.370930E-02  -0.361266E-01
  -0.378689E-01  -0.391833E-01  -0.391619E-01  -0.371469E-01  -0.329708E-01
  -0.270536E-01  -0.203233E-01  -0.139824E-01  -0.918873E-02  -0.674643E-02
  -0.689822E-02  -0.927816E-02  -0.130336E-01  -0.170726E-01  -0.203574E-01
  -0.221504E-01  -0.221422E-01  -0.204292E-01  -0.173595E-01  -0.133099E-01
  -0.847730E-02  -0.276230E-02   0.420964E-02   0.129310E-01   0.237673E-01
   0.367038E-01   0.511701E-01   0.660089E-01   0.796103E-01   0.901899E-01
   0.961430E-01   0.963857E-01   0.906006E-01   0.793264E-01   0.638752E-01
   0.461036E-01   0.280952E-01   0.118275E-01  -0.110893E-02  -0.969671E-02
  -0.135653E-01  -0.129655E-01  -0.867225E-02  -0.184867E-02   0.610247E-02
   0.136874E-01   0.194675E-01   0.222044E-01   0.210042E-01   0.154464E-01
   0.567714E-02  -0.756328E-02  -0.230012E-01  -0.389876E-01  -0.537381E-01
  -0.656166E-01  -0.734073E-01  -0.765148E-01  -0.750471E-01  -0.697582E-01
  -0.618646E-01  -0.527767E-01  -0.438089E-01  -0.359352E-01  -0.296435E-01
  -0.249144E-01  -0.213180E-01  -0.181946E-01  -0.148635E-01  -0.108066E-01
  -0.578295E-02   0.144384E-03   0.666373E-02   0.133234E-01   0.196555E-01
   0.252775E-01   0.299477E-01   0.335680E-01   0.361466E-01   0.377439E-01
   0.384293E-01   0.382664E-01   0.373344E-01   0.357748E-01   0.338421E-01
   0.319330E-01   0.305714E-01   0.303418E-01   0.317756E-01   0.352160E-01
   0.406908E-01   0.478312E-01   0.558616E-01   0.636749E-01   0.699848E-01
   0.735334E-01   0.733138E-01   0.687667E-01   0.599097E-01   0.473741E-01
   0.323377E-01   0.163644E-01   0.117716E-02  -0.115977E-01  -0.206705E-01
  -0.252731E-01  -0.252595E-01  -0.211059E-01  -0.138130E-01  -0.472890E-02
  -0.249304E-01  -0.274358E-01  -0.307834E-01  -0.337512E-01  -0.352415E-01
  -0.345933E-01  -0.317572E-01  -0.272883E-01  -0.221618E-01  -0.174762E-01
  -0.141354E-01  -0.126071E-01  -0.128258E-01  -0.142605E-01  -0.161149E-01
  -0.175855E-01  -0.180914E-01  -0.173981E-01  -0.156031E-01  -0.129940E-01
  -0.983877E-02  -0.618941E-02  -0.177736E-02   0.395182E-02   0.116642E-01
   0.218712E-01   0.346542E-01   0.494693E-01   0.651058E-01   0.798245E-01
   0.916565E-01   0.987919E-01   0.999654E-01   0.947430E-01   0.836417E-01
   0.680570E-01   0.500177E-01   0.318304E-01   0.156924E-01   0.335331E-02
  -0.411792E-02  -0.643286E-02  -0.405442E-02   0.193257E-02   0.100130E-01
   0.184578E-01   0.255385E-01   0.297227E-01   0.298453E-01   0.252456E-01
   0.158631E-01   0.227330E-02  -0.143517E-01  -0.323707E-01  -0.498856E-01
  -0.650139E-01  -0.761807E-01  -0.823726E-01  -0.832996E-01  -0.794261E-01
  -0.718574E-01  -0.621043E-01  -0.517752E-01  -0.422657E-01  -0.345125E-01
  -0.288666E-01  -0.251054E-01  -0.225727E-01  -0.204011E-01  -0.177588E-01
  -0.140560E-01  -0.906688E-02  -0.294498E-02   0.385707E-02   0.107313E-01
   0.170751E-01   0.224249E-01   0.265315E-01   0.293675E-01   0.310781E-01
   0.319011E-01   0.320898E-01   0.318619E-01   0.313904E-01   0.308309E-01
   0.303678E-01   0.302531E-01   0.308149E-01   0.324196E-01   0.353907E-01
   0.399004E-01   0.458614E-01   0.528541E-01   0.601150E-01   0.666029E-01
   0.711394E-01   0.726028E-01   0.701404E-01   0.633556E-01   0.524312E-01
   0.381575E-01   0.218541E-01   0.519515E-02  -0.100361E-01  -0.222191E-01
  -0.301474E-01  -0.332139E-01  -0.314969E-01  -0.257306E-01  -0.171659E-01
  -0.734632E-02  -0.109668E-01  -0.143629E-01  -0.197487E-01  -0.256352E-01
  -0.305518E-01  -0.334131E-01  -0.337577E-01  -0.317991E-01  -0.282861E-01
  -0.242275E-01  -0.205729E-01  -0.179476E-01  -0.165177E-01  -0.160146E-01
  -0.158958E-01  -0.155732E-01  -0.146266E-01  -0.129232E-01  -0.106073E-01
  -0.796692E-02  -0.523152E-02  -0.238228E-02   0.948385E-03   0.543707E-02
   0.118869E-01   0.209482E-01   0.328257E-01   0.470653E-01   0.624965E-01
   0.773657E-01   0.896389E-01   0.974091E-01   0.993070E-01   0.948169E-01
   0.844193E-01   0.695274E-01   0.522353E-01   0.349384E-01   0.199111E-01
   0.893030E-02   0.301318E-02   0.230506E-02   0.611932E-02   0.131007E-01
   0.214675E-01   0.292854E-01   0.347328E-01   0.363303E-01   0.331171E-01
   0.247674E-01   0.116366E-01  -0.526614E-02  -0.243871E-01  -0.438156E-01
  -0.615361E-01  -0.757153E-01  -0.849802E-01  -0.886339E-01  -0.867648E-01
  -0.802176E-01  -0.704268E-01  -0.591389E-01  -0.480835E-01  -0.386588E-01
  -0.317017E-01  -0.273886E-01  -0.252830E-01  -0.245103E-01  -0.240126E-01
  -0.228172E-01  -0.202553E-01  -0.160854E-01  -0.105000E-01  -0.402902E-02
   0.262509E-02   0.877102E-02   0.138832E-01   0.176935E-01   0.202061E-01
   0.216468E-01   0.223703E-01   0.227604E-01   0.231518E-01   0.237915E-01
   0.248416E-01   0.264113E-01   0.285962E-01   0.315025E-01   0.352399E-01
   0.398794E-01   0.453849E-01   0.515402E-01   0.578971E-01   0.637674E-01
   0.682748E-01   0.704667E-01   0.694719E-01   0.646757E-01   0.558776E-01
   0.433959E-01   0.280905E-01   0.112909E-01  -0.536669E-02  -0.201701E-01
  -0.315914E-01  -0.385307E-01  -0.404976E-01  -0.376928E-01  -0.309727E-01
  -0.216988E-01  -0.114964E-01   0.321109E-02  -0.108370E-02  -0.824495E-02
  -0.165958E-01  -0.244010E-01  -0.302692E-01  -0.334322E-01  -0.338369E-01
  -0.320391E-01  -0.289480E-01  -0.255097E-01  -0.224304E-01  -0.200172E-01
  -0.181737E-01  -0.165329E-01  -0.146661E-01  -0.122840E-01  -0.935545E-02
  -0.610054E-02  -0.286277E-02   0.893577E-04   0.275367E-02   0.549980E-02
   0.903642E-02   0.142336E-01   0.218433E-01   0.321981E-01   0.449844E-01
   0.591665E-01   0.731020E-01   0.848328E-01   0.924872E-01   0.946956E-01
   0.909155E-01   0.815867E-01   0.680760E-01   0.524281E-01   0.369795E-01
   0.239249E-01   0.149284E-01   0.108532E-01   0.116538E-01   0.164336E-01
   0.236389E-01   0.313411E-01   0.375493E-01   0.405047E-01   0.389210E-01
   0.321475E-01   0.202476E-01   0.399026E-02  -0.152422E-01  -0.356229E-01
  -0.551123E-01  -0.717304E-01  -0.838346E-01  -0.903632E-01  -0.909990E-01
  -0.862167E-01  -0.771989E-01  -0.656260E-01  -0.533776E-01  -0.422024E-01
  -0.334222E-01  -0.277310E-01  -0.251297E-01  -0.250032E-01  -0.263174E-01
  -0.278850E-01  -0.286369E-01  -0.278377E-01  -0.252025E-01  -0.208993E-01
  -0.154484E-01  -0.955499E-02  -0.392335E-02   0.902859E-03   0.463897E-02
   0.728343E-02   0.907398E-02   0.103983E-01   0.116891E-01   0.133323E-01
   0.156068E-01   0.186640E-01   0.225393E-01   0.271828E-01   0.324900E-01
   0.383201E-01   0.444925E-01   0.507658E-01   0.568072E-01   0.621706E-01
   0.662951E-01   0.685401E-01   0.682564E-01   0.648898E-01   0.581017E-01
   0.478804E-01   0.346217E-01   0.191507E-01   0.267240E-02  -0.133533E-01
  -0.273999E-01  -0.380971E-01  -0.444516E-01  -0.460217E-01  -0.430084E-01
  -0.362373E-01  -0.270273E-01  -0.169627E-01   0.150632E-01   0.100019E-01
   0.157639E-02  -0.844908E-02  -0.182130E-01  -0.261683E-01  -0.313785E-01
  -0.336293E-01  -0.333419E-01  -0.313329E-01  -0.285053E-01  -0.255693E-01
  -0.228740E-01  -0.203893E-01  -0.178258E-01  -0.148333E-01  -0.112001E-01
  -0.697331E-02  -0.245830E-02   0.190429E-02   0.573700E-02   0.892433E-02
   0.117331E-01   0.147993E-01   0.189707E-01   0.250409E-01   0.334540E-01
   0.440690E-01   0.560656E-01   0.680322E-01   0.782270E-01   0.849522E-01
   0.869497E-01   0.837157E-01   0.756541E-01   0.640286E-01   0.507244E-01
   0.378762E-01   0.274487E-01   0.208623E-01   0.187397E-01   0.208177E-01
   0.260273E-01   0.327134E-01   0.389388E-01   0.428134E-01   0.427915E-01
   0.378968E-01   0.278543E-01   0.131195E-01  -0.518562E-02  -0.254205E-01
  -0.456372E-01  -0.638330E-01  -0.782171E-01  -0.874566E-01  -0.908678E-01
  -0.885174E-01  -0.812116E-01  -0.703663E-01  -0.577757E-01  -0.453166E-01
  -0.346425E-01  -0.269267E-01  -0.227025E-01  -0.218312E-01  -0.235983E-01
  -0.269126E-01  -0.305583E-01  -0.334444E-01  -0.347996E-01  -0.342755E-01
  -0.319471E-01  -0.282241E-01  -0.237031E-01  -0.190032E-01  -0.146223E-01
  -0.108444E-01  -0.770818E-02  -0.503507E-02  -0.249931E-02   0.282316E-03
   0.366300E-02   0.789807E-02   0.131054E-01   0.192547E-01   0.261808E-01
   0.336108E-01   0.411973E-01   0.485485E-01   0.552524E-01   0.608923E-01
   0.650569E-01   0.673503E-01   0.674057E-01   0.649118E-01   0.596520E-01
   0.515571E-01   0.407639E-01   0.276678E-01   0.129507E-01  -0.243105E-02
  -0.173122E-01  -0.304402E-01  -0.406409E-01  -0.470043E-01  -0.490534E-01
  -0.468571E-01  -0.410536E-01  -0.327677E-01  -0.234250E-01   0.225198E-01
   0.169504E-01   0.795237E-02  -0.273400E-02  -0.132700E-01  -0.221156E-01
  -0.283166E-01  -0.316154E-01  -0.323703E-01  -0.313253E-01  -0.293117E-01
  -0.269764E-01  -0.246186E-01  -0.221721E-01  -0.193248E-01  -0.157193E-01
  -0.111556E-01  -0.572028E-02   0.205882E-03   0.606512E-02   0.113221E-01
   0.156740E-01   0.191933E-01   0.223447E-01   0.258613E-01   0.305088E-01
   0.368067E-01   0.447956E-01   0.539251E-01   0.631083E-01   0.709377E-01
   0.760118E-01   0.772873E-01   0.743627E-01   0.676176E-01   0.581685E-01
   0.476498E-01   0.378739E-01   0.304505E-01   0.264530E-01   0.262041E-01
   0.292210E-01   0.343206E-01   0.398553E-01   0.440201E-01   0.451718E-01
   0.421023E-01   0.342256E-01   0.216609E-01   0.520878E-02  -0.137644E-01
  -0.335122E-01  -0.521393E-01  -0.678476E-01  -0.791711E-01  -0.851694E-01
  -0.855538E-01  -0.807249E-01  -0.717111E-01  -0.600139E-01  -0.473785E-01
  -0.355291E-01  -0.259126E-01  -0.194978E-01  -0.166648E-01  -0.172023E-01
  -0.204082E-01  -0.252654E-01  -0.306551E-01  -0.355588E-01  -0.392138E-01
  -0.411950E-01  -0.414194E-01  -0.400830E-01  -0.375563E-01  -0.342660E-01
  -0.305895E-01  -0.267815E-01  -0.229401E-01  -0.190113E-01  -0.148245E-01
  -0.101468E-01  -0.474600E-02   0.154954E-02   0.880101E-02   0.169264E-01
   0.256893E-01   0.347116E-01   0.435091E-01   0.515450E-01   0.582924E-01
   0.632928E-01   0.662000E-01   0.668010E-01   0.650117E-01   0.608547E-01
   0.544312E-01   0.459026E-01   0.354922E-01   0.235110E-01   0.103985E-01
  -0.323960E-02  -0.166213E-01  -0.288256E-01  -0.388869E-01  -0.459382E-01
  -0.493771E-01  -0.490128E-01  -0.451528E-01  -0.385931E-01  -0.305011E-01
   0.243377E-01   0.186008E-01   0.979594E-02  -0.468441E-03  -0.105172E-01
  -0.189688E-01  -0.249924E-01  -0.283987E-01  -0.295538E-01  -0.291549E-01
  -0.279456E-01  -0.264610E-01  -0.248789E-01  -0.230159E-01  -0.204558E-01
  -0.167591E-01  -0.116763E-01  -0.528743E-02   0.197854E-02   0.945272E-02
   0.164255E-01   0.223678E-01   0.270985E-01   0.308387E-01   0.341298E-01
   0.376398E-01   0.419158E-01   0.471615E-01   0.531144E-01   0.590641E-01
   0.640142E-01   0.669457E-01   0.671077E-01   0.642532E-01   0.587524E-01
   0.515479E-01   0.439617E-01   0.374015E-01   0.330387E-01   0.315374E-01
   0.328963E-01   0.364368E-01   0.409338E-01   0.448547E-01   0.466517E-01
   0.450455E-01   0.392506E-01   0.291048E-01   0.150934E-01  -0.172728E-02
  -0.198848E-01  -0.376951E-01  -0.534859E-01  -0.658110E-01  -0.736298E-01
  -0.764317E-01  -0.742922E-01  -0.678516E-01  -0.582188E-01  -0.468122E-01
  -0.351607E-01  -0.246948E-01  -0.165613E-01  -0.114917E-01  -0.974358E-02
  -0.111195E-01  -0.150537E-01  -0.207439E-01  -0.272976E-01  -0.338662E-01
  -0.397442E-01  -0.444246E-01  -0.476101E-01  -0.491920E-01  -0.492071E-01
  -0.477897E-01  -0.451235E-01  -0.414018E-01  -0.367946E-01  -0.314255E-01
  -0.253588E-01  -0.186013E-01  -0.111207E-01  -0.288262E-02   0.609921E-02
   0.157099E-01   0.256927E-01   0.356367E-01   0.450015E-01   0.531819E-01
   0.595980E-01   0.637915E-01   0.655019E-01   0.646987E-01   0.615624E-01
   0.564167E-01   0.496349E-01   0.415516E-01   0.324089E-01   0.223592E-01
   0.115231E-01   0.854017E-04  -0.116085E-01  -0.229958E-01  -0.333107E-01
  -0.416822E-01  -0.473000E-01  -0.496069E-01  -0.484649E-01  -0.442393E-01
  -0.377669E-01   0.202915E-01   0.147460E-01   0.685021E-02  -0.201025E-02
  -0.104377E-01  -0.173298E-01  -0.220889E-01  -0.246811E-01  -0.255372E-01
  -0.253323E-01  -0.247185E-01  -0.240934E-01  -0.234753E-01  -0.225179E-01
  -0.206536E-01  -0.173153E-01  -0.121589E-01  -0.521531E-02   0.307758E-02
   0.119729E-01   0.206094E-01   0.282388E-01   0.344148E-01   0.390831E-01
   0.425461E-01   0.453178E-01   0.479167E-01   0.506661E-01   0.535667E-01
   0.562840E-01   0.582542E-01   0.588769E-01   0.577335E-01   0.547640E-01
   0.503438E-01   0.452359E-01   0.404257E-01   0.368816E-01   0.353062E-01
   0.359405E-01   0.384735E-01   0.420779E-01   0.455627E-01   0.476048E-01
   0.470071E-01   0.429288E-01   0.350426E-01   0.235958E-01   0.937097E-02
  -0.643650E-02  -0.223969E-01  -0.370471E-01  -0.490825E-01  -0.575157E-01
  -0.617841E-01  -0.617977E-01  -0.579255E-01  -0.509274E-01  -0.418406E-01
  -0.318408E-01  -0.220947E-01  -0.136285E-01  -0.722765E-02  -0.338046E-02
  -0.226900E-02  -0.379952E-02  -0.765946E-02  -0.133841E-01  -0.204187E-01
  -0.281659E-01  -0.360203E-01  -0.433918E-01  -0.497300E-01  -0.545533E-01
  -0.574856E-01  -0.582922E-01  -0.569067E-01  -0.534332E-01  -0.481199E-01
  -0.413044E-01  -0.333434E-01  -0.245476E-01  -0.151420E-01  -0.526625E-02
   0.498297E-02   0.154814E-01   0.260033E-01   0.361750E-01   0.454770E-01
   0.533068E-01   0.590865E-01   0.623904E-01   0.630491E-01   0.611969E-01
   0.572414E-01   0.517565E-01   0.453303E-01   0.384110E-01   0.312034E-01
   0.236496E-01   0.155087E-01   0.651269E-02  -0.344704E-02  -0.141651E-01
  -0.250542E-01  -0.351972E-01  -0.435157E-01  -0.490151E-01  -0.510395E-01
  -0.494628E-01  -0.447537E-01   0.111721E-01   0.612821E-02  -0.307443E-03
  -0.703530E-02  -0.130089E-01  -0.174779E-01  -0.201421E-01  -0.211724E-01
  -0.210960E-01  -0.205829E-01  -0.201999E-01  -0.202077E-01  -0.204639E-01
  -0.204582E-01  -0.194704E-01  -0.167980E-01  -0.119860E-01  -0.498585E-02
   0.380060E-02   0.136052E-01   0.234763E-01   0.325035E-01   0.400172E-01
   0.457063E-01   0.496257E-01   0.521003E-01   0.535648E-01   0.543959E-01
   0.547921E-01   0.547393E-01   0.540672E-01   0.525734E-01   0.501681E-01
   0.469854E-01   0.434198E-01   0.400697E-01   0.375987E-01   0.365539E-01
   0.371931E-01   0.393697E-01   0.425131E-01   0.457112E-01   0.478785E-01
   0.479705E-01   0.451946E-01   0.391725E-01   0.300208E-01   0.183378E-01
   0.510553E-02  -0.846807E-02  -0.211336E-01  -0.317770E-01  -0.395600E-01
  -0.440080E-01  -0.450368E-01  -0.429240E-01  -0.382355E-01  -0.317243E-01
  -0.242205E-01  -0.165302E-01  -0.935847E-02  -0.326465E-02   0.134726E-02
   0.421104E-02   0.516552E-02   0.412375E-02   0.105848E-02  -0.398735E-02
  -0.108669E-01  -0.192848E-01  -0.287608E-01  -0.386242E-01  -0.480529E-01
  -0.561605E-01  -0.621190E-01  -0.652891E-01  -0.653265E-01  -0.622336E-01
  -0.563401E-01  -0.482156E-01  -0.385375E-01  -0.279515E-01  -0.169653E-01
  -0.590438E-02   0.505902E-02   0.158194E-01   0.262290E-01   0.360099E-01
   0.447253E-01   0.518291E-01   0.567830E-01   0.592074E-01   0.590131E-01
   0.564662E-01   0.521511E-01   0.468350E-01   0.412644E-01   0.359548E-01
   0.310395E-01   0.262332E-01   0.209295E-01   0.144162E-01   0.614661E-02
  -0.400999E-02  -0.156209E-01  -0.276972E-01  -0.388665E-01  -0.476715E-01
  -0.529176E-01  -0.539721E-01  -0.509332E-01  -0.139436E-02  -0.572812E-02
  -0.103991E-01  -0.146236E-01  -0.177318E-01  -0.193437E-01  -0.194665E-01
  -0.184798E-01  -0.170088E-01  -0.157228E-01  -0.151157E-01  -0.153356E-01
  -0.161149E-01  -0.168244E-01  -0.166359E-01  -0.147487E-01  -0.106133E-01
  -0.409083E-02   0.449569E-02   0.144291E-01   0.247610E-01   0.345198E-01
   0.429056E-01   0.494198E-01   0.539033E-01   0.564840E-01   0.574653E-01
   0.571970E-01   0.559763E-01   0.540050E-01   0.514121E-01   0.483192E-01
   0.449182E-01   0.415201E-01   0.385487E-01   0.364709E-01   0.356805E-01
   0.363682E-01   0.384204E-01   0.413811E-01   0.444978E-01   0.468449E-01
   0.475013E-01   0.457383E-01   0.411768E-01   0.338764E-01   0.243373E-01
   0.134182E-01   0.218867E-02  -0.824940E-02  -0.169353E-01  -0.231854E-01
  -0.266699E-01  -0.274222E-01  -0.257872E-01  -0.223245E-01  -0.176891E-01
  -0.125158E-01  -0.732857E-02  -0.249168E-02   0.179067E-02   0.543003E-02
   0.837918E-02   0.105500E-01   0.117503E-01   0.116626E-01   0.987967E-02
   0.599531E-02  -0.267002E-03  -0.891999E-02  -0.196117E-01  -0.315934E-01
  -0.437776E-01  -0.548833E-01  -0.636434E-01  -0.690274E-01  -0.704256E-01
  -0.677470E-01  -0.614078E-01  -0.522100E-01  -0.411481E-01  -0.291955E-01
  -0.171300E-01  -0.544461E-02   0.563825E-02   0.160652E-01   0.258057E-01
   0.347196E-01   0.424916E-01   0.486612E-01   0.527423E-01   0.543939E-01
   0.535792E-01   0.506496E-01   0.463118E-01   0.414707E-01   0.369868E-01
   0.334166E-01   0.308194E-01   0.287014E-01   0.261278E-01   0.219864E-01
   0.153368E-01   0.574518E-02  -0.649239E-02  -0.203151E-01  -0.340716E-01
  -0.458684E-01  -0.540025E-01  -0.573662E-01  -0.557132E-01  -0.152588E-01
  -0.188026E-01  -0.216840E-01  -0.234304E-01  -0.237257E-01  -0.225244E-01
  -0.200989E-01  -0.169965E-01  -0.139112E-01  -0.115011E-01  -0.102018E-01
  -0.100901E-01  -0.108396E-01  -0.117842E-01  -0.120746E-01  -0.108874E-01
  -0.762877E-02  -0.208159E-02   0.554274E-02   0.146550E-01   0.244224E-01
   0.339447E-01   0.424236E-01   0.492844E-01   0.542256E-01   0.571996E-01
   0.583444E-01   0.579003E-01   0.561432E-01   0.533537E-01   0.498231E-01
   0.458812E-01   0.419200E-01   0.383883E-01   0.357445E-01   0.343712E-01
   0.344715E-01   0.359804E-01   0.385228E-01   0.414402E-01   0.438911E-01
   0.450067E-01   0.440686E-01   0.406680E-01   0.348067E-01   0.269156E-01
   0.177862E-01   0.842898E-02  -0.108642E-03  -0.692600E-02  -0.114176E-01
  -0.133573E-01  -0.129067E-01  -0.105493E-01  -0.696977E-02  -0.290466E-02
   0.100350E-02   0.431948E-02   0.687327E-02   0.875112E-02   0.102218E-01
   0.116139E-01   0.131716E-01   0.149255E-01   0.166119E-01   0.176703E-01
   0.173288E-01   0.147690E-01   0.933670E-02   0.751663E-03  -0.107398E-01
  -0.243151E-01  -0.386526E-01  -0.521311E-01  -0.631117E-01  -0.702393E-01
  -0.726928E-01  -0.703219E-01  -0.636368E-01  -0.536569E-01  -0.416593E-01
  -0.288989E-01  -0.163736E-01  -0.469507E-02   0.590851E-02   0.154733E-01
   0.241167E-01   0.318595E-01   0.385217E-01   0.437303E-01   0.470395E-01
   0.481185E-01   0.469395E-01   0.438861E-01   0.397308E-01   0.354691E-01
   0.320467E-01   0.300586E-01   0.295180E-01   0.297763E-01   0.296413E-01
   0.276758E-01   0.226077E-01   0.137387E-01   0.123324E-02  -0.138049E-01
  -0.295032E-01  -0.436063E-01  -0.539817E-01  -0.591148E-01  -0.584628E-01
  -0.281295E-01  -0.309287E-01  -0.322548E-01  -0.319105E-01  -0.298702E-01
  -0.263422E-01  -0.217784E-01  -0.168175E-01  -0.121668E-01  -0.844870E-02
  -0.605312E-02  -0.503593E-02  -0.509498E-02  -0.563312E-02  -0.589383E-02
  -0.513482E-02  -0.279507E-02   0.138626E-02   0.732571E-02   0.146309E-01
   0.226985E-01   0.308434E-01   0.384215E-01   0.449192E-01   0.499936E-01
   0.534683E-01   0.553018E-01   0.555512E-01   0.543497E-01   0.519055E-01
   0.485155E-01   0.445776E-01   0.405801E-01   0.370560E-01   0.344993E-01
   0.332602E-01   0.334448E-01   0.348514E-01   0.369712E-01   0.390617E-01
   0.402865E-01   0.398910E-01   0.373762E-01   0.326263E-01   0.259592E-01
   0.180835E-01   0.997252E-02   0.267997E-02  -0.286089E-02  -0.601179E-02
  -0.654208E-02  -0.465767E-02  -0.943502E-03   0.376595E-02   0.855984E-02
   0.126322E-01   0.154351E-01   0.167742E-01   0.168260E-01   0.160738E-01
   0.151714E-01   0.147618E-01   0.152859E-01   0.168273E-01   0.190294E-01
   0.211161E-01   0.220215E-01   0.206122E-01   0.159583E-01   0.759439E-02
  -0.429509E-02  -0.188191E-01  -0.344779E-01  -0.494047E-01  -0.617039E-01
  -0.698100E-01  -0.727832E-01  -0.704685E-01  -0.634826E-01  -0.530324E-01
  -0.406170E-01  -0.276938E-01  -0.153977E-01  -0.438438E-02   0.517058E-02
   0.134329E-01   0.206891E-01   0.271261E-01   0.326903E-01   0.370756E-01
   0.398427E-01   0.406279E-01   0.393590E-01   0.363951E-01   0.325226E-01
   0.287893E-01   0.262122E-01   0.254435E-01   0.265014E-01   0.286629E-01
   0.305735E-01   0.305648E-01   0.271064E-01   0.192721E-01   0.708488E-02
  -0.836473E-02  -0.250769E-01  -0.405495E-01  -0.523351E-01  -0.586068E-01
  -0.585841E-01  -0.379496E-01  -0.401461E-01  -0.403453E-01  -0.385662E-01
  -0.349825E-01  -0.299468E-01  -0.239793E-01  -0.177119E-01  -0.117938E-01
  -0.677721E-02  -0.301340E-02  -0.585949E-03   0.698282E-03   0.125715E-02
   0.163327E-02   0.237230E-02   0.391071E-02   0.649967E-02   0.101794E-01
   0.148026E-01   0.200925E-01   0.257113E-01   0.313185E-01   0.366049E-01
   0.413004E-01   0.451674E-01   0.479930E-01   0.495989E-01   0.498708E-01
   0.488043E-01   0.465487E-01   0.434280E-01   0.399182E-01   0.365758E-01
   0.339260E-01   0.323358E-01   0.319059E-01   0.324163E-01   0.333486E-01
   0.339868E-01   0.335796E-01   0.315261E-01   0.275400E-01   0.217494E-01
   0.147045E-01   0.728861E-02   0.550373E-03  -0.450586E-02  -0.712393E-02
  -0.695002E-02  -0.410428E-02   0.843584E-03   0.698771E-02   0.132634E-01
   0.186522E-01   0.223734E-01   0.240265E-01   0.236570E-01   0.217315E-01
   0.190275E-01   0.164530E-01   0.148321E-01   0.146941E-01   0.161146E-01
   0.186452E-01   0.213580E-01   0.230084E-01   0.222912E-01   0.181429E-01
   0.100240E-01  -0.188613E-02  -0.166382E-01  -0.326289E-01  -0.478709E-01
  -0.603624E-01  -0.684748E-01  -0.712666E-01  -0.686476E-01  -0.613533E-01
  -0.507376E-01  -0.384408E-01  -0.260208E-01  -0.146459E-01  -0.492627E-02
   0.308059E-02   0.970706E-02   0.154197E-01   0.205615E-01   0.251796E-01
   0.289980E-01   0.315400E-01   0.323575E-01   0.312798E-01   0.285875E-01
   0.250344E-01   0.216913E-01   0.196440E-01   0.196317E-01   0.217425E-01
   0.252714E-01   0.288088E-01   0.305569E-01   0.288030E-01   0.224243E-01
   0.112801E-01  -0.362887E-02  -0.202943E-01  -0.361074E-01  -0.484424E-01
  -0.552674E-01  -0.556237E-01  -0.432121E-01  -0.450026E-01  -0.446058E-01
  -0.421848E-01  -0.380100E-01  -0.324600E-01  -0.260060E-01  -0.191722E-01
  -0.124756E-01  -0.635989E-02  -0.113731E-02   0.304353E-02   0.619689E-02
   0.846722E-02   0.100762E-01   0.112661E-01   0.122567E-01   0.132250E-01
   0.143088E-01   0.156244E-01   0.172833E-01   0.193944E-01   0.220428E-01
   0.252506E-01   0.289327E-01   0.328680E-01   0.367040E-01   0.400052E-01
   0.423396E-01   0.433830E-01   0.430120E-01   0.413546E-01   0.387766E-01
   0.358004E-01   0.329723E-01   0.307130E-01   0.291929E-01   0.282710E-01
   0.275195E-01   0.263342E-01   0.241038E-01   0.203966E-01   0.151137E-01
   0.856578E-02   0.145043E-02  -0.526849E-02  -0.105533E-01  -0.135115E-01
  -0.135910E-01  -0.107070E-01  -0.527255E-02   0.187212E-02   0.961577E-02
   0.167833E-01   0.223520E-01   0.256352E-01   0.263988E-01   0.248902E-01
   0.217756E-01   0.179954E-01   0.145635E-01   0.123448E-01   0.118534E-01
   0.131108E-01   0.155993E-01   0.183294E-01   0.200189E-01   0.193574E-01
   0.153066E-01   0.737373E-02  -0.420945E-02  -0.184515E-01  -0.337326E-01
  -0.480845E-01  -0.595643E-01  -0.666394E-01  -0.684911E-01  -0.651636E-01
  -0.575187E-01  -0.470081E-01  -0.353227E-01  -0.240103E-01  -0.141636E-01
  -0.625771E-02  -0.172608E-03   0.461790E-02   0.875933E-02   0.127283E-01
   0.166382E-01   0.202015E-01   0.228597E-01   0.240344E-01   0.234097E-01
   0.211430E-01   0.179176E-01   0.148046E-01   0.129591E-01   0.132394E-01
   0.158674E-01   0.202471E-01   0.250184E-01   0.283533E-01   0.284287E-01
   0.239521E-01   0.145895E-01   0.116661E-02  -0.144278E-01  -0.296273E-01
  -0.417690E-01  -0.487232E-01  -0.494044E-01  -0.431701E-01  -0.447662E-01
  -0.443119E-01  -0.420398E-01  -0.382182E-01  -0.331455E-01  -0.271424E-01
  -0.205394E-01  -0.136598E-01  -0.680339E-02  -0.236217E-03   0.580967E-02
   0.111285E-01   0.155317E-01   0.188476E-01   0.209364E-01   0.217243E-01
   0.212483E-01   0.196982E-01   0.174360E-01   0.149769E-01   0.129235E-01
   0.118612E-01   0.122345E-01   0.142358E-01   0.177397E-01   0.223051E-01
   0.272550E-01   0.318161E-01   0.352878E-01   0.371960E-01   0.373893E-01
   0.360508E-01   0.336206E-01   0.306509E-01   0.276344E-01   0.248566E-01
   0.223157E-01   0.197356E-01   0.166704E-01   0.126710E-01   0.746611E-02
   0.110616E-02  -0.597587E-02  -0.130061E-01  -0.190084E-01  -0.230075E-01
  -0.242466E-01  -0.223676E-01  -0.175089E-01  -0.102998E-01  -0.175316E-02
   0.691958E-02   0.145293E-01   0.201209E-01   0.231348E-01   0.234889E-01
   0.215701E-01   0.181392E-01   0.141673E-01   0.106349E-01   0.832667E-02
   0.765985E-02   0.857783E-02   0.105343E-01   0.125786E-01   0.135350E-01
   0.122494E-01   0.785847E-02   0.241695E-04  -0.109226E-01  -0.239724E-01
  -0.375778E-01  -0.499259E-01  -0.592889E-01  -0.643755E-01  -0.645993E-01
  -0.601942E-01  -0.521449E-01  -0.419459E-01  -0.312484E-01  -0.214869E-01
  -0.135835E-01  -0.780670E-02  -0.381953E-02  -0.893800E-03   0.177849E-02
   0.477668E-02   0.824389E-02   0.118463E-01   0.149121E-01   0.167036E-01
   0.167313E-01   0.149999E-01   0.120957E-01   0.907091E-02   0.714825E-02
   0.732700E-02   0.100131E-01   0.147952E-01   0.204527E-01   0.252146E-01
   0.272121E-01   0.250066E-01   0.180428E-01   0.689116E-02  -0.680019E-02
  -0.206469E-01  -0.320806E-01  -0.389691E-01  -0.401396E-01  -0.379202E-01
  -0.395222E-01  -0.394795E-01  -0.380248E-01  -0.353451E-01  -0.315795E-01
  -0.268302E-01  -0.211808E-01  -0.147234E-01  -0.759073E-02   0.992940E-05
   0.776697E-02   0.152510E-01   0.219285E-01   0.272114E-01   0.305428E-01
   0.315075E-01   0.299458E-01   0.260395E-01   0.203426E-01   0.137356E-01
   0.730089E-02   0.213726E-02  -0.848457E-03  -0.112607E-02   0.134397E-02
   0.609893E-02   0.122715E-01   0.187763E-01   0.245400E-01   0.287189E-01
   0.308488E-01   0.308921E-01   0.291744E-01   0.262340E-01   0.226309E-01
   0.187734E-01   0.148135E-01   0.106389E-01   0.596446E-02   0.489516E-03
  -0.592616E-02  -0.131258E-01  -0.206025E-01  -0.275503E-01  -0.330112E-01
  -0.360810E-01  -0.361216E-01  -0.329252E-01  -0.267886E-01  -0.184788E-01
  -0.909913E-02   0.112921E-03   0.800961E-02   0.137311E-01   0.168388E-01
   0.173620E-01   0.157542E-01   0.127736E-01   0.931438E-02   0.622061E-02
   0.411533E-02   0.327406E-02   0.356387E-02   0.446079E-02   0.514679E-02
   0.467497E-02   0.217755E-02  -0.292022E-02  -0.107248E-01  -0.207814E-01
  -0.320934E-01  -0.432668E-01  -0.527568E-01  -0.591731E-01  -0.615742E-01
  -0.596785E-01  -0.539366E-01  -0.454360E-01  -0.356558E-01  -0.261294E-01
  -0.180984E-01  -0.122509E-01  -0.861344E-02  -0.662642E-02  -0.537964E-02
  -0.393739E-02  -0.165522E-02   0.160919E-02   0.545718E-02   0.909630E-02
   0.116288E-01   0.123897E-01   0.112243E-01   0.860753E-02   0.555684E-02
   0.335141E-02   0.313571E-02   0.552588E-02   0.103444E-01   0.165760E-01
   0.225762E-01   0.264860E-01   0.267457E-01   0.225606E-01   0.141837E-01
   0.292386E-02  -0.913271E-02  -0.196211E-01  -0.264841E-01  -0.284892E-01
  -0.283540E-01  -0.301456E-01  -0.308690E-01  -0.306992E-01  -0.296896E-01
  -0.277813E-01  -0.248340E-01  -0.206745E-01  -0.151604E-01  -0.825239E-02
  -0.860371E-04   0.897302E-02   0.183079E-01   0.270804E-01   0.343205E-01
   0.390711E-01   0.405670E-01   0.384125E-01   0.327155E-01   0.241377E-01
   0.138362E-01   0.329529E-02  -0.592473E-02  -0.124726E-01  -0.154615E-01
  -0.146351E-01  -0.104042E-01  -0.374340E-02   0.402831E-02   0.115286E-01
   0.175866E-01   0.214454E-01   0.228472E-01   0.219891E-01   0.193724E-01
   0.155966E-01   0.111630E-01   0.634365E-02   0.115375E-02  -0.457287E-02
  -0.110330E-01  -0.182812E-01  -0.260944E-01  -0.339197E-01  -0.409296E-01
  -0.461719E-01  -0.487785E-01  -0.481751E-01  -0.442367E-01  -0.373470E-01
  -0.283454E-01  -0.183752E-01  -0.867114E-02  -0.335620E-03   0.584614E-02
   0.951449E-02   0.107514E-01   0.100090E-01   0.797421E-02   0.540184E-02
   0.295154E-02   0.105791E-02  -0.146153E-03  -0.843405E-03  -0.148367E-02
  -0.268140E-02  -0.507503E-02  -0.917036E-02  -0.151948E-01  -0.229926E-01
  -0.319873E-01  -0.412314E-01  -0.495447E-01  -0.557242E-01  -0.587862E-01
  -0.581886E-01  -0.539759E-01  -0.468026E-01  -0.378187E-01  -0.284317E-01
  -0.199997E-01  -0.135293E-01  -0.945821E-02  -0.758444E-02  -0.716542E-02
  -0.716332E-02  -0.656990E-02  -0.471765E-02  -0.148476E-02   0.267032E-02
   0.685945E-02   0.100591E-01   0.114610E-01   0.107696E-01   0.834989E-02
   0.516957E-02   0.254186E-02   0.173755E-02   0.357861E-02   0.813774E-02
   0.146420E-01   0.216219E-01   0.272755E-01   0.299514E-01   0.286164E-01
   0.231714E-01   0.145214E-01   0.437277E-02  -0.519266E-02  -0.122498E-01
  -0.155237E-01  -0.159929E-01  -0.181542E-01  -0.198739E-01  -0.212259E-01
  -0.221084E-01  -0.222675E-01  -0.213454E-01  -0.189488E-01  -0.147354E-01
  -0.851287E-02  -0.335963E-03   0.941698E-02   0.200123E-01   0.303955E-01
   0.393039E-01   0.454503E-01   0.477530E-01   0.455665E-01   0.388615E-01
   0.283029E-01   0.151954E-01   0.129382E-02  -0.114925E-01  -0.214415E-01
  -0.273338E-01  -0.286690E-01  -0.257337E-01  -0.195062E-01  -0.114217E-01
  -0.305757E-02   0.418428E-02   0.932249E-02   0.119153E-01   0.120356E-01
   0.101239E-01   0.677326E-02   0.251439E-02  -0.233339E-02  -0.770597E-02
  -0.137268E-01  -0.205572E-01  -0.282196E-01  -0.364557E-01  -0.446717E-01
  -0.519940E-01  -0.574251E-01  -0.600609E-01  -0.593082E-01  -0.550441E-01
  -0.476732E-01  -0.380656E-01  -0.273951E-01  -0.169146E-01  -0.772883E-02
  -0.613327E-03   0.408063E-02   0.642316E-02   0.681597E-02   0.584644E-02
   0.412485E-02   0.214235E-02   0.177244E-03  -0.173806E-02  -0.379058E-02
  -0.631320E-02  -0.968196E-02  -0.142039E-01  -0.200143E-01  -0.270000E-01
  -0.347633E-01  -0.426373E-01  -0.497590E-01  -0.551948E-01  -0.581043E-01
  -0.579139E-01  -0.544623E-01  -0.480796E-01  -0.395696E-01  -0.300845E-01
  -0.209094E-01  -0.131985E-01  -0.772651E-02  -0.471949E-02  -0.381637E-02
  -0.417996E-02  -0.473551E-02  -0.447713E-02  -0.275855E-02   0.515793E-03
   0.485957E-02   0.934891E-02   0.129069E-01   0.146484E-01   0.141833E-01
   0.117832E-01   0.835308E-02   0.520544E-02   0.369463E-02   0.481252E-02
   0.886474E-02   0.153273E-01   0.229341E-01   0.299801E-01   0.347607E-01
   0.360273E-01   0.333288E-01   0.271417E-01   0.187493E-01   0.990221E-02
   0.235581E-02  -0.258641E-02  -0.273164E-02  -0.546107E-02  -0.830337E-02
  -0.112013E-01  -0.139032E-01  -0.160016E-01  -0.169892E-01  -0.163317E-01
  -0.135582E-01  -0.836667E-02  -0.732019E-03   0.900290E-02   0.200810E-01
   0.313559E-01   0.414047E-01   0.487253E-01   0.519925E-01   0.503257E-01
   0.435073E-01   0.320951E-01   0.173896E-01   0.124727E-02  -0.142297E-01
  -0.270679E-01  -0.357785E-01  -0.396162E-01  -0.386818E-01  -0.338472E-01
  -0.265245E-01  -0.183395E-01  -0.107919E-01  -0.498370E-02  -0.147653E-02
  -0.301158E-03  -0.109903E-02  -0.334093E-02  -0.655000E-02  -0.104596E-01
  -0.150611E-01  -0.205330E-01  -0.270818E-01  -0.347513E-01  -0.432688E-01
  -0.519831E-01  -0.599230E-01  -0.659663E-01  -0.690769E-01  -0.685457E-01
  -0.641705E-01  -0.563245E-01  -0.458967E-01  -0.341197E-01  -0.223306E-01
  -0.117260E-01  -0.316867E-02   0.291275E-02   0.651745E-02   0.797462E-02
   0.778990E-02   0.648152E-02   0.444807E-02   0.189553E-02  -0.116793E-02
  -0.487876E-02  -0.942826E-02  -0.149625E-01  -0.214955E-01  -0.288523E-01
  -0.366497E-01  -0.443164E-01  -0.511490E-01  -0.563980E-01  -0.593745E-01
  -0.595664E-01  -0.567450E-01  -0.510423E-01  -0.429760E-01  -0.334045E-01
  -0.234080E-01  -0.141086E-01  -0.645998E-02  -0.105516E-02   0.199902E-02
   0.310056E-02   0.304835E-02   0.283234E-02   0.336601E-02   0.523090E-02
   0.850560E-02   0.127335E-01   0.170470E-01   0.204217E-01   0.219935E-01
   0.213475E-01   0.186921E-01   0.148584E-01   0.111132E-01   0.883079E-02
   0.910901E-02   0.124391E-01   0.185262E-01   0.263179E-01   0.342411E-01
   0.405865E-01   0.439378E-01   0.435267E-01   0.394159E-01   0.324605E-01
   0.240610E-01   0.157795E-01   0.893154E-02   0.947024E-02   0.593861E-02
   0.191486E-02  -0.239222E-02  -0.660643E-02  -0.102341E-01  -0.127168E-01
  -0.134896E-01  -0.120526E-01  -0.805999E-02  -0.142202E-02   0.759799E-02
   0.183194E-01   0.296447E-01   0.401481E-01   0.482573E-01   0.525080E-01
   0.518261E-01   0.457750E-01   0.347054E-01   0.197597E-01   0.271492E-02
  -0.143133E-01  -0.292471E-01  -0.404206E-01  -0.468687E-01  -0.484629E-01
  -0.458677E-01  -0.403317E-01  -0.333733E-01  -0.264412E-01  -0.206364E-01
  -0.165599E-01  -0.143136E-01  -0.136362E-01  -0.141191E-01  -0.154278E-01
  -0.174553E-01  -0.203600E-01  -0.244779E-01  -0.301409E-01  -0.374627E-01
  -0.461662E-01  -0.555133E-01  -0.643699E-01  -0.713983E-01  -0.753283E-01
  -0.752398E-01  -0.707799E-01  -0.622575E-01  -0.505933E-01  -0.371374E-01
  -0.234052E-01  -0.107981E-01  -0.376002E-03   0.726935E-02   0.120229E-01
   0.141493E-01   0.141316E-01   0.124949E-01   0.966560E-02   0.589612E-02
   0.126453E-02  -0.426322E-02  -0.107370E-01  -0.181250E-01  -0.262422E-01
  -0.347222E-01  -0.430339E-01  -0.505355E-01  -0.565533E-01  -0.604677E-01
  -0.617980E-01  -0.602734E-01  -0.558862E-01  -0.489176E-01  -0.399294E-01
  -0.297136E-01  -0.191987E-01  -0.931726E-02  -0.856585E-03   0.568123E-02
   0.101728E-01   0.128918E-01   0.144355E-01   0.155687E-01   0.170162E-01
   0.192566E-01   0.223747E-01   0.260214E-01   0.295004E-01   0.319693E-01
   0.327031E-01   0.313481E-01   0.280891E-01   0.236732E-01   0.192694E-01
   0.161934E-01   0.155650E-01   0.179913E-01   0.233666E-01   0.308494E-01
   0.390306E-01   0.462543E-01   0.510056E-01   0.522641E-01   0.497280E-01
   0.438507E-01   0.356856E-01   0.265874E-01   0.178588E-01   0.189051E-01
   0.143006E-01   0.906668E-02   0.357859E-02  -0.169645E-02  -0.625670E-02
  -0.960333E-02  -0.112653E-01  -0.108285E-01  -0.798620E-02  -0.261543E-02
   0.512899E-02   0.147314E-01   0.252781E-01   0.354991E-01   0.439065E-01
   0.490180E-01   0.496309E-01   0.450852E-01   0.354494E-01   0.215749E-01
   0.499040E-02  -0.123504E-01  -0.284188E-01  -0.414796E-01  -0.503941E-01
  -0.547858E-01  -0.550341E-01  -0.521048E-01  -0.472672E-01  -0.417786E-01
  -0.366197E-01  -0.323474E-01  -0.290951E-01  -0.267037E-01  -0.249306E-01
  -0.236592E-01  -0.230365E-01  -0.234861E-01  -0.255911E-01  -0.298777E-01
  -0.365690E-01  -0.453872E-01  -0.554762E-01  -0.654778E-01  -0.737559E-01
  -0.787185E-01  -0.791560E-01  -0.745124E-01  -0.650183E-01  -0.516553E-01
  -0.359615E-01  -0.197306E-01  -0.468037E-02   0.783084E-02   0.169796E-01
   0.225158E-01   0.246750E-01   0.240046E-01   0.211619E-01   0.167415E-01
   0.111706E-01   0.468914E-02  -0.259837E-02  -0.106286E-01  -0.192806E-01
  -0.283055E-01  -0.373020E-01  -0.457424E-01  -0.530336E-01  -0.585958E-01
  -0.619390E-01  -0.627219E-01  -0.607900E-01  -0.561923E-01  -0.491809E-01
  -0.401959E-01  -0.298339E-01  -0.187970E-01  -0.782076E-02   0.241538E-02
   0.113827E-01   0.187822E-01   0.245852E-01   0.290162E-01   0.324748E-01
   0.354072E-01   0.381610E-01   0.408621E-01   0.433573E-01   0.452463E-01
   0.460050E-01   0.451713E-01   0.425420E-01   0.383201E-01   0.331583E-01
   0.280722E-01   0.242336E-01   0.226902E-01   0.240836E-01   0.284460E-01
   0.351358E-01   0.429393E-01   0.503181E-01   0.557432E-01   0.580291E-01
   0.565833E-01   0.515059E-01   0.435213E-01   0.337647E-01   0.234908E-01
   0.243897E-01   0.184276E-01   0.119602E-01   0.554207E-02  -0.298562E-03
  -0.512327E-02  -0.859579E-02  -0.104577E-01  -0.104954E-01  -0.853094E-02
  -0.445608E-02   0.168868E-02   0.961338E-02   0.186956E-01   0.279581E-01
   0.361390E-01   0.418611E-01   0.438734E-01   0.413159E-01   0.339373E-01
   0.222053E-01   0.726937E-02  -0.922598E-02  -0.254394E-01  -0.396738E-01
  -0.506781E-01  -0.578360E-01  -0.612006E-01  -0.613730E-01  -0.592693E-01
  -0.558454E-01  -0.518632E-01  -0.477615E-01  -0.436627E-01  -0.395023E-01
  -0.352265E-01  -0.309848E-01  -0.272398E-01  -0.247482E-01  -0.244025E-01
  -0.269721E-01  -0.328173E-01  -0.416651E-01  -0.525215E-01  -0.637638E-01
  -0.734046E-01  -0.794728E-01  -0.804217E-01  -0.754637E-01  -0.647517E-01
  -0.493605E-01  -0.310773E-01  -0.120545E-01   0.558929E-02   0.201280E-01
   0.304679E-01   0.362299E-01   0.376743E-01   0.355103E-01   0.306525E-01
   0.239941E-01   0.162485E-01   0.788611E-02  -0.840534E-03  -0.980980E-02
  -0.189249E-01  -0.280261E-01  -0.368457E-01  -0.450122E-01  -0.520924E-01
  -0.576506E-01  -0.613040E-01  -0.627609E-01  -0.618379E-01  -0.584635E-01
  -0.526786E-01  -0.446412E-01  -0.346365E-01  -0.230854E-01  -0.105375E-01
   0.236134E-02   0.149309E-01   0.265402E-01   0.366922E-01   0.450870E-01
   0.516411E-01   0.564537E-01   0.597287E-01   0.616758E-01   0.624255E-01
   0.619895E-01   0.602859E-01   0.572262E-01   0.528365E-01   0.473723E-01
   0.413787E-01   0.356629E-01   0.311697E-01   0.287818E-01   0.290939E-01
   0.322231E-01   0.377150E-01   0.445808E-01   0.514670E-01   0.569213E-01
   0.596908E-01   0.589777E-01   0.545889E-01   0.469438E-01   0.369449E-01
   0.257522E-01   0.254471E-01   0.178740E-01   0.101490E-01   0.302094E-02
  -0.293854E-02  -0.740335E-02  -0.102761E-01  -0.116047E-01  -0.114740E-01
  -0.992098E-02  -0.691188E-02  -0.239483E-02   0.358731E-02   0.107659E-01
   0.185506E-01   0.260164E-01   0.319983E-01   0.352841E-01   0.348641E-01
   0.301736E-01   0.212585E-01   0.881391E-02  -0.592240E-02  -0.214003E-01
  -0.360538E-01  -0.485877E-01  -0.581814E-01  -0.645624E-01  -0.679377E-01
  -0.688181E-01  -0.677954E-01  -0.653494E-01  -0.617460E-01  -0.570569E-01
  -0.512891E-01  -0.445717E-01  -0.373272E-01  -0.303525E-01  -0.247608E-01
  -0.217790E-01  -0.224432E-01  -0.272700E-01  -0.360026E-01  -0.475132E-01
  -0.599114E-01  -0.708492E-01  -0.779653E-01  -0.793661E-01  -0.740306E-01
  -0.620422E-01  -0.445897E-01  -0.237411E-01  -0.204463E-02   0.179467E-01
   0.341182E-01   0.451084E-01   0.504406E-01   0.504623E-01   0.461304E-01
   0.387150E-01   0.295007E-01   0.195559E-01   0.960862E-02   0.360714E-04
  -0.905824E-02  -0.177220E-01  -0.260314E-01  -0.340014E-01  -0.415437E-01
  -0.484668E-01  -0.545011E-01  -0.593293E-01  -0.626094E-01  -0.639878E-01
  -0.631126E-01  -0.596589E-01  -0.533767E-01  -0.441603E-01  -0.321243E-01
  -0.176623E-01  -0.146384E-02   0.155292E-01   0.322273E-01   0.475419E-01
   0.605439E-01   0.705935E-01   0.774092E-01   0.810586E-01   0.818800E-01
   0.803613E-01   0.770163E-01   0.722973E-01   0.665674E-01   0.601346E-01
   0.533252E-01   0.465585E-01   0.403826E-01   0.354425E-01   0.323763E-01
   0.316615E-01   0.334547E-01   0.374785E-01   0.429982E-01   0.489088E-01
   0.539225E-01   0.568146E-01   0.566679E-01   0.530559E-01   0.461163E-01
   0.365021E-01   0.252246E-01   0.223609E-01   0.130124E-01   0.401874E-02
  -0.366170E-02  -0.941181E-02  -0.130340E-01  -0.147051E-01  -0.148328E-01
  -0.138666E-01  -0.121293E-01  -0.972678E-02  -0.656337E-02  -0.245802E-02
   0.268200E-02   0.869168E-02   0.150468E-01   0.208744E-01   0.250832E-01
   0.265868E-01   0.245579E-01   0.186432E-01   0.907533E-02  -0.335069E-02
  -0.174325E-01  -0.318023E-01  -0.451884E-01  -0.566255E-01  -0.655598E-01
  -0.718313E-01  -0.755541E-01  -0.769486E-01  -0.761929E-01  -0.733510E-01
  -0.684095E-01  -0.614091E-01  -0.526233E-01  -0.427112E-01  -0.327709E-01
  -0.242466E-01  -0.186845E-01  -0.173837E-01  -0.210281E-01  -0.294010E-01
  -0.412766E-01  -0.545386E-01  -0.665229E-01  -0.745184E-01  -0.763176E-01
  -0.706879E-01  -0.576523E-01  -0.385111E-01  -0.155999E-01   0.816022E-02
   0.298131E-01   0.468944E-01   0.578218E-01   0.620745E-01   0.601442E-01
   0.532925E-01   0.431938E-01   0.315568E-01   0.198119E-01   0.892112E-02
  -0.671836E-03  -0.896980E-02  -0.162740E-01  -0.230118E-01  -0.295849E-01
  -0.362640E-01  -0.431338E-01  -0.500780E-01  -0.567862E-01  -0.627718E-01
  -0.673971E-01  -0.699146E-01  -0.695361E-01  -0.655383E-01  -0.573977E-01
  -0.449353E-01  -0.284345E-01  -0.869586E-02   0.130016E-01   0.350393E-01
   0.556813E-01   0.733346E-01   0.867921E-01   0.954022E-01   0.991250E-01
   0.984687E-01   0.943260E-01   0.877608E-01   0.798010E-01   0.712922E-01
   0.628383E-01   0.548316E-01   0.475406E-01   0.412119E-01   0.361367E-01
   0.326517E-01   0.310680E-01   0.315516E-01   0.339983E-01   0.379542E-01
   0.426183E-01   0.469423E-01   0.498118E-01   0.502646E-01   0.476919E-01
   0.419680E-01   0.334756E-01   0.230223E-01   0.160862E-01   0.494340E-02
  -0.529190E-02  -0.134367E-01  -0.188073E-01  -0.213133E-01  -0.213933E-01
  -0.198180E-01  -0.174258E-01  -0.148708E-01  -0.124600E-01  -0.101232E-01
  -0.752047E-02  -0.424617E-02  -0.622177E-04   0.491810E-02   0.101563E-01
   0.147520E-01   0.176284E-01   0.177857E-01   0.145518E-01   0.775541E-02
  -0.222239E-02  -0.145309E-01  -0.280358E-01  -0.415497E-01  -0.540397E-01
  -0.647545E-01  -0.732466E-01  -0.793014E-01  -0.828162E-01  -0.836916E-01
  -0.817889E-01  -0.769822E-01  -0.692961E-01  -0.590808E-01  -0.471535E-01
  -0.348329E-01  -0.238218E-01  -0.159313E-01  -0.126967E-01  -0.149734E-01
  -0.226233E-01  -0.343900E-01  -0.480203E-01  -0.606309E-01  -0.692527E-01
  -0.714363E-01  -0.657788E-01  -0.522482E-01  -0.322238E-01  -0.824354E-02
   0.164872E-01   0.387093E-01   0.557086E-01   0.657696E-01   0.683953E-01
   0.642634E-01   0.549542E-01   0.425321E-01   0.290903E-01   0.163600E-01
   0.545959E-02  -0.318762E-02  -0.977901E-02  -0.149499E-01  -0.195424E-01
  -0.243840E-01  -0.301132E-01  -0.370686E-01  -0.452374E-01  -0.542478E-01
  -0.633941E-01  -0.716869E-01  -0.779353E-01  -0.808684E-01  -0.792994E-01
  -0.723240E-01  -0.595224E-01  -0.411240E-01  -0.180860E-01   0.795043E-02
   0.348401E-01   0.602277E-01   0.819053E-01   0.981579E-01   0.108022E+00
   0.111398E+00   0.108994E+00   0.102120E+00   0.923836E-01   0.813691E-01
   0.703770E-01   0.602770E-01   0.514958E-01   0.441210E-01   0.380677E-01
   0.332445E-01   0.296604E-01   0.274398E-01   0.267474E-01   0.276577E-01
   0.300201E-01   0.333782E-01   0.369782E-01   0.398755E-01   0.411170E-01
   0.399483E-01   0.359904E-01   0.293356E-01   0.205369E-01   0.802908E-02
  -0.474242E-02  -0.161255E-01  -0.247034E-01  -0.296889E-01  -0.310437E-01
  -0.294085E-01  -0.258694E-01  -0.216309E-01  -0.176907E-01  -0.146058E-01
  -0.124108E-01  -0.107036E-01  -0.886260E-02  -0.632456E-02  -0.283483E-02
   0.140490E-02   0.573464E-02   0.917744E-02   0.106793E-01   0.937537E-02
   0.480640E-02  -0.297383E-02  -0.134214E-01  -0.256381E-01  -0.385699E-01
  -0.512036E-01  -0.627028E-01  -0.724551E-01  -0.800326E-01  -0.851044E-01
  -0.873562E-01  -0.864698E-01  -0.821890E-01  -0.744654E-01  -0.636363E-01
  -0.505662E-01  -0.366771E-01  -0.238211E-01  -0.139896E-01  -0.890649E-02
  -0.959887E-02  -0.160564E-01  -0.270860E-01  -0.404241E-01  -0.531089E-01
  -0.620462E-01  -0.646478E-01  -0.593970E-01  -0.462045E-01  -0.264672E-01
  -0.281267E-02   0.214172E-01   0.428209E-01   0.585853E-01   0.669811E-01
   0.676079E-01   0.613483E-01   0.500667E-01   0.361380E-01   0.219289E-01
   0.934611E-02  -0.458537E-03  -0.718684E-02  -0.113061E-01  -0.138242E-01
  -0.159983E-01  -0.190460E-01  -0.239103E-01  -0.311046E-01  -0.406377E-01
  -0.520077E-01  -0.642459E-01  -0.760034E-01  -0.856768E-01  -0.915779E-01
  -0.921481E-01  -0.862013E-01  -0.731659E-01  -0.532765E-01  -0.276633E-01
   0.170480E-02   0.322365E-01   0.610736E-01   0.855252E-01   0.103495E+00
   0.113807E+00   0.116365E+00   0.112090E+00   0.102677E+00   0.902127E-01
   0.767553E-01   0.639745E-01   0.529310E-01   0.440316E-01   0.371505E-01
   0.318592E-01   0.276850E-01   0.243181E-01   0.217075E-01   0.200290E-01
   0.195477E-01   0.204334E-01   0.225963E-01   0.256046E-01   0.287154E-01
   0.310130E-01   0.316172E-01   0.298987E-01   0.256418E-01   0.191079E-01
  -0.262930E-03  -0.143029E-01  -0.266514E-01  -0.356604E-01  -0.403953E-01
  -0.407911E-01  -0.375936E-01  -0.321110E-01  -0.258469E-01  -0.201181E-01
  -0.157586E-01  -0.129848E-01  -0.114457E-01  -0.104333E-01  -0.917983E-02
  -0.715026E-02  -0.424531E-02  -0.859612E-03   0.221378E-02   0.399629E-02
   0.358567E-02   0.388578E-03  -0.573961E-02  -0.144786E-01  -0.251412E-01
  -0.368421E-01  -0.486760E-01  -0.598497E-01  -0.697328E-01  -0.778300E-01
  -0.837074E-01  -0.869249E-01  -0.870266E-01  -0.836170E-01  -0.765167E-01
  -0.659517E-01  -0.527072E-01  -0.381704E-01  -0.242125E-01  -0.129010E-01
  -0.608831E-02  -0.496708E-02  -0.970796E-02  -0.192885E-01  -0.315823E-01
  -0.437151E-01  -0.526254E-01  -0.557092E-01  -0.514003E-01  -0.395446E-01
  -0.214749E-01   0.238083E-03   0.223039E-01   0.413805E-01   0.547383E-01
   0.607705E-01   0.592413E-01   0.512312E-01   0.388092E-01   0.245252E-01
   0.108511E-01  -0.304194E-03  -0.790660E-02  -0.118908E-01  -0.130445E-01
  -0.127378E-01  -0.125769E-01  -0.140627E-01  -0.183145E-01  -0.258935E-01
  -0.367280E-01  -0.501256E-01  -0.648503E-01  -0.792479E-01  -0.914099E-01
  -0.993776E-01  -0.101382E+00  -0.961077E-01  -0.829444E-01  -0.621870E-01
  -0.351203E-01  -0.394989E-02   0.284401E-01   0.588806E-01   0.843994E-01
   0.102698E+00   0.112520E+00   0.113831E+00   0.107757E+00   0.963048E-01
   0.819205E-01   0.669947E-01   0.534314E-01   0.423730E-01   0.341372E-01
   0.283578E-01   0.242722E-01   0.210613E-01   0.181414E-01   0.153287E-01
   0.128417E-01   0.111550E-01   0.107649E-01   0.119482E-01   0.145936E-01
   0.181596E-01   0.217711E-01   0.244243E-01   0.252380E-01   0.236794E-01
   0.196994E-01  -0.743456E-02  -0.222108E-01  -0.352451E-01  -0.446770E-01
  -0.493869E-01  -0.491945E-01  -0.448320E-01  -0.377047E-01  -0.295115E-01
  -0.218288E-01  -0.157671E-01  -0.117843E-01  -0.969265E-02  -0.883978E-02
  -0.839750E-02  -0.766814E-02  -0.631804E-02  -0.447726E-02  -0.268758E-02
  -0.172732E-02  -0.237528E-02  -0.518929E-02  -0.103630E-01  -0.176951E-01
  -0.266650E-01  -0.365771E-01  -0.467160E-01  -0.564580E-01  -0.653069E-01
  -0.728545E-01  -0.786990E-01  -0.823736E-01  -0.833365E-01  -0.810527E-01
  -0.751609E-01  -0.656823E-01  -0.531989E-01  -0.389254E-01  -0.246192E-01
  -0.123154E-01  -0.392734E-02  -0.799551E-03  -0.332993E-02  -0.107695E-01
  -0.212753E-01  -0.322286E-01  -0.407631E-01  -0.443867E-01  -0.415512E-01
  -0.320297E-01  -0.170025E-01   0.117275E-02   0.194592E-01   0.347882E-01
   0.447040E-01   0.478564E-01   0.442306E-01   0.350729E-01   0.225447E-01
   0.919896E-02  -0.258880E-02  -0.111029E-01  -0.155844E-01  -0.162946E-01
  -0.143588E-01  -0.114499E-01  -0.939993E-02  -0.982913E-02  -0.138583E-01
  -0.219410E-01  -0.338163E-01  -0.485601E-01  -0.647049E-01  -0.804011E-01
  -0.936064E-01  -0.102298E+00  -0.104709E+00  -0.995753E-01  -0.863735E-01
  -0.654994E-01  -0.383419E-01  -0.720498E-02   0.249412E-01   0.548611E-01
   0.795453E-01   0.966997E-01   0.105126E+00   0.104905E+00   0.973311E-01
   0.846092E-01   0.693811E-01   0.541890E-01   0.410031E-01   0.309213E-01
   0.241007E-01   0.199221E-01   0.173251E-01   0.152116E-01   0.128015E-01
   0.984717E-02   0.665600E-02   0.393074E-02   0.248771E-02   0.294591E-02
   0.548286E-02   0.972907E-02   0.148284E-01   0.196426E-01   0.230365E-01
   0.241625E-01   0.226653E-01  -0.126031E-01  -0.274630E-01  -0.408110E-01
  -0.506160E-01  -0.555514E-01  -0.552426E-01  -0.502863E-01  -0.420464E-01
  -0.322899E-01  -0.227635E-01  -0.148218E-01  -0.919768E-02  -0.595839E-02
  -0.463946E-02  -0.449882E-02  -0.480605E-02  -0.507973E-02  -0.521026E-02
  -0.544536E-02  -0.625992E-02  -0.816471E-02  -0.115223E-01  -0.164293E-01
  -0.226951E-01  -0.299133E-01  -0.375872E-01  -0.452578E-01  -0.525818E-01
  -0.593326E-01  -0.653289E-01  -0.703251E-01  -0.739208E-01  -0.755405E-01
  -0.745166E-01  -0.702696E-01  -0.625418E-01  -0.516101E-01  -0.384003E-01
  -0.244398E-01  -0.116313E-01  -0.188030E-02   0.334043E-02   0.337841E-02
  -0.136964E-02  -0.946500E-02  -0.186898E-01  -0.265180E-01  -0.306873E-01
  -0.297343E-01  -0.233567E-01  -0.125065E-01   0.812764E-03   0.140016E-01
   0.244596E-01   0.301764E-01   0.301731E-01   0.246926E-01   0.150978E-01
   0.351530E-02  -0.768138E-02  -0.164164E-01  -0.213557E-01  -0.221540E-01
  -0.194644E-01  -0.147292E-01  -0.982328E-02  -0.664166E-02  -0.672749E-02
  -0.110077E-01  -0.196680E-01  -0.321614E-01  -0.473171E-01  -0.635078E-01
  -0.788397E-01  -0.913453E-01  -0.991756E-01  -0.100795E+00  -0.951795E-01
  -0.820050E-01  -0.617896E-01  -0.359484E-01  -0.671640E-02   0.230825E-01
   0.504085E-01   0.724673E-01   0.871728E-01   0.935088E-01   0.917008E-01
   0.831461E-01   0.701076E-01   0.552342E-01   0.410196E-01   0.293254E-01
   0.210811E-01   0.162270E-01   0.139014E-01   0.128109E-01   0.116744E-01
   0.961868E-02   0.641731E-02   0.251907E-02  -0.113263E-02  -0.342499E-02
  -0.344550E-02  -0.786855E-03   0.429860E-02   0.109341E-01   0.178278E-01
   0.235921E-01   0.270824E-01   0.276643E-01  -0.155177E-01  -0.297564E-01
  -0.429712E-01  -0.530255E-01  -0.583914E-01  -0.584454E-01  -0.535441E-01
  -0.448772E-01  -0.341444E-01  -0.231531E-01  -0.134403E-01  -0.601107E-02
  -0.124471E-02   0.103175E-02   0.134677E-02   0.339463E-03  -0.145539E-02
  -0.373350E-02  -0.643531E-02  -0.966403E-02  -0.135536E-01  -0.181440E-01
  -0.233133E-01  -0.287886E-01  -0.342273E-01  -0.393317E-01  -0.439449E-01
  -0.480854E-01  -0.518983E-01  -0.555337E-01  -0.589968E-01  -0.620252E-01
  -0.640535E-01  -0.642945E-01  -0.619340E-01  -0.563927E-01  -0.475794E-01
  -0.360529E-01  -0.230272E-01  -0.101930E-01   0.615414E-03   0.783439E-02
   0.105586E-01   0.879519E-02   0.350451E-02  -0.359638E-02  -0.104302E-01
  -0.150604E-01  -0.161699E-01  -0.133921E-01  -0.740426E-02   0.244143E-03
   0.752692E-02   0.124590E-01   0.136026E-01   0.104316E-01   0.346083E-02
  -0.588745E-02  -0.156431E-01  -0.237753E-01  -0.286827E-01  -0.295643E-01
  -0.265868E-01  -0.208190E-01  -0.139651E-01  -0.797336E-02  -0.462297E-02
  -0.518103E-02  -0.101955E-01  -0.194455E-01  -0.320296E-01  -0.465455E-01
  -0.613052E-01  -0.745406E-01  -0.845761E-01  -0.899680E-01  -0.896254E-01
  -0.829264E-01  -0.698318E-01  -0.509768E-01  -0.277068E-01  -0.201416E-02
   0.236493E-01   0.466825E-01   0.647287E-01   0.760773E-01   0.799818E-01
   0.768098E-01   0.679726E-01   0.556348E-01   0.422616E-01   0.301082E-01
   0.207711E-01   0.149141E-01   0.122336E-01   0.116660E-01   0.117765E-01
   0.112195E-01   0.914389E-02   0.543469E-02   0.729026E-03  -0.378972E-02
  -0.675533E-02  -0.703304E-02  -0.406674E-02   0.193575E-02   0.100268E-01
   0.187406E-01   0.264466E-01   0.317376E-01   0.337491E-01  -0.165553E-01
  -0.294870E-01  -0.420717E-01  -0.521550E-01  -0.580471E-01  -0.588574E-01
  -0.546322E-01  -0.462766E-01  -0.352968E-01  -0.234420E-01  -0.123439E-01
  -0.323950E-02   0.316729E-02   0.669778E-02   0.757479E-02   0.624359E-02
   0.320206E-02  -0.111024E-02  -0.634405E-02  -0.122059E-01  -0.183933E-01
  -0.245453E-01  -0.302412E-01  -0.350610E-01  -0.386882E-01  -0.410167E-01
  -0.422138E-01  -0.427038E-01  -0.430578E-01  -0.438146E-01  -0.452799E-01
  -0.473698E-01  -0.495570E-01  -0.509518E-01  -0.505122E-01  -0.473336E-01
  -0.409419E-01  -0.315019E-01  -0.198743E-01  -0.748802E-02   0.394897E-02
   0.128333E-01   0.180446E-01   0.192152E-01   0.168152E-01   0.120215E-01
   0.640454E-02   0.151077E-02  -0.154340E-02  -0.235693E-02  -0.132809E-02
   0.486611E-03   0.170039E-02   0.102011E-02  -0.235228E-02  -0.845331E-02
  -0.165021E-01  -0.250723E-01  -0.324458E-01  -0.370541E-01  -0.378887E-01
  -0.347731E-01  -0.284277E-01  -0.203169E-01  -0.123213E-01  -0.632620E-02
  -0.382650E-02  -0.564227E-02  -0.117975E-01  -0.215705E-01  -0.336788E-01
  -0.465352E-01  -0.585050E-01  -0.681107E-01  -0.741603E-01  -0.758070E-01
  -0.725668E-01  -0.643298E-01  -0.513832E-01  -0.344469E-01  -0.146930E-01
   0.628615E-02   0.265980E-01   0.442687E-01   0.575386E-01   0.651775E-01
   0.667434E-01   0.627054E-01   0.543819E-01   0.436873E-01   0.327349E-01
   0.233860E-01   0.168595E-01   0.135012E-01   0.127773E-01   0.134952E-01
   0.141915E-01   0.135832E-01   0.109568E-01   0.638783E-02   0.732663E-03
  -0.460597E-02  -0.807190E-02  -0.839757E-02  -0.497319E-02   0.195724E-02
   0.113238E-01   0.214721E-01   0.305501E-01   0.369375E-01   0.396067E-01
  -0.165516E-01  -0.275700E-01  -0.390064E-01  -0.487943E-01  -0.551544E-01
  -0.569543E-01  -0.539033E-01  -0.465492E-01  -0.360993E-01  -0.241288E-01
  -0.122586E-01  -0.188258E-02   0.600524E-02   0.108650E-01   0.125673E-01
   0.112937E-01   0.742852E-02   0.147947E-02  -0.596068E-02  -0.142217E-01
  -0.225606E-01  -0.301932E-01  -0.363707E-01  -0.404974E-01  -0.422620E-01
  -0.417392E-01  -0.394184E-01  -0.361316E-01  -0.328795E-01  -0.305911E-01
  -0.298735E-01  -0.308238E-01  -0.329620E-01  -0.353151E-01  -0.366427E-01
  -0.357518E-01  -0.318221E-01  -0.246521E-01  -0.147574E-01  -0.328878E-02
   0.821487E-02   0.181741E-01   0.253274E-01   0.290036E-01   0.292359E-01
   0.266899E-01   0.224271E-01   0.175761E-01   0.130074E-01   0.910582E-02
   0.570782E-02   0.221917E-02  -0.212259E-02  -0.792261E-02  -0.153407E-01
  -0.239325E-01  -0.326756E-01  -0.401809E-01  -0.450375E-01  -0.461965E-01
  -0.432869E-01  -0.367742E-01  -0.279116E-01  -0.184949E-01  -0.104800E-01
  -0.556203E-02  -0.481939E-02  -0.850828E-02  -0.160473E-01  -0.261815E-01
  -0.372703E-01  -0.476163E-01  -0.557527E-01  -0.606296E-01  -0.616783E-01
  -0.587691E-01  -0.521112E-01  -0.421453E-01  -0.294734E-01  -0.148391E-01
   0.856228E-03   0.165411E-01   0.310064E-01   0.430130E-01   0.514711E-01
   0.556570E-01   0.554061E-01   0.512133E-01   0.441914E-01   0.358744E-01
   0.278983E-01   0.216344E-01   0.178728E-01   0.166454E-01   0.172469E-01
   0.184562E-01   0.189052E-01   0.174955E-01   0.137482E-01   0.798507E-02
   0.128577E-02  -0.477221E-02  -0.852475E-02  -0.867258E-02  -0.465112E-02
   0.318180E-02   0.135912E-01   0.247317E-01   0.345652E-01   0.413218E-01
   0.438876E-01  -0.165107E-01  -0.251302E-01  -0.349096E-01  -0.439847E-01
  -0.505865E-01  -0.534078E-01  -0.518408E-01  -0.460460E-01  -0.368584E-01
  -0.255765E-01  -0.136980E-01  -0.267031E-02   0.629879E-02   0.123485E-01
   0.149987E-01   0.141346E-01   0.997056E-02   0.301393E-02  -0.596785E-02
  -0.159887E-01  -0.259129E-01  -0.345669E-01  -0.408942E-01  -0.441323E-01
  -0.439729E-01  -0.406585E-01  -0.349761E-01  -0.281290E-01  -0.215020E-01
  -0.163632E-01  -0.135746E-01  -0.133810E-01  -0.153394E-01  -0.184123E-01
  -0.212092E-01  -0.223212E-01  -0.206648E-01  -0.157495E-01  -0.780020E-02
   0.229444E-02   0.131926E-01   0.234104E-01   0.316492E-01   0.370535E-01
   0.393352E-01   0.387386E-01   0.358692E-01   0.314461E-01   0.260592E-01
   0.200089E-01   0.132761E-01   0.563159E-02  -0.315652E-02  -0.130872E-01
  -0.237486E-01  -0.342664E-01  -0.434123E-01  -0.498560E-01  -0.524994E-01
  -0.508006E-01  -0.449922E-01  -0.361234E-01  -0.258995E-01  -0.163499E-01
  -0.940046E-02  -0.645742E-02  -0.810470E-02  -0.139896E-01  -0.229210E-01
  -0.331482E-01  -0.427449E-01  -0.499989E-01  -0.537133E-01  -0.533582E-01
  -0.490549E-01  -0.414243E-01  -0.313628E-01  -0.198217E-01  -0.765025E-02
   0.446563E-02   0.159784E-01   0.264070E-01   0.352713E-01   0.420796E-01
   0.463894E-01   0.479266E-01   0.467188E-01   0.431845E-01   0.381263E-01
   0.326056E-01   0.277165E-01   0.243147E-01   0.227809E-01   0.228964E-01
   0.238826E-01   0.246081E-01   0.239190E-01   0.210016E-01   0.156765E-01
   0.853018E-02   0.837272E-03  -0.571931E-02  -0.946299E-02  -0.916571E-02
  -0.439919E-02   0.430192E-02   0.155127E-01   0.272122E-01   0.372262E-01
   0.437077E-01   0.455367E-01  -0.172695E-01  -0.231469E-01  -0.308037E-01
  -0.386890E-01  -0.451606E-01  -0.488348E-01  -0.488484E-01  -0.449875E-01
  -0.376773E-01  -0.278582E-01  -0.167953E-01  -0.587105E-02   0.360104E-02
   0.105206E-01   0.141012E-01   0.139354E-01   0.100335E-01   0.283870E-02
  -0.679026E-02  -0.176432E-01  -0.282814E-01  -0.372217E-01  -0.431622E-01
  -0.452133E-01  -0.430840E-01  -0.371704E-01  -0.285146E-01  -0.186245E-01
  -0.918339E-02  -0.170745E-02   0.277140E-02   0.392269E-02   0.217940E-02
  -0.137290E-02  -0.525491E-02  -0.793845E-02  -0.819378E-02  -0.535602E-02
   0.550786E-03   0.885507E-02   0.184248E-01   0.279432E-01   0.361963E-01
   0.422973E-01   0.457951E-01   0.466519E-01   0.451141E-01   0.415308E-01
   0.361895E-01   0.292266E-01   0.206442E-01   0.104281E-01  -0.127926E-02
  -0.140155E-01  -0.269157E-01  -0.387578E-01  -0.481484E-01  -0.538140E-01
  -0.549266E-01  -0.513731E-01  -0.438838E-01  -0.339684E-01  -0.236566E-01
  -0.150928E-01  -0.100784E-01  -0.967228E-02  -0.139498E-01  -0.219821E-01
  -0.320423E-01  -0.419872E-01  -0.497200E-01  -0.536197E-01  -0.528385E-01
  -0.474028E-01  -0.381120E-01  -0.262782E-01  -0.133901E-01  -0.794037E-03
   0.105281E-01   0.200427E-01   0.276145E-01   0.333649E-01   0.375068E-01
   0.402164E-01   0.415862E-01   0.416620E-01   0.405344E-01   0.384327E-01
   0.357666E-01   0.330836E-01   0.309400E-01   0.297247E-01   0.294957E-01
   0.298970E-01   0.302009E-01   0.294854E-01   0.269075E-01   0.220008E-01
   0.149045E-01   0.644542E-02  -0.197038E-02  -0.864422E-02  -0.119873E-01
  -0.109361E-01  -0.526949E-02   0.426378E-02   0.160496E-01   0.279277E-01
   0.376505E-01   0.433706E-01   0.440369E-01  -0.192104E-01  -0.221526E-01
  -0.273022E-01  -0.335168E-01  -0.393985E-01  -0.436025E-01  -0.451008E-01
  -0.433542E-01  -0.383748E-01  -0.306909E-01  -0.212393E-01  -0.112173E-01
  -0.191999E-02   0.542122E-02   0.978945E-02   0.105180E-01   0.740068E-02
   0.761781E-03  -0.853695E-02  -0.191701E-01  -0.295120E-01  -0.378783E-01
  -0.428113E-01  -0.433549E-01  -0.392587E-01  -0.310575E-01  -0.199946E-01
  -0.779600E-02   0.366458E-02   0.127389E-01   0.183311E-01   0.201045E-01
   0.185194E-01   0.146966E-01   0.101400E-01   0.639024E-02   0.469115E-02
   0.574758E-02   0.962545E-02   0.158054E-01   0.233617E-01   0.312077E-01
   0.383366E-01   0.439936E-01   0.477438E-01   0.494326E-01   0.490715E-01
   0.467034E-01   0.423047E-01   0.357688E-01   0.269808E-01   0.159634E-01
   0.304015E-02  -0.110483E-01  -0.251343E-01  -0.377479E-01  -0.473704E-01
  -0.527610E-01  -0.532799E-01  -0.491139E-01  -0.413324E-01  -0.317378E-01
  -0.225285E-01  -0.158413E-01  -0.132805E-01  -0.155449E-01  -0.222501E-01
  -0.319944E-01  -0.426560E-01  -0.518547E-01  -0.574657E-01  -0.580653E-01
  -0.532023E-01  -0.434398E-01  -0.301691E-01  -0.152542E-01  -0.605349E-03
   0.122088E-01   0.222199E-01   0.291421E-01   0.332802E-01   0.353150E-01
   0.360434E-01   0.361529E-01   0.360901E-01   0.360419E-01   0.360101E-01
   0.359299E-01   0.357724E-01   0.355864E-01   0.354622E-01   0.354365E-01
   0.353849E-01   0.349591E-01   0.336137E-01   0.307357E-01   0.258520E-01
   0.188550E-01   0.101698E-01   0.793223E-03  -0.783036E-02  -0.140881E-01
  -0.165723E-01  -0.144549E-01  -0.776098E-02   0.254400E-02   0.146881E-01
   0.264296E-01   0.355201E-01   0.401851E-01   0.395030E-01  -0.221063E-01
  -0.220710E-01  -0.244533E-01  -0.285863E-01  -0.334165E-01  -0.377524E-01
  -0.405057E-01  -0.408843E-01  -0.385142E-01  -0.334865E-01  -0.263372E-01
  -0.179709E-01  -0.954068E-02  -0.229133E-02   0.262264E-02   0.432802E-02
   0.240737E-02  -0.297677E-02  -0.110426E-01  -0.204604E-01  -0.295406E-01
  -0.365163E-01  -0.398719E-01  -0.386510E-01  -0.326701E-01  -0.225847E-01
  -0.978169E-02   0.388661E-02   0.164695E-01   0.263060E-01   0.323454E-01
   0.343258E-01   0.327757E-01   0.288420E-01   0.239955E-01   0.196889E-01
   0.170529E-01   0.166999E-01   0.186712E-01   0.225250E-01   0.275237E-01
   0.328560E-01   0.378262E-01   0.419615E-01   0.450144E-01   0.468797E-01
   0.474669E-01   0.465893E-01   0.439195E-01   0.390417E-01   0.315929E-01
   0.214558E-01   0.893607E-02  -0.513932E-02  -0.194580E-01  -0.324058E-01
  -0.423721E-01  -0.481105E-01  -0.490636E-01  -0.455618E-01  -0.388285E-01
  -0.307725E-01  -0.235999E-01  -0.193299E-01  -0.193253E-01  -0.239553E-01
  -0.324768E-01  -0.431700E-01  -0.537037E-01  -0.616447E-01  -0.649930E-01
  -0.626136E-01  -0.544664E-01  -0.415823E-01  -0.258009E-01  -0.934138E-02
   0.568220E-02   0.176822E-01   0.258598E-01   0.302589E-01   0.316197E-01
   0.310911E-01   0.298921E-01   0.290147E-01   0.290409E-01   0.301015E-01
   0.319627E-01   0.341878E-01   0.363092E-01   0.379494E-01   0.388618E-01
   0.388941E-01   0.379099E-01   0.357215E-01   0.320798E-01   0.267431E-01
   0.196144E-01   0.108992E-01   0.122238E-02  -0.835790E-02  -0.164731E-01
  -0.216968E-01  -0.228753E-01  -0.194528E-01  -0.116980E-01  -0.755869E-03
   0.115075E-01   0.228457E-01   0.310863E-01   0.345901E-01   0.326051E-01
  -0.251460E-01  -0.222445E-01  -0.217706E-01  -0.235600E-01  -0.269729E-01
  -0.310657E-01  -0.347898E-01  -0.371840E-01  -0.375377E-01  -0.355085E-01
  -0.311884E-01  -0.251073E-01  -0.181705E-01  -0.115263E-01  -0.637310E-02
  -0.372999E-02  -0.420850E-02  -0.783644E-02  -0.139815E-01  -0.214085E-01
  -0.284756E-01  -0.334412E-01  -0.348211E-01  -0.317159E-01  -0.240284E-01
  -0.125151E-01   0.135010E-02   0.156721E-01   0.285231E-01   0.383326E-01
   0.441864E-01   0.459665E-01   0.443043E-01   0.403689E-01   0.355537E-01
   0.311450E-01   0.280584E-01   0.267031E-01   0.269954E-01   0.284984E-01
   0.306315E-01   0.328779E-01   0.349234E-01   0.366887E-01   0.382522E-01
   0.396994E-01   0.409599E-01   0.416978E-01   0.413051E-01   0.390157E-01
   0.341178E-01   0.262054E-01   0.153937E-01   0.242400E-02  -0.113909E-01
  -0.243855E-01  -0.348845E-01  -0.415920E-01  -0.439241E-01  -0.421971E-01
  -0.376068E-01  -0.319910E-01  -0.274204E-01  -0.257098E-01  -0.279679E-01
  -0.342983E-01  -0.437315E-01  -0.544108E-01  -0.639955E-01  -0.701858E-01
  -0.712456E-01  -0.663967E-01  -0.559916E-01  -0.414240E-01  -0.248049E-01
  -0.848777E-02   0.544001E-02   0.155741E-01   0.214256E-01   0.234239E-01
   0.227065E-01   0.207658E-01   0.190522E-01   0.186386E-01   0.200214E-01
   0.230933E-01   0.272687E-01   0.317061E-01   0.355485E-01   0.381137E-01
   0.389873E-01   0.380148E-01   0.352219E-01   0.307156E-01   0.246181E-01
   0.170685E-01   0.829196E-02  -0.129519E-02  -0.109994E-01  -0.198378E-01
  -0.266372E-01  -0.302426E-01  -0.297943E-01  -0.250018E-01  -0.163285E-01
  -0.501989E-02   0.705636E-02   0.177399E-01   0.250070E-01   0.273999E-01
   0.243480E-01  -0.271396E-01  -0.216439E-01  -0.184382E-01  -0.178422E-01
  -0.196553E-01  -0.232433E-01  -0.276787E-01  -0.319138E-01  -0.349645E-01
  -0.360860E-01  -0.349169E-01  -0.315652E-01  -0.266132E-01  -0.210258E-01
  -0.159647E-01  -0.125368E-01  -0.115239E-01  -0.131589E-01  -0.170087E-01
  -0.220072E-01  -0.266462E-01  -0.292912E-01  -0.285534E-01  -0.236272E-01
  -0.145081E-01  -0.202908E-02   0.122975E-01   0.265986E-01   0.390413E-01
   0.482148E-01   0.534013E-01   0.546690E-01   0.527741E-01   0.489075E-01
   0.443608E-01   0.402086E-01   0.370896E-01   0.351386E-01   0.340753E-01
   0.334062E-01   0.326677E-01   0.316267E-01   0.303742E-01   0.292816E-01
   0.288364E-01   0.294125E-01   0.310550E-01   0.333537E-01   0.354596E-01
   0.362508E-01   0.346121E-01   0.297538E-01   0.214784E-01   0.103126E-01
  -0.254226E-02  -0.154437E-01  -0.266740E-01  -0.348497E-01  -0.392686E-01
  -0.400996E-01  -0.383595E-01  -0.356717E-01  -0.338623E-01  -0.344882E-01
  -0.384183E-01  -0.455738E-01  -0.548993E-01  -0.645780E-01  -0.724437E-01
  -0.764898E-01  -0.753515E-01  -0.686421E-01  -0.570595E-01  -0.422366E-01
  -0.263742E-01  -0.117476E-01  -0.210681E-03   0.718443E-02   0.103607E-01
   0.101511E-01   0.802243E-02   0.566784E-02   0.457758E-02   0.569672E-02
   0.924776E-02   0.147479E-01   0.211970E-01   0.273679E-01   0.321125E-01
   0.346000E-01   0.344351E-01   0.316454E-01   0.265689E-01   0.196988E-01
   0.115493E-01   0.258851E-02  -0.674785E-02  -0.159832E-01  -0.245175E-01
  -0.315899E-01  -0.363311E-01  -0.379127E-01  -0.357665E-01  -0.298111E-01
  -0.206095E-01  -0.939274E-02   0.208536E-02   0.118460E-01   0.180768E-01
   0.195226E-01   0.157761E-01  -0.268519E-01  -0.192033E-01  -0.136299E-01
  -0.108705E-01  -0.111412E-01  -0.141369E-01  -0.191052E-01  -0.249831E-01
  -0.305849E-01  -0.348178E-01  -0.368923E-01  -0.364872E-01  -0.338255E-01
  -0.296341E-01  -0.249800E-01  -0.210101E-01  -0.186512E-01  -0.183422E-01
  -0.198758E-01  -0.223993E-01  -0.245888E-01  -0.249622E-01  -0.222555E-01
  -0.157665E-01  -0.557089E-02   0.745017E-02   0.217841E-01   0.356200E-01
   0.472542E-01   0.554622E-01   0.597384E-01   0.603462E-01   0.581704E-01
   0.544235E-01   0.502937E-01   0.466378E-01   0.438047E-01   0.416328E-01
   0.396121E-01   0.371511E-01   0.338577E-01   0.297417E-01   0.252714E-01
   0.212620E-01   0.186280E-01   0.180736E-01   0.198175E-01   0.234394E-01
   0.279042E-01   0.317679E-01   0.335159E-01   0.319460E-01   0.264914E-01
   0.173932E-01   0.567073E-02  -0.710877E-02  -0.192049E-01  -0.291270E-01
  -0.359950E-01  -0.397422E-01  -0.411051E-01  -0.414004E-01  -0.421452E-01
  -0.446200E-01  -0.494879E-01  -0.565732E-01  -0.648603E-01  -0.727175E-01
  -0.782935E-01  -0.799852E-01  -0.768592E-01  -0.689168E-01  -0.571323E-01
  -0.432531E-01  -0.294078E-01  -0.176224E-01  -0.936288E-02  -0.522044E-02
  -0.481445E-02  -0.693384E-02  -0.987567E-02  -0.118901E-01  -0.116168E-01
  -0.840306E-02  -0.243042E-02   0.537186E-02   0.135902E-01   0.206871E-01
   0.253592E-01   0.268006E-01   0.248158E-01   0.197710E-01   0.124207E-01
   0.367858E-02  -0.559099E-02  -0.147014E-01  -0.231657E-01  -0.306288E-01
  -0.367574E-01  -0.411506E-01  -0.433238E-01  -0.427902E-01  -0.392227E-01
  -0.326466E-01  -0.235902E-01  -0.131273E-01  -0.277218E-02   0.576871E-02
   0.109379E-01   0.116771E-01   0.769211E-02  -0.233741E-01  -0.141834E-01
  -0.684435E-02  -0.240903E-02  -0.144181E-02  -0.394541E-02  -0.936545E-02
  -0.166814E-01  -0.245809E-01  -0.316971E-01  -0.368709E-01  -0.393839E-01
  -0.391042E-01  -0.365014E-01  -0.325156E-01  -0.283007E-01  -0.249031E-01
  -0.229574E-01  -0.224852E-01  -0.228600E-01  -0.229557E-01  -0.214488E-01
  -0.171940E-01  -0.957175E-02   0.129274E-02   0.145038E-01   0.285758E-01
   0.417734E-01   0.525187E-01   0.597534E-01   0.631561E-01   0.631572E-01
   0.607524E-01   0.571757E-01   0.535300E-01   0.504869E-01   0.481422E-01
   0.460667E-01   0.435301E-01   0.398247E-01   0.345843E-01   0.279944E-01
   0.208243E-01   0.142634E-01   0.960520E-02   0.786810E-02   0.946313E-02
   0.140091E-01   0.203538E-01   0.268041E-01   0.315080E-01   0.328908E-01
   0.300297E-01   0.228688E-01   0.122178E-01  -0.462598E-03  -0.134319E-01
  -0.250973E-01  -0.343851E-01  -0.409598E-01  -0.452376E-01  -0.481928E-01
  -0.510178E-01  -0.547286E-01  -0.598272E-01  -0.661146E-01  -0.727062E-01
  -0.782494E-01  -0.812859E-01  -0.806632E-01  -0.758834E-01  -0.672937E-01
  -0.560623E-01  -0.439391E-01  -0.328596E-01  -0.244892E-01  -0.198268E-01
  -0.189683E-01  -0.210944E-01  -0.246863E-01  -0.279152E-01  -0.291062E-01
  -0.271583E-01  -0.218143E-01  -0.137162E-01  -0.423614E-02   0.486588E-02
   0.118641E-01   0.154587E-01   0.150395E-01   0.107641E-01   0.344614E-02
  -0.569811E-02  -0.153634E-01  -0.244354E-01  -0.321654E-01  -0.382039E-01
  -0.425076E-01  -0.451727E-01  -0.462676E-01  -0.457339E-01  -0.433950E-01
  -0.390701E-01  -0.327507E-01  -0.247697E-01  -0.158900E-01  -0.726301E-02
  -0.248175E-03   0.387080E-02   0.419751E-02   0.473543E-03  -0.164289E-01
  -0.645680E-02   0.184776E-02   0.725594E-02   0.895832E-02   0.669980E-02
   0.839188E-03  -0.768953E-02  -0.175238E-01  -0.271132E-01  -0.350146E-01
  -0.401785E-01  -0.421576E-01  -0.411771E-01  -0.380417E-01  -0.338917E-01
  -0.298693E-01  -0.267837E-01  -0.248694E-01  -0.237108E-01  -0.223615E-01
  -0.196300E-01  -0.144523E-01  -0.624595E-02   0.486109E-02   0.179963E-01
   0.317191E-01   0.443612E-01   0.544339E-01   0.609870E-01   0.638155E-01
   0.634563E-01   0.609783E-01   0.576333E-01   0.544725E-01   0.520459E-01
   0.502755E-01   0.485376E-01   0.459293E-01   0.416328E-01   0.352654E-01
   0.271025E-01   0.181000E-01   0.970071E-02   0.347307E-02   0.682902E-03
   0.191724E-02   0.686925E-02   0.143482E-01   0.225172E-01   0.292995E-01
   0.328477E-01   0.319567E-01   0.263138E-01   0.165280E-01   0.393750E-02
  -0.974641E-02  -0.228616E-01  -0.341698E-01  -0.430899E-01  -0.497357E-01
  -0.547590E-01  -0.590528E-01  -0.634045E-01  -0.682010E-01  -0.732704E-01
  -0.779066E-01  -0.810693E-01  -0.817030E-01  -0.790857E-01  -0.731046E-01
  -0.643774E-01  -0.541766E-01  -0.441666E-01  -0.360181E-01  -0.309964E-01
  -0.296331E-01  -0.315722E-01  -0.356377E-01  -0.401114E-01  -0.431570E-01
  -0.432832E-01  -0.397279E-01  -0.326649E-01  -0.231778E-01  -0.130077E-01
  -0.413962E-02   0.166532E-02   0.327399E-02   0.419788E-03  -0.627737E-02
  -0.155047E-01  -0.256018E-01  -0.349575E-01  -0.423516E-01  -0.471549E-01
  -0.493477E-01  -0.493731E-01  -0.478869E-01  -0.454936E-01  -0.425554E-01
  -0.391313E-01  -0.350570E-01  -0.301282E-01  -0.243143E-01  -0.179199E-01
  -0.116292E-01  -0.640513E-02  -0.326742E-02  -0.301204E-02  -0.595955E-02
  -0.652240E-02   0.336857E-02   0.117224E-01   0.172837E-01   0.191206E-01
   0.168008E-01   0.105059E-01   0.104734E-02  -0.102403E-01  -0.217248E-01
  -0.317837E-01  -0.391270E-01  -0.430563E-01  -0.435871E-01  -0.413956E-01
  -0.375958E-01  -0.334016E-01  -0.297677E-01  -0.271102E-01  -0.251911E-01
  -0.232050E-01  -0.200447E-01  -0.146712E-01  -0.647862E-02   0.445860E-02
   0.173313E-01   0.307569E-01   0.431123E-01   0.529411E-01   0.593180E-01
   0.620607E-01   0.617290E-01   0.594121E-01   0.563713E-01   0.536470E-01
   0.517507E-01   0.505369E-01   0.492923E-01   0.470171E-01   0.428093E-01
   0.362344E-01   0.275638E-01   0.178033E-01   0.849457E-02   0.133996E-02
  -0.224867E-02  -0.155058E-02   0.322555E-02   0.109342E-01   0.197217E-01
   0.274325E-01   0.320884E-01   0.323168E-01   0.276246E-01   0.184526E-01
   0.600921E-02  -0.806202E-02  -0.220874E-01  -0.347312E-01  -0.452347E-01
  -0.534750E-01  -0.598420E-01  -0.649854E-01  -0.695135E-01  -0.737371E-01
  -0.775362E-01  -0.803861E-01  -0.815349E-01  -0.802778E-01  -0.762450E-01
  -0.696131E-01  -0.611703E-01  -0.522048E-01  -0.442345E-01  -0.386446E-01
  -0.363258E-01  -0.374148E-01  -0.412134E-01  -0.463202E-01  -0.509522E-01
  -0.533814E-01  -0.523794E-01  -0.475522E-01  -0.394766E-01  -0.295954E-01
  -0.198915E-01  -0.124196E-01  -0.881373E-02  -0.989402E-02  -0.154742E-01
  -0.244167E-01  -0.349174E-01  -0.449431E-01  -0.527036E-01  -0.570378E-01
  -0.576158E-01  -0.549175E-01  -0.500068E-01  -0.441795E-01  -0.385911E-01
  -0.339731E-01  -0.305118E-01  -0.279119E-01  -0.256101E-01  -0.230591E-01
  -0.199848E-01  -0.165315E-01  -0.132499E-01  -0.109339E-01  -0.103603E-01
  -0.120193E-01   0.510279E-02   0.140290E-01   0.215164E-01   0.264291E-01
   0.278354E-01   0.252032E-01   0.185585E-01   0.855534E-02  -0.358013E-02
  -0.162417E-01  -0.277417E-01  -0.366510E-01  -0.420949E-01  -0.439215E-01
  -0.426904E-01  -0.394763E-01  -0.355369E-01  -0.319369E-01  -0.292356E-01
  -0.273325E-01  -0.255178E-01  -0.227170E-01  -0.178575E-01  -0.102473E-01
   0.149501E-03   0.126275E-01   0.258743E-01   0.382875E-01   0.483826E-01
   0.551694E-01   0.583867E-01   0.585252E-01   0.566330E-01   0.539676E-01
   0.515983E-01   0.500855E-01   0.493316E-01   0.486513E-01   0.470380E-01
   0.435442E-01   0.376569E-01   0.295522E-01   0.201448E-01   0.109115E-01
   0.353282E-02  -0.549616E-03  -0.536339E-03   0.347832E-02   0.104772E-01
   0.187235E-01   0.261424E-01   0.307826E-01   0.312376E-01   0.269245E-01
   0.181575E-01   0.600890E-02  -0.799175E-02  -0.222337E-01  -0.353738E-01
  -0.465712E-01  -0.555586E-01  -0.625480E-01  -0.680162E-01  -0.724445E-01
  -0.760976E-01  -0.789078E-01  -0.804999E-01  -0.803447E-01  -0.779917E-01
  -0.733057E-01  -0.666289E-01  -0.588075E-01  -0.510639E-01  -0.447342E-01
  -0.409380E-01  -0.402680E-01  -0.425893E-01  -0.470146E-01  -0.520776E-01
  -0.560728E-01  -0.574841E-01  -0.553931E-01  -0.497583E-01  -0.414838E-01
  -0.322467E-01  -0.241159E-01  -0.190532E-01  -0.184179E-01  -0.226063E-01
  -0.309201E-01  -0.417044E-01  -0.527232E-01  -0.616800E-01  -0.667502E-01
  -0.669897E-01  -0.625189E-01  -0.544384E-01  -0.445089E-01  -0.346857E-01
  -0.266375E-01  -0.213761E-01  -0.190889E-01  -0.192059E-01  -0.206648E-01
  -0.222855E-01  -0.231380E-01  -0.227987E-01  -0.214268E-01  -0.196528E-01
  -0.183263E-01  -0.182101E-01   0.167055E-01   0.238675E-01   0.297079E-01
   0.333345E-01   0.339187E-01   0.308922E-01   0.241367E-01   0.141089E-01
   0.184404E-02  -0.111852E-01  -0.233380E-01  -0.331439E-01  -0.396213E-01
  -0.424866E-01  -0.421862E-01  -0.397347E-01  -0.363982E-01  -0.333117E-01
  -0.311394E-01  -0.298823E-01  -0.288912E-01  -0.270859E-01  -0.233155E-01
  -0.167531E-01  -0.720416E-02   0.476680E-02   0.179328E-01   0.306977E-01
   0.415002E-01   0.492099E-01   0.533969E-01   0.543974E-01   0.531591E-01
   0.509172E-01   0.488016E-01   0.474969E-01   0.470591E-01   0.469413E-01
   0.462187E-01   0.439405E-01   0.394981E-01   0.328936E-01   0.248239E-01
   0.165495E-01   0.958369E-02   0.528701E-02   0.448341E-02   0.720551E-02
   0.126408E-01   0.192940E-01   0.253212E-01   0.289474E-01   0.288574E-01
   0.244638E-01   0.159907E-01   0.436387E-02  -0.905151E-02  -0.227861E-01
  -0.355837E-01  -0.466210E-01  -0.555822E-01  -0.625866E-01  -0.680067E-01
  -0.722442E-01  -0.755360E-01  -0.778531E-01  -0.789197E-01  -0.783436E-01
  -0.758138E-01  -0.712983E-01  -0.651734E-01  -0.582336E-01  -0.515650E-01
  -0.463064E-01  -0.433577E-01  -0.431164E-01  -0.453222E-01  -0.490664E-01
  -0.529803E-01  -0.555680E-01  -0.556049E-01  -0.524993E-01  -0.465139E-01
  -0.387760E-01  -0.310559E-01  -0.253544E-01  -0.233964E-01  -0.261571E-01
  -0.335479E-01  -0.443544E-01  -0.564557E-01  -0.672807E-01  -0.743961E-01
  -0.760784E-01  -0.717262E-01  -0.620065E-01  -0.486950E-01  -0.342544E-01
  -0.212564E-01  -0.117983E-01  -0.705967E-02  -0.710532E-02  -0.109730E-01
  -0.170066E-01  -0.233328E-01  -0.283467E-01  -0.310780E-01  -0.313507E-01
  -0.297120E-01  -0.271730E-01  -0.248536E-01   0.264119E-01   0.312081E-01
   0.348848E-01   0.368797E-01   0.365363E-01   0.332850E-01   0.268566E-01
   0.174612E-01   0.586051E-02  -0.670593E-02  -0.187431E-01  -0.288193E-01
  -0.358969E-01  -0.395762E-01  -0.401755E-01  -0.386128E-01  -0.361182E-01
  -0.338546E-01  -0.325587E-01  -0.323123E-01  -0.325149E-01  -0.320700E-01
  -0.297334E-01  -0.245204E-01  -0.160482E-01  -0.471005E-02   0.837389E-02
   0.216168E-01   0.333604E-01   0.422897E-01   0.477455E-01   0.498473E-01
   0.493933E-01   0.475760E-01   0.456016E-01   0.443318E-01   0.440539E-01
   0.444451E-01   0.447340E-01   0.440047E-01   0.415435E-01   0.371207E-01
   0.311173E-01   0.244592E-01   0.183769E-01   0.140622E-01   0.123211E-01
   0.133248E-01   0.165287E-01   0.207806E-01   0.245881E-01   0.264706E-01
   0.253008E-01   0.205483E-01   0.123691E-01   0.152530E-02  -0.108295E-01
  -0.234360E-01  -0.352043E-01  -0.454093E-01  -0.537637E-01  -0.603609E-01
  -0.655230E-01  -0.696065E-01  -0.728324E-01  -0.751932E-01  -0.764638E-01
  -0.763091E-01  -0.744522E-01  -0.708452E-01  -0.657824E-01  -0.599116E-01
  -0.541278E-01  -0.493690E-01  -0.463686E-01  -0.454321E-01  -0.463125E-01
  -0.482310E-01  -0.500550E-01  -0.506004E-01  -0.489833E-01  -0.449275E-01
  -0.389320E-01  -0.322377E-01  -0.265774E-01  -0.237568E-01  -0.251646E-01
  -0.313358E-01  -0.416949E-01  -0.545613E-01  -0.674392E-01  -0.775395E-01
  -0.824124E-01  -0.805401E-01  -0.717346E-01  -0.572347E-01  -0.394687E-01
  -0.215338E-01  -0.651784E-02   0.317155E-02   0.630548E-02   0.304322E-02
  -0.518962E-02  -0.161104E-01  -0.271608E-01  -0.361053E-01  -0.414986E-01
  -0.429151E-01  -0.409045E-01  -0.367135E-01  -0.318708E-01   0.326136E-01
   0.347391E-01   0.360942E-01   0.364850E-01   0.354520E-01   0.324250E-01
   0.269549E-01   0.189477E-01   0.881418E-02  -0.252407E-02  -0.137935E-01
  -0.236544E-01  -0.310340E-01  -0.354048E-01  -0.369175E-01  -0.363399E-01
  -0.348101E-01  -0.334760E-01  -0.331251E-01  -0.339210E-01  -0.353301E-01
  -0.362670E-01  -0.354185E-01  -0.316544E-01  -0.243988E-01  -0.138544E-01
  -0.100644E-02   0.125942E-01   0.252078E-01   0.353340E-01   0.420669E-01
   0.452803E-01   0.455927E-01   0.441337E-01   0.421840E-01   0.408028E-01
   0.405481E-01   0.413692E-01   0.426917E-01   0.436602E-01   0.434541E-01
   0.415788E-01   0.380408E-01   0.333583E-01   0.284081E-01   0.241594E-01
   0.213771E-01   0.203825E-01   0.209430E-01   0.223167E-01   0.234397E-01
   0.231967E-01   0.207014E-01   0.155091E-01   0.770894E-02  -0.212151E-02
  -0.130778E-01  -0.241561E-01  -0.344800E-01  -0.434680E-01  -0.509008E-01
  -0.568814E-01  -0.617096E-01  -0.657174E-01  -0.691184E-01  -0.719183E-01
  -0.739129E-01  -0.747724E-01  -0.741823E-01  -0.719951E-01  -0.683401E-01
  -0.636508E-01  -0.585927E-01  -0.539050E-01  -0.501977E-01  -0.477657E-01
  -0.464794E-01  -0.457987E-01  -0.449198E-01  -0.430286E-01  -0.395954E-01
  -0.346247E-01  -0.287787E-01  -0.233145E-01  -0.198289E-01  -0.198546E-01
  -0.244031E-01  -0.335777E-01  -0.463725E-01  -0.607366E-01  -0.739186E-01
  -0.830291E-01  -0.856990E-01  -0.806717E-01  -0.681756E-01  -0.499706E-01
  -0.290379E-01  -0.897738E-02   0.675218E-02   0.155683E-01   0.162991E-01
   0.939061E-02  -0.325671E-02  -0.187725E-01  -0.339929E-01  -0.461583E-01
  -0.534629E-01  -0.553363E-01  -0.524113E-01  -0.462166E-01  -0.386987E-01
   0.342939E-01   0.338024E-01   0.330752E-01   0.322758E-01   0.311216E-01
   0.290089E-01   0.252611E-01   0.194199E-01   0.114792E-01   0.198050E-02
  -0.807011E-02  -0.174452E-01  -0.250260E-01  -0.301163E-01  -0.326368E-01
  -0.331330E-01  -0.325882E-01  -0.320935E-01  -0.324767E-01  -0.340067E-01
  -0.362678E-01  -0.382516E-01  -0.386420E-01  -0.362126E-01  -0.302193E-01
  -0.206679E-01  -0.837649E-02   0.518946E-02   0.182631E-01   0.292051E-01
   0.368932E-01   0.409661E-01   0.418565E-01   0.406136E-01   0.385741E-01
   0.369803E-01   0.366562E-01   0.378277E-01   0.401280E-01   0.427715E-01
   0.448344E-01   0.455509E-01   0.445370E-01   0.418815E-01   0.380857E-01
   0.338817E-01   0.299893E-01   0.268904E-01   0.246852E-01   0.230693E-01
   0.214319E-01   0.190405E-01   0.152552E-01   0.970915E-02   0.240784E-02
  -0.627714E-02  -0.157104E-01  -0.251573E-01  -0.339609E-01  -0.416818E-01
  -0.481644E-01  -0.535174E-01  -0.580195E-01  -0.619844E-01  -0.656276E-01
  -0.689766E-01  -0.718501E-01  -0.739139E-01  -0.747932E-01  -0.742073E-01
  -0.720823E-01  -0.686040E-01  -0.641886E-01  -0.593766E-01  -0.546788E-01
  -0.504216E-01  -0.466455E-01  -0.430984E-01  -0.393391E-01  -0.349303E-01
  -0.296722E-01  -0.237983E-01  -0.180641E-01  -0.136730E-01  -0.120325E-01
  -0.143820E-01  -0.213808E-01  -0.327711E-01  -0.472256E-01  -0.624547E-01
  -0.755814E-01  -0.837225E-01  -0.846495E-01  -0.773669E-01  -0.624549E-01
  -0.420712E-01  -0.195863E-01   0.107891E-02   0.162660E-01   0.233532E-01
   0.213059E-01   0.108705E-01  -0.563048E-02  -0.248472E-01  -0.431555E-01
  -0.574286E-01  -0.656453E-01  -0.672021E-01  -0.628783E-01  -0.544946E-01
  -0.443770E-01   0.312041E-01   0.285124E-01   0.263091E-01   0.250582E-01
   0.245958E-01   0.242272E-01   0.229919E-01   0.200137E-01   0.148231E-01
   0.754810E-02  -0.108683E-02  -0.995508E-02  -0.178532E-01  -0.238529E-01
  -0.275655E-01  -0.292337E-01  -0.296183E-01  -0.297153E-01  -0.303932E-01
  -0.320671E-01  -0.345159E-01  -0.369061E-01  -0.380189E-01  -0.366166E-01
  -0.318379E-01  -0.235014E-01  -0.122252E-01   0.677479E-03   0.134993E-01
   0.245510E-01   0.325691E-01   0.370067E-01   0.381286E-01   0.368928E-01
   0.346580E-01   0.328043E-01   0.323760E-01   0.338387E-01   0.370099E-01
   0.411678E-01   0.452934E-01   0.483687E-01   0.496445E-01   0.488067E-01
   0.460061E-01   0.417575E-01   0.367495E-01   0.316296E-01   0.268262E-01
   0.224569E-01   0.183387E-01   0.140881E-01   0.927297E-02   0.356734E-02
  -0.313668E-02  -0.106893E-01  -0.187219E-01  -0.267482E-01  -0.342938E-01
  -0.410149E-01  -0.467725E-01  -0.516413E-01  -0.558548E-01  -0.597032E-01
  -0.634177E-01  -0.670756E-01  -0.705543E-01  -0.735509E-01  -0.756602E-01
  -0.764884E-01  -0.757683E-01  -0.734400E-01  -0.696689E-01  -0.647951E-01
  -0.592289E-01  -0.533276E-01  -0.472970E-01  -0.411590E-01  -0.348064E-01
  -0.281350E-01  -0.212162E-01  -0.144486E-01  -0.862215E-02  -0.484767E-02
  -0.433830E-02  -0.807843E-02  -0.164589E-01  -0.289838E-01  -0.441531E-01
  -0.595893E-01  -0.724198E-01  -0.798516E-01  -0.798166E-01  -0.715277E-01
  -0.557944E-01  -0.349945E-01  -0.126788E-01   0.711965E-02   0.207209E-01
   0.255846E-01   0.208579E-01   0.755081E-02  -0.117028E-01  -0.332398E-01
  -0.531693E-01  -0.681887E-01  -0.762201E-01  -0.767306E-01  -0.706839E-01
  -0.601632E-01  -0.477886E-01   0.238526E-01   0.196835E-01   0.168786E-01
   0.161115E-01   0.172552E-01   0.194557E-01   0.214175E-01   0.218115E-01
   0.196854E-01   0.147516E-01   0.746863E-02  -0.110194E-02  -0.961636E-02
  -0.168417E-01  -0.219986E-01  -0.249472E-01  -0.261622E-01  -0.265107E-01
  -0.269082E-01  -0.279656E-01  -0.297453E-01  -0.317034E-01  -0.328404E-01
  -0.320143E-01  -0.283194E-01  -0.214123E-01  -0.116835E-01  -0.219371E-03
   0.114388E-01   0.216707E-01   0.291806E-01   0.333159E-01   0.342134E-01
   0.327352E-01   0.302190E-01   0.281140E-01   0.276067E-01   0.293316E-01
   0.332420E-01   0.386609E-01   0.444870E-01   0.494908E-01   0.526173E-01
   0.532159E-01   0.511482E-01   0.467577E-01   0.407243E-01   0.338568E-01
   0.268815E-01   0.202849E-01   0.142436E-01   0.864873E-02   0.320653E-02
  -0.242344E-02  -0.849483E-02  -0.150840E-01  -0.220640E-01  -0.291449E-01
  -0.359632E-01  -0.421902E-01  -0.476249E-01  -0.522442E-01  -0.561950E-01
  -0.597321E-01  -0.631199E-01  -0.665287E-01  -0.699577E-01  -0.732079E-01
  -0.759165E-01  -0.776419E-01  -0.779757E-01  -0.766464E-01  -0.735843E-01
  -0.689260E-01  -0.629604E-01  -0.560370E-01  -0.484721E-01  -0.404923E-01
  -0.322430E-01  -0.238658E-01  -0.156189E-01  -0.799412E-02  -0.177002E-02
   0.204438E-02   0.239421E-02  -0.153392E-02  -0.998963E-02  -0.223973E-01
  -0.372529E-01  -0.522475E-01  -0.646304E-01  -0.717574E-01  -0.717054E-01
  -0.638035E-01  -0.489300E-01  -0.294744E-01  -0.894061E-02   0.873877E-02
   0.200286E-01   0.225639E-01   0.156813E-01   0.574990E-03  -0.199637E-01
  -0.421610E-01  -0.620793E-01  -0.764416E-01  -0.832675E-01  -0.821798E-01
  -0.743325E-01  -0.620049E-01  -0.479876E-01   0.133269E-01   0.859642E-02
   0.618314E-02   0.686127E-02   0.104523E-01   0.158835E-01   0.214928E-01
   0.254930E-01   0.264633E-01   0.237285E-01   0.175206E-01   0.888347E-02
  -0.642553E-03  -0.945686E-02  -0.163221E-01  -0.206519E-01  -0.225836E-01
  -0.228282E-01  -0.223537E-01  -0.220128E-01  -0.222339E-01  -0.228740E-01
  -0.232761E-01  -0.225085E-01  -0.197058E-01  -0.144004E-01  -0.673871E-02
   0.248932E-02   0.120188E-01   0.204283E-01   0.265152E-01   0.296198E-01
   0.298041E-01   0.278363E-01   0.249861E-01   0.226906E-01   0.221807E-01
   0.241699E-01   0.286829E-01   0.350624E-01   0.421437E-01   0.485436E-01
   0.529849E-01   0.545738E-01   0.529663E-01   0.483926E-01   0.415469E-01
   0.333813E-01   0.248656E-01   0.167726E-01   0.954097E-02   0.323910E-02
  -0.237225E-02  -0.770586E-02  -0.131858E-01  -0.191032E-01  -0.255275E-01
  -0.322924E-01  -0.390550E-01  -0.454054E-01  -0.509906E-01  -0.556173E-01
  -0.593000E-01  -0.622435E-01  -0.647639E-01  -0.671742E-01  -0.696689E-01
  -0.722432E-01  -0.746734E-01  -0.765629E-01  -0.774411E-01  -0.768835E-01
  -0.746162E-01  -0.705727E-01  -0.648895E-01  -0.578473E-01  -0.497855E-01
  -0.410292E-01  -0.318607E-01  -0.225520E-01  -0.134476E-01  -0.505833E-02
   0.188371E-02   0.645945E-02   0.770986E-02   0.488222E-02  -0.228025E-02
  -0.132919E-01  -0.268146E-01  -0.407536E-01  -0.525798E-01  -0.598317E-01
  -0.606924E-01  -0.544947E-01  -0.420134E-01  -0.254397E-01  -0.801269E-02
   0.662863E-02   0.152327E-01   0.156723E-01   0.744936E-02  -0.816571E-02
  -0.283981E-01  -0.495764E-01  -0.679345E-01  -0.804107E-01  -0.852537E-01
  -0.822984E-01  -0.728651E-01  -0.593322E-01  -0.445138E-01   0.101224E-02
  -0.331853E-02  -0.440143E-02  -0.147119E-02   0.516672E-02   0.141858E-01
   0.235608E-01   0.310791E-01   0.349013E-01   0.340197E-01   0.284916E-01
   0.193880E-01   0.848387E-02  -0.221769E-02  -0.109873E-01  -0.167578E-01
  -0.192987E-01  -0.191444E-01  -0.173155E-01  -0.149329E-01  -0.128488E-01
  -0.114066E-01  -0.103946E-01  -0.919447E-02  -0.706523E-02  -0.346286E-02
   0.171189E-02   0.801817E-02   0.145628E-01   0.202438E-01   0.240744E-01
   0.254875E-01   0.245286E-01   0.218778E-01   0.186922E-01   0.163125E-01
   0.159132E-01   0.181912E-01   0.231760E-01   0.302072E-01   0.380827E-01
   0.453347E-01   0.505617E-01   0.527313E-01   0.513842E-01   0.466951E-01
   0.393849E-01   0.305157E-01   0.212264E-01   0.124754E-01   0.485286E-02
  -0.149777E-02  -0.683988E-02  -0.117038E-01  -0.166914E-01  -0.222799E-01
  -0.286763E-01  -0.357587E-01  -0.431157E-01  -0.501674E-01  -0.563306E-01
  -0.611803E-01  -0.645603E-01  -0.666131E-01  -0.677214E-01  -0.683822E-01
  -0.690500E-01  -0.699972E-01  -0.712332E-01  -0.725023E-01  -0.733602E-01
  -0.732996E-01  -0.718860E-01  -0.688599E-01  -0.641785E-01  -0.579897E-01
  -0.505616E-01  -0.422000E-01  -0.331960E-01  -0.238291E-01  -0.144252E-01
  -0.544292E-02   0.246092E-02   0.843657E-02   0.115510E-01   0.109994E-01
   0.637408E-02  -0.208655E-02  -0.133607E-01  -0.256906E-01  -0.368448E-01
  -0.445620E-01  -0.470825E-01  -0.436338E-01  -0.347298E-01  -0.221798E-01
  -0.877561E-02   0.229194E-02   0.815581E-02   0.695746E-02  -0.168216E-02
  -0.165325E-01  -0.350045E-01  -0.537246E-01  -0.692884E-01  -0.790049E-01
  -0.814484E-01  -0.766895E-01  -0.661643E-01  -0.522383E-01  -0.375953E-01
  -0.117067E-01  -0.147858E-01  -0.138171E-01  -0.813737E-02   0.177427E-02
   0.143407E-01   0.272204E-01   0.378498E-01   0.440550E-01   0.445710E-01
   0.393332E-01   0.294672E-01   0.169860E-01   0.428431E-02  -0.643031E-02
  -0.136175E-01  -0.166757E-01  -0.159511E-01  -0.125032E-01  -0.771764E-02
  -0.288591E-02   0.112231E-02   0.401173E-02   0.601297E-02   0.767098E-02
   0.955517E-02   0.119938E-01   0.149204E-01   0.178783E-01   0.201775E-01
   0.211472E-01   0.203991E-01   0.180145E-01   0.145923E-01   0.111377E-01
   0.881986E-02   0.866425E-02   0.112657E-01   0.166011E-01   0.239931E-01
   0.322367E-01   0.398557E-01   0.454248E-01   0.478765E-01   0.467197E-01
   0.421180E-01   0.348159E-01   0.259349E-01   0.166957E-01   0.813495E-02
   0.887495E-03  -0.491713E-02  -0.962367E-02  -0.138999E-01  -0.185092E-01
  -0.240697E-01  -0.308627E-01  -0.387405E-01  -0.471557E-01  -0.553002E-01
  -0.623148E-01  -0.675110E-01  -0.705424E-01  -0.714822E-01  -0.707856E-01
  -0.691533E-01  -0.673341E-01  -0.659285E-01  -0.652434E-01  -0.652389E-01
  -0.655741E-01  -0.657290E-01  -0.651611E-01  -0.634429E-01  -0.603428E-01
  -0.558320E-01  -0.500287E-01  -0.431172E-01  -0.352832E-01  -0.267009E-01
  -0.175827E-01  -0.826952E-02   0.683294E-03   0.847878E-02   0.141521E-01
   0.167539E-01   0.156111E-01   0.105919E-01   0.228796E-02  -0.796995E-02
  -0.183004E-01  -0.266482E-01  -0.312696E-01  -0.312009E-01  -0.265769E-01
  -0.186922E-01  -0.976295E-02  -0.242967E-02   0.883609E-03  -0.140960E-02
  -0.962325E-02  -0.226718E-01  -0.382920E-01  -0.535610E-01  -0.655769E-01
  -0.721249E-01  -0.721579E-01  -0.659739E-01  -0.550584E-01  -0.416506E-01
  -0.281645E-01  -0.236774E-01  -0.248923E-01  -0.214897E-01  -0.129718E-01
   0.371416E-06   0.156475E-01   0.314041E-01   0.444708E-01   0.524512E-01
   0.539094E-01   0.487036E-01   0.380113E-01   0.240414E-01   0.951325E-02
  -0.295843E-02  -0.114162E-01  -0.149156E-01  -0.136104E-01  -0.857035E-02
  -0.140336E-02   0.619761E-02   0.128565E-01   0.177643E-01   0.207321E-01
   0.220606E-01   0.222952E-01   0.219585E-01   0.213503E-01   0.204744E-01
   0.191027E-01   0.169439E-01   0.138478E-01   0.996969E-02   0.583209E-02
   0.225683E-02   0.181210E-03   0.408803E-03   0.336651E-02   0.893932E-02
   0.164335E-01   0.246841E-01   0.322843E-01   0.378809E-01   0.404629E-01
   0.395730E-01   0.353888E-01   0.286560E-01   0.204906E-01   0.121016E-01
   0.450204E-02  -0.171881E-02  -0.650679E-02  -0.103123E-01  -0.139275E-01
  -0.182355E-01  -0.239372E-01  -0.313296E-01  -0.401916E-01  -0.498100E-01
  -0.591380E-01  -0.670441E-01  -0.725856E-01  -0.752342E-01  -0.749941E-01
  -0.723854E-01  -0.682988E-01  -0.637671E-01  -0.597162E-01  -0.567656E-01
  -0.551242E-01  -0.546039E-01  -0.547306E-01  -0.549101E-01  -0.545904E-01
  -0.533714E-01  -0.510373E-01  -0.475171E-01  -0.428086E-01  -0.369111E-01
  -0.298100E-01  -0.215293E-01  -0.122374E-01  -0.236048E-02   0.735479E-02
   0.158811E-01   0.220717E-01   0.249203E-01   0.238542E-01   0.189688E-01
   0.111176E-01   0.180353E-02  -0.712762E-02  -0.139243E-01  -0.173855E-01
  -0.172055E-01  -0.140962E-01  -0.963649E-02  -0.587287E-02  -0.476971E-02
  -0.765781E-02  -0.148355E-01  -0.254386E-01  -0.376220E-01  -0.490064E-01
  -0.572697E-01  -0.607210E-01  -0.586997E-01  -0.516975E-01  -0.411779E-01
  -0.291562E-01  -0.176693E-01  -0.340939E-01  -0.331523E-01  -0.273284E-01
  -0.163183E-01  -0.930657E-03   0.169449E-01   0.346517E-01   0.493021E-01
   0.584091E-01   0.604545E-01   0.552476E-01   0.439811E-01   0.289679E-01
   0.131279E-01  -0.645559E-03  -0.100825E-01  -0.139547E-01  -0.122285E-01
  -0.593691E-02   0.317104E-02   0.130953E-01   0.220370E-01   0.287283E-01
   0.325774E-01   0.336225E-01   0.323422E-01   0.294029E-01   0.254294E-01
   0.208638E-01   0.159415E-01   0.107703E-01   0.546387E-02   0.269756E-03
  -0.436584E-02  -0.782711E-02  -0.944994E-02  -0.870150E-02  -0.536338E-02
   0.340371E-03   0.771532E-02   0.156866E-01   0.229921E-01   0.284350E-01
   0.311346E-01   0.307117E-01   0.273607E-01   0.217882E-01   0.150305E-01
   0.819312E-02   0.217773E-02  -0.253587E-02  -0.599611E-02  -0.874577E-02
  -0.116545E-01  -0.156592E-01  -0.214790E-01  -0.293792E-01  -0.390489E-01
  -0.496265E-01  -0.598717E-01  -0.684398E-01  -0.741908E-01  -0.764522E-01
  -0.751681E-01  -0.708996E-01  -0.646777E-01  -0.577541E-01  -0.513179E-01
  -0.462540E-01  -0.430006E-01  -0.415335E-01  -0.414632E-01  -0.422002E-01
  -0.431292E-01  -0.437342E-01  -0.436467E-01  -0.426169E-01  -0.404418E-01
  -0.369018E-01  -0.317491E-01  -0.247731E-01  -0.159293E-01  -0.548494E-02
   0.588086E-02   0.170834E-01   0.267747E-01   0.336062E-01   0.365524E-01
   0.352021E-01   0.299231E-01   0.218331E-01   0.125652E-01   0.387677E-02
  -0.279514E-02  -0.670536E-02  -0.798672E-02  -0.758846E-02  -0.697618E-02
  -0.767523E-02  -0.107889E-01  -0.166342E-01  -0.246055E-01  -0.333098E-01
  -0.409362E-01  -0.457526E-01  -0.465813E-01  -0.431174E-01  -0.359958E-01
  -0.265942E-01  -0.166367E-01  -0.772033E-02  -0.424845E-01  -0.394313E-01
  -0.315770E-01  -0.188039E-01  -0.199761E-02   0.169681E-01   0.355069E-01
   0.508104E-01   0.604410E-01   0.628824E-01   0.579043E-01   0.466456E-01
   0.313889E-01   0.150816E-01   0.718667E-03  -0.926267E-02  -0.134364E-01
  -0.115934E-01  -0.467021E-02   0.555857E-02   0.169295E-01   0.273618E-01
   0.352403E-01   0.396345E-01   0.403320E-01   0.377118E-01   0.325226E-01
   0.256428E-01   0.178897E-01   0.991776E-02   0.220961E-02  -0.486502E-02
  -0.109681E-01  -0.157350E-01  -0.187700E-01  -0.197049E-01  -0.183020E-01
  -0.145673E-01  -0.883076E-02  -0.175910E-02   0.571585E-02   0.125456E-01
   0.177597E-01   0.206611E-01   0.209717E-01   0.188869E-01   0.150224E-01
   0.102575E-01   0.551157E-02   0.150738E-02  -0.141965E-02  -0.341311E-02
  -0.506033E-02  -0.723289E-02  -0.108389E-01  -0.165488E-01  -0.245657E-01
  -0.345051E-01  -0.454205E-01  -0.559753E-01  -0.647227E-01  -0.704250E-01
  -0.723306E-01  -0.703400E-01  -0.650172E-01  -0.574496E-01  -0.489943E-01
  -0.409828E-01  -0.344600E-01  -0.300212E-01  -0.277772E-01  -0.274377E-01
  -0.284696E-01  -0.302682E-01  -0.322844E-01  -0.340734E-01  -0.352666E-01
  -0.355004E-01  -0.343543E-01  -0.313478E-01  -0.260227E-01  -0.180980E-01
  -0.765239E-02   0.473844E-02   0.179737E-01   0.305499E-01   0.408256E-01
   0.473716E-01   0.493135E-01   0.465650E-01   0.398746E-01   0.306569E-01
   0.206479E-01   0.114738E-01   0.425727E-02  -0.625175E-03  -0.356315E-02
  -0.550461E-02  -0.758605E-02  -0.107163E-01  -0.152447E-01  -0.208181E-01
  -0.264713E-01  -0.309219E-01  -0.329748E-01  -0.319071E-01  -0.277082E-01
  -0.211008E-01  -0.133322E-01  -0.580610E-02   0.330029E-03  -0.486088E-01
  -0.437807E-01  -0.345808E-01  -0.210413E-01  -0.402941E-02   0.147414E-01
   0.329283E-01   0.479731E-01   0.576256E-01   0.604456E-01   0.561565E-01
   0.457521E-01   0.313230E-01   0.156406E-01   0.159422E-02  -0.838351E-02
  -0.127733E-01  -0.112096E-01  -0.446511E-02   0.579693E-02   0.174267E-01
   0.282436E-01   0.364383E-01   0.408431E-01   0.410327E-01   0.372641E-01
   0.303006E-01   0.211826E-01   0.110083E-01   0.770201E-03  -0.873170E-02
  -0.169069E-01  -0.233447E-01  -0.277703E-01  -0.300145E-01  -0.300112E-01
  -0.278225E-01  -0.236758E-01  -0.179896E-01  -0.113683E-01  -0.455043E-02
   0.168741E-02   0.665517E-02   0.987516E-02   0.111764E-01   0.107290E-01
   0.900173E-02   0.664569E-02   0.432622E-02   0.254143E-02   0.147440E-02
   0.921503E-03   0.323393E-03  -0.110005E-02  -0.413774E-02  -0.934885E-02
  -0.168602E-01  -0.262574E-01  -0.366068E-01  -0.466114E-01  -0.548701E-01
  -0.601771E-01  -0.617866E-01  -0.595766E-01  -0.540677E-01  -0.462965E-01
  -0.375783E-01  -0.292248E-01  -0.222922E-01  -0.174199E-01  -0.147912E-01
  -0.142074E-01  -0.152332E-01  -0.173542E-01  -0.200886E-01  -0.230220E-01
  -0.257672E-01  -0.278839E-01  -0.288146E-01  -0.278879E-01  -0.244169E-01
  -0.178817E-01  -0.814661E-02   0.436345E-02   0.186007E-01   0.329937E-01
   0.457067E-01   0.550076E-01   0.596499E-01   0.591623E-01   0.539586E-01
   0.452307E-01   0.346466E-01   0.239386E-01   0.144968E-01   0.708428E-02
   0.175175E-02  -0.203223E-02  -0.508612E-02  -0.815724E-02  -0.116201E-01
  -0.153294E-01  -0.186734E-01  -0.208046E-01  -0.209651E-01  -0.187916E-01
  -0.144915E-01  -0.882452E-02  -0.288902E-02   0.221799E-02   0.575674E-02
  -0.523293E-01  -0.462589E-01  -0.365601E-01  -0.233611E-01  -0.740782E-02
   0.988996E-02   0.265969E-01   0.405644E-01   0.498533E-01   0.531627E-01
   0.501537E-01   0.415773E-01   0.291656E-01   0.153051E-01   0.256617E-02
  -0.680274E-02  -0.113010E-01  -0.104312E-01  -0.473635E-02   0.437267E-02
   0.149478E-01   0.249070E-01   0.324207E-01   0.362046E-01   0.356741E-01
   0.309508E-01   0.227447E-01   0.121572E-01   0.456487E-03  -0.111269E-01
  -0.215532E-01  -0.300606E-01  -0.361910E-01  -0.397674E-01  -0.408453E-01
  -0.396550E-01  -0.365498E-01  -0.319648E-01  -0.263860E-01  -0.203233E-01
  -0.142811E-01  -0.872003E-02  -0.401183E-02  -0.393072E-03   0.207049E-02
   0.349494E-02   0.415327E-02   0.441098E-02   0.462965E-02   0.505798E-02
   0.573822E-02   0.645757E-02   0.676719E-02   0.607504E-02   0.379864E-02
  -0.456448E-03  -0.673930E-02  -0.146647E-01  -0.234257E-01  -0.319167E-01
  -0.389433E-01  -0.434716E-01  -0.448535E-01  -0.429691E-01  -0.382477E-01
  -0.315625E-01  -0.240286E-01  -0.167618E-01  -0.106630E-01  -0.628305E-02
  -0.379551E-02  -0.306795E-02  -0.379200E-02  -0.561597E-02  -0.822800E-02
  -0.113617E-01  -0.147299E-01  -0.179264E-01  -0.203513E-01  -0.212154E-01
  -0.196510E-01  -0.149182E-01  -0.665312E-02   0.491897E-02   0.188859E-01
   0.337202E-01   0.475239E-01   0.584002E-01   0.648569E-01   0.661355E-01
   0.623698E-01   0.545291E-01   0.441587E-01   0.329924E-01   0.225484E-01
   0.138202E-01   0.714837E-02   0.229320E-02  -0.132813E-02  -0.433181E-02
  -0.709370E-02  -0.960427E-02  -0.114965E-01  -0.122290E-01  -0.113515E-01
  -0.874825E-02  -0.476504E-02  -0.161663E-03   0.410262E-02   0.718448E-02
   0.866541E-02  -0.535217E-01  -0.468163E-01  -0.374750E-01  -0.256648E-01
  -0.119185E-01   0.277904E-02   0.170359E-01   0.292439E-01   0.378774E-01
   0.418262E-01   0.406743E-01   0.348447E-01   0.255643E-01   0.146489E-01
   0.415678E-02  -0.401344E-02  -0.848718E-02  -0.866384E-02  -0.480255E-02
   0.206501E-02   0.103659E-01   0.183042E-01   0.241977E-01   0.267654E-01
   0.253201E-01   0.198390E-01   0.109157E-01  -0.385920E-03  -0.127381E-01
  -0.247740E-01  -0.352926E-01  -0.434101E-01  -0.486429E-01  -0.509133E-01
  -0.504917E-01  -0.478906E-01  -0.437403E-01  -0.386698E-01  -0.332168E-01
  -0.277774E-01  -0.225971E-01  -0.177942E-01  -0.133991E-01  -0.939440E-02
  -0.574307E-02  -0.240263E-02   0.671276E-03   0.352134E-02   0.617654E-02
   0.862794E-02   0.107980E-01   0.125165E-01   0.135208E-01   0.134911E-01
   0.121241E-01   0.923146E-02   0.483612E-02  -0.764804E-03  -0.699859E-02
  -0.130897E-01  -0.181977E-01  -0.215886E-01  -0.227967E-01  -0.217290E-01
  -0.186831E-01  -0.142697E-01  -0.926365E-02  -0.442535E-02  -0.346916E-03
   0.263531E-02   0.444129E-02   0.517193E-02   0.499555E-02   0.404668E-02
   0.238224E-02   0.164106E-04  -0.297731E-02  -0.633959E-02  -0.953370E-02
  -0.117437E-01  -0.119908E-01  -0.935488E-02  -0.324848E-02   0.633902E-02
   0.187098E-01   0.324967E-01   0.458842E-01   0.569660E-01   0.641521E-01
   0.665143E-01   0.639771E-01   0.572984E-01   0.478497E-01   0.372592E-01
   0.270247E-01   0.182032E-01   0.112630E-01   0.612288E-02   0.234991E-02
  -0.568525E-03  -0.297689E-02  -0.491541E-02  -0.613755E-02  -0.626589E-02
  -0.501918E-02  -0.241645E-02   0.112940E-02   0.487686E-02   0.797014E-02
   0.973592E-02   0.995975E-02  -0.520710E-01  -0.452912E-01  -0.370297E-01
  -0.274466E-01  -0.167967E-01  -0.555976E-02   0.550711E-02   0.154264E-01
   0.231599E-01   0.278303E-01   0.289414E-01   0.265331E-01   0.212240E-01
   0.141228E-01   0.662710E-02   0.153650E-03  -0.414011E-02  -0.558195E-02
  -0.411218E-02  -0.289023E-03   0.482514E-02   0.987072E-02   0.134487E-01
   0.143805E-01   0.119227E-01   0.589939E-02  -0.326803E-02  -0.146387E-01
  -0.269203E-01  -0.386956E-01  -0.486648E-01  -0.558569E-01  -0.597705E-01
  -0.604170E-01  -0.582614E-01  -0.540796E-01  -0.487653E-01  -0.431356E-01
  -0.377789E-01  -0.329775E-01  -0.287162E-01  -0.247646E-01  -0.208027E-01
  -0.165502E-01  -0.118631E-01  -0.677523E-02  -0.148008E-02   0.373025E-02
   0.854397E-02   0.126976E-01   0.160138E-01   0.184033E-01   0.198419E-01
   0.203394E-01   0.199204E-01   0.186293E-01   0.165549E-01   0.138628E-01
   0.108144E-01   0.775452E-02   0.506358E-02   0.308168E-02   0.202894E-02
   0.194956E-02   0.270228E-02   0.400469E-02   0.551925E-02   0.695227E-02
   0.813025E-02   0.902500E-02   0.971705E-02   0.103112E-01   0.108391E-01
   0.111928E-01   0.111245E-01   0.103279E-01   0.858045E-02   0.590281E-02
   0.267288E-02  -0.359640E-03  -0.218625E-02  -0.176720E-02   0.168036E-02
   0.841522E-02   0.180110E-01   0.293617E-01   0.408684E-01   0.507692E-01
   0.575269E-01   0.601712E-01   0.585004E-01   0.530872E-01   0.450929E-01
   0.359468E-01   0.269902E-01   0.191858E-01   0.129748E-01   0.830687E-02
   0.481640E-02   0.206905E-02  -0.214780E-03  -0.204018E-02  -0.316019E-02
  -0.322506E-02  -0.199404E-02   0.479205E-03   0.376921E-02   0.715293E-02
   0.982329E-02   0.111759E-01   0.110691E-01  -0.479557E-01  -0.415185E-01
  -0.348158E-01  -0.279762E-01  -0.209530E-01  -0.136932E-01  -0.628431E-02
   0.967987E-03   0.755563E-02   0.128685E-01   0.163464E-01   0.176353E-01
   0.167037E-01   0.138845E-01   0.983093E-02   0.539374E-02   0.144791E-02
  -0.129490E-02  -0.244698E-02  -0.204370E-02  -0.557369E-03   0.118104E-02
   0.214176E-02   0.130970E-02  -0.208948E-02  -0.839788E-02  -0.174124E-01
  -0.283806E-01  -0.401146E-01  -0.512037E-01  -0.602843E-01  -0.663070E-01
  -0.687390E-01  -0.676524E-01  -0.636773E-01  -0.578291E-01  -0.512560E-01
  -0.449697E-01  -0.396282E-01  -0.354254E-01  -0.321083E-01  -0.291132E-01
  -0.257735E-01  -0.215388E-01  -0.161428E-01  -0.967591E-02  -0.255127E-02
   0.461943E-02   0.111951E-01   0.166669E-01   0.207679E-01   0.235030E-01
   0.251035E-01   0.259277E-01   0.263458E-01   0.266452E-01   0.269796E-01
   0.273679E-01   0.277299E-01   0.279398E-01   0.278726E-01   0.274330E-01
   0.265642E-01   0.252464E-01   0.234969E-01   0.213815E-01   0.190324E-01
   0.166632E-01   0.145620E-01   0.130494E-01   0.124016E-01   0.127556E-01
   0.140260E-01   0.158727E-01   0.177424E-01   0.189928E-01   0.190737E-01
   0.177165E-01   0.150726E-01   0.117451E-01   0.868756E-02   0.698326E-02
   0.755590E-02   0.108923E-01   0.168603E-01   0.246821E-01   0.330823E-01
   0.405750E-01   0.458155E-01   0.479163E-01   0.466402E-01   0.424164E-01
   0.361823E-01   0.291015E-01   0.222503E-01   0.163661E-01   0.117309E-01
   0.821358E-02   0.544276E-02   0.303827E-02   0.812460E-03  -0.113286E-02
  -0.244779E-02  -0.269586E-02  -0.157121E-02   0.915504E-03   0.436156E-02
   0.804782E-02   0.111523E-01   0.130358E-01   0.135023E-01  -0.413844E-01
  -0.355074E-01  -0.305389E-01  -0.265803E-01  -0.233066E-01  -0.201628E-01
  -0.165932E-01  -0.122423E-01  -0.707863E-02  -0.141663E-02   0.415829E-02
   0.893728E-02   0.122668E-01   0.137135E-01   0.131751E-01   0.109097E-01
   0.747565E-02   0.359317E-02  -0.404713E-04  -0.293899E-02  -0.496979E-02
  -0.641043E-02  -0.789646E-02  -0.102641E-01  -0.143202E-01  -0.205936E-01
  -0.291351E-01  -0.394233E-01  -0.504125E-01  -0.607215E-01  -0.689247E-01
  -0.738729E-01  -0.749633E-01  -0.722824E-01  -0.665823E-01  -0.590912E-01
  -0.512069E-01  -0.441551E-01  -0.387029E-01  -0.350047E-01  -0.326190E-01
  -0.306853E-01  -0.282069E-01  -0.243566E-01  -0.187180E-01  -0.113967E-01
  -0.297874E-02   0.564610E-02   0.135362E-01   0.199497E-01   0.245249E-01
   0.273430E-01   0.288657E-01   0.297752E-01   0.307696E-01   0.323730E-01
   0.348108E-01   0.379733E-01   0.414661E-01   0.447224E-01   0.471397E-01
   0.482069E-01   0.475978E-01   0.452216E-01   0.412336E-01   0.360140E-01
   0.301242E-01   0.242434E-01   0.190852E-01   0.152955E-01   0.133415E-01
   0.134071E-01   0.153248E-01   0.185698E-01   0.223362E-01   0.256924E-01
   0.277889E-01   0.280708E-01   0.264351E-01   0.232807E-01   0.194284E-01
   0.159184E-01   0.137367E-01   0.135435E-01   0.154819E-01   0.191266E-01
   0.235906E-01   0.277618E-01   0.306013E-01   0.314162E-01   0.300243E-01
   0.267668E-01   0.223675E-01   0.176905E-01   0.134767E-01   0.101438E-01
   0.771535E-02   0.589215E-02   0.423751E-02   0.240253E-02   0.308009E-03
  -0.178621E-02  -0.335256E-02  -0.378451E-02  -0.263592E-02   0.177478E-03
   0.429292E-02   0.897235E-02   0.133175E-01   0.165629E-01   0.183501E-01
  -0.329179E-01  -0.276089E-01  -0.242420E-01  -0.229238E-01  -0.231201E-01
  -0.238609E-01  -0.240315E-01  -0.226760E-01  -0.192454E-01  -0.137374E-01
  -0.670227E-02   0.882722E-03   0.783686E-02   0.130458E-01   0.157131E-01
   0.155345E-01   0.127497E-01   0.806034E-02   0.242946E-02  -0.318475E-02
  -0.809248E-02  -0.120593E-01  -0.153609E-01  -0.186848E-01  -0.228980E-01
  -0.287440E-01  -0.365533E-01  -0.460556E-01  -0.563560E-01  -0.660949E-01
  -0.737555E-01  -0.780414E-01  -0.782187E-01  -0.743250E-01  -0.671804E-01
  -0.581929E-01  -0.490069E-01  -0.410894E-01  -0.353709E-01  -0.320364E-01
  -0.305260E-01  -0.297381E-01  -0.283751E-01  -0.253284E-01  -0.199947E-01
  -0.124346E-01  -0.333626E-02   0.619723E-02   0.149678E-01   0.220141E-01
   0.268595E-01   0.296125E-01   0.308994E-01   0.316587E-01   0.328633E-01
   0.352504E-01   0.391302E-01   0.443157E-01   0.501802E-01   0.558152E-01
   0.602396E-01   0.626071E-01   0.623692E-01   0.593677E-01   0.538528E-01
   0.464365E-01   0.379986E-01   0.295621E-01   0.221533E-01   0.166577E-01
   0.136867E-01   0.134720E-01   0.158092E-01   0.200709E-01   0.253009E-01
   0.303831E-01   0.342577E-01   0.361403E-01   0.356883E-01   0.330694E-01
   0.289062E-01   0.241072E-01   0.196247E-01   0.162070E-01   0.142147E-01
   0.135533E-01   0.137429E-01   0.140990E-01   0.139680E-01   0.129396E-01
   0.109694E-01   0.837184E-02   0.568939E-02   0.348540E-02   0.213358E-02
   0.167979E-02   0.182656E-02   0.204864E-02   0.180065E-02   0.744711E-03
  -0.108460E-02  -0.324110E-02  -0.497527E-02  -0.546084E-02  -0.406749E-02
  -0.588518E-03   0.465687E-02   0.108882E-01   0.170819E-01   0.222785E-01
   0.258806E-01  -0.235045E-01  -0.185937E-01  -0.164330E-01  -0.171911E-01
  -0.202298E-01  -0.242974E-01  -0.278523E-01  -0.294414E-01  -0.280494E-01
  -0.233450E-01  -0.157684E-01  -0.644290E-02   0.307227E-02   0.111293E-01
   0.163602E-01   0.179768E-01   0.159282E-01   0.108744E-01   0.398161E-02
  -0.340851E-02  -0.101472E-01  -0.155827E-01  -0.197132E-01  -0.231420E-01
  -0.268440E-01  -0.318082E-01  -0.386618E-01  -0.473877E-01  -0.572293E-01
  -0.668179E-01  -0.744982E-01  -0.787626E-01  -0.786725E-01  -0.741412E-01
  -0.659939E-01  -0.557784E-01  -0.453773E-01  -0.365275E-01  -0.303825E-01
  -0.272387E-01  -0.265027E-01  -0.269031E-01  -0.268823E-01  -0.250520E-01
  -0.205826E-01  -0.134177E-01  -0.426012E-02   0.565621E-02   0.149339E-01
   0.224082E-01   0.274575E-01   0.301452E-01   0.311625E-01   0.316005E-01
   0.326237E-01   0.351413E-01   0.395638E-01   0.457016E-01   0.528204E-01
   0.598242E-01   0.655106E-01   0.688297E-01   0.690914E-01   0.660839E-01
   0.600949E-01   0.518470E-01   0.423726E-01   0.328545E-01   0.244580E-01
   0.181717E-01   0.146717E-01   0.142241E-01   0.166399E-01   0.212948E-01
   0.272222E-01   0.332714E-01   0.383082E-01   0.414198E-01   0.420789E-01
   0.402232E-01   0.362314E-01   0.307974E-01   0.247370E-01   0.187830E-01
   0.134241E-01   0.883657E-02   0.492212E-02   0.143389E-02  -0.185768E-02
  -0.502164E-02  -0.790011E-02  -0.101458E-01  -0.113527E-01  -0.112335E-01
  -0.977777E-02  -0.732571E-02  -0.452056E-02  -0.214251E-02  -0.870199E-03
  -0.104580E-02  -0.252412E-02  -0.466420E-02  -0.647795E-02  -0.689974E-02
  -0.509857E-02  -0.737353E-03   0.590412E-02   0.139854E-01   0.223284E-01
   0.297426E-01   0.353526E-01  -0.143832E-01  -0.958443E-02  -0.805601E-02
  -0.100988E-01  -0.150980E-01  -0.216825E-01  -0.280488E-01  -0.323801E-01
  -0.332702E-01  -0.300580E-01  -0.229960E-01  -0.132110E-01  -0.246024E-02
   0.726290E-02   0.141819E-01   0.171384E-01   0.158396E-01   0.108874E-01
   0.357757E-02  -0.447662E-02  -0.117968E-01  -0.174407E-01  -0.212377E-01
  -0.237898E-01  -0.262339E-01  -0.298334E-01  -0.355192E-01  -0.435188E-01
  -0.531903E-01  -0.631199E-01  -0.714628E-01  -0.764367E-01  -0.768242E-01
  -0.723384E-01  -0.637403E-01  -0.526686E-01  -0.412256E-01  -0.314360E-01
  -0.247293E-01  -0.215931E-01  -0.214910E-01  -0.230628E-01  -0.245441E-01
  -0.242787E-01  -0.211770E-01  -0.149926E-01  -0.634858E-02   0.348386E-02
   0.129759E-01   0.207821E-01   0.261040E-01   0.288764E-01   0.297375E-01
   0.298036E-01   0.303247E-01   0.323251E-01   0.363261E-01   0.422193E-01
   0.493091E-01   0.564984E-01   0.625556E-01   0.663907E-01   0.672756E-01
   0.649681E-01   0.597300E-01   0.522540E-01   0.435292E-01   0.346795E-01
   0.268018E-01   0.208225E-01   0.173831E-01   0.167619E-01   0.188386E-01
   0.231081E-01   0.287507E-01   0.347534E-01   0.400687E-01   0.437849E-01
   0.452705E-01   0.442609E-01   0.408658E-01   0.354968E-01   0.287379E-01
   0.211976E-01   0.133897E-01   0.567460E-02  -0.172433E-02  -0.864609E-02
  -0.148967E-01  -0.201807E-01  -0.240982E-01  -0.262214E-01  -0.262339E-01
  -0.240846E-01  -0.200965E-01  -0.149781E-01  -0.971105E-02  -0.533128E-02
  -0.265619E-02  -0.203937E-02  -0.323176E-02  -0.540289E-02  -0.733012E-02
  -0.771188E-02  -0.552054E-02  -0.293913E-03   0.772092E-02   0.176162E-01
   0.280527E-01   0.376043E-01   0.451174E-01  -0.684946E-02  -0.183647E-02
  -0.293835E-03  -0.272485E-02  -0.866979E-02  -0.168084E-01  -0.252529E-01
  -0.319734E-01  -0.352641E-01  -0.341481E-01  -0.286208E-01  -0.196717E-01
  -0.906816E-02   0.105151E-02   0.868168E-02   0.124226E-01   0.118006E-01
   0.734734E-02   0.413995E-03  -0.723277E-02  -0.139223E-01  -0.185548E-01
  -0.209019E-01  -0.216434E-01  -0.221239E-01  -0.238989E-01  -0.282013E-01
  -0.354892E-01  -0.452149E-01  -0.558928E-01  -0.654544E-01  -0.717969E-01
  -0.733666E-01  -0.696093E-01  -0.611533E-01  -0.496696E-01  -0.374450E-01
  -0.267889E-01  -0.194411E-01  -0.161462E-01  -0.165096E-01  -0.191676E-01
  -0.222134E-01  -0.237496E-01  -0.224074E-01  -0.176889E-01  -0.100460E-01
  -0.690729E-03   0.879300E-02   0.169131E-01   0.226715E-01   0.257968E-01
   0.267551E-01   0.265534E-01   0.264098E-01   0.273930E-01   0.301341E-01
   0.346808E-01   0.405198E-01   0.467404E-01   0.522804E-01   0.561813E-01
   0.577889E-01   0.568604E-01   0.535731E-01   0.484509E-01   0.422447E-01
   0.357999E-01   0.299360E-01   0.253507E-01   0.225495E-01   0.217976E-01
   0.230919E-01   0.261572E-01   0.304715E-01   0.353273E-01   0.399247E-01
   0.434860E-01   0.453679E-01   0.451478E-01   0.426637E-01   0.380007E-01
   0.314351E-01   0.233572E-01   0.142050E-01   0.442778E-02  -0.551002E-02
  -0.150996E-01  -0.237593E-01  -0.308413E-01  -0.356940E-01  -0.377828E-01
  -0.368430E-01  -0.330157E-01  -0.269134E-01  -0.195731E-01  -0.122826E-01
  -0.631019E-02  -0.259870E-02  -0.150949E-02  -0.269439E-02  -0.514504E-02
  -0.742031E-02  -0.800089E-02  -0.567963E-02   0.117682E-03   0.917070E-02
   0.205078E-01   0.326429E-01   0.439389E-01   0.529969E-01  -0.193585E-02
   0.358278E-02   0.574785E-02   0.379687E-02  -0.208138E-02  -0.107744E-01
  -0.204799E-01  -0.291046E-01  -0.347441E-01  -0.361339E-01  -0.329628E-01
  -0.259624E-01  -0.167414E-01  -0.739654E-02   0.758387E-05   0.395447E-02
   0.384991E-02   0.147658E-03  -0.581358E-02  -0.122214E-01  -0.173360E-01
  -0.200147E-01  -0.200601E-01  -0.182844E-01  -0.162623E-01  -0.158398E-01
  -0.185388E-01  -0.250352E-01  -0.348687E-01  -0.464800E-01  -0.575757E-01
  -0.657220E-01  -0.690021E-01  -0.665479E-01  -0.587935E-01  -0.473757E-01
  -0.347090E-01  -0.233560E-01  -0.153702E-01  -0.117939E-01  -0.124438E-01
  -0.160352E-01  -0.205931E-01  -0.240247E-01  -0.246862E-01  -0.217870E-01
  -0.155324E-01  -0.698343E-02   0.230345E-02   0.107379E-01   0.171211E-01
   0.209192E-01   0.223252E-01   0.221138E-01   0.213549E-01   0.210824E-01
   0.220172E-01   0.244139E-01   0.280564E-01   0.323802E-01   0.366670E-01
   0.402445E-01   0.426363E-01   0.436328E-01   0.432811E-01   0.418215E-01
   0.396017E-01   0.370022E-01   0.343883E-01   0.320881E-01   0.303853E-01
   0.295093E-01   0.296133E-01   0.307404E-01   0.327887E-01   0.354924E-01
   0.384320E-01   0.410782E-01   0.428623E-01   0.432560E-01   0.418432E-01
   0.383675E-01   0.327541E-01   0.251103E-01   0.157183E-01   0.502951E-02
  -0.633698E-02  -0.176025E-01  -0.278619E-01  -0.361590E-01  -0.416129E-01
  -0.435823E-01  -0.418334E-01  -0.366627E-01  -0.289249E-01  -0.199334E-01
  -0.112328E-01  -0.428163E-02  -0.118142E-03   0.904638E-03  -0.764384E-03
  -0.395011E-02  -0.701369E-02  -0.824342E-02  -0.627706E-02  -0.445708E-03
   0.905200E-02   0.211920E-01   0.343704E-01   0.467852E-01   0.568491E-01
  -0.958249E-04   0.612233E-02   0.937925E-02   0.862212E-02   0.368588E-02
  -0.464795E-02  -0.148049E-01  -0.247627E-01  -0.325166E-01  -0.365581E-01
  -0.362463E-01  -0.319705E-01  -0.250509E-01  -0.173937E-01  -0.109843E-01
  -0.735340E-02  -0.716601E-02  -0.100536E-01  -0.147455E-01  -0.194687E-01
  -0.225058E-01  -0.227483E-01  -0.200775E-01  -0.154517E-01  -0.106620E-01
  -0.781742E-02  -0.870411E-02  -0.142063E-01  -0.239645E-01  -0.363798E-01
  -0.489764E-01  -0.590263E-01  -0.642644E-01  -0.634925E-01  -0.569016E-01
  -0.460221E-01  -0.333178E-01  -0.215393E-01  -0.130197E-01  -0.910537E-02
  -0.987101E-02  -0.141845E-01  -0.200842E-01  -0.253491E-01  -0.280931E-01
  -0.272230E-01  -0.226455E-01  -0.151916E-01  -0.630605E-02   0.238855E-02
   0.952018E-02   0.142724E-01   0.164998E-01   0.166492E-01   0.155407E-01
   0.140914E-01   0.130718E-01   0.129567E-01   0.138941E-01   0.157727E-01
   0.183423E-01   0.213321E-01   0.245262E-01   0.277793E-01   0.309849E-01
   0.340245E-01   0.367324E-01   0.388994E-01   0.403187E-01   0.408561E-01
   0.405181E-01   0.394840E-01   0.380872E-01   0.367434E-01   0.358445E-01
   0.356499E-01   0.362034E-01   0.373008E-01   0.385131E-01   0.392582E-01
   0.389005E-01   0.368593E-01   0.327053E-01   0.262383E-01   0.175389E-01
   0.699643E-02  -0.469315E-02  -0.165659E-01  -0.274746E-01  -0.362258E-01
  -0.417608E-01  -0.433586E-01  -0.408172E-01  -0.345653E-01  -0.256567E-01
  -0.156263E-01  -0.621603E-02   0.979888E-03   0.487168E-02   0.514265E-02
   0.235264E-02  -0.216325E-02  -0.658855E-02  -0.904700E-02  -0.804947E-02
  -0.285331E-02   0.635821E-02   0.185219E-01   0.319519E-01   0.447366E-01
   0.551715E-01  -0.998191E-03   0.597330E-02   0.105752E-01   0.114675E-01
   0.809371E-02   0.829892E-03  -0.907651E-02  -0.197786E-01  -0.292598E-01
  -0.358208E-01  -0.384979E-01  -0.372977E-01  -0.331750E-01  -0.277500E-01
  -0.228371E-01  -0.199144E-01  -0.196875E-01  -0.218834E-01  -0.253405E-01
  -0.283818E-01  -0.293637E-01  -0.272404E-01  -0.219681E-01  -0.146161E-01
  -0.713648E-02  -0.184365E-02  -0.748771E-03  -0.493963E-02  -0.141930E-01
  -0.269417E-01  -0.406183E-01  -0.522883E-01  -0.594001E-01  -0.604440E-01
  -0.553372E-01  -0.454306E-01  -0.331389E-01  -0.213026E-01  -0.124605E-01
  -0.823164E-02  -0.896654E-02  -0.137464E-01  -0.207089E-01  -0.275915E-01
  -0.323310E-01  -0.335567E-01  -0.308567E-01  -0.247727E-01  -0.165559E-01
  -0.777891E-02   0.738511E-04   0.592727E-02   0.927942E-02   0.101955E-01
   0.917030E-02   0.692727E-02   0.422703E-02   0.173610E-02  -0.265785E-04
  -0.681024E-03   0.478451E-04   0.235145E-02   0.632296E-02   0.119082E-01
   0.188465E-01   0.266361E-01   0.345578E-01   0.417666E-01   0.474415E-01
   0.509559E-01   0.520223E-01   0.507670E-01   0.477096E-01   0.436502E-01
   0.394894E-01   0.360281E-01   0.337938E-01   0.329339E-01   0.331944E-01
   0.339822E-01   0.344916E-01   0.338650E-01   0.313576E-01   0.264812E-01
   0.191105E-01   0.953942E-02  -0.151921E-02  -0.129962E-01  -0.235927E-01
  -0.319656E-01  -0.369524E-01  -0.378026E-01  -0.343677E-01  -0.271999E-01
  -0.175180E-01  -0.702530E-02   0.240117E-02   0.909354E-02   0.119634E-01
   0.107676E-01   0.619503E-02  -0.260432E-03  -0.662237E-02  -0.108783E-01
  -0.114436E-01  -0.752742E-02   0.690385E-03   0.121160E-01   0.250133E-01
   0.374162E-01   0.475742E-01  -0.351717E-02   0.410191E-02   0.100406E-01
   0.127118E-01   0.111819E-01   0.540348E-02  -0.374981E-02  -0.146721E-01
  -0.254047E-01  -0.341150E-01  -0.395508E-01  -0.413414E-01  -0.400553E-01
  -0.369911E-01  -0.337544E-01  -0.317448E-01  -0.317039E-01  -0.334697E-01
  -0.360195E-01  -0.377997E-01  -0.372512E-01  -0.333715E-01  -0.261371E-01
  -0.166448E-01  -0.691098E-02   0.631261E-03   0.379997E-02   0.130732E-02
  -0.681336E-02  -0.191296E-01  -0.331155E-01  -0.457643E-01  -0.543442E-01
  -0.570878E-01  -0.536291E-01  -0.450696E-01  -0.336636E-01  -0.222155E-01
  -0.133601E-01  -0.892137E-02  -0.951346E-02  -0.144749E-01  -0.221285E-01
  -0.302743E-01  -0.367668E-01  -0.400199E-01  -0.393180E-01  -0.348793E-01
  -0.276881E-01  -0.191734E-01  -0.108401E-01  -0.395224E-02   0.666212E-03
   0.269345E-02   0.225888E-02  -0.171119E-03  -0.391824E-02  -0.819227E-02
  -0.121569E-01  -0.149758E-01  -0.158647E-01  -0.141710E-01  -0.948251E-02
  -0.174512E-02   0.864860E-02   0.208417E-01   0.335937E-01   0.454609E-01
   0.550467E-01   0.612666E-01   0.635638E-01   0.620192E-01   0.573267E-01
   0.506384E-01   0.433167E-01   0.366519E-01   0.316105E-01   0.286656E-01
   0.277396E-01   0.282605E-01   0.293101E-01   0.298279E-01   0.288288E-01
   0.255988E-01   0.198409E-01   0.117527E-01   0.202622E-02  -0.823316E-02
  -0.176641E-01  -0.248689E-01  -0.286674E-01  -0.283443E-01  -0.238402E-01
  -0.158343E-01  -0.568432E-02   0.478612E-02   0.136263E-01   0.191583E-01
   0.203518E-01   0.170790E-01   0.101806E-01   0.131122E-02  -0.740885E-02
  -0.138603E-01  -0.163982E-01  -0.142164E-01  -0.751248E-02   0.258606E-02
   0.143125E-01   0.256896E-01   0.349833E-01  -0.595355E-02   0.205157E-02
   0.905040E-02   0.132840E-01   0.135046E-01   0.927997E-02   0.111732E-02
  -0.964160E-02  -0.211412E-01  -0.314723E-01  -0.391489E-01  -0.434677E-01
  -0.446421E-01  -0.436681E-01  -0.419569E-01  -0.408447E-01  -0.411293E-01
  -0.427843E-01  -0.449460E-01  -0.461902E-01  -0.450202E-01  -0.404183E-01
  -0.322868E-01  -0.216285E-01  -0.103949E-01  -0.102589E-02   0.419415E-02
   0.378417E-02  -0.247441E-02  -0.134066E-01  -0.266892E-01  -0.394114E-01
  -0.488015E-01  -0.529191E-01  -0.511268E-01  -0.442165E-01  -0.341658E-01
  -0.236000E-01  -0.151137E-01  -0.106373E-01  -0.110094E-01  -0.158514E-01
  -0.237523E-01  -0.326893E-01  -0.405534E-01  -0.456381E-01  -0.469741E-01
  -0.444503E-01  -0.387253E-01  -0.309872E-01  -0.226469E-01  -0.150477E-01
  -0.925211E-02  -0.592467E-02  -0.530173E-02  -0.721655E-02  -0.111490E-01
  -0.162822E-01  -0.215672E-01  -0.258108E-01  -0.278036E-01  -0.264912E-01
  -0.211712E-01  -0.116758E-01   0.151100E-02   0.172494E-01   0.338750E-01
   0.494563E-01   0.621305E-01   0.704478E-01   0.736417E-01   0.717647E-01
   0.656555E-01   0.567466E-01   0.467612E-01   0.373680E-01   0.298713E-01
   0.249988E-01   0.228212E-01   0.228068E-01   0.239876E-01   0.251917E-01
   0.252960E-01   0.234528E-01   0.192581E-01   0.128386E-01   0.484859E-02
  -0.362493E-02  -0.112391E-01  -0.166335E-01  -0.186965E-01  -0.168161E-01
  -0.110612E-01  -0.224633E-02   0.815266E-02   0.182360E-01   0.260366E-01
   0.299274E-01   0.289903E-01   0.232535E-01   0.137314E-01   0.224126E-02
  -0.897028E-02  -0.177092E-01  -0.223106E-01  -0.219939E-01  -0.170077E-01
  -0.853135E-02   0.164032E-02   0.115430E-01   0.195043E-01  -0.645347E-02
   0.154591E-02   0.909376E-02   0.143601E-01   0.158862E-01   0.129413E-01
   0.572112E-02  -0.467967E-02  -0.165287E-01  -0.278891E-01  -0.371079E-01
  -0.432223E-01  -0.461609E-01  -0.466803E-01  -0.460522E-01  -0.455975E-01
  -0.462119E-01  -0.480368E-01  -0.503850E-01  -0.519540E-01  -0.512684E-01
  -0.472157E-01  -0.395070E-01  -0.289088E-01  -0.171600E-01  -0.658063E-02
   0.523901E-03   0.249443E-02  -0.119775E-02  -0.975990E-02  -0.212409E-01
  -0.330086E-01  -0.424108E-01  -0.474397E-01  -0.472179E-01  -0.421819E-01
  -0.339228E-01  -0.247397E-01  -0.170377E-01  -0.127361E-01  -0.128367E-01
  -0.172510E-01  -0.249052E-01  -0.340696E-01  -0.428052E-01  -0.494048E-01
  -0.527251E-01  -0.523490E-01  -0.485720E-01  -0.422508E-01  -0.345767E-01
  -0.268372E-01  -0.202109E-01  -0.156179E-01  -0.136215E-01  -0.143707E-01
  -0.175717E-01  -0.224911E-01  -0.280048E-01  -0.327091E-01  -0.351047E-01
  -0.338413E-01  -0.279880E-01  -0.172704E-01  -0.221314E-02   0.158645E-01
   0.350180E-01   0.529920E-01   0.676187E-01   0.772151E-01   0.808896E-01
   0.786881E-01   0.715501E-01   0.610888E-01   0.492490E-01   0.379255E-01
   0.286219E-01   0.222187E-01   0.188863E-01   0.181437E-01   0.190346E-01
   0.203748E-01   0.210173E-01   0.200874E-01   0.171539E-01   0.123136E-01
   0.618060E-02  -0.217454E-03  -0.562364E-02  -0.879377E-02  -0.876019E-02
  -0.507164E-02   0.204202E-02   0.116266E-01   0.221100E-01   0.315575E-01
   0.380374E-01   0.400272E-01   0.367674E-01   0.284755E-01   0.163551E-01
   0.238243E-02  -0.110908E-01  -0.218317E-01  -0.282010E-01  -0.294919E-01
  -0.260481E-01  -0.191334E-01  -0.105876E-01  -0.235886E-02   0.396514E-02
  -0.352571E-02   0.399122E-02   0.114148E-01   0.169577E-01   0.190771E-01
   0.168617E-01   0.102856E-01   0.244388E-03  -0.116500E-01  -0.234714E-01
  -0.334694E-01  -0.405088E-01  -0.443264E-01  -0.455286E-01  -0.453275E-01
  -0.450967E-01  -0.458840E-01  -0.480368E-01  -0.510617E-01  -0.537678E-01
  -0.546567E-01  -0.524394E-01  -0.465192E-01  -0.372851E-01  -0.261154E-01
  -0.150794E-01  -0.641496E-02  -0.193078E-02  -0.250756E-02  -0.784227E-02
  -0.165114E-01  -0.263355E-01  -0.349422E-01  -0.403701E-01  -0.415494E-01
  -0.385339E-01  -0.324352E-01  -0.250910E-01  -0.185710E-01  -0.146590E-01
  -0.144454E-01  -0.181221E-01  -0.250080E-01  -0.337741E-01  -0.427861E-01
  -0.504689E-01  -0.556067E-01  -0.575264E-01  -0.561474E-01  -0.519229E-01
  -0.457053E-01  -0.385814E-01  -0.317028E-01  -0.261269E-01  -0.226724E-01
  -0.217908E-01  -0.234641E-01  -0.271480E-01  -0.317903E-01  -0.359444E-01
  -0.379843E-01  -0.363984E-01  -0.301107E-01  -0.187590E-01  -0.285638E-02
   0.162150E-01   0.363961E-01   0.552975E-01   0.706309E-01   0.806315E-01
   0.843751E-01   0.819226E-01   0.742625E-01   0.630732E-01   0.503661E-01
   0.380931E-01   0.278041E-01   0.204208E-01   0.161573E-01   0.145874E-01
   0.148247E-01   0.157671E-01   0.163531E-01   0.157838E-01   0.136786E-01
   0.101463E-01   0.576383E-02   0.147022E-02  -0.161513E-02  -0.242361E-02
  -0.184823E-03   0.535440E-02   0.137882E-01   0.240309E-01   0.344415E-01
   0.430907E-01   0.481278E-01   0.481771E-01   0.426717E-01   0.320383E-01
   0.176739E-01   0.170145E-02  -0.134493E-01  -0.255464E-01  -0.330238E-01
  -0.352998E-01  -0.328633E-01  -0.271059E-01  -0.199434E-01  -0.133240E-01
  -0.875040E-02   0.348347E-02   0.100184E-01   0.165866E-01   0.215534E-01
   0.234235E-01   0.212346E-01   0.148445E-01   0.501611E-02  -0.674017E-02
  -0.185357E-01  -0.285868E-01  -0.356735E-01  -0.394385E-01  -0.404337E-01
  -0.398972E-01  -0.393268E-01  -0.399781E-01  -0.424430E-01  -0.464405E-01
  -0.508870E-01  -0.542286E-01  -0.549355E-01  -0.520082E-01  -0.453393E-01
  -0.358180E-01  -0.251422E-01  -0.153907E-01  -0.847868E-02  -0.565338E-02
  -0.717480E-02  -0.122668E-01  -0.193471E-01  -0.264643E-01  -0.318135E-01
  -0.341894E-01  -0.332575E-01  -0.295846E-01  -0.244381E-01  -0.194249E-01
  -0.160776E-01  -0.154962E-01  -0.181285E-01  -0.237223E-01  -0.314375E-01
  -0.400669E-01  -0.482981E-01  -0.549555E-01  -0.591802E-01  -0.605309E-01
  -0.590114E-01  -0.550378E-01  -0.493632E-01  -0.429668E-01  -0.369117E-01
  -0.321772E-01  -0.294771E-01  -0.290912E-01  -0.307482E-01  -0.336007E-01
  -0.363209E-01  -0.373212E-01  -0.350694E-01  -0.284371E-01  -0.170010E-01
  -0.121857E-02   0.175769E-01   0.373726E-01   0.558307E-01   0.707220E-01
   0.803443E-01   0.838278E-01   0.812640E-01   0.736354E-01   0.625728E-01
   0.500037E-01   0.377780E-01   0.273509E-01   0.195829E-01   0.146822E-01
   0.122815E-01   0.116138E-01   0.117385E-01   0.117693E-01   0.110647E-01
   0.935386E-02   0.678647E-02   0.390325E-02   0.153175E-02   0.619419E-03
   0.202442E-02   0.629470E-02   0.134764E-01   0.229971E-01   0.336648E-01
   0.438064E-01   0.515381E-01   0.551275E-01   0.533750E-01   0.459230E-01
   0.334105E-01   0.174172E-01   0.190500E-03  -0.157948E-01  -0.283476E-01
  -0.360206E-01  -0.384051E-01  -0.361824E-01  -0.309163E-01  -0.246371E-01
  -0.193227E-01  -0.164087E-01   0.141017E-01   0.192060E-01   0.242531E-01
   0.278516E-01   0.286687E-01   0.258098E-01   0.191190E-01   0.929481E-02
  -0.222775E-02  -0.136150E-01  -0.231029E-01  -0.294635E-01  -0.323315E-01
  -0.322879E-01  -0.306699E-01  -0.291581E-01  -0.292603E-01  -0.318442E-01
  -0.368605E-01  -0.433383E-01  -0.496568E-01  -0.540136E-01  -0.549511E-01
  -0.517879E-01  -0.448306E-01  -0.353090E-01  -0.250574E-01  -0.160391E-01
  -0.984983E-02  -0.733925E-02  -0.844657E-02  -0.122833E-01  -0.174246E-01
  -0.223156E-01  -0.256769E-01  -0.268023E-01  -0.256830E-01  -0.229457E-01
  -0.196410E-01  -0.169554E-01  -0.159248E-01  -0.172177E-01  -0.210233E-01
  -0.270507E-01  -0.346158E-01  -0.427831E-01  -0.505270E-01  -0.568865E-01
  -0.610998E-01  -0.627099E-01  -0.616340E-01  -0.581880E-01  -0.530519E-01
  -0.471679E-01  -0.415714E-01  -0.371757E-01  -0.345502E-01  -0.337451E-01
  -0.342161E-01  -0.348858E-01  -0.343466E-01  -0.311719E-01  -0.242686E-01
  -0.131845E-01   0.171025E-02   0.192203E-01   0.375127E-01   0.544549E-01
   0.680252E-01   0.767007E-01   0.797324E-01   0.772489E-01   0.701755E-01
   0.599973E-01   0.484349E-01   0.371093E-01   0.272726E-01   0.196496E-01
   0.144103E-01   0.112541E-01   0.957204E-02   0.864111E-02   0.780840E-02
   0.663651E-02   0.499255E-02   0.307500E-02   0.137854E-02   0.600831E-03
   0.149927E-02   0.471243E-02   0.105714E-01   0.189372E-01   0.291064E-01
   0.398251E-01   0.494327E-01   0.561301E-01   0.583314E-01   0.550255E-01
   0.460622E-01   0.322771E-01   0.154066E-01  -0.220999E-02  -0.180885E-01
  -0.301151E-01  -0.369974E-01  -0.385349E-01  -0.356360E-01  -0.300714E-01
  -0.240206E-01  -0.195244E-01  -0.179827E-01   0.267306E-01   0.300851E-01
   0.331353E-01   0.347903E-01   0.339605E-01   0.299087E-01   0.225451E-01
   0.125604E-01   0.133745E-02  -0.935610E-02  -0.178153E-01  -0.228619E-01
  -0.241852E-01  -0.224527E-01  -0.191461E-01  -0.161607E-01  -0.152779E-01
  -0.176572E-01  -0.234958E-01  -0.319512E-01  -0.413504E-01  -0.496263E-01
  -0.548578E-01  -0.557654E-01  -0.520284E-01  -0.443458E-01  -0.342363E-01
  -0.236432E-01  -0.144588E-01  -0.809723E-02  -0.522018E-02  -0.567026E-02
  -0.860822E-02  -0.127962E-01  -0.169400E-01  -0.199996E-01  -0.213985E-01
  -0.210984E-01  -0.195442E-01  -0.175131E-01  -0.159166E-01  -0.156016E-01
  -0.171873E-01  -0.209562E-01  -0.268070E-01  -0.342649E-01  -0.425480E-01
  -0.506796E-01  -0.576389E-01  -0.625322E-01  -0.647583E-01  -0.641360E-01
  -0.609557E-01  -0.559333E-01  -0.500606E-01  -0.443742E-01  -0.396952E-01
  -0.364022E-01  -0.343044E-01  -0.326578E-01  -0.303340E-01  -0.261067E-01
  -0.189883E-01  -0.852924E-02   0.500059E-02   0.206010E-01   0.367074E-01
   0.514957E-01   0.632490E-01   0.706974E-01   0.732494E-01   0.710661E-01
   0.649721E-01   0.562369E-01   0.462912E-01   0.364494E-01   0.276991E-01
   0.205948E-01   0.152594E-01   0.114722E-01   0.880881E-02   0.679125E-02
   0.502009E-02   0.326872E-02   0.153433E-02   0.456566E-04  -0.770383E-03
  -0.362184E-03   0.183466E-02   0.625441E-02   0.130455E-01   0.219336E-01
   0.321430E-01   0.424164E-01   0.511564E-01   0.566836E-01   0.575738E-01
   0.530006E-01   0.429992E-01   0.285680E-01   0.115605E-01  -0.563208E-02
  -0.205511E-01  -0.311879E-01  -0.364245E-01  -0.362826E-01  -0.319099E-01
  -0.252979E-01  -0.187944E-01  -0.145312E-01  -0.139071E-01   0.389625E-01
   0.404487E-01   0.413207E-01   0.408019E-01   0.380809E-01   0.326236E-01
   0.244516E-01   0.142810E-01   0.345490E-02  -0.633351E-02  -0.134646E-01
  -0.168440E-01  -0.162486E-01  -0.124549E-01  -0.709739E-02  -0.228261E-02
  -0.553704E-04  -0.186041E-02  -0.814629E-02  -0.182205E-01  -0.303958E-01
  -0.423884E-01  -0.518611E-01  -0.569704E-01  -0.567781E-01  -0.514328E-01
  -0.420881E-01  -0.305961E-01  -0.190654E-01  -0.940070E-02  -0.293146E-02
  -0.206257E-03  -0.978274E-03  -0.436107E-02  -0.909762E-02  -0.138697E-01
  -0.175786E-01  -0.195460E-01  -0.196104E-01  -0.181151E-01  -0.158063E-01
  -0.136648E-01  -0.127046E-01  -0.137684E-01  -0.173517E-01  -0.234848E-01
  -0.316960E-01  -0.410711E-01  -0.504046E-01  -0.584222E-01  -0.640311E-01
  -0.665432E-01  -0.658160E-01  -0.622699E-01  -0.567706E-01  -0.503993E-01
  -0.441670E-01  -0.387468E-01  -0.342992E-01  -0.304398E-01  -0.263648E-01
  -0.210998E-01  -0.138079E-01  -0.406936E-02   0.794295E-02   0.214430E-01
   0.351706E-01   0.476524E-01   0.575141E-01   0.637621E-01   0.659660E-01
   0.643032E-01   0.594667E-01   0.524732E-01   0.444294E-01   0.363194E-01
   0.288586E-01   0.224377E-01   0.171487E-01   0.128699E-01   0.937299E-02
   0.642426E-02   0.386021E-02   0.163274E-02  -0.172237E-03  -0.133720E-02
  -0.153460E-02  -0.372003E-03   0.253276E-02   0.744525E-02   0.143880E-01
   0.230213E-01   0.325703E-01   0.418404E-01   0.493462E-01   0.535548E-01
   0.532050E-01   0.476335E-01   0.370216E-01   0.224813E-01   0.593287E-02
  -0.102242E-01  -0.235868E-01  -0.322656E-01  -0.353157E-01  -0.329679E-01
  -0.265908E-01  -0.183809E-01  -0.108503E-01  -0.623286E-02  -0.595729E-02
   0.481520E-01   0.479037E-01   0.467734E-01   0.442671E-01   0.398355E-01
   0.331451E-01   0.243337E-01   0.141466E-01   0.388594E-02  -0.483924E-02
  -0.105082E-01  -0.121223E-01  -0.954753E-02  -0.365561E-02   0.379640E-02
   0.105336E-01   0.142923E-01   0.133769E-01   0.709796E-02  -0.402302E-02
  -0.183389E-01  -0.334304E-01  -0.466385E-01  -0.556445E-01  -0.589575E-01
  -0.562011E-01  -0.481435E-01  -0.364804E-01  -0.234381E-01  -0.112977E-01
  -0.194851E-02   0.343835E-02   0.456157E-02   0.195638E-02  -0.319729E-02
  -0.937090E-02  -0.150219E-01  -0.189029E-01  -0.202932E-01  -0.191181E-01
  -0.159408E-01  -0.118335E-01  -0.815034E-02  -0.624316E-02  -0.717316E-02
  -0.114735E-01  -0.190145E-01  -0.290041E-01  -0.401298E-01  -0.508172E-01
  -0.595488E-01  -0.651711E-01  -0.671163E-01  -0.654830E-01  -0.609570E-01
  -0.545929E-01  -0.475163E-01  -0.406279E-01  -0.343888E-01  -0.287451E-01
  -0.232076E-01  -0.170601E-01  -0.963120E-02  -0.549773E-03   0.100905E-01
   0.217017E-01   0.333129E-01   0.437849E-01   0.520648E-01   0.574106E-01
   0.595260E-01   0.585797E-01   0.551163E-01   0.498955E-01   0.437129E-01
   0.372505E-01   0.309913E-01   0.252048E-01   0.199890E-01   0.153411E-01
   0.112272E-01   0.763114E-02   0.457690E-02   0.213272E-02   0.408383E-03
  -0.445012E-03  -0.234134E-03   0.126710E-02   0.428160E-02   0.895636E-02
   0.152578E-01   0.228599E-01   0.310651E-01   0.388036E-01   0.447430E-01
   0.475098E-01   0.459924E-01   0.396532E-01   0.287662E-01   0.144971E-01
  -0.122346E-02  -0.160305E-01  -0.275996E-01  -0.341590E-01  -0.349127E-01
  -0.302585E-01  -0.217345E-01  -0.116942E-01  -0.277898E-02   0.268560E-02
   0.322234E-02   0.521021E-01   0.505232E-01   0.479287E-01   0.440337E-01
   0.384884E-01   0.311130E-01   0.221282E-01   0.122857E-01   0.283087E-02
  -0.472196E-02  -0.895460E-02  -0.895577E-02  -0.465577E-02   0.302378E-02
   0.122681E-01   0.207112E-01   0.259481E-01   0.260935E-01   0.202477E-01
   0.874761E-02  -0.686052E-02  -0.241243E-01  -0.401920E-01  -0.524031E-01
  -0.588270E-01  -0.586319E-01  -0.522120E-01  -0.410563E-01  -0.274050E-01
  -0.137764E-01  -0.247129E-02   0.484629E-02   0.741572E-02   0.545427E-02
   0.401604E-04  -0.716080E-02  -0.142649E-01  -0.195634E-01  -0.218663E-01
  -0.207333E-01  -0.165523E-01  -0.104499E-01  -0.405131E-02   0.863942E-03
   0.274294E-02   0.596539E-03  -0.577937E-02  -0.157493E-01  -0.279645E-01
  -0.406433E-01  -0.519412E-01  -0.603232E-01  -0.648514E-01  -0.653210E-01
  -0.622173E-01  -0.565148E-01  -0.493773E-01  -0.418453E-01  -0.345946E-01
  -0.278265E-01  -0.213096E-01  -0.145502E-01  -0.702905E-02   0.156914E-02
   0.112030E-01   0.214399E-01   0.315415E-01   0.406374E-01   0.479291E-01
   0.528627E-01   0.552261E-01   0.551498E-01   0.530270E-01   0.493856E-01
   0.447601E-01   0.395986E-01   0.342252E-01   0.288546E-01   0.236372E-01
   0.187066E-01   0.142079E-01   0.102962E-01   0.711547E-02   0.477263E-02
   0.332833E-02   0.281164E-02   0.325316E-02   0.471562E-02   0.729600E-02
   0.110804E-01   0.160513E-01   0.219713E-01   0.282868E-01   0.341018E-01
   0.382607E-01   0.395474E-01   0.369711E-01   0.300712E-01   0.191523E-01
   0.536884E-02  -0.939554E-02  -0.228499E-01  -0.327623E-01  -0.374640E-01
  -0.362632E-01  -0.296571E-01  -0.192736E-01  -0.754294E-02   0.282821E-02
   0.945828E-02   0.108200E-01   0.496835E-01   0.474218E-01   0.442020E-01
   0.398442E-01   0.341018E-01   0.268685E-01   0.183874E-01   0.937554E-02
   0.996204E-03  -0.534108E-02  -0.831582E-02  -0.708161E-02  -0.158916E-02
   0.725703E-02   0.176727E-01   0.273025E-01   0.337020E-01   0.348815E-01
   0.297800E-01   0.185501E-01   0.258059E-02  -0.157528E-01  -0.335535E-01
  -0.479816E-01  -0.568152E-01  -0.588744E-01  -0.542233E-01  -0.441160E-01
  -0.307096E-01  -0.166128E-01  -0.436790E-02   0.402928E-02   0.748061E-02
   0.594688E-02   0.397143E-03  -0.743617E-02  -0.154433E-01  -0.215871E-01
  -0.243287E-01  -0.229458E-01  -0.176804E-01  -0.968655E-02  -0.785575E-03
   0.691927E-02   0.114905E-01   0.115690E-01   0.666267E-02  -0.275438E-02
  -0.153513E-01  -0.292323E-01  -0.423390E-01  -0.528679E-01  -0.596036E-01
  -0.620951E-01  -0.606417E-01  -0.561081E-01  -0.496297E-01  -0.422947E-01
  -0.348888E-01  -0.277653E-01  -0.208609E-01  -0.138375E-01  -0.629082E-02
   0.204241E-02   0.111445E-01   0.206791E-01   0.300593E-01   0.385886E-01
   0.456256E-01   0.507201E-01   0.536823E-01   0.545766E-01   0.536538E-01
   0.512557E-01   0.477295E-01   0.433784E-01   0.384565E-01   0.331963E-01
   0.278440E-01   0.226781E-01   0.179944E-01   0.140636E-01   0.110757E-01
   0.910094E-02   0.808688E-02   0.789966E-02   0.839501E-02   0.948940E-02
   0.111955E-01   0.135961E-01   0.167532E-01   0.205767E-01   0.247024E-01
   0.284344E-01   0.307974E-01   0.307134E-01   0.272730E-01   0.200371E-01
   0.927785E-02  -0.392529E-02  -0.177890E-01  -0.301310E-01  -0.388197E-01
  -0.422644E-01  -0.398214E-01  -0.320038E-01  -0.204284E-01  -0.750028E-02
   0.409734E-02   0.119855E-01   0.146041E-01   0.412087E-01   0.390828E-01
   0.362559E-01   0.325337E-01   0.276603E-01   0.215084E-01   0.142721E-01
   0.658631E-02  -0.493699E-03  -0.566978E-02  -0.770744E-02  -0.579428E-02
   0.151103E-03   0.931679E-02   0.200459E-01   0.301053E-01   0.371248E-01
   0.391091E-01   0.349017E-01   0.244860E-01   0.904976E-02  -0.921038E-02
  -0.275020E-01  -0.429794E-01  -0.532979E-01  -0.570623E-01  -0.540792E-01
  -0.453651E-01  -0.329164E-01  -0.192931E-01  -0.710591E-02   0.149134E-02
   0.520423E-02   0.381947E-02  -0.179318E-02  -0.989560E-02  -0.182675E-01
  -0.246858E-01  -0.274010E-01  -0.255125E-01  -0.191650E-01  -0.952423E-02
   0.146543E-02   0.114903E-01   0.183560E-01   0.204479E-01   0.170626E-01
   0.853776E-02  -0.384529E-02  -0.181570E-01  -0.322389E-01  -0.441438E-01
  -0.524939E-01  -0.566772E-01  -0.568511E-01  -0.537679E-01  -0.484885E-01
  -0.420668E-01  -0.352942E-01  -0.285643E-01  -0.218779E-01  -0.149692E-01
  -0.749720E-02   0.764171E-03   0.979581E-02   0.192972E-01   0.287440E-01
   0.375096E-01   0.450065E-01   0.507990E-01   0.546606E-01   0.565681E-01
   0.566495E-01   0.551160E-01   0.522084E-01   0.481751E-01   0.432831E-01
   0.378430E-01   0.322253E-01   0.268457E-01   0.221137E-01   0.183568E-01
   0.157466E-01   0.142593E-01   0.136910E-01   0.137316E-01   0.140743E-01
   0.145230E-01   0.150530E-01   0.157939E-01   0.169319E-01   0.185570E-01
   0.205104E-01   0.222947E-01   0.230970E-01   0.219439E-01   0.179624E-01
   0.106816E-01   0.283893E-03  -0.122813E-01  -0.253774E-01  -0.369600E-01
  -0.450023E-01  -0.479664E-01  -0.451987E-01  -0.371416E-01  -0.252943E-01
  -0.119236E-01   0.412386E-03   0.941237E-02   0.135180E-01   0.284455E-01
   0.273311E-01   0.259292E-01   0.239158E-01   0.209181E-01   0.166983E-01
   0.113374E-01   0.534830E-02  -0.338858E-03  -0.453631E-02  -0.607857E-02
  -0.415438E-02   0.139999E-02   0.993500E-02   0.200104E-01   0.296198E-01
   0.365772E-01   0.389825E-01   0.356573E-01   0.264465E-01   0.123113E-01
  -0.481425E-02  -0.223758E-01  -0.376874E-01  -0.484515E-01  -0.532027E-01
  -0.515830E-01  -0.443942E-01  -0.334196E-01  -0.210538E-01  -0.981707E-02
  -0.185219E-02   0.149595E-02  -0.657694E-04  -0.574139E-02  -0.138327E-01
  -0.221128E-01  -0.283109E-01  -0.306072E-01  -0.280353E-01  -0.207034E-01
  -0.978671E-02   0.271151E-02   0.143775E-01   0.228929E-01   0.265154E-01
   0.244285E-01   0.168830E-01   0.510456E-02  -0.900245E-02  -0.232782E-01
  -0.357518E-01  -0.450022E-01  -0.503570E-01  -0.518966E-01  -0.502842E-01
  -0.464851E-01  -0.414601E-01  -0.359199E-01  -0.301979E-01  -0.242596E-01
  -0.178276E-01  -0.105672E-01  -0.226791E-02   0.703351E-02   0.170210E-01
   0.271547E-01   0.367863E-01   0.452908E-01   0.521735E-01   0.571261E-01
   0.600290E-01   0.609143E-01   0.599188E-01   0.572490E-01   0.531717E-01
   0.480249E-01   0.422300E-01   0.362837E-01   0.307130E-01   0.259953E-01
   0.224632E-01   0.202255E-01   0.191381E-01   0.188444E-01   0.188805E-01
   0.188186E-01   0.183997E-01   0.176094E-01   0.166605E-01   0.158823E-01
   0.155450E-01   0.156786E-01   0.159548E-01   0.156858E-01   0.139618E-01
   0.990420E-02   0.296724E-02  -0.679956E-02  -0.186179E-01  -0.310340E-01
  -0.421664E-01  -0.500999E-01  -0.533314E-01  -0.511509E-01  -0.438547E-01
  -0.327274E-01  -0.197900E-01  -0.737261E-02   0.238240E-02   0.796505E-02
   0.142437E-01   0.149354E-01   0.158260E-01   0.163682E-01   0.159881E-01
   0.142728E-01   0.111485E-01   0.698680E-02   0.259143E-02  -0.948694E-03
  -0.251647E-02  -0.127325E-02   0.306530E-02   0.100632E-01   0.185634E-01
   0.268675E-01   0.330647E-01   0.354392E-01   0.328637E-01   0.250850E-01
   0.128333E-01  -0.227619E-02  -0.180326E-01  -0.320498E-01  -0.422316E-01
  -0.471834E-01  -0.464843E-01  -0.407648E-01  -0.315716E-01  -0.210477E-01
  -0.114923E-01  -0.488824E-02  -0.249473E-02  -0.458864E-02  -0.104105E-01
  -0.183292E-01  -0.261953E-01  -0.318097E-01  -0.334117E-01  -0.300782E-01
  -0.219474E-01  -0.102131E-01   0.311101E-02   0.156071E-01   0.249560E-01
   0.294146E-01   0.281587E-01   0.214189E-01   0.103828E-01  -0.310254E-02
  -0.169489E-01  -0.292612E-01  -0.386834E-01  -0.445816E-01  -0.470352E-01
  -0.466612E-01  -0.443351E-01  -0.408962E-01  -0.369180E-01  -0.325999E-01
  -0.277936E-01  -0.221396E-01  -0.152577E-01  -0.692868E-02   0.278795E-02
   0.135268E-01   0.246779E-01   0.355065E-01   0.452893E-01   0.534269E-01
   0.595085E-01   0.633250E-01   0.648458E-01   0.641818E-01   0.615578E-01
   0.573009E-01   0.518415E-01   0.457068E-01   0.394894E-01   0.337810E-01
   0.290767E-01   0.256747E-01   0.236038E-01   0.226121E-01   0.222297E-01
   0.219002E-01   0.211429E-01   0.196985E-01   0.176060E-01   0.151788E-01
   0.128785E-01   0.111215E-01   0.100784E-01   0.953692E-02   0.888566E-02
   0.723878E-02   0.368096E-02  -0.243207E-02  -0.112051E-01  -0.220537E-01
  -0.337307E-01  -0.445399E-01  -0.526919E-01  -0.567161E-01  -0.558214E-01
  -0.501080E-01  -0.405726E-01  -0.289029E-01  -0.171115E-01  -0.710474E-02
  -0.292679E-03   0.185712E-02   0.493143E-02   0.865965E-02   0.122137E-01
   0.147731E-01   0.157225E-01   0.148252E-01   0.123197E-01   0.890177E-02
   0.558404E-02   0.345670E-02   0.340485E-02   0.585194E-02   0.105984E-01
   0.168031E-01   0.231217E-01   0.279771E-01   0.299037E-01   0.278876E-01
   0.216227E-01   0.116228E-01  -0.841029E-03  -0.139677E-01  -0.257732E-01
  -0.344845E-01  -0.388987E-01  -0.386303E-01  -0.341941E-01  -0.269024E-01
  -0.185957E-01  -0.112583E-01  -0.659684E-02  -0.567079E-02  -0.865303E-02
  -0.147772E-01  -0.224887E-01  -0.297732E-01  -0.345964E-01  -0.353621E-01
  -0.312862E-01  -0.226000E-01  -0.105350E-01   0.291525E-02   0.154017E-01
   0.247062E-01   0.291945E-01   0.281351E-01   0.218113E-01   0.114081E-01
  -0.128909E-02  -0.143054E-01  -0.258902E-01  -0.348362E-01  -0.406327E-01
  -0.434324E-01  -0.438602E-01  -0.427315E-01  -0.407666E-01  -0.383816E-01
  -0.356037E-01  -0.321240E-01  -0.274537E-01  -0.211293E-01  -0.128996E-01
  -0.284287E-02   0.861375E-02   0.207657E-01   0.327634E-01   0.437625E-01
   0.530494E-01   0.601193E-01   0.646994E-01   0.667324E-01   0.663411E-01
   0.637951E-01   0.594881E-01   0.539222E-01   0.476846E-01   0.414020E-01
   0.356656E-01   0.309364E-01   0.274540E-01   0.251797E-01   0.238029E-01
   0.228201E-01   0.216751E-01   0.199239E-01   0.173742E-01   0.141519E-01
   0.106649E-01   0.746668E-02   0.505503E-02   0.366718E-02   0.313950E-02
   0.288576E-02   0.201454E-02  -0.435930E-03  -0.520621E-02  -0.125505E-01
  -0.220788E-01  -0.327621E-01  -0.431103E-01  -0.514842E-01  -0.564653E-01
  -0.571858E-01  -0.535336E-01  -0.461795E-01  -0.364216E-01  -0.258901E-01
  -0.161930E-01  -0.859221E-02  -0.586781E-02  -0.161976E-03   0.652241E-02
   0.130631E-01   0.183933E-01   0.217103E-01   0.226431E-01   0.213333E-01
   0.184059E-01   0.148275E-01   0.116803E-01   0.990120E-02   0.100474E-01
   0.121454E-01   0.156629E-01   0.196135E-01   0.227731E-01   0.239608E-01
   0.223197E-01   0.175341E-01   0.993175E-02   0.446494E-03  -0.955460E-02
  -0.185439E-01  -0.251498E-01  -0.284487E-01  -0.281716E-01  -0.247754E-01
  -0.193608E-01  -0.134486E-01  -0.865553E-02  -0.633628E-02  -0.726842E-02
  -0.114512E-01  -0.180696E-01  -0.256398E-01  -0.323142E-01  -0.362835E-01
  -0.361911E-01  -0.314635E-01  -0.224794E-01  -0.105305E-01   0.242203E-02
   0.141437E-01   0.225878E-01   0.263125E-01   0.247606E-01   0.183363E-01
   0.826737E-02  -0.370485E-02  -0.157282E-01  -0.262302E-01  -0.342029E-01
  -0.393194E-01  -0.418675E-01  -0.425364E-01  -0.421255E-01  -0.412667E-01
  -0.402318E-01  -0.388758E-01  -0.367169E-01  -0.331190E-01  -0.275158E-01
  -0.196080E-01  -0.948122E-02   0.238218E-02   0.151879E-01   0.279801E-01
   0.398089E-01   0.498739E-01   0.576135E-01   0.627340E-01   0.651911E-01
   0.651451E-01   0.629122E-01   0.589242E-01   0.536971E-01   0.477978E-01
   0.417986E-01   0.362121E-01   0.314153E-01   0.275805E-01   0.246397E-01
   0.223037E-01   0.201428E-01   0.177156E-01   0.147132E-01   0.110739E-01
   0.702790E-02   0.304799E-02  -0.288176E-03  -0.248975E-02  -0.334213E-02
  -0.303250E-02  -0.216449E-02  -0.164511E-02  -0.246523E-02  -0.542893E-02
  -0.109061E-01  -0.186799E-01  -0.279383E-01  -0.374171E-01  -0.456636E-01
  -0.513532E-01  -0.535777E-01  -0.520344E-01  -0.470689E-01  -0.395712E-01
  -0.307561E-01  -0.218937E-01  -0.140595E-01  -0.722623E-02   0.976848E-03
   0.102823E-01   0.193056E-01   0.267780E-01   0.317645E-01   0.338187E-01
   0.330436E-01   0.300424E-01   0.257688E-01   0.213089E-01   0.176407E-01
   0.154248E-01   0.148712E-01   0.157108E-01   0.172772E-01   0.186783E-01
   0.190178E-01   0.176171E-01   0.141872E-01   0.891148E-02   0.242141E-02
  -0.433111E-02  -0.102790E-01  -0.144791E-01  -0.163331E-01  -0.157417E-01
  -0.131534E-01  -0.949232E-02  -0.597178E-02  -0.382924E-02  -0.403551E-02
  -0.704306E-02  -0.126342E-01  -0.199126E-01  -0.274515E-01  -0.335779E-01
  -0.367347E-01  -0.358448E-01  -0.305891E-01  -0.215295E-01  -0.100398E-01
   0.194914E-02   0.123366E-01   0.192836E-01   0.215903E-01   0.189280E-01
   0.118746E-01   0.174578E-02  -0.972898E-02  -0.208036E-01  -0.300834E-01
  -0.367760E-01  -0.407686E-01  -0.425255E-01  -0.428479E-01  -0.425700E-01
  -0.422818E-01  -0.421518E-01  -0.418932E-01  -0.408716E-01  -0.383132E-01
  -0.335497E-01  -0.262272E-01  -0.164254E-01  -0.466259E-02   0.820474E-02
   0.211510E-01   0.331689E-01   0.434273E-01   0.513683E-01   0.567338E-01
   0.595346E-01   0.599849E-01   0.584307E-01   0.552891E-01   0.510058E-01
   0.460249E-01   0.407609E-01   0.355645E-01   0.306834E-01   0.262278E-01
   0.221564E-01   0.182994E-01   0.144216E-01   0.103159E-01   0.590237E-02
   0.129998E-02  -0.315969E-02  -0.699127E-02  -0.968072E-02  -0.108463E-01
  -0.103892E-01  -0.858511E-02  -0.608005E-02  -0.378102E-02  -0.266052E-02
  -0.352273E-02  -0.679240E-02  -0.123842E-01  -0.196901E-01  -0.276916E-01
  -0.351682E-01  -0.409504E-01  -0.441545E-01  -0.443418E-01  -0.415720E-01
  -0.363453E-01  -0.294616E-01  -0.218395E-01  -0.143458E-01  -0.210951E-02
   0.808606E-02   0.192820E-01   0.299016E-01   0.385541E-01   0.442542E-01
   0.465596E-01   0.456027E-01   0.420156E-01   0.367671E-01   0.309479E-01
   0.255506E-01   0.212878E-01   0.184832E-01   0.170546E-01   0.165836E-01
   0.164542E-01   0.160243E-01   0.147924E-01   0.125224E-01   0.930056E-02
   0.551430E-02   0.175645E-02  -0.132285E-02  -0.318540E-02  -0.355724E-02
  -0.252835E-02  -0.572527E-03   0.152464E-02   0.282206E-02   0.243660E-02
  -0.230165E-03  -0.530416E-02  -0.123396E-01  -0.203433E-01  -0.279309E-01
  -0.335942E-01  -0.360263E-01  -0.344350E-01  -0.287667E-01  -0.197811E-01
  -0.894749E-02   0.182400E-02   0.105625E-01   0.156420E-01   0.161173E-01
   0.119109E-01   0.380342E-02  -0.676678E-02  -0.180457E-01  -0.283594E-01
  -0.364643E-01  -0.417686E-01  -0.443731E-01  -0.449351E-01  -0.443998E-01
  -0.436805E-01  -0.433780E-01  -0.436118E-01  -0.440043E-01  -0.438110E-01
  -0.421520E-01  -0.382754E-01  -0.317771E-01  -0.227221E-01  -0.116409E-01
   0.585970E-03   0.129157E-01   0.243481E-01   0.340944E-01   0.416739E-01
   0.469284E-01   0.499668E-01   0.510695E-01   0.505868E-01   0.488582E-01
   0.461660E-01   0.427229E-01   0.386819E-01   0.341531E-01   0.292181E-01
   0.239387E-01   0.183637E-01   0.125431E-01   0.655228E-02   0.525876E-03
  -0.531147E-02  -0.106327E-01  -0.150297E-01  -0.180755E-01  -0.194187E-01
  -0.188907E-01  -0.165936E-01  -0.129393E-01  -0.861759E-02  -0.449195E-02
  -0.144066E-02  -0.178485E-03  -0.110258E-02  -0.420139E-02  -0.904993E-02
  -0.148926E-01  -0.207924E-01  -0.258097E-01  -0.291681E-01  -0.303741E-01
  -0.292684E-01  -0.260115E-01  -0.210184E-01  -0.148681E-01  -0.821370E-02
   0.794888E-02   0.193443E-01   0.314371E-01   0.425545E-01   0.512832E-01
   0.566825E-01   0.583959E-01   0.566495E-01   0.521457E-01   0.458835E-01
   0.389459E-01   0.322992E-01   0.266417E-01   0.223265E-01   0.193627E-01
   0.174875E-01   0.162824E-01   0.153067E-01   0.142161E-01   0.128437E-01
   0.112277E-01   0.958418E-02   0.823167E-02   0.748613E-02   0.754896E-02
   0.841397E-02   0.981743E-02   0.112480E-01   0.120232E-01   0.114245E-01
   0.886806E-02   0.407738E-02  -0.278626E-02  -0.110727E-01  -0.196984E-01
  -0.273133E-01  -0.325544E-01  -0.343400E-01  -0.321372E-01  -0.261375E-01
  -0.172869E-01  -0.714978E-02   0.237439E-02   0.942680E-02   0.125727E-01
   0.111029E-01   0.517962E-02  -0.421171E-02  -0.154943E-01  -0.268597E-01
  -0.366663E-01  -0.437791E-01  -0.477682E-01  -0.489218E-01  -0.480809E-01
  -0.463453E-01  -0.447374E-01  -0.439133E-01  -0.439977E-01  -0.445784E-01
  -0.448530E-01  -0.438789E-01  -0.408507E-01  -0.353297E-01  -0.273647E-01
  -0.174806E-01  -0.654679E-02   0.442815E-02   0.145162E-01   0.230438E-01
   0.296815E-01   0.344342E-01   0.375521E-01   0.393946E-01   0.402936E-01
   0.404539E-01   0.399111E-01   0.385511E-01   0.361761E-01   0.325908E-01
   0.276845E-01   0.214890E-01   0.142025E-01   0.618127E-02  -0.209400E-02
  -0.100675E-01  -0.171645E-01  -0.228496E-01  -0.266846E-01  -0.283831E-01
  -0.278563E-01  -0.252425E-01  -0.209115E-01  -0.154349E-01  -0.952138E-02
  -0.392258E-02   0.674962E-03   0.375261E-02   0.503587E-02   0.452868E-02
   0.249990E-02  -0.572727E-03  -0.408710E-02  -0.741056E-02  -0.996558E-02
  -0.112955E-01  -0.111065E-01  -0.928901E-02  -0.592498E-02  -0.128603E-02
   0.417680E-02   0.201593E-01   0.318122E-01   0.437252E-01   0.542354E-01
   0.620095E-01   0.662399E-01   0.667255E-01   0.638319E-01   0.583544E-01
   0.513198E-01   0.437764E-01   0.366144E-01   0.304473E-01   0.255696E-01
   0.219855E-01   0.194899E-01   0.177764E-01   0.165425E-01   0.155707E-01
   0.147707E-01   0.141785E-01   0.139176E-01   0.141332E-01   0.149158E-01
   0.162306E-01   0.178699E-01   0.194425E-01   0.204084E-01   0.201608E-01
   0.181464E-01   0.140053E-01   0.770064E-02  -0.393726E-03  -0.947986E-02
  -0.184157E-01  -0.258888E-01  -0.306598E-01  -0.318310E-01  -0.290792E-01
  -0.227920E-01  -0.140638E-01  -0.453523E-02   0.390229E-02   0.947870E-02
   0.109124E-01   0.768576E-02   0.160550E-03  -0.105003E-01  -0.225888E-01
  -0.342275E-01  -0.437735E-01  -0.501531E-01  -0.530474E-01  -0.528872E-01
  -0.506656E-01  -0.476253E-01  -0.449058E-01  -0.432457E-01  -0.428145E-01
  -0.432127E-01  -0.436279E-01  -0.430974E-01  -0.407969E-01  -0.362757E-01
  -0.295763E-01  -0.212127E-01  -0.120236E-01  -0.294860E-02   0.520401E-02
   0.119333E-01   0.171201E-01   0.209874E-01   0.239662E-01   0.265120E-01
   0.289288E-01   0.312503E-01   0.332085E-01   0.342970E-01   0.339062E-01
   0.314929E-01   0.267404E-01   0.196683E-01   0.106690E-01   0.465305E-03
  -0.999839E-02  -0.197045E-01  -0.277193E-01  -0.333276E-01  -0.361240E-01
  -0.360476E-01  -0.333612E-01  -0.285836E-01  -0.223922E-01  -0.155148E-01
  -0.862987E-02  -0.229151E-02   0.311367E-02   0.737448E-02   0.104350E-01
   0.123576E-01   0.132830E-01   0.133997E-01   0.129296E-01   0.121275E-01
   0.112871E-01   0.107382E-01   0.108227E-01   0.118435E-01   0.139888E-01
   0.172490E-01   0.213510E-01   0.311999E-01   0.421836E-01   0.529463E-01
   0.619349E-01   0.679841E-01   0.704877E-01   0.694433E-01   0.653757E-01
   0.591693E-01   0.518570E-01   0.444144E-01   0.376032E-01   0.318873E-01
   0.274270E-01   0.241383E-01   0.217902E-01   0.201109E-01   0.188764E-01
   0.179625E-01   0.173571E-01   0.171333E-01   0.173970E-01   0.182232E-01
   0.195946E-01   0.213568E-01   0.231998E-01   0.246725E-01   0.252324E-01
   0.243311E-01   0.215231E-01   0.165846E-01   0.961654E-02   0.110421E-02
  -0.809040E-02  -0.168209E-01  -0.238307E-01  -0.279859E-01  -0.285246E-01
  -0.252658E-01  -0.187215E-01  -0.100735E-01  -0.998507E-03   0.663039E-02
   0.111121E-01   0.112733E-01   0.672783E-02  -0.202568E-02  -0.136992E-01
  -0.264857E-01  -0.384453E-01  -0.479143E-01  -0.538404E-01  -0.559637E-01
  -0.548031E-01  -0.514574E-01  -0.472793E-01  -0.435108E-01  -0.409747E-01
  -0.399022E-01  -0.399321E-01  -0.402730E-01  -0.399738E-01  -0.382205E-01
  -0.345758E-01  -0.290954E-01  -0.222955E-01  -0.149878E-01  -0.803710E-02
  -0.211510E-02   0.247628E-02   0.586248E-02   0.852054E-02   0.110950E-01
   0.141609E-01   0.180040E-01   0.224815E-01   0.270044E-01   0.306497E-01
   0.323731E-01   0.312697E-01   0.268159E-01   0.190325E-01   0.852930E-02
  -0.358030E-02  -0.158732E-01  -0.268741E-01  -0.353192E-01  -0.403672E-01
  -0.417167E-01  -0.396101E-01  -0.347296E-01  -0.280185E-01  -0.204709E-01
  -0.129408E-01  -0.601060E-02   0.561345E-04   0.527751E-02   0.985122E-02
   0.140239E-01   0.179728E-01   0.217347E-01   0.252016E-01   0.281806E-01
   0.304941E-01   0.320838E-01   0.330779E-01   0.337913E-01   0.346485E-01
   0.360442E-01   0.381812E-01   0.409335E-01   0.380914E-01   0.476526E-01
   0.565590E-01   0.634466E-01   0.673806E-01   0.679938E-01   0.654939E-01
   0.605530E-01   0.541163E-01   0.471831E-01   0.406122E-01   0.349899E-01
   0.305812E-01   0.273608E-01   0.251015E-01   0.234897E-01   0.222340E-01
   0.211432E-01   0.201589E-01   0.193449E-01   0.188404E-01   0.187960E-01
   0.193066E-01   0.203564E-01   0.217859E-01   0.232855E-01   0.244197E-01
   0.246812E-01   0.235713E-01   0.207005E-01   0.158930E-01   0.927686E-02
   0.133465E-02  -0.710836E-02  -0.149726E-01  -0.210888E-01  -0.244176E-01
  -0.242836E-01  -0.205721E-01  -0.138334E-01  -0.525542E-02   0.350703E-02
   0.106260E-01   0.144598E-01   0.139009E-01   0.862905E-02  -0.795983E-03
  -0.130322E-01  -0.262279E-01  -0.384094E-01  -0.478928E-01  -0.536221E-01
  -0.553528E-01  -0.536384E-01  -0.496292E-01  -0.447411E-01  -0.402820E-01
  -0.371361E-01  -0.355847E-01  -0.353034E-01  -0.355276E-01  -0.353293E-01
  -0.339216E-01  -0.309022E-01  -0.263663E-01  -0.208615E-01  -0.152034E-01
  -0.102103E-01  -0.643939E-02  -0.400589E-02  -0.254042E-02  -0.130062E-02
   0.592978E-03   0.386296E-02   0.880735E-02   0.151370E-01   0.219691E-01
   0.279875E-01   0.317329E-01   0.319545E-01   0.279343E-01   0.197008E-01
   0.807874E-02  -0.544271E-02  -0.189924E-01  -0.306851E-01  -0.389888E-01
  -0.430066E-01  -0.426120E-01  -0.384094E-01  -0.315388E-01  -0.233772E-01
  -0.152132E-01  -0.797521E-02  -0.207516E-02   0.260027E-02   0.656100E-02
   0.104908E-01   0.149987E-01   0.204150E-01   0.266888E-01   0.334121E-01
   0.399573E-01   0.456816E-01   0.501323E-01   0.531867E-01   0.550775E-01
   0.562936E-01   0.573818E-01   0.587100E-01   0.602678E-01   0.389898E-01
   0.466643E-01   0.533654E-01   0.579705E-01   0.598060E-01   0.587479E-01
   0.551940E-01   0.499239E-01   0.438943E-01   0.380209E-01   0.330013E-01
   0.292118E-01   0.266936E-01   0.252159E-01   0.243907E-01   0.238013E-01
   0.231144E-01   0.221487E-01   0.208952E-01   0.194892E-01   0.181526E-01
   0.171209E-01   0.165742E-01   0.165827E-01   0.170751E-01   0.178319E-01
   0.185042E-01   0.186590E-01   0.178475E-01   0.156937E-01   0.119908E-01
   0.678962E-02   0.456343E-03  -0.632492E-02  -0.126201E-01  -0.173880E-01
  -0.196802E-01  -0.188635E-01  -0.148136E-01  -0.802588E-02   0.396239E-03
   0.889331E-02   0.157240E-01   0.193102E-01   0.185774E-01   0.132091E-01
   0.374745E-02  -0.849281E-02  -0.216848E-01  -0.338689E-01  -0.433621E-01
  -0.490986E-01  -0.508202E-01  -0.490704E-01  -0.449986E-01  -0.400298E-01
  -0.354881E-01  -0.322752E-01  -0.306856E-01  -0.304026E-01  -0.306669E-01
  -0.305608E-01  -0.293234E-01  -0.265986E-01  -0.225476E-01  -0.177909E-01
  -0.132012E-01  -0.961070E-02  -0.752305E-02  -0.692003E-02  -0.722679E-02
  -0.745361E-02  -0.648073E-02  -0.340960E-02   0.211864E-02   0.973133E-02
   0.183220E-01   0.262503E-01   0.317026E-01   0.331276E-01   0.296363E-01
   0.212637E-01   0.902202E-02  -0.527594E-02  -0.193828E-01  -0.310868E-01
  -0.386739E-01  -0.412690E-01  -0.389787E-01  -0.328017E-01  -0.243380E-01
  -0.153712E-01  -0.743336E-02  -0.146086E-02   0.237626E-02   0.463561E-02
   0.637493E-02   0.880525E-02   0.129237E-01   0.192273E-01   0.275824E-01
   0.372810E-01   0.472570E-01   0.563953E-01   0.638369E-01   0.691875E-01
   0.725683E-01   0.744955E-01   0.756267E-01   0.764570E-01   0.770631E-01
   0.336848E-01   0.393447E-01   0.438591E-01   0.463690E-01   0.464625E-01
   0.442354E-01   0.402298E-01   0.352747E-01   0.302769E-01   0.260155E-01
   0.229899E-01   0.213496E-01   0.209136E-01   0.212610E-01   0.218636E-01
   0.222215E-01   0.219711E-01   0.209450E-01   0.191790E-01   0.168759E-01
   0.143409E-01   0.119083E-01   0.987341E-02   0.843949E-02   0.768250E-02
   0.753484E-02   0.778835E-02   0.811830E-02   0.813103E-02   0.743548E-02
   0.573310E-02   0.291216E-02  -0.875523E-03  -0.518121E-02  -0.929147E-02
  -0.123359E-01  -0.134608E-01  -0.120393E-01  -0.786793E-02  -0.129871E-02
   0.674204E-02   0.148695E-01   0.214817E-01   0.250813E-01   0.246074E-01
   0.196960E-01   0.107987E-01  -0.877654E-03  -0.136071E-01  -0.255040E-01
  -0.349232E-01  -0.408010E-01  -0.428536E-01  -0.415843E-01  -0.380979E-01
  -0.337776E-01  -0.299094E-01  -0.273580E-01  -0.263779E-01  -0.266101E-01
  -0.272555E-01  -0.273717E-01  -0.262010E-01  -0.234305E-01  -0.193065E-01
  -0.145653E-01  -0.102030E-01  -0.714923E-02  -0.594565E-02  -0.652956E-02
  -0.819445E-02  -0.975119E-02  -0.985380E-02  -0.740463E-02  -0.192544E-02
   0.621464E-02   0.157893E-01   0.249412E-01   0.315972E-01   0.339741E-01
   0.310450E-01   0.228428E-01   0.105183E-01  -0.387439E-02  -0.178148E-01
  -0.288736E-01  -0.352519E-01  -0.361689E-01  -0.320011E-01  -0.241406E-01
  -0.146108E-01  -0.554044E-02   0.136878E-02   0.524453E-02   0.621722E-02
   0.532619E-02   0.419224E-02   0.455056E-02   0.777326E-02   0.145095E-01
   0.245355E-01   0.368457E-01   0.499494E-01   0.622784E-01   0.725842E-01
   0.802103E-01   0.851631E-01   0.879691E-01   0.893706E-01   0.899621E-01
   0.898871E-01   0.236661E-01   0.274896E-01   0.301314E-01   0.309934E-01
   0.299032E-01   0.271340E-01   0.233139E-01   0.192554E-01   0.157530E-01
   0.134018E-01   0.124784E-01   0.129077E-01   0.143136E-01   0.161315E-01
   0.177485E-01   0.186355E-01   0.184425E-01   0.170424E-01   0.145255E-01
   0.111555E-01   0.730656E-02   0.339622E-02  -0.173439E-03  -0.306326E-02
  -0.503422E-02  -0.597627E-02  -0.592828E-02  -0.508342E-02  -0.377151E-02
  -0.241045E-02  -0.142575E-02  -0.114770E-02  -0.170781E-02  -0.296393E-02
  -0.448377E-02  -0.560604E-02  -0.557975E-02  -0.375840E-02   0.195018E-03
   0.614778E-02   0.134338E-01   0.209190E-01   0.271968E-01   0.308776E-01
   0.309085E-01   0.268418E-01   0.189799E-01   0.835021E-02  -0.349385E-02
  -0.148029E-01  -0.240144E-01  -0.300909E-01  -0.327270E-01  -0.323708E-01
  -0.300540E-01  -0.270785E-01  -0.246456E-01  -0.235300E-01  -0.238903E-01
  -0.252662E-01  -0.267611E-01  -0.273553E-01  -0.262536E-01  -0.231647E-01
  -0.184234E-01  -0.129164E-01  -0.782713E-02  -0.427358E-02  -0.294398E-02
  -0.384357E-02  -0.623544E-02  -0.880554E-02  -0.100170E-01  -0.856194E-02
  -0.378441E-02   0.404807E-02   0.137135E-01   0.232687E-01   0.304990E-01
   0.334747E-01   0.310695E-01   0.233005E-01   0.113925E-01  -0.246120E-02
  -0.155894E-01  -0.254650E-01  -0.303010E-01  -0.294673E-01  -0.236194E-01
  -0.145053E-01  -0.449913E-02   0.401621E-02   0.925834E-02   0.104878E-01
   0.817215E-02   0.383295E-02  -0.376439E-03  -0.224624E-02  -0.823958E-04
   0.687507E-02   0.182928E-01   0.328752E-01   0.487361E-01   0.638970E-01
   0.767648E-01   0.864554E-01   0.928782E-01   0.965706E-01   0.983467E-01
   0.988827E-01   0.983757E-01   0.117365E-01   0.141083E-01   0.153541E-01
   0.151176E-01   0.134323E-01   0.107003E-01   0.757683E-02   0.479675E-02
   0.298898E-02   0.252845E-02   0.345885E-02   0.549936E-02   0.812554E-02
   0.106969E-01   0.125954E-01   0.133409E-01   0.126629E-01   0.105194E-01
   0.707327E-02   0.264188E-02  -0.236084E-02  -0.747611E-02  -0.122408E-01
  -0.162199E-01  -0.190395E-01  -0.204250E-01  -0.202454E-01  -0.185526E-01
  -0.156012E-01  -0.118298E-01  -0.779625E-02  -0.406847E-02  -0.109287E-02
   0.927450E-03   0.210609E-02   0.286771E-02   0.385126E-02   0.573573E-02
   0.902784E-02   0.138683E-01   0.199150E-01   0.263477E-01   0.320061E-01
   0.356391E-01   0.362074E-01   0.331602E-01   0.266104E-01   0.173528E-01
   0.671085E-02  -0.375553E-02  -0.126091E-01  -0.188670E-01  -0.222156E-01
  -0.230473E-01  -0.223089E-01  -0.212000E-01  -0.208081E-01  -0.217820E-01
  -0.241399E-01  -0.272687E-01  -0.301171E-01  -0.315287E-01  -0.306178E-01
  -0.270739E-01  -0.213033E-01  -0.143552E-01  -0.764774E-02  -0.256753E-02
  -0.555780E-04  -0.304790E-03  -0.266397E-02  -0.578849E-02  -0.800663E-02
  -0.780636E-02  -0.430745E-02   0.241863E-02   0.112817E-01   0.203924E-01
   0.275219E-01   0.306868E-01   0.287025E-01   0.215527E-01   0.104648E-01
  -0.234004E-02  -0.141678E-01  -0.225115E-01  -0.256804E-01  -0.232289E-01
  -0.160692E-01  -0.623339E-02   0.365738E-02   0.110783E-01   0.142613E-01
   0.126578E-01   0.708147E-02  -0.502528E-03  -0.748390E-02  -0.112712E-01
  -0.993634E-02  -0.267229E-02   0.100512E-01   0.266607E-01   0.449197E-01
   0.625031E-01   0.775389E-01   0.889699E-01   0.966419E-01   0.101115E+00
   0.103271E+00   0.103857E+00   0.103117E+00   0.127148E-02   0.264053E-02
   0.296985E-02   0.212110E-02   0.300043E-03  -0.200499E-02  -0.415924E-02
  -0.555301E-02  -0.576126E-02  -0.465027E-02  -0.240673E-02   0.512398E-03
   0.349030E-02   0.588738E-02   0.716850E-02   0.699107E-02   0.523975E-02
   0.201083E-02  -0.243689E-02  -0.774177E-02  -0.134892E-01  -0.192412E-01
  -0.245480E-01  -0.289542E-01  -0.320160E-01  -0.333417E-01  -0.326549E-01
  -0.298698E-01  -0.251516E-01  -0.189361E-01  -0.118880E-01  -0.479355E-02
   0.159529E-02   0.672832E-02   0.103902E-01   0.127558E-01   0.143428E-01
   0.158628E-01   0.180058E-01   0.212126E-01   0.255024E-01   0.304093E-01
   0.350573E-01   0.383614E-01   0.393085E-01   0.372408E-01   0.320628E-01
   0.243068E-01   0.150310E-01   0.557147E-02  -0.278970E-02  -0.914682E-02
  -0.131928E-01  -0.152735E-01  -0.162549E-01  -0.172354E-01  -0.191856E-01
  -0.226196E-01  -0.273982E-01  -0.327266E-01  -0.373573E-01  -0.399454E-01
  -0.394556E-01  -0.355031E-01  -0.285234E-01  -0.197105E-01  -0.107326E-01
  -0.329606E-02   0.132013E-02   0.262692E-02   0.107363E-02  -0.206891E-02
  -0.506751E-02  -0.623360E-02  -0.443668E-02   0.524297E-03   0.780549E-02
   0.157028E-01   0.220966E-01   0.250405E-01   0.233322E-01   0.169036E-01
   0.691253E-02  -0.450121E-02  -0.147417E-01  -0.214275E-01  -0.230282E-01
  -0.192901E-01  -0.113306E-01  -0.136580E-02   0.786236E-02   0.138103E-01
   0.148171E-01   0.105657E-01   0.219605E-02  -0.795905E-02  -0.169467E-01
  -0.219215E-01  -0.208354E-01  -0.129117E-01   0.121418E-02   0.197114E-01
   0.400524E-01   0.596458E-01   0.764225E-01   0.892182E-01   0.978574E-01
   0.102940E+00   0.105415E+00   0.106093E+00   0.105262E+00  -0.467755E-02
  -0.394791E-02  -0.419788E-02  -0.536700E-02  -0.710109E-02  -0.885377E-02
  -0.100414E-01  -0.102077E-01  -0.915233E-02  -0.699026E-02  -0.412777E-02
  -0.116580E-02   0.123975E-02   0.252108E-02   0.230752E-02   0.476286E-03
  -0.286003E-02  -0.741483E-02  -0.128101E-01  -0.186501E-01  -0.245628E-01
  -0.302022E-01  -0.352221E-01  -0.392428E-01  -0.418401E-01  -0.425752E-01
  -0.410702E-01  -0.371136E-01  -0.307651E-01  -0.224185E-01  -0.127934E-01
  -0.284000E-02   0.643131E-02   0.141564E-01   0.198075E-01   0.233116E-01
   0.250562E-01   0.257731E-01   0.263254E-01   0.274512E-01   0.295362E-01
   0.324830E-01   0.357177E-01   0.383403E-01   0.393785E-01   0.380760E-01
   0.341302E-01   0.278063E-01   0.198898E-01   0.114833E-01   0.370565E-02
  -0.262218E-02  -0.720801E-02  -0.103625E-01  -0.128868E-01  -0.158002E-01
  -0.199830E-01  -0.258411E-01  -0.330976E-01  -0.407835E-01  -0.474435E-01
  -0.515104E-01  -0.517471E-01  -0.476298E-01  -0.395570E-01  -0.288149E-01
  -0.172944E-01  -0.703061E-02   0.312922E-03   0.387054E-02   0.378865E-02
   0.116091E-02  -0.230330E-02  -0.478797E-02  -0.491392E-02  -0.215989E-02
   0.296430E-02   0.904927E-02   0.141918E-01   0.165636E-01   0.149805E-01
   0.930568E-02   0.561915E-03  -0.929072E-02  -0.178599E-01  -0.229745E-01
  -0.233049E-01  -0.187725E-01  -0.106241E-01  -0.114081E-02   0.695145E-02
   0.112145E-01   0.101770E-01   0.377369E-02  -0.657596E-02  -0.182776E-01
  -0.281785E-01  -0.333289E-01  -0.316884E-01  -0.225925E-01  -0.686647E-02
   0.134322E-01   0.355573E-01   0.567441E-01   0.748179E-01   0.885793E-01
   0.978759E-01   0.103364E+00   0.106059E+00   0.106828E+00   0.105999E+00
  -0.419786E-02  -0.394790E-02  -0.467754E-02  -0.613499E-02  -0.782699E-02
  -0.916008E-02  -0.961311E-02  -0.889287E-02  -0.702920E-02  -0.438349E-02
  -0.156855E-02   0.696734E-03   0.175718E-02   0.116887E-02  -0.121377E-02
  -0.523095E-02  -0.104853E-01  -0.164576E-01  -0.226312E-01  -0.285853E-01
  -0.340301E-01  -0.387801E-01  -0.426814E-01  -0.455295E-01  -0.470160E-01
  -0.467345E-01  -0.442571E-01  -0.392640E-01  -0.316905E-01  -0.218388E-01
  -0.104125E-01   0.155472E-02   0.128696E-01   0.224148E-01   0.293889E-01
   0.334844E-01   0.349504E-01   0.345149E-01   0.331820E-01   0.319549E-01
   0.315611E-01   0.322563E-01   0.337649E-01   0.353770E-01   0.361738E-01
   0.353168E-01   0.323145E-01   0.271845E-01   0.204582E-01   0.130245E-01
   0.585647E-02  -0.296170E-03  -0.515013E-02  -0.898677E-02  -0.125644E-01
  -0.168617E-01  -0.227218E-01  -0.305048E-01  -0.398583E-01  -0.496888E-01
  -0.583604E-01  -0.640808E-01  -0.653740E-01  -0.615111E-01  -0.527698E-01
  -0.404412E-01  -0.265666E-01  -0.134673E-01  -0.318957E-02   0.298532E-02
   0.482769E-02   0.316256E-02  -0.414275E-03  -0.402731E-02  -0.607963E-02
  -0.571721E-02  -0.306380E-02   0.843405E-03   0.439992E-02   0.596039E-02
   0.438880E-02  -0.534535E-03  -0.797708E-02  -0.162393E-01  -0.232164E-01
  -0.270095E-01  -0.265077E-01  -0.217700E-01  -0.140832E-01  -0.566745E-02
   0.903524E-03   0.341175E-02   0.641337E-03  -0.722050E-02  -0.185442E-01
  -0.305993E-01  -0.401902E-01  -0.444205E-01  -0.413844E-01  -0.306050E-01
  -0.131109E-01   0.885733E-02   0.324186E-01   0.547359E-01   0.736244E-01
   0.879222E-01   0.975414E-01   0.103208E+00   0.105999E+00   0.106828E+00
   0.106059E+00   0.296990E-02   0.264058E-02   0.127152E-02  -0.688366E-03
  -0.260214E-02  -0.382518E-02  -0.389482E-02  -0.267651E-02  -0.424907E-03
   0.225916E-02   0.456594E-02   0.567213E-02   0.494192E-02   0.207983E-02
  -0.280489E-02  -0.923679E-02  -0.165014E-01  -0.238213E-01  -0.305282E-01
  -0.361818E-01  -0.406035E-01  -0.438201E-01  -0.459423E-01  -0.470248E-01
  -0.469600E-01  -0.454473E-01  -0.420581E-01  -0.363814E-01  -0.282084E-01
  -0.176966E-01  -0.545411E-02   0.749398E-02   0.198633E-01   0.303601E-01
   0.379607E-01   0.421446E-01   0.430137E-01   0.412586E-01   0.379748E-01
   0.343760E-01   0.314796E-01   0.298541E-01   0.294971E-01   0.298802E-01
   0.301445E-01   0.293888E-01   0.269626E-01   0.226724E-01   0.168381E-01
   0.101791E-01   0.356596E-02  -0.228573E-02  -0.707705E-02  -0.110544E-01
  -0.149522E-01  -0.197547E-01  -0.263408E-01  -0.351167E-01  -0.457544E-01
  -0.571286E-01  -0.674924E-01  -0.748602E-01  -0.775054E-01  -0.744364E-01
  -0.657167E-01  -0.525281E-01  -0.369490E-01  -0.214947E-01  -0.853905E-02
   0.229043E-03   0.416744E-02   0.376217E-02   0.409405E-03  -0.403685E-02
  -0.781958E-02  -0.977498E-02  -0.962757E-02  -0.800138E-02  -0.614946E-02
  -0.548844E-02  -0.708409E-02  -0.112493E-01  -0.173832E-01  -0.241076E-01
  -0.296666E-01  -0.324721E-01  -0.316321E-01  -0.272942E-01  -0.206926E-01
  -0.138650E-01  -0.911017E-02  -0.832843E-02  -0.124335E-01  -0.210041E-01
  -0.322831E-01  -0.435364E-01  -0.516822E-01  -0.540271E-01  -0.489144E-01
  -0.361137E-01  -0.168547E-01   0.649506E-02   0.310121E-01   0.538918E-01
   0.730329E-01   0.873793E-01   0.969430E-01   0.102528E+00   0.105262E+00
   0.106093E+00   0.105415E+00   0.153542E-01   0.141084E-01   0.117366E-01
   0.889993E-02   0.639205E-02   0.492100E-02   0.490333E-02   0.632696E-02
   0.872304E-02   0.112588E-01   0.129309E-01   0.128103E-01   0.102757E-01
   0.517373E-02  -0.213633E-02  -0.108650E-01  -0.199781E-01  -0.284342E-01
  -0.354086E-01  -0.404424E-01  -0.434794E-01  -0.447846E-01  -0.447748E-01
  -0.438173E-01  -0.420636E-01  -0.393729E-01  -0.353541E-01  -0.295181E-01
  -0.214948E-01  -0.112479E-01   0.784400E-03   0.136756E-01   0.261416E-01
   0.367915E-01   0.444345E-01   0.483605E-01   0.485148E-01   0.455116E-01
   0.404784E-01   0.347693E-01   0.296233E-01   0.258634E-01   0.237193E-01
   0.228228E-01   0.223740E-01   0.214271E-01   0.192059E-01   0.153527E-01
   0.100319E-01   0.385543E-02  -0.234599E-02  -0.783328E-02  -0.122479E-01
  -0.157793E-01  -0.191461E-01  -0.233820E-01  -0.294805E-01  -0.380029E-01
  -0.487720E-01  -0.607576E-01  -0.722082E-01  -0.810145E-01  -0.852156E-01
  -0.835183E-01  -0.756806E-01  -0.626480E-01  -0.463929E-01  -0.294915E-01
  -0.145437E-01  -0.359056E-02   0.231627E-02   0.328091E-02   0.425552E-03
  -0.450317E-02  -0.966546E-02  -0.136413E-01  -0.157788E-01  -0.162835E-01
  -0.160339E-01  -0.161923E-01  -0.177398E-01  -0.210884E-01  -0.258964E-01
  -0.311479E-01  -0.354744E-01  -0.376200E-01  -0.368988E-01  -0.334970E-01
  -0.285103E-01  -0.236904E-01  -0.209591E-01  -0.218259E-01  -0.268761E-01
  -0.354860E-01  -0.458579E-01  -0.553807E-01  -0.612278E-01  -0.610372E-01
  -0.534910E-01  -0.386422E-01  -0.179014E-01   0.630471E-02   0.311060E-01
   0.538321E-01   0.725530E-01   0.863767E-01   0.954429E-01   0.100634E+00
   0.103117E+00   0.103857E+00   0.103271E+00   0.301314E-01   0.274897E-01
   0.236662E-01   0.195512E-01   0.161072E-01   0.141174E-01   0.139648E-01
   0.155040E-01   0.180641E-01   0.205872E-01   0.218743E-01   0.208773E-01
   0.169646E-01   0.100916E-01   0.829589E-03  -0.975305E-02  -0.203299E-01
  -0.296118E-01  -0.366214E-01  -0.408763E-01  -0.424341E-01  -0.417922E-01
  -0.396752E-01  -0.367758E-01  -0.335267E-01  -0.299723E-01  -0.257806E-01
  -0.203925E-01  -0.132646E-01  -0.413126E-02   0.679684E-02   0.187644E-01
   0.305651E-01   0.407796E-01   0.480993E-01   0.516465E-01   0.511997E-01
   0.472582E-01   0.409207E-01   0.336084E-01   0.267078E-01   0.212311E-01
   0.175903E-01   0.155480E-01   0.143555E-01   0.130341E-01   0.107125E-01
   0.691456E-02   0.170724E-02  -0.433736E-02  -0.103562E-01  -0.155165E-01
  -0.193401E-01  -0.219204E-01  -0.239511E-01  -0.265440E-01  -0.308776E-01
  -0.377764E-01  -0.473493E-01  -0.588055E-01  -0.705226E-01  -0.803661E-01
  -0.861893E-01  -0.863831E-01  -0.803255E-01  -0.686009E-01  -0.529223E-01
  -0.357692E-01  -0.198322E-01  -0.741138E-02   0.725852E-04   0.232880E-02
   0.149553E-03  -0.490731E-02  -0.110060E-01  -0.165448E-01  -0.205465E-01
  -0.228226E-01  -0.238803E-01  -0.246191E-01  -0.259280E-01  -0.283206E-01
  -0.317283E-01  -0.355196E-01  -0.387350E-01  -0.404575E-01  -0.401915E-01
  -0.381173E-01  -0.351251E-01  -0.326010E-01  -0.320179E-01  -0.344469E-01
  -0.401383E-01  -0.483055E-01  -0.571914E-01  -0.644164E-01  -0.675231E-01
  -0.645765E-01  -0.546564E-01  -0.381092E-01  -0.164890E-01   0.779269E-02
   0.320127E-01   0.537272E-01   0.712508E-01   0.839019E-01   0.919638E-01
   0.963926E-01   0.983757E-01   0.988826E-01   0.983466E-01   0.438592E-01
   0.393448E-01   0.336848E-01   0.280060E-01   0.234421E-01   0.208535E-01
   0.205958E-01   0.224014E-01   0.254095E-01   0.283462E-01   0.298150E-01
   0.286312E-01   0.241169E-01   0.162835E-01   0.585197E-02  -0.589436E-02
  -0.173915E-01  -0.271391E-01  -0.340211E-01  -0.375225E-01  -0.377868E-01
  -0.355060E-01  -0.316741E-01  -0.272783E-01  -0.230139E-01  -0.191051E-01
  -0.152818E-01  -0.109194E-01  -0.529902E-02   0.208970E-02   0.112943E-01
   0.217752E-01   0.324552E-01   0.419363E-01   0.488296E-01   0.521064E-01
   0.513713E-01   0.469760E-01   0.399378E-01   0.316808E-01   0.236711E-01
   0.170486E-01   0.123589E-01   0.946334E-02   0.765056E-02   0.591319E-02
   0.330477E-02  -0.734933E-03  -0.618831E-02  -0.124642E-01  -0.185993E-01
  -0.235957E-01  -0.267877E-01  -0.281174E-01  -0.282237E-01  -0.283009E-01
  -0.297584E-01  -0.337710E-01  -0.408558E-01  -0.506040E-01  -0.616637E-01
  -0.719943E-01  -0.793381E-01  -0.817871E-01  -0.782926E-01  -0.689750E-01
  -0.551451E-01  -0.390263E-01  -0.232495E-01  -0.102567E-01  -0.176826E-02
   0.154557E-02   0.114461E-03  -0.476024E-02  -0.113312E-01  -0.178983E-01
  -0.232263E-01  -0.267780E-01  -0.287114E-01  -0.296694E-01  -0.304469E-01
  -0.316566E-01  -0.335065E-01  -0.357569E-01  -0.378639E-01  -0.392494E-01
  -0.395938E-01  -0.390414E-01  -0.382331E-01  -0.381417E-01  -0.397506E-01
  -0.436727E-01  -0.498321E-01  -0.573203E-01  -0.644884E-01  -0.692688E-01
  -0.696506E-01  -0.641823E-01  -0.523642E-01  -0.348199E-01  -0.131958E-01
   0.101872E-01   0.328361E-01   0.526081E-01   0.681164E-01   0.789168E-01
   0.854392E-01   0.886991E-01   0.898870E-01   0.899620E-01   0.893705E-01
   0.533654E-01   0.466643E-01   0.389898E-01   0.316941E-01   0.260662E-01
   0.230306E-01   0.229123E-01   0.253290E-01   0.292465E-01   0.331910E-01
   0.355759E-01   0.350687E-01   0.309104E-01   0.231093E-01   0.124592E-01
   0.374717E-03  -0.114188E-01  -0.212651E-01  -0.279343E-01  -0.308681E-01
  -0.302550E-01  -0.269169E-01  -0.220440E-01  -0.168478E-01  -0.122313E-01
  -0.856433E-02  -0.562578E-02  -0.272872E-02   0.101048E-02   0.633687E-02
   0.135549E-01   0.223510E-01   0.317972E-01   0.405425E-01   0.471404E-01
   0.504245E-01   0.498224E-01   0.455185E-01   0.384128E-01   0.298861E-01
   0.214341E-01   0.142765E-01   0.905319E-02   0.569596E-02   0.351402E-02
   0.146601E-02  -0.146452E-02  -0.590661E-02  -0.118666E-01  -0.186969E-01
  -0.252849E-01  -0.304076E-01  -0.331456E-01  -0.332261E-01  -0.311813E-01
  -0.282617E-01  -0.261152E-01  -0.263155E-01  -0.298750E-01  -0.368840E-01
  -0.463920E-01  -0.565758E-01  -0.651615E-01  -0.699906E-01  -0.695798E-01
  -0.635213E-01  -0.526126E-01  -0.386829E-01  -0.241617E-01  -0.115089E-01
  -0.265797E-02   0.138153E-02   0.669356E-03  -0.379563E-02  -0.104251E-01
  -0.174985E-01  -0.235945E-01  -0.278813E-01  -0.302018E-01  -0.309567E-01
  -0.308479E-01  -0.305826E-01  -0.306385E-01  -0.311638E-01  -0.320276E-01
  -0.329868E-01  -0.338904E-01  -0.348340E-01  -0.361929E-01  -0.385111E-01
  -0.422745E-01  -0.476423E-01  -0.542343E-01  -0.610572E-01  -0.666171E-01
  -0.692055E-01  -0.672935E-01  -0.599273E-01  -0.470148E-01  -0.294171E-01
  -0.881236E-02   0.126384E-01   0.327374E-01   0.496927E-01   0.624431E-01
   0.707854E-01   0.752816E-01   0.769835E-01   0.770630E-01   0.764569E-01
   0.756266E-01   0.565590E-01   0.476526E-01   0.380914E-01   0.294172E-01
   0.230354E-01   0.199052E-01   0.203083E-01   0.237562E-01   0.290656E-01
   0.345947E-01   0.385929E-01   0.395868E-01   0.367150E-01   0.299300E-01
   0.200192E-01   0.843517E-02  -0.302624E-02  -0.126239E-01  -0.190502E-01
  -0.216982E-01  -0.207534E-01  -0.170883E-01  -0.119907E-01  -0.679894E-02
  -0.254127E-02   0.322292E-03   0.198727E-02   0.319769E-02   0.497587E-02
   0.826632E-02   0.135967E-01   0.208555E-01   0.292542E-01   0.374905E-01
   0.440704E-01   0.477003E-01   0.476370E-01   0.438940E-01   0.372410E-01
   0.289936E-01   0.206509E-01   0.134862E-01   0.820962E-02   0.480367E-02
   0.258235E-02   0.457049E-03  -0.267012E-02  -0.750607E-02  -0.140852E-01
  -0.216988E-01  -0.290664E-01  -0.347044E-01  -0.373876E-01  -0.365632E-01
  -0.325887E-01  -0.267109E-01  -0.207784E-01  -0.167594E-01  -0.161958E-01
  -0.197489E-01  -0.269695E-01  -0.363639E-01  -0.457460E-01  -0.527846E-01
  -0.555975E-01  -0.532354E-01  -0.459232E-01  -0.350008E-01  -0.225826E-01
  -0.110349E-01  -0.241372E-02   0.198970E-02   0.188331E-02  -0.205515E-02
  -0.844276E-02  -0.156002E-01  -0.219829E-01  -0.265176E-01  -0.287689E-01
  -0.289139E-01  -0.275644E-01  -0.255133E-01  -0.234957E-01  -0.220343E-01
  -0.214018E-01  -0.216856E-01  -0.229040E-01  -0.251090E-01  -0.284206E-01
  -0.329697E-01  -0.387654E-01  -0.455403E-01  -0.526397E-01  -0.590152E-01
  -0.633516E-01  -0.643110E-01  -0.608400E-01  -0.524560E-01  -0.394287E-01
  -0.227975E-01  -0.420892E-02   0.143928E-01   0.311464E-01   0.446297E-01
   0.541024E-01   0.595787E-01   0.617175E-01   0.615715E-01   0.602677E-01
   0.587099E-01   0.573816E-01   0.529463E-01   0.421835E-01   0.311999E-01
   0.216641E-01   0.150381E-01   0.122721E-01   0.135878E-01   0.184035E-01
   0.254259E-01   0.328993E-01   0.389613E-01   0.420319E-01   0.411492E-01
   0.361748E-01   0.278192E-01   0.174793E-01   0.692284E-02  -0.210668E-02
  -0.827279E-02  -0.109236E-01  -0.101980E-01  -0.693553E-02  -0.241444E-02
   0.201225E-02   0.528719E-02   0.692593E-02   0.712614E-02   0.667864E-02
   0.670428E-02   0.828974E-02   0.121256E-01   0.182511E-01   0.259824E-01
   0.340509E-01   0.409161E-01   0.451694E-01   0.459130E-01   0.430045E-01
   0.370929E-01   0.294328E-01   0.215267E-01   0.146980E-01   0.972204E-02
   0.662468E-02   0.471335E-02   0.283444E-02  -0.217072E-03  -0.525889E-02
  -0.123896E-01  -0.208721E-01  -0.292778E-01  -0.358617E-01  -0.390650E-01
  -0.379995E-01  -0.327705E-01  -0.245326E-01  -0.152511E-01  -0.722475E-02
  -0.249549E-02  -0.230733E-02  -0.676502E-02  -0.147895E-01  -0.243851E-01
  -0.331475E-01  -0.388756E-01  -0.401233E-01  -0.365461E-01  -0.289579E-01
  -0.190907E-01  -0.913414E-02  -0.118351E-02   0.325502E-02   0.357898E-02
   0.156377E-03  -0.585115E-02  -0.128411E-01  -0.191901E-01  -0.236273E-01
  -0.254720E-01  -0.246960E-01  -0.218232E-01  -0.177223E-01  -0.133671E-01
  -0.963561E-02  -0.718918E-02  -0.644041E-02  -0.758392E-02  -0.106489E-01
  -0.155328E-01  -0.219945E-01  -0.296127E-01  -0.377374E-01  -0.454754E-01
  -0.517448E-01  -0.554101E-01  -0.554822E-01  -0.513394E-01  -0.429076E-01
  -0.307454E-01  -0.159979E-01  -0.218400E-03   0.149067E-01   0.278666E-01
   0.375947E-01   0.436339E-01   0.461620E-01   0.458780E-01   0.437855E-01
   0.409333E-01   0.381811E-01   0.360441E-01   0.437251E-01   0.318121E-01
   0.201592E-01   0.104769E-01   0.420810E-02   0.224343E-02   0.472897E-02
   0.110130E-01   0.197504E-01   0.291500E-01   0.373194E-01   0.426368E-01
   0.440711E-01   0.413809E-01   0.351457E-01   0.266211E-01   0.174482E-01
   0.928263E-02   0.342902E-02   0.567316E-03   0.636602E-03   0.290452E-02
   0.620429E-02   0.927793E-02   0.111355E-01   0.113336E-01   0.100973E-01
   0.824768E-02   0.695327E-02   0.737138E-02   0.102786E-01   0.157973E-01
   0.233005E-01   0.315285E-01   0.388933E-01   0.438875E-01   0.454854E-01
   0.434189E-01   0.382458E-01   0.311851E-01   0.237636E-01   0.173723E-01
   0.128647E-01   0.103167E-01   0.902604E-02   0.775725E-02   0.516441E-02
   0.268206E-03  -0.715812E-02  -0.164169E-01  -0.259920E-01  -0.339155E-01
  -0.382997E-01  -0.378859E-01  -0.324511E-01  -0.229503E-01  -0.113418E-01
  -0.135009E-03   0.822396E-02   0.119630E-01   0.104270E-01   0.423374E-02
  -0.489993E-02  -0.146100E-01  -0.224938E-01  -0.267099E-01  -0.264144E-01
  -0.219240E-01  -0.145769E-01  -0.634106E-02   0.713368E-03   0.493500E-02
   0.547114E-02   0.242106E-02  -0.325776E-02  -0.100446E-01  -0.162586E-01
  -0.204590E-01  -0.217456E-01  -0.199007E-01  -0.153622E-01  -0.906204E-02
  -0.219100E-02   0.404306E-02   0.861030E-02   0.107808E-01   0.101737E-01
   0.675243E-02   0.793971E-03  -0.714996E-02  -0.162922E-01  -0.256583E-01
  -0.341572E-01  -0.406879E-01  -0.442779E-01  -0.442394E-01  -0.403079E-01
  -0.327283E-01  -0.222556E-01  -0.100597E-01   0.245613E-02   0.138870E-01
   0.230603E-01   0.292203E-01   0.321241E-01   0.320329E-01   0.296071E-01
   0.257369E-01   0.213509E-01   0.172489E-01   0.139887E-01   0.314371E-01
   0.193443E-01   0.794882E-02  -0.109498E-02  -0.644411E-02  -0.731744E-02
  -0.365278E-02   0.386474E-02   0.139134E-01   0.247680E-01   0.346136E-01
   0.418783E-01   0.455201E-01   0.452077E-01   0.413559E-01   0.350073E-01
   0.275836E-01   0.205610E-01   0.151425E-01   0.120047E-01   0.111780E-01
   0.120920E-01   0.137755E-01   0.151593E-01   0.154044E-01   0.141648E-01
   0.117103E-01   0.887034E-02   0.680587E-02   0.666907E-02   0.924230E-02
   0.146610E-01   0.223055E-01   0.309021E-01   0.388168E-01   0.444651E-01
   0.467276E-01   0.452502E-01   0.405386E-01   0.338137E-01   0.266602E-01
   0.205674E-01   0.164933E-01   0.145842E-01   0.141367E-01   0.138244E-01
   0.121282E-01   0.784898E-02   0.551019E-03  -0.920278E-02  -0.199037E-01
  -0.294382E-01  -0.356319E-01  -0.368481E-01  -0.324744E-01  -0.231534E-01
  -0.106872E-01   0.236838E-02   0.133162E-01   0.199735E-01   0.211975E-01
   0.171420E-01   0.918025E-02  -0.479313E-03  -0.937667E-02  -0.154244E-01
  -0.174085E-01  -0.152410E-01  -0.991135E-02  -0.316376E-02   0.299842E-02
   0.684465E-02   0.734607E-02   0.439974E-02  -0.119279E-02  -0.796774E-02
  -0.141835E-01  -0.182412E-01  -0.190384E-01  -0.161805E-01  -0.100212E-01
  -0.154286E-02   0.787197E-02   0.167163E-01   0.236191E-01   0.275472E-01
   0.279258E-01   0.246788E-01   0.182013E-01   0.928308E-02  -0.100044E-02
  -0.114185E-01  -0.207279E-01  -0.278198E-01  -0.318582E-01  -0.323920E-01
  -0.294219E-01  -0.234048E-01  -0.151884E-01  -0.588340E-02   0.330683E-02
   0.112680E-01   0.171330E-01   0.203885E-01   0.209142E-01   0.189540E-01
   0.150349E-01   0.985645E-02   0.417667E-02  -0.128616E-02  -0.592511E-02
   0.192820E-01   0.808601E-02  -0.210955E-02  -0.980403E-02  -0.138296E-01
  -0.135550E-01  -0.899943E-02  -0.833302E-03   0.973279E-02   0.211539E-01
   0.318140E-01   0.403003E-01   0.456373E-01   0.474375E-01   0.459378E-01
   0.419136E-01   0.364873E-01   0.308689E-01   0.260870E-01   0.227708E-01
   0.210359E-01   0.205044E-01   0.204571E-01   0.200820E-01   0.187523E-01
   0.162588E-01   0.129246E-01   0.956191E-02   0.727185E-02   0.713302E-02
   0.986329E-02   0.155522E-01   0.235490E-01   0.325520E-01   0.408899E-01
   0.469275E-01   0.494875E-01   0.481688E-01   0.434635E-01   0.366296E-01
   0.293436E-01   0.232268E-01   0.193758E-01   0.180381E-01   0.185321E-01
   0.194460E-01   0.190678E-01   0.159277E-01   0.929806E-02  -0.500882E-03
  -0.120863E-01  -0.233081E-01  -0.317830E-01  -0.355239E-01  -0.334925E-01
  -0.259186E-01  -0.142928E-01  -0.102835E-02   0.111201E-01   0.197262E-01
   0.232735E-01   0.214943E-01   0.153828E-01   0.688654E-02  -0.163335E-02
  -0.802347E-02  -0.108746E-01  -0.983756E-02  -0.564633E-02   0.142316E-03
   0.560945E-02   0.900436E-02   0.920402E-02   0.598887E-02   0.770538E-04
  -0.707533E-02  -0.136428E-01  -0.178672E-01  -0.184545E-01  -0.148457E-01
  -0.731257E-02   0.312395E-02   0.149170E-01   0.262973E-01   0.355890E-01
   0.414792E-01   0.432008E-01   0.406105E-01   0.341663E-01   0.248199E-01
   0.138508E-01   0.267022E-02  -0.737726E-02  -0.151897E-01  -0.200390E-01
  -0.216427E-01  -0.201683E-01  -0.161730E-01  -0.104914E-01  -0.409321E-02
   0.206257E-02   0.715142E-02   0.105673E-01   0.119594E-01   0.112273E-01
   0.848813E-02   0.403352E-02  -0.171046E-02  -0.821380E-02  -0.148682E-01
  -0.210185E-01   0.102823E-01   0.976818E-03  -0.722624E-02  -0.130623E-01
  -0.155972E-01  -0.143748E-01  -0.948166E-02  -0.151977E-02   0.850006E-02
   0.193251E-01   0.296585E-01   0.383561E-01   0.445930E-01   0.479715E-01
   0.485547E-01   0.468170E-01   0.435196E-01   0.395333E-01   0.356437E-01
   0.323830E-01   0.299289E-01   0.281005E-01   0.264576E-01   0.244819E-01
   0.217932E-01   0.183387E-01   0.144930E-01   0.110272E-01   0.893989E-02
   0.918518E-02   0.123679E-01   0.184949E-01   0.268658E-01   0.361519E-01
   0.446619E-01   0.507368E-01   0.531720E-01   0.515477E-01   0.463661E-01
   0.389426E-01   0.310669E-01   0.245178E-01   0.205637E-01   0.195918E-01
   0.209797E-01   0.232572E-01   0.245227E-01   0.230066E-01   0.176214E-01
   0.834232E-02  -0.369950E-02  -0.164465E-01  -0.274141E-01  -0.343270E-01
  -0.357203E-01  -0.313377E-01  -0.222184E-01  -0.104445E-01   0.138115E-02
   0.107854E-01   0.160288E-01   0.165027E-01   0.128190E-01   0.657953E-02
  -0.104680E-03  -0.520444E-02  -0.731300E-02  -0.599380E-02  -0.185144E-02
   0.368050E-02   0.876574E-02   0.116838E-01   0.113015E-01   0.737832E-02
   0.635974E-03  -0.741338E-02  -0.148260E-01  -0.196767E-01  -0.204902E-01
  -0.165574E-01  -0.807465E-02   0.390884E-02   0.177109E-01   0.313432E-01
   0.428717E-01   0.507415E-01   0.540079E-01   0.524456E-01   0.465281E-01
   0.372965E-01   0.261498E-01   0.145995E-01   0.403351E-02  -0.447531E-02
  -0.102867E-01  -0.132260E-01  -0.135368E-01  -0.117718E-01  -0.865333E-02
  -0.493432E-02  -0.129070E-02   0.173893E-02   0.376439E-02   0.451955E-02
   0.382614E-02   0.157097E-02  -0.228642E-02  -0.767338E-02  -0.143458E-01
  -0.218395E-01  -0.294617E-01   0.652241E-02  -0.161954E-03  -0.586777E-02
  -0.962120E-02  -0.107548E-01  -0.899494E-02  -0.447370E-02   0.232549E-02
   0.106666E-01   0.196812E-01   0.284900E-01   0.363105E-01   0.425431E-01
   0.468284E-01   0.490730E-01   0.494371E-01   0.482839E-01   0.460934E-01
   0.433538E-01   0.404527E-01   0.375970E-01   0.347861E-01   0.318560E-01
   0.285873E-01   0.248526E-01   0.207554E-01   0.167118E-01   0.134316E-01
   0.117849E-01   0.125753E-01   0.162748E-01   0.228000E-01   0.314068E-01
   0.407567E-01   0.491627E-01   0.549659E-01   0.569516E-01   0.546893E-01
   0.486897E-01   0.403204E-01   0.314816E-01   0.241185E-01   0.196955E-01
   0.187808E-01   0.208630E-01   0.244638E-01   0.275272E-01   0.279877E-01
   0.243620E-01   0.162004E-01   0.426794E-02  -0.960328E-02  -0.229541E-01
  -0.333152E-01  -0.388326E-01  -0.387322E-01  -0.334978E-01  -0.247169E-01
  -0.146425E-01  -0.559451E-02   0.632829E-03   0.319630E-02   0.235278E-02
  -0.698578E-03  -0.422550E-02  -0.650052E-02  -0.631402E-02  -0.332145E-02
   0.186514E-02   0.785815E-02   0.128907E-01   0.153149E-01   0.140678E-01
   0.898367E-02   0.876666E-03  -0.861929E-02  -0.174078E-01  -0.233920E-01
  -0.249307E-01  -0.211859E-01  -0.122915E-01   0.681991E-03   0.159470E-01
   0.313457E-01   0.447446E-01   0.543991E-01   0.592198E-01   0.589008E-01
   0.538988E-01   0.452817E-01   0.344875E-01   0.230472E-01   0.123268E-01
   0.333634E-02  -0.336703E-02  -0.767370E-02  -0.983087E-02  -0.103003E-01
  -0.960785E-02  -0.822468E-02  -0.650935E-02  -0.471606E-02  -0.305459E-02
  -0.176848E-02  -0.119153E-02  -0.174938E-02  -0.389141E-02  -0.796389E-02
  -0.140596E-01  -0.218937E-01  -0.307561E-01   0.865969E-02   0.493149E-02
   0.185720E-02   0.102180E-03   0.635848E-04   0.184279E-02   0.528558E-02
   0.100628E-01   0.157597E-01   0.219467E-01   0.282210E-01   0.342201E-01
   0.396220E-01   0.441468E-01   0.475702E-01   0.497467E-01   0.506334E-01
   0.502977E-01   0.488995E-01   0.466469E-01   0.437410E-01   0.403300E-01
   0.364990E-01   0.323051E-01   0.278533E-01   0.233860E-01   0.193450E-01
   0.163661E-01   0.151842E-01   0.164537E-01   0.205259E-01   0.272493E-01
   0.358659E-01   0.450600E-01   0.531757E-01   0.585701E-01   0.600181E-01
   0.570597E-01   0.501824E-01   0.407683E-01   0.307964E-01   0.223633E-01
   0.171400E-01   0.159142E-01   0.183475E-01   0.230272E-01   0.278117E-01
   0.303844E-01   0.288723E-01   0.223597E-01   0.111585E-01  -0.324422E-02
  -0.185462E-01  -0.322004E-01  -0.420400E-01  -0.467888E-01  -0.463228E-01
  -0.416196E-01  -0.344217E-01  -0.267182E-01  -0.201958E-01  -0.158148E-01
  -0.136224E-01  -0.128456E-01  -0.122237E-01  -0.104741E-01  -0.674987E-02
  -0.957007E-03   0.616047E-02   0.131882E-01   0.184136E-01   0.202977E-01
   0.179194E-01   0.112729E-01   0.134293E-02  -0.100608E-01  -0.206669E-01
  -0.282143E-01  -0.309233E-01  -0.278591E-01  -0.191140E-01  -0.577795E-02
   0.102868E-01   0.268079E-01   0.415218E-01   0.525625E-01   0.587465E-01
   0.597084E-01   0.558736E-01   0.482891E-01   0.383613E-01   0.275615E-01
   0.171647E-01   0.807151E-02   0.741419E-03  -0.476244E-02  -0.864572E-02
  -0.112186E-01  -0.127488E-01  -0.133761E-01  -0.131127E-01  -0.119242E-01
  -0.985849E-02  -0.717220E-02  -0.439959E-02  -0.232587E-02  -0.185370E-02
  -0.378772E-02  -0.859220E-02  -0.161930E-01  -0.258901E-01   0.158261E-01
   0.149355E-01   0.142437E-01   0.141303E-01   0.147480E-01   0.160503E-01
   0.178792E-01   0.200713E-01   0.225392E-01   0.252965E-01   0.284232E-01
   0.319887E-01   0.359683E-01   0.401879E-01   0.443226E-01   0.479514E-01
   0.506491E-01   0.520843E-01   0.520885E-01   0.506759E-01   0.480136E-01
   0.443605E-01   0.400062E-01   0.352391E-01   0.303560E-01   0.257062E-01
   0.217376E-01   0.190081E-01   0.181293E-01   0.196339E-01   0.237930E-01
   0.304349E-01   0.388368E-01   0.477470E-01   0.555678E-01   0.606766E-01
   0.618171E-01   0.584560E-01   0.509957E-01   0.407647E-01   0.297600E-01
   0.201900E-01   0.139258E-01   0.120052E-01   0.143288E-01   0.196405E-01
   0.258108E-01   0.303576E-01   0.310702E-01   0.265732E-01   0.166800E-01
   0.244186E-02  -0.141159E-01  -0.304947E-01  -0.443209E-01  -0.538803E-01
  -0.584485E-01  -0.583408E-01  -0.546874E-01  -0.490150E-01  -0.427677E-01
  -0.369117E-01  -0.317320E-01  -0.268726E-01  -0.215913E-01  -0.151415E-01
  -0.715414E-02   0.210025E-02   0.116549E-01   0.200166E-01   0.255198E-01
   0.267666E-01   0.230360E-01   0.145481E-01   0.251295E-02  -0.110536E-01
  -0.237054E-01  -0.330451E-01  -0.371985E-01  -0.351792E-01  -0.270680E-01
  -0.139766E-01   0.218777E-02   0.190977E-01   0.344375E-01   0.463004E-01
   0.534761E-01   0.555793E-01   0.530084E-01   0.467595E-01   0.381501E-01
   0.285210E-01   0.189855E-01   0.102790E-01   0.273013E-02  -0.365186E-02
  -0.901634E-02  -0.134928E-01  -0.170568E-01  -0.194865E-01  -0.204271E-01
  -0.195457E-01  -0.167278E-01  -0.122474E-01  -0.684450E-02  -0.166757E-02
   0.192478E-02   0.266513E-02  -0.292662E-03  -0.710475E-02  -0.171116E-01
   0.259292E-01   0.273312E-01   0.284456E-01   0.294263E-01   0.302335E-01
   0.307056E-01   0.306888E-01   0.301677E-01   0.293426E-01   0.286187E-01
   0.285073E-01   0.294713E-01   0.317654E-01   0.353300E-01   0.397724E-01
   0.444458E-01   0.485997E-01   0.515549E-01   0.528491E-01   0.523138E-01
   0.500673E-01   0.464408E-01   0.418744E-01   0.368269E-01   0.317309E-01
   0.269999E-01   0.230670E-01   0.204155E-01   0.195607E-01   0.209616E-01
   0.248693E-01   0.311571E-01   0.391967E-01   0.478453E-01   0.555845E-01
   0.608056E-01   0.621841E-01   0.590495E-01   0.516363E-01   0.411293E-01
   0.294609E-01   0.188917E-01   0.114677E-01   0.849563E-02   0.101763E-01
   0.155067E-01   0.224860E-01   0.285822E-01   0.313418E-01   0.289843E-01
   0.208279E-01   0.743873E-02  -0.952798E-02  -0.277415E-01  -0.447452E-01
  -0.584908E-01  -0.677192E-01  -0.721015E-01  -0.721248E-01  -0.687845E-01
  -0.631931E-01  -0.562329E-01  -0.483564E-01  -0.395861E-01  -0.296964E-01
  -0.185059E-01  -0.617273E-02   0.661519E-02   0.186271E-01   0.282725E-01
   0.339402E-01   0.344036E-01   0.291827E-01   0.187624E-01   0.460097E-02
  -0.110824E-01  -0.256968E-01  -0.367612E-01  -0.423700E-01  -0.415430E-01
  -0.343870E-01  -0.220420E-01  -0.643095E-02   0.101251E-01   0.253406E-01
   0.373568E-01   0.450146E-01   0.479627E-01   0.465943E-01   0.418425E-01
   0.348956E-01   0.269053E-01   0.187593E-01   0.109680E-01   0.368348E-02
  -0.316882E-02  -0.969631E-02  -0.158507E-01  -0.213117E-01  -0.254891E-01
  -0.276527E-01  -0.271603E-01  -0.237183E-01  -0.175932E-01  -0.969655E-02
  -0.149953E-02   0.522542E-02   0.878310E-02   0.796507E-02   0.238239E-02
  -0.737264E-02   0.362559E-01   0.390829E-01   0.412088E-01   0.426512E-01
   0.432481E-01   0.427598E-01   0.410321E-01   0.381503E-01   0.345199E-01
   0.308349E-01   0.279340E-01   0.265868E-01   0.272764E-01   0.300480E-01
   0.344752E-01   0.397528E-01   0.448910E-01   0.489485E-01   0.512377E-01
   0.514446E-01   0.496403E-01   0.461953E-01   0.416419E-01   0.365402E-01
   0.313926E-01   0.266284E-01   0.226436E-01   0.198546E-01   0.187172E-01
   0.196742E-01   0.230266E-01   0.287631E-01   0.364099E-01   0.449735E-01
   0.530291E-01   0.589658E-01   0.613464E-01   0.592917E-01   0.527793E-01
   0.427533E-01   0.309904E-01   0.197311E-01   0.111571E-01   0.684485E-02
   0.734188E-02   0.119853E-01   0.190204E-01   0.259966E-01   0.303411E-01
   0.299643E-01   0.237420E-01   0.117546E-01  -0.476574E-02  -0.237531E-01
  -0.427910E-01  -0.596265E-01  -0.725810E-01  -0.807646E-01  -0.840648E-01
  -0.829482E-01  -0.781631E-01  -0.704532E-01  -0.603751E-01  -0.482693E-01
  -0.343785E-01  -0.190528E-01  -0.295499E-02   0.128258E-01   0.268114E-01
   0.373350E-01   0.428663E-01   0.423773E-01   0.356512E-01   0.234447E-01
   0.744932E-02  -0.995188E-02  -0.260862E-01  -0.384659E-01  -0.452335E-01
  -0.454821E-01  -0.393865E-01  -0.281227E-01  -0.136005E-01   0.192589E-02
   0.162833E-01   0.277501E-01   0.352999E-01   0.386770E-01   0.383031E-01
   0.350529E-01   0.299638E-01   0.239577E-01   0.176454E-01   0.112598E-01
   0.472638E-02  -0.215673E-02  -0.949202E-02  -0.170846E-01  -0.243442E-01
  -0.303314E-01  -0.339500E-01  -0.342432E-01  -0.307145E-01  -0.235773E-01
  -0.138500E-01  -0.324731E-02   0.612663E-02   0.122218E-01   0.135180E-01
   0.941235E-02   0.412341E-03   0.442021E-01   0.474218E-01   0.496835E-01
   0.509753E-01   0.510926E-01   0.497552E-01   0.467932E-01   0.423232E-01
   0.368419E-01   0.311911E-01   0.263932E-01   0.234035E-01   0.228544E-01
   0.248739E-01   0.290348E-01   0.344546E-01   0.400120E-01   0.446168E-01
   0.474509E-01   0.481152E-01   0.466498E-01   0.434394E-01   0.390521E-01
   0.340770E-01   0.290166E-01   0.242649E-01   0.201578E-01   0.170539E-01
   0.153871E-01   0.156413E-01   0.182340E-01   0.233324E-01   0.306676E-01
   0.394252E-01   0.482802E-01   0.556009E-01   0.597946E-01   0.597119E-01
   0.549961E-01   0.462663E-01   0.350595E-01   0.235238E-01   0.139260E-01
   0.809365E-02   0.694107E-02   0.102068E-01   0.164806E-01   0.235171E-01
   0.287585E-01   0.299303E-01   0.255608E-01   0.152946E-01  -0.637954E-04
  -0.187720E-01  -0.385586E-01  -0.571016E-01  -0.724487E-01  -0.832859E-01
  -0.890114E-01  -0.896342E-01  -0.855669E-01  -0.774017E-01  -0.657521E-01
  -0.512052E-01  -0.343858E-01  -0.160847E-01   0.262029E-02   0.203217E-01
   0.353668E-01   0.460731E-01   0.510352E-01   0.494482E-01   0.413589E-01
   0.277698E-01   0.105533E-01  -0.781969E-02  -0.246865E-01  -0.376498E-01
  -0.449897E-01  -0.459427E-01  -0.407916E-01  -0.307537E-01  -0.176967E-01
  -0.375013E-02   0.910073E-02   0.193532E-01   0.261892E-01   0.295089E-01
   0.298018E-01   0.279007E-01   0.246886E-01   0.208385E-01   0.166546E-01
   0.120551E-01   0.669724E-02   0.206342E-03  -0.756444E-02  -0.163254E-01
  -0.252679E-01  -0.331482E-01  -0.385357E-01  -0.401682E-01  -0.373261E-01
  -0.301183E-01  -0.195879E-01  -0.758980E-02   0.355149E-02   0.115340E-01
   0.146041E-01   0.119854E-01   0.409728E-02   0.479287E-01   0.505232E-01
   0.521021E-01   0.527335E-01   0.522515E-01   0.503718E-01   0.468883E-01
   0.418702E-01   0.357773E-01   0.294407E-01   0.239035E-01   0.201666E-01
   0.189191E-01   0.203396E-01   0.240332E-01   0.291256E-01   0.344844E-01
   0.389984E-01   0.418303E-01   0.425702E-01   0.412554E-01   0.382678E-01
   0.341593E-01   0.294788E-01   0.246614E-01   0.200151E-01   0.157926E-01
   0.123013E-01   0.998412E-02   0.941356E-02   0.111741E-01   0.156563E-01
   0.228276E-01   0.320684E-01   0.421521E-01   0.514109E-01   0.580699E-01
   0.606725E-01   0.584825E-01   0.517401E-01   0.416837E-01   0.303080E-01
   0.199091E-01   0.125257E-01   0.942395E-02   0.107636E-01   0.155370E-01
   0.217997E-01   0.271311E-01   0.292061E-01   0.263301E-01   0.178072E-01
   0.406197E-02  -0.134969E-01  -0.328129E-01  -0.516155E-01  -0.678350E-01
  -0.799029E-01  -0.868880E-01  -0.884717E-01  -0.848157E-01  -0.763913E-01
  -0.638445E-01  -0.479365E-01  -0.295638E-01  -0.982312E-02   0.993538E-02
   0.281236E-01   0.430341E-01   0.530603E-01   0.569788E-01   0.542257E-01
   0.450906E-01   0.307649E-01   0.132160E-01  -0.510298E-02  -0.216519E-01
  -0.342316E-01  -0.413497E-01  -0.424491E-01  -0.379522E-01  -0.291155E-01
  -0.177340E-01  -0.576058E-02   0.507181E-02   0.135455E-01   0.191112E-01
   0.218740E-01   0.224269E-01   0.215839E-01   0.200862E-01   0.183619E-01
   0.164047E-01   0.138063E-01   0.993388E-02   0.420472E-02  -0.362138E-02
  -0.132219E-01  -0.236390E-01  -0.333936E-01  -0.407759E-01  -0.442495E-01
  -0.428684E-01  -0.365934E-01  -0.264115E-01  -0.142079E-01  -0.240290E-02
   0.656958E-02   0.108200E-01   0.945822E-02   0.282812E-02   0.467734E-01
   0.479037E-01   0.481519E-01   0.477645E-01   0.466895E-01   0.446733E-01
   0.414572E-01   0.369905E-01   0.315752E-01   0.258789E-01   0.208056E-01
   0.172624E-01   0.159000E-01   0.169122E-01   0.199648E-01   0.242750E-01
   0.288180E-01   0.325903E-01   0.348490E-01   0.352524E-01   0.338692E-01
   0.310681E-01   0.273411E-01   0.231356E-01   0.187587E-01   0.143867E-01
   0.101667E-01   0.635627E-02   0.342691E-02   0.206706E-02   0.305464E-02
   0.702136E-02   0.141780E-01   0.240972E-01   0.356446E-01   0.471111E-01
   0.565381E-01   0.621642E-01   0.628747E-01   0.585249E-01   0.500328E-01
   0.392012E-01   0.283013E-01   0.195212E-01   0.144241E-01   0.135575E-01
   0.163194E-01   0.211131E-01   0.257461E-01   0.279667E-01   0.259966E-01
   0.189296E-01   0.690670E-02  -0.895392E-02  -0.268328E-01  -0.445993E-01
  -0.602098E-01  -0.720200E-01  -0.789573E-01  -0.805462E-01  -0.768251E-01
  -0.682136E-01  -0.553918E-01  -0.392303E-01  -0.207773E-01  -0.127675E-02
   0.178257E-01   0.349340E-01   0.484350E-01   0.569079E-01   0.593720E-01
   0.555127E-01   0.458207E-01   0.315943E-01   0.147847E-01  -0.229615E-02
  -0.173522E-01  -0.284871E-01  -0.345149E-01  -0.351319E-01  -0.309141E-01
  -0.231443E-01  -0.135103E-01  -0.374320E-02   0.472406E-02   0.110029E-01
   0.148493E-01   0.166024E-01   0.169828E-01   0.168082E-01   0.167015E-01
   0.168711E-01   0.170253E-01   0.164480E-01   0.142224E-01   0.954476E-02
   0.204451E-02  -0.798329E-02  -0.195100E-01  -0.309065E-01  -0.402629E-01
  -0.458252E-01  -0.464429E-01  -0.419086E-01  -0.330901E-01  -0.218044E-01
  -0.104485E-01  -0.146624E-02   0.322230E-02   0.268552E-02  -0.277908E-02
   0.413207E-01   0.404487E-01   0.389625E-01   0.373618E-01   0.357719E-01
   0.340059E-01   0.317479E-01   0.287774E-01   0.251445E-01   0.212285E-01
   0.176592E-01   0.151281E-01   0.141607E-01   0.149312E-01   0.171864E-01
   0.203058E-01   0.234751E-01   0.259136E-01   0.270755E-01   0.267604E-01
   0.251029E-01   0.224542E-01   0.192130E-01   0.156771E-01   0.119771E-01
   0.812089E-02   0.413042E-02   0.208775E-03  -0.313984E-02  -0.510728E-02
  -0.472590E-02  -0.113662E-02   0.609369E-02   0.167097E-01   0.296595E-01
   0.432014E-01   0.552241E-01   0.637098E-01   0.672219E-01   0.652786E-01
   0.585035E-01   0.484976E-01   0.374596E-01   0.276477E-01   0.208262E-01
   0.178410E-01   0.184350E-01   0.213455E-01   0.246519E-01   0.262732E-01
   0.244839E-01   0.183180E-01   0.776938E-02  -0.624154E-02  -0.221025E-01
  -0.378661E-01  -0.516268E-01  -0.618294E-01  -0.674511E-01  -0.680466E-01
  -0.636851E-01  -0.548306E-01  -0.422219E-01  -0.267896E-01  -0.961802E-02
   0.806436E-02   0.249027E-01   0.394767E-01   0.504243E-01   0.566213E-01
   0.573833E-01   0.526392E-01   0.430217E-01   0.298355E-01   0.148924E-01
   0.235169E-03  -0.121992E-01  -0.209063E-01  -0.250621E-01  -0.246371E-01
  -0.203526E-01  -0.134884E-01  -0.558728E-02   0.187881E-02   0.780578E-02
   0.116512E-01   0.134836E-01   0.138785E-01   0.136894E-01   0.137522E-01
   0.146002E-01   0.162641E-01   0.182176E-01   0.194874E-01   0.189108E-01
   0.154783E-01   0.867396E-02  -0.128292E-02  -0.133695E-01  -0.259008E-01
  -0.368632E-01  -0.443668E-01  -0.471081E-01  -0.447228E-01  -0.379271E-01
  -0.283987E-01  -0.184134E-01  -0.103162E-01  -0.595732E-02  -0.623293E-02
  -0.108504E-01   0.331352E-01   0.300850E-01   0.267305E-01   0.238693E-01
   0.218513E-01   0.205944E-01   0.197413E-01   0.188852E-01   0.177731E-01
   0.164167E-01   0.150760E-01   0.141351E-01   0.139241E-01   0.145632E-01
   0.158891E-01   0.174914E-01   0.188434E-01   0.194742E-01   0.191160E-01
   0.177697E-01   0.156655E-01   0.131388E-01   0.104749E-01   0.779057E-02
   0.500900E-02   0.194650E-02  -0.151501E-02  -0.523606E-02  -0.869127E-02
  -0.109737E-01  -0.109602E-01  -0.760978E-02  -0.314928E-03   0.108040E-01
   0.247654E-01   0.398189E-01   0.537627E-01   0.644177E-01   0.701348E-01
   0.701987E-01   0.650102E-01   0.559910E-01   0.452303E-01   0.349647E-01
   0.270301E-01   0.224296E-01   0.211285E-01   0.221230E-01   0.237534E-01
   0.241683E-01   0.218136E-01   0.158182E-01   0.618854E-02  -0.621996E-02
  -0.199250E-01  -0.331563E-01  -0.442155E-01  -0.517675E-01  -0.550105E-01
  -0.537096E-01  -0.481219E-01  -0.388639E-01  -0.267741E-01  -0.128104E-01
   0.200530E-02   0.166077E-01   0.299051E-01   0.408224E-01   0.483900E-01
   0.518742E-01   0.509229E-01   0.456855E-01   0.368629E-01   0.256584E-01
   0.136218E-01   0.240969E-02  -0.649416E-02  -0.120376E-01  -0.137812E-01
  -0.119587E-01  -0.740142E-02  -0.134073E-02   0.486828E-02   0.100415E-01
   0.134122E-01   0.147733E-01   0.144815E-01   0.133219E-01   0.122626E-01
   0.121594E-01   0.134823E-01   0.161367E-01   0.194315E-01   0.222130E-01
   0.231408E-01   0.210449E-01   0.152746E-01   0.594514E-02  -0.599173E-02
  -0.188880E-01  -0.307310E-01  -0.395948E-01  -0.441014E-01  -0.437734E-01
  -0.391796E-01  -0.318241E-01  -0.237956E-01  -0.172581E-01  -0.139071E-01
  -0.145313E-01  -0.187945E-01   0.242530E-01   0.192060E-01   0.141016E-01
   0.100454E-01   0.764227E-02   0.695612E-02   0.762715E-02   0.908520E-02
   0.107741E-01   0.123110E-01   0.135400E-01   0.144810E-01   0.152176E-01
   0.157825E-01   0.160942E-01   0.159718E-01   0.152168E-01   0.137210E-01
   0.115464E-01   0.893572E-02   0.623953E-02   0.378516E-02   0.173949E-02
   0.282287E-04  -0.164305E-02  -0.365709E-02  -0.627827E-02  -0.944241E-02
  -0.126271E-01  -0.148687E-01  -0.149494E-01  -0.117187E-01  -0.446549E-02
   0.677377E-02   0.210740E-01   0.367115E-01   0.514822E-01   0.631759E-01
   0.700847E-01   0.714065E-01   0.674308E-01   0.594505E-01   0.494224E-01
   0.394658E-01   0.313368E-01   0.260172E-01   0.235249E-01   0.229862E-01
   0.229404E-01   0.217818E-01   0.182162E-01   0.116090E-01   0.214427E-02
  -0.923400E-02  -0.210611E-01  -0.316950E-01  -0.396654E-01  -0.439438E-01
  -0.440809E-01  -0.402018E-01  -0.328908E-01  -0.230181E-01  -0.115674E-01
   0.492930E-03   0.122781E-01   0.230036E-01   0.319783E-01   0.386054E-01
   0.424132E-01   0.431196E-01   0.407136E-01   0.355227E-01   0.282342E-01
   0.198445E-01   0.115335E-01   0.447966E-02  -0.347569E-03  -0.237078E-02
  -0.151964E-02   0.175393E-02   0.656940E-02   0.118044E-01   0.163368E-01
   0.192895E-01   0.202226E-01   0.192274E-01   0.168960E-01   0.141680E-01
   0.120852E-01   0.115083E-01   0.128632E-01   0.159829E-01   0.200915E-01
   0.239479E-01   0.261239E-01   0.253582E-01   0.209009E-01   0.127575E-01
   0.176206E-02  -0.105552E-01  -0.222847E-01  -0.315708E-01  -0.370563E-01
  -0.382215E-01  -0.355254E-01  -0.303008E-01  -0.244223E-01  -0.198228E-01
  -0.179827E-01  -0.195244E-01  -0.240206E-01   0.165865E-01   0.100183E-01
   0.348342E-02  -0.162806E-02  -0.444281E-02  -0.470811E-02  -0.272634E-02
   0.830871E-03   0.515267E-02   0.948815E-02   0.132655E-01   0.161201E-01
   0.178554E-01   0.183813E-01   0.176713E-01   0.157614E-01   0.127837E-01
   0.900716E-02   0.484457E-02   0.802443E-03  -0.262926E-02  -0.511647E-02
  -0.659834E-02  -0.732860E-02  -0.780714E-02  -0.860537E-02  -0.101305E-01
  -0.124041E-01  -0.149387E-01  -0.167709E-01  -0.166666E-01  -0.134569E-01
  -0.641264E-02   0.445265E-02   0.182543E-01   0.333368E-01   0.475948E-01
   0.589373E-01   0.657741E-01   0.673890E-01   0.640958E-01   0.571304E-01
   0.483080E-01   0.395410E-01   0.323498E-01   0.275020E-01   0.248723E-01
   0.235557E-01   0.221896E-01   0.193901E-01   0.141750E-01   0.626014E-02
  -0.384488E-02  -0.149549E-01  -0.254963E-01  -0.338763E-01  -0.388331E-01
  -0.396812E-01  -0.364032E-01  -0.295866E-01  -0.202426E-01  -0.957154E-02
   0.126052E-02   0.112824E-01   0.197953E-01   0.263728E-01   0.308131E-01
   0.330771E-01   0.332451E-01   0.315033E-01   0.281573E-01   0.236527E-01
   0.185783E-01   0.136320E-01   0.954211E-02   0.695319E-02   0.630117E-02
   0.770822E-02   0.109289E-01   0.153686E-01   0.201786E-01   0.244156E-01
   0.272340E-01   0.280727E-01   0.267914E-01   0.237223E-01   0.196177E-01
   0.154959E-01   0.124127E-01   0.112037E-01   0.122589E-01   0.153851E-01
   0.197996E-01   0.242700E-01   0.273781E-01   0.278541E-01   0.249020E-01
   0.184331E-01   0.913839E-02  -0.163013E-02  -0.121522E-01  -0.207418E-01
  -0.261596E-01  -0.279272E-01  -0.264544E-01  -0.229368E-01  -0.190412E-01
  -0.164537E-01  -0.164087E-01  -0.193227E-01  -0.246372E-01   0.114148E-01
   0.399119E-02  -0.352574E-02  -0.951167E-02  -0.128283E-01  -0.129927E-01
  -0.101750E-01  -0.505742E-02   0.138251E-02   0.809487E-02   0.141322E-01
   0.187531E-01   0.214616E-01   0.220068E-01   0.203716E-01   0.167657E-01
   0.116191E-01   0.555750E-02  -0.661534E-03  -0.626214E-02  -0.105998E-01
  -0.133106E-01  -0.144113E-01  -0.143026E-01  -0.136575E-01  -0.132094E-01
  -0.134943E-01  -0.146267E-01  -0.161872E-01  -0.172743E-01  -0.167237E-01
  -0.134448E-01  -0.678164E-02   0.321130E-02   0.156710E-01   0.290496E-01
   0.414391E-01   0.510162E-01   0.564838E-01   0.573854E-01   0.541998E-01
   0.481863E-01   0.410233E-01   0.343420E-01   0.292872E-01   0.262304E-01
   0.247123E-01   0.236274E-01   0.215924E-01   0.173915E-01   0.103693E-01
   0.664899E-03  -0.107744E-01  -0.223960E-01  -0.324009E-01  -0.391580E-01
  -0.415651E-01  -0.392711E-01  -0.327145E-01  -0.229874E-01  -0.115735E-01
  -0.380950E-04   0.102547E-01   0.183381E-01   0.237245E-01   0.263805E-01
   0.266251E-01   0.249946E-01   0.221149E-01   0.186069E-01   0.150344E-01
   0.118860E-01   0.957253E-02   0.842393E-02   0.867104E-02   0.104127E-01
   0.135764E-01   0.178894E-01   0.228760E-01   0.278954E-01   0.322220E-01
   0.351613E-01   0.361809E-01   0.350329E-01   0.318354E-01   0.270909E-01
   0.216253E-01   0.164498E-01   0.125642E-01   0.107395E-01   0.113267E-01
   0.141406E-01   0.184569E-01   0.231369E-01   0.268625E-01   0.284363E-01
   0.270759E-01   0.226276E-01   0.156355E-01   0.723839E-02  -0.109317E-02
  -0.791900E-02  -0.122003E-01  -0.135788E-01  -0.124833E-01  -0.100232E-01
  -0.769017E-02  -0.693748E-02  -0.875036E-02  -0.133240E-01  -0.199434E-01
   0.909375E-02   0.154590E-02  -0.645347E-02  -0.131157E-01  -0.170557E-01
  -0.175251E-01  -0.144833E-01  -0.851772E-02  -0.661246E-03   0.783348E-02
   0.157095E-01   0.218767E-01   0.255294E-01   0.262149E-01   0.238654E-01
   0.187982E-01   0.116802E-01   0.344847E-02  -0.482153E-02  -0.120902E-01
  -0.175445E-01  -0.207610E-01  -0.217920E-01  -0.211376E-01  -0.195971E-01
  -0.180268E-01  -0.170693E-01  -0.169330E-01  -0.172960E-01  -0.173758E-01
  -0.161566E-01  -0.127161E-01  -0.655548E-02   0.216945E-02   0.125970E-01
   0.233165E-01   0.326989E-01   0.393120E-01   0.423008E-01   0.416175E-01
   0.380296E-01   0.328964E-01   0.277742E-01   0.239635E-01   0.221284E-01
   0.221015E-01   0.229325E-01   0.231697E-01   0.212956E-01   0.161936E-01
   0.751616E-02  -0.414868E-02  -0.173565E-01  -0.301098E-01  -0.403025E-01
  -0.461913E-01  -0.467746E-01  -0.419926E-01  -0.327103E-01  -0.205033E-01
  -0.731088E-02   0.495429E-02   0.147481E-01   0.211233E-01   0.238119E-01
   0.231677E-01   0.200060E-01   0.153922E-01   0.104308E-01   0.609489E-02
   0.311759E-02   0.194584E-02   0.274583E-02   0.544017E-02   0.975844E-02
   0.152873E-01   0.215140E-01   0.278646E-01   0.337400E-01   0.385578E-01
   0.418031E-01   0.430884E-01   0.422161E-01   0.392341E-01   0.344684E-01
   0.285163E-01   0.221913E-01   0.164143E-01   0.120629E-01   0.980232E-02
   0.993389E-02   0.123003E-01   0.162803E-01   0.208900E-01   0.249789E-01
   0.274861E-01   0.276944E-01   0.254184E-01   0.210686E-01   0.155618E-01
   0.100922E-01   0.581233E-02   0.350879E-02   0.336272E-02   0.486971E-02
   0.695295E-02   0.825072E-02   0.750762E-02   0.396518E-02  -0.235884E-02
  -0.105877E-01   0.905041E-02   0.205158E-02  -0.595354E-02  -0.130913E-01
  -0.177606E-01  -0.189254E-01  -0.162640E-01  -0.101664E-01  -0.160619E-02
   0.806646E-02   0.173623E-01   0.248807E-01   0.295018E-01   0.305296E-01
   0.277785E-01   0.215945E-01   0.128064E-01   0.260193E-02  -0.766283E-02
  -0.166961E-01  -0.235030E-01  -0.275666E-01  -0.289264E-01  -0.281276E-01
  -0.260424E-01  -0.236073E-01  -0.215447E-01  -0.201522E-01  -0.192248E-01
  -0.181416E-01  -0.160959E-01  -0.124019E-01  -0.678293E-02   0.455940E-03
   0.843435E-02   0.158936E-01   0.215341E-01   0.243960E-01   0.241647E-01
   0.213027E-01   0.169532E-01   0.126340E-01   0.980071E-02   0.940387E-02
   0.115715E-01   0.155158E-01   0.197002E-01   0.222315E-01   0.213727E-01
   0.160400E-01   0.614876E-02  -0.728697E-02  -0.223297E-01  -0.365240E-01
  -0.474309E-01  -0.531558E-01  -0.527470E-01  -0.463736E-01  -0.352542E-01
  -0.213681E-01  -0.702839E-02   0.557890E-02   0.147873E-01   0.197007E-01
   0.202688E-01   0.171936E-01   0.117126E-01   0.531658E-02  -0.532227E-03
  -0.463249E-02  -0.619383E-02  -0.489577E-02  -0.864430E-03   0.541170E-02
   0.132005E-01   0.216538E-01   0.299228E-01   0.372488E-01   0.430234E-01
   0.468196E-01   0.484023E-01   0.477249E-01   0.449229E-01   0.403065E-01
   0.343512E-01   0.276781E-01   0.210145E-01   0.151249E-01   0.107140E-01
   0.831039E-02   0.815486E-02   0.101247E-01   0.137227E-01   0.181487E-01
   0.224537E-01   0.257461E-01   0.274050E-01   0.272406E-01   0.255509E-01
   0.230470E-01   0.206551E-01   0.192404E-01   0.193276E-01   0.209006E-01
   0.233481E-01   0.255868E-01   0.263395E-01   0.245029E-01   0.195043E-01
   0.115430E-01   0.164032E-02   0.100406E-01   0.410191E-02  -0.351717E-02
  -0.109371E-01  -0.163820E-01  -0.185236E-01  -0.167105E-01  -0.110523E-01
  -0.236354E-02   0.800440E-02   0.184047E-01   0.271661E-01   0.328548E-01
   0.344950E-01   0.317188E-01   0.248236E-01   0.147235E-01   0.279486E-02
  -0.936545E-02  -0.202265E-01  -0.285995E-01  -0.338412E-01  -0.359330E-01
  -0.354143E-01  -0.331828E-01  -0.302160E-01  -0.272915E-01  -0.247865E-01
  -0.226201E-01  -0.203535E-01  -0.174199E-01  -0.134059E-01  -0.829091E-02
  -0.255686E-02   0.288134E-02   0.691533E-02   0.858782E-02   0.743598E-02
   0.371958E-02  -0.155231E-02  -0.682525E-02  -0.103931E-01  -0.108795E-01
  -0.767088E-02  -0.117204E-02   0.720264E-02   0.153153E-01   0.208055E-01
   0.216796E-01   0.168378E-01   0.639829E-02  -0.826650E-02  -0.247944E-01
  -0.403329E-01  -0.521503E-01  -0.582126E-01  -0.575920E-01  -0.506199E-01
  -0.387662E-01  -0.242855E-01  -0.972692E-02   0.257767E-02   0.109370E-01
   0.145577E-01   0.136017E-01   0.905679E-02   0.246923E-02  -0.439237E-02
  -0.987020E-02  -0.126880E-01  -0.121212E-01  -0.805260E-02  -0.922632E-03
   0.840274E-02   0.188110E-01   0.291336E-01   0.383156E-01   0.455403E-01
   0.502962E-01   0.523862E-01   0.518911E-01   0.491050E-01   0.444645E-01
   0.384890E-01   0.317411E-01   0.248044E-01   0.182681E-01   0.127036E-01
   0.862021E-02   0.639920E-02   0.621825E-02   0.798896E-02   0.113358E-01
   0.156382E-01   0.201415E-01   0.241189E-01   0.270461E-01   0.287394E-01
   0.294069E-01   0.295875E-01   0.299807E-01   0.312071E-01   0.335663E-01
   0.368681E-01   0.403999E-01   0.430566E-01   0.436119E-01   0.410677E-01
   0.349833E-01   0.256896E-01   0.143125E-01   0.105752E-01   0.597330E-02
  -0.998184E-03  -0.852389E-02  -0.147028E-01  -0.179323E-01  -0.172129E-01
  -0.123244E-01  -0.385318E-02   0.692232E-02   0.182599E-01   0.282552E-01
   0.351668E-01   0.377138E-01   0.352963E-01   0.280995E-01   0.170589E-01
   0.368524E-02  -0.102182E-01  -0.228942E-01  -0.329521E-01  -0.395982E-01
  -0.427228E-01  -0.428240E-01  -0.407933E-01  -0.376245E-01  -0.341323E-01
  -0.307630E-01  -0.275524E-01  -0.242388E-01  -0.204897E-01  -0.161586E-01
  -0.114773E-01  -0.710399E-02  -0.399506E-02  -0.312443E-02  -0.513303E-02
  -0.100207E-01  -0.169915E-01  -0.245248E-01  -0.306797E-01  -0.335680E-01
  -0.318757E-01  -0.252853E-01  -0.146726E-01  -0.200570E-02   0.100470E-01
   0.187109E-01   0.217580E-01   0.180529E-01   0.785305E-02  -0.721302E-02
  -0.244848E-01  -0.408419E-01  -0.533703E-01  -0.599636E-01  -0.597262E-01
  -0.530962E-01  -0.416778E-01  -0.278407E-01  -0.141905E-01  -0.303562E-02
   0.403865E-02   0.641095E-02   0.445190E-02  -0.642173E-03  -0.715391E-02
  -0.132131E-01  -0.171522E-01  -0.177862E-01  -0.145779E-01  -0.767338E-02
   0.218044E-02   0.138100E-01   0.258393E-01   0.369223E-01   0.459416E-01
   0.521455E-01   0.552052E-01   0.551937E-01   0.525023E-01   0.477230E-01
   0.415275E-01   0.345710E-01   0.274377E-01   0.206263E-01   0.145647E-01
   0.962937E-02   0.614793E-02   0.437361E-02   0.443422E-02   0.627514E-02
   0.962428E-02   0.140056E-01   0.188140E-01   0.234424E-01   0.274304E-01
   0.305882E-01   0.330495E-01   0.352245E-01   0.376521E-01   0.407871E-01
   0.447829E-01   0.493420E-01   0.536937E-01   0.567247E-01   0.572439E-01
   0.543159E-01   0.475742E-01   0.374161E-01   0.250132E-01   0.937924E-02
   0.612232E-02  -0.958247E-04  -0.757944E-02  -0.143579E-01  -0.185961E-01
  -0.189652E-01  -0.149072E-01  -0.674937E-02   0.434617E-02   0.165869E-01
   0.278699E-01   0.361619E-01   0.398705E-01   0.381382E-01   0.309996E-01
   0.193685E-01   0.485267E-02  -0.105654E-01  -0.249151E-01  -0.366043E-01
  -0.446805E-01  -0.489311E-01  -0.498023E-01  -0.481718E-01  -0.450451E-01
  -0.412694E-01  -0.373499E-01  -0.334196E-01  -0.293619E-01  -0.250357E-01
  -0.205127E-01  -0.162309E-01  -0.129934E-01  -0.117905E-01  -0.134861E-01
  -0.184637E-01  -0.263476E-01  -0.359102E-01  -0.452235E-01  -0.520435E-01
  -0.543455E-01  -0.508713E-01  -0.415372E-01  -0.275796E-01  -0.113772E-01
   0.402020E-02   0.155531E-01   0.208407E-01   0.187280E-01   0.955513E-02
  -0.491532E-02  -0.218929E-01  -0.381746E-01  -0.508309E-01  -0.578016E-01
  -0.582691E-01  -0.527408E-01  -0.428406E-01  -0.308795E-01  -0.193193E-01
  -0.102521E-01  -0.500726E-02  -0.395317E-02  -0.651217E-02  -0.113623E-01
  -0.167633E-01  -0.209294E-01  -0.223738E-01  -0.201651E-01  -0.140601E-01
  -0.450414E-02   0.748793E-02   0.205365E-01   0.331462E-01   0.439517E-01
   0.519193E-01   0.564706E-01   0.575159E-01   0.553973E-01   0.507663E-01
   0.444272E-01   0.371870E-01   0.297444E-01   0.226370E-01   0.162470E-01
   0.108457E-01   0.664992E-02   0.385781E-02   0.264607E-02   0.312787E-02
   0.528924E-02   0.893541E-02   0.136790E-01   0.189896E-01   0.243019E-01
   0.291553E-01   0.333189E-01   0.368557E-01   0.400915E-01   0.434847E-01
   0.474274E-01   0.520371E-01   0.570085E-01   0.615873E-01   0.646925E-01
   0.651693E-01   0.621129E-01   0.551715E-01   0.447366E-01   0.319518E-01
   0.574783E-02   0.358276E-02  -0.193587E-02  -0.926959E-02  -0.164377E-01
  -0.214378E-01  -0.226671E-01  -0.192650E-01  -0.113101E-01   0.164873E-03
   0.133453E-01   0.259634E-01   0.357238E-01   0.407417E-01   0.399066E-01
   0.330945E-01   0.211813E-01   0.585180E-02  -0.107515E-01  -0.264610E-01
  -0.394961E-01  -0.487586E-01  -0.539478E-01  -0.554763E-01  -0.542287E-01
  -0.512410E-01  -0.474029E-01  -0.432720E-01  -0.390490E-01  -0.347081E-01
  -0.302235E-01  -0.257969E-01  -0.219880E-01  -0.196813E-01  -0.198760E-01
  -0.233526E-01  -0.303164E-01  -0.401434E-01  -0.513308E-01  -0.617025E-01
  -0.688456E-01  -0.706788E-01  -0.660075E-01  -0.549105E-01  -0.388413E-01
  -0.203972E-01  -0.279997E-02   0.107938E-01   0.179828E-01   0.176436E-01
   0.101588E-01  -0.270099E-02  -0.182037E-01  -0.332795E-01  -0.451877E-01
  -0.520678E-01  -0.532570E-01  -0.493173E-01  -0.417916E-01  -0.327670E-01
  -0.243624E-01  -0.182610E-01  -0.153859E-01  -0.157710E-01  -0.186338E-01
  -0.226088E-01  -0.260776E-01  -0.275169E-01  -0.257974E-01  -0.203829E-01
  -0.114055E-01   0.383887E-03   0.137684E-01   0.272878E-01   0.394860E-01
   0.491409E-01   0.554377E-01   0.580576E-01   0.571724E-01   0.533538E-01
   0.474214E-01   0.402696E-01   0.327134E-01   0.253875E-01   0.187149E-01
   0.129417E-01   0.821244E-02   0.465061E-02   0.240970E-02   0.167162E-02
   0.259268E-02   0.521910E-02   0.940895E-02   0.147992E-01   0.208435E-01
   0.269197E-01   0.324815E-01   0.372034E-01   0.410682E-01   0.443560E-01
   0.475262E-01   0.510198E-01   0.550418E-01   0.593964E-01   0.634383E-01
   0.661750E-01   0.665037E-01   0.635256E-01   0.568490E-01   0.467851E-01
   0.343703E-01  -0.293884E-03  -0.183651E-02  -0.684951E-02  -0.139722E-01
  -0.212757E-01  -0.266752E-01  -0.283824E-01  -0.253072E-01  -0.173251E-01
  -0.535293E-02   0.878876E-02   0.227051E-01   0.338858E-01   0.402002E-01
   0.403223E-01   0.339928E-01   0.220577E-01   0.627388E-02  -0.110712E-01
  -0.276360E-01  -0.414813E-01  -0.513992E-01  -0.570421E-01  -0.588355E-01
  -0.577169E-01  -0.547921E-01  -0.510169E-01  -0.469994E-01  -0.429735E-01
  -0.389347E-01  -0.348732E-01  -0.310041E-01  -0.278946E-01  -0.264214E-01
  -0.275504E-01  -0.319977E-01  -0.398780E-01  -0.504654E-01  -0.621671E-01
  -0.727530E-01  -0.798078E-01  -0.813012E-01  -0.761258E-01  -0.644540E-01
  -0.478026E-01  -0.287731E-01  -0.105202E-01   0.392366E-02   0.123017E-01
   0.136015E-01   0.822874E-02  -0.214994E-02  -0.150431E-01  -0.277319E-01
  -0.378753E-01  -0.439796E-01  -0.456299E-01  -0.434496E-01  -0.388241E-01
  -0.334762E-01  -0.290099E-01  -0.265313E-01  -0.264266E-01  -0.283281E-01
  -0.312548E-01  -0.338752E-01  -0.348223E-01  -0.329889E-01  -0.277488E-01
  -0.190687E-01  -0.750320E-02   0.591345E-02   0.198511E-01   0.329058E-01
   0.438206E-01   0.516685E-01   0.559695E-01   0.567228E-01   0.543541E-01
   0.495923E-01   0.433044E-01   0.363293E-01   0.293468E-01   0.228129E-01
   0.169700E-01   0.119184E-01   0.772068E-02   0.449314E-02   0.245069E-02
   0.188231E-02   0.306318E-02   0.613330E-02   0.109887E-01   0.172314E-01
   0.242085E-01   0.311390E-01   0.372986E-01   0.422048E-01   0.457404E-01
   0.481676E-01   0.500180E-01   0.518849E-01   0.541790E-01   0.569273E-01
   0.596867E-01   0.616126E-01   0.616747E-01   0.589630E-01   0.529968E-01
   0.439388E-01   0.326428E-01  -0.805606E-02  -0.958449E-02  -0.143832E-01
  -0.212765E-01  -0.284495E-01  -0.338346E-01  -0.355705E-01  -0.324386E-01
  -0.241819E-01  -0.116318E-01   0.339679E-02   0.184274E-01   0.308021E-01
   0.382173E-01   0.391972E-01   0.333958E-01   0.216557E-01   0.580931E-02
  -0.117282E-01  -0.284750E-01  -0.423800E-01  -0.521816E-01  -0.575485E-01
  -0.589841E-01  -0.575417E-01  -0.544490E-01  -0.507599E-01  -0.471350E-01
  -0.438065E-01  -0.407173E-01  -0.377657E-01  -0.350518E-01  -0.330220E-01
  -0.324404E-01  -0.341828E-01  -0.389092E-01  -0.467229E-01  -0.569402E-01
  -0.680663E-01  -0.780183E-01  -0.845569E-01  -0.858234E-01  -0.808369E-01
  -0.698084E-01  -0.541769E-01  -0.363423E-01  -0.191579E-01  -0.530847E-02
   0.326697E-02   0.576267E-02   0.261129E-02  -0.470807E-02  -0.140960E-01
  -0.233716E-01  -0.307810E-01  -0.353494E-01  -0.370023E-01  -0.364457E-01
  -0.348601E-01  -0.335048E-01  -0.333439E-01  -0.347854E-01  -0.375881E-01
  -0.409424E-01  -0.436857E-01  -0.445893E-01  -0.426416E-01  -0.372681E-01
  -0.284473E-01  -0.167120E-01  -0.304937E-02   0.112719E-01   0.249086E-01
   0.366480E-01   0.455772E-01   0.511928E-01   0.534371E-01   0.526580E-01
   0.495025E-01   0.447662E-01   0.392322E-01   0.335333E-01   0.280723E-01
   0.230164E-01   0.183661E-01   0.140725E-01   0.101654E-01   0.684378E-02
   0.449390E-02   0.361897E-02   0.469632E-02   0.800420E-02   0.134757E-01
   0.206349E-01   0.286481E-01   0.364881E-01   0.431705E-01   0.479965E-01
   0.507244E-01   0.516140E-01   0.513216E-01   0.506727E-01   0.503764E-01
   0.507737E-01   0.516979E-01   0.525007E-01   0.522406E-01   0.499824E-01
   0.451173E-01   0.376042E-01   0.280526E-01  -0.164330E-01  -0.185938E-01
  -0.235046E-01  -0.301736E-01  -0.369625E-01  -0.419276E-01  -0.432592E-01
  -0.397255E-01  -0.310201E-01  -0.179242E-01  -0.223293E-02   0.135529E-01
   0.267126E-01   0.348640E-01   0.364672E-01   0.311529E-01   0.197940E-01
   0.430118E-02  -0.128077E-01  -0.289573E-01  -0.420456E-01  -0.508269E-01
  -0.550590E-01  -0.553945E-01  -0.530675E-01  -0.494802E-01  -0.458165E-01
  -0.427940E-01  -0.406131E-01  -0.390968E-01  -0.379521E-01  -0.370439E-01
  -0.365736E-01  -0.370885E-01  -0.393104E-01  -0.438372E-01  -0.508205E-01
  -0.597391E-01  -0.693608E-01  -0.779306E-01  -0.835509E-01  -0.846540E-01
  -0.804340E-01  -0.711094E-01  -0.579325E-01  -0.429344E-01  -0.284703E-01
  -0.166850E-01  -0.904319E-02  -0.604777E-02  -0.721439E-02  -0.112962E-01
  -0.166847E-01  -0.218667E-01  -0.258084E-01  -0.281662E-01  -0.292791E-01
  -0.299621E-01  -0.311735E-01  -0.336608E-01  -0.376858E-01  -0.429016E-01
  -0.484050E-01  -0.529412E-01  -0.551966E-01  -0.541027E-01  -0.490755E-01
  -0.401411E-01  -0.279310E-01  -0.135588E-01   0.158309E-02   0.160590E-01
   0.286129E-01   0.383398E-01   0.447850E-01   0.479606E-01   0.482846E-01
   0.464576E-01   0.433005E-01   0.395844E-01   0.358865E-01   0.325018E-01
   0.294342E-01   0.264702E-01   0.233185E-01   0.197791E-01   0.158919E-01
   0.120153E-01   0.880107E-02   0.706054E-02   0.754999E-02   0.107336E-01
   0.165948E-01   0.245599E-01   0.335704E-01   0.422953E-01   0.494343E-01
   0.540293E-01   0.556930E-01   0.546871E-01   0.518208E-01   0.481963E-01
   0.448750E-01   0.425628E-01   0.414105E-01   0.409903E-01   0.404546E-01
   0.388299E-01   0.353525E-01   0.297425E-01   0.223284E-01  -0.242420E-01
  -0.276090E-01  -0.329179E-01  -0.393588E-01  -0.455307E-01  -0.497199E-01
  -0.502929E-01  -0.461198E-01  -0.369245E-01  -0.234681E-01  -0.750205E-02
   0.851800E-02   0.219070E-01   0.303104E-01   0.322177E-01   0.273018E-01
   0.164950E-01   0.177869E-02  -0.142650E-01  -0.290264E-01  -0.404230E-01
  -0.472974E-01  -0.495647E-01  -0.480877E-01  -0.443323E-01  -0.399134E-01
  -0.361684E-01  -0.338743E-01  -0.331779E-01  -0.337339E-01  -0.349837E-01
  -0.364643E-01  -0.380337E-01  -0.399340E-01  -0.426727E-01  -0.467673E-01
  -0.524498E-01  -0.594421E-01  -0.668924E-01  -0.735100E-01  -0.778690E-01
  -0.787934E-01  -0.757050E-01  -0.688242E-01  -0.591552E-01  -0.482545E-01
  -0.378479E-01  -0.294062E-01  -0.238046E-01  -0.211624E-01  -0.209041E-01
  -0.220166E-01  -0.234156E-01  -0.243081E-01  -0.244378E-01  -0.241433E-01
  -0.242146E-01  -0.255980E-01  -0.290407E-01  -0.347840E-01  -0.423957E-01
  -0.507910E-01  -0.584330E-01  -0.636608E-01  -0.650548E-01  -0.617502E-01
  -0.536228E-01  -0.413147E-01  -0.261005E-01  -0.963941E-02   0.632975E-02
   0.202815E-01   0.311319E-01   0.383669E-01   0.420584E-01   0.427789E-01
   0.414358E-01   0.390627E-01   0.366036E-01   0.347295E-01   0.337214E-01
   0.334444E-01   0.334226E-01   0.330012E-01   0.315653E-01   0.287623E-01
   0.246691E-01   0.198517E-01   0.152875E-01   0.121582E-01   0.115536E-01
   0.141642E-01   0.200471E-01   0.285371E-01   0.383434E-01   0.478159E-01
   0.553204E-01   0.596239E-01   0.601839E-01   0.572604E-01   0.518172E-01
   0.452384E-01   0.389420E-01   0.340010E-01   0.308811E-01   0.293677E-01
   0.286967E-01   0.278441E-01   0.258805E-01   0.222785E-01   0.170819E-01
  -0.305390E-01  -0.355075E-01  -0.413845E-01  -0.475444E-01  -0.528815E-01
  -0.560097E-01  -0.555841E-01  -0.506765E-01  -0.411058E-01  -0.276281E-01
  -0.119137E-01   0.370719E-02   0.166898E-01   0.248144E-01   0.266881E-01
   0.220799E-01   0.119949E-01  -0.154038E-02  -0.159335E-01  -0.286106E-01
  -0.375806E-01  -0.418382E-01  -0.415052E-01  -0.376892E-01  -0.321088E-01
  -0.266039E-01  -0.226695E-01  -0.211401E-01  -0.220980E-01  -0.250076E-01
  -0.290094E-01  -0.332644E-01  -0.372310E-01  -0.407905E-01  -0.441902E-01
  -0.478419E-01  -0.520599E-01  -0.568405E-01  -0.617694E-01  -0.660931E-01
  -0.689343E-01  -0.695757E-01  -0.677132E-01  -0.635886E-01  -0.579496E-01
  -0.518459E-01  -0.463255E-01  -0.421295E-01  -0.394877E-01  -0.380844E-01
  -0.372084E-01  -0.360405E-01  -0.339852E-01  -0.309369E-01  -0.273881E-01
  -0.243380E-01  -0.230195E-01  -0.245207E-01  -0.294110E-01  -0.374831E-01
  -0.476890E-01  -0.582956E-01  -0.672240E-01  -0.724861E-01  -0.726128E-01
  -0.669674E-01  -0.558767E-01  -0.405565E-01  -0.228589E-01  -0.490753E-02
   0.112955E-01   0.242094E-01   0.329803E-01   0.375196E-01   0.384378E-01
   0.368565E-01   0.341448E-01   0.316294E-01   0.303318E-01   0.307773E-01
   0.329096E-01   0.361307E-01   0.394593E-01   0.417837E-01   0.421581E-01
   0.400768E-01   0.356583E-01   0.296853E-01   0.234737E-01   0.185902E-01
   0.164772E-01   0.180737E-01   0.235362E-01   0.321374E-01   0.423854E-01
   0.523418E-01   0.600651E-01   0.640662E-01   0.636544E-01   0.590816E-01
   0.514443E-01   0.423733E-01   0.335978E-01   0.265083E-01   0.218374E-01
   0.195440E-01   0.189214E-01   0.188859E-01   0.183501E-01   0.165629E-01
   0.133174E-01  -0.348158E-01  -0.415185E-01  -0.479557E-01  -0.536974E-01
  -0.579863E-01  -0.598447E-01  -0.583056E-01  -0.527165E-01  -0.430309E-01
  -0.299934E-01  -0.151417E-01  -0.594019E-03   0.113480E-01   0.186962E-01
   0.202461E-01   0.158949E-01   0.670979E-02  -0.528435E-02  -0.175551E-01
  -0.276404E-01  -0.337071E-01  -0.349465E-01  -0.317070E-01  -0.253368E-01
  -0.177885E-01  -0.111027E-01  -0.691200E-02  -0.609800E-02  -0.867934E-02
  -0.139385E-01  -0.207258E-01  -0.278332E-01  -0.343180E-01  -0.396882E-01
  -0.439103E-01  -0.472652E-01  -0.501246E-01  -0.527403E-01  -0.551255E-01
  -0.570657E-01  -0.582445E-01  -0.584254E-01  -0.576093E-01  -0.560962E-01
  -0.544185E-01  -0.531615E-01  -0.527345E-01  -0.531786E-01  -0.540915E-01
  -0.547114E-01  -0.541513E-01  -0.517150E-01  -0.471988E-01  -0.410711E-01
  -0.344604E-01  -0.289328E-01  -0.261071E-01  -0.272070E-01  -0.326740E-01
  -0.419526E-01  -0.535171E-01  -0.651400E-01  -0.743436E-01  -0.789244E-01
  -0.774239E-01  -0.694363E-01  -0.556861E-01  -0.378678E-01  -0.182926E-01
   0.569289E-03   0.165502E-01   0.281562E-01   0.347818E-01   0.367429E-01
   0.351351E-01   0.315598E-01   0.277772E-01   0.253503E-01   0.253447E-01
   0.281335E-01   0.333417E-01   0.399427E-01   0.464919E-01   0.514572E-01
   0.535840E-01   0.522160E-01   0.474956E-01   0.403876E-01   0.325040E-01
   0.257575E-01   0.219156E-01   0.221609E-01   0.267697E-01   0.349985E-01
   0.452191E-01   0.552790E-01   0.629999E-01   0.666912E-01   0.655416E-01
   0.597888E-01   0.506218E-01   0.398484E-01   0.294199E-01   0.209486E-01
   0.153461E-01   0.126775E-01   0.122564E-01   0.129364E-01   0.135023E-01
   0.130358E-01   0.111522E-01  -0.370297E-01  -0.452912E-01  -0.520710E-01
  -0.571560E-01  -0.601815E-01  -0.606373E-01  -0.579914E-01  -0.519072E-01
  -0.424816E-01  -0.304192E-01  -0.170610E-01  -0.422639E-02   0.611853E-02
   0.122940E-01   0.133295E-01   0.925409E-02   0.115991E-02  -0.899845E-02
  -0.188310E-01  -0.260646E-01  -0.290779E-01  -0.272793E-01  -0.212269E-01
  -0.124636E-01  -0.311369E-02   0.464429E-02   0.908693E-02   0.930587E-02
   0.533589E-02  -0.196159E-02  -0.112035E-01  -0.208752E-01  -0.296884E-01
  -0.368145E-01  -0.419503E-01  -0.452281E-01  -0.470339E-01  -0.478126E-01
  -0.479339E-01  -0.476535E-01  -0.471623E-01  -0.466767E-01  -0.465084E-01
  -0.470590E-01  -0.487244E-01  -0.517310E-01  -0.559670E-01  -0.608843E-01
  -0.655300E-01  -0.687316E-01  -0.694005E-01  -0.668759E-01  -0.612032E-01
  -0.532489E-01  -0.445955E-01  -0.372208E-01  -0.330299E-01  -0.333576E-01
  -0.385753E-01  -0.479110E-01  -0.595422E-01  -0.709458E-01  -0.794255E-01
  -0.826909E-01  -0.793507E-01  -0.692063E-01  -0.532860E-01  -0.336203E-01
  -0.128196E-01   0.644424E-02   0.219393E-01   0.322585E-01   0.370204E-01
   0.368637E-01   0.332520E-01   0.281398E-01   0.235684E-01   0.212666E-01
   0.223254E-01   0.270002E-01   0.346763E-01   0.440038E-01   0.531835E-01
   0.603536E-01   0.640054E-01   0.633403E-01   0.584870E-01   0.505180E-01
   0.412464E-01   0.328359E-01   0.273052E-01   0.260427E-01   0.294526E-01
   0.368281E-01   0.464939E-01   0.561917E-01   0.636143E-01   0.669548E-01
   0.653282E-01   0.589560E-01   0.490681E-01   0.375548E-01   0.264685E-01
   0.175137E-01   0.116657E-01   0.901111E-02   0.884258E-02   0.995877E-02
   0.110691E-01   0.111759E-01   0.982326E-02  -0.374750E-01  -0.468163E-01
  -0.535217E-01  -0.576227E-01  -0.591794E-01  -0.581789E-01  -0.545463E-01
  -0.482635E-01  -0.395488E-01  -0.290176E-01  -0.177435E-01  -0.716618E-02
   0.115776E-02   0.590865E-02   0.636568E-02   0.266519E-02  -0.413717E-02
  -0.122415E-01  -0.194892E-01  -0.238681E-01  -0.240071E-01  -0.195254E-01
  -0.111416E-01  -0.509206E-03   0.101763E-01   0.186940E-01   0.233004E-01
   0.230909E-01   0.181375E-01   0.938504E-02  -0.164372E-02  -0.132372E-01
  -0.238669E-01  -0.324507E-01  -0.384595E-01  -0.418747E-01  -0.430458E-01
  -0.425197E-01  -0.409040E-01  -0.387985E-01  -0.367890E-01  -0.354681E-01
  -0.354332E-01  -0.372243E-01  -0.411986E-01  -0.473714E-01  -0.552857E-01
  -0.639779E-01  -0.720864E-01  -0.781067E-01  -0.807473E-01  -0.792945E-01
  -0.738788E-01  -0.655518E-01  -0.561249E-01  -0.477910E-01  -0.426105E-01
  -0.419900E-01  -0.462892E-01  -0.546652E-01  -0.652020E-01  -0.753011E-01
  -0.822417E-01  -0.837770E-01  -0.786254E-01  -0.667456E-01  -0.493405E-01
  -0.285981E-01  -0.723956E-02   0.120196E-01   0.269790E-01   0.363326E-01
   0.398543E-01   0.383704E-01   0.335390E-01   0.274920E-01   0.224099E-01
   0.201061E-01   0.216915E-01   0.273749E-01   0.364327E-01   0.473571E-01
   0.581623E-01   0.667955E-01   0.715783E-01   0.715874E-01   0.668875E-01
   0.585536E-01   0.484627E-01   0.388887E-01   0.319855E-01   0.292783E-01
   0.312899E-01   0.374017E-01   0.459922E-01   0.548263E-01   0.615989E-01
   0.644942E-01   0.626152E-01   0.561704E-01   0.463745E-01   0.350944E-01
   0.243452E-01   0.157791E-01   0.103067E-01   0.794744E-02   0.793636E-02
   0.903800E-02   0.995976E-02   0.973591E-02   0.797010E-02  -0.365601E-01
  -0.462589E-01  -0.523293E-01  -0.550769E-01  -0.549999E-01  -0.525827E-01
  -0.481909E-01  -0.420926E-01  -0.345782E-01  -0.261110E-01  -0.174267E-01
  -0.951845E-02  -0.348193E-02  -0.253174E-03  -0.314993E-03  -0.347177E-02
  -0.878125E-02  -0.146897E-01  -0.193566E-01  -0.210930E-01  -0.187996E-01
  -0.122798E-01  -0.233890E-02   0.936746E-02   0.206969E-01   0.295027E-01
   0.341073E-01   0.336493E-01   0.282208E-01   0.187786E-01   0.687077E-02
  -0.573313E-02  -0.174044E-01  -0.269242E-01  -0.336115E-01  -0.373132E-01
  -0.382976E-01  -0.371114E-01  -0.344566E-01  -0.311140E-01  -0.279102E-01
  -0.256957E-01  -0.252957E-01  -0.274063E-01  -0.324416E-01  -0.403682E-01
  -0.505883E-01  -0.619358E-01  -0.728218E-01  -0.815272E-01  -0.865844E-01
  -0.871553E-01  -0.832970E-01  -0.760275E-01  -0.671490E-01  -0.588578E-01
  -0.532251E-01  -0.516788E-01  -0.546200E-01  -0.612771E-01  -0.698419E-01
  -0.778571E-01  -0.827630E-01  -0.824721E-01  -0.758346E-01  -0.628924E-01
  -0.448691E-01  -0.239120E-01  -0.265305E-02   0.163069E-01   0.308809E-01
   0.398518E-01   0.430447E-01   0.412969E-01   0.362476E-01   0.299975E-01
   0.247025E-01   0.221732E-01   0.235456E-01   0.290763E-01   0.380994E-01
   0.491559E-01   0.602815E-01   0.694052E-01   0.747876E-01   0.754082E-01
   0.712133E-01   0.631592E-01   0.530249E-01   0.430248E-01   0.353026E-01
   0.314270E-01   0.320129E-01   0.365720E-01   0.436355E-01   0.511249E-01
   0.568763E-01   0.591807E-01   0.571977E-01   0.511319E-01   0.421287E-01
   0.319262E-01   0.223659E-01   0.149049E-01   0.102665E-01   0.832244E-02
   0.822615E-02   0.874282E-02   0.866539E-02   0.718444E-02   0.410255E-02
  -0.345808E-01  -0.437806E-01  -0.486088E-01  -0.496665E-01  -0.478813E-01
  -0.442010E-01  -0.393813E-01  -0.339146E-01  -0.280957E-01  -0.221677E-01
  -0.164680E-01  -0.114958E-01  -0.786108E-02  -0.611875E-02  -0.654682E-02
  -0.895142E-02  -0.125841E-01  -0.162234E-01  -0.184219E-01  -0.178617E-01
  -0.137224E-01  -0.595325E-02   0.463622E-02   0.165021E-01   0.276829E-01
   0.362256E-01   0.406092E-01   0.400590E-01   0.346756E-01   0.253600E-01
   0.135709E-01   0.991586E-03  -0.108003E-01  -0.205829E-01  -0.276179E-01
  -0.316551E-01  -0.328535E-01  -0.316680E-01  -0.287517E-01  -0.248935E-01
  -0.209861E-01  -0.179930E-01  -0.168789E-01  -0.184848E-01  -0.233539E-01
  -0.315520E-01  -0.425414E-01  -0.551733E-01  -0.678315E-01  -0.787238E-01
  -0.862633E-01  -0.894475E-01  -0.881312E-01  -0.831051E-01  -0.759445E-01
  -0.686495E-01  -0.631614E-01  -0.608752E-01  -0.622737E-01  -0.667806E-01
  -0.728724E-01  -0.784214E-01  -0.811859E-01  -0.793255E-01  -0.718214E-01
  -0.587068E-01  -0.410631E-01  -0.207968E-01  -0.257591E-03   0.182127E-01
   0.327036E-01   0.420536E-01   0.460122E-01   0.452310E-01   0.411004E-01
   0.354690E-01   0.302980E-01   0.273073E-01   0.276669E-01   0.317857E-01
   0.392343E-01   0.488233E-01   0.588332E-01   0.673623E-01   0.727311E-01
   0.738580E-01   0.705225E-01   0.634417E-01   0.541315E-01   0.445694E-01
   0.367341E-01   0.321311E-01   0.314273E-01   0.342924E-01   0.394958E-01
   0.452372E-01   0.496232E-01   0.511614E-01   0.491356E-01   0.437574E-01
   0.360580E-01   0.275547E-01   0.197957E-01   0.139203E-01   0.103639E-01
   0.879015E-02   0.826292E-02   0.759479E-02   0.575671E-02   0.221792E-02
  -0.288912E-02  -0.315770E-01  -0.394312E-01  -0.424845E-01  -0.416385E-01
  -0.382143E-01  -0.335591E-01  -0.287392E-01  -0.243893E-01  -0.207338E-01
  -0.177351E-01  -0.152895E-01  -0.133818E-01  -0.121377E-01  -0.117559E-01
  -0.123548E-01  -0.138035E-01  -0.156168E-01  -0.169732E-01  -0.168722E-01
  -0.143962E-01  -0.900043E-02  -0.740362E-03   0.964274E-02   0.208145E-01
   0.311027E-01   0.388511E-01   0.427758E-01   0.422330E-01   0.373299E-01
   0.288622E-01   0.181065E-01   0.653634E-02  -0.445878E-02  -0.137845E-01
  -0.207467E-01  -0.250552E-01  -0.267578E-01  -0.261555E-01  -0.237349E-01
  -0.201380E-01  -0.161546E-01  -0.127063E-01  -0.107869E-01  -0.113361E-01
  -0.150585E-01  -0.222260E-01  -0.325274E-01  -0.450274E-01  -0.582740E-01
  -0.705533E-01  -0.802419E-01  -0.861736E-01  -0.879203E-01  -0.859048E-01
  -0.813039E-01  -0.757592E-01  -0.709622E-01  -0.682227E-01  -0.681293E-01
  -0.703926E-01  -0.739077E-01  -0.770183E-01  -0.779125E-01  -0.750508E-01
  -0.675227E-01  -0.552543E-01  -0.390299E-01  -0.203350E-01  -0.106889E-02
   0.168040E-01   0.315919E-01   0.421419E-01   0.479978E-01   0.494340E-01
   0.473725E-01   0.432022E-01   0.385315E-01   0.349069E-01   0.335413E-01
   0.350920E-01   0.395320E-01   0.461472E-01   0.536726E-01   0.605540E-01
   0.652897E-01   0.667802E-01   0.646017E-01   0.591298E-01   0.514708E-01
   0.432051E-01   0.360014E-01   0.311986E-01   0.294672E-01   0.306471E-01
   0.338084E-01   0.375242E-01   0.402765E-01   0.408796E-01   0.387976E-01
   0.342617E-01   0.281556E-01   0.217065E-01   0.160808E-01   0.120124E-01
   0.958054E-02   0.820837E-02   0.688062E-02   0.450957E-02   0.329954E-03
  -0.580621E-02  -0.133323E-01  -0.273283E-01  -0.331522E-01  -0.340939E-01
  -0.313360E-01  -0.265283E-01  -0.213265E-01  -0.170087E-01  -0.142624E-01
  -0.131723E-01  -0.133781E-01  -0.143202E-01  -0.154785E-01  -0.165228E-01
  -0.173363E-01  -0.179252E-01  -0.182700E-01  -0.181933E-01  -0.173099E-01
  -0.150901E-01  -0.110245E-01  -0.483387E-02   0.334984E-02   0.129010E-01
   0.227559E-01   0.316003E-01   0.381425E-01   0.413933E-01   0.408784E-01
   0.367237E-01   0.295998E-01   0.205497E-01   0.107574E-01   0.132464E-02
  -0.688721E-02  -0.133252E-01  -0.177290E-01  -0.200662E-01  -0.204647E-01
  -0.191758E-01  -0.165816E-01  -0.132290E-01  -0.985382E-02  -0.735508E-02
  -0.669250E-02  -0.871288E-02  -0.139417E-01  -0.224004E-01  -0.335139E-01
  -0.461542E-01  -0.588292E-01  -0.699811E-01  -0.783227E-01  -0.831238E-01
  -0.843667E-01  -0.827266E-01  -0.793773E-01  -0.756742E-01  -0.727966E-01
  -0.714443E-01  -0.716648E-01  -0.728501E-01  -0.738977E-01  -0.734861E-01
  -0.703931E-01  -0.637787E-01  -0.533719E-01  -0.395318E-01  -0.231809E-01
  -0.564259E-02   0.115795E-01   0.270330E-01   0.395245E-01   0.482781E-01
   0.530309E-01   0.540564E-01   0.521153E-01   0.483334E-01   0.440164E-01
   0.404231E-01   0.385323E-01   0.388487E-01   0.412952E-01   0.452287E-01
   0.495877E-01   0.531498E-01   0.548401E-01   0.540138E-01   0.506340E-01
   0.452897E-01   0.390421E-01   0.331360E-01   0.286567E-01   0.262320E-01
   0.258678E-01   0.269693E-01   0.285420E-01   0.295109E-01   0.290566E-01
   0.268619E-01   0.231869E-01   0.187493E-01   0.144470E-01   0.110160E-01
   0.874037E-02   0.731617E-02   0.592394E-02   0.349510E-02  -0.907988E-03
  -0.772044E-02  -0.166369E-01  -0.265944E-01  -0.214896E-01  -0.248922E-01
  -0.236773E-01  -0.192581E-01  -0.135219E-01  -0.832150E-02  -0.503956E-02
  -0.433136E-02  -0.609196E-02  -0.962512E-02  -0.139356E-01  -0.180413E-01
  -0.212090E-01  -0.230578E-01  -0.235221E-01  -0.227187E-01  -0.207867E-01
  -0.177724E-01  -0.136045E-01  -0.816589E-02  -0.142730E-02   0.641550E-02
   0.148633E-01   0.231339E-01   0.302851E-01   0.354085E-01   0.378344E-01
   0.372855E-01   0.339321E-01   0.283373E-01   0.213119E-01   0.137295E-01
   0.636054E-02  -0.232227E-03  -0.571487E-02  -0.993500E-02  -0.128428E-01
  -0.144256E-01  -0.146914E-01  -0.137104E-01  -0.116952E-01  -0.907931E-02
  -0.654390E-02  -0.496158E-02  -0.525054E-02  -0.816809E-02  -0.140998E-01
  -0.229094E-01  -0.339031E-01  -0.459313E-01  -0.576114E-01  -0.676167E-01
  -0.749572E-01  -0.791785E-01  -0.804254E-01  -0.793593E-01  -0.769518E-01
  -0.742173E-01  -0.719513E-01  -0.705430E-01  -0.698997E-01  -0.694916E-01
  -0.684948E-01  -0.659894E-01  -0.611628E-01  -0.534789E-01  -0.427867E-01
  -0.293603E-01  -0.138752E-01   0.266713E-02   0.190555E-01   0.340153E-01
   0.463721E-01   0.552199E-01   0.600684E-01   0.609419E-01   0.584000E-01
   0.534603E-01   0.474242E-01   0.416302E-01   0.371878E-01   0.347524E-01
   0.344050E-01   0.356695E-01   0.376725E-01   0.394014E-01   0.399930E-01
   0.389676E-01   0.363426E-01   0.325924E-01   0.284702E-01   0.247511E-01
   0.219818E-01   0.203178E-01   0.195023E-01   0.189911E-01   0.181754E-01
   0.166244E-01   0.142539E-01   0.113585E-01   0.848692E-02   0.620070E-02
   0.480078E-02   0.412459E-02   0.349962E-02   0.189059E-02  -0.178843E-02
  -0.828543E-02  -0.176694E-01  -0.291564E-01  -0.411780E-01  -0.138171E-01
  -0.147857E-01  -0.117066E-01  -0.614274E-02  -0.104654E-03   0.447946E-02
   0.622720E-02   0.458363E-02  -0.134855E-03  -0.692026E-02  -0.144008E-01
  -0.212093E-01  -0.262856E-01  -0.290415E-01  -0.293676E-01  -0.275116E-01
  -0.238957E-01  -0.189477E-01  -0.130013E-01  -0.628970E-02   0.986657E-03
   0.856265E-02   0.160365E-01   0.228634E-01   0.284266E-01   0.321652E-01
   0.337141E-01   0.330049E-01   0.302899E-01   0.260781E-01   0.210046E-01
   0.156783E-01   0.105563E-01   0.588779E-02   0.173712E-02  -0.192905E-02
  -0.513320E-02  -0.780545E-02  -0.976740E-02  -0.107936E-01  -0.107315E-01
  -0.963512E-02  -0.785854E-02  -0.606345E-02  -0.512308E-02  -0.593839E-02
  -0.921349E-02  -0.152543E-01  -0.238509E-01  -0.342826E-01  -0.454480E-01
  -0.560899E-01  -0.650556E-01  -0.715268E-01  -0.751633E-01  -0.761302E-01
  -0.750088E-01  -0.726242E-01  -0.698338E-01  -0.673294E-01  -0.654930E-01
  -0.643277E-01  -0.634678E-01  -0.622568E-01  -0.598724E-01  -0.554792E-01
  -0.483878E-01  -0.382032E-01  -0.249440E-01  -0.911126E-02   0.831176E-02
   0.259454E-01   0.421867E-01   0.554523E-01   0.644532E-01   0.684451E-01
   0.673946E-01   0.620114E-01   0.536271E-01   0.439377E-01   0.346640E-01
   0.272096E-01   0.224017E-01   0.203775E-01   0.206417E-01   0.222719E-01
   0.242084E-01   0.255437E-01   0.257293E-01   0.246485E-01   0.225504E-01
   0.198808E-01   0.170813E-01   0.144312E-01   0.119855E-01   0.962442E-02
   0.718361E-02   0.460289E-02   0.202134E-02  -0.232726E-03  -0.176789E-02
  -0.233364E-02  -0.202611E-02  -0.140637E-02  -0.146279E-02  -0.339657E-02
  -0.827189E-02  -0.166262E-01  -0.281646E-01  -0.416507E-01  -0.550586E-01
  -0.440138E-02  -0.331847E-02   0.101230E-02   0.698549E-02   0.125957E-01
   0.159624E-01   0.157952E-01   0.116827E-01   0.413938E-02  -0.557869E-02
  -0.158215E-01  -0.249462E-01  -0.316610E-01  -0.352313E-01  -0.355165E-01
  -0.328596E-01  -0.278913E-01  -0.213250E-01  -0.138061E-01  -0.584924E-02
   0.214355E-02   0.981825E-02   0.168071E-01   0.227093E-01   0.271309E-01
   0.297704E-01   0.305132E-01   0.294927E-01   0.270847E-01   0.238268E-01
   0.202836E-01   0.169022E-01   0.139057E-01   0.112642E-01   0.875451E-02
   0.608823E-02   0.306314E-02  -0.317380E-03  -0.380319E-02  -0.695434E-02
  -0.928254E-02  -0.104332E-01  -0.103481E-01  -0.935120E-02  -0.812453E-02
  -0.757122E-02  -0.860104E-02  -0.118954E-01  -0.177175E-01  -0.258195E-01
  -0.354724E-01  -0.456110E-01  -0.550544E-01  -0.627489E-01  -0.679739E-01
  -0.704670E-01  -0.704472E-01  -0.685361E-01  -0.656023E-01  -0.625645E-01
  -0.601898E-01  -0.589252E-01  -0.587882E-01  -0.593338E-01  -0.597079E-01
  -0.587831E-01  -0.553642E-01  -0.484355E-01  -0.374102E-01  -0.223328E-01
  -0.398355E-02   0.161528E-01   0.360686E-01   0.535464E-01   0.665511E-01
   0.736186E-01   0.741557E-01   0.685731E-01   0.582145E-01   0.450892E-01
   0.314678E-01   0.194351E-01   0.105052E-01   0.538760E-02   0.395081E-02
   0.537704E-02   0.845086E-02   0.118947E-01   0.146583E-01   0.160939E-01
   0.159896E-01   0.144820E-01   0.119010E-01   0.861708E-02   0.494420E-02
   0.112318E-02  -0.263070E-02  -0.606094E-02  -0.883890E-02  -0.106084E-01
  -0.111106E-01  -0.103528E-01  -0.875313E-02  -0.718539E-02  -0.687137E-02
  -0.911342E-02  -0.149191E-01  -0.246185E-01  -0.375954E-01  -0.522385E-01
  -0.661645E-01   0.618321E-02   0.859648E-02   0.133270E-01   0.188510E-01
   0.233004E-01   0.249562E-01   0.226920E-01   0.162533E-01   0.630515E-02
  -0.574936E-02  -0.181144E-01  -0.290079E-01  -0.370180E-01  -0.413267E-01
  -0.417634E-01  -0.387053E-01  -0.328820E-01  -0.251590E-01  -0.163647E-01
  -0.720001E-02   0.177171E-02   0.100831E-01   0.173158E-01   0.230855E-01
   0.270773E-01   0.291188E-01   0.292577E-01   0.278012E-01   0.252875E-01
   0.223795E-01   0.197070E-01   0.177006E-01   0.164740E-01   0.157964E-01
   0.151707E-01   0.139999E-01   0.117909E-01   0.833338E-02   0.379518E-02
  -0.130039E-02  -0.621162E-02  -0.101922E-01  -0.127189E-01  -0.136643E-01
  -0.133630E-01  -0.125485E-01  -0.121769E-01  -0.131842E-01  -0.162424E-01
  -0.215788E-01  -0.289036E-01  -0.374623E-01  -0.461978E-01  -0.539810E-01
  -0.598541E-01  -0.632336E-01  -0.640279E-01  -0.626491E-01  -0.599163E-01
  -0.568716E-01  -0.545429E-01  -0.536988E-01  -0.546425E-01  -0.570864E-01
  -0.601426E-01  -0.624417E-01  -0.623724E-01  -0.584086E-01  -0.494650E-01
  -0.352077E-01  -0.162460E-01   0.585329E-02   0.287543E-01   0.497215E-01
   0.661058E-01   0.758468E-01   0.778806E-01   0.723557E-01   0.606039E-01
   0.448676E-01   0.278463E-01   0.121654E-01  -0.106764E-03  -0.779035E-02
  -0.107066E-01  -0.956670E-02  -0.568742E-02  -0.621634E-03   0.419439E-02
   0.769565E-02   0.930202E-02   0.889521E-02   0.670252E-02   0.314896E-02
  -0.126585E-02  -0.603593E-02  -0.106653E-01  -0.146644E-01  -0.175668E-01
  -0.189988E-01  -0.187989E-01  -0.171574E-01  -0.147115E-01  -0.125358E-01
  -0.119847E-01  -0.143912E-01  -0.206820E-01  -0.310086E-01  -0.445139E-01
  -0.593323E-01  -0.728652E-01   0.168787E-01   0.196836E-01   0.238527E-01
   0.280716E-01   0.307342E-01   0.303792E-01   0.260921E-01   0.177617E-01
   0.612636E-02  -0.739161E-02  -0.210070E-01  -0.329536E-01  -0.418224E-01
  -0.467777E-01  -0.476137E-01  -0.446666E-01  -0.386343E-01  -0.303751E-01
  -0.207460E-01  -0.105164E-01  -0.354759E-03   0.914123E-02   0.174149E-01
   0.239586E-01   0.283728E-01   0.304606E-01   0.303192E-01   0.283817E-01
   0.253737E-01   0.221780E-01   0.196318E-01   0.183123E-01   0.183730E-01
   0.194880E-01   0.209279E-01   0.217554E-01   0.210874E-01   0.183527E-01
   0.134681E-01   0.688253E-02  -0.526830E-03  -0.767816E-02  -0.135670E-01
  -0.175282E-01  -0.194071E-01  -0.195933E-01  -0.189118E-01  -0.184014E-01
  -0.190420E-01  -0.215008E-01  -0.259628E-01  -0.320835E-01  -0.390751E-01
  -0.458987E-01  -0.515174E-01  -0.551482E-01  -0.564554E-01  -0.556407E-01
  -0.534082E-01  -0.508076E-01  -0.489857E-01  -0.488945E-01  -0.510172E-01
  -0.551747E-01  -0.604645E-01  -0.653606E-01  -0.679713E-01  -0.664180E-01
  -0.592637E-01  -0.458999E-01  -0.268011E-01  -0.357240E-02   0.212395E-01
   0.445529E-01   0.632993E-01   0.750027E-01   0.782602E-01   0.730163E-01
   0.605641E-01   0.432728E-01   0.241048E-01   0.603282E-02  -0.850768E-02
  -0.180131E-01  -0.220772E-01  -0.213118E-01  -0.170699E-01  -0.110581E-01
  -0.494674E-02  -0.640675E-04   0.276860E-02   0.325770E-02   0.154783E-02
  -0.192047E-02  -0.654949E-02  -0.116845E-01  -0.166704E-01  -0.208866E-01
  -0.237929E-01  -0.250093E-01  -0.244299E-01  -0.223389E-01  -0.194748E-01
  -0.169878E-01  -0.162577E-01  -0.185822E-01  -0.247974E-01  -0.349286E-01
  -0.479877E-01  -0.620050E-01  -0.743326E-01   0.263091E-01   0.285125E-01
   0.312042E-01   0.333957E-01   0.338476E-01   0.314301E-01   0.254651E-01
   0.159498E-01   0.360250E-02  -0.102758E-01  -0.240759E-01  -0.362087E-01
  -0.453958E-01  -0.508529E-01  -0.523362E-01  -0.500649E-01  -0.445712E-01
  -0.365397E-01  -0.266895E-01  -0.157248E-01  -0.434437E-02   0.672506E-02
   0.167180E-01   0.248757E-01   0.305557E-01   0.333802E-01   0.333731E-01
   0.310275E-01   0.272613E-01   0.232487E-01   0.201596E-01   0.188690E-01
   0.197190E-01   0.224049E-01   0.260263E-01   0.293004E-01   0.308834E-01
   0.297193E-01   0.253203E-01   0.179042E-01   0.835249E-02  -0.200091E-02
  -0.116908E-01  -0.194683E-01  -0.245839E-01  -0.269365E-01  -0.270558E-01
  -0.259295E-01  -0.247266E-01  -0.244910E-01  -0.258841E-01  -0.290380E-01
  -0.335506E-01  -0.386190E-01  -0.432737E-01  -0.466511E-01  -0.482393E-01
  -0.480331E-01  -0.465598E-01  -0.447633E-01  -0.437682E-01  -0.445728E-01
  -0.477399E-01  -0.531598E-01  -0.599513E-01  -0.665401E-01  -0.709160E-01
  -0.710327E-01  -0.652701E-01  -0.528620E-01  -0.341843E-01  -0.108253E-01
   0.145994E-01   0.388653E-01   0.587144E-01   0.714670E-01   0.755371E-01
   0.707351E-01   0.582871E-01   0.405696E-01   0.206191E-01   0.153414E-02
  -0.140966E-01  -0.246150E-01  -0.294834E-01  -0.292251E-01  -0.251578E-01
  -0.190067E-01  -0.125046E-01  -0.707007E-02  -0.362155E-02  -0.253722E-02
  -0.373042E-02  -0.678603E-02  -0.111023E-01  -0.160011E-01  -0.207988E-01
  -0.248527E-01  -0.276144E-01  -0.287087E-01  -0.280389E-01  -0.258904E-01
  -0.229817E-01  -0.204148E-01  -0.194944E-01  -0.214287E-01  -0.269693E-01
  -0.360869E-01  -0.477887E-01  -0.601633E-01  -0.706839E-01   0.330752E-01
   0.338024E-01   0.342939E-01   0.339772E-01   0.320557E-01   0.277788E-01
   0.207105E-01   0.109123E-01  -0.101144E-02  -0.140153E-01  -0.268219E-01
  -0.381726E-01  -0.470435E-01  -0.527748E-01  -0.550914E-01  -0.540352E-01
  -0.498544E-01  -0.429062E-01  -0.336105E-01  -0.224672E-01  -0.101142E-01
   0.262185E-02   0.147295E-01   0.251059E-01   0.327374E-01   0.369285E-01
   0.375112E-01   0.349615E-01   0.303666E-01   0.252276E-01   0.211302E-01
   0.193626E-01   0.205787E-01   0.246025E-01   0.304353E-01   0.364724E-01
   0.408801E-01   0.420404E-01   0.389491E-01   0.314656E-01   0.203535E-01
   0.710338E-02  -0.641273E-02  -0.183645E-01  -0.273585E-01  -0.327094E-01
  -0.345298E-01  -0.336267E-01  -0.312434E-01  -0.287204E-01  -0.271646E-01
  -0.272064E-01  -0.289003E-01  -0.317830E-01  -0.350657E-01  -0.379029E-01
  -0.396668E-01  -0.401527E-01  -0.396615E-01  -0.389346E-01  -0.389520E-01
  -0.406388E-01  -0.445514E-01  -0.506220E-01  -0.580352E-01  -0.652820E-01
  -0.704001E-01  -0.713616E-01  -0.665335E-01  -0.551076E-01  -0.373966E-01
  -0.149138E-01   0.980069E-02   0.335873E-01   0.532304E-01   0.660617E-01
   0.704693E-01   0.661998E-01   0.543852E-01   0.372887E-01   0.178335E-01
  -0.976765E-03  -0.166119E-01  -0.274252E-01  -0.328412E-01  -0.333025E-01
  -0.300179E-01  -0.245945E-01  -0.186577E-01  -0.135452E-01  -0.101315E-01
  -0.879198E-02  -0.947580E-02  -0.118351E-01  -0.153569E-01  -0.194618E-01
  -0.235621E-01  -0.270954E-01  -0.295650E-01  -0.306068E-01  -0.300872E-01
  -0.282036E-01  -0.255432E-01  -0.230500E-01  -0.218708E-01  -0.230878E-01
  -0.273908E-01  -0.347766E-01  -0.443770E-01  -0.544946E-01  -0.628783E-01
   0.360942E-01   0.347391E-01   0.326135E-01   0.296131E-01   0.254253E-01
   0.197004E-01   0.122386E-01   0.312560E-02  -0.722483E-02  -0.181304E-01
  -0.287730E-01  -0.383536E-01  -0.462144E-01  -0.518945E-01  -0.551114E-01
  -0.556973E-01  -0.535334E-01  -0.485281E-01  -0.406648E-01  -0.301084E-01
  -0.173330E-01  -0.320700E-02   0.110197E-01   0.238590E-01   0.338475E-01
   0.398731E-01   0.414767E-01   0.390354E-01   0.337559E-01   0.274542E-01
   0.221590E-01   0.196302E-01   0.209116E-01   0.260404E-01   0.339939E-01
   0.428979E-01   0.504497E-01   0.544552E-01   0.533452E-01   0.465449E-01
   0.346081E-01   0.190875E-01   0.218129E-02  -0.137538E-01  -0.266986E-01
  -0.353632E-01  -0.393858E-01  -0.393100E-01  -0.363602E-01  -0.320881E-01
  -0.279839E-01  -0.251506E-01  -0.241117E-01  -0.247893E-01  -0.266404E-01
  -0.289037E-01  -0.308822E-01  -0.321838E-01  -0.328538E-01  -0.333644E-01
  -0.344614E-01  -0.369076E-01  -0.411884E-01  -0.472608E-01  -0.544177E-01
  -0.613180E-01  -0.661931E-01  -0.671987E-01  -0.628387E-01  -0.523661E-01
  -0.360622E-01  -0.153143E-01   0.754043E-02   0.295899E-01   0.478662E-01
   0.599007E-01   0.641931E-01   0.604874E-01   0.497946E-01   0.341582E-01
   0.162226E-01  -0.129505E-02  -0.161055E-01  -0.267139E-01  -0.325814E-01
  -0.340695E-01  -0.322072E-01  -0.283599E-01  -0.238944E-01  -0.199188E-01
  -0.171446E-01  -0.158732E-01  -0.160760E-01  -0.175141E-01  -0.198472E-01
  -0.227008E-01  -0.256889E-01  -0.284132E-01  -0.304740E-01  -0.315185E-01
  -0.313317E-01  -0.299469E-01  -0.277285E-01  -0.253781E-01  -0.238269E-01
  -0.240164E-01  -0.266096E-01  -0.317125E-01  -0.386988E-01  -0.462166E-01
  -0.524113E-01   0.348848E-01   0.312081E-01   0.264119E-01   0.208665E-01
   0.147468E-01   0.810300E-02   0.961643E-03  -0.659123E-02  -0.143751E-01
  -0.221347E-01  -0.295923E-01  -0.364996E-01  -0.426536E-01  -0.478646E-01
  -0.518864E-01  -0.543473E-01  -0.547269E-01  -0.524146E-01  -0.468603E-01
  -0.377862E-01  -0.253990E-01  -0.105247E-01   0.540233E-02   0.205272E-01
   0.329197E-01   0.410039E-01   0.439616E-01   0.419943E-01   0.363545E-01
   0.291139E-01   0.227086E-01   0.193623E-01   0.205321E-01   0.265177E-01
   0.363416E-01   0.479379E-01   0.586087E-01   0.656392E-01   0.669212E-01
   0.614349E-01   0.494757E-01   0.325776E-01   0.131631E-01  -0.598899E-02
  -0.223246E-01  -0.340085E-01  -0.402247E-01  -0.412300E-01  -0.381708E-01
  -0.327279E-01  -0.266879E-01  -0.215510E-01  -0.182600E-01  -0.171035E-01
  -0.177944E-01  -0.196825E-01  -0.220326E-01  -0.242844E-01  -0.262253E-01
  -0.280307E-01  -0.301666E-01  -0.331817E-01  -0.374523E-01  -0.429511E-01
  -0.491106E-01  -0.548316E-01  -0.586474E-01  -0.590201E-01  -0.547040E-01
  -0.450932E-01  -0.304636E-01  -0.120413E-01   0.813405E-02   0.275337E-01
   0.435899E-01   0.541746E-01   0.579996E-01   0.548488E-01   0.455887E-01
   0.319608E-01   0.162053E-01   0.611052E-03  -0.129052E-01  -0.230969E-01
  -0.295074E-01  -0.324060E-01  -0.325787E-01  -0.310495E-01  -0.288108E-01
  -0.266320E-01  -0.249776E-01  -0.240307E-01  -0.237842E-01  -0.241468E-01
  -0.250189E-01  -0.263112E-01  -0.279150E-01  -0.296516E-01  -0.312436E-01
  -0.323405E-01  -0.326076E-01  -0.318555E-01  -0.301627E-01  -0.279361E-01
  -0.258645E-01  -0.247559E-01  -0.252908E-01  -0.277593E-01  -0.318708E-01
  -0.367135E-01  -0.409045E-01   0.297079E-01   0.238675E-01   0.167054E-01
   0.902527E-02   0.145572E-02  -0.557315E-02  -0.118152E-01  -0.171825E-01
  -0.217262E-01  -0.256249E-01  -0.291647E-01  -0.326892E-01  -0.365070E-01
  -0.407641E-01  -0.453126E-01  -0.496242E-01  -0.527989E-01  -0.536981E-01
  -0.511964E-01  -0.445023E-01  -0.334642E-01  -0.187659E-01  -0.193205E-02
   0.148914E-01   0.293541E-01   0.394264E-01   0.439030E-01   0.427474E-01
   0.371699E-01   0.293991E-01   0.221843E-01   0.181425E-01   0.191091E-01
   0.256580E-01   0.369152E-01   0.507204E-01   0.641007E-01   0.739425E-01
   0.776982E-01   0.739594E-01   0.627622E-01   0.455607E-01   0.248885E-01
   0.379893E-02  -0.147746E-01  -0.285892E-01  -0.364697E-01  -0.384254E-01
  -0.355033E-01  -0.294403E-01  -0.222128E-01  -0.155989E-01  -0.108526E-01
  -0.854777E-02  -0.860758E-02  -0.104833E-01  -0.134175E-01  -0.167108E-01
  -0.199205E-01  -0.229430E-01  -0.259661E-01  -0.293162E-01  -0.332480E-01
  -0.377457E-01  -0.423957E-01  -0.463768E-01  -0.485807E-01  -0.478439E-01
  -0.432375E-01  -0.343455E-01  -0.214581E-01  -0.562352E-02   0.114666E-01
   0.277435E-01   0.411261E-01   0.499053E-01   0.530599E-01   0.504336E-01
   0.427306E-01   0.313380E-01   0.180190E-01   0.455452E-02  -0.757967E-02
  -0.174296E-01  -0.246329E-01  -0.293448E-01  -0.320594E-01  -0.333931E-01
  -0.338948E-01  -0.339355E-01  -0.336938E-01  -0.332212E-01  -0.325448E-01
  -0.317549E-01  -0.310376E-01  -0.306360E-01  -0.307564E-01  -0.314613E-01
  -0.325969E-01  -0.337977E-01  -0.345779E-01  -0.344895E-01  -0.332940E-01
  -0.310872E-01  -0.283196E-01  -0.256939E-01  -0.239558E-01  -0.236403E-01
  -0.248536E-01  -0.271730E-01  -0.297119E-01   0.215163E-01   0.140290E-01
   0.510271E-02  -0.411068E-02  -0.125950E-01  -0.195759E-01  -0.245883E-01
  -0.275119E-01  -0.285799E-01  -0.283517E-01  -0.276366E-01  -0.273552E-01
  -0.283456E-01  -0.311399E-01  -0.357621E-01  -0.416120E-01  -0.474884E-01
  -0.517805E-01  -0.528079E-01  -0.492428E-01  -0.405100E-01  -0.270516E-01
  -0.103620E-01   0.724335E-02   0.230967E-01   0.347802E-01   0.407173E-01
   0.405935E-01   0.354884E-01   0.276632E-01   0.200440E-01   0.155185E-01
   0.162174E-01   0.229643E-01   0.350322E-01   0.502744E-01   0.655973E-01
   0.776619E-01   0.836412E-01   0.818516E-01   0.721128E-01   0.557596E-01
   0.353190E-01   0.139418E-01  -0.526533E-02  -0.198508E-01  -0.284384E-01
  -0.308812E-01  -0.281408E-01  -0.219480E-01  -0.143479E-01  -0.724400E-02
  -0.204459E-02   0.523756E-03   0.418379E-03  -0.187242E-02  -0.557486E-02
  -0.989147E-02  -0.142090E-01  -0.182054E-01  -0.218409E-01  -0.252504E-01
  -0.285807E-01  -0.318271E-01  -0.347231E-01  -0.367203E-01  -0.370704E-01
  -0.349936E-01  -0.298926E-01  -0.215568E-01  -0.103021E-01   0.299850E-02
   0.170080E-01   0.301316E-01   0.407925E-01   0.477154E-01   0.501547E-01
   0.480116E-01   0.418171E-01   0.325867E-01   0.215874E-01   0.100787E-01
  -0.909114E-03  -0.107072E-01  -0.190284E-01  -0.258867E-01  -0.314548E-01
  -0.359149E-01  -0.393547E-01  -0.417417E-01  -0.429758E-01  -0.429947E-01
  -0.418839E-01  -0.399397E-01  -0.376533E-01  -0.356094E-01  -0.343273E-01
  -0.340962E-01  -0.348640E-01  -0.362248E-01  -0.375198E-01  -0.380298E-01
  -0.372016E-01  -0.348376E-01  -0.311837E-01  -0.268804E-01  -0.227856E-01
  -0.197193E-01  -0.182101E-01  -0.183263E-01  -0.196528E-01   0.117223E-01
   0.336849E-02  -0.652247E-02  -0.165707E-01  -0.254657E-01  -0.321372E-01
  -0.358958E-01  -0.365341E-01  -0.343748E-01  -0.302501E-01  -0.253912E-01
  -0.212256E-01  -0.190960E-01  -0.199480E-01  -0.240542E-01  -0.308534E-01
  -0.389688E-01  -0.464322E-01  -0.510904E-01  -0.511109E-01  -0.454681E-01
  -0.342784E-01  -0.188793E-01  -0.160662E-02   0.146978E-01   0.273397E-01
   0.344278E-01   0.353611E-01   0.310118E-01   0.235451E-01   0.159068E-01
   0.111016E-01   0.114393E-01   0.179407E-01   0.300533E-01   0.457501E-01
   0.619869E-01   0.754016E-01   0.830839E-01   0.832262E-01   0.755065E-01
   0.611202E-01   0.424731E-01   0.226235E-01   0.461786E-02  -0.911867E-02
  -0.172059E-01  -0.194673E-01  -0.168157E-01  -0.109234E-01  -0.377703E-02
   0.276907E-02   0.733914E-02   0.922093E-02   0.837300E-02   0.528362E-02
   0.741182E-03  -0.441212E-02  -0.947948E-02  -0.140195E-01  -0.178551E-01
  -0.209965E-01  -0.235170E-01  -0.254249E-01  -0.265757E-01  -0.266514E-01
  -0.252149E-01  -0.218255E-01  -0.161846E-01  -0.827101E-02   0.157239E-02
   0.126292E-01   0.238861E-01   0.341827E-01   0.424034E-01   0.476676E-01
   0.494732E-01   0.477611E-01   0.428866E-01   0.355086E-01   0.264304E-01
   0.164340E-01   0.615523E-02  -0.397215E-02  -0.136952E-01  -0.228612E-01
  -0.313155E-01  -0.388213E-01  -0.450385E-01  -0.495757E-01  -0.521032E-01
  -0.524889E-01  -0.509069E-01  -0.478716E-01  -0.441708E-01  -0.407033E-01
  -0.382607E-01  -0.373130E-01  -0.378673E-01  -0.394471E-01  -0.412093E-01
  -0.421743E-01  -0.415054E-01  -0.387597E-01  -0.340340E-01  -0.279604E-01
  -0.215487E-01  -0.159217E-01  -0.120192E-01  -0.103602E-01  -0.109338E-01
   0.184771E-02  -0.645684E-02  -0.164289E-01  -0.266035E-01  -0.354880E-01
  -0.417760E-01  -0.445489E-01  -0.434421E-01  -0.387471E-01  -0.314190E-01
  -0.229624E-01  -0.151914E-01  -0.988602E-02  -0.840452E-02  -0.113342E-01
  -0.182749E-01  -0.278292E-01  -0.378320E-01  -0.457925E-01  -0.494587E-01
  -0.473729E-01  -0.392739E-01  -0.262288E-01  -0.104410E-01   0.523741E-02
   0.179776E-01   0.256665E-01   0.274400E-01   0.239140E-01   0.170444E-01
   0.964400E-02   0.467526E-02   0.449677E-02   0.102567E-01   0.215871E-01
   0.366747E-01   0.526870E-01   0.664419E-01   0.751490E-01   0.770404E-01
   0.717407E-01   0.602999E-01   0.448996E-01   0.283207E-01   0.133172E-01
   0.204706E-02  -0.431131E-02  -0.568819E-02  -0.299443E-02   0.220300E-02
   0.810283E-02   0.130786E-01   0.159833E-01   0.162974E-01   0.141118E-01
   0.998054E-02   0.470302E-02  -0.898608E-03  -0.615118E-02  -0.106194E-01
  -0.141074E-01  -0.165922E-01  -0.181237E-01  -0.187270E-01  -0.183416E-01
  -0.168101E-01  -0.139201E-01  -0.948410E-02  -0.343194E-02   0.411096E-02
   0.127830E-01   0.219980E-01   0.310090E-01   0.390128E-01   0.452705E-01
   0.492181E-01   0.505394E-01   0.491874E-01   0.453497E-01   0.393718E-01
   0.316636E-01   0.226175E-01   0.125646E-01   0.178003E-02  -0.946686E-02
  -0.208407E-01  -0.318801E-01  -0.419831E-01  -0.504580E-01  -0.566405E-01
  -0.600508E-01  -0.605470E-01  -0.584228E-01  -0.544074E-01  -0.495500E-01
  -0.450046E-01  -0.417630E-01  -0.404060E-01  -0.409441E-01  -0.427993E-01
  -0.449447E-01  -0.461705E-01  -0.454120E-01  -0.420506E-01  -0.361034E-01
  -0.282493E-01  -0.196794E-01  -0.118134E-01  -0.595947E-02  -0.301199E-02
  -0.326740E-02  -0.684439E-02  -0.141834E-01  -0.233742E-01  -0.330179E-01
  -0.415636E-01  -0.475398E-01  -0.498015E-01  -0.477581E-01  -0.415398E-01
  -0.320549E-01  -0.209022E-01  -0.101262E-01  -0.183941E-02   0.222166E-02
   0.111178E-02  -0.504318E-02  -0.149888E-01  -0.265478E-01  -0.370644E-01
  -0.439977E-01  -0.455232E-01  -0.409926E-01  -0.311215E-01  -0.178461E-01
  -0.386797E-02   0.800394E-02   0.155517E-01   0.177053E-01   0.148106E-01
   0.853560E-02   0.143543E-02  -0.371100E-02  -0.462012E-02  -0.918803E-04
   0.968367E-02   0.231757E-01   0.378980E-01   0.510223E-01   0.600585E-01
   0.634266E-01   0.607830E-01   0.530340E-01   0.420512E-01   0.301800E-01
   0.196777E-01   0.122229E-01   0.860901E-02   0.867758E-02   0.114791E-01
   0.155965E-01   0.195309E-01   0.220496E-01   0.224166E-01   0.204699E-01
   0.165529E-01   0.113432E-01   0.563987E-02   0.172832E-03  -0.452457E-02
  -0.815930E-02  -0.106476E-01  -0.120357E-01  -0.124077E-01  -0.118122E-01
  -0.102282E-01  -0.757522E-02  -0.375948E-02   0.126324E-02   0.742797E-02
   0.145232E-01   0.221866E-01   0.299344E-01   0.372194E-01   0.435005E-01
   0.483115E-01   0.513093E-01   0.522960E-01   0.512084E-01   0.480841E-01
   0.430166E-01   0.361170E-01   0.274988E-01   0.172956E-01   0.570834E-02
  -0.693062E-02  -0.201032E-01  -0.330879E-01  -0.450015E-01  -0.549082E-01
  -0.619816E-01  -0.656880E-01  -0.659404E-01  -0.631758E-01  -0.583190E-01
  -0.526238E-01  -0.474170E-01  -0.437991E-01  -0.423782E-01  -0.431084E-01
  -0.452848E-01  -0.477080E-01  -0.489847E-01  -0.478932E-01  -0.437192E-01
  -0.364739E-01  -0.269326E-01  -0.164817E-01  -0.680987E-02   0.473639E-03
   0.419757E-02   0.387083E-02  -0.136299E-01  -0.192034E-01  -0.268519E-01
  -0.353885E-01  -0.433309E-01  -0.491257E-01  -0.514212E-01  -0.493499E-01
  -0.427630E-01  -0.323566E-01  -0.196372E-01  -0.670371E-02   0.413291E-02
   0.108265E-01   0.120646E-01   0.761252E-02  -0.156666E-02  -0.134679E-01
  -0.254600E-01  -0.348741E-01  -0.396268E-01  -0.387192E-01  -0.324802E-01
  -0.224811E-01  -0.111361E-01  -0.108663E-02   0.547268E-02   0.735034E-02
   0.464926E-02  -0.128253E-02  -0.822653E-02  -0.136906E-01  -0.155669E-01
  -0.126743E-01  -0.504730E-02   0.610103E-02   0.187174E-01   0.304493E-01
   0.392374E-01   0.437998E-01   0.438903E-01   0.402756E-01   0.344567E-01
   0.282281E-01   0.232009E-01   0.204191E-01   0.201597E-01   0.219514E-01
   0.247845E-01   0.274347E-01   0.288047E-01   0.281899E-01   0.254100E-01
   0.207896E-01   0.150146E-01   0.892217E-02   0.329012E-02  -0.131789E-02
  -0.461998E-02  -0.659451E-02  -0.739385E-02  -0.723170E-02  -0.628339E-02
  -0.462777E-02  -0.224136E-02   0.962016E-03   0.506593E-02   0.100850E-01
   0.159187E-01   0.223379E-01   0.290046E-01   0.355170E-01   0.414642E-01
   0.464767E-01   0.502582E-01   0.525951E-01   0.533435E-01   0.524026E-01
   0.496857E-01   0.451032E-01   0.385676E-01   0.300263E-01   0.195187E-01
   0.724674E-02  -0.636361E-02  -0.206309E-01  -0.346403E-01  -0.473309E-01
  -0.576436E-01  -0.647087E-01  -0.680341E-01  -0.676450E-01  -0.641331E-01
  -0.585842E-01  -0.523852E-01  -0.469416E-01  -0.433656E-01  -0.422093E-01
  -0.433165E-01  -0.458395E-01  -0.484302E-01  -0.495686E-01  -0.479530E-01
  -0.428546E-01  -0.343448E-01  -0.233324E-01  -0.113953E-01  -0.445159E-03
   0.769220E-02   0.116771E-01   0.109379E-01  -0.184382E-01  -0.216439E-01
  -0.271396E-01  -0.340762E-01  -0.411633E-01  -0.468599E-01  -0.496520E-01
  -0.483761E-01  -0.425206E-01  -0.324313E-01  -0.193505E-01  -0.525542E-02
   0.749643E-02   0.166494E-01   0.205546E-01   0.185729E-01   0.112644E-01
   0.301151E-03  -0.118923E-01  -0.226935E-01  -0.298976E-01  -0.322368E-01
  -0.296680E-01  -0.233498E-01  -0.153125E-01  -0.790660E-02  -0.317823E-02
  -0.233719E-02  -0.545903E-02  -0.114967E-01  -0.185919E-01  -0.245930E-01
  -0.276332E-01  -0.266099E-01  -0.214371E-01  -0.130145E-01  -0.293386E-02
   0.698128E-02   0.151651E-01   0.206913E-01   0.234463E-01   0.240610E-01
   0.236360E-01   0.233555E-01   0.241090E-01   0.262289E-01   0.294149E-01
   0.328508E-01   0.354706E-01   0.362841E-01   0.346657E-01   0.305264E-01
   0.243302E-01   0.169613E-01   0.949262E-02   0.292859E-02  -0.200678E-02
  -0.498364E-02  -0.606447E-02  -0.560306E-02  -0.408703E-02  -0.197622E-02
   0.416704E-03   0.297642E-02   0.576329E-02   0.893857E-02   0.126680E-01
   0.170365E-01   0.219987E-01   0.273730E-01   0.328759E-01   0.381768E-01
   0.429555E-01   0.469412E-01   0.499263E-01   0.517532E-01   0.522841E-01
   0.513690E-01   0.488262E-01   0.444485E-01   0.380393E-01   0.294753E-01
   0.187846E-01   0.622086E-02  -0.768744E-02  -0.221333E-01  -0.360879E-01
  -0.484195E-01  -0.580635E-01  -0.642144E-01  -0.665011E-01  -0.651014E-01
  -0.607560E-01  -0.546651E-01  -0.482712E-01  -0.429666E-01  -0.397854E-01
  -0.391540E-01  -0.407676E-01  -0.436344E-01  -0.462920E-01  -0.471552E-01
  -0.449166E-01  -0.389037E-01  -0.292990E-01  -0.171628E-01  -0.424276E-02
   0.738724E-02   0.157762E-01   0.195227E-01   0.180768E-01  -0.217707E-01
  -0.222445E-01  -0.251460E-01  -0.300614E-01  -0.360035E-01  -0.415464E-01
  -0.450857E-01  -0.451842E-01  -0.409319E-01  -0.322312E-01  -0.199241E-01
  -0.570605E-02   0.817374E-02   0.193748E-01   0.259843E-01   0.269655E-01
   0.224158E-01   0.135575E-01   0.245434E-02  -0.848413E-02  -0.170837E-01
  -0.219230E-01  -0.226508E-01  -0.200190E-01  -0.156268E-01  -0.114472E-01
  -0.926969E-02  -0.102127E-01  -0.144364E-01  -0.211298E-01  -0.287632E-01
  -0.355265E-01  -0.398211E-01  -0.406642E-01  -0.378971E-01  -0.321483E-01
  -0.245806E-01  -0.165096E-01  -0.901707E-02  -0.267582E-02   0.253578E-02
   0.711647E-02   0.117702E-01   0.170758E-01   0.232078E-01   0.297993E-01
   0.359901E-01   0.406447E-01   0.426716E-01   0.413484E-01   0.365547E-01
   0.288457E-01   0.193482E-01   0.951223E-02   0.788808E-03  -0.567586E-02
  -0.925200E-02  -0.989666E-02  -0.807796E-02  -0.458860E-02  -0.309925E-03
   0.400606E-02   0.788262E-02   0.111654E-01   0.139749E-01   0.165947E-01
   0.193369E-01   0.224296E-01   0.259505E-01   0.298197E-01   0.338377E-01
   0.377476E-01   0.412950E-01   0.442648E-01   0.464870E-01   0.478144E-01
   0.480882E-01   0.471080E-01   0.446248E-01   0.403660E-01   0.340915E-01
   0.256728E-01   0.151757E-01   0.292699E-02  -0.104570E-01  -0.240945E-01
  -0.369228E-01  -0.478359E-01  -0.558605E-01  -0.603360E-01  -0.610647E-01
  -0.583909E-01  -0.531826E-01  -0.467001E-01  -0.403678E-01  -0.354859E-01
  -0.329418E-01  -0.329902E-01  -0.351618E-01  -0.383366E-01  -0.409813E-01
  -0.415056E-01  -0.386600E-01  -0.318809E-01  -0.214905E-01  -0.869657E-02
   0.462196E-02   0.162990E-01   0.243481E-01   0.273999E-01   0.250070E-01
  -0.244534E-01  -0.220710E-01  -0.221063E-01  -0.246416E-01  -0.290854E-01
  -0.342324E-01  -0.384839E-01  -0.401943E-01  -0.380732E-01  -0.315432E-01
  -0.209569E-01  -0.760156E-02   0.652740E-02   0.191428E-01   0.281756E-01
   0.322496E-01   0.309984E-01   0.251348E-01   0.162522E-01   0.640728E-02
  -0.240529E-02  -0.874546E-02  -0.120550E-01  -0.127349E-01  -0.119575E-01
  -0.112754E-01  -0.121413E-01  -0.154792E-01  -0.214253E-01  -0.293051E-01
  -0.378410E-01  -0.455194E-01  -0.509996E-01  -0.534436E-01  -0.526734E-01
  -0.491223E-01  -0.436114E-01  -0.370355E-01  -0.300686E-01  -0.229858E-01
  -0.156570E-01  -0.770960E-02   0.120269E-02   0.111208E-01   0.215924E-01
   0.316479E-01   0.399606E-01   0.451521E-01   0.461571E-01   0.425418E-01
   0.346809E-01   0.237369E-01   0.114447E-01  -0.243734E-03  -0.956269E-02
  -0.152795E-01  -0.169022E-01  -0.147056E-01  -0.958379E-02  -0.278075E-02
   0.442073E-02   0.109719E-01   0.162309E-01   0.200084E-01   0.224968E-01
   0.241227E-01   0.253754E-01   0.266624E-01   0.282241E-01   0.301171E-01
   0.322513E-01   0.344554E-01   0.365390E-01   0.383293E-01   0.396752E-01
   0.404238E-01   0.403875E-01   0.393220E-01   0.369318E-01   0.329100E-01
   0.270081E-01   0.191210E-01   0.936587E-02  -0.186633E-02  -0.139048E-01
  -0.258481E-01  -0.366686E-01  -0.453591E-01  -0.511005E-01  -0.534214E-01
  -0.523137E-01  -0.482769E-01  -0.422677E-01  -0.355516E-01  -0.294731E-01
  -0.251845E-01  -0.233872E-01  -0.241480E-01  -0.268431E-01  -0.302579E-01
  -0.328366E-01  -0.330375E-01  -0.297163E-01  -0.224468E-01  -0.116947E-01
   0.121089E-02   0.143127E-01   0.254249E-01   0.326052E-01   0.345901E-01
   0.310863E-01  -0.273022E-01  -0.221526E-01  -0.192104E-01  -0.190754E-01
  -0.216184E-01  -0.259539E-01  -0.305998E-01  -0.338030E-01  -0.339607E-01
  -0.300359E-01  -0.218577E-01  -0.102203E-01   0.325610E-02   0.164759E-01
   0.273442E-01   0.342473E-01   0.364098E-01   0.340346E-01   0.281904E-01
   0.204816E-01   0.125952E-01   0.585416E-02   0.900151E-03  -0.240929E-02
  -0.487007E-02  -0.761553E-02  -0.117165E-01  -0.178192E-01  -0.259282E-01
  -0.353902E-01  -0.450749E-01  -0.536868E-01  -0.601048E-01  -0.636440E-01
  -0.641635E-01  -0.619992E-01  -0.577567E-01  -0.520471E-01  -0.452626E-01
  -0.374749E-01  -0.284924E-01  -0.180567E-01  -0.610788E-02   0.697928E-02
   0.202814E-01   0.323926E-01   0.416711E-01   0.466101E-01   0.462313E-01
   0.403905E-01   0.299012E-01   0.164339E-01   0.220772E-02  -0.104501E-01
  -0.195684E-01  -0.239058E-01  -0.231482E-01  -0.178916E-01  -0.943015E-02
   0.582486E-03   0.105080E-01   0.190406E-01   0.253999E-01   0.293747E-01
   0.312311E-01   0.315348E-01   0.309479E-01   0.300583E-01   0.292762E-01
   0.288075E-01   0.286887E-01   0.288512E-01   0.291833E-01   0.295661E-01
   0.298756E-01   0.299596E-01   0.296088E-01   0.285434E-01   0.264308E-01
   0.229381E-01   0.178116E-01   0.109633E-01   0.254342E-02  -0.702438E-02
  -0.170579E-01  -0.266856E-01  -0.349635E-01  -0.410225E-01  -0.442221E-01
  -0.442825E-01  -0.413672E-01  -0.360942E-01  -0.294607E-01  -0.226867E-01
  -0.169936E-01  -0.133580E-01  -0.122883E-01  -0.136788E-01  -0.167859E-01
  -0.203469E-01  -0.228341E-01  -0.227971E-01  -0.192235E-01  -0.118288E-01
  -0.120032E-02   0.112558E-01   0.235660E-01   0.335931E-01   0.395031E-01
   0.401851E-01   0.355201E-01  -0.308038E-01  -0.231470E-01  -0.172695E-01
  -0.142707E-01  -0.145183E-01  -0.175275E-01  -0.220454E-01  -0.263318E-01
  -0.285771E-01  -0.273536E-01  -0.219854E-01  -0.127360E-01  -0.763051E-03
   0.121519E-01   0.240257E-01   0.331353E-01   0.383956E-01   0.395538E-01
   0.371551E-01   0.323011E-01   0.262790E-01   0.201757E-01   0.145906E-01
   0.952666E-02   0.448172E-02  -0.129895E-02  -0.849666E-02  -0.174268E-01
  -0.278720E-01  -0.390892E-01  -0.499831E-01  -0.593832E-01  -0.663321E-01
  -0.702940E-01  -0.712180E-01  -0.694482E-01  -0.655194E-01  -0.599197E-01
  -0.529113E-01  -0.444763E-01  -0.344148E-01  -0.225615E-01  -0.904609E-02
   0.550160E-02   0.198884E-01   0.324820E-01   0.415116E-01   0.454728E-01
   0.435314E-01   0.358080E-01   0.234568E-01   0.850374E-02  -0.652574E-02
  -0.191018E-01  -0.271881E-01  -0.296231E-01  -0.262994E-01  -0.181068E-01
  -0.667145E-02   0.603576E-02   0.181152E-01   0.280826E-01   0.350720E-01
   0.388721E-01   0.398176E-01   0.385891E-01   0.359892E-01   0.327548E-01
   0.294444E-01   0.264052E-01   0.238054E-01   0.216955E-01   0.200658E-01
   0.188768E-01   0.180555E-01   0.174700E-01   0.169025E-01   0.160429E-01
   0.145178E-01   0.119552E-01   0.807306E-02   0.276865E-02  -0.381445E-02
  -0.112633E-01  -0.189262E-01  -0.259964E-01  -0.316356E-01  -0.351171E-01
  -0.359635E-01  -0.340535E-01  -0.296747E-01  -0.235093E-01  -0.165437E-01
  -0.991154E-02  -0.468925E-02  -0.167792E-02  -0.121600E-02  -0.306726E-02
  -0.642109E-02  -0.100218E-01  -0.124158E-01  -0.122738E-01  -0.872073E-02
  -0.159491E-02   0.843661E-02   0.199484E-01   0.310144E-01   0.396048E-01
   0.440370E-01   0.433706E-01   0.376504E-01  -0.349096E-01  -0.251302E-01
  -0.165107E-01  -0.105958E-01  -0.824829E-02  -0.943609E-02  -0.132308E-01
  -0.180266E-01  -0.219310E-01  -0.232286E-01  -0.208000E-01  -0.143879E-01
  -0.464186E-02   0.706320E-02   0.189800E-01   0.294118E-01   0.370885E-01
   0.413958E-01   0.424063E-01   0.407199E-01   0.371765E-01   0.325415E-01
   0.272634E-01   0.213769E-01   0.145740E-01   0.640948E-02  -0.343682E-02
  -0.149323E-01  -0.275798E-01  -0.404593E-01  -0.524112E-01  -0.622999E-01
  -0.692728E-01  -0.729303E-01  -0.733547E-01  -0.709954E-01  -0.664551E-01
  -0.602581E-01  -0.526852E-01  -0.437398E-01  -0.332606E-01  -0.211437E-01
  -0.759691E-02   0.667325E-02   0.204216E-01   0.320123E-01   0.397351E-01
   0.422138E-01   0.387978E-01   0.298211E-01   0.166472E-01   0.147000E-02
  -0.130881E-01  -0.244902E-01  -0.307854E-01  -0.309769E-01  -0.251753E-01
  -0.145099E-01  -0.833323E-03   0.136954E-01   0.270447E-01   0.376590E-01
   0.446571E-01   0.478566E-01   0.476518E-01   0.448008E-01   0.401948E-01
   0.346674E-01   0.288822E-01   0.233019E-01   0.182192E-01   0.138137E-01
   0.101995E-01   0.744396E-02   0.555246E-02   0.443440E-02   0.387416E-02
   0.352967E-02   0.297152E-02   0.176062E-02  -0.452063E-03  -0.382918E-02
  -0.828043E-02  -0.134456E-01  -0.187349E-01  -0.234210E-01  -0.267657E-01
  -0.281584E-01  -0.272393E-01  -0.239858E-01  -0.187451E-01  -0.122026E-01
  -0.528618E-02   0.983463E-03   0.567702E-02   0.814512E-02   0.817435E-02
   0.607302E-02   0.265647E-02  -0.881304E-03  -0.319859E-02  -0.310077E-02
   0.161963E-03   0.666587E-02   0.157189E-01   0.259391E-01   0.355068E-01
   0.425435E-01   0.455367E-01   0.437076E-01   0.372261E-01  -0.390064E-01
  -0.275700E-01  -0.165516E-01  -0.785678E-02  -0.280364E-02  -0.182512E-02
  -0.438011E-02  -0.909871E-02  -0.141262E-01  -0.175773E-01  -0.179825E-01
  -0.146149E-01  -0.761635E-02   0.209534E-02   0.131019E-01   0.238531E-01
   0.330220E-01   0.397497E-01   0.437244E-01   0.450914E-01   0.442462E-01
   0.415916E-01   0.373498E-01   0.314923E-01   0.238067E-01   0.140717E-01
   0.227078E-02  -0.112371E-01  -0.256583E-01  -0.398473E-01  -0.525120E-01
  -0.624824E-01  -0.689587E-01  -0.716599E-01  -0.708291E-01  -0.670949E-01
  -0.612391E-01  -0.539509E-01  -0.456521E-01  -0.364550E-01  -0.262667E-01
  -0.150039E-01  -0.283885E-02   0.961679E-02   0.212702E-01   0.306847E-01
   0.363761E-01   0.371951E-01   0.326879E-01   0.233271E-01   0.105347E-01
  -0.352611E-02  -0.163492E-01  -0.255819E-01  -0.294974E-01  -0.273311E-01
  -0.194024E-01  -0.700144E-02   0.791857E-02   0.231601E-01   0.367042E-01
   0.470428E-01   0.533566E-01   0.555234E-01   0.539856E-01   0.495368E-01
   0.430968E-01   0.355333E-01   0.275615E-01   0.197222E-01   0.124147E-01
   0.594677E-02   0.568922E-03  -0.352573E-02  -0.623490E-02  -0.759497E-02
  -0.781651E-02  -0.728331E-02  -0.650319E-02  -0.601585E-02  -0.627808E-02
  -0.755583E-02  -0.985165E-02  -0.128876E-01  -0.161494E-01  -0.189831E-01
  -0.207234E-01  -0.208284E-01  -0.189938E-01  -0.152269E-01  -0.986670E-02
  -0.354578E-02   0.290325E-02   0.858466E-02   0.127019E-01   0.147197E-01
   0.144946E-01   0.123444E-01   0.902950E-02   0.563597E-02   0.336866E-02
   0.328839E-02   0.604644E-02   0.116808E-01   0.195335E-01   0.283255E-01
   0.363906E-01   0.420266E-01   0.438876E-01   0.413218E-01   0.345652E-01
  -0.420717E-01  -0.294870E-01  -0.165553E-01  -0.543733E-02   0.217020E-02
   0.540199E-02   0.439422E-02   0.216725E-03  -0.541239E-02  -0.105523E-01
  -0.134932E-01  -0.131232E-01  -0.912297E-02  -0.195170E-02   0.734866E-02
   0.174605E-01   0.271112E-01   0.353166E-01   0.414900E-01   0.454083E-01
   0.470718E-01   0.465302E-01   0.437499E-01   0.385766E-01   0.308114E-01
   0.203692E-01   0.745836E-02  -0.729299E-02  -0.228236E-01  -0.377608E-01
  -0.506551E-01  -0.602644E-01  -0.658053E-01  -0.670963E-01  -0.645484E-01
  -0.590083E-01  -0.515022E-01  -0.429638E-01  -0.340313E-01  -0.249761E-01
  -0.157810E-01  -0.633628E-02   0.332161E-02   0.128186E-01   0.213770E-01
   0.279138E-01   0.312889E-01   0.306361E-01   0.256812E-01   0.169441E-01
   0.575460E-02  -0.594007E-02  -0.159385E-01  -0.222322E-01  -0.234256E-01
  -0.190247E-01  -0.952585E-02   0.371105E-02   0.187641E-01   0.335443E-01
   0.461846E-01   0.553345E-01   0.603072E-01   0.610675E-01   0.580943E-01
   0.521756E-01   0.442032E-01   0.350187E-01   0.253354E-01   0.157317E-01
   0.668766E-02  -0.137258E-02  -0.806450E-02  -0.130664E-01  -0.161762E-01
  -0.173770E-01  -0.168820E-01  -0.151323E-01  -0.127367E-01  -0.103636E-01
  -0.860803E-02  -0.786706E-02  -0.825713E-02  -0.959203E-02  -0.114273E-01
  -0.131595E-01  -0.141567E-01  -0.138928E-01  -0.120579E-01  -0.862719E-02
  -0.387660E-02   0.165479E-02   0.725049E-02   0.121383E-01   0.156312E-01
   0.172669E-01   0.169209E-01   0.148670E-01   0.117646E-01   0.856105E-02
   0.631443E-02   0.596502E-02   0.809968E-02   0.127669E-01   0.193968E-01
   0.268611E-01   0.336784E-01   0.383281E-01   0.396066E-01   0.369375E-01
   0.305500E-01  -0.429712E-01  -0.297564E-01  -0.155177E-01  -0.255341E-02
   0.716926E-02   0.124299E-01   0.129927E-01   0.961055E-02   0.380221E-02
  -0.253253E-02  -0.755591E-02  -0.988031E-02  -0.881101E-02  -0.439917E-02
   0.268398E-02   0.113927E-01   0.205865E-01   0.292608E-01   0.366707E-01
   0.423351E-01   0.459505E-01   0.472719E-01   0.460289E-01   0.419216E-01
   0.347097E-01   0.243655E-01   0.112326E-01  -0.387830E-02  -0.197091E-01
  -0.347080E-01  -0.472899E-01  -0.561393E-01  -0.604738E-01  -0.601905E-01
  -0.558536E-01  -0.485238E-01  -0.394816E-01  -0.299242E-01  -0.207240E-01
  -0.123177E-01  -0.474749E-02   0.216851E-02   0.860415E-02   0.145179E-01
   0.195479E-01   0.230517E-01   0.242875E-01   0.226799E-01   0.180881E-01
   0.109835E-01   0.247162E-02  -0.586420E-02  -0.122662E-01  -0.151778E-01
  -0.135938E-01  -0.729387E-02   0.309936E-02   0.162499E-01   0.303862E-01
   0.436520E-01   0.544433E-01   0.616520E-01   0.647744E-01   0.638787E-01
   0.594669E-01   0.522880E-01   0.431611E-01   0.328545E-01   0.220363E-01
   0.112864E-01   0.113733E-02  -0.789243E-02  -0.153019E-01  -0.206565E-01
  -0.236695E-01  -0.242867E-01  -0.227403E-01  -0.195449E-01  -0.154264E-01
  -0.111951E-01  -0.759307E-02  -0.515251E-02  -0.409976E-02  -0.432750E-02
  -0.543875E-02  -0.684904E-02  -0.792100E-02  -0.810081E-02  -0.702953E-02
  -0.461096E-02  -0.102788E-02   0.329173E-02   0.775066E-02   0.116887E-01
   0.145047E-01   0.157771E-01   0.153644E-01   0.134638E-01   0.106096E-01
   0.759922E-02   0.534916E-02   0.470007E-02   0.620856E-02   0.997528E-02
   0.155593E-01   0.220144E-01   0.280563E-01   0.323343E-01   0.337491E-01
   0.317375E-01   0.264466E-01  -0.408110E-01  -0.274629E-01  -0.126031E-01
   0.145311E-02   0.125972E-01   0.193688E-01   0.212404E-01   0.186796E-01
   0.129845E-01   0.594417E-02  -0.580569E-03  -0.504827E-02  -0.650765E-02
  -0.469761E-02   0.230902E-04   0.686886E-02   0.148681E-01   0.230744E-01
   0.306942E-01   0.371130E-01   0.418435E-01   0.444461E-01   0.444793E-01
   0.415202E-01   0.352649E-01   0.256811E-01   0.131563E-01  -0.142224E-02
  -0.167052E-01  -0.310518E-01  -0.428059E-01  -0.506131E-01  -0.536955E-01
  -0.520079E-01  -0.462290E-01  -0.375877E-01  -0.275713E-01  -0.175963E-01
  -0.873064E-02  -0.154008E-02   0.390965E-02   0.790968E-02   0.108826E-01
   0.131556E-01   0.148097E-01   0.156540E-01   0.153322E-01   0.135193E-01
   0.101409E-01   0.553218E-02   0.477317E-03  -0.389618E-02  -0.634701E-02
  -0.581238E-02  -0.168199E-02   0.602351E-02   0.166194E-01   0.288776E-01
   0.412674E-01   0.522498E-01   0.605510E-01   0.653504E-01   0.663488E-01
   0.637183E-01   0.579700E-01   0.497902E-01   0.398987E-01   0.289635E-01
   0.175818E-01   0.630953E-02  -0.429409E-02  -0.136442E-01  -0.211535E-01
  -0.263060E-01  -0.287610E-01  -0.284540E-01  -0.256568E-01  -0.209697E-01
  -0.152372E-01  -0.940388E-02  -0.434228E-02  -0.695359E-03   0.122967E-02
   0.149299E-02   0.476259E-03  -0.122483E-02  -0.294104E-02  -0.407035E-02
  -0.419105E-02  -0.312955E-02  -0.976906E-03   0.194187E-02   0.513576E-02
   0.804061E-02   0.101244E-01   0.109916E-01   0.104730E-01   0.868386E-02
   0.603469E-02   0.318219E-02   0.917579E-03   0.471118E-05   0.996816E-03
   0.407385E-02   0.894626E-02   0.148616E-01   0.207288E-01   0.253430E-01
   0.276643E-01   0.270823E-01   0.235920E-01  -0.352451E-01  -0.222108E-01
  -0.743453E-02   0.686348E-02   0.185723E-01   0.261315E-01   0.288378E-01
   0.269457E-01   0.215493E-01   0.142861E-01   0.694932E-02   0.110897E-02
  -0.216590E-02  -0.243211E-02   0.162699E-03   0.503612E-02   0.113810E-01
   0.183582E-01   0.252191E-01   0.313405E-01   0.361883E-01   0.392569E-01
   0.400344E-01   0.380338E-01   0.328965E-01   0.245436E-01   0.133214E-01
   0.784633E-04  -0.138715E-01  -0.269190E-01  -0.374340E-01  -0.440838E-01
  -0.461141E-01  -0.435143E-01  -0.370191E-01  -0.279413E-01  -0.178783E-01
  -0.836882E-02  -0.588881E-03   0.483594E-02   0.786282E-02   0.891406E-02
   0.865838E-02   0.776619E-02   0.671594E-02   0.570677E-02   0.469449E-02
   0.352619E-02   0.211662E-02   0.597492E-03  -0.618434E-03  -0.886606E-03
   0.517438E-03   0.418871E-02   0.103910E-01   0.189259E-01   0.291151E-01
   0.399028E-01   0.500506E-01   0.583706E-01   0.639349E-01   0.662092E-01
   0.650868E-01   0.608276E-01   0.539356E-01   0.450234E-01   0.347042E-01
   0.235421E-01   0.120581E-01   0.773927E-03  -0.974399E-02  -0.188732E-01
  -0.259775E-01  -0.305004E-01  -0.320867E-01  -0.306933E-01  -0.266504E-01
  -0.206461E-01  -0.136287E-01  -0.664656E-02  -0.660495E-03   0.362402E-02
   0.586754E-02   0.612630E-02   0.479975E-02   0.251443E-02  -0.237489E-04
  -0.217410E-02  -0.347374E-02  -0.370142E-02  -0.288946E-02  -0.129103E-02
   0.684390E-03   0.255400E-02   0.385173E-02   0.421624E-02   0.346766E-02
   0.166238E-02  -0.887273E-03  -0.364049E-02  -0.590936E-02  -0.698898E-02
  -0.631630E-02  -0.362411E-02   0.951171E-03   0.684470E-02   0.131420E-01
   0.187557E-01   0.226653E-01   0.241625E-01   0.230365E-01  -0.266514E-01
  -0.143029E-01  -0.262892E-03   0.134400E-01   0.248263E-01   0.323826E-01
   0.353636E-01   0.339081E-01   0.289499E-01   0.219586E-01   0.145852E-01
   0.830938E-02   0.417299E-02   0.265332E-02   0.368612E-02   0.680375E-02
   0.113275E-01   0.165464E-01   0.218313E-01   0.266653E-01   0.306061E-01
   0.332217E-01   0.340502E-01   0.326224E-01   0.285566E-01   0.217042E-01
   0.122961E-01   0.103017E-02  -0.109491E-01  -0.221972E-01  -0.312224E-01
  -0.367889E-01  -0.381922E-01  -0.354300E-01  -0.292190E-01  -0.208453E-01
  -0.118850E-01  -0.386467E-02   0.204965E-02   0.526037E-02   0.579458E-02
   0.420720E-02   0.137032E-02  -0.178262E-02  -0.448234E-02  -0.625938E-02
  -0.696302E-02  -0.667574E-02  -0.556706E-02  -0.374694E-02  -0.117368E-02
   0.235137E-02   0.710227E-02   0.132913E-01   0.209261E-01   0.297135E-01
   0.390451E-01   0.480745E-01   0.558642E-01   0.615603E-01   0.645450E-01
   0.645263E-01   0.615480E-01   0.559257E-01   0.481406E-01   0.387310E-01
   0.282160E-01   0.170727E-01   0.576076E-02  -0.522828E-02  -0.153308E-01
  -0.239121E-01  -0.303242E-01  -0.340131E-01  -0.346491E-01  -0.322391E-01
  -0.271827E-01  -0.202454E-01  -0.124482E-01  -0.489356E-02   0.142958E-02
   0.581688E-02   0.795469E-02   0.794005E-02   0.621549E-02   0.344127E-02
   0.340038E-03  -0.244857E-02  -0.447412E-02  -0.552761E-02  -0.563995E-02
  -0.503900E-02  -0.408183E-02  -0.317801E-02  -0.271456E-02  -0.298797E-02
  -0.414632E-02  -0.614582E-02  -0.872970E-02  -0.114402E-01  -0.136727E-01
  -0.147748E-01  -0.141784E-01  -0.115419E-01  -0.686596E-02  -0.547616E-03
   0.665411E-02   0.137458E-01   0.196994E-01   0.236794E-01   0.252381E-01
  -0.161254E-01  -0.474236E-02   0.802912E-02   0.204264E-01   0.307170E-01
   0.375695E-01   0.403272E-01   0.391149E-01   0.347620E-01   0.285685E-01
   0.219859E-01   0.162977E-01   0.123818E-01   0.106039E-01   0.108499E-01
   0.126670E-01   0.154520E-01   0.186237E-01   0.217268E-01   0.244487E-01
   0.265641E-01   0.278476E-01   0.280069E-01   0.266782E-01   0.234989E-01
   0.182413E-01   0.109615E-01   0.210658E-02  -0.747174E-02  -0.166208E-01
  -0.240975E-01  -0.288363E-01  -0.302068E-01  -0.281849E-01  -0.233868E-01
  -0.169488E-01  -0.102792E-01  -0.474505E-02  -0.137382E-02  -0.646070E-03
  -0.242783E-02  -0.605247E-02  -0.105205E-01  -0.147559E-01  -0.178462E-01
  -0.192057E-01  -0.186284E-01  -0.162318E-01  -0.123284E-01  -0.727450E-02
  -0.135231E-02   0.528064E-02   0.125651E-01   0.204562E-01   0.288204E-01
   0.373575E-01   0.455790E-01   0.528556E-01   0.585199E-01   0.619915E-01
   0.628868E-01   0.610802E-01   0.567026E-01   0.500849E-01   0.416707E-01
   0.319332E-01   0.213237E-01   0.102647E-01  -0.817105E-03  -0.114440E-01
  -0.210563E-01  -0.290260E-01  -0.347243E-01  -0.376361E-01  -0.374891E-01
  -0.343594E-01  -0.287155E-01  -0.213779E-01  -0.133962E-01  -0.586818E-02
   0.256998E-03   0.434207E-02   0.615440E-02   0.586791E-02   0.397971E-02
   0.116812E-02  -0.186880E-02  -0.455443E-02  -0.652544E-02  -0.766208E-02
  -0.806270E-02  -0.798070E-02  -0.774668E-02  -0.769507E-02  -0.810571E-02
  -0.916189E-02  -0.109209E-01  -0.132924E-01  -0.160267E-01  -0.187177E-01
  -0.208344E-01  -0.217860E-01  -0.210240E-01  -0.181639E-01  -0.131026E-01
  -0.609523E-02   0.223682E-02   0.109845E-01   0.191079E-01   0.256419E-01
   0.298988E-01  -0.529183E-02   0.494346E-02   0.160862E-01   0.266879E-01
   0.353478E-01   0.410230E-01   0.432515E-01   0.422310E-01   0.387364E-01
   0.339025E-01   0.289364E-01   0.248398E-01   0.222130E-01   0.211851E-01
   0.214762E-01   0.225576E-01   0.238499E-01   0.248947E-01   0.254478E-01
   0.254760E-01   0.250700E-01   0.243188E-01   0.231990E-01   0.215269E-01
   0.189982E-01   0.153027E-01   0.102778E-01   0.404154E-02  -0.294569E-02
  -0.992603E-02  -0.159928E-01  -0.203083E-01  -0.223300E-01  -0.219764E-01
  -0.196813E-01  -0.163125E-01  -0.129717E-01  -0.107279E-01  -0.103548E-01
  -0.121425E-01  -0.158315E-01  -0.206852E-01  -0.256746E-01  -0.297210E-01
  -0.319319E-01  -0.317672E-01  -0.291019E-01  -0.241807E-01  -0.174927E-01
  -0.961342E-02  -0.106657E-02   0.775753E-02   0.166101E-01   0.253305E-01
   0.337622E-01   0.416759E-01   0.487327E-01   0.545011E-01   0.585233E-01
   0.604048E-01   0.598988E-01   0.569551E-01   0.517220E-01   0.445040E-01
   0.356968E-01   0.257243E-01   0.150019E-01   0.393680E-02  -0.704345E-02
  -0.174536E-01  -0.267330E-01  -0.342704E-01  -0.394773E-01  -0.419009E-01
  -0.413439E-01  -0.379562E-01  -0.322620E-01  -0.251054E-01  -0.175167E-01
  -0.105302E-01  -0.499484E-02  -0.142578E-02   0.658370E-04  -0.249407E-03
  -0.182484E-02  -0.399459E-02  -0.613851E-02  -0.781331E-02  -0.882132E-02
  -0.920880E-02  -0.920597E-02  -0.913499E-02  -0.931609E-02  -0.999579E-02
  -0.113084E-01  -0.132679E-01  -0.157774E-01  -0.186423E-01  -0.215771E-01
  -0.242084E-01  -0.260842E-01  -0.267036E-01  -0.255791E-01  -0.223292E-01
  -0.167857E-01  -0.908663E-02   0.278355E-03   0.104956E-01   0.205370E-01
   0.293357E-01   0.359905E-01   0.401879E-02   0.130125E-01   0.223609E-01
   0.309508E-01   0.377610E-01   0.421001E-01   0.437674E-01   0.430880E-01
   0.408131E-01   0.379115E-01   0.353133E-01   0.336772E-01   0.332451E-01
   0.338231E-01   0.348855E-01   0.357660E-01   0.358739E-01   0.348683E-01
   0.327406E-01   0.297846E-01   0.264706E-01   0.232693E-01   0.204874E-01
   0.181673E-01   0.160854E-01   0.138462E-01   0.110391E-01   0.740410E-02
   0.294826E-02  -0.202752E-02  -0.700417E-02  -0.113997E-01  -0.147557E-01
  -0.168946E-01  -0.179949E-01  -0.185569E-01  -0.192652E-01  -0.207851E-01
  -0.235539E-01  -0.276266E-01  -0.326240E-01  -0.377975E-01  -0.421926E-01
  -0.448664E-01  -0.450974E-01  -0.425331E-01  -0.372404E-01  -0.296535E-01
  -0.204430E-01  -0.103507E-01  -0.399973E-04   0.999913E-02   0.194716E-01
   0.282324E-01   0.362015E-01   0.432762E-01   0.492732E-01   0.539194E-01
   0.568918E-01   0.578876E-01   0.566993E-01   0.532676E-01   0.476963E-01
   0.402318E-01   0.312164E-01   0.210422E-01   0.101196E-01  -0.112589E-02
  -0.122368E-01  -0.227019E-01  -0.319530E-01  -0.393987E-01  -0.444988E-01
  -0.468693E-01  -0.463875E-01  -0.432656E-01  -0.380595E-01  -0.316006E-01
  -0.248572E-01  -0.187548E-01  -0.140003E-01  -0.109552E-01  -0.959217E-02
  -0.954473E-02  -0.102364E-01  -0.110512E-01  -0.114991E-01  -0.113313E-01
  -0.105794E-01  -0.951371E-02  -0.854111E-02  -0.807785E-02  -0.843585E-02
  -0.975259E-02  -0.119764E-01  -0.148999E-01  -0.182189E-01  -0.215906E-01
  -0.246696E-01  -0.271148E-01  -0.285780E-01  -0.286923E-01  -0.270857E-01
  -0.234316E-01  -0.175349E-01  -0.943166E-02   0.531191E-03   0.116707E-01
   0.230224E-01   0.334757E-01   0.419680E-01   0.101491E-01   0.178740E-01
   0.254471E-01   0.320862E-01   0.371567E-01   0.403340E-01   0.416953E-01
   0.417057E-01   0.410955E-01   0.406574E-01   0.410207E-01   0.424670E-01
   0.448413E-01   0.475889E-01   0.499072E-01   0.509725E-01   0.501750E-01
   0.472963E-01   0.425771E-01   0.366572E-01   0.304062E-01   0.246944E-01
   0.201704E-01   0.171079E-01   0.153620E-01   0.144431E-01   0.136792E-01
   0.124158E-01   0.101913E-01   0.683791E-02   0.248380E-02  -0.253569E-02
  -0.782225E-02  -0.130614E-01  -0.181211E-01  -0.230701E-01  -0.281099E-01
  -0.334462E-01  -0.391438E-01  -0.450178E-01  -0.505996E-01  -0.551947E-01
  -0.580202E-01  -0.583831E-01  -0.558487E-01  -0.503516E-01  -0.422178E-01
  -0.320942E-01  -0.208081E-01  -0.919846E-02   0.203421E-02   0.124196E-01
   0.217337E-01   0.299446E-01   0.371135E-01   0.432882E-01   0.484249E-01
   0.523590E-01   0.548303E-01   0.555478E-01   0.542684E-01   0.508633E-01
   0.453539E-01   0.379106E-01   0.288251E-01   0.184711E-01   0.727378E-02
  -0.430495E-02  -0.157642E-01  -0.265594E-01  -0.361120E-01  -0.438483E-01
  -0.492716E-01  -0.520551E-01  -0.521317E-01  -0.497485E-01  -0.454609E-01
  -0.400545E-01  -0.344050E-01  -0.293063E-01  -0.253106E-01  -0.226252E-01
  -0.210947E-01  -0.202779E-01  -0.195975E-01  -0.185220E-01  -0.167277E-01
  -0.141963E-01  -0.112202E-01  -0.831793E-02  -0.608698E-02  -0.503888E-02
  -0.546509E-02  -0.736963E-02  -0.104819E-01  -0.143378E-01  -0.183951E-01
  -0.221451E-01  -0.251830E-01  -0.272225E-01  -0.280609E-01  -0.275211E-01
  -0.254053E-01  -0.214919E-01  -0.155884E-01  -0.762971E-02   0.220992E-02
   0.134363E-01   0.252247E-01   0.365022E-01   0.461164E-01   0.119602E-01
   0.184276E-01   0.243897E-01   0.293702E-01   0.330903E-01   0.355592E-01
   0.370998E-01   0.382869E-01   0.398032E-01   0.422441E-01   0.459242E-01
   0.507428E-01   0.561530E-01   0.612541E-01   0.649894E-01   0.664036E-01
   0.648924E-01   0.603763E-01   0.533494E-01   0.447872E-01   0.359333E-01
   0.280210E-01   0.219996E-01   0.183345E-01   0.169297E-01   0.171862E-01
   0.181728E-01   0.188600E-01   0.183509E-01   0.160525E-01   0.117504E-01
   0.558111E-02  -0.207290E-02  -0.107222E-01  -0.198943E-01  -0.292051E-01
  -0.383635E-01  -0.471185E-01  -0.551816E-01  -0.621639E-01  -0.675598E-01
  -0.707963E-01  -0.713367E-01  -0.688123E-01  -0.631382E-01  -0.545783E-01
  -0.437306E-01  -0.314353E-01  -0.186261E-01  -0.616478E-02   0.529749E-02
   0.153960E-01   0.240500E-01   0.313888E-01   0.376336E-01   0.429728E-01
   0.474677E-01   0.510135E-01   0.533598E-01   0.541789E-01   0.531559E-01
   0.500720E-01   0.448585E-01   0.376130E-01   0.285826E-01   0.181286E-01
   0.669060E-02  -0.523882E-02  -0.171257E-01  -0.284025E-01  -0.384852E-01
  -0.468140E-01  -0.529191E-01  -0.565030E-01  -0.575171E-01  -0.562035E-01
  -0.530810E-01  -0.488632E-01  -0.443218E-01  -0.401237E-01  -0.366873E-01
  -0.340968E-01  -0.321066E-01  -0.302376E-01  -0.279424E-01  -0.247948E-01
  -0.206474E-01  -0.157100E-01  -0.105248E-01  -0.584071E-02  -0.242389E-02
  -0.857942E-03  -0.139106E-02  -0.387343E-02  -0.779965E-02  -0.124396E-01
  -0.170142E-01  -0.208624E-01  -0.235478E-01  -0.248811E-01  -0.248591E-01
  -0.235521E-01  -0.209907E-01  -0.170974E-01  -0.116981E-01  -0.461194E-02
   0.420657E-02   0.145258E-01   0.257523E-01   0.369450E-01   0.469439E-01
   0.906665E-02   0.143005E-01   0.189050E-01   0.226684E-01   0.256060E-01
   0.279886E-01   0.303114E-01   0.331935E-01   0.372203E-01   0.427617E-01
   0.498148E-01   0.579199E-01   0.661851E-01   0.734268E-01   0.784050E-01
   0.801001E-01   0.779648E-01   0.720845E-01   0.632006E-01   0.525842E-01
   0.417851E-01   0.323131E-01   0.253271E-01   0.214050E-01   0.204453E-01
   0.217198E-01   0.240572E-01   0.261074E-01   0.266198E-01   0.246717E-01
   0.198014E-01   0.120290E-01   0.178027E-02  -0.102501E-01  -0.232488E-01
  -0.364062E-01  -0.489871E-01  -0.603481E-01  -0.699194E-01  -0.771814E-01
  -0.816607E-01  -0.829642E-01  -0.808453E-01  -0.752833E-01  -0.665461E-01
  -0.552056E-01  -0.420897E-01  -0.281726E-01  -0.144260E-01  -0.166598E-02
   0.956422E-02   0.190458E-01   0.268580E-01   0.332839E-01   0.386763E-01
   0.433227E-01   0.473455E-01   0.506619E-01   0.530077E-01   0.540134E-01
   0.533042E-01   0.505939E-01   0.457505E-01   0.388198E-01   0.300125E-01
   0.196688E-01   0.821833E-02  -0.385104E-02  -0.160102E-01  -0.276995E-01
  -0.383458E-01  -0.473985E-01  -0.543893E-01  -0.590079E-01  -0.611734E-01
  -0.610745E-01  -0.591566E-01  -0.560456E-01  -0.524176E-01  -0.488458E-01
  -0.456650E-01  -0.428968E-01  -0.402631E-01  -0.372923E-01  -0.334919E-01
  -0.285411E-01  -0.224439E-01  -0.155949E-01  -0.872947E-02  -0.276741E-02
   0.141071E-02   0.319169E-02   0.239678E-02  -0.661749E-03  -0.525192E-02
  -0.104007E-01  -0.151274E-01  -0.186625E-01  -0.205893E-01  -0.208702E-01
  -0.197559E-01  -0.176147E-01  -0.147448E-01  -0.112356E-01  -0.693018E-02
  -0.150361E-02   0.536503E-02   0.137862E-01   0.234908E-01   0.337648E-01
   0.435213E-01   0.191479E-02   0.593854E-02   0.947018E-02   0.125097E-01
   0.152849E-01   0.182302E-01   0.219141E-01   0.269140E-01   0.336571E-01
   0.422614E-01   0.524182E-01   0.633582E-01   0.739244E-01   0.827513E-01
   0.885218E-01   0.902471E-01   0.875046E-01   0.805721E-01   0.704188E-01
   0.585456E-01   0.467042E-01   0.365547E-01   0.293379E-01   0.256360E-01
   0.252727E-01   0.273726E-01   0.305612E-01   0.332539E-01   0.339682E-01
   0.315896E-01   0.255407E-01   0.158313E-01   0.299585E-02  -0.120489E-01
  -0.281803E-01  -0.442364E-01  -0.591405E-01  -0.719739E-01  -0.820017E-01
  -0.886749E-01  -0.916280E-01  -0.906909E-01  -0.859141E-01  -0.775986E-01
  -0.663074E-01  -0.528417E-01  -0.381688E-01  -0.233074E-01  -0.918950E-02
   0.346886E-02   0.142569E-01   0.230934E-01   0.301798E-01   0.358935E-01
   0.406504E-01   0.447732E-01   0.483991E-01   0.514480E-01   0.536539E-01
   0.546446E-01   0.540432E-01   0.515602E-01   0.470548E-01   0.405546E-01
   0.322387E-01   0.224005E-01   0.114088E-01  -0.317378E-03  -0.123183E-01
  -0.240928E-01  -0.351044E-01  -0.448079E-01  -0.527048E-01  -0.584202E-01
  -0.617810E-01  -0.628690E-01  -0.620228E-01  -0.597750E-01  -0.567329E-01
  -0.534306E-01  -0.501927E-01  -0.470566E-01  -0.437803E-01  -0.399447E-01
  -0.351246E-01  -0.290804E-01  -0.219107E-01  -0.141122E-01  -0.651990E-02
  -0.132336E-03   0.413190E-02   0.568114E-02   0.442683E-02   0.833878E-03
  -0.417526E-02  -0.943973E-02  -0.138422E-01  -0.165728E-01  -0.172982E-01
  -0.161877E-01  -0.137899E-01  -0.108026E-01  -0.780918E-02  -0.506742E-02
  -0.242143E-02   0.632959E-03   0.474674E-02   0.104432E-01   0.178588E-01
   0.265874E-01   0.356856E-01  -0.830343E-02  -0.546115E-02  -0.273172E-02
   0.383499E-04   0.319872E-02   0.724086E-02   0.127008E-01   0.200266E-01
   0.294318E-01   0.407673E-01   0.534481E-01   0.664662E-01   0.785025E-01
   0.881316E-01   0.940816E-01   0.954985E-01   0.921525E-01   0.845334E-01
   0.738025E-01   0.616025E-01   0.497583E-01   0.399307E-01   0.332958E-01
   0.303205E-01   0.306828E-01   0.333513E-01   0.368032E-01   0.393314E-01
   0.393713E-01   0.357800E-01   0.280158E-01   0.161928E-01   0.101470E-02
  -0.163813E-01  -0.346255E-01  -0.523151E-01  -0.681761E-01  -0.811690E-01
  -0.905379E-01  -0.958189E-01  -0.968268E-01  -0.936362E-01  -0.865668E-01
  -0.761683E-01  -0.631936E-01  -0.485502E-01  -0.332210E-01  -0.181617E-01
  -0.418853E-02   0.811802E-02   0.184703E-01   0.268743E-01   0.335716E-01
   0.389360E-01   0.433514E-01   0.471011E-01   0.502971E-01   0.528645E-01
   0.545790E-01   0.551428E-01   0.542703E-01   0.517607E-01   0.475362E-01
   0.416434E-01   0.342257E-01   0.254862E-01   0.156601E-01   0.500950E-02
  -0.615877E-02  -0.174659E-01  -0.284442E-01  -0.385505E-01  -0.472206E-01
  -0.539576E-01  -0.584333E-01  -0.605696E-01  -0.605690E-01  -0.588748E-01
  -0.560638E-01  -0.526974E-01  -0.491736E-01  -0.456291E-01  -0.419253E-01
  -0.377320E-01  -0.326875E-01  -0.265876E-01  -0.195423E-01  -0.120432E-01
  -0.490763E-02   0.894200E-03   0.448872E-02   0.535283E-02   0.349455E-02
  -0.500725E-03  -0.558261E-02  -0.104833E-01  -0.140346E-01  -0.154648E-01
  -0.145864E-01  -0.118175E-01  -0.802676E-02  -0.424526E-02  -0.133195E-02
   0.306013E-03   0.849822E-03   0.101627E-02   0.182707E-02   0.426666E-02
   0.893152E-02   0.157795E-01   0.240610E-01  -0.198739E-01  -0.181543E-01
  -0.159929E-01  -0.131432E-01  -0.922105E-02  -0.377703E-02   0.360028E-02
   0.131599E-01   0.248668E-01   0.383118E-01   0.526829E-01   0.668195E-01
   0.793540E-01   0.889244E-01   0.944213E-01   0.952180E-01   0.913298E-01
   0.834592E-01   0.729059E-01   0.613518E-01   0.505566E-01   0.420279E-01
   0.367323E-01   0.349113E-01   0.360395E-01   0.389362E-01   0.420033E-01
   0.435380E-01   0.420551E-01   0.365531E-01   0.266760E-01   0.127476E-01
  -0.431471E-02  -0.231771E-01  -0.423104E-01  -0.602090E-01  -0.755682E-01
  -0.873985E-01  -0.950741E-01  -0.983278E-01  -0.972115E-01  -0.920430E-01
  -0.833527E-01  -0.718334E-01  -0.582923E-01  -0.435959E-01  -0.286057E-01
  -0.141054E-01  -0.729513E-03   0.110920E-01   0.211584E-01   0.294829E-01
   0.362391E-01   0.416809E-01   0.460559E-01   0.495354E-01   0.521790E-01
   0.539388E-01   0.547000E-01   0.543373E-01   0.527682E-01   0.499820E-01
   0.460374E-01   0.410311E-01   0.350553E-01   0.281647E-01   0.203731E-01
   0.116872E-01   0.216904E-02  -0.799167E-02  -0.184283E-01  -0.285947E-01
  -0.378241E-01  -0.454415E-01  -0.509035E-01  -0.539243E-01  -0.545479E-01
  -0.531380E-01  -0.502826E-01  -0.466373E-01  -0.427524E-01  -0.389381E-01
  -0.352136E-01  -0.313584E-01  -0.270541E-01  -0.220708E-01  -0.164350E-01
  -0.105171E-01  -0.499905E-02  -0.719147E-03   0.156583E-02   0.143155E-02
  -0.103185E-02  -0.517293E-02  -0.989624E-02  -0.139227E-01  -0.161253E-01
  -0.158440E-01  -0.130838E-01  -0.852808E-02  -0.335514E-02   0.109893E-02
   0.373623E-02   0.403628E-02   0.223479E-02  -0.717884E-03  -0.341428E-02
  -0.439497E-02  -0.258646E-02   0.235577E-02   0.990218E-02  -0.308690E-01
  -0.301457E-01  -0.283541E-01  -0.252134E-01  -0.203809E-01  -0.135254E-01
  -0.442233E-02   0.694293E-02   0.202857E-01   0.349727E-01   0.500346E-01
   0.642536E-01   0.763219E-01   0.850491E-01   0.895803E-01   0.895783E-01
   0.853249E-01   0.777107E-01   0.681037E-01   0.581156E-01   0.493088E-01
   0.429001E-01   0.395265E-01   0.391197E-01   0.409202E-01   0.436266E-01
   0.456504E-01   0.454238E-01   0.416955E-01   0.337592E-01   0.215717E-01
   0.574625E-02  -0.125683E-01  -0.318883E-01  -0.506305E-01  -0.673338E-01
  -0.808300E-01  -0.903429E-01  -0.955127E-01  -0.963587E-01  -0.932035E-01
  -0.865819E-01  -0.771548E-01  -0.656378E-01  -0.527477E-01  -0.391635E-01
  -0.254956E-01  -0.122610E-01   0.135211E-03   0.114094E-01   0.213946E-01
   0.300204E-01   0.372800E-01   0.431935E-01   0.477778E-01   0.510343E-01
   0.529577E-01   0.535636E-01   0.529222E-01   0.511827E-01   0.485720E-01
   0.453618E-01   0.418065E-01   0.380696E-01   0.341642E-01   0.299315E-01
   0.250750E-01   0.192506E-01   0.121926E-01   0.384341E-02  -0.555615E-02
  -0.154486E-01  -0.250296E-01  -0.333971E-01  -0.397428E-01  -0.435367E-01
  -0.446503E-01  -0.433805E-01  -0.403643E-01  -0.364064E-01  -0.322691E-01
  -0.284890E-01  -0.252741E-01  -0.225150E-01  -0.199031E-01  -0.171162E-01
  -0.140060E-01  -0.107188E-01  -0.770172E-02  -0.558279E-02  -0.495684E-02
  -0.614558E-02  -0.901455E-02  -0.129185E-01  -0.168099E-01  -0.194949E-01
  -0.199695E-01  -0.177395E-01  -0.130195E-01  -0.674035E-02  -0.343886E-03
   0.458959E-02   0.678322E-02   0.564898E-02   0.150027E-02  -0.447978E-02
  -0.105176E-01  -0.147072E-01  -0.155237E-01  -0.122499E-01  -0.519266E-02
  -0.394796E-01  -0.395222E-01  -0.379203E-01  -0.344149E-01  -0.287615E-01
  -0.207914E-01  -0.104877E-01   0.193868E-02   0.159939E-01   0.308883E-01
   0.455829E-01   0.588984E-01   0.696795E-01   0.769844E-01   0.802642E-01
   0.794900E-01   0.751928E-01   0.683982E-01   0.604587E-01   0.528129E-01
   0.467139E-01   0.429854E-01   0.418556E-01   0.429049E-01   0.451429E-01
   0.471980E-01   0.475835E-01   0.449856E-01   0.385160E-01   0.278805E-01
   0.134347E-01  -0.387972E-02  -0.226971E-01  -0.414522E-01  -0.586193E-01
  -0.729206E-01  -0.834704E-01  -0.898375E-01  -0.920271E-01  -0.903987E-01
  -0.855479E-01  -0.781789E-01  -0.689933E-01  -0.586113E-01  -0.475300E-01
  -0.361171E-01  -0.246308E-01  -0.132556E-01  -0.214284E-02   0.855066E-02
   0.186346E-01   0.278708E-01   0.359765E-01   0.426479E-01   0.476029E-01
   0.506371E-01   0.516841E-01   0.508632E-01   0.484991E-01   0.450987E-01
   0.412800E-01   0.376600E-01   0.347218E-01   0.326938E-01   0.314734E-01
   0.306264E-01   0.294709E-01   0.272385E-01   0.232765E-01   0.172435E-01
   0.924381E-02  -0.140780E-03  -0.993991E-02  -0.189890E-01  -0.261839E-01
  -0.307314E-01  -0.323278E-01  -0.312176E-01  -0.281141E-01  -0.240041E-01
  -0.198937E-01  -0.165655E-01  -0.144190E-01  -0.134360E-01  -0.132756E-01
  -0.134627E-01  -0.136023E-01  -0.135437E-01  -0.134383E-01  -0.136648E-01
  -0.146484E-01  -0.166350E-01  -0.195045E-01  -0.226996E-01  -0.253112E-01
  -0.263126E-01  -0.248811E-01  -0.207097E-01  -0.142040E-01  -0.648628E-02
   0.818524E-03   0.597324E-02   0.759719E-02   0.508148E-02  -0.117395E-02
  -0.978244E-02  -0.186628E-01  -0.255345E-01  -0.284893E-01  -0.264842E-01
  -0.196211E-01  -0.443119E-01  -0.447662E-01  -0.431701E-01  -0.393390E-01
  -0.331610E-01  -0.246381E-01  -0.139372E-01  -0.143896E-02   0.122353E-01
   0.262370E-01   0.395566E-01   0.511427E-01   0.600589E-01   0.656489E-01
   0.676728E-01   0.663801E-01   0.624931E-01   0.570937E-01   0.514309E-01
   0.466815E-01   0.437133E-01   0.429021E-01   0.440413E-01   0.463677E-01
   0.487006E-01   0.496673E-01   0.479710E-01   0.426469E-01   0.332558E-01
   0.199802E-01   0.360484E-02  -0.146094E-01  -0.331297E-01  -0.503929E-01
  -0.650365E-01  -0.760794E-01  -0.830222E-01  -0.858591E-01  -0.850064E-01
  -0.811710E-01  -0.751893E-01  -0.678699E-01  -0.598679E-01  -0.516105E-01
  -0.432801E-01  -0.348531E-01  -0.261789E-01  -0.170816E-01  -0.746183E-02
   0.262104E-02   0.129033E-01   0.229179E-01   0.320453E-01   0.396074E-01
   0.449910E-01   0.477779E-01   0.478562E-01   0.454844E-01   0.412885E-01
   0.361816E-01   0.312117E-01   0.273628E-01   0.253470E-01   0.254359E-01
   0.273736E-01   0.304040E-01   0.334149E-01   0.351774E-01   0.346300E-01
   0.311424E-01   0.246909E-01   0.158979E-01   0.591795E-02  -0.380847E-02
  -0.118766E-01  -0.172346E-01  -0.194162E-01  -0.186292E-01  -0.156765E-01
  -0.117343E-01  -0.804768E-02  -0.562869E-02  -0.503910E-02  -0.631297E-02
  -0.903250E-02  -0.125241E-01  -0.161051E-01  -0.192993E-01  -0.219494E-01
  -0.241944E-01  -0.263226E-01  -0.285596E-01  -0.308723E-01  -0.328715E-01
  -0.338612E-01  -0.330376E-01  -0.297825E-01  -0.239597E-01  -0.161089E-01
  -0.745401E-02   0.303448E-03   0.537336E-02   0.635082E-02   0.264436E-02
  -0.527118E-02  -0.158655E-01  -0.268454E-01  -0.356666E-01  -0.401397E-01
  -0.389691E-01  -0.320806E-01  -0.446058E-01  -0.450026E-01  -0.432120E-01
  -0.391699E-01  -0.329102E-01  -0.245795E-01  -0.144634E-01  -0.301587E-02
   0.912978E-02   0.211837E-01   0.322695E-01   0.415378E-01   0.483067E-01
   0.521985E-01   0.532371E-01   0.518752E-01   0.489336E-01   0.454560E-01
   0.425032E-01   0.409282E-01   0.411813E-01   0.431899E-01   0.463438E-01
   0.495922E-01   0.516374E-01   0.511853E-01   0.472030E-01   0.391322E-01
   0.270157E-01   0.115142E-01  -0.618904E-02  -0.245730E-01  -0.420184E-01
  -0.570546E-01  -0.685704E-01  -0.759538E-01  -0.791396E-01  -0.785639E-01
  -0.750382E-01  -0.695724E-01  -0.631791E-01  -0.566963E-01  -0.506587E-01
  -0.452369E-01  -0.402536E-01  -0.352700E-01  -0.297244E-01  -0.230967E-01
  -0.150655E-01  -0.562749E-02   0.484661E-02   0.156346E-01   0.257647E-01
   0.341821E-01   0.399525E-01   0.424628E-01   0.415787E-01   0.377192E-01
   0.318255E-01   0.252183E-01   0.193635E-01   0.155873E-01   0.147972E-01
   0.172724E-01   0.225735E-01   0.296039E-01   0.368181E-01   0.425399E-01
   0.453246E-01   0.442837E-01   0.392935E-01   0.310348E-01   0.208485E-01
   0.104359E-01   0.147439E-02  -0.475961E-02  -0.766816E-02  -0.744093E-02
  -0.497100E-02  -0.160248E-02   0.122084E-02   0.231113E-02   0.100300E-02
  -0.273541E-02  -0.836711E-02  -0.149959E-01  -0.216492E-01  -0.275437E-01
  -0.322533E-01  -0.357332E-01  -0.382043E-01  -0.399478E-01  -0.410939E-01
  -0.414882E-01  -0.406967E-01  -0.381583E-01  -0.334441E-01  -0.265351E-01
  -0.180160E-01  -0.909959E-02  -0.144320E-02   0.321683E-02   0.352390E-02
  -0.107362E-02  -0.100608E-01  -0.218513E-01  -0.340644E-01  -0.440308E-01
  -0.494045E-01  -0.487233E-01  -0.417690E-01  -0.403453E-01  -0.401461E-01
  -0.379496E-01  -0.338509E-01  -0.280239E-01  -0.207066E-01  -0.122086E-01
  -0.293295E-02   0.660991E-02   0.158144E-01   0.240339E-01   0.306742E-01
   0.353106E-01   0.377975E-01   0.383364E-01   0.374734E-01   0.360140E-01
   0.348641E-01   0.348276E-01   0.364054E-01   0.396448E-01   0.440789E-01
   0.487760E-01   0.524950E-01   0.539165E-01   0.519033E-01   0.457358E-01
   0.352751E-01   0.210197E-01   0.404645E-02  -0.141511E-01  -0.318950E-01
  -0.475815E-01  -0.599198E-01  -0.681091E-01  -0.719298E-01  -0.717354E-01
  -0.683526E-01  -0.629106E-01  -0.566302E-01  -0.506089E-01  -0.456375E-01
  -0.420786E-01  -0.398261E-01  -0.383541E-01  -0.368459E-01  -0.343831E-01
  -0.301601E-01  -0.236847E-01  -0.149256E-01  -0.437182E-02   0.701227E-02
   0.179363E-01   0.270157E-01   0.330449E-01   0.352586E-01   0.335247E-01
   0.284240E-01   0.211878E-01   0.134965E-01   0.717024E-02   0.380837E-02
   0.445299E-02   0.934900E-02   0.178600E-01   0.285667E-01   0.395368E-01
   0.487135E-01   0.543431E-01   0.553452E-01   0.515412E-01   0.436844E-01
   0.332828E-01   0.222513E-01   0.124755E-01   0.539015E-02   0.167329E-02
   0.112929E-02   0.278605E-02   0.517695E-02   0.673161E-02   0.617203E-02
   0.281200E-02  -0.331325E-02  -0.115120E-01  -0.206651E-01  -0.295446E-01
  -0.371244E-01  -0.427938E-01  -0.464191E-01  -0.482477E-01  -0.487012E-01
  -0.481403E-01  -0.466899E-01  -0.441925E-01  -0.403129E-01  -0.347599E-01
  -0.275482E-01  -0.191993E-01  -0.107930E-01  -0.382418E-02   0.120594E-03
  -0.211629E-03  -0.533074E-02  -0.147376E-01  -0.268968E-01  -0.394817E-01
  -0.498479E-01  -0.556237E-01  -0.552674E-01  -0.484423E-01  -0.322548E-01
  -0.309287E-01  -0.281295E-01  -0.241407E-01  -0.192557E-01  -0.137346E-01
  -0.780198E-02  -0.167718E-02   0.438806E-02   0.100895E-01   0.150888E-01
   0.190744E-01   0.218508E-01   0.234269E-01   0.240687E-01   0.242882E-01
   0.247570E-01   0.261540E-01   0.289828E-01   0.334013E-01   0.391138E-01
   0.453584E-01   0.510038E-01   0.547410E-01   0.553318E-01   0.518611E-01
   0.439398E-01   0.318133E-01   0.163535E-01  -0.106362E-02  -0.187694E-01
  -0.350617E-01  -0.484634E-01  -0.579355E-01  -0.630116E-01  -0.638357E-01
  -0.611035E-01  -0.559202E-01  -0.496022E-01  -0.434529E-01  -0.385475E-01
  -0.355599E-01  -0.346575E-01  -0.354829E-01  -0.372280E-01  -0.387928E-01
  -0.390060E-01  -0.368707E-01  -0.317921E-01  -0.237404E-01  -0.133101E-01
  -0.165659E-02   0.969000E-02   0.191055E-01   0.251962E-01   0.271029E-01
   0.247178E-01   0.187621E-01   0.106954E-01   0.246519E-02  -0.386185E-02
  -0.651526E-02  -0.439689E-02   0.266548E-02   0.138476E-01   0.274649E-01
   0.412934E-01   0.530127E-01   0.606764E-01   0.631065E-01   0.601242E-01
   0.525615E-01   0.420509E-01   0.306400E-01   0.203226E-01   0.125947E-01
   0.814285E-02   0.673500E-02   0.733823E-02   0.842695E-02   0.840002E-02
   0.599756E-02   0.611332E-03  -0.758698E-02  -0.177244E-01  -0.284803E-01
  -0.384366E-01  -0.464230E-01  -0.517605E-01  -0.543435E-01  -0.545496E-01
  -0.530203E-01  -0.503950E-01  -0.470915E-01  -0.432095E-01  -0.385885E-01
  -0.329968E-01  -0.263835E-01  -0.190945E-01  -0.119634E-01  -0.622203E-02
  -0.323462E-02  -0.411900E-02  -0.936224E-02  -0.185516E-01  -0.303173E-01
  -0.425282E-01  -0.527090E-01  -0.585841E-01  -0.586068E-01  -0.523350E-01
  -0.216839E-01  -0.188025E-01  -0.152587E-01  -0.115411E-01  -0.803287E-02
  -0.494373E-02  -0.230840E-02  -0.414926E-04   0.198050E-02   0.384637E-02
   0.557650E-02   0.714089E-02   0.852003E-02   0.978083E-02   0.111316E-01
   0.129248E-01   0.155920E-01   0.195209E-01   0.249035E-01   0.316015E-01
   0.390727E-01   0.463915E-01   0.523699E-01   0.557608E-01   0.555011E-01
   0.509395E-01   0.419978E-01   0.292267E-01   0.137447E-01  -0.292968E-02
  -0.191152E-01  -0.332296E-01  -0.440265E-01  -0.507673E-01  -0.533049E-01
  -0.520710E-01  -0.479772E-01  -0.422504E-01  -0.362292E-01  -0.311514E-01
  -0.279613E-01  -0.271616E-01  -0.287327E-01  -0.321322E-01  -0.363827E-01
  -0.402394E-01  -0.424183E-01  -0.418492E-01  -0.379098E-01  -0.305925E-01
  -0.205624E-01  -0.908259E-02   0.219080E-02   0.115154E-01   0.174141E-01
   0.190009E-01   0.162074E-01   0.985390E-02   0.153692E-02  -0.665429E-02
  -0.125425E-01  -0.143079E-01  -0.108792E-01  -0.218486E-02   0.107979E-01
   0.262114E-01   0.416756E-01   0.547600E-01   0.634701E-01   0.666407E-01
   0.641488E-01   0.568983E-01   0.465799E-01   0.352650E-01   0.249262E-01
   0.170003E-01   0.120946E-01   0.990488E-02   0.935906E-02   0.894625E-02
   0.714312E-02   0.282749E-02  -0.442626E-02  -0.142424E-01  -0.255500E-01
  -0.368651E-01  -0.466650E-01  -0.537524E-01  -0.575096E-01  -0.579807E-01
  -0.557703E-01  -0.518004E-01  -0.470099E-01  -0.420921E-01  -0.373536E-01
  -0.327330E-01  -0.279666E-01  -0.228386E-01  -0.174210E-01  -0.122123E-01
  -0.811169E-02  -0.621969E-02  -0.751394E-02  -0.124944E-01  -0.209104E-01
  -0.316653E-01  -0.429479E-01  -0.525746E-01  -0.584628E-01  -0.591148E-01
  -0.539817E-01  -0.103990E-01  -0.572804E-02  -0.139427E-02   0.190660E-02
   0.373453E-02   0.399348E-02   0.292220E-02   0.999856E-03  -0.119617E-02
  -0.313182E-02  -0.441401E-02  -0.482079E-02  -0.426629E-02  -0.272634E-02
  -0.163787E-03   0.350893E-02   0.840819E-02   0.146003E-01   0.219911E-01
   0.302245E-01   0.386333E-01   0.462728E-01   0.520418E-01   0.548731E-01
   0.539494E-01   0.488931E-01   0.398821E-01   0.276600E-01   0.134370E-01
  -0.129880E-02  -0.150203E-01  -0.263999E-01  -0.345041E-01  -0.389122E-01
  -0.397458E-01  -0.376127E-01  -0.334840E-01  -0.285287E-01  -0.239321E-01
  -0.207204E-01  -0.196112E-01  -0.209050E-01  -0.244318E-01  -0.295630E-01
  -0.352946E-01  -0.404011E-01  -0.436429E-01  -0.440015E-01  -0.408998E-01
  -0.343619E-01  -0.250694E-01  -0.142889E-01  -0.366817E-02   0.506957E-02
   0.104777E-01   0.117104E-01   0.874554E-02   0.244673E-02  -0.556099E-02
  -0.131877E-01  -0.182925E-01  -0.191302E-01  -0.147330E-01  -0.514187E-02
   0.856895E-02   0.244860E-01   0.402306E-01   0.534330E-01   0.622052E-01
   0.655049E-01   0.633126E-01   0.565822E-01   0.469789E-01   0.364694E-01
   0.268605E-01   0.193972E-01   0.145137E-01   0.117954E-01   0.101540E-01
   0.816895E-02   0.450428E-02  -0.170651E-02  -0.106068E-01  -0.215571E-01
  -0.332825E-01  -0.441830E-01  -0.527240E-01  -0.578007E-01  -0.589807E-01
  -0.565654E-01  -0.514610E-01  -0.449031E-01  -0.381203E-01  -0.320354E-01
  -0.270890E-01  -0.232325E-01  -0.200811E-01  -0.171715E-01  -0.142322E-01
  -0.113749E-01  -0.913553E-02  -0.834375E-02  -0.985584E-02  -0.142296E-01
  -0.214448E-01  -0.307641E-01  -0.407894E-01  -0.497142E-01  -0.557132E-01
  -0.573662E-01  -0.540024E-01  -0.307383E-03   0.612828E-02   0.111721E-01
   0.139356E-01   0.139532E-01   0.112857E-01   0.649312E-02   0.490306E-03
  -0.566481E-02  -0.109901E-01  -0.147461E-01  -0.165143E-01  -0.161823E-01
  -0.138599E-01  -0.976961E-02  -0.415733E-02   0.274416E-02   0.106913E-01
   0.193630E-01   0.282873E-01   0.368029E-01   0.440847E-01   0.492432E-01
   0.514797E-01   0.502590E-01   0.454529E-01   0.374121E-01   0.269417E-01
   0.151838E-01   0.342956E-02  -0.709405E-02  -0.154191E-01  -0.209734E-01
  -0.236383E-01  -0.237253E-01  -0.218882E-01  -0.189936E-01  -0.159787E-01
  -0.137153E-01  -0.128951E-01  -0.139406E-01  -0.169460E-01  -0.216521E-01
  -0.274595E-01  -0.334912E-01  -0.387066E-01  -0.420638E-01  -0.427110E-01
  -0.401758E-01  -0.345096E-01  -0.263453E-01  -0.168395E-01  -0.749315E-02
   0.126889E-03   0.471332E-02   0.552064E-02   0.257176E-02  -0.328827E-02
  -0.105170E-01  -0.171623E-01  -0.212586E-01  -0.212461E-01  -0.163213E-01
  -0.663433E-02   0.671317E-02   0.218763E-01   0.366360E-01   0.488484E-01
   0.568735E-01   0.598864E-01   0.580027E-01   0.521910E-01   0.439979E-01
   0.351543E-01   0.271582E-01   0.209354E-01   0.166598E-01   0.137722E-01
   0.111910E-01   0.765622E-02   0.211860E-02  -0.592915E-02  -0.162642E-01
  -0.279385E-01  -0.394760E-01  -0.492124E-01  -0.556886E-01  -0.579975E-01
  -0.559941E-01  -0.503160E-01  -0.422134E-01  -0.332360E-01  -0.248632E-01
  -0.181793E-01  -0.136767E-01  -0.112362E-01  -0.102801E-01  -0.100451E-01
  -0.988648E-02  -0.952104E-02  -0.913150E-02  -0.930186E-02  -0.108029E-01
  -0.142942E-01  -0.200360E-01  -0.277023E-01  -0.363580E-01  -0.446157E-01
  -0.509333E-01  -0.539721E-01  -0.529175E-01   0.685024E-02   0.147461E-01
   0.202916E-01   0.224353E-01   0.207118E-01   0.153550E-01   0.724844E-02
  -0.227113E-02  -0.116975E-01  -0.196507E-01  -0.251102E-01  -0.275364E-01
  -0.268680E-01  -0.234187E-01  -0.177216E-01  -0.103782E-01  -0.195666E-02
   0.704223E-02   0.161583E-01   0.249173E-01   0.327869E-01   0.391776E-01
   0.435007E-01   0.452733E-01   0.442391E-01   0.404634E-01   0.343683E-01
   0.266885E-01   0.183534E-01   0.103236E-01   0.342075E-02  -0.180710E-02
  -0.515601E-02  -0.676172E-02  -0.703116E-02  -0.653451E-02  -0.588826E-02
  -0.565476E-02  -0.627239E-02  -0.801677E-02  -0.109845E-01  -0.150876E-01
  -0.200531E-01  -0.254282E-01  -0.306043E-01  -0.348711E-01  -0.375111E-01
  -0.379288E-01  -0.357949E-01  -0.311697E-01  -0.245672E-01  -0.169255E-01
  -0.947215E-02  -0.349652E-02  -0.740630E-04   0.196784E-03  -0.262323E-02
  -0.776702E-02  -0.138739E-01  -0.192487E-01  -0.222148E-01  -0.214848E-01
  -0.164588E-01  -0.738070E-02   0.469067E-02   0.180918E-01   0.308989E-01
   0.413281E-01   0.480968E-01   0.506631E-01   0.492880E-01   0.449111E-01
   0.388713E-01   0.325481E-01   0.270101E-01   0.227618E-01   0.196492E-01
   0.169467E-01   0.136026E-01   0.857674E-02   0.118481E-02  -0.864346E-02
  -0.202609E-01  -0.323856E-01  -0.433549E-01  -0.514889E-01  -0.554770E-01
  -0.546897E-01  -0.493370E-01  -0.404342E-01  -0.295806E-01  -0.186076E-01
  -0.918407E-02  -0.247652E-02   0.105161E-02   0.165708E-02   0.153165E-03
  -0.238313E-02  -0.494833E-02  -0.689976E-02  -0.811464E-02  -0.898078E-02
  -0.102273E-01  -0.126488E-01  -0.168071E-01  -0.227978E-01  -0.301506E-01
  -0.378922E-01  -0.447537E-01  -0.494628E-01  -0.510395E-01   0.979594E-02
   0.186008E-01   0.243377E-01   0.258363E-01   0.226476E-01   0.151647E-01
   0.454967E-02  -0.750959E-02  -0.191484E-01  -0.286880E-01  -0.349251E-01
  -0.372862E-01  -0.358283E-01  -0.311084E-01  -0.239771E-01  -0.153640E-01
  -0.611159E-02   0.311024E-02   0.118084E-01   0.196173E-01   0.262359E-01
   0.313883E-01   0.348295E-01   0.363932E-01   0.360589E-01   0.340054E-01
   0.306205E-01   0.264526E-01   0.221111E-01   0.181416E-01   0.149120E-01
   0.125439E-01   0.109088E-01   0.968810E-02   0.847690E-02   0.689730E-02
   0.468925E-02   0.175490E-02  -0.184822E-02  -0.595252E-02  -0.103396E-01
  -0.147877E-01  -0.190894E-01  -0.230400E-01  -0.264091E-01  -0.289212E-01
  -0.302670E-01  -0.301590E-01  -0.284221E-01  -0.250959E-01  -0.205086E-01
  -0.152886E-01  -0.102890E-01  -0.643062E-02  -0.449039E-02  -0.488986E-02
  -0.754177E-02  -0.118059E-01  -0.165787E-01  -0.205075E-01  -0.222831E-01
  -0.209434E-01  -0.161109E-01  -0.810111E-02   0.212761E-02   0.131758E-01
   0.235073E-01   0.317827E-01   0.371381E-01   0.393416E-01   0.387898E-01
   0.363477E-01   0.330770E-01   0.299238E-01   0.274503E-01   0.256793E-01
   0.240957E-01   0.218049E-01   0.178093E-01   0.113319E-01   0.210248E-02
  -0.946954E-02  -0.222881E-01  -0.347380E-01  -0.449947E-01  -0.514076E-01
  -0.528668E-01  -0.490671E-01  -0.406024E-01  -0.288654E-01  -0.157733E-01
  -0.338047E-02   0.653204E-02   0.127951E-01   0.150417E-01   0.137077E-01
   0.984949E-02   0.483013E-02  -0.443191E-04  -0.384539E-02  -0.622083E-02
  -0.742658E-02  -0.819188E-02  -0.946048E-02  -0.120824E-01  -0.165405E-01
  -0.227832E-01  -0.302040E-01  -0.377670E-01  -0.442393E-01  -0.484649E-01
   0.795235E-02   0.169503E-01   0.225198E-01   0.234245E-01   0.192383E-01
   0.104698E-01  -0.152724E-02  -0.148347E-01  -0.273670E-01  -0.372835E-01
  -0.433179E-01  -0.449517E-01  -0.424085E-01  -0.364930E-01  -0.283355E-01
  -0.191191E-01  -0.986074E-02  -0.128632E-02   0.618982E-02   0.124071E-01
   0.173642E-01   0.211313E-01   0.237996E-01   0.254740E-01   0.262940E-01
   0.264583E-01   0.262236E-01   0.258686E-01   0.256245E-01   0.255985E-01
   0.257188E-01   0.257286E-01   0.252397E-01   0.238366E-01   0.212016E-01
   0.172215E-01   0.120436E-01   0.605805E-02  -0.186107E-03  -0.610812E-02
  -0.112253E-01  -0.152462E-01  -0.181006E-01  -0.199023E-01  -0.208621E-01
  -0.211882E-01  -0.210098E-01  -0.203549E-01  -0.191868E-01  -0.174862E-01
  -0.153410E-01  -0.130057E-01  -0.108966E-01  -0.951252E-02  -0.929822E-02
  -0.104878E-01  -0.129807E-01  -0.162962E-01  -0.196317E-01  -0.220210E-01
  -0.225577E-01  -0.206235E-01  -0.160607E-01  -0.923570E-02  -0.971870E-03
   0.763465E-02   0.154703E-01   0.216623E-01   0.257708E-01   0.278613E-01
   0.284376E-01   0.282540E-01   0.280565E-01   0.283272E-01   0.291020E-01
   0.299180E-01   0.299093E-01   0.280331E-01   0.233716E-01   0.154340E-01
   0.437925E-02  -0.890293E-02  -0.228823E-01  -0.356389E-01  -0.452240E-01
  -0.500546E-01  -0.492520E-01  -0.428480E-01  -0.318088E-01  -0.178668E-01
  -0.319474E-02   0.100084E-01   0.199314E-01   0.254742E-01   0.264128E-01
   0.233738E-01   0.176288E-01   0.107626E-01   0.429299E-02  -0.666750E-03
  -0.362821E-02  -0.478406E-02  -0.489530E-02  -0.504458E-02  -0.632180E-02
  -0.952116E-02  -0.149222E-01  -0.222033E-01  -0.305011E-01  -0.385931E-01
  -0.451528E-01   0.157633E-02   0.100018E-01   0.150632E-01   0.155151E-01
   0.109499E-01   0.192512E-02  -0.101338E-01  -0.232336E-01  -0.352363E-01
  -0.442979E-01  -0.492151E-01  -0.496034E-01  -0.458767E-01  -0.390564E-01
  -0.304740E-01  -0.214553E-01  -0.130649E-01  -0.596113E-02  -0.375915E-03
   0.380515E-02   0.690850E-02   0.933492E-02   0.114568E-01   0.135658E-01
   0.158641E-01   0.184749E-01   0.214490E-01   0.247525E-01   0.282366E-01
   0.316093E-01   0.344319E-01   0.361634E-01   0.362553E-01   0.342825E-01
   0.300754E-01   0.238120E-01   0.160351E-01   0.757817E-02  -0.587593E-03
  -0.754959E-02  -0.126417E-01  -0.155724E-01  -0.164596E-01  -0.157642E-01
  -0.141456E-01  -0.122835E-01  -0.107196E-01  -0.976178E-02  -0.947250E-02
  -0.973416E-02  -0.103593E-01  -0.112003E-01  -0.122174E-01  -0.134796E-01
  -0.151004E-01  -0.171361E-01  -0.194866E-01  -0.218441E-01  -0.237154E-01
  -0.245222E-01  -0.237516E-01  -0.211131E-01  -0.166502E-01  -0.107646E-01
  -0.413976E-02   0.242156E-02   0.820118E-02   0.127516E-01   0.160068E-01
   0.182801E-01   0.201442E-01   0.222226E-01   0.249497E-01   0.283711E-01
   0.320433E-01   0.350748E-01   0.363049E-01   0.345875E-01   0.291100E-01
   0.196689E-01   0.682864E-02  -0.808403E-02  -0.231603E-01  -0.362332E-01
  -0.452800E-01  -0.488183E-01  -0.462097E-01  -0.378047E-01  -0.248957E-01
  -0.948545E-02   0.608185E-02   0.195511E-01   0.291601E-01   0.339344E-01
   0.338164E-01   0.296064E-01   0.227335E-01   0.149117E-01   0.775768E-02
   0.245343E-02  -0.475369E-03  -0.122193E-02  -0.595542E-03   0.216565E-03
  -0.361066E-04  -0.234984E-02  -0.721693E-02  -0.144960E-01  -0.234250E-01
  -0.327677E-01  -0.410537E-01  -0.824503E-02  -0.108377E-02   0.321101E-02
   0.343899E-02  -0.803351E-03  -0.899030E-02  -0.197612E-01  -0.312182E-01
  -0.413492E-01  -0.484654E-01  -0.515431E-01  -0.503900E-01  -0.456057E-01
  -0.383648E-01  -0.300921E-01  -0.221223E-01  -0.154307E-01  -0.104899E-01
  -0.726664E-02  -0.533586E-02  -0.405759E-02  -0.276047E-02  -0.884448E-03
   0.193939E-02   0.586865E-02   0.108674E-01   0.167350E-01   0.231276E-01
   0.295679E-01   0.354572E-01   0.401099E-01   0.428265E-01   0.430087E-01
   0.402980E-01   0.347018E-01   0.266663E-01   0.170592E-01   0.705238E-02
  -0.208227E-02  -0.921826E-02  -0.136022E-01  -0.150045E-01  -0.137522E-01
  -0.106351E-01  -0.671113E-02  -0.306198E-02  -0.565304E-03   0.261292E-03
  -0.689133E-03  -0.316813E-02  -0.670332E-02  -0.107570E-01  -0.148611E-01
  -0.186904E-01  -0.220640E-01  -0.248883E-01  -0.270772E-01  -0.284907E-01
  -0.289209E-01  -0.281366E-01  -0.259703E-01  -0.224133E-01  -0.176777E-01
  -0.121928E-01  -0.652584E-02  -0.124248E-02   0.325145E-02   0.683571E-02
   0.972193E-02   0.123948E-01   0.154541E-01   0.193954E-01   0.243906E-01
   0.301352E-01   0.358169E-01   0.402287E-01   0.420128E-01   0.399838E-01
   0.334554E-01   0.224882E-01   0.799082E-02  -0.835845E-02  -0.243659E-01
  -0.377022E-01  -0.463318E-01  -0.489011E-01  -0.450030E-01  -0.352629E-01
  -0.212272E-01  -0.507843E-02   0.107645E-01   0.240797E-01   0.332237E-01
   0.373873E-01   0.366806E-01   0.320379E-01   0.249679E-01   0.172068E-01
   0.103481E-01   0.552421E-02   0.320347E-02   0.313866E-02   0.447118E-02
   0.596323E-02   0.630468E-02   0.442776E-02  -0.236386E-03  -0.761087E-02
  -0.169627E-01  -0.270273E-01  -0.362374E-01  -0.197487E-01  -0.143630E-01
  -0.109668E-01  -0.106707E-01  -0.138945E-01  -0.202292E-01  -0.285142E-01
  -0.371108E-01  -0.442971E-01  -0.486781E-01  -0.495001E-01  -0.467925E-01
  -0.413069E-01  -0.342831E-01  -0.271139E-01  -0.210038E-01  -0.167103E-01
  -0.144219E-01  -0.137897E-01  -0.140802E-01  -0.143938E-01  -0.138830E-01
  -0.119183E-01  -0.817404E-02  -0.263780E-02   0.443274E-02   0.125741E-01
   0.211764E-01   0.295285E-01   0.368564E-01   0.423737E-01   0.453606E-01
   0.452744E-01   0.418773E-01   0.353474E-01   0.263312E-01   0.159048E-01
   0.543116E-02  -0.366974E-02  -0.101913E-01  -0.133870E-01  -0.131306E-01
  -0.994373E-02  -0.488140E-02   0.699784E-03   0.543220E-02   0.821495E-02
   0.841222E-02   0.593044E-02   0.116707E-02  -0.514112E-02  -0.121182E-01
  -0.189391E-01  -0.249610E-01  -0.297750E-01  -0.331821E-01  -0.351239E-01
  -0.356072E-01  -0.346575E-01  -0.323175E-01  -0.286845E-01  -0.239610E-01
  -0.184847E-01  -0.127107E-01  -0.713517E-02  -0.217731E-02   0.194528E-02
   0.530204E-02   0.825563E-02   0.113707E-01   0.152370E-01   0.202491E-01
   0.264050E-01   0.331865E-01   0.395724E-01   0.441969E-01   0.456301E-01
   0.427212E-01   0.349225E-01   0.225104E-01   0.664344E-02  -0.107704E-01
  -0.273765E-01  -0.407880E-01  -0.490247E-01  -0.508846E-01  -0.461693E-01
  -0.357172E-01  -0.212400E-01  -0.499870E-02   0.106119E-01   0.234865E-01
   0.321569E-01   0.360020E-01   0.352847E-01   0.310209E-01   0.247135E-01
   0.180126E-01   0.123704E-01   0.876000E-02   0.750889E-02   0.827420E-02
   0.101589E-01   0.119394E-01   0.123565E-01   0.104089E-01   0.559151E-02
  -0.196738E-02  -0.114965E-01  -0.216989E-01  -0.309727E-01  -0.307834E-01
  -0.274359E-01  -0.249305E-01  -0.242566E-01  -0.258746E-01  -0.295687E-01
  -0.344948E-01  -0.394087E-01  -0.430085E-01  -0.442926E-01  -0.428294E-01
  -0.388652E-01  -0.332439E-01  -0.271676E-01  -0.218709E-01  -0.183017E-01
  -0.168949E-01  -0.174920E-01  -0.194154E-01  -0.216637E-01  -0.231632E-01
  -0.230068E-01  -0.206211E-01  -0.158378E-01  -0.887142E-02  -0.234879E-03
   0.936774E-02   0.191378E-01   0.282520E-01   0.359089E-01   0.413728E-01
   0.440318E-01   0.434837E-01   0.396367E-01   0.327991E-01   0.237177E-01
   0.135327E-01   0.363348E-02  -0.457077E-02  -0.991962E-02  -0.117480E-01
  -0.100444E-01  -0.547494E-02   0.742690E-03   0.708785E-02   0.120513E-01
   0.144389E-01   0.135925E-01   0.948068E-02   0.264684E-02  -0.595877E-02
  -0.152094E-01  -0.240298E-01  -0.315677E-01  -0.372757E-01  -0.409058E-01
  -0.424406E-01  -0.420027E-01  -0.397807E-01  -0.359951E-01  -0.309055E-01
  -0.248381E-01  -0.182044E-01  -0.114834E-01  -0.515529E-02   0.399844E-03
   0.500945E-02   0.877760E-02   0.120802E-01   0.154688E-01   0.194959E-01
   0.245025E-01   0.304282E-01   0.367084E-01   0.423013E-01   0.458588E-01
   0.460141E-01   0.417219E-01   0.325706E-01   0.189826E-01   0.224511E-02
  -0.156496E-01  -0.323286E-01  -0.454615E-01  -0.531923E-01  -0.544870E-01
  -0.493223E-01  -0.386776E-01  -0.243346E-01  -0.853160E-02   0.645301E-02
   0.187015E-01   0.269638E-01   0.308163E-01   0.306514E-01   0.275122E-01
   0.228163E-01   0.180303E-01   0.143629E-01   0.125341E-01   0.126606E-01
   0.142722E-01   0.164489E-01   0.180461E-01   0.179619E-01   0.153928E-01
   0.100301E-01   0.216077E-02  -0.734638E-02  -0.171659E-01  -0.257306E-01
  -0.391834E-01  -0.378689E-01  -0.361266E-01  -0.348093E-01  -0.344404E-01
  -0.350557E-01  -0.362100E-01  -0.371435E-01  -0.370523E-01  -0.353762E-01
  -0.320117E-01  -0.273825E-01  -0.223454E-01  -0.179598E-01  -0.151901E-01
  -0.146297E-01  -0.163259E-01  -0.197523E-01  -0.239318E-01  -0.276687E-01
  -0.298224E-01  -0.295475E-01  -0.264439E-01  -0.205923E-01  -0.124853E-01
  -0.289165E-02   0.729603E-02   0.171884E-01   0.259799E-01   0.329846E-01
   0.376495E-01   0.395721E-01   0.385420E-01   0.346061E-01   0.281357E-01
   0.198614E-01   0.108385E-01   0.232567E-02  -0.441706E-02  -0.837355E-02
  -0.900098E-02  -0.638052E-02  -0.124053E-02   0.516526E-02   0.113031E-01
   0.156725E-01   0.171122E-01   0.150251E-01   0.947066E-02   0.111062E-02
  -0.896890E-02  -0.195037E-01  -0.292992E-01  -0.374191E-01  -0.432803E-01
  -0.466485E-01  -0.475612E-01  -0.462208E-01  -0.429007E-01  -0.378936E-01
  -0.315085E-01  -0.240986E-01  -0.160893E-01  -0.797580E-02  -0.273170E-03
   0.657534E-02   0.123037E-01   0.169020E-01   0.206299E-01   0.239435E-01
   0.273424E-01   0.311721E-01   0.354405E-01   0.397085E-01   0.431027E-01
   0.444645E-01   0.426131E-01   0.366638E-01   0.263210E-01   0.120651E-01
  -0.482279E-02  -0.224208E-01  -0.384822E-01  -0.508432E-01  -0.578328E-01
  -0.585916E-01  -0.532304E-01  -0.427941E-01  -0.290424E-01  -0.140990E-01
  -0.482477E-04   0.114350E-01   0.193471E-01   0.234636E-01   0.242826E-01
   0.228289E-01   0.203716E-01   0.181190E-01   0.169570E-01   0.172788E-01
   0.189344E-01   0.212995E-01   0.234428E-01   0.243517E-01   0.231711E-01
   0.194075E-01   0.130638E-01   0.467924E-02  -0.472895E-02  -0.138131E-01
  -0.211059E-01  -0.431569E-01  -0.436328E-01  -0.424526E-01  -0.403332E-01
  -0.378779E-01  -0.354050E-01  -0.329068E-01  -0.301414E-01  -0.268197E-01
  -0.228133E-01  -0.183059E-01  -0.138287E-01  -0.101618E-01  -0.812656E-02
  -0.833395E-02  -0.109670E-01  -0.156686E-01  -0.215719E-01  -0.274685E-01
  -0.320679E-01  -0.342772E-01  -0.334248E-01  -0.293756E-01  -0.225164E-01
  -0.136303E-01  -0.370863E-02   0.624220E-02   0.153476E-01   0.229401E-01
   0.285660E-01   0.319504E-01   0.329586E-01   0.315839E-01   0.279732E-01
   0.224777E-01   0.156947E-01   0.846339E-02   0.178676E-02  -0.332266E-02
  -0.604699E-02  -0.596579E-02  -0.319763E-02   0.156928E-02   0.717968E-02
   0.122323E-01   0.153698E-01   0.155667E-01   0.123432E-01   0.585224E-02
  -0.317728E-02  -0.136194E-01  -0.241986E-01  -0.337384E-01  -0.413480E-01
  -0.465110E-01  -0.490692E-01  -0.491294E-01  -0.469397E-01  -0.427826E-01
  -0.369205E-01  -0.296013E-01  -0.211074E-01  -0.118123E-01  -0.220824E-02
   0.712331E-02   0.155966E-01   0.227411E-01   0.283123E-01   0.323494E-01
   0.351497E-01   0.371544E-01   0.387720E-01   0.401932E-01   0.412569E-01
   0.414189E-01   0.398499E-01   0.356486E-01   0.281192E-01   0.170426E-01
   0.286010E-02  -0.132882E-01  -0.296954E-01  -0.443701E-01  -0.554069E-01
  -0.613625E-01  -0.615459E-01  -0.561551E-01  -0.462287E-01  -0.334241E-01
  -0.196764E-01  -0.681853E-02   0.375358E-02   0.112979E-01   0.157865E-01
   0.178062E-01   0.183356E-01   0.184573E-01   0.190753E-01   0.207012E-01
   0.233499E-01   0.265601E-01   0.295267E-01   0.313063E-01   0.310496E-01
   0.282105E-01   0.226905E-01   0.148943E-01   0.569102E-02  -0.370937E-02
  -0.119390E-01  -0.176826E-01  -0.416100E-01  -0.434624E-01  -0.426293E-01
  -0.397051E-01  -0.353801E-01  -0.302554E-01  -0.247495E-01  -0.191126E-01
  -0.135255E-01  -0.822642E-02  -0.360413E-02  -0.206003E-03   0.135389E-02
   0.565052E-03  -0.278571E-02  -0.846522E-02  -0.157477E-01  -0.234997E-01
  -0.303831E-01  -0.351271E-01  -0.367959E-01  -0.349804E-01  -0.298648E-01
  -0.221545E-01  -0.128946E-01  -0.323406E-02   0.579675E-02   0.134382E-01
   0.192564E-01   0.231059E-01   0.250361E-01   0.251888E-01   0.237311E-01
   0.208466E-01   0.167775E-01   0.118878E-01   0.670423E-02   0.189727E-02
  -0.181247E-02  -0.380879E-02  -0.375331E-02  -0.172212E-02   0.174588E-02
   0.571729E-02   0.904343E-02   0.106098E-01   0.959191E-02   0.564861E-02
  -0.999165E-03  -0.962365E-02  -0.191611E-01  -0.284471E-01  -0.364500E-01
  -0.424405E-01  -0.460594E-01  -0.472796E-01  -0.462915E-01  -0.433617E-01
  -0.387196E-01  -0.325105E-01  -0.248246E-01  -0.157833E-01  -0.564042E-02
   0.514987E-02   0.159351E-01   0.259465E-01   0.344420E-01   0.408654E-01
   0.449686E-01   0.468503E-01   0.468942E-01   0.456177E-01   0.434792E-01
   0.407025E-01   0.371829E-01   0.325088E-01   0.261057E-01   0.174634E-01
   0.638424E-02  -0.682570E-02  -0.212853E-01  -0.356203E-01  -0.481902E-01
  -0.574075E-01  -0.620734E-01  -0.616431E-01  -0.563522E-01  -0.471698E-01
  -0.355896E-01  -0.233095E-01  -0.118793E-01  -0.240131E-02   0.464672E-02
   0.942952E-02   0.126174E-01   0.151368E-01   0.178761E-01   0.214219E-01
   0.258896E-01   0.308853E-01   0.356021E-01   0.390221E-01   0.401716E-01
   0.383677E-01   0.334018E-01   0.256211E-01   0.158958E-01   0.548493E-02
  -0.416841E-02  -0.116688E-01  -0.158834E-01  -0.343328E-01  -0.370620E-01
  -0.364023E-01  -0.328476E-01  -0.271701E-01  -0.202217E-01  -0.127896E-01
  -0.553547E-02   0.989237E-03   0.629010E-02   0.988551E-02   0.113131E-01
   0.102020E-01   0.639451E-02   0.740200E-04  -0.815613E-02  -0.172874E-01
  -0.260333E-01  -0.330516E-01  -0.372084E-01  -0.378178E-01  -0.347874E-01
  -0.286299E-01  -0.203355E-01  -0.111413E-01  -0.226263E-02   0.534248E-02
   0.111148E-01   0.149149E-01   0.169338E-01   0.175372E-01   0.171029E-01
   0.159062E-01   0.140864E-01   0.116948E-01   0.879045E-02   0.553725E-02
   0.225203E-02  -0.624627E-03  -0.263371E-02  -0.344664E-02  -0.300542E-02
  -0.160000E-02   0.153371E-03   0.143748E-02   0.143343E-02  -0.462322E-03
  -0.446719E-02  -0.103400E-01  -0.174290E-01  -0.248260E-01  -0.315791E-01
  -0.369006E-01  -0.403095E-01  -0.416713E-01  -0.411316E-01  -0.389771E-01
  -0.354779E-01  -0.307695E-01  -0.248199E-01  -0.174897E-01  -0.866623E-02
   0.158194E-02   0.128874E-01   0.245538E-01   0.356340E-01   0.451003E-01
   0.520601E-01   0.559525E-01   0.566628E-01   0.545198E-01   0.501731E-01
   0.443878E-01   0.378211E-01   0.308497E-01   0.235046E-01   0.155348E-01
   0.658044E-02  -0.359889E-02  -0.149149E-01  -0.268316E-01  -0.383816E-01
  -0.483240E-01  -0.554061E-01  -0.586591E-01  -0.576460E-01  -0.525897E-01
  -0.443415E-01  -0.341950E-01  -0.235922E-01  -0.137980E-01  -0.562970E-02
   0.688981E-03   0.551189E-02   0.960032E-02   0.138468E-01   0.189690E-01
   0.252557E-01   0.324341E-01   0.396919E-01   0.458499E-01   0.496402E-01
   0.500203E-01   0.464467E-01   0.390410E-01   0.286117E-01   0.165292E-01
   0.448585E-02  -0.580415E-02  -0.128975E-01  -0.158496E-01  -0.220086E-01
  -0.251125E-01  -0.245307E-01  -0.206815E-01  -0.144008E-01  -0.673136E-02
   0.126661E-02   0.864290E-02   0.146145E-01   0.185711E-01   0.200649E-01
   0.188160E-01   0.147524E-01   0.807484E-02  -0.683647E-03  -0.106429E-01
  -0.206388E-01  -0.293746E-01  -0.356396E-01  -0.385468E-01  -0.377261E-01
  -0.334164E-01  -0.264215E-01  -0.179373E-01  -0.928847E-02  -0.164632E-02
   0.419888E-02   0.795247E-02   0.979267E-02   0.102272E-01   0.988134E-02
   0.928614E-02   0.873252E-02   0.822965E-02   0.757102E-02   0.647432E-02
   0.473872E-02   0.235946E-02  -0.442144E-03  -0.328368E-02  -0.575679E-02
  -0.758211E-02  -0.872590E-02  -0.943305E-02  -0.101605E-01  -0.114300E-01
  -0.136480E-01  -0.169531E-01  -0.211437E-01  -0.257121E-01  -0.299748E-01
  -0.332575E-01  -0.350737E-01  -0.352376E-01  -0.338744E-01  -0.313261E-01
  -0.279875E-01  -0.241313E-01  -0.197862E-01  -0.147165E-01  -0.851556E-02
  -0.787881E-03   0.863820E-02   0.195397E-01   0.312321E-01   0.426380E-01
   0.524826E-01   0.595643E-01   0.630254E-01   0.625451E-01   0.583975E-01
   0.513584E-01   0.424886E-01   0.328594E-01   0.233007E-01   0.142461E-01
   0.571609E-02  -0.255945E-02  -0.109269E-01  -0.195733E-01  -0.283503E-01
  -0.367175E-01  -0.438284E-01  -0.487347E-01  -0.506511E-01  -0.491956E-01
  -0.445320E-01  -0.373644E-01  -0.287798E-01  -0.199792E-01  -0.119724E-01
  -0.532446E-02  -0.289401E-04   0.445280E-02   0.899240E-02   0.144890E-01
   0.215414E-01   0.301918E-01   0.398149E-01   0.491909E-01   0.567507E-01
   0.609346E-01   0.605765E-01   0.552172E-01   0.452673E-01   0.319787E-01
   0.172288E-01   0.316954E-02  -0.817778E-02  -0.152895E-01  -0.173896E-01
  -0.604301E-02  -0.908318E-02  -0.857223E-02  -0.487531E-02   0.113787E-02
   0.831331E-02   0.154384E-01   0.214228E-01   0.254106E-01   0.268270E-01
   0.253819E-01   0.210597E-01   0.141149E-01   0.507525E-02  -0.526281E-02
  -0.158723E-01  -0.255882E-01  -0.332597E-01  -0.379416E-01  -0.390843E-01
  -0.366680E-01  -0.312369E-01  -0.238075E-01  -0.156653E-01  -0.809235E-02
  -0.209653E-02   0.178738E-02   0.356993E-02   0.373502E-02   0.304698E-02
   0.229559E-02   0.205490E-02   0.252601E-02   0.350628E-02   0.448747E-02
   0.484509E-02   0.405444E-02   0.186317E-02  -0.163279E-02  -0.602909E-02
  -0.107490E-01  -0.152250E-01  -0.190617E-01  -0.221260E-01  -0.245371E-01
  -0.265643E-01  -0.284756E-01  -0.303936E-01  -0.322145E-01  -0.336215E-01
  -0.341883E-01  -0.335366E-01  -0.314876E-01  -0.281512E-01  -0.239122E-01
  -0.193126E-01  -0.148652E-01  -0.108608E-01  -0.723810E-02  -0.357022E-02
   0.815915E-03   0.661477E-02   0.142757E-01   0.237783E-01   0.345240E-01
   0.453890E-01   0.549342E-01   0.617202E-01   0.646448E-01   0.632058E-01
   0.576181E-01   0.487495E-01   0.378968E-01   0.264652E-01   0.156458E-01
   0.617879E-02  -0.173278E-02  -0.834430E-02  -0.141600E-01  -0.196661E-01
  -0.250947E-01  -0.302960E-01  -0.347572E-01  -0.377616E-01  -0.386326E-01
  -0.369817E-01  -0.328762E-01  -0.268664E-01  -0.198573E-01  -0.128579E-01
  -0.668371E-02  -0.170479E-02   0.227821E-02   0.598173E-02   0.104155E-01
   0.165429E-01   0.249205E-01   0.354209E-01   0.471279E-01   0.584457E-01
   0.674099E-01   0.721282E-01   0.712450E-01   0.643098E-01   0.519537E-01
   0.358237E-01   0.182847E-01   0.195755E-02  -0.107985E-01  -0.183380E-01
  -0.200134E-01   0.117426E-01   0.910080E-02   0.947612E-02   0.125399E-01
   0.174268E-01   0.229603E-01   0.279045E-01   0.311821E-01   0.320219E-01
   0.300261E-01   0.251691E-01   0.177557E-01   0.836410E-02  -0.221350E-02
  -0.130320E-01  -0.230680E-01  -0.313198E-01  -0.369354E-01  -0.393532E-01
  -0.384254E-01  -0.344841E-01  -0.283178E-01  -0.210454E-01  -0.139030E-01
  -0.798822E-02  -0.402694E-02  -0.222438E-02  -0.224728E-02  -0.334610E-02
  -0.458744E-02  -0.513318E-02  -0.448789E-02  -0.264365E-02  -0.813346E-04
   0.237048E-02   0.377563E-02   0.335745E-02   0.714336E-03  -0.407690E-02
  -0.104945E-01  -0.177241E-01  -0.248765E-01  -0.312002E-01  -0.362247E-01
  -0.397975E-01  -0.420146E-01  -0.430838E-01  -0.431764E-01  -0.423287E-01
  -0.404297E-01  -0.372987E-01  -0.328204E-01  -0.270797E-01  -0.204369E-01
  -0.135023E-01  -0.700323E-02  -0.157902E-02   0.243084E-02   0.513150E-02
   0.709038E-02   0.920585E-02   0.124522E-01   0.175689E-01   0.247861E-01
   0.336722E-01   0.431609E-01   0.517612E-01   0.579000E-01   0.603078E-01
   0.583397E-01   0.521425E-01   0.426202E-01   0.312074E-01   0.195178E-01
   0.896471E-02   0.462503E-03  -0.571433E-02  -0.988170E-02  -0.127337E-01
  -0.150416E-01  -0.173627E-01  -0.198497E-01  -0.222186E-01  -0.238765E-01
  -0.241641E-01  -0.226238E-01  -0.192028E-01  -0.143156E-01  -0.873964E-02
  -0.337177E-02   0.107847E-02   0.435848E-02   0.680982E-02   0.931526E-02
   0.130537E-01   0.191217E-01   0.281261E-01   0.398685E-01   0.532253E-01
   0.662769E-01   0.766741E-01   0.821600E-01   0.811226E-01   0.730331E-01
   0.586551E-01   0.399586E-01   0.197526E-01   0.111732E-02  -0.132283E-01
  -0.214727E-01  -0.230439E-01   0.294766E-01   0.274507E-01   0.275894E-01
   0.295918E-01   0.326378E-01   0.356144E-01   0.373823E-01   0.370148E-01
   0.339619E-01   0.281178E-01   0.197976E-01   0.965263E-02  -0.144609E-02
  -0.125260E-01  -0.226199E-01  -0.308598E-01  -0.365614E-01  -0.393043E-01
  -0.390013E-01  -0.359397E-01  -0.307748E-01  -0.244544E-01  -0.180729E-01
  -0.126714E-01  -0.902544E-02  -0.747301E-02  -0.783440E-02  -0.945666E-02
  -0.113827E-01  -0.126095E-01  -0.123697E-01  -0.103607E-01  -0.685469E-02
  -0.265408E-02   0.109923E-02   0.321098E-02   0.274005E-02  -0.761738E-03
  -0.713962E-02  -0.156817E-01  -0.253007E-01  -0.347938E-01  -0.431018E-01
  -0.494964E-01  -0.536492E-01  -0.555791E-01  -0.555133E-01  -0.537226E-01
  -0.503981E-01  -0.456113E-01  -0.393711E-01  -0.317458E-01  -0.229956E-01
  -0.136497E-01  -0.448280E-02   0.362199E-02   0.989070E-02   0.138916E-01
   0.157032E-01   0.159506E-01   0.156798E-01   0.160906E-01   0.181960E-01
   0.225051E-01   0.288268E-01   0.362601E-01   0.433868E-01   0.486201E-01
   0.506160E-01   0.486342E-01   0.427443E-01   0.338182E-01   0.233118E-01
   0.128966E-01   0.404815E-02  -0.229305E-02  -0.589412E-02  -0.719500E-02
  -0.708602E-02  -0.657454E-02  -0.644777E-02  -0.703669E-02  -0.815090E-02
  -0.919766E-02  -0.943877E-02  -0.829393E-02  -0.558437E-02  -0.162977E-02
   0.284055E-02   0.693906E-02   0.995487E-02   0.116600E-01   0.124776E-01
   0.134392E-01   0.159223E-01   0.212284E-01   0.301152E-01   0.424247E-01
   0.569269E-01   0.714510E-01   0.832935E-01   0.898175E-01   0.890964E-01
   0.804371E-01   0.646377E-01   0.439020E-01   0.214181E-01   0.696183E-03
  -0.151773E-01  -0.241862E-01  -0.257755E-01   0.455720E-01   0.442689E-01
   0.440764E-01   0.447201E-01   0.454621E-01   0.453239E-01   0.433578E-01
   0.388933E-01   0.316996E-01   0.220380E-01   0.106040E-01  -0.161021E-02
  -0.134916E-01  -0.239793E-01  -0.322049E-01  -0.375883E-01  -0.398877E-01
  -0.392121E-01  -0.360026E-01  -0.309841E-01  -0.250835E-01  -0.193112E-01
  -0.146111E-01  -0.116966E-01  -0.109037E-01  -0.121012E-01  -0.146919E-01
  -0.177233E-01  -0.200964E-01  -0.208341E-01  -0.193442E-01  -0.156075E-01
  -0.102343E-01  -0.436356E-02   0.579726E-03   0.320996E-02   0.250903E-02
  -0.192948E-02  -0.980337E-02  -0.201754E-01  -0.316931E-01  -0.428896E-01
  -0.524829E-01  -0.595914E-01  -0.638189E-01  -0.652000E-01  -0.640449E-01
  -0.607484E-01  -0.556366E-01  -0.489034E-01  -0.406538E-01  -0.310268E-01
  -0.203409E-01  -0.918968E-02   0.156424E-02   0.109189E-01   0.179579E-01
   0.221058E-01   0.233286E-01   0.222038E-01   0.198200E-01   0.175186E-01
   0.165401E-01   0.176758E-01   0.210283E-01   0.259570E-01   0.312364E-01
   0.353862E-01   0.370853E-01   0.355503E-01   0.307679E-01   0.235132E-01
   0.151464E-01   0.724801E-02   0.119850E-02  -0.217392E-02  -0.277617E-02
  -0.121422E-02   0.144471E-02   0.403306E-02   0.565218E-02   0.593445E-02
   0.511857E-02   0.391894E-02   0.323673E-02   0.381183E-02   0.593520E-02
   0.932237E-02   0.131977E-01   0.165692E-01   0.186100E-01   0.190184E-01
   0.182329E-01   0.174103E-01   0.181499E-01   0.220238E-01   0.300392E-01
   0.421931E-01   0.572616E-01   0.729125E-01   0.861412E-01   0.939377E-01
   0.940231E-01   0.854639E-01   0.689957E-01   0.469567E-01   0.228323E-01
   0.511695E-03  -0.165624E-01  -0.261425E-01  -0.276365E-01   0.589491E-01
   0.583829E-01   0.578084E-01   0.569813E-01   0.552719E-01   0.518827E-01
   0.461163E-01   0.376175E-01   0.265246E-01   0.134948E-01  -0.396063E-03
  -0.138465E-01  -0.255631E-01  -0.344815E-01  -0.399290E-01  -0.417092E-01
  -0.401022E-01  -0.357975E-01  -0.297785E-01  -0.231805E-01  -0.171367E-01
  -0.126272E-01  -0.103388E-01  -0.105546E-01  -0.130897E-01  -0.172968E-01
  -0.221551E-01  -0.264460E-01  -0.289927E-01  -0.289227E-01  -0.258938E-01
  -0.202248E-01  -0.128857E-01  -0.533534E-02   0.766916E-03   0.391454E-02
   0.308679E-02  -0.202105E-02  -0.109294E-01  -0.224856E-01  -0.351224E-01
  -0.471955E-01  -0.573073E-01  -0.645362E-01  -0.685181E-01  -0.693761E-01
  -0.675369E-01  -0.635094E-01  -0.577020E-01  -0.503415E-01  -0.415139E-01
  -0.313012E-01  -0.199542E-01  -0.802279E-02   0.362061E-02   0.138930E-01
   0.217278E-01   0.263534E-01   0.275336E-01   0.256851E-01   0.218209E-01
   0.173201E-01   0.135804E-01   0.116507E-01   0.119521E-01   0.141745E-01
   0.173838E-01   0.203135E-01   0.217566E-01   0.209412E-01   0.177750E-01
   0.128860E-01   0.744267E-02   0.280936E-02   0.141728E-03   0.454580E-04
   0.240446E-02   0.643088E-02   0.109211E-01   0.146365E-01   0.166896E-01
   0.168110E-01   0.154140E-01   0.134337E-01   0.119934E-01   0.120058E-01
   0.138423E-01   0.171840E-01   0.211128E-01   0.244232E-01   0.260646E-01
   0.255700E-01   0.233286E-01   0.205940E-01   0.191992E-01   0.210385E-01
   0.274543E-01   0.387061E-01   0.536897E-01   0.700143E-01   0.844487E-01
   0.936441E-01   0.949573E-01   0.871597E-01   0.708373E-01   0.483613E-01
   0.234184E-01   0.206933E-03  -0.175075E-01  -0.272375E-01  -0.283097E-01
   0.691012E-01   0.692136E-01   0.682723E-01   0.660677E-01   0.620894E-01
   0.557348E-01   0.465712E-01   0.345672E-01   0.202272E-01   0.458547E-02
  -0.109373E-01  -0.247810E-01  -0.355330E-01  -0.421888E-01  -0.443304E-01
  -0.421889E-01  -0.365906E-01  -0.288041E-01  -0.203275E-01  -0.126553E-01
  -0.705944E-02  -0.441376E-02  -0.507652E-02  -0.884315E-02  -0.149743E-01
  -0.223009E-01  -0.294015E-01  -0.348356E-01  -0.374039E-01  -0.363912E-01
  -0.317425E-01  -0.241256E-01  -0.148513E-01  -0.565294E-02   0.163961E-02
   0.546503E-02   0.485257E-02  -0.376323E-03  -0.957813E-02  -0.214377E-01
  -0.342612E-01  -0.463359E-01  -0.562641E-01  -0.631870E-01  -0.668491E-01
  -0.675000E-01  -0.656800E-01  -0.619677E-01  -0.567754E-01  -0.502593E-01
  -0.423686E-01  -0.330083E-01  -0.222501E-01  -0.105067E-01   0.140594E-02
   0.123556E-01   0.211194E-01   0.266845E-01   0.285328E-01   0.268161E-01
   0.223566E-01   0.164621E-01   0.106011E-01   0.603028E-02   0.348329E-02
   0.301570E-02   0.405249E-02   0.562368E-02   0.671401E-02   0.661632E-02
   0.517627E-02   0.284933E-02   0.550781E-03  -0.654185E-03   0.793139E-04
   0.306655E-02   0.794870E-02   0.137659E-01   0.192310E-01   0.231217E-01
   0.246672E-01   0.238029E-01   0.212062E-01   0.180935E-01   0.158338E-01
   0.155000E-01   0.174995E-01   0.214106E-01   0.260901E-01   0.300317E-01
   0.318771E-01   0.309211E-01   0.274483E-01   0.227775E-01   0.189729E-01
   0.182806E-01   0.224393E-01   0.320587E-01   0.462592E-01   0.626981E-01
   0.780097E-01   0.885679E-01   0.913839E-01   0.849061E-01   0.695022E-01
   0.474807E-01   0.226273E-01  -0.639091E-03  -0.182844E-01  -0.275935E-01
  -0.277819E-01   0.760013E-01   0.766792E-01   0.754563E-01   0.721600E-01
   0.663898E-01   0.577189E-01   0.459480E-01   0.313277E-01   0.146750E-01
  -0.265947E-02  -0.189746E-01  -0.325122E-01  -0.417902E-01  -0.458970E-01
  -0.446792E-01  -0.387827E-01  -0.295434E-01  -0.187552E-01  -0.836588E-02
  -0.161362E-03   0.450881E-02   0.492390E-02   0.108076E-02  -0.632580E-02
  -0.160224E-01  -0.263583E-01  -0.355625E-01  -0.420255E-01  -0.445683E-01
  -0.426563E-01  -0.365179E-01  -0.271376E-01  -0.161100E-01  -0.537084E-02
   0.315184E-02   0.789941E-02   0.797928E-02   0.332840E-02  -0.529749E-02
  -0.165085E-01  -0.285949E-01  -0.398932E-01  -0.491110E-01  -0.555308E-01
  -0.590459E-01  -0.600313E-01  -0.591004E-01  -0.568306E-01  -0.535473E-01
  -0.492367E-01  -0.436129E-01  -0.363137E-01  -0.271539E-01  -0.163474E-01
  -0.461036E-02   0.689845E-02   0.167978E-01   0.238054E-01   0.270662E-01
   0.263883E-01   0.223084E-01   0.159639E-01   0.880402E-02   0.222515E-02
  -0.276302E-02  -0.574065E-02  -0.689376E-02  -0.684506E-02  -0.636057E-02
  -0.603308E-02  -0.604973E-02  -0.612306E-02  -0.560962E-02  -0.377614E-02
  -0.121840E-03   0.535777E-02   0.120642E-01   0.188960E-01   0.245380E-01
   0.278544E-01   0.282633E-01   0.259654E-01   0.219411E-01   0.176988E-01
   0.148385E-01   0.145569E-01   0.172478E-01   0.223327E-01   0.283895E-01
   0.335616E-01   0.361369E-01   0.351294E-01   0.306806E-01   0.241421E-01
   0.177892E-01   0.142199E-01   0.155955E-01   0.229327E-01   0.356597E-01
   0.515826E-01   0.673034E-01   0.790027E-01   0.833960E-01   0.786124E-01
   0.647574E-01   0.439938E-01   0.201036E-01  -0.237315E-02  -0.192080E-01
  -0.274904E-01  -0.263108E-01   0.798964E-01   0.809860E-01   0.796246E-01
   0.756724E-01   0.688102E-01   0.587356E-01   0.454119E-01   0.292854E-01
   0.113915E-01  -0.669693E-02  -0.230816E-01  -0.358684E-01  -0.435378E-01
  -0.452677E-01  -0.411301E-01  -0.321149E-01  -0.199758E-01  -0.693065E-02
   0.471822E-02   0.129699E-01   0.164445E-01   0.145868E-01   0.772554E-02
  -0.300770E-02  -0.158803E-01  -0.288428E-01  -0.398524E-01  -0.471902E-01
  -0.497275E-01  -0.471051E-01  -0.397946E-01  -0.290266E-01  -0.165912E-01
  -0.453544E-02   0.519148E-02   0.110805E-01   0.123235E-01   0.893455E-02
   0.170333E-02  -0.801199E-02  -0.186031E-01  -0.285639E-01  -0.367896E-01
  -0.427473E-01  -0.464793E-01  -0.484466E-01  -0.492668E-01  -0.494312E-01
  -0.490922E-01  -0.479896E-01  -0.455426E-01  -0.410785E-01  -0.341266E-01
  -0.246817E-01  -0.133450E-01  -0.128966E-02   0.995200E-02   0.188251E-01
   0.241193E-01   0.252602E-01   0.224399E-01   0.165505E-01   0.894028E-02
   0.106794E-02  -0.584193E-02  -0.110419E-01  -0.143383E-01  -0.159907E-01
  -0.164828E-01  -0.162518E-01  -0.154781E-01  -0.140100E-01  -0.114525E-01
  -0.738644E-02  -0.163710E-02   0.551380E-02   0.132627E-01   0.204106E-01
   0.256619E-01   0.280097E-01   0.270895E-01   0.233732E-01   0.181260E-01
   0.131092E-01   0.101017E-01   0.103704E-01   0.142513E-01   0.209802E-01
   0.288442E-01   0.356358E-01   0.392922E-01   0.385424E-01   0.333670E-01
   0.251193E-01   0.162463E-01   0.966322E-02   0.793754E-02   0.125075E-01
   0.231600E-01   0.379331E-01   0.534985E-01   0.659449E-01   0.717692E-01
   0.688173E-01   0.569169E-01   0.380230E-01   0.158184E-01  -0.513999E-02
  -0.205167E-01  -0.272554E-01  -0.243226E-01   0.810649E-01   0.823857E-01
   0.810649E-01   0.769836E-01   0.698585E-01   0.594354E-01   0.457400E-01
   0.292969E-01   0.112368E-01  -0.676001E-02  -0.226906E-01  -0.345819E-01
  -0.408887E-01  -0.408407E-01  -0.346520E-01  -0.235378E-01  -0.953159E-02
   0.486112E-02   0.170996E-01   0.250459E-01   0.273196E-01   0.235082E-01
   0.142038E-01   0.871130E-03  -0.144191E-01  -0.293381E-01  -0.416707E-01
  -0.496517E-01  -0.522226E-01  -0.491727E-01  -0.411481E-01  -0.295290E-01
  -0.161917E-01  -0.319278E-02   0.757375E-02   0.146859E-01   0.174111E-01
   0.157875E-01   0.105500E-01   0.291814E-02  -0.570656E-02  -0.140602E-01
  -0.212740E-01  -0.270051E-01  -0.314082E-01  -0.349623E-01  -0.382053E-01
  -0.414608E-01  -0.446436E-01  -0.472098E-01  -0.482746E-01  -0.468685E-01
  -0.422611E-01  -0.342519E-01  -0.233391E-01  -0.107051E-01   0.198782E-02
   0.129416E-01   0.206163E-01   0.240655E-01   0.231238E-01   0.183976E-01
   0.110707E-01   0.258727E-02  -0.569134E-02  -0.127568E-01  -0.180808E-01
  -0.215793E-01  -0.234466E-01  -0.239362E-01  -0.231779E-01  -0.211032E-01
  -0.175081E-01  -0.122282E-01  -0.535405E-02   0.260646E-02   0.107019E-01
   0.176848E-01   0.223122E-01   0.237171E-01   0.217337E-01   0.170586E-01
   0.111706E-01   0.600084E-02   0.342701E-02   0.472508E-02   0.101428E-01
   0.187351E-01   0.285350E-01   0.370386E-01   0.418873E-01   0.415620E-01
   0.358882E-01   0.261904E-01   0.150287E-01   0.556275E-02   0.703199E-03
   0.227556E-02   0.104347E-01   0.235067E-01   0.383258E-01   0.509974E-01
   0.578998E-01   0.566609E-01   0.468471E-01   0.301676E-01   0.101264E-01
  -0.880348E-02  -0.222739E-01  -0.271449E-01  -0.222738E-01   0.796245E-01
   0.809860E-01   0.798963E-01   0.762387E-01   0.697095E-01   0.600139E-01
   0.471236E-01   0.315089E-01   0.142606E-01  -0.295691E-02  -0.181289E-01
  -0.292517E-01  -0.347483E-01  -0.338370E-01  -0.267591E-01  -0.148039E-01
  -0.117999E-03   0.146635E-01   0.268867E-01   0.343503E-01   0.356855E-01
   0.305723E-01   0.197622E-01   0.491311E-02  -0.117194E-01  -0.276710E-01
  -0.406661E-01  -0.489598E-01  -0.515759E-01  -0.484121E-01  -0.402071E-01
  -0.283814E-01  -0.147820E-01  -0.137245E-02   0.100803E-01   0.182718E-01
   0.225308E-01   0.228652E-01   0.198751E-01   0.145522E-01   0.801298E-02
   0.122907E-02  -0.517857E-02  -0.110277E-01  -0.165230E-01  -0.220797E-01
  -0.280748E-01  -0.346019E-01  -0.413097E-01  -0.473813E-01  -0.516744E-01
  -0.529932E-01  -0.504222E-01  -0.436277E-01  -0.330372E-01  -0.198377E-01
  -0.578156E-02   0.715451E-02   0.171734E-01   0.230190E-01   0.242028E-01
   0.210448E-01   0.145257E-01   0.600579E-02  -0.310329E-02  -0.116206E-01
  -0.187586E-01  -0.241398E-01  -0.276891E-01  -0.294647E-01  -0.295058E-01
  -0.277649E-01  -0.241512E-01  -0.186688E-01  -0.115858E-01  -0.355345E-02
   0.439783E-02   0.110190E-01   0.151365E-01   0.160037E-01   0.135966E-01
   0.874665E-02   0.303598E-02  -0.154735E-02  -0.312239E-02  -0.462841E-03
   0.658115E-02   0.169257E-01   0.284333E-01   0.384103E-01   0.443056E-01
   0.444264E-01   0.384692E-01   0.277009E-01   0.147158E-01   0.281074E-02
  -0.487097E-02  -0.620040E-02  -0.690336E-03   0.102955E-01   0.238285E-01
   0.361396E-01   0.436026E-01   0.437190E-01   0.358399E-01   0.214201E-01
   0.372534E-02  -0.129446E-01  -0.243227E-01  -0.272554E-01  -0.205166E-01
    1
   0.785566E-01   0.797874E-01   0.785566E-01   0.747299E-01   0.679812E-01
   0.579966E-01   0.447323E-01   0.286391E-01   0.107701E-01  -0.727481E-02
  -0.235715E-01  -0.362140E-01  -0.436961E-01  -0.452382E-01  -0.409791E-01
  -0.319864E-01  -0.200805E-01  -0.751337E-02   0.342942E-02   0.108216E-01
   0.134106E-01   0.108014E-01   0.348723E-02  -0.726499E-02  -0.196463E-01
  -0.316102E-01  -0.412022E-01  -0.468667E-01  -0.476901E-01  -0.435469E-01
  -0.351235E-01  -0.238143E-01  -0.114959E-01  -0.211606E-03   0.818335E-02
   0.123520E-01   0.117139E-01   0.653671E-02  -0.214238E-02  -0.127555E-01
  -0.235491E-01  -0.329554E-01  -0.399000E-01  -0.439689E-01  -0.453967E-01
  -0.448839E-01  -0.433020E-01  -0.413755E-01  -0.394368E-01  -0.373302E-01
  -0.344926E-01  -0.301881E-01  -0.238206E-01  -0.152259E-01  -0.484656E-02
   0.627106E-02   0.166675E-01   0.247974E-01   0.294017E-01   0.298174E-01
   0.261339E-01   0.191546E-01   0.101766E-01   0.658544E-03  -0.812263E-02
  -0.153250E-01  -0.206373E-01  -0.242006E-01  -0.263988E-01  -0.276014E-01
  -0.279555E-01  -0.273045E-01  -0.252639E-01  -0.214258E-01  -0.156149E-01
  -0.809625E-02   0.355572E-03   0.857129E-02   0.152685E-01   0.194223E-01
   0.206074E-01   0.191928E-01   0.163081E-01   0.135665E-01   0.126098E-01
   0.146016E-01   0.198230E-01   0.275059E-01   0.359753E-01   0.430817E-01
   0.468170E-01   0.459389E-01   0.404203E-01   0.315739E-01   0.217918E-01
   0.139503E-01   0.106271E-01   0.133455E-01   0.220620E-01   0.350562E-01
   0.492780E-01   0.610784E-01   0.671429E-01   0.653811E-01   0.555294E-01
   0.392961E-01   0.199948E-01   0.175101E-02  -0.115165E-01  -0.170752E-01
  -0.140609E-01   0.797751E-01   0.811022E-01   0.797751E-01   0.756689E-01
   0.684847E-01   0.579517E-01   0.440866E-01   0.274209E-01   0.911024E-02
  -0.912659E-02  -0.252449E-01  -0.372402E-01  -0.435581E-01  -0.434485E-01
  -0.371718E-01  -0.260059E-01  -0.120444E-01   0.216882E-02   0.140935E-01
   0.216387E-01   0.235151E-01   0.194308E-01   0.101044E-01  -0.289368E-02
  -0.174327E-01  -0.311869E-01  -0.420132E-01  -0.482817E-01  -0.491144E-01
  -0.445020E-01  -0.352842E-01  -0.229996E-01  -0.962541E-02   0.275392E-02
   0.122958E-01   0.177065E-01   0.184466E-01   0.147927E-01   0.773754E-02
  -0.125300E-02  -0.105744E-01  -0.188321E-01  -0.251204E-01  -0.291628E-01
  -0.312797E-01  -0.321936E-01  -0.327306E-01  -0.335044E-01  -0.346787E-01
  -0.358798E-01  -0.362925E-01  -0.349121E-01  -0.308830E-01  -0.238226E-01
  -0.140304E-01  -0.251559E-02   0.917358E-02   0.192759E-01   0.262108E-01
   0.289325E-01   0.271467E-01   0.213376E-01   0.126052E-01   0.236986E-02
  -0.796353E-02  -0.172842E-01  -0.249224E-01  -0.306400E-01  -0.344902E-01
  -0.366184E-01  -0.370883E-01  -0.358064E-01  -0.325752E-01  -0.272549E-01
  -0.199652E-01  -0.112395E-01  -0.205086E-02   0.633136E-02   0.126319E-01
   0.159329E-01   0.159942E-01   0.134176E-01   0.957650E-02   0.630255E-02
   0.539567E-02   0.808906E-02   0.146270E-01   0.240938E-01   0.345689E-01
   0.435907E-01   0.488174E-01   0.487086E-01   0.430296E-01   0.330213E-01
   0.211641E-01   0.105768E-01   0.419912E-02   0.397560E-02   0.102688E-01
   0.216772E-01   0.353261E-01   0.475733E-01   0.549520E-01   0.551031E-01
   0.474444E-01   0.333887E-01   0.160400E-01  -0.561807E-03  -0.124560E-01
  -0.167698E-01  -0.124559E-01   0.785566E-01   0.797874E-01   0.785566E-01
   0.747287E-01   0.679716E-01   0.579624E-01   0.446564E-01   0.285286E-01
   0.106993E-01  -0.711533E-02  -0.228380E-01  -0.344058E-01  -0.402007E-01
  -0.394283E-01  -0.323481E-01  -0.202916E-01  -0.545875E-02   0.946932E-02
   0.218150E-01   0.293864E-01   0.308581E-01   0.259803E-01   0.155850E-01
   0.140210E-02  -0.142687E-01  -0.289614E-01  -0.404477E-01  -0.470783E-01
  -0.480108E-01  -0.433000E-01  -0.338464E-01  -0.212169E-01  -0.737027E-02
   0.566907E-02   0.161377E-01   0.228057E-01   0.251482E-01   0.233818E-01
   0.183592E-01   0.113404E-01   0.369031E-02  -0.342828E-02  -0.929405E-02
  -0.137378E-01  -0.170964E-01  -0.200218E-01  -0.231993E-01  -0.270544E-01
  -0.315378E-01  -0.360558E-01  -0.395769E-01  -0.408913E-01  -0.389568E-01
  -0.332340E-01  -0.239139E-01  -0.119672E-01   0.100578E-02   0.130899E-01
   0.224538E-01   0.277287E-01   0.282688E-01   0.242339E-01   0.164817E-01
   0.631671E-02  -0.482588E-02  -0.156661E-01  -0.252622E-01  -0.330560E-01
  -0.387960E-01  -0.423935E-01  -0.437873E-01  -0.428788E-01  -0.395721E-01
  -0.338992E-01  -0.261778E-01  -0.171192E-01  -0.781872E-02   0.405606E-03
   0.630576E-02   0.905333E-02   0.853777E-02   0.550450E-02   0.146087E-02
  -0.165705E-02  -0.198834E-02   0.170818E-02   0.962634E-02   0.207405E-01
   0.329651E-01   0.436300E-01   0.501640E-01   0.508056E-01   0.451446E-01
   0.343286E-01   0.208551E-01   0.798343E-02  -0.109273E-02  -0.409411E-02
  -0.294964E-03   0.923264E-02   0.218513E-01   0.340214E-01   0.422286E-01
   0.439324E-01   0.382807E-01   0.263902E-01   0.111095E-01  -0.368184E-02
  -0.140609E-01  -0.170752E-01  -0.115165E-01   0.747678E-01   0.757203E-01
   0.747690E-01   0.717486E-01   0.662371E-01   0.577675E-01   0.461131E-01
   0.315554E-01   0.150401E-01  -0.184243E-02  -0.170712E-01  -0.285640E-01
  -0.346185E-01  -0.343144E-01  -0.277756E-01  -0.162178E-01  -0.176557E-02
   0.129274E-01   0.251706E-01   0.327354E-01   0.342556E-01   0.294513E-01
   0.191416E-01   0.505542E-02  -0.105076E-01  -0.250924E-01  -0.364996E-01
  -0.431211E-01  -0.441534E-01  -0.396666E-01  -0.305319E-01  -0.182321E-01
  -0.459372E-02   0.851544E-02   0.194747E-01   0.271408E-01   0.309838E-01
   0.311076E-01   0.281520E-01   0.230968E-01   0.170101E-01   0.107963E-01
   0.500507E-02  -0.250915E-03  -0.524686E-02  -0.104757E-01  -0.164034E-01
  -0.232182E-01  -0.306521E-01  -0.379330E-01  -0.438954E-01  -0.472311E-01
  -0.468201E-01  -0.420545E-01  -0.330641E-01  -0.207776E-01  -0.679378E-02
   0.691066E-02   0.183645E-01   0.259817E-01   0.288438E-01   0.268215E-01
   0.205162E-01   0.110560E-01  -0.187439E-03  -0.118753E-01  -0.229007E-01
  -0.324720E-01  -0.400865E-01  -0.454367E-01  -0.483111E-01  -0.485475E-01
  -0.460651E-01  -0.409667E-01  -0.336608E-01  -0.249371E-01  -0.159333E-01
  -0.796599E-02  -0.224510E-02   0.457448E-03   0.848123E-04  -0.258397E-02
  -0.603643E-02  -0.835810E-02  -0.772747E-02  -0.294944E-02   0.612445E-02
   0.184243E-01   0.318145E-01   0.435588E-01   0.509945E-01   0.522451E-01
   0.467735E-01   0.356145E-01   0.211994E-01   0.679860E-02  -0.428515E-02
  -0.956690E-02  -0.804244E-02  -0.477877E-03   0.107654E-01   0.223381E-01
   0.307899E-01   0.335055E-01   0.294375E-01   0.194338E-01   0.606634E-02
  -0.700518E-02  -0.159703E-01  -0.178613E-01  -0.113424E-01   0.680816E-01
   0.686064E-01   0.680911E-01   0.663270E-01   0.627582E-01   0.566988E-01
   0.476389E-01   0.355464E-01   0.210672E-01   0.555189E-02  -0.911996E-02
  -0.208872E-01  -0.279473E-01  -0.291806E-01  -0.244495E-01  -0.146932E-01
  -0.178758E-02   0.118006E-01   0.234888E-01   0.310751E-01   0.331490E-01
   0.293325E-01   0.203101E-01   0.765542E-02  -0.649480E-02  -0.198445E-01
  -0.303348E-01  -0.364635E-01  -0.374782E-01  -0.334285E-01  -0.250847E-01
  -0.137540E-01  -0.103587E-02   0.114403E-01   0.222539E-01   0.303754E-01
   0.352681E-01   0.368986E-01   0.356585E-01   0.322149E-01   0.273214E-01
   0.216309E-01   0.155560E-01   0.921001E-02   0.244932E-02  -0.499372E-02
  -0.133203E-01  -0.224728E-01  -0.320003E-01  -0.410329E-01  -0.483872E-01
  -0.527896E-01  -0.531688E-01  -0.489439E-01  -0.402303E-01  -0.279021E-01
  -0.134852E-01   0.109826E-02   0.138775E-01   0.231886E-01   0.279534E-01
   0.278216E-01   0.231525E-01   0.148580E-01   0.416314E-02  -0.764368E-02
  -0.194059E-01  -0.302018E-01  -0.393528E-01  -0.463705E-01  -0.508922E-01
  -0.526522E-01  -0.515160E-01  -0.475675E-01  -0.412088E-01  -0.332155E-01
  -0.246936E-01  -0.169136E-01  -0.110420E-01  -0.783128E-02  -0.736302E-02
  -0.893449E-02  -0.111532E-01  -0.122449E-01  -0.105167E-01  -0.485864E-02
   0.485484E-02   0.175948E-01   0.313110E-01   0.433619E-01   0.511505E-01
   0.528040E-01   0.477157E-01   0.367886E-01   0.222962E-01   0.737483E-02
  -0.473416E-02  -0.114993E-01  -0.117546E-01  -0.601355E-02   0.365463E-02
   0.141661E-01   0.222464E-01   0.253227E-01   0.222470E-01   0.136507E-01
   0.183027E-02  -0.981633E-02  -0.176577E-01  -0.187779E-01  -0.117569E-01
   0.581772E-01   0.581767E-01   0.582108E-01   0.580256E-01   0.569088E-01
   0.539111E-01   0.481715E-01   0.392569E-01   0.274161E-01   0.136644E-01
  -0.337155E-03  -0.125924E-01  -0.211978E-01  -0.247835E-01  -0.228538E-01
  -0.159407E-01  -0.552597E-02   0.624845E-02   0.170158E-01   0.246620E-01
   0.277374E-01   0.257151E-01   0.190479E-01   0.902771E-02  -0.250828E-02
  -0.135489E-01  -0.222759E-01  -0.273556E-01  -0.281103E-01  -0.245562E-01
  -0.173215E-01  -0.748018E-02   0.365841E-02   0.147617E-01   0.246564E-01
   0.324600E-01   0.376493E-01   0.400658E-01   0.398627E-01   0.374084E-01
   0.331656E-01   0.275714E-01   0.209467E-01   0.134563E-01   0.513332E-02
  -0.403536E-02  -0.139851E-01  -0.244465E-01  -0.348596E-01  -0.443651E-01
  -0.518929E-01  -0.563404E-01  -0.568055E-01  -0.528186E-01  -0.445127E-01
  -0.326794E-01  -0.186878E-01  -0.427615E-02   0.873855E-02   0.187675E-01
   0.247022E-01   0.260586E-01   0.229874E-01   0.161641E-01   0.660062E-02
  -0.456321E-02  -0.162331E-01  -0.274639E-01  -0.374888E-01  -0.456958E-01
  -0.515928E-01  -0.547991E-01  -0.550846E-01  -0.524515E-01  -0.472223E-01
  -0.400859E-01  -0.320565E-01  -0.243219E-01  -0.179990E-01  -0.138512E-01
  -0.120482E-01  -0.120532E-01  -0.126950E-01  -0.124338E-01  -0.977129E-02
  -0.370438E-02   0.590491E-02   0.181600E-01   0.312322E-01   0.427345E-01
   0.502882E-01   0.521412E-01   0.476725E-01   0.376346E-01   0.240507E-01
   0.977397E-02  -0.219281E-02  -0.944344E-02  -0.107843E-01  -0.654894E-02
   0.148305E-02   0.105547E-01   0.176721E-01   0.204254E-01   0.176728E-01
   0.989824E-02  -0.856757E-03  -0.114817E-01  -0.185824E-01  -0.193625E-01
  -0.123711E-01   0.450029E-01   0.444408E-01   0.450781E-01   0.466280E-01
   0.482292E-01   0.486636E-01   0.466961E-01   0.414502E-01   0.327171E-01
   0.211084E-01   0.800059E-02  -0.472426E-02  -0.150825E-01  -0.214385E-01
  -0.228864E-01  -0.194670E-01  -0.121670E-01  -0.270061E-02   0.686844E-02
   0.145709E-01   0.189363E-01   0.192663E-01   0.157249E-01   0.924051E-02
   0.125840E-02  -0.658531E-02  -0.127897E-01  -0.162466E-01  -0.163875E-01
  -0.132086E-01  -0.719335E-02   0.833142E-03   0.987489E-02   0.189250E-01
   0.270909E-01   0.336752E-01   0.382118E-01   0.404666E-01   0.404096E-01
   0.381692E-01   0.339765E-01   0.281085E-01   0.208405E-01   0.124193E-01
   0.306460E-02  -0.699860E-02  -0.174851E-01  -0.279888E-01  -0.379406E-01
  -0.466099E-01  -0.531644E-01  -0.567885E-01  -0.568414E-01  -0.530198E-01
  -0.454812E-01  -0.348911E-01  -0.223708E-01  -0.934806E-02   0.265930E-02
   0.122820E-01   0.185052E-01   0.207989E-01   0.191476E-01   0.139853E-01
   0.606380E-02  -0.370414E-02  -0.143818E-01  -0.250989E-01  -0.350872E-01
  -0.436788E-01  -0.502942E-01  -0.544529E-01  -0.558208E-01  -0.542904E-01
  -0.500641E-01  -0.436995E-01  -0.360782E-01  -0.282763E-01  -0.213518E-01
  -0.160913E-01  -0.127887E-01  -0.111271E-01  -0.102193E-01  -0.881731E-02
  -0.565544E-02   0.159192E-03   0.881570E-02   0.196323E-01   0.311194E-01
   0.412795E-01   0.480813E-01   0.499916E-01   0.464207E-01   0.379511E-01
   0.262720E-01   0.138167E-01   0.318473E-02  -0.350633E-02  -0.516760E-02
  -0.203173E-02   0.439726E-02   0.117368E-01   0.173668E-01   0.191551E-01
   0.160736E-01   0.853693E-02  -0.163538E-02  -0.116343E-01  -0.183536E-01
  -0.191850E-01  -0.127101E-01   0.290141E-01   0.279105E-01   0.291249E-01
   0.323667E-01   0.366656E-01   0.405741E-01   0.425102E-01   0.411616E-01
   0.358464E-01   0.267351E-01   0.148686E-01   0.196065E-02  -0.997025E-02
  -0.190487E-01  -0.239588E-01  -0.242251E-01  -0.202918E-01  -0.133862E-01
  -0.520928E-02   0.246531E-02   0.817904E-02   0.110741E-01   0.110167E-01
   0.854518E-02   0.467477E-02   0.622331E-03  -0.247447E-02  -0.377798E-02
  -0.287132E-02   0.229052E-03   0.514902E-02   0.112831E-01   0.179298E-01
   0.244047E-01   0.301126E-01   0.345805E-01   0.374623E-01   0.385294E-01
   0.376619E-01   0.348429E-01   0.301570E-01   0.237852E-01   0.159934E-01
   0.711330E-02  -0.248003E-02  -0.123858E-01  -0.221854E-01  -0.314392E-01
  -0.396800E-01  -0.464139E-01  -0.511417E-01  -0.534096E-01  -0.528845E-01
  -0.494420E-01  -0.432417E-01  -0.347659E-01  -0.248015E-01  -0.143589E-01
  -0.454033E-02   0.361719E-02   0.928975E-02   0.119723E-01   0.115221E-01
   0.813664E-02   0.228047E-02  -0.541254E-02  -0.142320E-01  -0.234580E-01
  -0.323958E-01  -0.403873E-01  -0.468190E-01  -0.511484E-01  -0.529598E-01
  -0.520434E-01  -0.484768E-01  -0.426724E-01  -0.353594E-01  -0.274828E-01
  -0.200246E-01  -0.137862E-01  -0.918660E-02  -0.613959E-02  -0.405846E-02
  -0.200402E-02   0.104924E-02   0.589339E-02   0.128018E-01   0.213664E-01
   0.305173E-01   0.387384E-01   0.444338E-01   0.463560E-01   0.439761E-01
   0.376894E-01   0.287840E-01   0.191659E-01   0.108990E-01   0.567849E-02
   0.437665E-02   0.679137E-02   0.116764E-01   0.170589E-01   0.207698E-01
   0.210542E-01   0.170966E-01   0.931800E-02  -0.647059E-03  -0.102979E-01
  -0.168618E-01  -0.179874E-01  -0.123602E-01   0.112990E-01   0.971019E-02
   0.113741E-01   0.160431E-01   0.227091E-01   0.297768E-01   0.353948E-01
   0.378734E-01   0.360873E-01   0.297630E-01   0.195721E-01   0.700371E-02
  -0.595608E-02  -0.172585E-01  -0.252316E-01  -0.289173E-01  -0.282283E-01
  -0.238939E-01  -0.172224E-01  -0.975169E-02  -0.288255E-02   0.241238E-02
   0.574049E-02   0.728047E-02   0.763642E-02   0.761092E-02   0.796751E-02
   0.924520E-02   0.116637E-01   0.151265E-01   0.192997E-01   0.237288E-01
   0.279497E-01   0.315657E-01   0.342773E-01   0.358723E-01   0.361972E-01
   0.351318E-01   0.325835E-01   0.285067E-01   0.229360E-01   0.160189E-01
   0.803021E-02  -0.641939E-03  -0.953678E-02  -0.181779E-01  -0.261291E-01
  -0.330339E-01  -0.386294E-01  -0.427370E-01  -0.452404E-01  -0.460658E-01
  -0.451785E-01  -0.425998E-01  -0.384405E-01  -0.329371E-01  -0.264728E-01
  -0.195697E-01  -0.128458E-01  -0.694284E-02  -0.244120E-02   0.219606E-03
   0.795080E-03  -0.744530E-03  -0.422850E-02  -0.932334E-02  -0.155788E-01
  -0.224691E-01  -0.294225E-01  -0.358436E-01  -0.411382E-01  -0.447526E-01
  -0.462345E-01  -0.453097E-01  -0.419579E-01  -0.364612E-01  -0.293988E-01
  -0.215724E-01  -0.138666E-01  -0.706760E-02  -0.168666E-02   0.216369E-02
   0.479720E-02   0.686673E-02   0.917533E-02   0.124306E-01   0.170089E-01
   0.228002E-01   0.291860E-01   0.351675E-01   0.396210E-01   0.416124E-01
   0.406848E-01   0.370332E-01   0.315044E-01   0.254110E-01   0.201993E-01
   0.170552E-01   0.165593E-01   0.184904E-01   0.218462E-01   0.250874E-01
   0.265535E-01   0.249433E-01   0.197337E-01   0.114151E-01   0.147043E-02
  -0.791328E-02  -0.143384E-01  -0.157777E-01  -0.110971E-01  -0.646497E-02
  -0.847894E-02  -0.661076E-02  -0.100480E-02   0.738936E-02   0.169458E-01
   0.256629E-01   0.315762E-01   0.331885E-01   0.298130E-01   0.217387E-01
   0.101774E-01  -0.300004E-02  -0.156699E-01  -0.259038E-01  -0.323486E-01
  -0.344494E-01  -0.324718E-01  -0.273349E-01  -0.203136E-01  -0.126992E-01
  -0.550930E-02   0.683978E-03   0.577901E-02   0.100384E-01   0.139015E-01
   0.177819E-01   0.219124E-01   0.262750E-01   0.306227E-01   0.345718E-01
   0.377216E-01   0.397584E-01   0.405137E-01   0.399637E-01   0.381841E-01
   0.352868E-01   0.313673E-01   0.264861E-01   0.206888E-01   0.140540E-01
   0.674574E-02  -0.956077E-03  -0.866291E-02  -0.159272E-01  -0.223206E-01
  -0.275167E-01  -0.313518E-01  -0.338444E-01  -0.351662E-01  -0.355762E-01
  -0.353387E-01  -0.346513E-01  -0.336069E-01  -0.321970E-01  -0.303549E-01
  -0.280205E-01  -0.252049E-01  -0.220331E-01  -0.187507E-01  -0.156949E-01
  -0.132377E-01  -0.117190E-01  -0.113849E-01  -0.123461E-01  -0.145588E-01
  -0.178287E-01  -0.218285E-01  -0.261268E-01  -0.302208E-01  -0.335773E-01
  -0.356828E-01  -0.361055E-01  -0.345637E-01  -0.309904E-01  -0.255754E-01
  -0.187678E-01  -0.112249E-01  -0.370912E-02   0.305265E-02   0.851607E-02
   0.124356E-01   0.149155E-01   0.163750E-01   0.174307E-01   0.187223E-01
   0.207280E-01   0.236208E-01   0.272109E-01   0.309949E-01   0.343023E-01
   0.365006E-01   0.371989E-01   0.363866E-01   0.344616E-01   0.321289E-01
   0.301944E-01   0.293068E-01   0.297264E-01   0.311925E-01   0.329404E-01
   0.338781E-01   0.328862E-01   0.291653E-01   0.225360E-01   0.136014E-01
   0.371549E-02  -0.525466E-02  -0.113238E-01  -0.128516E-01  -0.895949E-02
  -0.222355E-01  -0.246455E-01  -0.229382E-01  -0.170874E-01  -0.787317E-02
   0.318640E-02   0.140864E-01   0.227230E-01   0.273322E-01   0.268735E-01
   0.212628E-01   0.113916E-01  -0.107077E-02  -0.140426E-01  -0.254699E-01
  -0.337309E-01  -0.379097E-01  -0.378827E-01  -0.342132E-01  -0.279040E-01
  -0.200877E-01  -0.117448E-01  -0.352285E-02   0.430916E-02   0.117796E-01
   0.190518E-01   0.262449E-01   0.333008E-01   0.399354E-01   0.456844E-01
   0.500181E-01   0.524804E-01   0.528062E-01   0.509779E-01   0.472115E-01
   0.418840E-01   0.354330E-01   0.282665E-01   0.207111E-01   0.130105E-01
   0.536424E-02  -0.201735E-02  -0.887379E-02  -0.148924E-01  -0.197522E-01
  -0.232010E-01  -0.251404E-01  -0.256851E-01  -0.251719E-01  -0.241059E-01
  -0.230567E-01  -0.225279E-01  -0.228385E-01  -0.240498E-01  -0.259571E-01
  -0.281507E-01  -0.301268E-01  -0.314189E-01  -0.317133E-01  -0.309208E-01
  -0.291896E-01  -0.268602E-01  -0.243800E-01  -0.222002E-01  -0.206825E-01
  -0.200326E-01  -0.202697E-01  -0.212319E-01  -0.226089E-01  -0.239916E-01
  -0.249295E-01  -0.249909E-01  -0.238202E-01  -0.211919E-01  -0.170550E-01
  -0.115603E-01  -0.506064E-02   0.192247E-02   0.876953E-02   0.148624E-01
   0.196959E-01   0.229768E-01   0.246847E-01   0.250765E-01   0.246274E-01
   0.239214E-01   0.235154E-01   0.238129E-01   0.249816E-01   0.269368E-01
   0.293943E-01   0.319765E-01   0.343383E-01   0.362707E-01   0.377498E-01
   0.389124E-01   0.399635E-01   0.410476E-01   0.421256E-01   0.429062E-01
   0.428648E-01   0.413580E-01   0.378139E-01   0.319477E-01   0.239429E-01
   0.145340E-01   0.495514E-02  -0.325439E-02  -0.855202E-02  -0.973642E-02
  -0.625070E-02  -0.339689E-01  -0.368028E-01  -0.357210E-01  -0.304605E-01
  -0.215219E-01  -0.101729E-01   0.173515E-02   0.121096E-01   0.190449E-01
   0.212313E-01   0.182418E-01   0.106227E-01  -0.235268E-03  -0.124104E-01
  -0.238653E-01  -0.328568E-01  -0.382416E-01  -0.396090E-01  -0.372271E-01
  -0.318385E-01  -0.243806E-01  -0.157185E-01  -0.646534E-02   0.306842E-02
   0.128031E-01   0.227358E-01   0.327703E-01   0.425949E-01   0.516525E-01
   0.592108E-01   0.645097E-01   0.669359E-01   0.661705E-01   0.622645E-01
   0.556263E-01   0.469290E-01   0.369734E-01   0.265494E-01   0.163337E-01
   0.684501E-02  -0.154713E-02  -0.857996E-02  -0.140544E-01  -0.178179E-01
  -0.197858E-01  -0.199951E-01  -0.186653E-01  -0.162357E-01  -0.133505E-01
  -0.107807E-01  -0.929165E-02  -0.948662E-02  -0.116669E-01  -0.157491E-01
  -0.212654E-01  -0.274521E-01  -0.334058E-01  -0.382693E-01  -0.414022E-01
  -0.424951E-01  -0.416044E-01  -0.391043E-01  -0.355746E-01  -0.316583E-01
  -0.279226E-01  -0.247565E-01  -0.223206E-01  -0.205517E-01  -0.192106E-01
  -0.179541E-01  -0.164129E-01  -0.142592E-01  -0.112571E-01  -0.729470E-02
  -0.239933E-02   0.326001E-02   0.938395E-02   0.155686E-01   0.213491E-01
   0.262590E-01   0.299027E-01   0.320266E-01   0.325761E-01   0.317214E-01
   0.298426E-01   0.274720E-01   0.252045E-01   0.235927E-01   0.230535E-01
   0.238041E-01   0.258434E-01   0.289776E-01   0.328801E-01   0.371634E-01
   0.414431E-01   0.453745E-01   0.486583E-01   0.510208E-01   0.521872E-01
   0.518704E-01   0.497922E-01   0.457442E-01   0.396788E-01   0.318041E-01
   0.226512E-01   0.130797E-01   0.420107E-02  -0.277964E-02  -0.678054E-02
  -0.707326E-02  -0.347168E-02  -0.400408E-01  -0.433902E-01  -0.434485E-01
  -0.396628E-01  -0.321594E-01  -0.218291E-01  -0.102247E-01   0.719887E-03
   0.908858E-02   0.134001E-01   0.129365E-01   0.789691E-02  -0.661847E-03
  -0.110789E-01  -0.214661E-01  -0.301058E-01  -0.357682E-01  -0.378734E-01
  -0.364747E-01  -0.320887E-01  -0.254433E-01  -0.172286E-01  -0.792882E-02
   0.222184E-02   0.131601E-01   0.248325E-01   0.370197E-01   0.492155E-01
   0.606078E-01   0.701747E-01   0.768703E-01   0.798464E-01   0.786453E-01
   0.733105E-01   0.643879E-01   0.528222E-01   0.397837E-01   0.264745E-01
   0.139622E-01   0.307548E-02  -0.563208E-02  -0.118630E-01  -0.155314E-01
  -0.167233E-01  -0.156801E-01  -0.128066E-01  -0.868738E-02  -0.408412E-02
   0.109838E-03   0.296892E-02   0.367914E-02   0.169718E-02  -0.311681E-02
  -0.104330E-01  -0.194790E-01  -0.291624E-01  -0.382672E-01  -0.456776E-01
  -0.505798E-01  -0.525937E-01  -0.518053E-01  -0.487009E-01  -0.440218E-01
  -0.385827E-01  -0.330985E-01  -0.280592E-01  -0.236756E-01  -0.198963E-01
  -0.164818E-01  -0.131059E-01  -0.945597E-02  -0.530910E-02  -0.571689E-03
   0.471529E-02   0.103962E-01   0.162323E-01   0.219342E-01   0.271890E-01
   0.316842E-01   0.351324E-01   0.373012E-01   0.380503E-01   0.373702E-01
   0.354127E-01   0.325022E-01   0.291168E-01   0.258376E-01   0.232700E-01
   0.219521E-01   0.222657E-01   0.243707E-01   0.281743E-01   0.333406E-01
   0.393371E-01   0.455059E-01   0.511458E-01   0.555901E-01   0.582722E-01
   0.587746E-01   0.568628E-01   0.525092E-01   0.459085E-01   0.374846E-01
   0.278826E-01   0.179361E-01   0.860205E-02   0.859804E-03  -0.441895E-02
  -0.661187E-02  -0.547196E-02  -0.120731E-02  -0.396211E-01  -0.436228E-01
  -0.453110E-01  -0.438113E-01  -0.388124E-01  -0.307364E-01  -0.207235E-01
  -0.104241E-01  -0.164382E-02   0.406626E-02   0.576547E-02   0.333052E-02
  -0.253874E-02  -0.105106E-01  -0.189502E-01  -0.262912E-01  -0.313479E-01
  -0.334901E-01  -0.326475E-01  -0.291660E-01  -0.235773E-01  -0.163692E-01
  -0.783384E-02   0.195999E-02   0.130690E-01   0.254948E-01   0.389902E-01
   0.529288E-01   0.662902E-01   0.777786E-01   0.860483E-01   0.899774E-01
   0.889151E-01   0.828375E-01   0.723728E-01   0.586940E-01   0.433116E-01
   0.278232E-01   0.136776E-01   0.200091E-02  -0.649220E-02  -0.115078E-01
  -0.131261E-01  -0.117318E-01  -0.794613E-02  -0.257423E-02   0.343921E-02
   0.906163E-02   0.132501E-01   0.150626E-01   0.137955E-01   0.911978E-02
   0.118072E-02  -0.937480E-02  -0.214653E-01  -0.337344E-01  -0.447752E-01
  -0.533741E-01  -0.587166E-01  -0.605095E-01  -0.589916E-01  -0.548340E-01
  -0.489589E-01  -0.423236E-01  -0.357249E-01  -0.296660E-01  -0.243125E-01
  -0.195349E-01  -0.150166E-01  -0.103898E-01  -0.535961E-02   0.212173E-03
   0.627869E-02   0.126318E-01   0.189606E-01   0.249209E-01   0.301956E-01
   0.345315E-01   0.377518E-01   0.397515E-01   0.404884E-01   0.399820E-01
   0.383238E-01   0.356981E-01   0.324024E-01   0.288529E-01   0.255647E-01
   0.231004E-01   0.219921E-01   0.226491E-01   0.252706E-01   0.297835E-01
   0.358208E-01   0.427490E-01   0.497409E-01   0.558830E-01   0.603003E-01
   0.622770E-01   0.613564E-01   0.574062E-01   0.506421E-01   0.416086E-01
   0.311213E-01   0.201774E-01   0.984443E-02   0.113651E-02  -0.510803E-02
  -0.833522E-02  -0.835513E-02  -0.537855E-02   0.388554E-06  -0.329078E-01
  -0.377028E-01  -0.413949E-01  -0.427863E-01  -0.411084E-01  -0.362714E-01
  -0.289367E-01  -0.203852E-01  -0.122152E-01  -0.595278E-02  -0.268222E-02
  -0.279822E-02  -0.594360E-02  -0.111409E-01  -0.170700E-01  -0.224047E-01
  -0.261073E-01  -0.276021E-01  -0.267893E-01  -0.239150E-01  -0.193573E-01
  -0.134126E-01  -0.616078E-02   0.254160E-02   0.129394E-01   0.251707E-01
   0.390476E-01   0.539074E-01   0.685947E-01   0.815952E-01   0.912966E-01
   0.963121E-01   0.957831E-01   0.895831E-01   0.783722E-01   0.634916E-01
   0.467290E-01   0.300138E-01   0.151138E-01   0.339389E-02  -0.432676E-02
  -0.781011E-02  -0.734753E-02  -0.365340E-02   0.226145E-02   0.921255E-02
   0.159522E-01   0.212718E-01   0.241057E-01   0.236419E-01   0.194336E-01
   0.114909E-01   0.326812E-03  -0.130701E-01  -0.273488E-01  -0.409877E-01
  -0.525338E-01  -0.608427E-01  -0.652646E-01  -0.657339E-01  -0.627405E-01
  -0.571888E-01  -0.501808E-01  -0.427754E-01  -0.357826E-01  -0.296377E-01
  -0.243789E-01  -0.197238E-01  -0.152151E-01  -0.103901E-01  -0.492834E-02
   0.125821E-02   0.800809E-02   0.149610E-01   0.216527E-01   0.276219E-01
   0.324999E-01   0.360618E-01   0.382361E-01   0.390789E-01   0.387327E-01
   0.373881E-01   0.352624E-01   0.326002E-01   0.296885E-01   0.268729E-01
   0.245591E-01   0.231873E-01   0.231764E-01   0.248454E-01   0.283285E-01
   0.335049E-01   0.399648E-01   0.470243E-01   0.537945E-01   0.592969E-01
   0.626061E-01   0.629970E-01   0.600697E-01   0.538300E-01   0.447113E-01
   0.335325E-01   0.213973E-01   0.955044E-02  -0.788847E-03  -0.859224E-02
  -0.131619E-01  -0.142243E-01  -0.119638E-01  -0.699008E-02  -0.241177E-03
  -0.211568E-01  -0.268363E-01  -0.327022E-01  -0.372656E-01  -0.393297E-01
  -0.383078E-01  -0.343731E-01  -0.284002E-01  -0.217189E-01  -0.157515E-01
  -0.116434E-01  -0.998771E-02  -0.107184E-01  -0.131909E-01  -0.164115E-01
  -0.193360E-01  -0.211407E-01  -0.213852E-01  -0.200248E-01  -0.172860E-01
  -0.134603E-01  -0.870109E-02  -0.290236E-02   0.429055E-02   0.133346E-01
   0.245528E-01   0.378858E-01   0.527201E-01   0.678581E-01   0.816584E-01
   0.923212E-01   0.982516E-01   0.984102E-01   0.925609E-01   0.813548E-01
   0.662313E-01   0.491624E-01   0.323048E-01   0.176393E-01   0.667066E-02
   0.241117E-03  -0.152533E-02   0.839749E-03   0.629552E-02   0.134796E-01
   0.208999E-01   0.271082E-01   0.308450E-01   0.311591E-01   0.275018E-01
   0.197957E-01   0.846623E-02  -0.557939E-02  -0.210398E-01  -0.363766E-01
  -0.500273E-01  -0.606417E-01  -0.672960E-01  -0.696385E-01  -0.679294E-01
  -0.629632E-01  -0.558862E-01  -0.479512E-01  -0.402645E-01  -0.335850E-01
  -0.282169E-01  -0.240177E-01  -0.205099E-01  -0.170605E-01  -0.130800E-01
  -0.818680E-02  -0.230181E-02   0.434426E-02   0.112827E-01   0.179298E-01
   0.237241E-01   0.282405E-01   0.312580E-01   0.327709E-01   0.329526E-01
   0.320921E-01   0.305268E-01   0.285909E-01   0.265919E-01   0.248106E-01
   0.235162E-01   0.229786E-01   0.234636E-01   0.252034E-01   0.283438E-01
   0.328795E-01   0.385970E-01   0.450430E-01   0.515352E-01   0.572233E-01
   0.611948E-01   0.626121E-01   0.608573E-01   0.556586E-01   0.471721E-01
   0.360005E-01   0.231411E-01   0.986647E-02  -0.244606E-02  -0.125099E-01
  -0.193187E-01  -0.222974E-01  -0.213899E-01  -0.170646E-01  -0.102364E-01
  -0.211366E-02  -0.649441E-02  -0.130478E-01  -0.209889E-01  -0.286031E-01
  -0.343434E-01  -0.371980E-01  -0.369018E-01  -0.339398E-01  -0.293515E-01
  -0.244013E-01  -0.202172E-01  -0.175032E-01  -0.164028E-01  -0.165402E-01
  -0.172109E-01  -0.176463E-01  -0.172599E-01  -0.157945E-01  -0.133280E-01
  -0.101457E-01  -0.653493E-02  -0.258427E-02   0.193221E-02   0.753337E-02
   0.148679E-01   0.244547E-01   0.364082E-01   0.502409E-01   0.648158E-01
   0.784805E-01   0.893624E-01   0.957563E-01   0.965060E-01   0.912867E-01
   0.807125E-01   0.662463E-01   0.499334E-01   0.340246E-01   0.205756E-01
   0.111074E-01   0.639019E-02   0.637938E-02   0.102952E-01   0.168093E-01
   0.242885E-01   0.310469E-01   0.355690E-01   0.366834E-01   0.336807E-01
   0.263772E-01   0.151278E-01   0.788493E-03  -0.153743E-01  -0.318275E-01
  -0.469619E-01  -0.593094E-01  -0.677576E-01  -0.717191E-01  -0.712211E-01
  -0.668881E-01  -0.598147E-01  -0.513500E-01  -0.428378E-01  -0.353681E-01
  -0.295941E-01  -0.256541E-01  -0.232112E-01  -0.215940E-01  -0.200016E-01
  -0.177170E-01  -0.142802E-01  -0.958175E-02  -0.386348E-02   0.236546E-02
   0.846636E-02   0.138239E-01   0.179754E-01   0.206902E-01   0.219867E-01
   0.220959E-01   0.213886E-01   0.202925E-01   0.192193E-01   0.185188E-01
   0.184601E-01   0.192357E-01   0.209744E-01   0.237497E-01   0.275748E-01
   0.323813E-01   0.379871E-01   0.440659E-01   0.501319E-01   0.555523E-01
   0.595970E-01   0.615220E-01   0.606802E-01   0.566410E-01   0.492976E-01
   0.389386E-01   0.262653E-01   0.123432E-01  -0.151280E-02  -0.139073E-01
[truncated: 17,417,349 more chars]
