# Supplementary material for: Accurate structure models and absolute configuration determination using dynamical effects in continuous-rotation 3D electron diffraction data
Source: Nat Chem. 2023 Apr 20;15(6):848–55. doi: 10.1038/s41557-023-01186-1 (PMC10239730; doi:10.1038/s41557-023-01186-1)
Supplement: Source Data Fig. 2 — Files (in xplor format) containing the electrostatic potential maps, from which the histograms in Fig. 2a were calculated. [file 41557_2023_1186_MOESM15_ESM.zip › mordenite_dyn_asym.xplor]

    1
Xplormordenite_dyn
      49       0      48     205       0     204      22       0      21
  0.4922E+01  0.2048E+02  0.2212E+01  0.9000E+02  0.9000E+02  0.9000E+02
ZYX
    0
   0.961099E-01   0.990531E-01   0.961099E-01   0.876420E-01   0.746891E-01
   0.588374E-01   0.420126E-01   0.262218E-01   0.132727E-01   0.450985E-02
   0.611197E-03   0.148173E-02   0.627056E-02   0.135167E-01   0.214047E-01
   0.280864E-01   0.320112E-01   0.321986E-01   0.284001E-01   0.211168E-01
   0.114702E-01   0.957453E-03  -0.885803E-02  -0.166510E-01  -0.215737E-01
  -0.233829E-01  -0.224383E-01  -0.195834E-01  -0.159451E-01  -0.127020E-01
  -0.108728E-01  -0.111620E-01  -0.138839E-01  -0.189643E-01  -0.260018E-01
  -0.343631E-01  -0.432887E-01  -0.519882E-01  -0.597199E-01  -0.658533E-01
  -0.699208E-01  -0.716604E-01  -0.710477E-01  -0.683092E-01  -0.639056E-01
  -0.584753E-01  -0.527393E-01  -0.473787E-01  -0.429084E-01   0.101873E+00
   0.104914E+00   0.101873E+00   0.931305E-01   0.797758E-01   0.634646E-01
   0.461968E-01   0.300412E-01   0.168416E-01   0.794769E-02   0.401190E-02
   0.489187E-02   0.968033E-02   0.168646E-01   0.245936E-01   0.310062E-01
   0.345616E-01   0.343075E-01   0.300334E-01   0.222790E-01   0.121984E-01
   0.131058E-02  -0.880954E-02  -0.168337E-01  -0.219156E-01  -0.238152E-01
  -0.228961E-01  -0.200083E-01  -0.162907E-01  -0.129436E-01  -0.110178E-01
  -0.112594E-01  -0.140279E-01  -0.192888E-01  -0.266641E-01  -0.355189E-01
  -0.450607E-01  -0.544362E-01  -0.628178E-01  -0.694800E-01  -0.738679E-01
  -0.756572E-01  -0.748001E-01  -0.715451E-01  -0.664185E-01  -0.601583E-01
  -0.536016E-01  -0.475424E-01  -0.425861E-01   0.101672E+00   0.104780E+00
   0.101672E+00   0.927387E-01   0.791040E-01   0.624702E-01   0.448844E-01
   0.284521E-01   0.150370E-01   0.599040E-02   0.195384E-02   0.277080E-02
   0.752630E-02   0.147134E-01   0.225011E-01   0.290572E-01   0.328681E-01
   0.329940E-01   0.292119E-01   0.220199E-01   0.125051E-01   0.210568E-02
  -0.767966E-02  -0.155758E-01  -0.207511E-01  -0.229343E-01  -0.224152E-01
  -0.199398E-01  -0.165338E-01  -0.132974E-01  -0.112162E-01  -0.110184E-01
  -0.130973E-01  -0.174971E-01  -0.239485E-01  -0.319351E-01  -0.407725E-01
  -0.496876E-01  -0.578946E-01  -0.646684E-01  -0.694163E-01  -0.717476E-01
  -0.715318E-01  -0.689313E-01  -0.643945E-01  -0.585984E-01  -0.523423E-01
  -0.464073E-01  -0.414110E-01   0.954766E-01   0.986158E-01   0.954766E-01
   0.864573E-01   0.726979E-01   0.559214E-01   0.381922E-01   0.216246E-01
   0.808181E-02  -0.108973E-02  -0.524813E-02  -0.453445E-02   0.174192E-03
   0.743105E-02   0.154788E-01   0.225555E-01   0.271929E-01   0.284519E-01
   0.260527E-01   0.203789E-01   0.123593E-01   0.325736E-02  -0.558615E-02
  -0.130025E-01  -0.181892E-01  -0.208150E-01  -0.210268E-01  -0.193680E-01
  -0.166371E-01  -0.137237E-01  -0.114562E-01  -0.104874E-01  -0.112298E-01
  -0.138367E-01  -0.182208E-01  -0.240911E-01  -0.309986E-01  -0.383834E-01
  -0.456227E-01  -0.520849E-01  -0.571925E-01  -0.604920E-01  -0.617218E-01
  -0.608621E-01  -0.581512E-01  -0.540549E-01  -0.491865E-01  -0.441914E-01
  -0.396186E-01   0.841213E-01   0.872465E-01   0.841213E-01   0.751439E-01
   0.614522E-01   0.447615E-01   0.271211E-01   0.106220E-01  -0.289790E-02
  -0.121088E-01  -0.163641E-01  -0.157669E-01  -0.111188E-01  -0.375890E-02
   0.467726E-02   0.125372E-01   0.184188E-01   0.213788E-01   0.210486E-01
   0.176408E-01   0.118536E-01   0.469800E-02  -0.271122E-02  -0.935876E-02
  -0.144876E-01  -0.176892E-01  -0.189175E-01  -0.184383E-01  -0.167344E-01
  -0.143955E-01  -0.120166E-01  -0.101226E-01  -0.912310E-02  -0.929403E-02
  -0.107760E-01  -0.135784E-01  -0.175828E-01  -0.225459E-01  -0.281081E-01
  -0.338152E-01  -0.391604E-01  -0.436456E-01  -0.468543E-01  -0.485198E-01
  -0.485724E-01  -0.471475E-01  -0.445507E-01  -0.411849E-01  -0.374563E-01
   0.691774E-01   0.722355E-01   0.691774E-01   0.603941E-01   0.470015E-01
   0.306778E-01   0.134209E-01  -0.273688E-02  -0.160130E-01  -0.251138E-01
  -0.293921E-01  -0.289016E-01  -0.243418E-01  -0.169080E-01  -0.807376E-02
   0.653285E-03   0.796029E-02   0.129058E-01   0.150179E-01   0.143052E-01
   0.111886E-01   0.637487E-02   0.704043E-03  -0.499862E-02  -0.100401E-01
  -0.139312E-01  -0.164090E-01  -0.174203E-01  -0.170795E-01  -0.156197E-01
  -0.133496E-01  -0.106225E-01  -0.781699E-02  -0.532148E-02  -0.351479E-02
  -0.273626E-02  -0.324515E-02  -0.517550E-02  -0.849798E-02  -0.130016E-01
  -0.183054E-01  -0.239023E-01  -0.292300E-01  -0.337548E-01  -0.370496E-01
  -0.388491E-01  -0.390698E-01  -0.377942E-01  -0.352248E-01   0.526884E-01
   0.556181E-01   0.526884E-01   0.442758E-01   0.314536E-01   0.158314E-01
  -0.681854E-03  -0.161523E-01  -0.288886E-01  -0.376602E-01  -0.418346E-01
  -0.414170E-01  -0.369929E-01  -0.295906E-01  -0.204926E-01  -0.110318E-01
  -0.240603E-02   0.446222E-02   0.900406E-02   0.110193E-01   0.106370E-01
   0.823893E-02   0.436723E-02  -0.364990E-03  -0.534671E-02  -0.100198E-01
  -0.139096E-01  -0.166412E-01  -0.179514E-01  -0.177002E-01  -0.158874E-01
  -0.126668E-01  -0.835441E-02  -0.341889E-02   0.155148E-02   0.590783E-02
   0.902092E-02   0.103711E-01   0.963196E-02   0.673128E-02   0.187516E-02
  -0.447072E-02  -0.116412E-01  -0.188621E-01  -0.253557E-01  -0.304409E-01
  -0.336133E-01  -0.345928E-01  -0.333367E-01   0.368069E-01   0.395397E-01
   0.368069E-01   0.289635E-01   0.170192E-01   0.248303E-02  -0.128646E-01
  -0.272306E-01  -0.390556E-01  -0.472070E-01  -0.510925E-01  -0.506837E-01
  -0.464549E-01  -0.392598E-01  -0.301737E-01  -0.203317E-01  -0.107900E-01
  -0.242417E-02   0.412701E-02   0.847914E-02   0.104897E-01   0.102295E-01
   0.794891E-02   0.404564E-02  -0.965019E-03  -0.648022E-02  -0.118456E-01
  -0.164020E-01  -0.195439E-01  -0.207869E-01  -0.198350E-01  -0.166368E-01
  -0.114180E-01  -0.467994E-02   0.284185E-02   0.102563E-01   0.166260E-01
   0.210907E-01   0.229890E-01   0.219575E-01   0.179918E-01   0.114593E-01
   0.306015E-02  -0.625971E-02  -0.154292E-01  -0.233908E-01  -0.292362E-01
  -0.323199E-01  -0.323353E-01   0.233969E-01   0.258594E-01   0.233969E-01
   0.163358E-01   0.560198E-02  -0.742774E-02  -0.211407E-01  -0.339282E-01
  -0.444062E-01  -0.515803E-01  -0.549331E-01  -0.544290E-01  -0.504490E-01
  -0.436800E-01  -0.349873E-01  -0.252949E-01  -0.154924E-01  -0.637299E-02
   0.139986E-02   0.730882E-02   0.109929E-01   0.122607E-01   0.111077E-01
   0.773481E-02   0.255670E-02  -0.380958E-02  -0.105842E-01  -0.168947E-01
  -0.218715E-01  -0.247572E-01  -0.250123E-01  -0.224022E-01  -0.170474E-01
  -0.942908E-02  -0.346803E-03   0.916907E-02   0.179789E-01   0.249754E-01
   0.292271E-01   0.301066E-01   0.273852E-01   0.212804E-01   0.124464E-01
   0.190624E-02  -0.907137E-02  -0.191349E-01  -0.270320E-01  -0.317842E-01
  -0.328269E-01   0.136807E-01   0.157996E-01   0.136807E-01   0.761532E-02
  -0.157309E-02  -0.126689E-01  -0.242637E-01  -0.349739E-01  -0.436333E-01
  -0.494277E-01  -0.519537E-01  -0.512035E-01  -0.474943E-01  -0.413684E-01
  -0.334919E-01  -0.245754E-01  -0.153228E-01  -0.640707E-02   0.153968E-02
   0.793844E-02   0.122895E-01   0.142173E-01   0.135284E-01   0.102684E-01
   0.475943E-02  -0.239681E-02  -0.103615E-01  -0.181441E-01  -0.247218E-01
  -0.291726E-01  -0.308026E-01  -0.292458E-01  -0.245231E-01  -0.170514E-01
  -0.760498E-02   0.276756E-02   0.128595E-01   0.214444E-01   0.274232E-01
   0.299664E-01   0.286340E-01   0.234582E-01   0.149719E-01   0.417120E-02
  -0.759207E-02  -0.187816E-01  -0.278907E-01  -0.336688E-01  -0.353212E-01
   0.801211E-02   0.972185E-02   0.801211E-02   0.313377E-02  -0.420744E-02
  -0.129805E-01  -0.220111E-01  -0.301744E-01  -0.365580E-01  -0.405650E-01
  -0.419436E-01  -0.407521E-01  -0.372802E-01  -0.319576E-01  -0.252759E-01
  -0.177424E-01  -0.986611E-02  -0.216752E-02   0.481035E-02   0.105068E-01
   0.143786E-01   0.159650E-01   0.149711E-01   0.113497E-01   0.535454E-02
  -0.244939E-02  -0.112311E-01  -0.199875E-01  -0.276713E-01  -0.333296E-01
  -0.362304E-01  -0.359571E-01  -0.324614E-01  -0.260706E-01  -0.174552E-01
  -0.756204E-02   0.247849E-02   0.114665E-01   0.182622E-01   0.219234E-01
   0.218408E-01   0.178518E-01   0.103108E-01   0.939524E-04  -0.114776E-01
  -0.227996E-01  -0.322151E-01  -0.382799E-01  -0.400148E-01   0.583800E-02
   0.709076E-02   0.583800E-02   0.228681E-02  -0.298458E-02  -0.914473E-02
  -0.152717E-01  -0.205201E-01  -0.242546E-01  -0.261204E-01  -0.260466E-01
  -0.241905E-01  -0.208515E-01  -0.163848E-01  -0.111421E-01  -0.545106E-02
   0.367917E-03   0.596649E-02   0.109383E-01   0.148162E-01   0.171095E-01
   0.173778E-01   0.153249E-01   0.108874E-01   0.429125E-02  -0.394192E-02
  -0.130446E-01  -0.221002E-01  -0.301663E-01  -0.364000E-01  -0.401618E-01
  -0.410851E-01  -0.391072E-01  -0.344657E-01  -0.276733E-01  -0.194746E-01
  -0.107922E-01  -0.265675E-02   0.388478E-02   0.788470E-02   0.863043E-02
   0.578297E-02  -0.510061E-03  -0.956026E-02  -0.201725E-01  -0.307815E-01
  -0.396828E-01  -0.453228E-01  -0.465942E-01   0.587113E-02   0.664733E-02
   0.587113E-02   0.370489E-02   0.597001E-03  -0.282358E-02  -0.589005E-02
  -0.803922E-02  -0.891531E-02  -0.841261E-02  -0.665298E-02  -0.391368E-02
  -0.534064E-03   0.316660E-02   0.693550E-02   0.105872E-01   0.139665E-01
   0.168955E-01   0.191310E-01   0.203556E-01   0.202125E-01   0.183784E-01
   0.146536E-01   0.904178E-02   0.179398E-02  -0.659949E-02  -0.154687E-01
  -0.240609E-01  -0.316490E-01  -0.376281E-01  -0.415783E-01  -0.432899E-01
  -0.427570E-01  -0.401543E-01  -0.358137E-01  -0.302112E-01  -0.239611E-01
  -0.178043E-01  -0.125730E-01  -0.911244E-02  -0.815807E-02  -0.101819E-01
  -0.152402E-01  -0.228676E-01  -0.320600E-01  -0.413751E-01  -0.491491E-01
  -0.537980E-01  -0.541449E-01   0.644717E-02   0.676454E-02   0.644717E-02
   0.561482E-02   0.459245E-02   0.381781E-02   0.371866E-02   0.459605E-02
   0.654708E-02   0.944702E-02   0.129917E-01   0.167822E-01   0.204220E-01
   0.235956E-01   0.261051E-01   0.278592E-01   0.288257E-01   0.289697E-01
   0.282078E-01   0.263968E-01   0.233658E-01   0.189808E-01   0.132206E-01
   0.623382E-02  -0.164387E-02  -0.992341E-02  -0.180385E-01  -0.254428E-01
  -0.316995E-01  -0.365370E-01  -0.398581E-01  -0.417063E-01  -0.422091E-01
  -0.415238E-01  -0.398126E-01  -0.372572E-01  -0.341062E-01  -0.307309E-01
  -0.276556E-01  -0.255307E-01  -0.250344E-01  -0.267136E-01  -0.307993E-01
  -0.370515E-01  -0.446885E-01  -0.524442E-01  -0.587603E-01  -0.620876E-01
  -0.612323E-01   0.598784E-02   0.590624E-02   0.598784E-02   0.631493E-02
   0.710470E-02   0.862967E-02   0.111143E-01   0.146408E-01   0.190948E-01
   0.241665E-01   0.294058E-01   0.343133E-01   0.384365E-01   0.414424E-01
   0.431467E-01   0.434978E-01   0.425265E-01   0.402879E-01   0.368209E-01
   0.321422E-01   0.262781E-01   0.193201E-01   0.114781E-01   0.310655E-02
  -0.531687E-02  -0.132599E-01  -0.202365E-01  -0.259083E-01  -0.301546E-01
  -0.330844E-01  -0.349853E-01  -0.362220E-01  -0.371207E-01  -0.378765E-01
  -0.385196E-01  -0.389534E-01  -0.390531E-01  -0.387902E-01  -0.383320E-01
  -0.380729E-01  -0.385690E-01  -0.403833E-01  -0.438771E-01  -0.490120E-01
  -0.552289E-01  -0.614598E-01  -0.662903E-01  -0.682507E-01  -0.661708E-01
   0.345558E-02   0.307555E-02   0.345558E-02   0.464841E-02   0.678706E-02
   0.100177E-01   0.144145E-01   0.199051E-01   0.262338E-01   0.329754E-01
   0.395953E-01   0.455381E-01   0.503159E-01   0.535717E-01   0.551018E-01
   0.548379E-01   0.528030E-01   0.490672E-01   0.437225E-01   0.368916E-01
   0.287662E-01   0.196546E-01   0.100132E-01   0.435718E-03  -0.841180E-02
  -0.159031E-01  -0.215835E-01  -0.252828E-01  -0.271699E-01  -0.277247E-01
  -0.276272E-01  -0.275892E-01  -0.281758E-01  -0.296701E-01  -0.320245E-01
  -0.349147E-01  -0.378827E-01  -0.405225E-01  -0.426468E-01  -0.443754E-01
  -0.461067E-01  -0.483742E-01  -0.516228E-01  -0.559775E-01  -0.610790E-01
  -0.660528E-01  -0.696407E-01  -0.704746E-01  -0.674322E-01  -0.132256E-02
  -0.186871E-02  -0.132256E-02   0.348815E-03   0.322322E-02   0.736817E-02
   0.127718E-01   0.192850E-01   0.265974E-01   0.342554E-01   0.417195E-01
   0.484409E-01   0.539355E-01   0.578319E-01   0.598853E-01   0.599601E-01
   0.579989E-01   0.539987E-01   0.480130E-01   0.401844E-01   0.307977E-01
   0.203273E-01   0.944987E-02  -0.100099E-02  -0.101453E-01  -0.172149E-01
  -0.217221E-01  -0.235910E-01  -0.232052E-01  -0.213491E-01  -0.190461E-01
  -0.173298E-01  -0.170079E-01  -0.184846E-01  -0.216915E-01  -0.261502E-01
  -0.311473E-01  -0.359707E-01  -0.401313E-01  -0.435023E-01  -0.463261E-01
  -0.490850E-01  -0.522721E-01  -0.561349E-01  -0.604784E-01  -0.645986E-01
  -0.673840E-01  -0.675704E-01  -0.640882E-01  -0.756010E-02  -0.812409E-02
  -0.756010E-02  -0.584479E-02  -0.292507E-02   0.123775E-02   0.661324E-02
   0.130574E-01   0.202955E-01   0.279388E-01   0.355302E-01   0.426010E-01
   0.487218E-01   0.535305E-01   0.567342E-01   0.580928E-01   0.574033E-01
   0.545034E-01   0.493080E-01   0.418753E-01   0.324837E-01   0.216880E-01
   0.103220E-01  -0.575286E-03  -0.991072E-02  -0.167401E-01  -0.204760E-01
  -0.210427E-01  -0.189291E-01  -0.151113E-01  -0.108550E-01  -0.744127E-02
  -0.588338E-02  -0.671175E-02  -0.988485E-02  -0.148515E-01  -0.207453E-01
  -0.266542E-01  -0.318825E-01  -0.361274E-01  -0.395151E-01  -0.424852E-01
  -0.455612E-01  -0.490806E-01  -0.529750E-01  -0.566778E-01  -0.592005E-01
  -0.593680E-01  -0.561531E-01  -0.136881E-01  -0.141262E-01  -0.136881E-01
  -0.123509E-01  -0.100587E-01  -0.675666E-02  -0.243324E-02   0.284588E-02
   0.892367E-02   0.155614E-01   0.224659E-01   0.293203E-01   0.358054E-01
   0.416022E-01   0.463777E-01   0.497686E-01   0.513804E-01   0.508218E-01
   0.477793E-01   0.421228E-01   0.340153E-01   0.239871E-01   0.129386E-01
   0.204909E-02  -0.740528E-02  -0.142931E-01  -0.178722E-01  -0.179728E-01
  -0.150634E-01  -0.101711E-01  -0.466744E-02   0.339353E-04   0.278945E-02
   0.296769E-02   0.555864E-03  -0.389662E-02  -0.947899E-02  -0.152038E-01
  -0.202899E-01  -0.243605E-01  -0.274958E-01  -0.301284E-01  -0.328162E-01
  -0.359672E-01  -0.396075E-01  -0.432729E-01  -0.460673E-01  -0.468797E-01
  -0.447038E-01  -0.177744E-01  -0.179690E-01  -0.177744E-01  -0.171613E-01
  -0.160506E-01  -0.143384E-01  -0.119267E-01  -0.874948E-02  -0.478589E-02
  -0.615395E-04   0.535683E-02   0.113622E-01   0.177953E-01   0.244170E-01
   0.308767E-01   0.366908E-01   0.412565E-01   0.439136E-01   0.440583E-01
   0.412905E-01   0.355596E-01   0.272658E-01   0.172733E-01   0.681492E-02
  -0.270858E-02  -0.999659E-02  -0.141232E-01  -0.147475E-01  -0.122004E-01
  -0.741599E-02  -0.171933E-02   0.348039E-02   0.701254E-02   0.819858E-02
   0.696943E-02   0.381722E-02  -0.400508E-03  -0.474363E-02  -0.847364E-02
  -0.112539E-01  -0.132064E-01  -0.148112E-01  -0.166817E-01  -0.192905E-01
  -0.227355E-01  -0.266245E-01  -0.301229E-01  -0.321565E-01  -0.317140E-01
  -0.180847E-01  -0.179629E-01  -0.180847E-01  -0.184108E-01  -0.188288E-01
  -0.191697E-01  -0.192281E-01  -0.187809E-01  -0.176012E-01  -0.154714E-01
  -0.121995E-01  -0.764966E-02  -0.178736E-02   0.526269E-02   0.131632E-01
   0.213371E-01   0.289889E-01   0.351908E-01   0.390293E-01   0.397910E-01
   0.371450E-01   0.312744E-01   0.229093E-01   0.132387E-01   0.370765E-02
  -0.426327E-02  -0.957100E-02  -0.116620E-01  -0.106413E-01  -0.722661E-02
  -0.255482E-02   0.210877E-02   0.568195E-02   0.751365E-02   0.750214E-02
   0.605413E-02   0.390163E-02   0.183545E-02   0.438132E-03  -0.101326E-03
  -0.341692E-04   0.532000E-04  -0.537881E-03  -0.234912E-02  -0.553655E-02
  -0.975765E-02  -0.142146E-01  -0.178462E-01  -0.196150E-01  -0.136372E-01
  -0.131827E-01  -0.136372E-01  -0.149517E-01  -0.169822E-01  -0.194974E-01
  -0.221894E-01  -0.246851E-01  -0.265607E-01  -0.273633E-01  -0.266476E-01
  -0.240333E-01  -0.192807E-01  -0.123769E-01  -0.360940E-02   0.639635E-02
   0.167022E-01   0.261573E-01   0.335695E-01   0.379195E-01   0.385750E-01
   0.354495E-01   0.290608E-01   0.204611E-01   0.110456E-01   0.227688E-02
  -0.461087E-02  -0.885539E-02  -0.102949E-01  -0.934848E-02  -0.685516E-02
  -0.381646E-02  -0.111577E-02   0.706900E-03   0.156206E-02   0.177284E-02
   0.190829E-02   0.254348E-02   0.402368E-02   0.630890E-02   0.894958E-02
   0.112036E-01   0.122598E-01   0.114999E-01   0.871566E-02   0.421361E-02
  -0.123041E-02  -0.655558E-02  -0.106881E-01  -0.459335E-02  -0.384881E-02
  -0.459335E-02  -0.677236E-02  -0.102221E-01  -0.146698E-01  -0.197345E-01
  -0.249310E-01  -0.296823E-01  -0.333464E-01  -0.352677E-01  -0.348535E-01
  -0.316744E-01  -0.255712E-01  -0.167482E-01  -0.582026E-02   0.620851E-02
   0.180497E-01   0.283120E-01   0.357316E-01   0.394046E-01   0.389676E-01
   0.346799E-01   0.273788E-01   0.183132E-01   0.888905E-02   0.388662E-03
  -0.626972E-02  -0.106707E-01  -0.129078E-01  -0.134605E-01  -0.129834E-01
  -0.120717E-01  -0.110747E-01  -0.100118E-01  -0.861399E-02  -0.647458E-02
  -0.325711E-02   0.110920E-02   0.631380E-02   0.116719E-01   0.162592E-01
   0.191378E-01   0.196086E-01   0.174142E-01   0.128294E-01   0.661054E-02
  -0.184032E-03  -0.645116E-02   0.763973E-02   0.858039E-02   0.763974E-02
   0.487140E-02   0.438929E-03  -0.537719E-02  -0.121710E-01  -0.194065E-01
  -0.264246E-01  -0.324714E-01  -0.367547E-01  -0.385322E-01  -0.372245E-01
  -0.325367E-01  -0.245634E-01  -0.138466E-01  -0.136276E-02   0.115763E-01
   0.234998E-01   0.330065E-01   0.389999E-01   0.408778E-01   0.386327E-01
   0.328342E-01   0.244964E-01   0.148607E-01   0.514688E-02  -0.366582E-02
  -0.109748E-01  -0.165782E-01  -0.205901E-01  -0.232815E-01  -0.249031E-01
  -0.255494E-01  -0.251086E-01  -0.233161E-01  -0.198924E-01  -0.147185E-01
  -0.798782E-02  -0.276762E-03   0.749780E-02   0.142333E-01   0.188705E-01
   0.206354E-01   0.192234E-01   0.148748E-01   0.831542E-02   0.582334E-03
  -0.721859E-02   0.206452E-01   0.216529E-01   0.206452E-01   0.176668E-01
   0.128573E-01   0.646448E-02  -0.113794E-02  -0.943650E-02  -0.177772E-01
  -0.253884E-01  -0.314357E-01  -0.351098E-01  -0.357419E-01  -0.329287E-01
  -0.266416E-01  -0.172933E-01  -0.573564E-02   0.682262E-02   0.189730E-01
   0.293151E-01   0.366754E-01   0.402905E-01   0.399147E-01   0.358268E-01
   0.287362E-01   0.196150E-01   0.949763E-02  -0.699427E-03  -0.102942E-01
  -0.188694E-01  -0.262198E-01  -0.322448E-01  -0.368327E-01  -0.397830E-01
  -0.407988E-01  -0.395599E-01  -0.358536E-01  -0.297208E-01  -0.215657E-01
  -0.121822E-01  -0.267670E-02   0.570650E-02   0.118148E-01   0.148161E-01
   0.143638E-01   0.106539E-01   0.435958E-02  -0.353888E-02  -0.119781E-01
   0.315321E-01   0.324643E-01   0.315321E-01   0.287639E-01   0.242521E-01
   0.181723E-01   0.108092E-01   0.258061E-02  -0.595202E-02  -0.140965E-01
  -0.210749E-01  -0.261019E-01  -0.284909E-01  -0.277707E-01  -0.237916E-01
  -0.167947E-01  -0.742219E-02   0.334072E-02   0.142906E-01   0.241761E-01
   0.318809E-01   0.365837E-01   0.378590E-01   0.357016E-01   0.304726E-01
   0.227869E-01   0.133750E-01   0.295848E-02  -0.783147E-02  -0.184758E-01
  -0.285361E-01  -0.375934E-01  -0.451932E-01  -0.508277E-01  -0.539773E-01
  -0.542077E-01  -0.513004E-01  -0.453756E-01  -0.369645E-01  -0.269971E-01
  -0.166937E-01  -0.737708E-02  -0.245517E-03   0.383951E-02   0.449690E-02
   0.186591E-02  -0.346554E-02  -0.106214E-01  -0.186405E-01   0.376444E-01
   0.383673E-01   0.376444E-01   0.354815E-01   0.319049E-01   0.269853E-01
   0.208720E-01   0.138257E-01   0.624094E-02  -0.135377E-02  -0.832556E-02
  -0.139980E-01  -0.177378E-01  -0.190544E-01  -0.176933E-01  -0.137022E-01
  -0.745303E-02   0.389055E-03   0.894835E-02   0.172575E-01   0.243894E-01
   0.295759E-01   0.322892E-01   0.322732E-01   0.295259E-01   0.242457E-01
   0.167635E-01   0.748554E-02  -0.313734E-02  -0.146092E-01  -0.263662E-01
  -0.377528E-01  -0.480212E-01  -0.563730E-01  -0.620492E-01  -0.644563E-01
  -0.633011E-01  -0.586964E-01  -0.512035E-01  -0.417888E-01  -0.316927E-01
  -0.222358E-01  -0.146004E-01  -0.964015E-02  -0.775947E-02  -0.889049E-02
  -0.125672E-01  -0.180723E-01  -0.246131E-01   0.372620E-01   0.376699E-01
   0.372620E-01   0.360172E-01   0.338832E-01   0.308049E-01   0.267648E-01
   0.218259E-01   0.161648E-01   0.100869E-01   0.401506E-02  -0.154888E-02
  -0.608582E-02  -0.913363E-02  -0.103605E-01  -0.962225E-02  -0.699207E-02
  -0.275634E-02   0.262150E-02   0.856047E-02   0.144313E-01   0.196208E-01
   0.235809E-01   0.258572E-01   0.260998E-01   0.240668E-01   0.196303E-01
   0.127930E-01   0.371839E-02  -0.723400E-02  -0.194835E-01  -0.322310E-01
  -0.445051E-01  -0.552573E-01  -0.634981E-01  -0.684521E-01  -0.697001E-01
  -0.672727E-01  -0.616700E-01  -0.537959E-01  -0.448144E-01  -0.359572E-01
  -0.283243E-01  -0.227193E-01  -0.195556E-01  -0.188492E-01  -0.202917E-01
  -0.233778E-01  -0.275477E-01   0.301046E-01   0.301329E-01   0.301046E-01
   0.299705E-01   0.295941E-01   0.287851E-01   0.273466E-01   0.251264E-01
   0.220614E-01   0.182065E-01   0.137417E-01   0.895643E-02   0.421541E-02
  -0.872137E-04  -0.357626E-02  -0.593843E-02  -0.695435E-02  -0.651785E-02
  -0.464469E-02  -0.147424E-02   0.273184E-02   0.759257E-02   0.126142E-01
   0.172059E-01   0.207120E-01   0.224655E-01   0.218650E-01   0.184678E-01
   0.120842E-01   0.285481E-02  -0.871299E-02  -0.217646E-01  -0.351822E-01
  -0.477256E-01  -0.582087E-01  -0.656805E-01  -0.695732E-01  -0.697874E-01
  -0.666940E-01  -0.610530E-01  -0.538669E-01  -0.462004E-01  -0.390065E-01
  -0.329958E-01  -0.285723E-01  -0.258422E-01  -0.246828E-01  -0.248446E-01
  -0.260534E-01   0.174934E-01   0.171224E-01   0.174934E-01   0.185285E-01
   0.200074E-01   0.216061E-01   0.229511E-01   0.236804E-01   0.234976E-01
   0.222130E-01   0.197659E-01   0.162285E-01   0.117969E-01   0.677281E-02
   0.154106E-02  -0.345464E-02  -0.774039E-02  -0.108481E-01  -0.123626E-01
  -0.119794E-01  -0.956999E-02  -0.524117E-02   0.624059E-03   0.736227E-02
   0.140735E-01   0.197170E-01   0.232514E-01   0.237982E-01   0.208001E-01
   0.141400E-01   0.419506E-02  -0.819448E-02  -0.218379E-01  -0.353719E-01
  -0.474700E-01  -0.570418E-01  -0.633847E-01  -0.662581E-01  -0.658703E-01
  -0.627875E-01  -0.577900E-01  -0.517130E-01  -0.453075E-01  -0.391494E-01
  -0.336099E-01  -0.288812E-01  -0.250398E-01  -0.221188E-01  -0.201628E-01
   0.210930E-02   0.136108E-02   0.210930E-02   0.424829E-02   0.747733E-02
   0.113461E-01   0.153190E-01   0.188464E-01   0.214286E-01   0.226661E-01
   0.222916E-01   0.201879E-01   0.163960E-01   0.111197E-01   0.472667E-02
  -0.225614E-02  -0.916226E-02  -0.152297E-01  -0.196757E-01  -0.218009E-01
  -0.211114E-01  -0.174367E-01  -0.110170E-01  -0.253130E-02   0.694981E-02
   0.160922E-01   0.234897E-01   0.278889E-01   0.284017E-01   0.246641E-01
   0.169047E-01   0.590694E-02  -0.712659E-02  -0.207810E-01  -0.336614E-01
  -0.446027E-01  -0.528168E-01  -0.579512E-01  -0.600591E-01  -0.594997E-01
  -0.568019E-01  -0.525318E-01  -0.471956E-01  -0.411954E-01  -0.348391E-01
  -0.283872E-01  -0.221091E-01  -0.163236E-01  -0.114026E-01  -0.126046E-01
  -0.136762E-01  -0.126046E-01  -0.952257E-02  -0.480760E-02   0.973191E-03
   0.714135E-02   0.129912E-01   0.178646E-01   0.212075E-01   0.226055E-01
   0.218064E-01   0.187356E-01   0.135137E-01   0.647583E-02  -0.181516E-02
  -0.105752E-01  -0.188417E-01  -0.255632E-01  -0.297346E-01  -0.305630E-01
  -0.276336E-01  -0.210375E-01  -0.114251E-01   0.395509E-04   0.118270E-01
   0.222733E-01   0.298503E-01   0.334218E-01   0.324310E-01   0.269789E-01
   0.177794E-01   0.600325E-02  -0.694985E-02  -0.196977E-01  -0.310859E-01
  -0.403199E-01  -0.470013E-01  -0.510746E-01  -0.527161E-01  -0.522064E-01
  -0.498268E-01  -0.458096E-01  -0.403470E-01  -0.336461E-01  -0.260007E-01
  -0.178444E-01  -0.975905E-02  -0.242594E-02  -0.232559E-01  -0.245781E-01
  -0.232559E-01  -0.194486E-01  -0.136090E-01  -0.641374E-02   0.133402E-02
   0.880609E-02   0.152366E-01   0.199824E-01   0.225567E-01   0.226448E-01
   0.201152E-01   0.150388E-01   0.771649E-02  -0.129318E-02  -0.111652E-01
  -0.208409E-01  -0.291181E-01  -0.348014E-01  -0.368944E-01  -0.347989E-01
  -0.284746E-01  -0.185144E-01  -0.610457E-02   0.713427E-02   0.194027E-01
   0.290236E-01   0.347251E-01   0.358443E-01   0.324071E-01   0.250715E-01
   0.149526E-01   0.337810E-02  -0.836348E-02  -0.192233E-01  -0.284995E-01
  -0.358391E-01  -0.411547E-01  -0.444954E-01  -0.459241E-01  -0.454441E-01
  -0.429982E-01  -0.385356E-01  -0.321182E-01  -0.240227E-01  -0.147963E-01
  -0.523640E-02   0.370889E-02  -0.273262E-01  -0.288210E-01  -0.273262E-01
  -0.230289E-01  -0.164585E-01  -0.839800E-02   0.237832E-03   0.852767E-02
   0.156461E-01   0.209273E-01   0.238903E-01   0.242384E-01   0.218536E-01
   0.168033E-01   0.936601E-02   0.675316E-04  -0.102946E-01  -0.206670E-01
  -0.298181E-01  -0.364867E-01  -0.395822E-01  -0.384014E-01  -0.328079E-01
  -0.233247E-01  -0.111014E-01   0.224721E-02   0.149086E-01   0.251877E-01
   0.318015E-01   0.340842E-01   0.320583E-01   0.263592E-01   0.180405E-01
   0.831627E-02  -0.169035E-02  -0.111286E-01  -0.194919E-01  -0.265763E-01
  -0.323556E-01  -0.368271E-01  -0.398878E-01  -0.412874E-01  -0.406762E-01
  -0.377323E-01  -0.323239E-01  -0.246493E-01  -0.153015E-01  -0.522623E-02
   0.442317E-02  -0.237946E-01  -0.253895E-01  -0.237945E-01  -0.192268E-01
  -0.122959E-01  -0.389276E-02   0.496370E-02   0.132810E-01   0.202146E-01
   0.251348E-01   0.276393E-01   0.275274E-01   0.247659E-01   0.194711E-01
   0.119215E-01   0.259541E-02  -0.779067E-02  -0.182755E-01  -0.277083E-01
  -0.348791E-01  -0.387114E-01  -0.384800E-01  -0.339988E-01  -0.257225E-01
  -0.147226E-01  -0.252829E-02   0.914075E-02   0.186907E-01   0.249444E-01
   0.273351E-01   0.259577E-01   0.214691E-01   0.148710E-01   0.723933E-02
  -0.521740E-03  -0.783585E-02  -0.144830E-01  -0.205054E-01  -0.260321E-01
  -0.310910E-01  -0.354761E-01  -0.387208E-01  -0.401914E-01  -0.392749E-01
  -0.356004E-01  -0.292229E-01  -0.207048E-01  -0.110618E-01  -0.157982E-02
  -0.133960E-01  -0.150312E-01  -0.133960E-01  -0.873917E-02  -0.175561E-02
   0.655253E-02   0.150650E-01   0.227327E-01   0.287222E-01   0.324860E-01
   0.337600E-01   0.325058E-01   0.288388E-01   0.229745E-01   0.152192E-01
   0.600078E-02  -0.408038E-02  -0.142204E-01  -0.234365E-01  -0.306674E-01
  -0.349445E-01  -0.355970E-01  -0.324371E-01  -0.258647E-01  -0.168506E-01
  -0.678369E-02   0.278770E-02   0.104624E-01   0.152619E-01   0.168026E-01
   0.153189E-01   0.115336E-01   0.641599E-02   0.898721E-03  -0.436168E-02
  -0.911192E-02  -0.134831E-01  -0.178382E-01  -0.225409E-01  -0.277251E-01
  -0.331457E-01  -0.381656E-01  -0.418883E-01  -0.434024E-01  -0.420633E-01
  -0.377247E-01  -0.308453E-01  -0.224317E-01  -0.138280E-01   0.155486E-02
  -0.768684E-04   0.155487E-02   0.616828E-02   0.129801E-01   0.208745E-01
   0.286314E-01   0.351549E-01   0.396418E-01   0.416587E-01   0.411208E-01
   0.382002E-01   0.332088E-01   0.265026E-01   0.184420E-01   0.941087E-02
  -0.123693E-03  -0.955529E-02  -0.181271E-01  -0.249957E-01  -0.293696E-01
  -0.306932E-01  -0.288195E-01  -0.241141E-01  -0.174419E-01  -0.100255E-01
  -0.319801E-02   0.188585E-02   0.450308E-02   0.450678E-02   0.231706E-02
  -0.124087E-02  -0.520555E-02  -0.877488E-02  -0.115395E-01  -0.135817E-01
  -0.154097E-01  -0.177467E-01  -0.212408E-01  -0.261889E-01  -0.323649E-01
  -0.390106E-01  -0.450009E-01  -0.491377E-01  -0.504883E-01  -0.486658E-01
  -0.439666E-01  -0.373200E-01  -0.300617E-01   0.177361E-01   0.161354E-01
   0.177361E-01   0.222237E-01   0.287275E-01   0.360196E-01   0.427846E-01
   0.478862E-01   0.505632E-01   0.505123E-01   0.478494E-01   0.429826E-01
   0.364474E-01   0.287664E-01   0.203741E-01   0.116214E-01   0.284019E-02
  -0.557551E-02  -0.131223E-01  -0.192106E-01  -0.232662E-01  -0.248865E-01
  -0.239972E-01  -0.209506E-01  -0.165169E-01  -0.117520E-01  -0.776655E-02
  -0.545666E-02  -0.527496E-02  -0.711538E-02  -0.103541E-01  -0.140429E-01
  -0.172033E-01  -0.191356E-01  -0.196478E-01  -0.191308E-01  -0.184511E-01
  -0.186869E-01  -0.207831E-01  -0.252300E-01  -0.318647E-01  -0.398593E-01
  -0.479081E-01  -0.545611E-01  -0.586117E-01  -0.594221E-01  -0.570937E-01
  -0.524311E-01  -0.467091E-01   0.316419E-01   0.300852E-01   0.316419E-01
   0.359668E-01   0.421080E-01   0.487344E-01   0.544436E-01   0.580664E-01
   0.588883E-01   0.567379E-01   0.519336E-01   0.451210E-01   0.370637E-01
   0.284580E-01   0.198229E-01   0.114873E-01   0.365859E-02  -0.347480E-02
  -0.966090E-02  -0.145675E-01  -0.178469E-01  -0.192628E-01  -0.188295E-01
  -0.169046E-01  -0.141834E-01  -0.115776E-01  -0.100005E-01  -0.101163E-01
  -0.121338E-01  -0.157166E-01  -0.200507E-01  -0.240638E-01  -0.267411E-01
  -0.274462E-01  -0.261490E-01  -0.234844E-01  -0.206135E-01  -0.189177E-01
  -0.196097E-01  -0.233721E-01  -0.301321E-01  -0.390424E-01  -0.486782E-01
  -0.573988E-01  -0.637708E-01  -0.669308E-01  -0.667864E-01  -0.639969E-01
  -0.597445E-01   0.404494E-01   0.389377E-01   0.404494E-01   0.446131E-01
   0.504074E-01   0.564133E-01   0.611556E-01   0.634405E-01   0.625993E-01
   0.585829E-01   0.518944E-01   0.433969E-01   0.340641E-01   0.247548E-01
   0.160710E-01   0.832963E-02   0.163204E-02  -0.401382E-02  -0.858040E-02
  -0.119681E-01  -0.140361E-01  -0.147035E-01  -0.140727E-01  -0.125178E-01
  -0.106831E-01  -0.937366E-02  -0.935392E-02  -0.111143E-01  -0.146817E-01
  -0.195465E-01  -0.247480E-01  -0.291103E-01  -0.315723E-01  -0.315179E-01
  -0.290053E-01  -0.248185E-01  -0.203103E-01  -0.170721E-01  -0.165151E-01
  -0.194815E-01  -0.259973E-01  -0.352414E-01  -0.457434E-01  -0.557572E-01
  -0.637032E-01  -0.685558E-01  -0.700655E-01  -0.687563E-01  -0.657072E-01
   0.427091E-01   0.412335E-01   0.427091E-01   0.467439E-01   0.522632E-01
   0.577803E-01   0.617655E-01   0.630085E-01   0.608809E-01   0.554349E-01
   0.473255E-01   0.375943E-01   0.273887E-01   0.177029E-01   0.921156E-02
   0.222634E-02  -0.323238E-02  -0.729882E-02  -0.101238E-01  -0.117929E-01
  -0.123306E-01  -0.117797E-01  -0.103147E-01  -0.832801E-02  -0.643561E-02
  -0.537853E-02  -0.583526E-02  -0.820006E-02  -0.124031E-01  -0.178446E-01
  -0.234854E-01  -0.280867E-01  -0.305442E-01  -0.302218E-01  -0.271850E-01
  -0.222530E-01  -0.168411E-01  -0.126248E-01  -0.111127E-01  -0.132460E-01
  -0.191388E-01  -0.280356E-01  -0.385003E-01  -0.487855E-01  -0.572753E-01
  -0.628778E-01  -0.652564E-01  -0.648386E-01  -0.626091E-01   0.386831E-01
   0.372274E-01   0.386831E-01   0.426448E-01   0.480018E-01   0.532226E-01
   0.567412E-01   0.573375E-01   0.544120E-01   0.480883E-01   0.391285E-01
   0.287008E-01   0.180765E-01   0.834915E-02   0.248575E-03  -0.591193E-02
  -0.101640E-01  -0.127367E-01  -0.139008E-01  -0.138660E-01  -0.127651E-01
  -0.107200E-01  -0.794910E-02  -0.485598E-02  -0.204442E-02  -0.232272E-03
  -0.759825E-04  -0.195704E-02  -0.580438E-02  -0.110247E-01  -0.165841E-01
  -0.212379E-01  -0.238559E-01  -0.237526E-01  -0.209228E-01  -0.161041E-01
  -0.106330E-01  -0.612626E-02  -0.406753E-02  -0.541571E-02  -0.103456E-01
  -0.181969E-01  -0.276480E-01  -0.370639E-01  -0.449200E-01  -0.501780E-01
  -0.525093E-01  -0.523057E-01  -0.504821E-01   0.302485E-01   0.287915E-01
   0.302485E-01   0.342072E-01   0.395380E-01   0.446855E-01   0.480630E-01
   0.484427E-01   0.452370E-01   0.386041E-01   0.293609E-01   0.187433E-01
   0.809246E-02  -0.143897E-02  -0.908345E-02  -0.145180E-01  -0.177935E-01
  -0.191823E-01  -0.190119E-01  -0.175497E-01  -0.149757E-01  -0.114408E-01
  -0.717344E-02  -0.257421E-02   0.175750E-02   0.509578E-02   0.675171E-02
   0.628123E-02   0.366626E-02  -0.602156E-03  -0.558412E-02  -0.100959E-01
  -0.130125E-01  -0.135847E-01  -0.116745E-01  -0.783157E-02  -0.317929E-02
   0.868260E-03   0.298121E-02   0.227550E-02  -0.144399E-02  -0.763035E-02
  -0.151479E-01  -0.225864E-01  -0.286443E-01  -0.324665E-01  -0.338406E-01
  -0.331956E-01  -0.314116E-01   0.203912E-01   0.189104E-01   0.203913E-01
   0.244199E-01   0.298623E-01   0.351553E-01   0.387023E-01   0.392638E-01
   0.362424E-01   0.297901E-01   0.207246E-01   0.102913E-01  -0.151268E-03
  -0.942704E-02  -0.167437E-01  -0.217563E-01  -0.245002E-01  -0.252393E-01
  -0.242971E-01  -0.219374E-01  -0.183315E-01  -0.136143E-01  -0.799198E-02
  -0.184519E-02   0.423173E-02   0.948760E-02   0.131649E-01   0.147019E-01
   0.139205E-01   0.111282E-01   0.708999E-02   0.286062E-02  -0.482222E-03
  -0.212986E-02  -0.177201E-02   0.309651E-03   0.331759E-02   0.616706E-02
   0.780224E-02   0.750635E-02   0.511202E-02   0.104791E-02  -0.379305E-02
  -0.832329E-02  -0.115852E-01  -0.130308E-01  -0.126701E-01  -0.110451E-01
  -0.903703E-02   0.124223E-01   0.108989E-01   0.124223E-01   0.165816E-01
   0.222485E-01   0.278634E-01   0.318243E-01   0.328722E-01   0.303748E-01
   0.244381E-01   0.158307E-01   0.575590E-02  -0.445270E-02  -0.136219E-01
  -0.209388E-01  -0.260193E-01  -0.288473E-01  -0.296312E-01  -0.286403E-01
  -0.260870E-01  -0.220939E-01  -0.167485E-01  -0.102130E-01  -0.283343E-02
   0.480793E-02   0.119332E-01   0.177041E-01   0.214160E-01   0.226899E-01
   0.215965E-01   0.186643E-01   0.147592E-01   0.108649E-01   0.782723E-02
   0.613929E-02   0.583336E-02   0.651390E-02   0.752048E-02   0.816837E-02
   0.798896E-02   0.689167E-02   0.519422E-02   0.351055E-02   0.253257E-02
   0.277729E-02   0.438341E-02   0.702694E-02   0.998783E-02   0.123511E-01
   0.911562E-02   0.754032E-02   0.911562E-02   0.134362E-01   0.193870E-01
   0.254193E-01   0.299268E-01   0.316212E-01   0.298125E-01   0.245264E-01
   0.164424E-01   0.668365E-02  -0.347006E-02  -0.128608E-01  -0.206494E-01
  -0.263898E-01  -0.299816E-01  -0.315399E-01  -0.312456E-01  -0.292338E-01
  -0.255617E-01  -0.202607E-01  -0.134432E-01  -0.541483E-02   0.326403E-02
   0.118023E-01   0.192946E-01   0.249019E-01   0.280422E-01   0.285324E-01
   0.266326E-01   0.229776E-01   0.184126E-01   0.137846E-01   0.975118E-02
   0.666503E-02   0.456424E-02   0.326467E-02   0.251467E-02   0.215266E-02
   0.220754E-02   0.290287E-02   0.456021E-02   0.743456E-02   0.115412E-01
   0.165406E-01   0.217313E-01   0.261682E-01   0.288803E-01   0.119850E-01
   0.103640E-01   0.119850E-01   0.164507E-01   0.226658E-01   0.290988E-01
   0.341406E-01   0.364677E-01   0.353169E-01   0.306109E-01   0.229142E-01
   0.132478E-01   0.282609E-02  -0.720710E-02  -0.159716E-01  -0.229349E-01
  -0.278839E-01  -0.308175E-01  -0.318146E-01  -0.309329E-01  -0.281760E-01
  -0.235367E-01  -0.170941E-01  -0.911962E-02  -0.143473E-03   0.905476E-02
   0.175401E-01   0.243815E-01   0.288319E-01   0.304779E-01   0.293156E-01
   0.257314E-01   0.203978E-01   0.141194E-01   0.767571E-02   0.170744E-02
  -0.332897E-02  -0.713788E-02  -0.951843E-02  -0.102965E-01  -0.929430E-02
  -0.636070E-02  -0.145799E-02   0.522516E-02   0.131825E-01   0.215684E-01
   0.292761E-01   0.351141E-01   0.380466E-01   0.208816E-01   0.192408E-01
   0.208816E-01   0.254184E-01   0.317833E-01   0.384715E-01   0.438797E-01
   0.466517E-01   0.459481E-01   0.415809E-01   0.339914E-01   0.240941E-01
   0.130405E-01   0.197316E-02  -0.816665E-02  -0.167373E-01  -0.233946E-01
  -0.280139E-01  -0.305818E-01  -0.311048E-01  -0.295723E-01  -0.259832E-01
  -0.204214E-01  -0.131456E-01  -0.465232E-02   0.432136E-02   0.128662E-01
   0.200297E-01   0.249734E-01   0.271170E-01   0.262334E-01   0.224728E-01
   0.163173E-01   0.848596E-02  -0.179054E-03  -0.881340E-02  -0.166008E-01
  -0.228100E-01  -0.268129E-01  -0.281054E-01  -0.263504E-01  -0.214476E-01
  -0.136166E-01  -0.346374E-02   0.800506E-02   0.194545E-01   0.293831E-01
   0.363605E-01   0.392928E-01   0.340099E-01   0.323950E-01   0.340099E-01
   0.384844E-01   0.447905E-01   0.514676E-01   0.569362E-01   0.598240E-01
   0.592284E-01   0.548598E-01   0.470446E-01   0.366007E-01   0.246310E-01
   0.122945E-01   0.613428E-03  -0.964528E-02  -0.180001E-01  -0.242129E-01
  -0.282069E-01  -0.299861E-01  -0.295877E-01  -0.270818E-01  -0.226137E-01
  -0.164645E-01  -0.910082E-02  -0.118595E-02   0.646116E-02   0.129557E-01
   0.174670E-01   0.193421E-01   0.182037E-01   0.140071E-01   0.704626E-02
  -0.208054E-02  -0.125346E-01  -0.233140E-01  -0.333346E-01  -0.415143E-01
  -0.468638E-01  -0.485892E-01  -0.462048E-01  -0.396446E-01  -0.293469E-01
  -0.162821E-01  -0.189620E-02   0.120428E-01   0.236872E-01   0.314035E-01
   0.340610E-01   0.483550E-01   0.468284E-01   0.483550E-01   0.525868E-01
   0.585537E-01   0.648662E-01   0.700001E-01   0.725982E-01   0.717232E-01
   0.670090E-01   0.586882E-01   0.475008E-01   0.345185E-01   0.209335E-01
   0.786171E-02  -0.379885E-02  -0.134363E-01  -0.207224E-01  -0.255604E-01
  -0.280128E-01  -0.282377E-01  -0.264524E-01  -0.229296E-01  -0.180169E-01
  -0.121625E-01  -0.592962E-02   0.165352E-04   0.495202E-02   0.816462E-02
   0.903923E-02   0.714371E-02   0.230155E-02  -0.535835E-02  -0.153804E-01
  -0.269925E-01  -0.391495E-01  -0.506115E-01  -0.600582E-01  -0.662364E-01
  -0.681310E-01  -0.651397E-01  -0.572224E-01  -0.449909E-01  -0.297065E-01
  -0.131667E-01   0.251950E-02   0.152386E-01   0.232132E-01   0.253101E-01
   0.604143E-01   0.590464E-01   0.604143E-01   0.642009E-01   0.695184E-01
   0.750844E-01   0.794730E-01   0.813866E-01   0.798941E-01   0.745876E-01
   0.656326E-01   0.537112E-01   0.398772E-01   0.253628E-01   0.113787E-01
  -0.105347E-02  -0.112097E-01  -0.187037E-01  -0.234652E-01  -0.256755E-01
  -0.256834E-01  -0.239253E-01  -0.208651E-01  -0.169620E-01  -0.126636E-01
  -0.841623E-02  -0.467982E-02  -0.193495E-02  -0.672236E-03  -0.135857E-02
  -0.438044E-02  -0.996997E-02  -0.181250E-01  -0.285385E-01  -0.405561E-01
  -0.531790E-01  -0.651271E-01  -0.749662E-01  -0.812941E-01  -0.829626E-01
  -0.793000E-01  -0.702929E-01  -0.566807E-01  -0.399316E-01  -0.220857E-01
  -0.547859E-02   0.761441E-02   0.153500E-01   0.166339E-01   0.670496E-01
   0.659069E-01   0.670496E-01   0.702013E-01   0.745848E-01   0.790673E-01
   0.823712E-01   0.833103E-01   0.810058E-01   0.750440E-01   0.655483E-01
   0.531541E-01   0.388984E-01   0.240456E-01   0.988602E-02  -0.245546E-02
  -0.121684E-01  -0.188399E-01  -0.224647E-01  -0.233877E-01  -0.221986E-01
  -0.196046E-01  -0.163091E-01  -0.129204E-01  -0.990534E-02  -0.758968E-02
  -0.619733E-02  -0.590860E-02  -0.691433E-02  -0.944328E-02  -0.137470E-01
  -0.200389E-01  -0.283967E-01  -0.386531E-01  -0.503043E-01  -0.624707E-01
  -0.739346E-01  -0.832670E-01  -0.890325E-01  -0.900434E-01  -0.856149E-01
  -0.757674E-01  -0.613253E-01  -0.438767E-01  -0.255879E-01  -0.889351E-02
   0.388562E-02   0.109276E-01   0.112226E-01   0.662515E-01   0.653841E-01
   0.662515E-01   0.686283E-01   0.718766E-01   0.750565E-01   0.770892E-01
   0.769492E-01   0.738526E-01   0.674094E-01   0.577131E-01   0.453499E-01
   0.313225E-01   0.169008E-01   0.342399E-02  -0.791101E-02  -0.162348E-01
  -0.211307E-01  -0.226768E-01  -0.213976E-01  -0.181399E-01  -0.138997E-01
  -0.964006E-02  -0.613959E-02  -0.390204E-02  -0.314265E-02  -0.384607E-02
  -0.587220E-02  -0.907428E-02  -0.133901E-01  -0.188755E-01  -0.256661E-01
  -0.338748E-01  -0.434532E-01  -0.540600E-01  -0.649810E-01  -0.751385E-01
  -0.832051E-01  -0.878126E-01  -0.878198E-01  -0.825832E-01  -0.721682E-01
  -0.574460E-01  -0.400423E-01  -0.221352E-01  -0.613126E-02   0.572133E-02
   0.117106E-01   0.109550E-01   0.576307E-01   0.570614E-01   0.576307E-01
   0.591731E-01   0.612155E-01   0.630474E-01   0.638308E-01   0.627405E-01
   0.591168E-01   0.526070E-01   0.432705E-01   0.316211E-01   0.185905E-01
   0.540950E-02  -0.657904E-02  -0.161430E-01  -0.223773E-01  -0.248683E-01
  -0.237674E-01  -0.197574E-01  -0.139150E-01  -0.750018E-02  -0.172034E-02
   0.247804E-02   0.454241E-02   0.434574E-02   0.211620E-02  -0.170846E-02
  -0.665537E-02  -0.123673E-01  -0.186842E-01  -0.256327E-01  -0.333261E-01
  -0.418085E-01  -0.508919E-01  -0.600435E-01  -0.683666E-01  -0.746974E-01
  -0.778065E-01  -0.766648E-01  -0.707142E-01  -0.600744E-01  -0.456315E-01
  -0.289765E-01  -0.121967E-01   0.244537E-02   0.128832E-01   0.175961E-01
   0.158690E-01   0.425200E-01   0.422380E-01   0.425200E-01   0.432662E-01
   0.441854E-01   0.448210E-01   0.446017E-01   0.429239E-01   0.392617E-01
   0.332936E-01   0.250203E-01   0.148415E-01   0.356399E-02  -0.767956E-02
  -0.175954E-01  -0.249541E-01  -0.288295E-01  -0.287972E-01  -0.250421E-01
  -0.183440E-01  -0.993802E-02  -0.127965E-02   0.623310E-02   0.115137E-01
   0.139583E-01   0.134966E-01   0.105159E-01   0.568715E-02  -0.252608E-03
  -0.669893E-02  -0.133022E-01  -0.199824E-01  -0.268364E-01  -0.339732E-01
  -0.413317E-01  -0.485444E-01  -0.548978E-01  -0.594123E-01  -0.610308E-01
  -0.588733E-01  -0.524934E-01  -0.420696E-01  -0.284768E-01  -0.132137E-01
   0.180640E-02   0.145605E-01   0.232542E-01   0.266255E-01   0.241548E-01
   0.236674E-01   0.236291E-01   0.236674E-01   0.237510E-01   0.237762E-01
   0.235473E-01   0.227651E-01   0.210457E-01   0.179850E-01   0.132665E-01
   0.679035E-02  -0.121286E-02  -0.101259E-01  -0.189782E-01  -0.265797E-01
  -0.317369E-01  -0.335055E-01  -0.314185E-01  -0.256278E-01  -0.169164E-01
  -0.657026E-02   0.386558E-02   0.128880E-01   0.193219E-01   0.225206E-01
   0.224342E-01   0.195354E-01   0.146312E-01   0.861819E-02   0.225436E-02
  -0.399002E-02  -0.996457E-02  -0.157532E-01  -0.215061E-01  -0.272491E-01
  -0.327375E-01  -0.374057E-01  -0.404373E-01  -0.409420E-01  -0.381932E-01
  -0.318623E-01  -0.221837E-01  -0.100019E-01   0.331658E-02   0.160905E-01
   0.266044E-01   0.334011E-01   0.355253E-01   0.326707E-01   0.459991E-02
   0.473535E-02   0.459991E-02   0.422802E-02   0.369679E-02   0.305978E-02
   0.227209E-02   0.114585E-02  -0.633044E-03  -0.341749E-02  -0.745876E-02
  -0.127549E-01  -0.189413E-01  -0.252698E-01  -0.307016E-01  -0.341041E-01
  -0.345078E-01  -0.313584E-01  -0.246935E-01  -0.151877E-01  -0.404933E-02
   0.721347E-02   0.170987E-01   0.244105E-01   0.284775E-01   0.292353E-01
   0.271601E-01   0.230785E-01   0.179162E-01   0.124606E-01   0.720253E-02
   0.229975E-02  -0.233969E-02  -0.688976E-02  -0.114171E-01  -0.157374E-01
  -0.193690E-01  -0.216035E-01  -0.216770E-01  -0.189915E-01  -0.133231E-01
  -0.495321E-02   0.531581E-02   0.162696E-01   0.264885E-01   0.346006E-01
   0.395221E-01   0.406300E-01   0.378386E-01  -0.111863E-01  -0.109607E-01
  -0.111863E-01  -0.117694E-01  -0.124716E-01  -0.130196E-01  -0.132411E-01
  -0.131696E-01  -0.130742E-01  -0.133914E-01  -0.145729E-01  -0.168960E-01
  -0.202988E-01  -0.243010E-01  -0.280492E-01  -0.304856E-01  -0.306023E-01
  -0.277115E-01  -0.216556E-01  -0.128920E-01  -0.242492E-02   0.840187E-02
   0.181966E-01   0.258165E-01   0.305909E-01   0.324133E-01   0.316852E-01
   0.291378E-01   0.255912E-01   0.217284E-01   0.179488E-01   0.143408E-01
   0.107719E-01   0.705482E-02   0.312908E-02  -0.810889E-03  -0.428683E-02
  -0.662157E-02  -0.711382E-02  -0.524904E-02  -0.880946E-03   0.567361E-02
   0.136571E-01   0.220065E-01   0.295641E-01   0.353052E-01   0.385245E-01
   0.389357E-01   0.366702E-01  -0.210116E-01  -0.207786E-01  -0.210116E-01
  -0.215682E-01  -0.220778E-01  -0.220909E-01  -0.212690E-01  -0.195437E-01
  -0.171873E-01  -0.147612E-01  -0.129527E-01  -0.123480E-01  -0.132130E-01
  -0.153568E-01  -0.181262E-01  -0.205422E-01  -0.215446E-01  -0.202760E-01
  -0.163223E-01  -0.983830E-02  -0.152323E-02   0.754852E-02   0.161893E-01
   0.233771E-01   0.284707E-01   0.313056E-01   0.321490E-01   0.315415E-01
   0.300823E-01   0.282316E-01   0.261941E-01   0.239155E-01   0.211871E-01
   0.178137E-01   0.137818E-01   0.936346E-02   0.511471E-02   0.176376E-02
   0.211081E-04   0.371720E-03   0.291598E-02   0.731185E-02   0.128386E-01
   0.185641E-01   0.235660E-01   0.271403E-01   0.289377E-01   0.289925E-01
   0.276432E-01  -0.235904E-01  -0.234182E-01  -0.235904E-01  -0.239286E-01
  -0.239660E-01  -0.231290E-01  -0.209705E-01  -0.173740E-01  -0.126565E-01
  -0.753023E-02  -0.292808E-02   0.256768E-03   0.143774E-02   0.525139E-03
  -0.202114E-02  -0.529556E-02  -0.817863E-02  -0.962847E-02  -0.894718E-02
  -0.594543E-02  -0.961778E-03   0.526200E-02   0.118044E-01   0.178138E-01
   0.227066E-01   0.262593E-01   0.285740E-01   0.299433E-01   0.306700E-01
   0.309111E-01   0.306026E-01   0.294924E-01   0.272673E-01   0.237255E-01
   0.189308E-01   0.132854E-01   0.748979E-02   0.239358E-02  -0.121973E-02
  -0.284602E-02  -0.240311E-02  -0.254178E-03   0.289817E-02   0.621581E-02
   0.896356E-02   0.107071E-01   0.114086E-01   0.113909E-01   0.111855E-01
  -0.192657E-01  -0.191988E-01  -0.192657E-01  -0.192662E-01  -0.186763E-01
  -0.168526E-01  -0.132968E-01  -0.789141E-02  -0.102577E-02   0.643470E-02
   0.133325E-01   0.185048E-01   0.210888E-01   0.207542E-01   0.177955E-01
   0.130564E-01   0.771219E-02   0.297509E-02  -0.190420E-03  -0.126338E-02
  -0.224645E-03   0.252555E-02   0.635073E-02   0.105937E-01   0.147514E-01
   0.185567E-01   0.219503E-01   0.249678E-01   0.275949E-01   0.296574E-01
   0.307938E-01   0.305298E-01   0.284335E-01   0.242967E-01   0.182750E-01
   0.109296E-01   0.314458E-02  -0.406563E-02  -0.980296E-02  -0.135121E-01
  -0.151133E-01  -0.149956E-01  -0.138710E-01  -0.125313E-01  -0.115863E-01
  -0.112674E-01  -0.113606E-01  -0.112961E-01  -0.103644E-01  -0.985630E-02
  -0.991230E-02  -0.985630E-02  -0.948027E-02  -0.824128E-02  -0.547838E-02
  -0.693774E-03   0.619507E-02   0.147178E-01   0.238784E-01   0.323468E-01
   0.387627E-01   0.420646E-01   0.417502E-01   0.379942E-01   0.315941E-01
   0.237643E-01   0.158432E-01   0.899934E-02   0.401685E-02   0.120946E-02
   0.470368E-03   0.142062E-02   0.359219E-02   0.657721E-02   0.100949E-01
   0.139634E-01   0.180020E-01   0.219180E-01   0.252371E-01   0.273221E-01
   0.274892E-01   0.251923E-01   0.202157E-01   0.128044E-01   0.367749E-02
  -0.609465E-02  -0.153253E-01  -0.229922E-01  -0.284813E-01  -0.317149E-01
  -0.331221E-01  -0.334559E-01  -0.335128E-01  -0.338429E-01  -0.345463E-01
  -0.352233E-01  -0.351024E-01  -0.333102E-01   0.183888E-02   0.166544E-02
   0.183889E-02   0.256182E-02   0.436044E-02   0.786650E-02   0.135347E-01
   0.213897E-01   0.308882E-01   0.409483E-01   0.501444E-01   0.570168E-01
   0.604080E-01   0.597324E-01   0.551036E-01   0.472898E-01   0.375164E-01
   0.271788E-01   0.175506E-01   0.956399E-02   0.371370E-02   0.892704E-04
  -0.149925E-02  -0.136350E-02   0.188734E-03   0.290269E-02   0.654101E-02
   0.107918E-01   0.151739E-01   0.189982E-01   0.214216E-01   0.215985E-01
   0.188913E-01   0.130753E-01   0.446475E-02  -0.609513E-02  -0.173831E-01
  -0.280721E-01  -0.370411E-01  -0.436350E-01  -0.477945E-01  -0.500079E-01
  -0.510995E-01  -0.519153E-01  -0.530050E-01  -0.544041E-01  -0.555901E-01
  -0.556347E-01  -0.535128E-01   0.127496E-01   0.124787E-01   0.127496E-01
   0.137476E-01   0.159511E-01   0.199225E-01   0.260401E-01   0.342582E-01
   0.439816E-01   0.541000E-01   0.631828E-01   0.697821E-01   0.727590E-01
   0.715428E-01   0.662495E-01   0.576355E-01   0.469025E-01   0.354206E-01
   0.244475E-01   0.149219E-01   0.737480E-02   0.196354E-02  -0.140972E-02
  -0.295382E-02  -0.288152E-02  -0.137887E-02   0.134491E-02   0.495911E-02
   0.892098E-02   0.124499E-01   0.146022E-01   0.144447E-01   0.112851E-01
   0.488797E-02  -0.439907E-02  -0.156631E-01  -0.276007E-01  -0.388116E-01
  -0.481310E-01  -0.549036E-01  -0.591146E-01  -0.613317E-01  -0.624719E-01
  -0.634611E-01  -0.648919E-01  -0.667882E-01  -0.685581E-01  -0.691570E-01
  -0.674194E-01   0.202796E-01   0.199351E-01   0.202796E-01   0.214716E-01
   0.239147E-01   0.280696E-01   0.342119E-01   0.422207E-01   0.514738E-01
   0.608923E-01   0.691303E-01   0.748605E-01   0.770735E-01   0.753076E-01
   0.697436E-01   0.611419E-01   0.506473E-01   0.395221E-01   0.288881E-01
   0.195460E-01   0.119136E-01   0.607884E-02   0.192885E-02  -0.706817E-03
  -0.195994E-02  -0.191016E-02  -0.654351E-03   0.157767E-02   0.432036E-02
   0.684146E-02   0.821847E-02   0.751890E-02   0.403950E-02  -0.246914E-02
  -0.116709E-01  -0.226616E-01  -0.341472E-01  -0.447441E-01  -0.533195E-01
  -0.592711E-01  -0.626592E-01  -0.641437E-01  -0.647408E-01  -0.654663E-01
  -0.669767E-01  -0.693182E-01  -0.718694E-01  -0.735039E-01  -0.729301E-01
   0.229088E-01   0.225085E-01   0.229088E-01   0.242325E-01   0.267880E-01
   0.309074E-01   0.367437E-01   0.440977E-01   0.523429E-01   0.604821E-01
   0.673297E-01   0.717689E-01   0.730126E-01   0.707871E-01   0.653897E-01
   0.576003E-01   0.484800E-01   0.391174E-01   0.303989E-01   0.228666E-01
   0.166965E-01   0.117867E-01   0.791127E-02   0.487413E-02   0.260322E-02
   0.115003E-02   0.598401E-03   0.923205E-03   0.186191E-02   0.286126E-02
   0.313687E-02   0.184345E-02  -0.168896E-02  -0.772701E-02  -0.159939E-01
  -0.256752E-01  -0.355845E-01  -0.444530E-01  -0.512611E-01  -0.555141E-01
  -0.573723E-01  -0.575894E-01  -0.572677E-01  -0.575003E-01  -0.590045E-01
  -0.618617E-01  -0.654475E-01  -0.685839E-01  -0.698737E-01   0.205092E-01
   0.200603E-01   0.205092E-01   0.219377E-01   0.245427E-01   0.285087E-01
   0.338505E-01   0.402870E-01   0.472013E-01   0.537114E-01   0.588419E-01
   0.617478E-01   0.619253E-01   0.593428E-01   0.544497E-01   0.480582E-01
   0.411320E-01   0.345466E-01   0.288920E-01   0.243752E-01   0.208462E-01
   0.179309E-01   0.152177E-01   0.124323E-01   0.953607E-02   0.671686E-02
   0.427745E-02   0.246515E-02   0.130969E-02   0.535203E-03  -0.412103E-03
  -0.221881E-02  -0.548333E-02  -0.104911E-01  -0.170653E-01  -0.245527E-01
  -0.319629E-01  -0.382296E-01  -0.425182E-01  -0.444857E-01  -0.444054E-01
  -0.431095E-01  -0.417559E-01  -0.414804E-01  -0.430379E-01  -0.465401E-01
  -0.513756E-01  -0.563439E-01  -0.599728E-01   0.143093E-01   0.138085E-01
   0.143093E-01   0.158491E-01   0.185043E-01   0.222999E-01   0.271023E-01
   0.325442E-01   0.380220E-01   0.427820E-01   0.460793E-01   0.473650E-01
   0.464438E-01   0.435472E-01   0.392924E-01   0.345316E-01   0.301319E-01
   0.267488E-01   0.246624E-01   0.237246E-01   0.234340E-01   0.231129E-01
   0.221303E-01   0.200993E-01   0.169862E-01   0.130976E-01   0.895378E-02
   0.509234E-02   0.187146E-02  -0.657963E-03  -0.276539E-02  -0.493195E-02
  -0.765556E-02  -0.112370E-01  -0.156239E-01  -0.203723E-01  -0.247499E-01
  -0.279551E-01  -0.293869E-01  -0.288783E-01  -0.268114E-01  -0.240676E-01
  -0.218139E-01  -0.211807E-01  -0.229234E-01  -0.271691E-01  -0.333295E-01
  -0.402145E-01  -0.463205E-01   0.652612E-02   0.596560E-02   0.652612E-02
   0.819970E-02   0.109408E-01   0.146129E-01   0.189317E-01   0.234411E-01
   0.275476E-01   0.306202E-01   0.321363E-01   0.318322E-01   0.298078E-01
   0.265457E-01   0.228230E-01   0.195327E-01   0.174567E-01   0.170549E-01
   0.183312E-01   0.208209E-01   0.237064E-01   0.260318E-01   0.269549E-01
   0.259656E-01   0.230067E-01   0.184634E-01   0.130304E-01   0.749824E-02
   0.252978E-02  -0.150422E-02  -0.458055E-02  -0.695700E-02  -0.901194E-02
  -0.110497E-01  -0.131428E-01  -0.150716E-01  -0.163854E-01  -0.165729E-01
  -0.152834E-01  -0.125256E-01  -0.876927E-02  -0.490384E-02  -0.205256E-02
  -0.128733E-02  -0.332368E-02  -0.828712E-02  -0.156247E-01  -0.241954E-01
  -0.325219E-01  -0.232725E-03  -0.855382E-03  -0.232725E-03   0.158480E-02
   0.443715E-02   0.803604E-02   0.119557E-01   0.156552E-01   0.185463E-01
   0.201041E-01   0.199992E-01   0.182124E-01   0.150940E-01   0.113339E-01
   0.783827E-02   0.553047E-02   0.512467E-02   0.693087E-02   0.107483E-01
   0.158826E-01   0.212891E-01   0.258089E-01   0.284374E-01   0.285544E-01
   0.260536E-01   0.213413E-01   0.152061E-01   0.860455E-02   0.242445E-02
  -0.270431E-02  -0.650110E-02  -0.900999E-02  -0.104790E-01  -0.111930E-01
  -0.113232E-01  -0.108498E-01  -0.958528E-02  -0.729226E-02  -0.385293E-02
   0.572634E-03   0.546240E-02   0.996429E-02   0.130494E-01   0.137516E-01
   0.114287E-01   0.596671E-02  -0.213513E-02  -0.118325E-01  -0.217435E-01
  -0.364128E-02  -0.431367E-02  -0.364128E-02  -0.171084E-02   0.122009E-02
   0.473503E-02   0.829017E-02   0.112757E-01   0.131099E-01   0.133557E-01
   0.118369E-01   0.872144E-02   0.454094E-02   0.126082E-03  -0.354049E-02
  -0.552889E-02  -0.517908E-02  -0.227569E-02   0.286802E-02   0.944554E-02
   0.163101E-01   0.222124E-01   0.260654E-01   0.271723E-01   0.253596E-01
   0.209865E-01   0.148314E-01   0.789322E-02   0.116228E-02  -0.457493E-02
  -0.885026E-02  -0.115256E-01  -0.127135E-01  -0.126449E-01  -0.115374E-01
  -0.951085E-02  -0.658174E-02  -0.273301E-02   0.196829E-02   0.725478E-02
   0.125946E-01   0.172151E-01   0.202214E-01   0.207859E-01   0.183578E-01
   0.128326E-01   0.462770E-02  -0.536320E-02  -0.159299E-01  -0.223272E-02
  -0.292115E-02  -0.223272E-02  -0.281075E-03   0.260471E-02   0.591681E-02
   0.903241E-02   0.113041E-01   0.121702E-01   0.112709E-01   0.854501E-02
   0.428511E-02  -0.874502E-03  -0.604413E-02  -0.102328E-01  -0.125435E-01
  -0.123682E-01  -0.953712E-02  -0.438305E-02   0.230096E-02   0.940542E-02
   0.157206E-01   0.201758E-01   0.220474E-01   0.210857E-01   0.175369E-01
   0.120569E-01   0.554671E-02  -0.104480E-02  -0.690119E-02  -0.114577E-01
  -0.144395E-01  -0.158217E-01  -0.157391E-01  -0.143836E-01  -0.119285E-01
  -0.850512E-02  -0.423529E-02   0.697815E-03   0.597439E-02   0.110952E-01
   0.153990E-01   0.181477E-01   0.186650E-01   0.164921E-01   0.115174E-01
   0.404053E-02  -0.525181E-02  -0.153955E-01   0.425788E-02   0.360882E-02
   0.425788E-02   0.607614E-02   0.869569E-02   0.115647E-01   0.140339E-01
   0.154643E-01   0.153440E-01   0.133935E-01   0.964081E-02   0.444775E-02
  -0.152484E-02  -0.741314E-02  -0.122953E-01  -0.153606E-01  -0.160687E-01
  -0.142658E-01  -0.102288E-01  -0.462642E-02   0.159960E-02   0.740716E-02
   0.118453E-01   0.142227E-01   0.142182E-01   0.119115E-01   0.773426E-02
   0.235665E-02  -0.345746E-02  -0.899122E-02  -0.136801E-01  -0.171631E-01
  -0.192794E-01  -0.200229E-01  -0.194811E-01  -0.177823E-01  -0.150704E-01
  -0.115124E-01  -0.733084E-02  -0.284235E-02   0.152187E-02   0.523001E-02
   0.770549E-02   0.841683E-02   0.698085E-02   0.325233E-02  -0.262525E-02
  -0.102234E-01  -0.188879E-01   0.148625E-01   0.143234E-01   0.148625E-01
   0.163480E-01   0.184085E-01   0.205003E-01   0.220075E-01   0.223571E-01
   0.211295E-01   0.181459E-01   0.135147E-01   0.762881E-02   0.111295E-02
  -0.527219E-02  -0.107520E-01  -0.146654E-01  -0.165751E-01  -0.163405E-01
  -0.141401E-01  -0.104392E-01  -0.590987E-02  -0.131822E-02   0.259895E-02
   0.524608E-02   0.624919E-02   0.549260E-02   0.310947E-02  -0.566984E-03
  -0.507749E-02  -0.991812E-02  -0.146127E-01  -0.187639E-01  -0.220797E-01
  -0.243757E-01  -0.255638E-01  -0.256357E-01  -0.246509E-01  -0.227331E-01
  -0.200743E-01  -0.169403E-01  -0.136708E-01  -0.106641E-01  -0.834624E-02
  -0.712379E-02  -0.732968E-02  -0.917162E-02  -0.126948E-01  -0.177666E-01
  -0.240864E-01   0.276561E-01   0.273004E-01   0.276561E-01   0.286002E-01
   0.297902E-01   0.307399E-01   0.309254E-01   0.298987E-01   0.273834E-01
   0.233346E-01   0.179507E-01   0.116396E-01   0.494842E-02  -0.152551E-02
  -0.722399E-02  -0.117022E-01  -0.146775E-01  -0.160488E-01  -0.158915E-01
  -0.144318E-01  -0.120111E-01  -0.904429E-02  -0.597836E-02  -0.325203E-02
  -0.125753E-02  -0.305476E-03  -0.594890E-03  -0.219186E-02  -0.502092E-02
  -0.887249E-02  -0.134273E-01  -0.182955E-01  -0.230655E-01  -0.273534E-01
  -0.308464E-01  -0.333328E-01  -0.347151E-01  -0.350067E-01  -0.343174E-01
  -0.328315E-01  -0.307861E-01  -0.284537E-01  -0.261284E-01  -0.241162E-01
  -0.227238E-01  -0.222424E-01  -0.229231E-01  -0.249445E-01  -0.283764E-01
   0.402584E-01   0.401466E-01   0.402584E-01   0.404878E-01   0.405458E-01
   0.400411E-01   0.385888E-01   0.359163E-01   0.319389E-01   0.267845E-01
   0.207661E-01   0.143111E-01   0.787316E-02   0.185009E-02  -0.346818E-02
  -0.791340E-02  -0.114170E-01  -0.139677E-01  -0.155696E-01  -0.162193E-01
  -0.159123E-01  -0.146763E-01  -0.126192E-01  -0.996895E-02  -0.708852E-02
  -0.445093E-02  -0.257556E-02  -0.193784E-02  -0.287479E-02  -0.551125E-02
  -0.972721E-02  -0.151755E-01  -0.213457E-01  -0.276571E-01  -0.335575E-01
  -0.386034E-01  -0.425059E-01  -0.451359E-01  -0.464966E-01  -0.466793E-01
  -0.458212E-01  -0.440811E-01  -0.416395E-01  -0.387197E-01  -0.356139E-01
  -0.326997E-01  -0.304279E-01  -0.292761E-01  -0.296701E-01   0.504250E-01
   0.505899E-01   0.504250E-01   0.498451E-01   0.486255E-01   0.464887E-01
   0.432141E-01   0.387361E-01   0.331961E-01   0.269303E-01   0.203969E-01
   0.140654E-01   0.830412E-02   0.330300E-02  -0.943323E-03  -0.458721E-02
  -0.783108E-02  -0.108158E-01  -0.135341E-01  -0.158004E-01  -0.172926E-01
  -0.176561E-01  -0.166389E-01  -0.142169E-01  -0.106683E-01  -0.656823E-02
  -0.270099E-02   0.906929E-04   0.108104E-02  -0.185280E-03  -0.380091E-02
  -0.948679E-02  -0.166646E-01  -0.245869E-01  -0.324868E-01  -0.397071E-01
  -0.457787E-01  -0.504379E-01  -0.535888E-01  -0.552389E-01  -0.554366E-01
  -0.542397E-01  -0.517246E-01  -0.480336E-01  -0.434360E-01  -0.383735E-01
  -0.334629E-01  -0.294380E-01  -0.270375E-01   0.565752E-01   0.570117E-01
   0.565752E-01   0.551992E-01   0.527192E-01   0.489660E-01   0.438812E-01
   0.376099E-01   0.305317E-01   0.232123E-01   0.162840E-01   0.102901E-01
   0.554304E-02   0.204388E-02  -0.505727E-03  -0.259788E-02  -0.474779E-02
  -0.730970E-02  -0.103378E-01  -0.135386E-01  -0.163358E-01  -0.180321E-01
  -0.180253E-01  -0.160150E-01  -0.121387E-01  -0.699489E-02  -0.154364E-02
   0.309124E-02   0.586532E-02   0.603746E-02   0.331704E-02  -0.209965E-02
  -0.960544E-02  -0.183414E-01  -0.273886E-01  -0.359385E-01  -0.433988E-01
  -0.494181E-01  -0.538389E-01  -0.566120E-01  -0.577150E-01  -0.571117E-01
  -0.547702E-01  -0.507338E-01  -0.452151E-01  -0.386720E-01  -0.318256E-01
  -0.255982E-01  -0.209721E-01   0.581253E-01   0.587878E-01   0.581253E-01
   0.560829E-01   0.525361E-01   0.473953E-01   0.407326E-01   0.328765E-01
   0.244291E-01   0.161858E-01   0.897092E-02   0.343522E-02  -0.121762E-03
  -0.184457E-02  -0.229203E-02  -0.228436E-02  -0.266578E-02  -0.404966E-02
  -0.662257E-02  -0.100686E-01  -0.136421E-01  -0.163719E-01  -0.173431E-01
  -0.159753E-01  -0.122191E-01  -0.661290E-02  -0.184287E-03   0.577749E-02
   0.100140E-01   0.115757E-01   0.100136E-01   0.543861E-02  -0.155481E-02
  -0.100685E-01  -0.191228E-01  -0.278551E-01  -0.356421E-01  -0.421243E-01
  -0.471438E-01  -0.506358E-01  -0.525278E-01  -0.526904E-01  -0.509646E-01
  -0.472575E-01  -0.416703E-01  -0.346061E-01  -0.268088E-01  -0.193016E-01
  -0.132268E-01   0.555513E-01   0.563593E-01   0.555513E-01   0.530727E-01
   0.488063E-01   0.426941E-01   0.348821E-01   0.258272E-01   0.163102E-01
   0.733174E-02  -0.904189E-04  -0.517064E-02  -0.757340E-02  -0.752807E-02
  -0.579441E-02  -0.347688E-02  -0.173268E-02  -0.145348E-02  -0.301253E-02
  -0.615297E-02  -0.100535E-01  -0.135566E-01  -0.154963E-01  -0.150336E-01
  -0.119053E-01  -0.651614E-02   0.148049E-03   0.675949E-02   0.119691E-01
   0.147186E-01   0.144600E-01   0.112307E-01   0.557618E-02  -0.164283E-02
  -0.948964E-02  -0.171633E-01  -0.241228E-01  -0.300987E-01  -0.350088E-01
  -0.388224E-01  -0.414387E-01  -0.426310E-01  -0.420851E-01  -0.395221E-01
  -0.348633E-01  -0.283744E-01  -0.207302E-01  -0.129605E-01  -0.627981E-02
   0.501796E-01   0.510309E-01   0.501796E-01   0.475579E-01   0.430177E-01
   0.364730E-01   0.280721E-01   0.183254E-01   0.812608E-02  -0.136611E-02
  -0.895837E-02  -0.137154E-01  -0.152196E-01  -0.137155E-01  -0.100843E-01
  -0.564171E-02  -0.180832E-02   0.259896E-03  -0.242031E-04  -0.252744E-02
  -0.644298E-02  -0.105231E-01  -0.134322E-01  -0.141201E-01  -0.121101E-01
  -0.762391E-02  -0.151314E-02   0.497552E-02   0.105279E-01   0.140858E-01
   0.150769E-01   0.134926E-01   0.980736E-02   0.477883E-02  -0.797157E-03
  -0.629568E-02  -0.113727E-01  -0.159515E-01  -0.201048E-01  -0.238884E-01
  -0.271965E-01  -0.297006E-01  -0.309011E-01  -0.302820E-01  -0.275156E-01
  -0.226484E-01  -0.161972E-01  -0.911026E-02  -0.259325E-02   0.437728E-01
   0.445610E-01   0.437728E-01   0.413145E-01   0.369696E-01   0.305657E-01
   0.221786E-01   0.122906E-01   0.182851E-02  -0.795211E-02  -0.157199E-01
  -0.203919E-01  -0.214328E-01  -0.190340E-01  -0.141084E-01  -0.808925E-02
  -0.258102E-02   0.104370E-02   0.198919E-02   0.225810E-03  -0.352966E-02
  -0.803508E-02  -0.118799E-01  -0.138747E-01  -0.133620E-01  -0.103650E-01
  -0.553967E-02   0.440630E-04   0.521881E-02   0.903357E-02   0.109736E-01
   0.110285E-01   0.960190E-02   0.730663E-02   0.472358E-02   0.220833E-02
  -0.190330E-03  -0.267833E-02  -0.555650E-02  -0.901665E-02  -0.129729E-01
  -0.169951E-01  -0.203771E-01  -0.223243E-01  -0.222038E-01  -0.197760E-01
  -0.153268E-01  -0.965151E-02  -0.388368E-02   0.380303E-01   0.386630E-01
   0.380303E-01   0.360036E-01   0.322695E-01   0.265224E-01   0.187026E-01
   0.918871E-02  -0.113762E-02  -0.109966E-01  -0.189700E-01  -0.238469E-01
  -0.249562E-01  -0.223791E-01  -0.169723E-01  -0.101824E-01  -0.369769E-02
   0.969564E-03   0.285272E-02   0.175008E-02  -0.176539E-02  -0.654355E-02
  -0.111989E-01  -0.144944E-01  -0.156559E-01  -0.145311E-01  -0.115593E-01
  -0.757306E-02  -0.350727E-02  -0.112582E-03   0.223695E-02   0.358733E-02
   0.429681E-02   0.482507E-02   0.550063E-02   0.635259E-02   0.706829E-02
   0.709389E-02   0.584400E-02   0.294791E-02  -0.155507E-02  -0.714360E-02
  -0.128990E-01  -0.177281E-01  -0.206609E-01  -0.211294E-01  -0.191425E-01
  -0.152959E-01  -0.106111E-01   0.341399E-01   0.345529E-01   0.341399E-01
   0.327330E-01   0.299090E-01   0.252038E-01   0.183814E-01   0.966115E-02
  -0.188480E-03  -0.993433E-02  -0.181322E-01  -0.234816E-01  -0.251783E-01
  -0.231562E-01  -0.181411E-01  -0.114919E-01  -0.487110E-02   0.166172E-03
   0.254771E-02   0.192058E-02  -0.131354E-02  -0.616567E-02  -0.113713E-01
  -0.157485E-01  -0.184954E-01  -0.193439E-01  -0.185365E-01  -0.166493E-01
  -0.143339E-01  -0.120700E-01  -0.100157E-01  -0.800218E-02  -0.566753E-02
  -0.267868E-02   0.104552E-02   0.519474E-02   0.906980E-02   0.117373E-01
   0.122938E-01   0.101581E-01   0.529494E-02  -0.170517E-02  -0.972607E-02
  -0.173831E-01  -0.233665E-01  -0.267703E-01  -0.273100E-01  -0.253640E-01
  -0.218265E-01   0.324988E-01   0.326650E-01   0.324988E-01   0.317960E-01
   0.300291E-01   0.265770E-01   0.210177E-01   0.133826E-01   0.427934E-02
  -0.516770E-02  -0.135537E-01  -0.195415E-01  -0.222203E-01  -0.213651E-01
  -0.175189E-01  -0.118672E-01  -0.594068E-02  -0.123182E-02   0.116633E-02
   0.796808E-03  -0.210940E-02  -0.676989E-02  -0.121229E-01  -0.171434E-01
  -0.211047E-01  -0.237089E-01  -0.250584E-01  -0.254945E-01  -0.253721E-01
  -0.248599E-01  -0.238416E-01  -0.219596E-01  -0.187848E-01  -0.140546E-01
  -0.789139E-02  -0.913717E-03   0.581051E-02   0.109736E-01   0.133478E-01
   0.121237E-01   0.716564E-02  -0.899482E-03  -0.107932E-01  -0.208728E-01
  -0.295173E-01  -0.355035E-01  -0.382673E-01  -0.379782E-01  -0.354109E-01
   0.326726E-01   0.326025E-01   0.326726E-01   0.326511E-01   0.319308E-01
   0.297632E-01   0.255622E-01   0.191738E-01   0.110219E-01   0.207389E-02
  -0.636834E-02  -0.129955E-01  -0.168380E-01  -0.175291E-01  -0.154062E-01
  -0.114198E-01  -0.687927E-02  -0.311215E-02  -0.113853E-02  -0.145234E-02
  -0.396578E-02  -0.812020E-02  -0.131144E-01  -0.181680E-01  -0.227305E-01
  -0.265730E-01  -0.297397E-01  -0.323921E-01  -0.346127E-01  -0.362520E-01
  -0.368869E-01  -0.359179E-01  -0.327825E-01  -0.272170E-01  -0.194743E-01
  -0.104151E-01  -0.141997E-02   0.586933E-02   0.992166E-02   0.969988E-02
   0.494710E-02  -0.371100E-02  -0.148834E-01  -0.267240E-01  -0.373537E-01
  -0.452781E-01  -0.496908E-01  -0.505808E-01  -0.486265E-01   0.335961E-01
   0.333329E-01   0.335961E-01   0.341416E-01   0.343220E-01   0.333150E-01
   0.304200E-01   0.253294E-01   0.182848E-01   0.100662E-01   0.181503E-02
  -0.525741E-02  -0.101878E-01  -0.125107E-01  -0.123666E-01  -0.104404E-01
  -0.775500E-02  -0.538633E-02  -0.418980E-02  -0.461782E-02  -0.667577E-02
  -0.100160E-01  -0.141245E-01  -0.185253E-01  -0.229286E-01  -0.272682E-01
  -0.316218E-01  -0.360484E-01  -0.404128E-01  -0.442755E-01  -0.469057E-01
  -0.474337E-01  -0.451111E-01  -0.396009E-01  -0.312031E-01  -0.209317E-01
  -0.103973E-01  -0.150657E-02   0.395271E-02   0.473497E-02   0.452689E-03
  -0.830535E-02  -0.200908E-01  -0.329205E-01  -0.447246E-01  -0.537996E-01
  -0.591472E-01  -0.606163E-01  -0.588199E-01   0.339571E-01   0.335665E-01
   0.339571E-01   0.348905E-01   0.357291E-01   0.356451E-01   0.338937E-01
   0.300673E-01   0.242484E-01   0.170165E-01   0.930615E-02   0.216218E-02
  -0.353342E-02  -0.727937E-02  -0.905599E-02  -0.928473E-02  -0.866817E-02
  -0.796828E-02  -0.779736E-02  -0.848703E-02  -0.100703E-01  -0.123703E-01
  -0.151511E-01  -0.182651E-01  -0.217348E-01  -0.257299E-01  -0.304455E-01
  -0.359230E-01  -0.418861E-01  -0.476641E-01  -0.522526E-01  -0.545178E-01
  -0.535003E-01  -0.487357E-01  -0.404931E-01  -0.298470E-01  -0.185406E-01
  -0.865744E-02  -0.217376E-02  -0.504409E-03  -0.416142E-02  -0.126185E-01
  -0.244209E-01  -0.375150E-01  -0.497117E-01  -0.591641E-01  -0.647378E-01
  -0.661828E-01  -0.640770E-01   0.326539E-01   0.322136E-01   0.326539E-01
   0.337613E-01   0.349604E-01   0.354919E-01   0.346465E-01   0.319824E-01
   0.274629E-01   0.214710E-01   0.147034E-01   0.797868E-02   0.202350E-02
  -0.269873E-02  -0.606617E-02  -0.826831E-02  -0.968747E-02  -0.107409E-01
  -0.117429E-01  -0.128356E-01  -0.140088E-01  -0.151948E-01  -0.163932E-01
  -0.177672E-01  -0.196619E-01  -0.225205E-01  -0.267165E-01  -0.323515E-01
  -0.390929E-01  -0.461212E-01  -0.522266E-01  -0.560551E-01  -0.564485E-01
  -0.527925E-01  -0.452692E-01  -0.349310E-01  -0.235570E-01  -0.133099E-01
  -0.627106E-02  -0.396713E-02  -0.701024E-02  -0.149462E-01  -0.263525E-01
  -0.391629E-01  -0.511344E-01  -0.603392E-01  -0.655568E-01  -0.664750E-01
  -0.636593E-01   0.292030E-01   0.287933E-01   0.292030E-01   0.302600E-01
   0.314997E-01   0.323011E-01   0.320672E-01   0.303927E-01   0.271710E-01
   0.226093E-01   0.171541E-01   0.113568E-01   0.572594E-02   0.614837E-03
  -0.382202E-02  -0.759741E-02  -0.108059E-01  -0.135252E-01  -0.157489E-01
  -0.173828E-01  -0.183097E-01  -0.184992E-01  -0.181168E-01  -0.175797E-01
  -0.175207E-01  -0.186506E-01  -0.215471E-01  -0.264283E-01  -0.329860E-01
  -0.403460E-01  -0.471879E-01  -0.520171E-01  -0.535294E-01  -0.509762E-01
  -0.444284E-01  -0.348568E-01  -0.239902E-01  -0.139739E-01  -0.690261E-02
  -0.434287E-02  -0.696482E-02  -0.143778E-01  -0.252137E-01  -0.374376E-01
  -0.488073E-01  -0.573668E-01  -0.618517E-01  -0.619136E-01  -0.581164E-01
   0.239860E-01   0.236851E-01   0.239860E-01   0.247722E-01   0.257277E-01
   0.264267E-01   0.264512E-01   0.254985E-01   0.234473E-01   0.203646E-01
   0.164580E-01   0.119962E-01   0.722948E-02   0.234215E-02  -0.254850E-02
  -0.734920E-02  -0.119279E-01  -0.160648E-01  -0.194489E-01  -0.217352E-01
  -0.226553E-01  -0.221469E-01  -0.204566E-01  -0.181680E-01  -0.161254E-01
  -0.152560E-01  -0.163255E-01  -0.196928E-01  -0.251377E-01  -0.318242E-01
  -0.384300E-01  -0.434271E-01  -0.454523E-01  -0.436757E-01  -0.380681E-01
  -0.294867E-01  -0.195436E-01  -0.102784E-01  -0.370672E-02  -0.135456E-02
  -0.389442E-02  -0.109750E-01  -0.212892E-01  -0.328640E-01  -0.435012E-01
  -0.512598E-01  -0.548648E-01  -0.539476E-01  -0.490690E-01   0.182667E-01
   0.181486E-01   0.182667E-01   0.185684E-01   0.189111E-01   0.191035E-01
   0.189569E-01   0.183279E-01   0.171377E-01   0.153639E-01   0.130120E-01
   0.100839E-01   0.656312E-02   0.242905E-02  -0.229785E-02  -0.749530E-02
  -0.128883E-01  -0.180367E-01  -0.223818E-01  -0.253534E-01  -0.265185E-01
  -0.257304E-01  -0.232317E-01  -0.196668E-01  -0.159839E-01  -0.132351E-01
  -0.123163E-01  -0.137144E-01  -0.173320E-01  -0.224500E-01  -0.278526E-01
  -0.320975E-01  -0.338720E-01  -0.323468E-01  -0.274334E-01  -0.198714E-01
  -0.111116E-01  -0.301436E-02   0.256996E-02   0.423698E-02   0.137353E-02
  -0.567512E-02  -0.156595E-01  -0.266904E-01  -0.366494E-01  -0.436486E-01
  -0.464300E-01  -0.446136E-01  -0.387444E-01   0.139652E-01   0.141010E-01
   0.139652E-01   0.135719E-01   0.129622E-01   0.121990E-01   0.113551E-01
   0.104916E-01   0.962979E-02   0.872218E-02   0.763478E-02   0.615316E-02
   0.402026E-02   0.100510E-02  -0.301045E-02  -0.794997E-02  -0.134939E-01
  -0.190883E-01  -0.240230E-01  -0.275703E-01  -0.291576E-01  -0.285298E-01
  -0.258537E-01  -0.217274E-01  -0.170783E-01  -0.129631E-01  -0.103148E-01
  -0.969753E-02  -0.111386E-01  -0.140878E-01  -0.175282E-01  -0.202175E-01
  -0.210089E-01  -0.191692E-01  -0.146115E-01  -0.797565E-02  -0.527666E-03
   0.610726E-02   0.103171E-01   0.108926E-01   0.733852E-02   0.275521E-04
  -0.984391E-02  -0.204903E-01  -0.299090E-01  -0.363031E-01  -0.384586E-01
  -0.359906E-01  -0.294089E-01   0.132391E-01   0.136989E-01   0.132391E-01
   0.119391E-01   0.100206E-01   0.780258E-02   0.563365E-02   0.381370E-02
   0.252031E-02   0.175640E-02   0.133406E-02   0.903823E-03   0.290770E-04
  -0.170595E-02  -0.457715E-02  -0.861951E-02  -0.135732E-01  -0.188974E-01
  -0.238584E-01  -0.276771E-01  -0.297062E-01  -0.295921E-01  -0.273803E-01
  -0.235283E-01  -0.188174E-01  -0.141759E-01  -0.104562E-01  -0.821845E-02
  -0.758178E-02  -0.818422E-02  -0.927075E-02  -0.989269E-02  -0.917229E-02
  -0.656566E-02  -0.205416E-02   0.379096E-02   0.989516E-02   0.149053E-01
   0.175027E-01   0.167316E-01   0.122608E-01   0.451471E-02  -0.536552E-02
  -0.157241E-01  -0.247149E-01  -0.306754E-01  -0.324672E-01  -0.297093E-01
  -0.228546E-01   0.179651E-01   0.188170E-01   0.179651E-01   0.155479E-01
   0.119545E-01   0.774748E-02   0.355125E-02  -0.721478E-04  -0.273573E-02
  -0.430451E-02  -0.491922E-02  -0.495984E-02  -0.495424E-02  -0.545007E-02
  -0.687741E-02  -0.943370E-02  -0.130193E-01  -0.172415E-01  -0.214899E-01
  -0.250680E-01  -0.273507E-01  -0.279314E-01  -0.267193E-01  -0.239624E-01
  -0.201858E-01  -0.160604E-01  -0.122319E-01  -0.915593E-02  -0.698190E-02
  -0.552057E-02  -0.430669E-02  -0.274474E-02  -0.302207E-03   0.330011E-02
   0.795297E-02   0.131197E-01   0.179115E-01   0.212660E-01   0.221920E-01
   0.200236E-01   0.146210E-01   0.646849E-02  -0.336275E-02  -0.133826E-01
  -0.219505E-01  -0.275888E-01  -0.292731E-01  -0.266397E-01  -0.200653E-01
   0.292394E-01   0.305460E-01   0.292394E-01   0.255100E-01   0.198934E-01
   0.131730E-01   0.623822E-02  -0.734164E-04  -0.511909E-02  -0.855171E-02
  -0.103595E-01  -0.108384E-01  -0.105041E-01  -0.996516E-02  -0.978288E-02
  -0.103506E-01  -0.118160E-01  -0.140625E-01  -0.167513E-01  -0.194123E-01
  -0.215598E-01  -0.228047E-01  -0.229367E-01  -0.219561E-01  -0.200506E-01
  -0.175239E-01  -0.146988E-01  -0.118208E-01  -0.899087E-02  -0.614802E-02
  -0.310766E-02   0.352021E-03   0.437861E-02   0.894000E-02   0.137570E-01
   0.182984E-01   0.218482E-01   0.236372E-01   0.230130E-01   0.196119E-01
   0.134901E-01   0.518131E-02  -0.434136E-02  -0.137984E-01  -0.218102E-01
  -0.271387E-01  -0.289165E-01  -0.268158E-01  -0.211228E-01   0.470147E-01
   0.488239E-01   0.470147E-01   0.418194E-01   0.338964E-01   0.242212E-01
   0.139285E-01   0.413443E-02  -0.422770E-02  -0.105304E-01  -0.145139E-01
  -0.162819E-01  -0.162356E-01  -0.149671E-01  -0.131336E-01  -0.113391E-01
  -0.100430E-01  -0.950998E-02  -0.980236E-02  -0.108094E-01  -0.123008E-01
  -0.139885E-01  -0.155823E-01  -0.168296E-01  -0.175341E-01  -0.175572E-01
  -0.168072E-01  -0.152270E-01  -0.127873E-01  -0.949270E-02  -0.539977E-02
  -0.643006E-03   0.453930E-02   0.979062E-02   0.146429E-01   0.185512E-01
   0.209560E-01   0.213690E-01   0.194664E-01   0.151751E-01   0.873039E-02
   0.689110E-03  -0.811157E-02  -0.166504E-01  -0.238624E-01  -0.288015E-01
  -0.307984E-01  -0.295819E-01  -0.253401E-01   0.699580E-01   0.722927E-01
   0.699580E-01   0.632192E-01   0.528321E-01   0.399327E-01   0.258742E-01
   0.120424E-01  -0.322148E-03  -0.102657E-01  -0.172104E-01  -0.209824E-01
  -0.217838E-01  -0.201213E-01  -0.167073E-01  -0.123524E-01  -0.786258E-02
  -0.395157E-02  -0.117299E-02   0.124996E-03  -0.177170E-03  -0.196946E-02
  -0.493346E-02  -0.858518E-02  -0.123371E-01  -0.155750E-01  -0.177405E-01
  -0.184093E-01  -0.173535E-01  -0.145768E-01  -0.103177E-01  -0.501961E-02
   0.726765E-03   0.625927E-02   0.109257E-01   0.141593E-01   0.155398E-01
   0.148349E-01   0.120204E-01   0.728208E-02   0.100024E-02  -0.628082E-02
  -0.138979E-01  -0.211284E-01  -0.272629E-01  -0.316861E-01  -0.339582E-01
  -0.338825E-01  -0.315467E-01   0.955716E-01   0.984177E-01   0.955716E-01
   0.873220E-01   0.744982E-01   0.583630E-01   0.404555E-01   0.224070E-01
   0.575873E-02  -0.819600E-02  -0.185284E-01  -0.247406E-01  -0.267831E-01
  -0.250277E-01  -0.202044E-01  -0.133100E-01  -0.549652E-02   0.205448E-02
   0.826278E-02   0.122746E-01   0.135676E-01   0.120203E-01   0.792980E-02
   0.197053E-02  -0.490739E-02  -0.116271E-01  -0.171588E-01  -0.206878E-01
  -0.217456E-01  -0.202791E-01  -0.166443E-01  -0.115274E-01  -0.581282E-02
  -0.423943E-03   0.382694E-02   0.635363E-02   0.685633E-02   0.532399E-02
   0.198802E-02  -0.275335E-02  -0.841775E-02  -0.145093E-01  -0.205665E-01
  -0.261864E-01  -0.310316E-01  -0.348316E-01  -0.373880E-01  -0.385878E-01
  -0.384217E-01   0.120561E+00   0.123860E+00   0.120561E+00   0.110969E+00
   0.959623E-01   0.768979E-01   0.554599E-01   0.334857E-01   0.127826E-01
  -0.504162E-02  -0.187205E-01  -0.274332E-01  -0.308678E-01  -0.292400E-01
  -0.232683E-01  -0.141011E-01  -0.319945E-02   0.782275E-02   0.173878E-01
   0.241542E-01   0.271992E-01   0.261529E-01   0.212561E-01   0.133226E-01
   0.360605E-02  -0.641180E-02  -0.152751E-01  -0.218022E-01  -0.252795E-01
  -0.255634E-01  -0.230692E-01  -0.186545E-01  -0.134238E-01  -0.850148E-02
  -0.482238E-02  -0.298379E-02  -0.318511E-02  -0.525842E-02  -0.877117E-02
  -0.131671E-01  -0.179055E-01  -0.225657E-01  -0.268954E-01  -0.308026E-01
  -0.343040E-01  -0.374545E-01  -0.402834E-01  -0.427572E-01  -0.447762E-01
   0.141383E+00   0.145029E+00   0.141383E+00   0.130758E+00   0.114061E+00
   0.927058E-01   0.684766E-01   0.433600E-01   0.193668E-01  -0.164485E-02
  -0.181313E-01  -0.289990E-01  -0.337065E-01  -0.323242E-01  -0.255412E-01
  -0.146119E-01  -0.123530E-02   0.126303E-01   0.250033E-01   0.341390E-01
   0.387751E-01   0.383200E-01   0.329439E-01   0.235478E-01   0.116069E-01
  -0.108832E-02  -0.127478E-01  -0.218926E-01  -0.275993E-01  -0.296284E-01
  -0.284127E-01  -0.249126E-01  -0.203765E-01  -0.160618E-01  -0.129822E-01
  -0.117351E-01  -0.124420E-01  -0.148039E-01  -0.182472E-01  -0.221135E-01
  -0.258419E-01  -0.290970E-01  -0.318169E-01  -0.341771E-01  -0.364918E-01
  -0.390849E-01  -0.421713E-01  -0.457786E-01  -0.497257E-01   0.154873E+00
   0.158720E+00   0.154873E+00   0.143647E+00   0.125959E+00   0.103244E+00
   0.773300E-01   0.502843E-01   0.242345E-01   0.119103E-02  -0.171261E-01
  -0.294435E-01  -0.350619E-01  -0.339439E-01  -0.267440E-01  -0.147690E-01
   0.141995E-03   0.158182E-01   0.300218E-01   0.407461E-01   0.465026E-01
   0.465439E-01   0.409786E-01   0.307457E-01   0.174457E-01   0.305358E-02
  -0.104348E-01  -0.213518E-01  -0.286344E-01  -0.319696E-01  -0.317839E-01
  -0.290833E-01  -0.251865E-01  -0.214161E-01  -0.188207E-01  -0.179878E-01
  -0.189860E-01  -0.214364E-01  -0.246859E-01  -0.280272E-01  -0.309067E-01
  -0.330662E-01  -0.345872E-01  -0.358363E-01  -0.373322E-01  -0.395786E-01
  -0.429084E-01  -0.473787E-01  -0.527393E-01   0.158823E+00   0.162696E+00
   0.158823E+00   0.147514E+00   0.129674E+00   0.106722E+00   0.804761E-01
   0.530026E-01   0.264435E-01   0.284169E-02  -0.160342E-01  -0.288519E-01
  -0.348518E-01  -0.339452E-01  -0.267550E-01  -0.145832E-01   0.705820E-03
   0.168880E-01   0.316517E-01   0.429079E-01   0.490895E-01   0.493875E-01
   0.438749E-01   0.334851E-01   0.198415E-01   0.496322E-02  -0.909807E-02
  -0.206194E-01  -0.284917E-01  -0.323715E-01  -0.326714E-01  -0.303958E-01
  -0.268676E-01  -0.234119E-01  -0.210708E-01  -0.204150E-01  -0.214871E-01
  -0.238813E-01  -0.269249E-01  -0.299093E-01  -0.323049E-01  -0.339053E-01
  -0.348673E-01  -0.356455E-01  -0.368449E-01  -0.390363E-01  -0.425862E-01
  -0.475424E-01  -0.536016E-01   0.152407E+00   0.156123E+00   0.152407E+00
   0.141556E+00   0.124444E+00   0.102439E+00   0.772895E-01   0.509779E-01
   0.255540E-01   0.296676E-02  -0.151023E-01  -0.273915E-01  -0.331860E-01
  -0.324091E-01  -0.256579E-01  -0.141724E-01   0.276198E-03   0.155772E-01
   0.295378E-01   0.401762E-01   0.460062E-01   0.462609E-01   0.410111E-01
   0.311455E-01   0.182090E-01   0.412314E-02  -0.915955E-02  -0.199999E-01
  -0.273445E-01  -0.308705E-01  -0.309765E-01  -0.286267E-01  -0.250894E-01
  -0.216346E-01  -0.192627E-01  -0.185233E-01  -0.194628E-01  -0.216994E-01
  -0.245982E-01  -0.274907E-01  -0.298794E-01  -0.315734E-01  -0.327244E-01
  -0.337605E-01  -0.352432E-01  -0.376896E-01  -0.414110E-01  -0.464073E-01
  -0.523423E-01   0.136352E+00   0.139743E+00   0.136352E+00   0.126462E+00
   0.110894E+00   0.909290E-01   0.681903E-01   0.444984E-01   0.217121E-01
   0.157043E-02  -0.144552E-01  -0.252899E-01  -0.303581E-01  -0.296494E-01
  -0.237394E-01  -0.137520E-01  -0.125606E-02   0.119029E-01   0.238256E-01
   0.328103E-01   0.375950E-01   0.375483E-01   0.327678E-01   0.240603E-01
   0.127991E-01   0.678458E-03  -0.105892E-01  -0.195747E-01  -0.253713E-01
  -0.277217E-01  -0.270097E-01  -0.241229E-01  -0.202212E-01  -0.164696E-01
  -0.137961E-01  -0.127295E-01  -0.133493E-01  -0.153477E-01  -0.181798E-01
  -0.212538E-01  -0.241078E-01  -0.265280E-01  -0.285805E-01  -0.305561E-01
  -0.328495E-01  -0.358117E-01  -0.396186E-01  -0.441915E-01  -0.491865E-01
   0.112838E+00   0.115766E+00   0.112838E+00   0.104314E+00   0.909433E-01
   0.738843E-01   0.545854E-01   0.346396E-01   0.156345E-01  -0.990630E-03
  -0.140663E-01  -0.227890E-01  -0.267867E-01  -0.261508E-01  -0.214310E-01
  -0.135879E-01  -0.390154E-02   0.616574E-02   0.151410E-01   0.217311E-01
   0.250031E-01   0.245252E-01   0.204362E-01   0.134248E-01   0.461360E-02
  -0.463501E-02  -0.129588E-01  -0.192343E-01  -0.227658E-01  -0.233879E-01
  -0.214585E-01  -0.177502E-01  -0.132655E-01  -0.902021E-02  -0.584636E-02
  -0.425557E-02  -0.438989E-02  -0.606202E-02  -0.886512E-02  -0.123165E-01
  -0.159935E-01  -0.196266E-01  -0.231283E-01  -0.265594E-01  -0.300465E-01
  -0.336852E-01  -0.374563E-01  -0.411849E-01  -0.445507E-01   0.851175E-01
   0.874909E-01   0.851175E-01   0.782262E-01   0.674740E-01   0.538649E-01
   0.386295E-01   0.230842E-01   0.849229E-02  -0.405886E-02  -0.137495E-01
  -0.200857E-01  -0.229234E-01  -0.224612E-01  -0.192079E-01  -0.139245E-01
  -0.754622E-02  -0.108395E-02   0.448878E-02   0.835370E-02   0.995666E-02
   0.908910E-02   0.592467E-02   0.998226E-03  -0.487576E-02  -0.107360E-01
  -0.156373E-01  -0.188130E-01  -0.198060E-01  -0.185413E-01  -0.153253E-01
  -0.107743E-01  -0.568782E-02  -0.897465E-03   0.287668E-02   0.513231E-02
   0.563511E-02   0.440959E-02   0.168166E-02  -0.220517E-02  -0.687425E-02
  -0.119788E-01  -0.172309E-01  -0.223965E-01  -0.272670E-01  -0.316252E-01
  -0.352248E-01  -0.377942E-01  -0.390698E-01   0.569437E-01   0.587232E-01
   0.569437E-01   0.517961E-01   0.438244E-01   0.338476E-01   0.228446E-01
   0.118252E-01   0.170586E-02  -0.678822E-02  -0.131848E-01  -0.172861E-01
  -0.191543E-01  -0.190700E-01  -0.174746E-01  -0.149061E-01  -0.119367E-01
  -0.911336E-02  -0.690576E-02  -0.566054E-02  -0.556513E-02  -0.662470E-02
  -0.865753E-02  -0.113134E-01  -0.141172E-01  -0.165347E-01  -0.180532E-01
  -0.182644E-01  -0.169348E-01  -0.140501E-01  -0.982546E-02  -0.467763E-02
   0.833537E-03   0.608443E-02   0.104722E-01   0.134898E-01   0.147812E-01
   0.141700E-01   0.116644E-01   0.744140E-02   0.182106E-02  -0.476522E-02
  -0.118060E-01  -0.187411E-01  -0.249958E-01  -0.300202E-01  -0.333367E-01
  -0.345928E-01  -0.336133E-01   0.319070E-01   0.331016E-01   0.319070E-01
   0.284681E-01   0.231944E-01   0.166919E-01   0.966349E-02   0.279949E-02
  -0.332246E-02  -0.830961E-02  -0.119876E-01  -0.143931E-01  -0.157311E-01
  -0.163104E-01  -0.164710E-01  -0.165202E-01  -0.166864E-01  -0.170970E-01
  -0.177792E-01  -0.186775E-01  -0.196804E-01  -0.206470E-01  -0.214283E-01
  -0.218790E-01  -0.218625E-01  -0.212513E-01  -0.199292E-01  -0.177987E-01
  -0.147964E-01  -0.109156E-01  -0.623174E-02  -0.925139E-03   0.470748E-02
   0.102577E-01   0.152314E-01   0.190954E-01   0.213417E-01   0.215606E-01
   0.195124E-01   0.151857E-01   0.883049E-02   0.958317E-03  -0.769529E-02
  -0.162436E-01  -0.237496E-01  -0.293428E-01  -0.323353E-01  -0.323199E-01
  -0.292362E-01   0.128139E-01   0.134713E-01   0.128139E-01   0.109321E-01
   0.808025E-02   0.462615E-02   0.980090E-03  -0.248321E-02  -0.549284E-02
  -0.792603E-02  -0.981930E-02  -0.113444E-01  -0.127549E-01  -0.143151E-01
  -0.162282E-01  -0.185799E-01  -0.213094E-01  -0.242170E-01  -0.270029E-01
  -0.293311E-01  -0.308997E-01  -0.315029E-01  -0.310676E-01  -0.296558E-01
  -0.274340E-01  -0.246169E-01  -0.214021E-01  -0.179153E-01  -0.141821E-01
  -0.101369E-01  -0.567051E-02  -0.702952E-03   0.473481E-02   0.104359E-01
   0.159899E-01   0.208077E-01   0.241994E-01   0.254959E-01   0.241896E-01
   0.200654E-01   0.132916E-01   0.444764E-02  -0.552289E-02  -0.154294E-01
  -0.240034E-01  -0.300897E-01  -0.328269E-01  -0.317842E-01  -0.270320E-01
   0.123115E-02   0.142434E-02   0.123115E-02   0.680556E-03  -0.147970E-03
  -0.114517E-02  -0.220212E-02  -0.324328E-02  -0.425479E-02  -0.530013E-02
  -0.651695E-02  -0.809230E-02  -0.102186E-01  -0.130380E-01  -0.165871E-01
  -0.207570E-01  -0.252813E-01  -0.297597E-01  -0.337171E-01  -0.366882E-01
  -0.383096E-01  -0.383964E-01  -0.369844E-01  -0.343208E-01  -0.308060E-01
  -0.268943E-01  -0.229803E-01  -0.192998E-01  -0.158733E-01  -0.125124E-01
  -0.889116E-02  -0.466910E-02   0.365692E-03   0.617072E-02   0.123783E-01
   0.183060E-01   0.230545E-01   0.256778E-01   0.253922E-01   0.217745E-01
   0.149052E-01   0.541798E-02  -0.556039E-02  -0.165723E-01  -0.260637E-01
  -0.326438E-01  -0.353212E-01  -0.336688E-01  -0.278907E-01  -0.271123E-02
  -0.289841E-02  -0.271122E-02  -0.218859E-02  -0.144064E-02  -0.630685E-03
   0.488908E-04   0.400600E-03   0.240834E-03  -0.587769E-03  -0.220831E-02
  -0.470138E-02  -0.809213E-02  -0.123312E-01  -0.172728E-01  -0.226590E-01
  -0.281195E-01  -0.331986E-01  -0.374103E-01  -0.403178E-01  -0.416205E-01
  -0.412276E-01  -0.392941E-01  -0.362031E-01  -0.324899E-01  -0.287202E-01
  -0.253505E-01  -0.226061E-01  -0.204136E-01  -0.184132E-01  -0.160558E-01
  -0.127676E-01  -0.814429E-02  -0.212269E-02   0.491801E-02   0.121618E-01
   0.184778E-01   0.226384E-01   0.235895E-01   0.207089E-01   0.139922E-01
   0.411723E-02  -0.763258E-02  -0.195743E-01  -0.299193E-01  -0.370931E-01
  -0.400148E-01  -0.382799E-01  -0.322151E-01  -0.222539E-03  -0.706014E-03
  -0.222538E-03   0.111749E-02   0.300659E-02   0.500500E-02   0.662955E-02
   0.744405E-02   0.713047E-02   0.552705E-02   0.263123E-02  -0.142515E-02
  -0.641385E-02  -0.120465E-01  -0.179997E-01  -0.239272E-01  -0.294664E-01
  -0.342514E-01  -0.379411E-01  -0.402672E-01  -0.410925E-01  -0.404643E-01
  -0.386387E-01  -0.360580E-01  -0.332742E-01  -0.308257E-01  -0.290958E-01
  -0.281905E-01  -0.278747E-01  -0.275966E-01  -0.266075E-01  -0.241575E-01
  -0.197232E-01  -0.132100E-01  -0.506800E-02   0.371701E-02   0.117716E-01
   0.175972E-01   0.198919E-01   0.178579E-01   0.114190E-01   0.129349E-02
  -0.111023E-01  -0.239004E-01  -0.351272E-01  -0.430711E-01  -0.465942E-01
  -0.453228E-01  -0.396828E-01   0.651716E-02   0.581565E-02   0.651716E-02
   0.844004E-02   0.110820E-01   0.137366E-01   0.156536E-01   0.162002E-01
   0.149861E-01   0.119231E-01   0.721344E-02   0.127787E-02  -0.534857E-02
  -0.121220E-01  -0.185693E-01  -0.243295E-01  -0.291576E-01  -0.329073E-01
  -0.355109E-01  -0.369728E-01  -0.373809E-01  -0.369276E-01  -0.359215E-01
  -0.347687E-01  -0.339126E-01  -0.337323E-01  -0.344222E-01  -0.358881E-01
  -0.376988E-01  -0.391244E-01  -0.392712E-01  -0.372934E-01  -0.326372E-01
  -0.252540E-01  -0.157192E-01  -0.521135E-02   0.466056E-02   0.121561E-01
   0.157656E-01   0.145524E-01   0.839135E-02  -0.195746E-02  -0.149650E-01
  -0.286159E-01  -0.407958E-01  -0.496959E-01  -0.541449E-01  -0.537980E-01
  -0.491490E-01   0.149099E-01   0.140618E-01   0.149099E-01   0.172061E-01
   0.202686E-01   0.231512E-01   0.248750E-01   0.246614E-01   0.221066E-01
   0.172574E-01   0.105761E-01   0.281170E-02  -0.518001E-02  -0.126173E-01
  -0.189286E-01  -0.238182E-01  -0.272572E-01  -0.294209E-01  -0.306028E-01
  -0.311380E-01  -0.313554E-01  -0.315619E-01  -0.320457E-01  -0.330735E-01
  -0.348639E-01  -0.375288E-01  -0.409923E-01  -0.449196E-01  -0.486889E-01
  -0.514405E-01  -0.522153E-01  -0.501654E-01  -0.447958E-01  -0.361721E-01
  -0.250307E-01  -0.127436E-01  -0.112505E-02   0.789324E-02   0.126498E-01
   0.121168E-01   0.614831E-02  -0.445047E-02  -0.180581E-01  -0.325481E-01
  -0.457074E-01  -0.556647E-01  -0.612324E-01  -0.620876E-01  -0.587603E-01
   0.225489E-01   0.216215E-01   0.225489E-01   0.250266E-01   0.282222E-01
   0.309945E-01   0.321911E-01   0.309462E-01   0.268971E-01   0.202686E-01
   0.118073E-01   0.259114E-02  -0.622860E-02  -0.136819E-01  -0.191680E-01
  -0.225354E-01  -0.240502E-01  -0.242746E-01  -0.239044E-01  -0.236135E-01
  -0.239437E-01  -0.252558E-01  -0.277312E-01  -0.314004E-01  -0.361664E-01
  -0.418037E-01  -0.479308E-01  -0.539774E-01  -0.591765E-01  -0.626156E-01
  -0.633639E-01  -0.606648E-01  -0.541573E-01  -0.440656E-01  -0.312939E-01
  -0.173783E-01  -0.428038E-02   0.594793E-02   0.115632E-01   0.114999E-01
   0.561965E-02  -0.522749E-02  -0.193527E-01  -0.345590E-01  -0.485782E-01
  -0.595112E-01  -0.661709E-01  -0.682507E-01  -0.662903E-01   0.277431E-01
   0.268031E-01   0.277431E-01   0.302171E-01   0.332840E-01   0.356682E-01
   0.361135E-01   0.337319E-01   0.282518E-01   0.201006E-01   0.103046E-01
   0.236740E-03  -0.871428E-02  -0.154639E-01  -0.194597E-01  -0.207650E-01
  -0.199922E-01  -0.181153E-01  -0.162260E-01  -0.153000E-01  -0.160292E-01
  -0.187480E-01  -0.234475E-01  -0.298463E-01  -0.374779E-01  -0.457574E-01
  -0.540122E-01  -0.614865E-01  -0.673466E-01  -0.707217E-01  -0.708040E-01
  -0.670066E-01  -0.591510E-01  -0.476304E-01  -0.334872E-01  -0.183582E-01
  -0.426891E-02   0.669834E-02   0.127964E-01   0.129765E-01   0.713043E-02
  -0.385611E-02  -0.182617E-01  -0.338681E-01  -0.484026E-01  -0.599788E-01
  -0.674322E-01  -0.704747E-01  -0.696406E-01   0.298350E-01   0.289500E-01
   0.298350E-01   0.321209E-01   0.348082E-01   0.365598E-01   0.360942E-01
   0.325690E-01   0.258459E-01   0.165633E-01   0.599855E-02  -0.424055E-02
  -0.126082E-01  -0.179910E-01  -0.199604E-01  -0.188465E-01  -0.156275E-01
  -0.116732E-01  -0.842280E-02  -0.708108E-02  -0.840536E-02  -0.126207E-01
  -0.194593E-01  -0.282863E-01  -0.382576E-01  -0.484567E-01  -0.579814E-01
  -0.659774E-01  -0.716443E-01  -0.742517E-01  -0.731967E-01  -0.681142E-01
  -0.590214E-01  -0.464518E-01  -0.315202E-01  -0.158709E-01  -0.148712E-02
   0.961905E-02   0.157777E-01   0.160061E-01   0.102391E-01  -0.623150E-03
  -0.148738E-01  -0.303339E-01  -0.447868E-01  -0.564082E-01  -0.640882E-01
  -0.675704E-01  -0.673840E-01   0.292411E-01   0.284775E-01   0.292411E-01
   0.311595E-01   0.332294E-01   0.341276E-01   0.326265E-01   0.279930E-01
   0.202543E-01   0.102521E-01  -0.531602E-03  -0.103299E-01  -0.175294E-01
  -0.210721E-01  -0.207143E-01  -0.170791E-01  -0.114948E-01  -0.567401E-02
  -0.132173E-02   0.223240E-03  -0.177034E-02  -0.734623E-02  -0.159378E-01
  -0.265555E-01  -0.380162E-01  -0.491456E-01  -0.589102E-01  -0.664673E-01
  -0.711571E-01  -0.724782E-01  -0.700907E-01  -0.638703E-01  -0.540062E-01
  -0.411085E-01  -0.262684E-01  -0.110235E-01   0.280178E-02   0.133693E-01
   0.191622E-01   0.193036E-01   0.137725E-01   0.344994E-02  -0.100298E-01
  -0.245973E-01  -0.381613E-01  -0.490178E-01  -0.561531E-01  -0.593680E-01
  -0.592005E-01   0.272129E-01   0.266289E-01   0.272129E-01   0.286072E-01
   0.298555E-01   0.297181E-01   0.270905E-01   0.213994E-01   0.128543E-01
   0.247813E-02  -0.810062E-02  -0.170370E-01  -0.227354E-01  -0.242625E-01
  -0.215966E-01  -0.156469E-01  -0.804305E-02  -0.755666E-03   0.434790E-02
   0.589791E-02   0.327286E-02  -0.334100E-02  -0.130734E-01  -0.246205E-01
  -0.365400E-01  -0.475072E-01  -0.564776E-01  -0.627368E-01  -0.658629E-01
  -0.656505E-01  -0.620503E-01  -0.551639E-01  -0.452977E-01  -0.330495E-01
  -0.193761E-01  -0.558834E-02   0.676264E-02   0.161065E-01   0.211430E-01
   0.211280E-01   0.160747E-01   0.680305E-02  -0.518908E-02  -0.180154E-01
  -0.297825E-01  -0.389687E-01  -0.447039E-01  -0.468797E-01  -0.460672E-01
   0.253863E-01   0.250226E-01   0.253863E-01   0.261496E-01   0.264431E-01
   0.251631E-01   0.213773E-01   0.147002E-01   0.552157E-02  -0.499193E-02
  -0.151293E-01  -0.230446E-01  -0.272299E-01  -0.269211E-01  -0.223230E-01
  -0.145910E-01  -0.557564E-02   0.260069E-02   0.802114E-02   0.938269E-02
   0.623740E-02  -0.980762E-03  -0.111298E-01  -0.226683E-01  -0.340038E-01
  -0.437863E-01  -0.510833E-01  -0.554131E-01  -0.566659E-01  -0.549673E-01
  -0.505540E-01  -0.437104E-01  -0.347850E-01  -0.242665E-01  -0.128689E-01
  -0.156891E-02   0.845066E-02   0.159607E-01   0.199220E-01   0.197356E-01
   0.154302E-01   0.772133E-02  -0.209065E-02  -0.123707E-01  -0.214892E-01
  -0.281640E-01  -0.317140E-01  -0.321564E-01  -0.301229E-01   0.252445E-01
   0.251134E-01   0.252445E-01   0.253488E-01   0.246667E-01   0.222588E-01
   0.173840E-01   0.984512E-02   0.185598E-03  -0.103344E-01  -0.199875E-01
  -0.269920E-01  -0.299746E-01  -0.283534E-01  -0.225299E-01  -0.138338E-01
  -0.423268E-02   0.411706E-02   0.935846E-02   0.103355E-01   0.680938E-02
  -0.554339E-03  -0.104070E-01  -0.210719E-01  -0.309292E-01  -0.387272E-01
  -0.437513E-01  -0.458288E-01  -0.451999E-01  -0.423209E-01  -0.376790E-01
  -0.316790E-01  -0.246325E-01  -0.168317E-01  -0.866247E-02  -0.690305E-03
   0.633162E-02   0.115575E-01   0.142293E-01   0.138912E-01   0.105650E-01
   0.482355E-02  -0.227849E-02  -0.940925E-02  -0.152520E-01  -0.188066E-01
  -0.196150E-01  -0.178461E-01  -0.142145E-01   0.276387E-01   0.277166E-01
   0.276387E-01   0.271562E-01   0.256230E-01   0.222615E-01   0.165083E-01
   0.832296E-02  -0.164714E-02  -0.121108E-01  -0.213872E-01  -0.278078E-01
  -0.301542E-01  -0.280070E-01  -0.219025E-01  -0.132476E-01  -0.400926E-02
   0.373871E-02   0.829361E-02   0.870015E-02   0.493137E-02  -0.216392E-02
  -0.111205E-01  -0.202416E-01  -0.279989E-01  -0.333425E-01  -0.358487E-01
  -0.356879E-01  -0.334454E-01  -0.298707E-01  -0.256417E-01  -0.212142E-01
  -0.167933E-01  -0.124147E-01  -0.808905E-02  -0.393953E-02  -0.272534E-03
   0.245346E-02   0.375508E-02   0.330400E-02   0.109386E-02  -0.247162E-02
  -0.661119E-02  -0.103229E-01  -0.126264E-01  -0.128219E-01  -0.106881E-01
  -0.655555E-02  -0.123037E-02   0.325003E-01   0.327261E-01   0.325003E-01
   0.316094E-01   0.295032E-01   0.255355E-01   0.192745E-01   0.107758E-01
   0.721034E-03  -0.963704E-02  -0.187210E-01  -0.250057E-01  -0.274204E-01
  -0.256595E-01  -0.203080E-01  -0.127376E-01  -0.479646E-02   0.162843E-02
   0.505772E-02   0.475798E-02   0.883562E-03  -0.560924E-02  -0.132438E-01
  -0.204166E-01  -0.257910E-01  -0.285877E-01  -0.287020E-01  -0.266321E-01
  -0.232591E-01  -0.195546E-01  -0.163109E-01  -0.139677E-01  -0.125770E-01
  -0.118961E-01  -0.115626E-01  -0.112781E-01  -0.109345E-01  -0.106384E-01
  -0.106314E-01  -0.111403E-01  -0.122180E-01  -0.136394E-01  -0.149000E-01
  -0.153248E-01  -0.142627E-01  -0.113039E-01  -0.645113E-02  -0.184001E-03
   0.661057E-02   0.388251E-01   0.391055E-01   0.388251E-01   0.377941E-01
   0.355246E-01   0.314479E-01   0.251926E-01   0.168290E-01   0.699114E-02
  -0.317738E-02  -0.122486E-01  -0.188516E-01  -0.220334E-01  -0.215326E-01
  -0.178827E-01  -0.123066E-01  -0.642587E-02  -0.186108E-02   0.168754E-03
  -0.861470E-03  -0.467706E-02  -0.103095E-01  -0.163798E-01  -0.214775E-01
  -0.245275E-01  -0.250468E-01  -0.232272E-01  -0.198313E-01  -0.159452E-01
  -0.126653E-01  -0.108137E-01  -0.107585E-01  -0.123805E-01  -0.151793E-01
  -0.184714E-01  -0.216088E-01  -0.241463E-01  -0.259099E-01  -0.269544E-01
  -0.274392E-01  -0.274760E-01  -0.270122E-01  -0.257987E-01  -0.234567E-01
  -0.196277E-01  -0.141525E-01  -0.721857E-02   0.582361E-03   0.831544E-02
   0.449364E-01   0.451594E-01   0.449364E-01   0.440865E-01   0.421411E-01
   0.385411E-01   0.328919E-01   0.251890E-01   0.159354E-01   0.610207E-02
  -0.306467E-02  -0.103419E-01  -0.148477E-01  -0.162849E-01  -0.150347E-01
  -0.120689E-01  -0.869863E-02  -0.622979E-02  -0.561956E-02  -0.723098E-02
  -0.107538E-01  -0.153126E-01  -0.197290E-01  -0.228625E-01  -0.239333E-01
  -0.227357E-01  -0.196894E-01  -0.157157E-01  -0.119842E-01  -0.960201E-02
  -0.933668E-02  -0.114452E-01  -0.156487E-01  -0.212475E-01  -0.273311E-01
  -0.330140E-01  -0.376266E-01  -0.408106E-01  -0.425041E-01  -0.428374E-01
  -0.419880E-01  -0.400569E-01  -0.370108E-01  -0.327151E-01  -0.270444E-01
  -0.200284E-01  -0.119781E-01  -0.353885E-02   0.435960E-02   0.489585E-01
   0.490114E-01   0.489585E-01   0.486122E-01   0.474782E-01   0.449397E-01
   0.404971E-01   0.339878E-01   0.257114E-01   0.164179E-01   0.715561E-02
  -0.979985E-03  -0.712403E-02  -0.108647E-01  -0.123433E-01  -0.122015E-01
  -0.113878E-01  -0.108809E-01  -0.114083E-01  -0.132434E-01  -0.161394E-01
  -0.194188E-01  -0.221914E-01  -0.236363E-01  -0.232660E-01  -0.210953E-01
  -0.176667E-01  -0.139274E-01  -0.109915E-01  -0.985919E-02  -0.111669E-01
  -0.150385E-01  -0.210711E-01  -0.284513E-01  -0.361618E-01  -0.432146E-01
  -0.488454E-01  -0.526199E-01  -0.544346E-01  -0.544290E-01  -0.528503E-01
  -0.499262E-01  -0.457916E-01  -0.404938E-01  -0.340702E-01  -0.266657E-01
  -0.186405E-01  -0.106214E-01  -0.346552E-02   0.493710E-01   0.491605E-01
   0.493710E-01   0.497950E-01   0.498756E-01   0.488826E-01   0.461474E-01
   0.412860E-01   0.343452E-01   0.258261E-01   0.165793E-01   0.760182E-02
  -0.206010E-03  -0.625246E-02  -0.103754E-01  -0.128397E-01  -0.142148E-01
  -0.151734E-01  -0.162723E-01  -0.177834E-01  -0.196240E-01  -0.214079E-01
  -0.225977E-01  -0.227124E-01  -0.215241E-01  -0.191832E-01  -0.162323E-01
  -0.135011E-01  -0.119117E-01  -0.122483E-01  -0.149547E-01  -0.200167E-01
  -0.269583E-01  -0.349492E-01  -0.429919E-01  -0.501321E-01  -0.556378E-01
  -0.591012E-01  -0.604475E-01  -0.598594E-01  -0.576544E-01  -0.541613E-01
  -0.496368E-01  -0.442508E-01  -0.381356E-01  -0.314784E-01  -0.246131E-01
  -0.180723E-01  -0.125672E-01   0.454876E-01   0.449572E-01   0.454876E-01
   0.468438E-01   0.483841E-01   0.492331E-01   0.485172E-01   0.456004E-01
   0.402559E-01   0.327323E-01   0.236972E-01   0.140798E-01   0.485727E-02
  -0.315723E-02  -0.946674E-02  -0.139491E-01  -0.168129E-01  -0.184732E-01
  -0.193902E-01  -0.199232E-01  -0.202423E-01  -0.203227E-01  -0.200170E-01
  -0.191761E-01  -0.177774E-01  -0.160115E-01  -0.142979E-01  -0.132184E-01
  -0.133854E-01  -0.152818E-01  -0.191186E-01  -0.247533E-01  -0.316928E-01
  -0.391825E-01  -0.463568E-01  -0.524109E-01  -0.567493E-01  -0.590728E-01
  -0.593884E-01  -0.579474E-01  -0.551377E-01  -0.513683E-01  -0.469832E-01
  -0.422288E-01  -0.372795E-01  -0.323048E-01  -0.275477E-01  -0.233778E-01
  -0.202917E-01   0.377221E-01   0.368626E-01   0.377221E-01   0.400367E-01
   0.430778E-01   0.458225E-01   0.471934E-01   0.463073E-01   0.426764E-01
   0.363151E-01   0.277319E-01   0.178139E-01   0.763563E-02  -0.175682E-02
  -0.953693E-02  -0.152209E-01  -0.187025E-01  -0.202035E-01  -0.201620E-01
  -0.190988E-01  -0.174986E-01  -0.157356E-01  -0.140567E-01  -0.126135E-01
  -0.115228E-01  -0.109246E-01  -0.110129E-01  -0.120226E-01  -0.141763E-01
  -0.176055E-01  -0.222745E-01  -0.279353E-01  -0.341311E-01  -0.402561E-01
  -0.456582E-01  -0.497602E-01  -0.521685E-01  -0.527403E-01  -0.515938E-01
  -0.490606E-01  -0.455970E-01  -0.416812E-01  -0.377255E-01  -0.340287E-01
  -0.307762E-01  -0.280822E-01  -0.260534E-01  -0.248446E-01  -0.246828E-01
   0.275567E-01   0.264088E-01   0.275567E-01   0.307144E-01   0.350849E-01
   0.395279E-01   0.427989E-01   0.438094E-01   0.418513E-01   0.367409E-01
   0.288539E-01   0.190469E-01   0.848765E-02  -0.156853E-02  -0.100064E-01
  -0.160360E-01  -0.193011E-01  -0.198957E-01  -0.182953E-01  -0.152266E-01
  -0.115112E-01  -0.791910E-02  -0.506223E-02  -0.334138E-02  -0.294650E-02
  -0.389563E-02  -0.609078E-02  -0.936870E-02  -0.135317E-01  -0.183539E-01
  -0.235700E-01  -0.288603E-01  -0.338487E-01  -0.381240E-01  -0.412880E-01
  -0.430213E-01  -0.431501E-01  -0.416949E-01  -0.388842E-01  -0.351252E-01
  -0.309383E-01  -0.268673E-01  -0.233917E-01  -0.208603E-01  -0.194637E-01
  -0.192482E-01  -0.201628E-01  -0.221188E-01  -0.250398E-01   0.172096E-01
   0.158567E-01   0.172096E-01   0.209734E-01   0.263208E-01   0.320510E-01
   0.368218E-01   0.394096E-01   0.389483E-01   0.351012E-01   0.281316E-01
   0.188592E-01   0.851051E-02  -0.150690E-02  -0.986101E-02  -0.155325E-01
  -0.179859E-01  -0.172423E-01  -0.138451E-01  -0.872955E-02  -0.302893E-02
   0.213860E-02   0.585819E-02   0.754597E-02   0.699769E-02   0.435980E-02
   0.420481E-04  -0.539854E-02  -0.113704E-01  -0.173318E-01  -0.228355E-01
  -0.275351E-01  -0.311679E-01  -0.335333E-01  -0.344846E-01  -0.339404E-01
  -0.319167E-01  -0.285629E-01  -0.241861E-01  -0.192477E-01  -0.143213E-01
  -0.100190E-01  -0.689815E-02  -0.537368E-02  -0.565638E-02  -0.773470E-02
  -0.114026E-01  -0.163236E-01  -0.221092E-01   0.908024E-02   0.763455E-02
   0.908024E-02   0.131320E-01   0.189842E-01   0.254531E-01   0.311888E-01
   0.349215E-01   0.357002E-01   0.330795E-01   0.272191E-01   0.188726E-01
   0.926281E-02  -0.135948E-03  -0.786980E-02  -0.127781E-01  -0.142116E-01
  -0.121514E-01  -0.720234E-02  -0.463749E-03   0.669324E-02   0.128931E-01
   0.170088E-01   0.183485E-01   0.167396E-01   0.125021E-01   0.632892E-02
  -0.889630E-03  -0.824869E-02  -0.149769E-01  -0.205212E-01  -0.245616E-01
  -0.269714E-01  -0.277504E-01  -0.269623E-01  -0.247034E-01  -0.211077E-01
  -0.163847E-01  -0.108638E-01  -0.502110E-02   0.533327E-03   0.511788E-02
   0.808047E-02   0.891545E-02   0.736426E-02   0.347070E-02  -0.242596E-02
  -0.975908E-02  -0.178445E-01   0.511588E-02   0.370015E-02   0.511589E-02
   0.910815E-02   0.149520E-01   0.215677E-01   0.276975E-01   0.321197E-01
   0.338704E-01   0.324319E-01   0.278531E-01   0.207711E-01   0.123197E-01
   0.393410E-02  -0.291709E-02  -0.702003E-02  -0.766444E-02  -0.479618E-02
   0.963223E-03   0.843818E-02   0.161366E-01   0.225508E-01   0.264532E-01
   0.271218E-01   0.244458E-01   0.188962E-01   0.113778E-01   0.300714E-02
  -0.512210E-02  -0.121292E-01  -0.174523E-01  -0.208571E-01  -0.223672E-01
  -0.221521E-01  -0.204207E-01  -0.173570E-01  -0.131170E-01  -0.787869E-02
  -0.191989E-02   0.431833E-02   0.102157E-01   0.150245E-01   0.179853E-01
   0.184781E-01   0.161672E-01   0.110975E-01   0.370885E-02  -0.523644E-02
  -0.147964E-01   0.626806E-02   0.499784E-02   0.626806E-02   0.987499E-02
   0.152332E-01   0.214527E-01   0.274637E-01   0.321810E-01   0.346899E-01
   0.344233E-01   0.312968E-01   0.257650E-01   0.187734E-01   0.116040E-01
   0.563260E-02   0.204643E-02   0.158292E-02   0.435250E-02   0.979304E-02
   0.167731E-01   0.238249E-01   0.294537E-01   0.324518E-01   0.321408E-01
   0.284859E-01   0.220618E-01   0.138840E-01   0.515812E-02  -0.298308E-02
  -0.968798E-02  -0.144917E-01  -0.173053E-01  -0.183103E-01  -0.178063E-01
  -0.160699E-01  -0.132743E-01  -0.949198E-02  -0.477386E-02   0.732380E-03
   0.667627E-02   0.124596E-01   0.172815E-01   0.202731E-01   0.206867E-01
   0.180897E-01   0.124999E-01   0.442313E-02  -0.522628E-02  -0.153015E-01
   0.121907E-01   0.111600E-01   0.121907E-01   0.151488E-01   0.196399E-01
   0.250379E-01   0.305433E-01   0.352797E-01   0.384279E-01   0.393807E-01
   0.378872E-01   0.341468E-01   0.288175E-01   0.229188E-01   0.176368E-01
   0.140680E-01   0.129613E-01   0.145238E-01   0.183465E-01   0.234759E-01
   0.286210E-01   0.324466E-01   0.338787E-01   0.323447E-01   0.278860E-01
   0.211183E-01   0.130543E-01   0.484386E-02  -0.249340E-02  -0.827054E-02
  -0.122196E-01  -0.144493E-01  -0.153016E-01  -0.151646E-01  -0.143094E-01
  -0.128073E-01  -0.105543E-01  -0.738937E-02  -0.326070E-02   0.162350E-02
   0.672262E-02   0.112053E-01   0.141050E-01   0.145510E-01   0.120077E-01
   0.645024E-02  -0.157988E-02  -0.110619E-01  -0.207049E-01   0.212700E-01
   0.205427E-01   0.212700E-01   0.234013E-01   0.267724E-01   0.310766E-01
   0.358446E-01   0.404598E-01   0.442281E-01   0.465006E-01   0.468239E-01
   0.450766E-01   0.415431E-01   0.368905E-01   0.320393E-01   0.279505E-01
   0.253838E-01   0.246909E-01   0.257085E-01   0.277856E-01   0.299445E-01
   0.311341E-01   0.305067E-01   0.276393E-01   0.226369E-01   0.160902E-01
   0.890203E-02   0.203718E-02  -0.372835E-02  -0.798359E-02  -0.107349E-01
  -0.123251E-01  -0.132529E-01  -0.139581E-01  -0.146481E-01  -0.152255E-01
  -0.153437E-01  -0.145712E-01  -0.126091E-01  -0.948387E-02  -0.564567E-02
  -0.192717E-02   0.634295E-03   0.106590E-02  -0.125841E-02  -0.640846E-02
  -0.138281E-01  -0.224318E-01  -0.308454E-01   0.309913E-01   0.305992E-01
   0.309913E-01   0.322087E-01   0.343394E-01   0.374285E-01   0.413709E-01
   0.458376E-01   0.502732E-01   0.539808E-01   0.562773E-01   0.566741E-01
   0.550238E-01   0.515824E-01   0.469575E-01   0.419513E-01   0.373421E-01
   0.336689E-01   0.310867E-01   0.293390E-01   0.278578E-01   0.259607E-01
   0.230825E-01   0.189684E-01   0.137647E-01   0.797854E-02   0.231927E-02
  -0.252719E-02  -0.611573E-02  -0.837936E-02  -0.963963E-02  -0.104854E-01
  -0.115598E-01  -0.133256E-01  -0.158911E-01  -0.189560E-01  -0.219030E-01
  -0.240086E-01  -0.247083E-01  -0.238282E-01  -0.217035E-01  -0.191371E-01
  -0.172016E-01  -0.169368E-01  -0.190329E-01  -0.235943E-01  -0.300618E-01
  -0.373201E-01  -0.439666E-01   0.385592E-01   0.385050E-01   0.385592E-01
   0.388558E-01   0.397399E-01   0.416141E-01   0.447445E-01   0.490949E-01
   0.542505E-01   0.594631E-01   0.638101E-01   0.664197E-01   0.666941E-01
   0.644595E-01   0.599976E-01   0.539489E-01   0.471211E-01   0.402653E-01
   0.338910E-01   0.281782E-01   0.230081E-01   0.180950E-01   0.131670E-01
   0.812756E-02   0.313444E-02  -0.143193E-02  -0.510409E-02  -0.751819E-02
  -0.859031E-02  -0.860997E-02  -0.820869E-02  -0.820322E-02  -0.935716E-02
  -0.121360E-01  -0.165379E-01  -0.220615E-01  -0.278316E-01  -0.328510E-01
  -0.363053E-01  -0.378250E-01  -0.376200E-01  -0.364375E-01  -0.353475E-01
  -0.354163E-01  -0.373644E-01  -0.413144E-01  -0.467092E-01  -0.524311E-01
  -0.570938E-01   0.416161E-01   0.418797E-01   0.416161E-01   0.410476E-01
   0.407618E-01   0.414998E-01   0.438791E-01   0.481416E-01   0.540069E-01
   0.606802E-01   0.670139E-01   0.717757E-01   0.739434E-01   0.729398E-01
   0.687432E-01   0.618484E-01   0.531011E-01   0.434641E-01   0.337925E-01
   0.246846E-01   0.164439E-01   0.914802E-02   0.278009E-02  -0.263764E-02
  -0.696986E-02  -0.998654E-02  -0.114693E-01  -0.113644E-01  -0.991782E-02
  -0.772941E-02  -0.568742E-02  -0.478654E-02  -0.587479E-02  -0.940579E-02
  -0.152784E-01  -0.228242E-01  -0.309599E-01  -0.384688E-01  -0.443332E-01
  -0.480174E-01  -0.496127E-01  -0.497945E-01  -0.495986E-01  -0.500811E-01
  -0.519623E-01  -0.553671E-01  -0.597446E-01  -0.639969E-01  -0.667865E-01
   0.388777E-01   0.394221E-01   0.388777E-01   0.375435E-01   0.362181E-01
   0.359375E-01   0.376268E-01   0.417734E-01   0.482200E-01   0.561401E-01
   0.642024E-01   0.708754E-01   0.747843E-01   0.750181E-01   0.713079E-01
   0.640359E-01   0.540893E-01   0.426155E-01   0.307600E-01   0.194624E-01
   0.935932E-02   0.799313E-03  -0.606221E-02  -0.111478E-01  -0.143810E-01
  -0.156852E-01  -0.150596E-01  -0.126977E-01  -0.908892E-02  -0.504557E-02
  -0.161786E-02   0.988478E-04  -0.780246E-03  -0.468588E-02  -0.114439E-01
  -0.202758E-01  -0.299663E-01  -0.391594E-01  -0.467043E-01  -0.519477E-01
  -0.548846E-01  -0.561169E-01  -0.566281E-01  -0.574393E-01  -0.592516E-01
  -0.621862E-01  -0.657072E-01  -0.687563E-01  -0.700655E-01   0.305160E-01
   0.312918E-01   0.305160E-01   0.285466E-01   0.263463E-01   0.251809E-01
   0.262174E-01   0.301402E-01   0.368992E-01   0.456599E-01   0.549713E-01
   0.630977E-01   0.684218E-01   0.698060E-01   0.668185E-01   0.597753E-01
   0.496045E-01   0.375887E-01   0.250709E-01   0.132085E-01   0.283202E-02
  -0.557439E-02  -0.117986E-01  -0.157882E-01  -0.175606E-01  -0.171780E-01
  -0.147959E-01  -0.107543E-01  -0.566086E-02  -0.407376E-03   0.391624E-02
   0.620870E-02   0.560343E-02   0.170235E-02  -0.528088E-02  -0.145256E-01
  -0.247722E-01  -0.346175E-01  -0.428579E-01  -0.487825E-01  -0.523246E-01
  -0.540251E-01  -0.548129E-01  -0.556687E-01  -0.572736E-01  -0.597546E-01
  -0.626090E-01  -0.648386E-01  -0.652564E-01   0.181851E-01   0.191326E-01
   0.181851E-01   0.157381E-01   0.128581E-01   0.109575E-01   0.113605E-01
   0.148861E-01   0.215678E-01   0.305916E-01   0.404645E-01   0.493641E-01
   0.555675E-01   0.578428E-01   0.556992E-01   0.494430E-01   0.400408E-01
   0.288480E-01   0.172911E-01   0.659476E-02  -0.238193E-02  -0.917713E-02
  -0.136517E-01  -0.158632E-01  -0.159534E-01  -0.140972E-01  -0.105277E-01
  -0.561353E-02   0.607817E-04   0.566937E-02   0.102124E-01   0.126807E-01
   0.122819E-01   0.866026E-02   0.203607E-02  -0.679310E-02  -0.166072E-01
  -0.260426E-01  -0.339211E-01  -0.395333E-01  -0.427911E-01  -0.441977E-01
  -0.446425E-01  -0.450802E-01  -0.461925E-01  -0.481394E-01  -0.504821E-01
  -0.523057E-01  -0.525093E-01   0.467305E-02   0.572123E-02   0.467305E-02
   0.193602E-02  -0.138957E-02  -0.384140E-02  -0.403751E-02  -0.110139E-02
   0.505296E-02   0.136561E-01   0.232539E-01   0.320617E-01   0.383983E-01
   0.410803E-01   0.396708E-01   0.345281E-01   0.266571E-01   0.174230E-01
   0.821905E-02   0.185328E-03  -0.595501E-02  -0.991687E-02  -0.117572E-01
  -0.117204E-01  -0.100953E-01  -0.713768E-02  -0.307914E-02   0.179681E-02
   0.706088E-02   0.120851E-01   0.160754E-01   0.182012E-01   0.177929E-01
   0.145466E-01   0.866418E-02   0.868928E-03  -0.772389E-02  -0.158579E-01
  -0.224407E-01  -0.268139E-01  -0.289045E-01  -0.292081E-01  -0.286026E-01
  -0.280492E-01  -0.282697E-01  -0.295016E-01  -0.314116E-01  -0.331956E-01
  -0.338405E-01  -0.674474E-02  -0.567920E-02  -0.674474E-02  -0.954912E-02
  -0.130335E-01  -0.157910E-01  -0.164916E-01  -0.142886E-01  -0.908661E-02
  -0.159642E-02   0.683798E-02   0.145858E-01   0.201475E-01   0.225251E-01
   0.214453E-01   0.173805E-01   0.113786E-01   0.476178E-02  -0.120897E-02
  -0.560724E-02  -0.798350E-02  -0.835501E-02  -0.707148E-02  -0.462080E-02
  -0.145072E-02   0.213263E-02   0.596431E-02   0.993480E-02   0.138690E-01
   0.174330E-01   0.201209E-01   0.213410E-01   0.205809E-01   0.175975E-01
   0.125610E-01   0.609230E-02  -0.834276E-03  -0.710678E-02  -0.117526E-01
  -0.141938E-01  -0.144000E-01  -0.128880E-01  -0.105599E-01  -0.842829E-02
  -0.730809E-02  -0.757061E-02  -0.903701E-02  -0.110451E-01  -0.126701E-01
  -0.130941E-01  -0.121067E-01  -0.130941E-01  -0.157069E-01  -0.190032E-01
  -0.217383E-01  -0.227477E-01  -0.213081E-01  -0.173687E-01  -0.115827E-01
  -0.513225E-02   0.599747E-03   0.441183E-02   0.560831E-02   0.417323E-02
   0.749628E-03  -0.356124E-02  -0.751352E-02  -0.100463E-01  -0.105335E-01
  -0.888886E-02  -0.550951E-02  -0.109293E-02   0.360246E-02   0.797045E-02
   0.116784E-01   0.146680E-01   0.170521E-01   0.189590E-01   0.203931E-01
   0.211723E-01   0.209688E-01   0.194432E-01   0.164200E-01   0.120396E-01
   0.681907E-02   0.159004E-02  -0.268175E-02  -0.514592E-02  -0.531054E-02
  -0.320063E-02   0.622981E-03   0.519742E-02   0.940949E-02   0.122928E-01
   0.132824E-01   0.123511E-01   0.998783E-02   0.702695E-02  -0.124410E-01
  -0.116357E-01  -0.124410E-01  -0.145752E-01  -0.172843E-01  -0.195857E-01
  -0.205886E-01  -0.197874E-01  -0.172363E-01  -0.135484E-01  -0.971691E-02
  -0.681497E-02  -0.566395E-02  -0.657379E-02  -0.923377E-02  -0.127868E-01
  -0.160637E-01  -0.179062E-01  -0.174816E-01  -0.144984E-01  -0.926370E-02
  -0.257347E-02   0.452194E-02   0.110001E-01   0.161097E-01   0.195053E-01
   0.212439E-01   0.216610E-01   0.211803E-01   0.201304E-01   0.186373E-01
   0.166248E-01   0.139214E-01   0.104250E-01   0.626229E-02   0.187219E-02
  -0.202522E-02  -0.457834E-02  -0.503151E-02  -0.296124E-02   0.155556E-02
   0.790009E-02   0.150181E-01   0.216505E-01   0.266251E-01   0.291282E-01
   0.288803E-01   0.261682E-01   0.217313E-01  -0.439592E-02  -0.387791E-02
  -0.439592E-02  -0.575748E-02  -0.745546E-02  -0.885490E-02  -0.943238E-02
  -0.898467E-02  -0.773249E-02  -0.627824E-02  -0.542463E-02  -0.590763E-02
  -0.812737E-02  -0.119644E-01  -0.167447E-01  -0.213720E-01  -0.245952E-01
  -0.253347E-01  -0.229760E-01  -0.175439E-01  -0.970908E-02  -0.626305E-03
   0.834508E-02   0.159578E-01   0.213399E-01   0.241356E-01   0.244947E-01
   0.229293E-01   0.200955E-01   0.165787E-01   0.127503E-01   0.874056E-02
   0.452377E-02   0.761279E-04  -0.446054E-02  -0.867787E-02  -0.119100E-01
  -0.133613E-01  -0.123212E-01  -0.839915E-02  -0.170757E-02   0.707373E-02
   0.167784E-01   0.259673E-01   0.332211E-01   0.374364E-01   0.380466E-01
   0.351140E-01   0.292760E-01   0.974344E-02   0.987890E-02   0.974344E-02
   0.942491E-02   0.914038E-02   0.911501E-02   0.943479E-02   0.993478E-02
   0.101753E-01   0.952946E-02   0.736752E-02   0.328528E-02  -0.269491E-02
  -0.100219E-01  -0.176573E-01  -0.242640E-01  -0.285004E-01  -0.293452E-01
  -0.263617E-01  -0.198295E-01  -0.107033E-01  -0.408251E-03   0.947179E-02
   0.175298E-01   0.228063E-01   0.249276E-01   0.240876E-01   0.208919E-01
   0.161253E-01   0.105208E-01   0.460053E-02  -0.136703E-02  -0.729382E-02
  -0.131203E-01  -0.186512E-01  -0.234477E-01  -0.268258E-01  -0.279750E-01
  -0.261690E-01  -0.210073E-01  -0.126136E-01  -0.172271E-02   0.103787E-01
   0.220543E-01   0.316172E-01   0.376536E-01   0.392928E-01   0.363604E-01
   0.293830E-01   0.272538E-01   0.269339E-01   0.272538E-01   0.281885E-01
   0.296421E-01   0.313964E-01   0.330616E-01   0.340666E-01   0.337180E-01
   0.313338E-01   0.264284E-01   0.188997E-01   0.916003E-02  -0.184291E-02
  -0.127392E-01  -0.219741E-01  -0.281204E-01  -0.301910E-01  -0.278708E-01
  -0.216065E-01  -0.125254E-01  -0.220312E-02   0.766179E-02   0.155838E-01
   0.205528E-01   0.221633E-01   0.205885E-01   0.164230E-01   0.104538E-01
   0.343335E-02  -0.407519E-02  -0.117414E-01  -0.193975E-01  -0.268930E-01
  -0.339375E-01  -0.399971E-01  -0.442971E-01  -0.459428E-01  -0.441356E-01
  -0.384251E-01  -0.289219E-01  -0.164040E-01  -0.227269E-02   0.116420E-01
   0.233899E-01   0.312527E-01   0.340610E-01   0.314034E-01   0.236872E-01
   0.445926E-01   0.437783E-01   0.445926E-01   0.468973E-01   0.502821E-01
   0.540837E-01   0.574341E-01   0.593513E-01   0.588789E-01   0.552623E-01
   0.481306E-01   0.376406E-01   0.245384E-01   0.101049E-01  -0.402025E-02
  -0.161122E-01  -0.246787E-01  -0.287510E-01  -0.280788E-01  -0.231809E-01
  -0.152362E-01  -0.584074E-02   0.330995E-02   0.107368E-01   0.154167E-01
   0.168951E-01   0.152561E-01   0.109767E-01   0.471892E-02  -0.287029E-02
  -0.112910E-01  -0.202196E-01  -0.294365E-01  -0.386903E-01  -0.475553E-01
  -0.553470E-01  -0.611404E-01  -0.639049E-01  -0.627308E-01  -0.570912E-01
  -0.470667E-01  -0.334630E-01  -0.177778E-01  -0.200879E-02   0.116627E-01
   0.212489E-01   0.253101E-01   0.232132E-01   0.152385E-01   0.582076E-01
   0.569008E-01   0.582076E-01   0.618833E-01   0.672227E-01   0.731464E-01
   0.783409E-01   0.814434E-01   0.812546E-01   0.769490E-01   0.682493E-01
   0.555256E-01   0.397904E-01   0.225773E-01   0.571432E-02  -0.897067E-02
  -0.199590E-01  -0.262997E-01  -0.277634E-01  -0.248580E-01  -0.187037E-01
  -0.107975E-01  -0.272392E-02   0.412219E-02   0.873858E-02   0.106065E-01
   0.966187E-02   0.617210E-02   0.568414E-03  -0.670901E-02  -0.153037E-01
  -0.249480E-01  -0.353869E-01  -0.462552E-01  -0.569614E-01  -0.666333E-01
  -0.741633E-01  -0.783625E-01  -0.781989E-01  -0.730651E-01  -0.630058E-01
  -0.488393E-01  -0.321283E-01  -0.149905E-01   0.222594E-03   0.113162E-01
   0.166339E-01   0.153500E-01   0.761436E-02   0.653543E-01   0.635991E-01
   0.653543E-01   0.702815E-01   0.774175E-01   0.853210E-01   0.922963E-01
   0.966610E-01   0.970197E-01   0.924997E-01   0.829108E-01   0.687971E-01
   0.513708E-01   0.323325E-01   0.136089E-01  -0.294897E-02  -0.158497E-01
  -0.241784E-01  -0.277052E-01  -0.268696E-01  -0.226501E-01  -0.163523E-01
  -0.936468E-02  -0.293646E-02   0.197904E-02   0.479048E-02   0.524483E-02
   0.333847E-02  -0.796882E-03  -0.698950E-02  -0.150706E-01  -0.248508E-01
  -0.360411E-01  -0.481509E-01  -0.604076E-01  -0.717419E-01  -0.808658E-01
  -0.864476E-01  -0.873558E-01  -0.829236E-01  -0.731674E-01  -0.589033E-01
  -0.417163E-01  -0.237751E-01  -0.751549E-02   0.475008E-02   0.112225E-01
   0.109276E-01   0.388557E-02   0.647251E-01   0.626021E-01   0.647251E-01
   0.706792E-01   0.792909E-01   0.888294E-01   0.973007E-01   0.102786E+00
   0.103762E+00   0.993517E-01   0.894598E-01   0.747789E-01   0.566631E-01
   0.369009E-01   0.174289E-01   0.396456E-04  -0.138668E-01  -0.234472E-01
  -0.284750E-01  -0.292963E-01  -0.267016E-01  -0.217489E-01  -0.155774E-01
  -0.924989E-02  -0.364950E-02   0.561135E-03   0.292551E-02   0.314600E-02
   0.103253E-02  -0.352628E-02  -0.105528E-01  -0.199293E-01  -0.313220E-01
  -0.441079E-01  -0.573389E-01  -0.697712E-01  -0.799781E-01  -0.865390E-01
  -0.882796E-01  -0.845179E-01  -0.752622E-01  -0.613108E-01  -0.442176E-01
  -0.261154E-01  -0.941710E-02   0.355645E-02   0.109550E-01   0.117106E-01
   0.572129E-02   0.567379E-01   0.543526E-01   0.567379E-01   0.634211E-01
   0.730718E-01   0.837486E-01   0.932530E-01   0.995229E-01   0.100987E+00
   0.968160E-01   0.870337E-01   0.724673E-01   0.545702E-01   0.351534E-01
   0.160874E-01  -0.970416E-03  -0.147763E-01  -0.246060E-01  -0.302629E-01
  -0.320062E-01  -0.304299E-01  -0.263267E-01  -0.205659E-01  -0.140053E-01
  -0.744232E-02  -0.159804E-02   0.288116E-02   0.542167E-02   0.553641E-02
   0.286237E-02  -0.277934E-02  -0.113120E-01  -0.223386E-01  -0.351065E-01
  -0.485204E-01  -0.612188E-01  -0.717136E-01  -0.785840E-01  -0.806963E-01
  -0.774160E-01  -0.687697E-01  -0.555202E-01  -0.391275E-01  -0.215888E-01
  -0.517295E-02   0.791306E-02   0.158690E-01   0.175961E-01   0.128832E-01
   0.434130E-01   0.408805E-01   0.434130E-01   0.504981E-01   0.607000E-01
   0.719435E-01   0.819163E-01   0.885036E-01   0.901641E-01   0.861746E-01
   0.767033E-01   0.627120E-01   0.457258E-01   0.275314E-01   0.987464E-02
  -0.578333E-02  -0.184135E-01  -0.274612E-01  -0.328007E-01  -0.346360E-01
  -0.333876E-01  -0.295988E-01  -0.238776E-01  -0.168769E-01  -0.929757E-02
  -0.189452E-02   0.453555E-02   0.919727E-02   0.113718E-01   0.105137E-01
   0.635069E-02  -0.103516E-02  -0.111649E-01  -0.231716E-01  -0.358655E-01
  -0.478512E-01  -0.576863E-01  -0.640615E-01  -0.659839E-01  -0.629369E-01
  -0.549927E-01  -0.428565E-01  -0.278251E-01  -0.116536E-01   0.365917E-02
   0.161444E-01   0.241548E-01   0.266255E-01   0.232542E-01   0.278699E-01
   0.252990E-01   0.278699E-01   0.350458E-01   0.453302E-01   0.565805E-01
   0.664480E-01   0.728425E-01   0.743197E-01   0.703100E-01   0.611530E-01
   0.479492E-01   0.322810E-01   0.158827E-01   0.338515E-03  -0.131283E-01
  -0.237469E-01  -0.311765E-01  -0.354072E-01  -0.366335E-01  -0.351467E-01
  -0.312804E-01  -0.254109E-01  -0.179995E-01  -0.964248E-02  -0.109486E-02
   0.675575E-02   0.129729E-01   0.166991E-01   0.172993E-01   0.144866E-01
   0.839914E-02  -0.389435E-03  -0.109284E-01  -0.220050E-01  -0.322943E-01
  -0.405207E-01  -0.456084E-01  -0.468077E-01  -0.437871E-01  -0.366860E-01
  -0.261245E-01  -0.131642E-01   0.785739E-03   0.141157E-01   0.252107E-01
   0.326707E-01   0.355253E-01   0.334011E-01   0.135659E-01   0.110463E-01
   0.135659E-01   0.205764E-01   0.305550E-01   0.413425E-01   0.506116E-01
   0.563533E-01   0.572666E-01   0.529678E-01   0.439852E-01   0.315610E-01
   0.173283E-01   0.295605E-02  -0.101492E-01  -0.210212E-01  -0.291704E-01
  -0.345002E-01  -0.371555E-01  -0.373679E-01  -0.353524E-01  -0.312837E-01
  -0.253478E-01  -0.178356E-01  -0.923179E-02  -0.252662E-03   0.819333E-02
   0.151224E-01   0.196433E-01   0.211321E-01   0.193666E-01   0.145859E-01
   0.745986E-02  -0.102080E-02  -0.970331E-02  -0.174439E-01  -0.232552E-01
  -0.264092E-01  -0.264895E-01  -0.234030E-01  -0.173670E-01  -0.888437E-02
   0.128666E-02   0.121742E-01   0.226585E-01   0.315723E-01   0.378386E-01
   0.406300E-01   0.395221E-01   0.346391E-02   0.105711E-02   0.346391E-02
   0.101328E-01   0.195389E-01   0.295403E-01   0.378679E-01   0.426260E-01
   0.426797E-01   0.378426E-01   0.288333E-01   0.170317E-01   0.411654E-02
  -0.831100E-02  -0.190212E-01  -0.273025E-01  -0.329481E-01  -0.361154E-01
  -0.371275E-01  -0.362909E-01  -0.337927E-01  -0.297003E-01  -0.240523E-01
  -0.169930E-01  -0.889014E-02  -0.382251E-03   0.767125E-02   0.143316E-01
   0.187742E-01   0.204780E-01   0.193532E-01   0.157704E-01   0.104840E-01
   0.447281E-02  -0.125485E-02  -0.583851E-02  -0.868368E-02  -0.950044E-02
  -0.827033E-02  -0.517032E-02  -0.491697E-03   0.541410E-02   0.121485E-01
   0.192456E-01   0.261449E-01   0.321887E-01   0.366702E-01   0.389357E-01
   0.385245E-01  -0.668333E-03  -0.293129E-02  -0.668334E-03   0.557144E-02
   0.142760E-01   0.233402E-01   0.305706E-01   0.341947E-01   0.332435E-01
   0.277172E-01   0.185085E-01   0.711901E-02  -0.473590E-02  -0.155214E-01
  -0.241718E-01  -0.302103E-01  -0.336926E-01  -0.350183E-01  -0.346910E-01
  -0.331127E-01  -0.304773E-01  -0.267873E-01  -0.219725E-01  -0.160528E-01
  -0.927602E-02  -0.217089E-02   0.451163E-02   0.995491E-02   0.134826E-01
   0.147467E-01   0.138349E-01   0.112620E-01   0.784350E-02   0.449260E-02
   0.200015E-02   0.863739E-03   0.121314E-02   0.284645E-02   0.535509E-02
   0.828845E-02   0.112987E-01   0.142178E-01   0.170443E-01   0.198543E-01
   0.226755E-01   0.253800E-01   0.276431E-01   0.289925E-01   0.289377E-01
   0.134521E-02  -0.770672E-03   0.134521E-02   0.714983E-02   0.151529E-01
   0.232952E-01   0.294630E-01   0.320002E-01   0.300837E-01   0.238713E-01
   0.143954E-01   0.324990E-02  -0.783069E-02  -0.173775E-01  -0.244703E-01
  -0.288345E-01  -0.307502E-01  -0.308256E-01  -0.297253E-01  -0.279448E-01
  -0.257012E-01  -0.229599E-01  -0.195711E-01  -0.154505E-01  -0.107283E-01
  -0.580343E-02  -0.127888E-02   0.220210E-02   0.416277E-02   0.446773E-02
   0.340096E-02   0.161364E-02  -0.477916E-04  -0.782158E-03  -0.673492E-04
   0.218722E-02   0.561845E-02   0.952495E-02   0.130829E-01   0.155930E-01
   0.166806E-01   0.163850E-01   0.151148E-01   0.134846E-01   0.120931E-01
   0.113163E-01   0.111855E-01   0.113909E-01   0.114086E-01   0.809098E-02
   0.610421E-02   0.809098E-02   0.135171E-01   0.209203E-01   0.282923E-01
   0.335954E-01   0.352729E-01   0.326165E-01   0.258971E-01   0.162389E-01
   0.528518E-02  -0.523768E-02  -0.139315E-01  -0.200018E-01  -0.233364E-01
  -0.243886E-01  -0.239237E-01  -0.227260E-01  -0.213613E-01  -0.200656E-01
  -0.187787E-01  -0.172909E-01  -0.154322E-01  -0.132248E-01  -0.109356E-01
  -0.900634E-02  -0.788850E-02  -0.784355E-02  -0.878901E-02  -0.102544E-01
  -0.114756E-01  -0.116076E-01  -0.999273E-02  -0.639798E-02  -0.114086E-02
   0.494419E-02   0.106976E-01   0.149328E-01   0.167535E-01   0.157949E-01
   0.123172E-01   0.712146E-02   0.131673E-02  -0.399107E-02  -0.799283E-02
  -0.103644E-01  -0.112961E-01  -0.113606E-01   0.169637E-01   0.150754E-01
   0.169637E-01   0.221062E-01   0.290757E-01   0.359194E-01   0.406711E-01
   0.418542E-01   0.388373E-01   0.319530E-01   0.223595E-01   0.116966E-01
   0.164624E-02  -0.647516E-02  -0.119817E-01  -0.148808E-01  -0.157392E-01
  -0.154145E-01  -0.147527E-01  -0.143473E-01  -0.144311E-01  -0.149155E-01
  -0.155419E-01  -0.160734E-01  -0.164445E-01  -0.168077E-01  -0.174595E-01
  -0.186757E-01  -0.205235E-01  -0.227306E-01  -0.246740E-01  -0.255123E-01
  -0.244300E-01  -0.209239E-01  -0.150353E-01  -0.744591E-02   0.608901E-03
   0.759837E-02   0.120614E-01   0.129763E-01   0.100289E-01   0.369746E-02
  -0.486963E-02  -0.141515E-01  -0.226399E-01  -0.292007E-01  -0.333102E-01
  -0.351024E-01  -0.352233E-01   0.248578E-01   0.230329E-01   0.248578E-01
   0.298257E-01   0.365534E-01   0.431516E-01   0.477243E-01   0.488567E-01
   0.459577E-01   0.393685E-01   0.302191E-01   0.200879E-01   0.105699E-01
   0.288333E-02  -0.238042E-02  -0.530578E-02  -0.650920E-02  -0.686801E-02
  -0.721995E-02  -0.813075E-02  -0.979451E-02  -0.120805E-01  -0.146879E-01
  -0.173343E-01  -0.198975E-01  -0.224540E-01  -0.251983E-01  -0.282789E-01
  -0.316217E-01  -0.348199E-01  -0.371510E-01  -0.377370E-01  -0.358120E-01
  -0.310151E-01  -0.236135E-01  -0.145684E-01  -0.540418E-02   0.210039E-02
   0.632381E-02   0.620353E-02   0.151307E-02  -0.706801E-02  -0.181151E-01
  -0.298077E-01  -0.403694E-01  -0.484750E-01  -0.535129E-01  -0.556347E-01
  -0.555901E-01   0.289771E-01   0.271830E-01   0.289771E-01   0.338734E-01
   0.405439E-01   0.471745E-01   0.519423E-01   0.534818E-01   0.512093E-01
   0.454243E-01   0.371689E-01   0.279015E-01   0.190868E-01   0.118259E-01
   0.662735E-02   0.337091E-02   0.145411E-02   0.556407E-04  -0.157977E-02
  -0.392771E-02  -0.710153E-02  -0.109102E-01  -0.150154E-01  -0.191145E-01
  -0.230714E-01  -0.269412E-01  -0.308817E-01  -0.349870E-01  -0.391180E-01
  -0.428074E-01  -0.452960E-01  -0.457109E-01  -0.433435E-01  -0.379431E-01
  -0.299262E-01  -0.204184E-01  -0.110929E-01  -0.383090E-02  -0.287213E-03
  -0.147848E-02  -0.751262E-02  -0.175406E-01  -0.299498E-01  -0.427503E-01
  -0.540462E-01  -0.624639E-01  -0.674194E-01  -0.691570E-01  -0.685581E-01
   0.275584E-01   0.257692E-01   0.275584E-01   0.324653E-01   0.392305E-01
   0.461291E-01   0.514185E-01   0.537740E-01   0.525934E-01   0.480909E-01
   0.411675E-01   0.331093E-01   0.252108E-01   0.184390E-01   0.132311E-01
   0.947035E-02   0.662930E-02   0.401527E-02   0.102772E-02  -0.265790E-02
  -0.703280E-02  -0.118281E-01  -0.166753E-01  -0.212818E-01  -0.255466E-01
  -0.295701E-01  -0.335511E-01  -0.376151E-01  -0.416457E-01  -0.451967E-01
  -0.475366E-01  -0.478332E-01  -0.454328E-01  -0.401461E-01  -0.324454E-01
  -0.234898E-01  -0.149496E-01  -0.865774E-02  -0.617667E-02  -0.839771E-02
  -0.152905E-01  -0.258794E-01  -0.384614E-01  -0.510102E-01  -0.616568E-01
  -0.691141E-01  -0.729301E-01  -0.735039E-01  -0.718694E-01   0.203260E-01
   0.185259E-01   0.203260E-01   0.252960E-01   0.322574E-01   0.395889E-01
   0.456363E-01   0.491127E-01   0.493774E-01   0.465256E-01   0.412749E-01
   0.346971E-01   0.278865E-01   0.216654E-01   0.164130E-01   0.120531E-01
   0.818866E-02   0.431974E-02   0.632863E-04  -0.470263E-02  -0.981383E-02
  -0.149126E-01  -0.196121E-01  -0.236633E-01  -0.270530E-01  -0.299941E-01
  -0.328057E-01  -0.357303E-01  -0.387597E-01  -0.415450E-01  -0.434394E-01
  -0.436786E-01  -0.416508E-01  -0.371722E-01  -0.306724E-01  -0.232140E-01
  -0.163192E-01  -0.116345E-01  -0.105203E-01  -0.136800E-01  -0.209390E-01
  -0.312462E-01  -0.429048E-01  -0.539762E-01  -0.627463E-01  -0.681259E-01
  -0.698737E-01  -0.685839E-01  -0.654475E-01   0.856506E-02   0.675006E-02
   0.856506E-02   0.136141E-01   0.208099E-01   0.286466E-01   0.355668E-01
   0.403197E-01   0.422144E-01   0.412042E-01   0.377954E-01   0.328199E-01
   0.271548E-01   0.214770E-01   0.161247E-01   0.110966E-01   0.617173E-02
   0.109283E-02  -0.425990E-02  -0.977123E-02  -0.151033E-01  -0.198095E-01
  -0.235032E-01  -0.260130E-01  -0.274624E-01  -0.282358E-01  -0.288401E-01
  -0.297058E-01  -0.310020E-01  -0.325371E-01  -0.337913E-01  -0.340828E-01
  -0.328229E-01  -0.297770E-01  -0.252425E-01  -0.200722E-01  -0.155189E-01
  -0.129322E-01  -0.133893E-01  -0.173671E-01  -0.245575E-01  -0.338892E-01
  -0.437605E-01  -0.524241E-01  -0.584194E-01  -0.609311E-01  -0.599728E-01
  -0.563439E-01  -0.513755E-01  -0.520309E-02  -0.702349E-02  -0.520309E-02
  -0.100861E-03   0.729388E-02   0.155990E-01   0.233600E-01   0.293641E-01
   0.328650E-01   0.336656E-01   0.320498E-01   0.286025E-01   0.239841E-01
   0.187365E-01   0.131781E-01   0.741143E-02   0.142349E-02  -0.477052E-02
  -0.110053E-01  -0.169178E-01  -0.219988E-01  -0.257273E-01  -0.277411E-01
  -0.279790E-01  -0.267381E-01  -0.246159E-01  -0.223499E-01  -0.206026E-01
  -0.197616E-01  -0.198269E-01  -0.204264E-01  -0.209629E-01  -0.208482E-01
  -0.197492E-01  -0.177614E-01  -0.154444E-01  -0.136973E-01  -0.135019E-01
  -0.156079E-01  -0.202566E-01  -0.270335E-01  -0.349052E-01  -0.424406E-01
  -0.481607E-01  -0.509210E-01  -0.502165E-01  -0.463204E-01  -0.402145E-01
  -0.333295E-01  -0.178591E-01  -0.196603E-01  -0.178591E-01  -0.127764E-01
  -0.530002E-02   0.331627E-02   0.117258E-01   0.187582E-01   0.236171E-01
   0.259605E-01   0.258594E-01   0.236648E-01   0.198385E-01   0.148092E-01
   0.889880E-02   0.233387E-02  -0.467659E-02  -0.118412E-01  -0.187173E-01
  -0.247125E-01  -0.291725E-01  -0.315319E-01  -0.314828E-01  -0.291000E-01
  -0.248738E-01  -0.196293E-01  -0.143449E-01  -0.992156E-02  -0.697089E-02
  -0.568651E-02  -0.584128E-02  -0.691124E-02  -0.828699E-02  -0.950358E-02
  -0.104121E-01  -0.112338E-01  -0.124743E-01  -0.147224E-01  -0.183965E-01
  -0.235234E-01  -0.296260E-01  -0.357666E-01  -0.407451E-01  -0.434002E-01
  -0.429299E-01  -0.391368E-01  -0.325219E-01  -0.241953E-01  -0.156246E-01
  -0.264718E-01  -0.282129E-01  -0.264718E-01  -0.215310E-01  -0.141761E-01
  -0.552968E-02   0.317487E-02   0.108200E-01   0.165750E-01   0.199759E-01
   0.209099E-01   0.195279E-01   0.161276E-01   0.110555E-01   0.465888E-02
  -0.270364E-02  -0.106099E-01  -0.185183E-01  -0.257491E-01  -0.315305E-01
  -0.351140E-01  -0.359350E-01  -0.337720E-01  -0.288510E-01  -0.218537E-01
  -0.138146E-01  -0.592444E-02   0.710524E-03   0.528920E-02   0.745504E-02
   0.731648E-02   0.534605E-02   0.219271E-02  -0.153147E-02  -0.542218E-02
  -0.935764E-02  -0.134557E-01  -0.179315E-01  -0.229071E-01  -0.282435E-01
  -0.334577E-01  -0.377645E-01  -0.402400E-01  -0.400645E-01  -0.367743E-01
  -0.304447E-01  -0.217435E-01  -0.118324E-01  -0.213507E-02  -0.290327E-01
  -0.306569E-01  -0.290327E-01  -0.244041E-01  -0.174543E-01  -0.917186E-02
  -0.667970E-03   0.701042E-02   0.130271E-01   0.168362E-01   0.181892E-01
   0.170883E-01   0.137148E-01   0.836885E-02   0.143925E-02  -0.659103E-02
  -0.151205E-01  -0.234143E-01  -0.306286E-01  -0.358905E-01  -0.384307E-01
  -0.377415E-01  -0.337187E-01  -0.267411E-01  -0.176550E-01  -0.765349E-02
   0.192669E-02   0.984690E-02   0.151861E-01   0.174845E-01   0.167769E-01
   0.135126E-01   0.839162E-02   0.216883E-02  -0.451506E-02  -0.112281E-01
  -0.177461E-01  -0.239676E-01  -0.297841E-01  -0.349594E-01  -0.390700E-01
  -0.415359E-01  -0.417411E-01  -0.392113E-01  -0.337940E-01  -0.257812E-01
  -0.159299E-01  -0.536316E-02   0.462774E-02  -0.249524E-01  -0.263904E-01
  -0.249524E-01  -0.208440E-01  -0.146448E-01  -0.720384E-02   0.504180E-03
   0.752972E-02   0.130726E-01   0.165597E-01   0.176707E-01   0.163232E-01
   0.126374E-01   0.690219E-02  -0.444954E-03  -0.882272E-02  -0.175087E-01
  -0.256594E-01  -0.323673E-01  -0.367599E-01  -0.381343E-01  -0.361008E-01
  -0.306976E-01  -0.224423E-01  -0.122940E-01  -0.152463E-02   0.848140E-02
   0.164560E-01   0.214540E-01   0.229914E-01   0.210843E-01   0.161873E-01
   0.905313E-02   0.556224E-03  -0.847102E-02  -0.173485E-01  -0.255851E-01
  -0.328451E-01  -0.388733E-01  -0.434152E-01  -0.461724E-01  -0.468152E-01
  -0.450547E-01  -0.407515E-01  -0.340247E-01  -0.253181E-01  -0.153954E-01
  -0.525177E-02   0.404057E-02  -0.151979E-01  -0.163747E-01  -0.151979E-01
  -0.118345E-01  -0.675734E-02  -0.667002E-03   0.561844E-02   0.112816E-01
   0.156096E-01   0.180672E-01   0.183347E-01   0.163154E-01   0.121238E-01
   0.606686E-02  -0.137439E-02  -0.956364E-02  -0.177362E-01  -0.250453E-01
  -0.306368E-01  -0.337513E-01  -0.338448E-01  -0.307019E-01  -0.245171E-01
  -0.159150E-01  -0.589645E-02   0.429002E-02   0.133302E-01   0.200462E-01
   0.235759E-01   0.234949E-01   0.198547E-01   0.131363E-01   0.413363E-02
  -0.619919E-02  -0.169013E-01  -0.271245E-01  -0.362003E-01  -0.436513E-01
  -0.491628E-01  -0.525372E-01  -0.536580E-01  -0.524790E-01  -0.490451E-01
  -0.435317E-01  -0.362850E-01  -0.278384E-01  -0.188879E-01  -0.102234E-01
  -0.262523E-02  -0.204047E-02  -0.288553E-02  -0.204047E-02   0.367467E-03
   0.397660E-02   0.824676E-02   0.125399E-01   0.162097E-01   0.186855E-01
   0.195376E-01   0.185199E-01   0.155882E-01   0.108998E-01   0.479872E-02
  -0.220867E-02  -0.948807E-02  -0.163234E-01  -0.219781E-01  -0.257716E-01
  -0.271679E-01  -0.258637E-01  -0.218616E-01  -0.155092E-01  -0.749062E-02
   0.123798E-02   0.956306E-02   0.163635E-01   0.206698E-01   0.218040E-01
   0.194743E-01   0.138077E-01   0.531677E-02  -0.518935E-02  -0.167305E-01
  -0.282906E-01  -0.389389E-01  -0.479187E-01  -0.546967E-01  -0.589738E-01
  -0.606681E-01  -0.598829E-01  -0.568713E-01  -0.520048E-01  -0.457465E-01
  -0.386271E-01  -0.312164E-01  -0.240864E-01  -0.177666E-01  -0.126948E-01
   0.115140E-01   0.110539E-01   0.115140E-01   0.128079E-01   0.146897E-01
   0.167910E-01   0.186760E-01   0.199059E-01   0.201025E-01   0.190022E-01
   0.164954E-01   0.126448E-01   0.768541E-02   0.200374E-02  -0.389800E-02
  -0.945152E-02  -0.140811E-01  -0.172674E-01  -0.186108E-01  -0.178887E-01
  -0.150985E-01  -0.104804E-01  -0.451263E-02   0.212367E-02   0.860861E-02
   0.140724E-01   0.176976E-01   0.188225E-01   0.170295E-01   0.122066E-01
   0.457096E-02  -0.534935E-02  -0.167732E-01  -0.287570E-01  -0.403042E-01
  -0.504800E-01  -0.585151E-01  -0.638848E-01  -0.663554E-01  -0.659918E-01
  -0.631286E-01  -0.583107E-01  -0.522133E-01  -0.455538E-01  -0.390084E-01
  -0.331447E-01  -0.283764E-01  -0.249445E-01  -0.229231E-01   0.224619E-01
   0.224099E-01   0.224619E-01   0.225726E-01   0.226137E-01   0.223952E-01
   0.216985E-01   0.203178E-01   0.181031E-01   0.150003E-01   0.110791E-01
   0.654383E-02   0.172301E-02  -0.296307E-02  -0.705321E-02  -0.101074E-01
  -0.117701E-01  -0.118248E-01  -0.102305E-01  -0.713407E-02  -0.285935E-02
   0.212605E-02   0.725783E-02   0.119293E-01   0.155452E-01   0.175716E-01
   0.175780E-01   0.152743E-01   0.105413E-01   0.345610E-02  -0.569218E-02
  -0.164013E-01  -0.279761E-01  -0.395763E-01  -0.502934E-01  -0.592512E-01
  -0.657179E-01  -0.692124E-01  -0.695818E-01  -0.670345E-01  -0.621164E-01
  -0.556310E-01  -0.485172E-01  -0.417057E-01  -0.359832E-01  -0.318903E-01
  -0.296701E-01  -0.292761E-01  -0.304280E-01   0.285172E-01   0.288566E-01
   0.285172E-01   0.274932E-01   0.257704E-01   0.233342E-01   0.201840E-01
   0.163534E-01   0.119344E-01   0.709898E-02   0.211228E-02  -0.267134E-02
  -0.683417E-02  -0.994371E-02  -0.116181E-01  -0.115969E-01  -0.980097E-02
  -0.636775E-02  -0.164996E-02   0.382359E-02   0.941872E-02   0.144828E-01
   0.184290E-01   0.208001E-01   0.213010E-01   0.197973E-01   0.162894E-01
   0.108772E-01   0.373151E-02  -0.491487E-02  -0.147535E-01  -0.253725E-01
  -0.362314E-01  -0.466588E-01  -0.558893E-01  -0.631451E-01  -0.677532E-01
  -0.692759E-01  -0.676213E-01  -0.631031E-01  -0.564270E-01  -0.485973E-01
  -0.407591E-01  -0.340080E-01  -0.292076E-01  -0.268576E-01  -0.270376E-01
  -0.294380E-01  -0.334629E-01   0.286261E-01   0.292965E-01   0.286261E-01
   0.266450E-01   0.234415E-01   0.191600E-01   0.139996E-01   0.821662E-02
   0.212922E-02  -0.387828E-02  -0.936003E-02  -0.138299E-01  -0.168050E-01
  -0.178706E-01  -0.167580E-01  -0.134183E-01  -0.807260E-02  -0.122050E-02
   0.640412E-02   0.139267E-01   0.204597E-01   0.252373E-01   0.277268E-01
   0.276913E-01   0.251888E-01   0.205130E-01   0.140943E-01   0.639218E-02
  -0.218774E-02  -0.113294E-01  -0.207860E-01  -0.303168E-01  -0.396080E-01
  -0.482139E-01  -0.555496E-01  -0.609506E-01  -0.637944E-01  -0.636560E-01
  -0.604535E-01  -0.545394E-01  -0.467031E-01  -0.380717E-01  -0.299258E-01
  -0.234698E-01  -0.196107E-01  -0.187997E-01  -0.209721E-01  -0.255982E-01
  -0.318257E-01   0.231611E-01   0.240616E-01   0.231611E-01   0.205180E-01
   0.163032E-01   0.107890E-01   0.433596E-02  -0.262011E-02  -0.957905E-02
  -0.159887E-01  -0.212659E-01  -0.248348E-01  -0.261861E-01  -0.249560E-01
  -0.210118E-01  -0.145240E-01  -0.600166E-02   0.372940E-02   0.136136E-01
   0.225100E-01   0.293689E-01   0.334031E-01   0.342148E-01   0.318442E-01
   0.267282E-01   0.195779E-01   0.112085E-01   0.236571E-02  -0.640263E-02
  -0.147974E-01  -0.227306E-01  -0.302166E-01  -0.372331E-01  -0.436016E-01
  -0.489338E-01  -0.526703E-01  -0.542075E-01  -0.530804E-01  -0.491471E-01
  -0.427164E-01  -0.345722E-01  -0.258765E-01  -0.179673E-01  -0.120977E-01
  -0.918329E-02  -0.962123E-02  -0.132269E-01  -0.193016E-01  -0.268089E-01
   0.137578E-01   0.147592E-01   0.137578E-01   0.108309E-01   0.620346E-02
   0.232137E-03  -0.661763E-02  -0.137950E-01  -0.206864E-01  -0.266405E-01
  -0.310024E-01  -0.331642E-01  -0.326366E-01  -0.291365E-01  -0.226752E-01
  -0.136249E-01  -0.273624E-02   0.891268E-02   0.200412E-01   0.293523E-01
   0.357454E-01   0.385109E-01   0.374576E-01   0.329387E-01   0.257635E-01
   0.170137E-01   0.780791E-02  -0.926172E-03  -0.861230E-02  -0.150782E-01
  -0.204891E-01  -0.251869E-01  -0.294864E-01  -0.334955E-01  -0.370175E-01
  -0.395711E-01  -0.405264E-01  -0.393180E-01  -0.356709E-01  -0.297679E-01
  -0.223010E-01  -0.143821E-01  -0.733019E-02  -0.238818E-02  -0.444657E-03
  -0.183571E-02  -0.627982E-02  -0.129605E-01  -0.207302E-01   0.285339E-02
   0.381608E-02   0.285339E-02   0.498755E-04  -0.434811E-02  -0.995226E-02
  -0.162596E-01  -0.226819E-01  -0.285750E-01  -0.332706E-01  -0.361174E-01
  -0.365392E-01  -0.341114E-01  -0.286523E-01  -0.203086E-01  -0.961345E-02
   0.251331E-02   0.148406E-01   0.259806E-01   0.346030E-01   0.396702E-01
   0.406387E-01   0.375758E-01   0.311551E-01   0.225205E-01   0.130475E-01
   0.405376E-02  -0.346814E-02  -0.902756E-02  -0.126770E-01  -0.149079E-01
  -0.164336E-01  -0.179219E-01  -0.197593E-01  -0.219152E-01  -0.239487E-01
  -0.251573E-01  -0.248224E-01  -0.224774E-01  -0.181153E-01  -0.122679E-01
  -0.592817E-02  -0.332589E-03   0.333863E-02   0.425786E-02   0.215998E-02
  -0.259328E-02  -0.911028E-02  -0.161972E-01  -0.694424E-02  -0.614857E-02
  -0.694424E-02  -0.925086E-02  -0.128348E-01  -0.173294E-01  -0.222633E-01
  -0.270900E-01  -0.312182E-01  -0.340438E-01  -0.349922E-01  -0.335753E-01
  -0.294685E-01  -0.225982E-01  -0.132226E-01  -0.197887E-02   0.101302E-01
   0.218291E-01   0.317416E-01   0.386199E-01   0.415853E-01   0.403236E-01
   0.351823E-01   0.271306E-01   0.175822E-01   0.810988E-02   0.119024E-03
  -0.544279E-02  -0.826378E-02  -0.868677E-02  -0.756287E-02  -0.597902E-02
  -0.493494E-02  -0.505943E-02  -0.644611E-02  -0.865453E-02  -0.108746E-01
  -0.122043E-01  -0.119571E-01  -0.990512E-02  -0.638433E-02  -0.222823E-02
   0.145262E-02   0.358049E-02   0.341840E-02   0.785470E-03  -0.388371E-02
  -0.965154E-02  -0.153269E-01  -0.134889E-01  -0.129567E-01  -0.134889E-01
  -0.150197E-01  -0.173576E-01  -0.202047E-01  -0.231806E-01  -0.258487E-01
  -0.277406E-01  -0.283831E-01  -0.273341E-01  -0.242337E-01  -0.188753E-01
  -0.112852E-01  -0.179649E-02   0.891328E-02   0.198444E-01   0.297763E-01
   0.374457E-01   0.417755E-01   0.421085E-01   0.383864E-01   0.312207E-01
   0.218221E-01   0.117874E-01   0.278437E-02  -0.379628E-02  -0.713687E-02
  -0.715908E-02  -0.451406E-02  -0.394621E-03   0.378409E-02   0.675174E-02
   0.769958E-02   0.646132E-02   0.351039E-02  -0.222382E-03  -0.365486E-02
  -0.589224E-02  -0.649795E-02  -0.561691E-02  -0.391632E-02  -0.236346E-02
  -0.190965E-02  -0.317768E-02  -0.624824E-02  -0.106111E-01  -0.152959E-01
  -0.191426E-01  -0.155734E-01  -0.153534E-01  -0.155734E-01  -0.161893E-01
  -0.170733E-01  -0.180283E-01  -0.188064E-01  -0.191260E-01  -0.186866E-01
  -0.171856E-01  -0.143432E-01  -0.994342E-02  -0.389466E-02   0.369907E-02
   0.124731E-01   0.217700E-01   0.306653E-01   0.380692E-01   0.428983E-01
   0.442944E-01   0.418403E-01   0.357170E-01   0.267488E-01   0.163067E-01
   0.607417E-02  -0.228310E-02  -0.746831E-02  -0.884071E-02  -0.656120E-02
  -0.155276E-02   0.472162E-02   0.106112E-01   0.146708E-01   0.159935E-01
   0.143940E-01   0.103977E-01   0.504100E-02  -0.455272E-03  -0.504386E-02
  -0.813573E-02  -0.973005E-02  -0.103551E-01  -0.108427E-01  -0.120097E-01
  -0.143477E-01  -0.178193E-01  -0.218266E-01  -0.253640E-01  -0.273100E-01
  -0.131417E-01  -0.132273E-01  -0.131417E-01  -0.128656E-01  -0.123437E-01
  -0.114941E-01  -0.102169E-01  -0.840087E-02  -0.592603E-02  -0.266669E-02
   0.149636E-02   0.664677E-02   0.127836E-01   0.197590E-01   0.272191E-01
   0.345751E-01   0.410264E-01   0.456545E-01   0.475812E-01   0.461686E-01
   0.412128E-01   0.330772E-01   0.227174E-01   0.115684E-01   0.130305E-02
  -0.649494E-02  -0.106704E-01  -0.107632E-01  -0.712958E-02  -0.876860E-03
   0.637957E-02   0.128826E-01   0.171319E-01   0.182122E-01   0.159669E-01
   0.109726E-01   0.432611E-02  -0.269073E-02  -0.897244E-02  -0.138710E-01
  -0.173182E-01  -0.197573E-01  -0.219120E-01  -0.244687E-01  -0.277757E-01
  -0.316581E-01  -0.354109E-01  -0.379782E-01  -0.382673E-01  -0.720176E-02
  -0.753330E-02  -0.720176E-02  -0.621133E-02  -0.457577E-02  -0.232066E-02
   0.516889E-03   0.389389E-02   0.777188E-02   0.121268E-01   0.169492E-01
   0.222268E-01   0.279043E-01   0.338283E-01   0.396921E-01   0.450049E-01
   0.491088E-01   0.512594E-01   0.507664E-01   0.471709E-01   0.404164E-01
   0.309626E-01   0.197965E-01   0.831694E-02  -0.189929E-02  -0.940661E-02
  -0.132048E-01  -0.129783E-01  -0.919320E-02  -0.301646E-02   0.393165E-02
   0.993615E-02   0.135682E-01   0.139905E-01   0.111081E-01   0.552643E-02
  -0.166784E-02  -0.923708E-02  -0.161377E-01  -0.217788E-01  -0.261215E-01
  -0.295918E-01  -0.328420E-01  -0.364371E-01  -0.405722E-01  -0.449139E-01
  -0.486266E-01  -0.505808E-01  -0.496908E-01   0.518056E-03   0.421612E-04
   0.518055E-03   0.192317E-02   0.419074E-02   0.721367E-02   0.108539E-01
   0.149588E-01   0.193826E-01   0.240067E-01   0.287492E-01   0.335547E-01
   0.383603E-01   0.430438E-01   0.473691E-01   0.509507E-01   0.532626E-01
   0.537033E-01   0.517179E-01   0.469536E-01   0.394118E-01   0.295477E-01
   0.182784E-01   0.687641E-02  -0.324326E-02  -0.108017E-01  -0.149365E-01
  -0.154107E-01  -0.126905E-01  -0.786128E-02  -0.239363E-02   0.218531E-02
   0.463407E-02   0.426252E-02   0.105097E-02  -0.440812E-02  -0.111261E-01
  -0.180269E-01  -0.242570E-01  -0.294022E-01  -0.335493E-01  -0.371731E-01
  -0.408882E-01  -0.451455E-01  -0.499749E-01  -0.548635E-01  -0.588199E-01
  -0.606163E-01  -0.591472E-01   0.806544E-02   0.757116E-02   0.806544E-02
   0.951577E-02   0.118274E-01   0.148523E-01   0.184054E-01   0.222891E-01
   0.263215E-01   0.303624E-01   0.343262E-01   0.381743E-01   0.418820E-01
   0.453862E-01   0.485284E-01   0.510146E-01   0.524144E-01   0.522136E-01
   0.499187E-01   0.451964E-01   0.380103E-01   0.287159E-01   0.180736E-01
   0.716129E-02  -0.280705E-02  -0.107216E-01  -0.158185E-01  -0.178599E-01
  -0.171995E-01  -0.147069E-01  -0.115668E-01  -0.899717E-02  -0.796425E-02
  -0.896842E-02  -0.119620E-01  -0.164206E-01  -0.215456E-01  -0.265351E-01
  -0.308409E-01  -0.343281E-01  -0.372874E-01  -0.402907E-01  -0.439357E-01
  -0.485576E-01  -0.540065E-01  -0.595692E-01  -0.640770E-01  -0.661828E-01
  -0.647378E-01   0.137789E-01   0.133963E-01   0.137789E-01   0.148948E-01
   0.166513E-01   0.189077E-01   0.214953E-01   0.242454E-01   0.270189E-01
   0.297313E-01   0.323629E-01   0.349472E-01   0.375335E-01   0.401311E-01
   0.426492E-01   0.448524E-01   0.463540E-01   0.466589E-01   0.452575E-01
   0.417527E-01   0.359902E-01   0.281528E-01   0.187862E-01   0.873667E-02
  -0.993637E-03  -0.944505E-02  -0.159036E-01  -0.200552E-01  -0.220458E-01
  -0.224276E-01  -0.220014E-01  -0.215982E-01  -0.218609E-01  -0.230890E-01
  -0.251943E-01  -0.277800E-01  -0.303186E-01  -0.323721E-01  -0.337820E-01
  -0.347601E-01  -0.358455E-01  -0.377282E-01  -0.409892E-01  -0.458360E-01
  -0.519213E-01  -0.583154E-01  -0.636593E-01  -0.664750E-01  -0.655568E-01
   0.166938E-01   0.165377E-01   0.166938E-01   0.171406E-01   0.178188E-01
   0.186439E-01   0.195270E-01   0.204001E-01   0.212413E-01   0.220915E-01
   0.230551E-01   0.242779E-01   0.259022E-01   0.280058E-01   0.305389E-01
   0.332796E-01   0.358258E-01   0.376360E-01   0.381178E-01   0.367499E-01
   0.332093E-01   0.274699E-01   0.198429E-01   0.109412E-01   0.157090E-02
  -0.742616E-02  -0.153400E-01  -0.217252E-01  -0.264623E-01  -0.297315E-01
  -0.319073E-01  -0.334088E-01  -0.345520E-01  -0.354552E-01  -0.360289E-01
  -0.360559E-01  -0.353365E-01  -0.338484E-01  -0.318611E-01  -0.299549E-01
  -0.289199E-01  -0.295525E-01  -0.323971E-01  -0.375127E-01  -0.443393E-01
  -0.517233E-01  -0.581165E-01  -0.619136E-01  -0.618517E-01   0.167488E-01
   0.169056E-01   0.167488E-01   0.162777E-01   0.154939E-01   0.144132E-01
   0.130812E-01   0.115916E-01   0.100993E-01   0.882269E-02   0.802798E-02
   0.799276E-02   0.895049E-02   0.110247E-01   0.141671E-01   0.181182E-01
   0.224050E-01   0.263872E-01   0.293474E-01   0.306124E-01   0.296805E-01
   0.263234E-01   0.206394E-01   0.130396E-01   0.417120E-02  -0.520512E-02
  -0.143515E-01  -0.226685E-01  -0.297606E-01  -0.354393E-01  -0.396701E-01
  -0.424893E-01  -0.439251E-01  -0.439573E-01  -0.425366E-01  -0.396592E-01
  -0.354740E-01  -0.303780E-01  -0.250553E-01  -0.204251E-01  -0.174907E-01
  -0.171136E-01  -0.197671E-01  -0.253391E-01  -0.330506E-01  -0.415334E-01
  -0.490691E-01  -0.539476E-01  -0.548648E-01   0.147611E-01   0.152811E-01
   0.147611E-01   0.132287E-01   0.107694E-01   0.753286E-02   0.374123E-02
  -0.306848E-03  -0.424049E-02  -0.763530E-02  -0.100497E-01  -0.110790E-01
  -0.104212E-01  -0.794506E-02  -0.374548E-02   0.182959E-02   0.819190E-02
   0.145711E-01   0.201130E-01   0.240035E-01   0.255934E-01   0.245015E-01
   0.206712E-01   0.143707E-01   0.613844E-02  -0.331290E-02  -0.132073E-01
  -0.228061E-01  -0.314773E-01  -0.387228E-01  -0.441713E-01  -0.475523E-01
  -0.486764E-01  -0.474407E-01  -0.438687E-01  -0.381764E-01  -0.308395E-01
  -0.226275E-01  -0.145739E-01  -0.786275E-02  -0.363747E-02  -0.276497E-02
  -0.560807E-02  -0.118697E-01  -0.205631E-01  -0.301367E-01  -0.387444E-01
  -0.446136E-01  -0.464300E-01   0.121922E-01   0.130902E-01   0.121922E-01
   0.955951E-02   0.537687E-02  -0.487565E-04  -0.629303E-02  -0.128283E-01
  -0.190511E-01  -0.243265E-01  -0.280479E-01  -0.297096E-01  -0.289812E-01
  -0.257730E-01  -0.202771E-01  -0.129745E-01  -0.459800E-02   0.394473E-02
   0.116819E-01   0.177035E-01   0.212814E-01   0.219631E-01   0.196225E-01
   0.144608E-01   0.696154E-02  -0.218751E-02  -0.121857E-01  -0.222061E-01
  -0.314624E-01  -0.392520E-01  -0.449805E-01  -0.481783E-01  -0.485254E-01
  -0.458909E-01  -0.403865E-01  -0.324216E-01  -0.227341E-01  -0.123737E-01
  -0.261509E-02   0.520082E-02   0.988325E-02   0.106260E-01   0.720806E-02
   0.106795E-03  -0.951952E-02  -0.199938E-01  -0.294089E-01  -0.359906E-01
  -0.384586E-01   0.107774E-01   0.120393E-01   0.107774E-01   0.709042E-02
   0.127107E-02  -0.620453E-02  -0.146986E-01  -0.234486E-01  -0.316220E-01
  -0.383890E-01  -0.430079E-01  -0.449141E-01  -0.437999E-01  -0.396702E-01
  -0.328630E-01  -0.240261E-01  -0.140501E-01  -0.396511E-02   0.518314E-02
   0.124599E-01   0.171496E-01   0.188304E-01   0.174046E-01   0.130871E-01
   0.635632E-02  -0.211520E-02  -0.115374E-01  -0.210728E-01  -0.298932E-01
  -0.372245E-01  -0.423847E-01  -0.448259E-01  -0.441854E-01  -0.403471E-01
  -0.335028E-01  -0.241962E-01  -0.133278E-01  -0.209968E-02   0.810768E-02
   0.159220E-01   0.202028E-01   0.202623E-01   0.160344E-01   0.814613E-02
  -0.213713E-02  -0.130974E-01  -0.228546E-01  -0.297093E-01  -0.324672E-01
   0.121106E-01   0.137029E-01   0.121106E-01   0.747092E-02   0.187828E-03
  -0.909060E-02  -0.195140E-01  -0.300932E-01  -0.397850E-01  -0.475949E-01
  -0.526875E-01  -0.544897E-01  -0.527702E-01  -0.476797E-01  -0.397423E-01
  -0.297948E-01  -0.188830E-01  -0.812931E-02   0.140569E-02   0.884571E-02
   0.135874E-01   0.153441E-01   0.141431E-01   0.102865E-01   0.428687E-02
  -0.320238E-02  -0.114515E-01  -0.197041E-01  -0.272141E-01  -0.332757E-01
  -0.372566E-01  -0.386451E-01  -0.371110E-01  -0.325764E-01  -0.252806E-01
  -0.158182E-01  -0.512827E-02   0.557946E-02   0.149646E-01   0.217484E-01
   0.249281E-01   0.239736E-01   0.189613E-01   0.106109E-01   0.204886E-03
  -0.106037E-01  -0.200653E-01  -0.266398E-01  -0.292731E-01   0.172780E-01
   0.191587E-01   0.172780E-01   0.118113E-01   0.327318E-02  -0.752038E-02
  -0.195158E-01  -0.315142E-01  -0.422888E-01  -0.507176E-01  -0.559165E-01
  -0.573536E-01  -0.549232E-01  -0.489638E-01  -0.402141E-01  -0.297093E-01
  -0.186362E-01  -0.817046E-02   0.674253E-03   0.716100E-02   0.108901E-01
   0.118019E-01   0.101293E-01   0.631932E-02   0.943822E-03  -0.537713E-02
  -0.120284E-01  -0.184253E-01  -0.240199E-01  -0.283009E-01  -0.308054E-01
  -0.311514E-01  -0.290938E-01  -0.245955E-01  -0.178930E-01  -0.953453E-02
  -0.367970E-03   0.853333E-02   0.160055E-01   0.209720E-01   0.226340E-01
   0.206337E-01   0.151545E-01   0.693036E-02  -0.284531E-02  -0.127003E-01
  -0.211228E-01  -0.268158E-01  -0.289165E-01   0.266113E-01   0.287388E-01
   0.266113E-01   0.204418E-01   0.108511E-01  -0.118468E-02  -0.144226E-01
  -0.274762E-01  -0.389645E-01  -0.476747E-01  -0.527158E-01  -0.536389E-01
  -0.505012E-01  -0.438572E-01  -0.346742E-01  -0.241830E-01  -0.136899E-01
  -0.438467E-02   0.282071E-02   0.739362E-02   0.920741E-02   0.849563E-02
   0.575174E-02   0.160330E-02  -0.330799E-02  -0.841419E-02  -0.132633E-01
  -0.175162E-01  -0.209140E-01  -0.232367E-01  -0.242773E-01  -0.238467E-01
  -0.218130E-01  -0.181649E-01  -0.130784E-01  -0.696117E-02  -0.452470E-03
   0.563424E-02   0.104221E-01   0.131178E-01   0.131649E-01   0.103703E-01
   0.497186E-02  -0.236897E-02  -0.106547E-01  -0.187039E-01  -0.253401E-01
  -0.295820E-01  -0.307984E-01   0.396006E-01   0.419388E-01   0.396006E-01
   0.328342E-01   0.223613E-01   0.930774E-02  -0.491074E-02  -0.187422E-01
  -0.306799E-01  -0.394520E-01  -0.441925E-01  -0.445643E-01  -0.408091E-01
  -0.337083E-01  -0.244566E-01  -0.144662E-01  -0.513852E-02   0.235594E-02
   0.724528E-02   0.924104E-02   0.852732E-02   0.566312E-02   0.142589E-02
  -0.336406E-02  -0.799727E-02  -0.119751E-01  -0.150412E-01  -0.171473E-01
  -0.183773E-01  -0.188567E-01  -0.186812E-01  -0.178847E-01  -0.164537E-01
  -0.143794E-01  -0.117257E-01  -0.868546E-02  -0.560182E-02  -0.294184E-02
  -0.122319E-02  -0.910262E-03  -0.230503E-02  -0.546069E-02  -0.101407E-01
  -0.158350E-01  -0.218310E-01  -0.273245E-01  -0.315467E-01  -0.338825E-01
  -0.339582E-01   0.549683E-01   0.574889E-01   0.549683E-01   0.476878E-01
   0.364631E-01   0.225573E-01   0.754212E-02  -0.688680E-02  -0.191210E-01
  -0.278533E-01  -0.322629E-01  -0.321377E-01  -0.279072E-01  -0.205724E-01
  -0.115390E-01  -0.237799E-02   0.543934E-02   0.107846E-01   0.130432E-01
   0.121804E-01   0.869289E-02   0.346045E-02  -0.246418E-02  -0.807837E-02
  -0.126154E-01  -0.156557E-01  -0.171475E-01  -0.173431E-01  -0.166779E-01
  -0.156311E-01  -0.146064E-01  -0.138594E-01  -0.134849E-01  -0.134555E-01
  -0.136905E-01  -0.141275E-01  -0.147711E-01  -0.157032E-01  -0.170557E-01
  -0.189550E-01  -0.214600E-01  -0.245144E-01  -0.279289E-01  -0.313984E-01
  -0.345488E-01  -0.369990E-01  -0.384217E-01  -0.385879E-01  -0.373881E-01
   0.708817E-01   0.735626E-01   0.708817E-01   0.631509E-01   0.512711E-01
   0.366295E-01   0.209355E-01   0.600848E-02  -0.646104E-02  -0.151464E-01
  -0.192796E-01  -0.187707E-01  -0.142229E-01  -0.683263E-02   0.181377E-02
   0.100162E-01   0.162569E-01   0.194604E-01   0.191644E-01   0.155669E-01
   0.944372E-02   0.195612E-02  -0.560596E-02  -0.120866E-01  -0.166767E-01
  -0.190341E-01  -0.192942E-01  -0.179801E-01  -0.158432E-01  -0.136800E-01
  -0.121691E-01  -0.117623E-01  -0.126447E-01  -0.147606E-01  -0.178818E-01
  -0.216940E-01  -0.258718E-01  -0.301271E-01  -0.342261E-01  -0.379820E-01
  -0.412384E-01  -0.438572E-01  -0.457193E-01  -0.467399E-01  -0.468879E-01
  -0.461998E-01  -0.447762E-01  -0.427572E-01  -0.402833E-01   0.852583E-01
   0.880802E-01   0.852583E-01   0.771312E-01   0.646753E-01   0.493861E-01
   0.330919E-01   0.177159E-01   0.501461E-02  -0.367441E-02  -0.763343E-02
  -0.687812E-02  -0.215579E-02   0.518004E-02   0.134037E-01   0.207217E-01
   0.255903E-01   0.269866E-01   0.245751E-01   0.187391E-01   0.104703E-01
   0.114243E-02  -0.777877E-02  -0.150270E-01  -0.197664E-01  -0.217173E-01
  -0.211594E-01  -0.188219E-01  -0.156966E-01  -0.128226E-01  -0.110904E-01
  -0.111048E-01  -0.131233E-01  -0.170684E-01  -0.225954E-01  -0.291864E-01
  -0.362468E-01  -0.431840E-01  -0.494612E-01  -0.546326E-01  -0.583643E-01
  -0.604534E-01  -0.608455E-01  -0.596463E-01  -0.571193E-01  -0.536575E-01
  -0.497256E-01  -0.457786E-01  -0.421713E-01   0.961099E-01   0.990531E-01
   0.961099E-01   0.876420E-01   0.746892E-01   0.588374E-01   0.420126E-01
   0.262219E-01   0.132727E-01   0.450986E-02   0.611210E-03   0.148174E-02
   0.627057E-02   0.135168E-01   0.214047E-01   0.280864E-01   0.320112E-01
   0.321986E-01   0.284002E-01   0.211168E-01   0.114702E-01   0.957452E-03
  -0.885803E-02  -0.166511E-01  -0.215737E-01  -0.233829E-01  -0.224383E-01
  -0.195834E-01  -0.159451E-01  -0.127020E-01  -0.108729E-01  -0.111620E-01
  -0.138839E-01  -0.189643E-01  -0.260018E-01  -0.343632E-01  -0.432887E-01
  -0.519882E-01  -0.597199E-01  -0.658533E-01  -0.699208E-01  -0.716604E-01
  -0.710477E-01  -0.683092E-01  -0.639056E-01  -0.584753E-01  -0.527393E-01
  -0.473787E-01  -0.429084E-01   0.101873E+00   0.104914E+00   0.101873E+00
   0.931305E-01   0.797758E-01   0.634646E-01   0.461968E-01   0.300412E-01
   0.168416E-01   0.794769E-02   0.401189E-02   0.489187E-02   0.968032E-02
   0.168646E-01   0.245936E-01   0.310062E-01   0.345616E-01   0.343075E-01
   0.300334E-01   0.222790E-01   0.121984E-01   0.131059E-02  -0.880953E-02
  -0.168337E-01  -0.219156E-01  -0.238151E-01  -0.228961E-01  -0.200083E-01
  -0.162907E-01  -0.129436E-01  -0.110178E-01  -0.112594E-01  -0.140279E-01
  -0.192888E-01  -0.266641E-01  -0.355189E-01  -0.450607E-01  -0.544362E-01
  -0.628178E-01  -0.694800E-01  -0.738679E-01  -0.756572E-01  -0.748001E-01
  -0.715451E-01  -0.664185E-01  -0.601583E-01  -0.536016E-01  -0.475424E-01
  -0.425861E-01   0.101672E+00   0.104780E+00   0.101672E+00   0.927387E-01
   0.791040E-01   0.624702E-01   0.448843E-01   0.284521E-01   0.150370E-01
   0.599039E-02   0.195382E-02   0.277079E-02   0.752629E-02   0.147134E-01
   0.225011E-01   0.290572E-01   0.328681E-01   0.329940E-01   0.292119E-01
   0.220199E-01   0.125051E-01   0.210569E-02  -0.767966E-02  -0.155758E-01
  -0.207511E-01  -0.229343E-01  -0.224152E-01  -0.199398E-01  -0.165338E-01
  -0.132975E-01  -0.112162E-01  -0.110184E-01  -0.130973E-01  -0.174971E-01
  -0.239484E-01  -0.319351E-01  -0.407724E-01  -0.496875E-01  -0.578946E-01
  -0.646684E-01  -0.694163E-01  -0.717476E-01  -0.715318E-01  -0.689313E-01
  -0.643945E-01  -0.585984E-01  -0.523423E-01  -0.464073E-01  -0.414110E-01
    1
   0.101495E+00   0.104624E+00   0.101495E+00   0.924983E-01   0.787558E-01
   0.619716E-01   0.442023E-01   0.275737E-01   0.139792E-01   0.480492E-02
   0.724017E-03   0.159852E-02   0.651150E-02   0.139304E-01   0.219782E-01
   0.287656E-01   0.327243E-01   0.328765E-01   0.289893E-01   0.215834E-01
   0.117970E-01   0.113738E-02  -0.882714E-02  -0.167683E-01  -0.218315E-01
  -0.237603E-01  -0.228935E-01  -0.200503E-01  -0.163360E-01  -0.129193E-01
  -0.108264E-01  -0.107899E-01  -0.131708E-01  -0.179515E-01  -0.247859E-01
  -0.330820E-01  -0.420957E-01  -0.510207E-01  -0.590674E-01  -0.655336E-01
  -0.698683E-01  -0.717303E-01  -0.710359E-01  -0.679843E-01  -0.630471E-01
  -0.569110E-01  -0.503754E-01  -0.442172E-01  -0.390496E-01   0.104548E+00
   0.107694E+00   0.104548E+00   0.955041E-01   0.816923E-01   0.648293E-01
   0.469860E-01   0.303016E-01   0.166789E-01   0.750616E-02   0.344947E-02
   0.435438E-02   0.927928E-02   0.166625E-01   0.245986E-01   0.311767E-01
   0.348198E-01   0.345580E-01   0.301836E-01   0.222581E-01   0.119701E-01
   0.878712E-03  -0.940342E-02  -0.175197E-01  -0.226091E-01  -0.244325E-01
  -0.233686E-01  -0.202922E-01  -0.163727E-01  -0.128399E-01  -0.107696E-01
  -0.109246E-01  -0.136715E-01  -0.189732E-01  -0.264405E-01  -0.354206E-01
  -0.450981E-01  -0.545941E-01  -0.630545E-01  -0.697289E-01  -0.740408E-01
  -0.756511E-01  -0.745058E-01  -0.708589E-01  -0.652546E-01  -0.584607E-01
  -0.513549E-01  -0.447780E-01  -0.393831E-01   0.101495E+00   0.104624E+00
   0.101495E+00   0.924983E-01   0.787558E-01   0.619716E-01   0.442023E-01
   0.275737E-01   0.139792E-01   0.480491E-02   0.724018E-03   0.159852E-02
   0.651150E-02   0.139304E-01   0.219782E-01   0.287656E-01   0.327243E-01
   0.328765E-01   0.289893E-01   0.215834E-01   0.117970E-01   0.113738E-02
  -0.882714E-02  -0.167683E-01  -0.218315E-01  -0.237603E-01  -0.228935E-01
  -0.200503E-01  -0.163360E-01  -0.129193E-01  -0.108264E-01  -0.107899E-01
  -0.131708E-01  -0.179515E-01  -0.247859E-01  -0.330820E-01  -0.420957E-01
  -0.510207E-01  -0.590674E-01  -0.655336E-01  -0.698683E-01  -0.717303E-01
  -0.710359E-01  -0.679843E-01  -0.630471E-01  -0.569109E-01  -0.503754E-01
  -0.442172E-01  -0.390496E-01   0.927665E-01   0.958451E-01   0.927665E-01
   0.839128E-01   0.703807E-01   0.538369E-01   0.362948E-01   0.198398E-01
   0.633673E-02  -0.283591E-02  -0.698600E-02  -0.620404E-02  -0.133539E-02
   0.617262E-02   0.145262E-01   0.218999E-01   0.267523E-01   0.280847E-01
   0.255917E-01   0.196764E-01   0.113313E-01   0.191288E-02  -0.713974E-02
  -0.145815E-01  -0.195784E-01  -0.218243E-01  -0.215450E-01  -0.193985E-01
  -0.163069E-01  -0.132611E-01  -0.111430E-01  -0.105965E-01  -0.119631E-01
  -0.152791E-01  -0.203188E-01  -0.266624E-01  -0.337688E-01  -0.410390E-01
  -0.478704E-01  -0.537014E-01  -0.580570E-01  -0.605944E-01  -0.611486E-01
  -0.597660E-01  -0.567120E-01  -0.524418E-01  -0.475306E-01  -0.425711E-01
  -0.380601E-01   0.795838E-01   0.825762E-01   0.795838E-01   0.709741E-01
   0.578023E-01   0.416735E-01   0.245290E-01   0.838597E-02  -0.494035E-02
  -0.140885E-01  -0.183402E-01  -0.177144E-01  -0.129450E-01  -0.534496E-02
   0.342511E-02   0.116432E-01   0.178154E-01   0.209149E-01   0.205272E-01
   0.168754E-01   0.107259E-01   0.320022E-02  -0.446550E-02  -0.111592E-01
  -0.160825E-01  -0.188578E-01  -0.195395E-01  -0.185401E-01  -0.164998E-01
  -0.141347E-01  -0.121010E-01  -0.109006E-01  -0.108369E-01  -0.120190E-01
  -0.143956E-01  -0.178020E-01  -0.220001E-01  -0.267059E-01  -0.316032E-01
  -0.363521E-01  -0.406034E-01  -0.440252E-01  -0.463420E-01  -0.473786E-01
  -0.470954E-01  -0.455995E-01  -0.431246E-01  -0.399802E-01  -0.364805E-01
   0.637601E-01   0.666277E-01   0.637601E-01   0.555048E-01   0.428600E-01
   0.273448E-01   0.108001E-01  -0.485474E-02  -0.178784E-01  -0.269413E-01
  -0.313005E-01  -0.308890E-01  -0.263014E-01  -0.186779E-01  -0.950436E-02
  -0.363070E-03   0.732183E-02   0.124984E-01   0.146232E-01   0.136984E-01
   0.102089E-01   0.498017E-02  -0.101028E-02  -0.682328E-02  -0.117135E-01
  -0.152221E-01  -0.171980E-01  -0.177545E-01  -0.171846E-01  -0.158634E-01
  -0.141630E-01  -0.123991E-01  -0.108140E-01  -0.958816E-02  -0.886574E-02
  -0.877655E-02  -0.944091E-02  -0.109534E-01  -0.133504E-01  -0.165742E-01
  -0.204488E-01  -0.246799E-01  -0.288829E-01  -0.326360E-01  -0.355442E-01
  -0.372990E-01  -0.377192E-01  -0.367626E-01  -0.345113E-01   0.473975E-01
   0.500969E-01   0.473975E-01   0.396218E-01   0.276957E-01   0.130290E-01
  -0.266680E-02  -0.176009E-01  -0.301348E-01  -0.389928E-01  -0.434191E-01
  -0.432601E-01  -0.389574E-01  -0.314544E-01  -0.220321E-01  -0.121023E-01
  -0.299431E-02   0.422905E-02   0.889609E-02   0.107750E-01   0.100453E-01
   0.720559E-02   0.294403E-02  -0.199891E-02  -0.694720E-02  -0.113660E-01
  -0.148920E-01  -0.173230E-01  -0.185824E-01  -0.186771E-01  -0.176672E-01
  -0.156556E-01  -0.127986E-01  -0.932733E-02  -0.556559E-02  -0.192953E-02
   0.110121E-02   0.304144E-02   0.347869E-02   0.215548E-02  -0.964506E-03
  -0.566356E-02  -0.114811E-01  -0.177693E-01  -0.237829E-01  -0.287867E-01
  -0.321599E-01  -0.334785E-01  -0.325631E-01   0.325276E-01   0.350094E-01
   0.325276E-01   0.253744E-01   0.143893E-01   0.850509E-03  -0.136891E-01
  -0.275998E-01  -0.393789E-01  -0.478342E-01  -0.522204E-01  -0.523110E-01
  -0.483975E-01  -0.412190E-01  -0.318347E-01  -0.214627E-01  -0.113111E-01
  -0.242791E-02   0.440952E-02   0.875271E-02   0.104865E-01   0.978776E-02
   0.705388E-02   0.281965E-02  -0.232035E-02  -0.777222E-02  -0.129815E-01
  -0.174539E-01  -0.207654E-01  -0.225737E-01  -0.226363E-01  -0.208400E-01
  -0.172364E-01  -0.120727E-01  -0.580506E-02   0.917902E-03   0.730963E-02
   0.125361E-01   0.158324E-01   0.166261E-01   0.146449E-01   0.998552E-02
   0.312742E-02  -0.511648E-02  -0.137060E-01  -0.215214E-01  -0.275270E-01
  -0.309242E-01  -0.312656E-01   0.207542E-01   0.229640E-01   0.207542E-01
   0.143828E-01   0.458944E-02  -0.750027E-02  -0.205199E-01  -0.330335E-01
  -0.437105E-01  -0.514783E-01  -0.556352E-01  -0.559096E-01  -0.524626E-01
  -0.458382E-01  -0.368716E-01  -0.265732E-01  -0.160049E-01  -0.616504E-02
   0.210531E-02   0.818704E-02   0.117162E-01   0.125884E-01   0.109410E-01
   0.711841E-02   0.163018E-02  -0.489481E-02  -0.117548E-01  -0.182221E-01
  -0.235922E-01  -0.272370E-01  -0.286616E-01  -0.275633E-01  -0.238842E-01
  -0.178495E-01  -0.998017E-02  -0.106788E-02   0.789111E-02   0.158044E-01
   0.216234E-01   0.244975E-01   0.239170E-01   0.198194E-01   0.126343E-01
   0.325201E-02  -0.708472E-02  -0.169558E-01  -0.249769E-01  -0.300156E-01
  -0.313716E-01   0.129676E-01   0.148489E-01   0.129676E-01   0.754352E-02
  -0.794131E-03  -0.110907E-01  -0.221909E-01  -0.328838E-01  -0.420461E-01
  -0.487640E-01  -0.524195E-01  -0.527347E-01  -0.497737E-01  -0.439102E-01
  -0.357682E-01  -0.261481E-01  -0.159449E-01  -0.606874E-02   0.263153E-02
   0.943463E-02   0.138028E-01   0.154235E-01   0.142343E-01   0.104283E-01
   0.443923E-02  -0.309362E-02  -0.113793E-01  -0.195422E-01  -0.266993E-01
  -0.320403E-01  -0.349067E-01  -0.348644E-01  -0.317630E-01  -0.257763E-01
  -0.174155E-01  -0.750730E-02   0.286966E-02   0.124913E-01   0.201326E-01
   0.247362E-01   0.255812E-01   0.224237E-01   0.155787E-01   0.591831E-02
  -0.522396E-02  -0.162378E-01  -0.254838E-01  -0.315625E-01  -0.335546E-01
   0.919157E-02   0.106924E-01   0.919157E-02   0.486807E-02  -0.176695E-02
  -0.994263E-02  -0.187335E-01  -0.271779E-01  -0.343909E-01  -0.396536E-01
  -0.424731E-01  -0.426084E-01  -0.400698E-01  -0.350983E-01  -0.281333E-01
  -0.197750E-01  -0.107407E-01  -0.181617E-02   0.620174E-02   0.125706E-01
   0.166726E-01   0.180829E-01   0.166242E-01   0.123984E-01   0.578821E-02
  -0.257486E-02  -0.118720E-01  -0.211787E-01  -0.295571E-01  -0.361458E-01
  -0.402416E-01  -0.413669E-01  -0.393209E-01  -0.342140E-01  -0.264830E-01
  -0.168796E-01  -0.642711E-02   0.366464E-02   0.121268E-01   0.177951E-01
   0.197915E-01   0.176930E-01   0.116527E-01   0.243777E-02  -0.863835E-02
  -0.198925E-01  -0.295367E-01  -0.359859E-01  -0.381501E-01   0.860873E-02
   0.969092E-02   0.860873E-02   0.549966E-02   0.754124E-03  -0.504574E-02
  -0.112126E-01  -0.170475E-01  -0.219227E-01  -0.253415E-01  -0.269704E-01
  -0.266470E-01  -0.243734E-01  -0.203028E-01  -0.147283E-01  -0.807325E-02
  -0.879412E-03   0.621622E-02   0.125222E-01   0.173541E-01   0.201131E-01
   0.203673E-01   0.179230E-01   0.128670E-01   0.557074E-02  -0.334764E-02
  -0.130946E-01  -0.227934E-01  -0.315785E-01  -0.386795E-01  -0.434833E-01
  -0.455770E-01  -0.447742E-01  -0.411339E-01  -0.349741E-01  -0.268786E-01
  -0.176866E-01  -0.844817E-02  -0.335499E-03   0.549709E-02   0.809116E-02
   0.687323E-02   0.181364E-02  -0.648932E-02  -0.168362E-01  -0.275788E-01
  -0.368846E-01  -0.430683E-01  -0.449247E-01   0.977274E-02   0.104222E-01
   0.977274E-02   0.792189E-02   0.514342E-02   0.183652E-02  -0.154387E-02
  -0.455798E-02  -0.683742E-02  -0.811731E-02  -0.824379E-02  -0.716449E-02
  -0.491372E-02  -0.160357E-02   0.257380E-02   0.733497E-02   0.122951E-01
   0.169717E-01   0.208136E-01   0.232584E-01   0.238122E-01   0.221363E-01
   0.181192E-01   0.119146E-01   0.393422E-02  -0.520633E-02  -0.147740E-01
  -0.240176E-01  -0.322569E-01  -0.389432E-01  -0.436859E-01  -0.462510E-01
  -0.465468E-01  -0.446147E-01  -0.406379E-01  -0.349689E-01  -0.281607E-01
  -0.209792E-01  -0.143694E-01  -0.935860E-02  -0.689615E-02  -0.765582E-02
  -0.118430E-01  -0.190621E-01  -0.282943E-01  -0.380120E-01  -0.464278E-01
  -0.518353E-01  -0.529699E-01   0.109734E-01   0.112093E-01   0.109734E-01
   0.103272E-01   0.943990E-02   0.854615E-02   0.789120E-02   0.767935E-02
   0.804022E-02   0.901968E-02   0.105929E-01   0.126887E-01   0.152118E-01
   0.180499E-01   0.210636E-01   0.240623E-01   0.267809E-01   0.288735E-01
   0.299365E-01   0.295638E-01   0.274269E-01   0.233574E-01   0.174100E-01
   0.988247E-02   0.128385E-02  -0.774608E-02  -0.165446E-01  -0.245335E-01
  -0.312964E-01  -0.366072E-01  -0.404067E-01  -0.427422E-01  -0.436980E-01
  -0.433482E-01  -0.417540E-01  -0.390090E-01  -0.353189E-01  -0.310775E-01
  -0.269016E-01  -0.235902E-01  -0.219969E-01  -0.228340E-01  -0.264531E-01
  -0.326663E-01  -0.406703E-01  -0.491156E-01  -0.563277E-01  -0.606429E-01
  -0.607870E-01   0.106794E-01   0.105597E-01   0.106794E-01   0.110710E-01
   0.118188E-01   0.130244E-01   0.147638E-01   0.170508E-01   0.198211E-01
   0.229398E-01   0.262294E-01   0.295041E-01   0.325964E-01   0.353639E-01
   0.376744E-01   0.393762E-01   0.402708E-01   0.401057E-01   0.385992E-01
   0.354994E-01   0.306644E-01   0.241384E-01   0.161979E-01   0.734508E-02
  -0.175981E-02  -0.104138E-01  -0.180074E-01  -0.241434E-01  -0.287020E-01
  -0.318332E-01  -0.338759E-01  -0.352307E-01  -0.362260E-01  -0.370236E-01
  -0.375971E-01  -0.377923E-01  -0.374516E-01  -0.365578E-01  -0.353414E-01
  -0.343052E-01  -0.341380E-01  -0.355313E-01  -0.389417E-01  -0.443712E-01
  -0.512395E-01  -0.584038E-01  -0.643440E-01  -0.674845E-01  -0.665786E-01
   0.795462E-02   0.757512E-02   0.795462E-02   0.910551E-02   0.110539E-01
   0.138108E-01   0.173384E-01   0.215240E-01   0.261760E-01   0.310409E-01
   0.358388E-01   0.403017E-01   0.441995E-01   0.473447E-01   0.495750E-01
   0.507230E-01   0.505927E-01   0.489597E-01   0.456079E-01   0.403981E-01
   0.333531E-01   0.247287E-01   0.150416E-01   0.503089E-02  -0.444988E-02
  -0.125903E-01  -0.187937E-01  -0.228116E-01  -0.248021E-01  -0.252873E-01
  -0.250168E-01  -0.247713E-01  -0.251625E-01  -0.264860E-01  -0.286756E-01
  -0.313712E-01  -0.340820E-01  -0.363923E-01  -0.381404E-01  -0.395086E-01
  -0.409838E-01  -0.431936E-01  -0.466595E-01  -0.515442E-01  -0.574769E-01
  -0.635253E-01  -0.683416E-01  -0.704622E-01  -0.686887E-01   0.273782E-02
   0.222417E-02   0.273782E-02   0.428144E-02   0.685345E-02   0.104236E-01
   0.149050E-01   0.201351E-01   0.258759E-01   0.318353E-01   0.377006E-01
   0.431736E-01   0.479907E-01   0.519218E-01   0.547497E-01   0.562428E-01
   0.561404E-01   0.541690E-01   0.500976E-01   0.438252E-01   0.354775E-01
   0.254778E-01   0.145597E-01   0.369832E-02  -0.603843E-02  -0.136924E-01
  -0.186237E-01  -0.206679E-01  -0.201934E-01  -0.180333E-01  -0.153008E-01
  -0.131316E-01  -0.124200E-01  -0.136216E-01  -0.166781E-01  -0.210862E-01
  -0.260895E-01  -0.309349E-01  -0.351146E-01  -0.385147E-01  -0.414225E-01
  -0.443854E-01  -0.479620E-01  -0.524458E-01  -0.576513E-01  -0.628429E-01
  -0.668425E-01  -0.683027E-01  -0.660774E-01  -0.409666E-02  -0.460399E-02
  -0.409666E-02  -0.257136E-02  -0.266278E-04   0.351567E-02   0.798569E-02
   0.132494E-01   0.191086E-01   0.253181E-01   0.316118E-01   0.377257E-01
   0.434066E-01   0.484001E-01   0.524256E-01   0.551514E-01   0.561929E-01
   0.551495E-01   0.516855E-01   0.456440E-01   0.371624E-01   0.267516E-01
   0.153011E-01   0.398593E-02  -0.591751E-02  -0.132765E-01  -0.173496E-01
  -0.179708E-01  -0.156157E-01  -0.113196E-01  -0.645928E-02  -0.244767E-02
  -0.418598E-03  -0.984350E-03  -0.413191E-02  -0.928528E-02  -0.155143E-01
  -0.218272E-01  -0.274595E-01  -0.320706E-01  -0.357904E-01  -0.391006E-01
  -0.425889E-01  -0.466572E-01  -0.512789E-01  -0.558913E-01  -0.594690E-01
  -0.607695E-01  -0.586876E-01  -0.109327E-01  -0.112981E-01  -0.109327E-01
  -0.982345E-02  -0.793955E-02  -0.525157E-02  -0.175460E-02   0.251516E-02
   0.747627E-02   0.130098E-01   0.189719E-01   0.251991E-01   0.314993E-01
   0.376247E-01   0.432389E-01   0.478936E-01   0.510393E-01   0.520846E-01
   0.505072E-01   0.459978E-01   0.386029E-01   0.288201E-01   0.176050E-01
   0.626572E-02  -0.374802E-02  -0.111246E-01  -0.149734E-01  -0.150392E-01
  -0.117844E-01  -0.630816E-02  -0.112660E-03   0.523070E-02   0.843110E-02
   0.875397E-02   0.614945E-02   0.120096E-02  -0.508833E-02  -0.116071E-01
  -0.174531E-01  -0.221614E-01  -0.257789E-01  -0.287635E-01  -0.317445E-01
  -0.352220E-01  -0.393050E-01  -0.435769E-01  -0.471399E-01  -0.488343E-01
  -0.475750E-01  -0.158271E-01  -0.159410E-01  -0.158271E-01  -0.154569E-01
  -0.147521E-01  -0.136024E-01  -0.118882E-01  -0.949902E-02  -0.634389E-02
  -0.235607E-02   0.250198E-02   0.822325E-02   0.147248E-01   0.218031E-01
   0.290888E-01   0.360225E-01   0.418759E-01   0.458317E-01   0.471234E-01
   0.452116E-01   0.399575E-01   0.317416E-01   0.214827E-01   0.105327E-01
   0.452013E-03  -0.729235E-02  -0.116376E-01  -0.121673E-01  -0.921615E-02
  -0.380322E-02   0.259845E-02   0.840172E-02   0.122692E-01   0.134059E-01
   0.117051E-01   0.770863E-02   0.239921E-02  -0.311311E-02  -0.791669E-02
  -0.115400E-01  -0.140389E-01  -0.159076E-01  -0.178442E-01  -0.204475E-01
  -0.239450E-01  -0.280406E-01  -0.319372E-01  -0.345327E-01  -0.347365E-01
  -0.170507E-01  -0.168473E-01  -0.170507E-01  -0.176144E-01  -0.184059E-01
  -0.192233E-01  -0.198163E-01  -0.199074E-01  -0.192089E-01  -0.174399E-01
  -0.143496E-01  -0.975384E-02  -0.358978E-02   0.401959E-02   0.127064E-01
   0.218290E-01   0.304982E-01   0.376732E-01   0.423251E-01   0.436427E-01
   0.412351E-01   0.352783E-01   0.265549E-01   0.163608E-01   0.628324E-02
  -0.210875E-02  -0.759054E-02  -0.954518E-02  -0.809269E-02  -0.404691E-02
   0.129402E-02   0.647229E-02   0.102259E-01   0.117806E-01   0.110008E-01
   0.836137E-02   0.475244E-02   0.117862E-02  -0.155669E-02  -0.308718E-02
  -0.357001E-02  -0.359888E-02  -0.397310E-02  -0.539678E-02  -0.820380E-02
  -0.121971E-01  -0.166561E-01  -0.205137E-01  -0.226534E-01  -0.136152E-01
  -0.130843E-01  -0.136152E-01  -0.151459E-01  -0.174954E-01  -0.203788E-01
  -0.234267E-01  -0.262066E-01  -0.282455E-01  -0.290565E-01  -0.281774E-01
  -0.252268E-01  -0.199789E-01  -0.124471E-01  -0.295765E-02   0.781348E-02
   0.188662E-01   0.289803E-01   0.368933E-01   0.415270E-01   0.422146E-01
   0.388728E-01   0.320674E-01   0.229424E-01   0.130151E-01   0.387665E-02
  -0.313412E-02  -0.720422E-02  -0.819605E-02  -0.663310E-02  -0.352397E-02
  -0.716702E-04   0.265294E-02   0.398360E-02   0.380245E-02   0.251749E-02
   0.884458E-03  -0.270193E-03  -0.339531E-03   0.849806E-03   0.296584E-02
   0.526419E-02   0.681760E-02   0.681180E-02   0.481621E-02   0.945593E-03
  -0.413892E-02  -0.939178E-02  -0.136610E-01  -0.564198E-02  -0.483056E-02
  -0.564198E-02  -0.800411E-02  -0.117048E-01  -0.164035E-01  -0.216481E-01
  -0.268938E-01  -0.315277E-01  -0.349008E-01  -0.363767E-01  -0.354008E-01
  -0.315908E-01  -0.248343E-01  -0.153768E-01  -0.386803E-02   0.865737E-02
   0.208812E-01   0.313826E-01   0.388719E-01   0.424311E-01   0.417058E-01
   0.369954E-01   0.292119E-01   0.197045E-01   0.998752E-02   0.143139E-02
  -0.500548E-02  -0.893791E-02  -0.105671E-01  -0.105453E-01  -0.973221E-02
  -0.891429E-02  -0.856875E-02  -0.873981E-02  -0.906225E-02  -0.892238E-02
  -0.770453E-02  -0.504505E-02  -0.101248E-02   0.384563E-02   0.860790E-02
   0.122090E-01   0.137277E-01   0.126474E-01   0.901248E-02   0.343200E-02
  -0.307011E-02  -0.931435E-02   0.554472E-02   0.653979E-02   0.554472E-02
   0.263313E-02  -0.197697E-02  -0.793078E-02  -0.147481E-01  -0.218380E-01
  -0.285196E-01  -0.340545E-01  -0.376981E-01  -0.387745E-01  -0.367738E-01
  -0.314589E-01  -0.229622E-01  -0.118426E-01   0.921810E-03   0.140236E-01
   0.259955E-01   0.354354E-01   0.412463E-01   0.428348E-01   0.402223E-01
   0.340335E-01   0.253615E-01   0.155364E-01   0.585259E-02  -0.267750E-02
  -0.948259E-02  -0.144663E-01  -0.179125E-01  -0.202964E-01  -0.220611E-01
  -0.234312E-01  -0.243207E-01  -0.243658E-01  -0.230708E-01  -0.200221E-01
  -0.151002E-01  -0.861896E-02  -0.134182E-02   0.563923E-02   0.111335E-01
   0.141285E-01   0.140361E-01   0.108376E-01   0.508628E-02  -0.223160E-02
  -0.993714E-02   0.176438E-01   0.186919E-01   0.176438E-01   0.145645E-01
   0.964856E-02   0.321724E-02  -0.428563E-02  -0.123004E-01  -0.201647E-01
  -0.271401E-01  -0.324581E-01  -0.353923E-01  -0.353530E-01  -0.319955E-01
  -0.253193E-01  -0.157352E-01  -0.407128E-02   0.849534E-02   0.205829E-01
   0.308060E-01   0.379954E-01   0.413905E-01   0.407592E-01   0.364150E-01
   0.291260E-01   0.199362E-01   0.994487E-02   0.100135E-03  -0.894255E-02
  -0.168630E-01  -0.236173E-01  -0.293034E-01  -0.340014E-01  -0.376451E-01
  -0.399705E-01  -0.405650E-01  -0.390033E-01  -0.350300E-01  -0.287287E-01
  -0.206184E-01  -0.116385E-01  -0.301165E-02   0.398283E-02   0.827149E-02
   0.921303E-02   0.672875E-02   0.130189E-02  -0.615117E-02  -0.144997E-01
   0.278870E-01   0.288452E-01   0.278870E-01   0.250596E-01   0.205052E-01
   0.144647E-01   0.728250E-02  -0.589612E-03  -0.859450E-02  -0.160843E-01
  -0.223553E-01  -0.267082E-01  -0.285328E-01  -0.274071E-01  -0.231944E-01
  -0.161144E-01  -0.676517E-02   0.391809E-02   0.147718E-01   0.245644E-01
   0.321803E-01   0.367887E-01   0.379597E-01   0.357028E-01   0.304191E-01
   0.227829E-01   0.135855E-01   0.358390E-02  -0.660595E-02  -0.165473E-01
  -0.259487E-01  -0.345806E-01  -0.421781E-01  -0.483743E-01  -0.526958E-01
  -0.546332E-01  -0.537721E-01  -0.499484E-01  -0.433768E-01  -0.347086E-01
  -0.249858E-01  -0.154947E-01  -0.754559E-02  -0.223082E-02  -0.222445E-03
  -0.165946E-02  -0.615239E-02  -0.128998E-01  -0.208817E-01   0.337137E-01
   0.344484E-01   0.337137E-01   0.315305E-01   0.279648E-01   0.231384E-01
   0.172436E-01   0.105602E-01   0.346754E-02  -0.355497E-02  -0.994646E-02
  -0.151074E-01  -0.184662E-01  -0.195634E-01  -0.181378E-01  -0.141976E-01
  -0.805625E-02  -0.320114E-03   0.817683E-02   0.164819E-01   0.236564E-01
   0.289057E-01   0.316780E-01   0.317131E-01   0.290346E-01   0.238927E-01
   0.166805E-01   0.785016E-02  -0.214547E-02  -0.128720E-01  -0.238934E-01
  -0.347303E-01  -0.448213E-01  -0.535175E-01  -0.601255E-01  -0.640030E-01
  -0.646896E-01  -0.620382E-01  -0.563097E-01  -0.481951E-01  -0.387480E-01
  -0.292336E-01  -0.209228E-01  -0.148768E-01  -0.117736E-01  -0.118150E-01
  -0.147344E-01  -0.198978E-01  -0.264663E-01   0.334391E-01   0.338452E-01
   0.334391E-01   0.322098E-01   0.301304E-01   0.271767E-01   0.233535E-01
   0.187258E-01   0.134463E-01   0.777291E-02   0.206824E-02  -0.322278E-02
  -0.761811E-02  -0.106614E-01  -0.119927E-01  -0.114131E-01  -0.892997E-02
  -0.477236E-02   0.629106E-03   0.669317E-02   0.127601E-01   0.181700E-01
   0.223315E-01   0.247706E-01   0.251535E-01   0.232888E-01   0.191183E-01
   0.127068E-01   0.424265E-02  -0.595060E-02  -0.173967E-01  -0.294564E-01
  -0.413406E-01  -0.521598E-01  -0.610138E-01  -0.671125E-01  -0.699075E-01
  -0.692052E-01  -0.652310E-01  -0.586238E-01  -0.503546E-01  -0.415790E-01
  -0.334539E-01  -0.269569E-01  -0.227457E-01  -0.210870E-01  -0.218667E-01
  -0.246702E-01  -0.289082E-01   0.267397E-01   0.267527E-01   0.267397E-01
   0.266546E-01   0.263691E-01   0.256996E-01   0.244473E-01   0.224444E-01
   0.195975E-01   0.159211E-01   0.115550E-01   0.676030E-02   0.189657E-02
  -0.261875E-02  -0.636100E-02  -0.895170E-02  -0.101070E-01  -0.967485E-02
  -0.765717E-02  -0.421658E-02   0.331354E-03   0.553764E-02   0.108488E-01
   0.156443E-01   0.192812E-01   0.211486E-01   0.207284E-01   0.176612E-01
   0.118089E-01   0.330496E-02  -0.742125E-02  -0.196567E-01  -0.324605E-01
  -0.447615E-01  -0.554891E-01  -0.637164E-01  -0.687920E-01  -0.704359E-01
  -0.687777E-01  -0.643298E-01  -0.578982E-01  -0.504489E-01  -0.429561E-01
  -0.362625E-01  -0.309779E-01  -0.274326E-01  -0.256875E-01  -0.255908E-01
  -0.268590E-01   0.148152E-01   0.144155E-01   0.148152E-01   0.159325E-01
   0.175357E-01   0.192806E-01   0.207664E-01   0.215979E-01   0.214446E-01
   0.200887E-01   0.174548E-01   0.136216E-01   0.881555E-02   0.339145E-02
  -0.219811E-02  -0.744059E-02  -0.118080E-01  -0.148079E-01  -0.160386E-01
  -0.152481E-01  -0.123870E-01  -0.764923E-02  -0.148885E-02   0.539776E-02
   0.121286E-01   0.177313E-01   0.212666E-01   0.219646E-01   0.193483E-01
   0.133238E-01   0.421715E-02  -0.725383E-02  -0.200689E-01  -0.330439E-01
  -0.449944E-01  -0.548956E-01  -0.620108E-01  -0.659679E-01  -0.667734E-01
  -0.647679E-01  -0.605354E-01  -0.547910E-01  -0.482681E-01  -0.416279E-01
  -0.354029E-01  -0.299768E-01  -0.255955E-01  -0.223953E-01  -0.204347E-01
   0.169469E-03  -0.621600E-03   0.169470E-03   0.242562E-02   0.581403E-02
   0.983728E-02   0.139066E-01   0.174229E-01   0.198515E-01   0.207803E-01
   0.199572E-01   0.173083E-01   0.129413E-01   0.714032E-02   0.352922E-03
  -0.682970E-02  -0.137070E-01  -0.195228E-01  -0.235429E-01  -0.251517E-01
  -0.239592E-01  -0.198965E-01  -0.132781E-01  -0.480993E-02   0.446920E-02
   0.133128E-01   0.204408E-01   0.247349E-01   0.254165E-01   0.221734E-01
   0.152087E-01   0.520176E-02  -0.680909E-02  -0.195974E-01  -0.319365E-01
  -0.427679E-01  -0.513200E-01  -0.571605E-01  -0.601842E-01  -0.605507E-01
  -0.585964E-01  -0.547478E-01  -0.494550E-01  -0.431568E-01  -0.362746E-01
  -0.292235E-01  -0.224246E-01  -0.163043E-01  -0.112720E-01  -0.139484E-01
  -0.150781E-01  -0.139485E-01  -0.107109E-01  -0.579520E-02   0.158287E-03
   0.639363E-02   0.121419E-01   0.167115E-01   0.195539E-01   0.203011E-01
   0.187809E-01   0.150186E-01   0.923664E-02   0.185439E-02  -0.651508E-02
  -0.150829E-01  -0.229305E-01  -0.290936E-01  -0.326837E-01  -0.330323E-01
  -0.298328E-01  -0.232442E-01  -0.139271E-01  -0.299078E-02   0.814916E-02
   0.179818E-01   0.251412E-01   0.286265E-01   0.279575E-01   0.232314E-01
   0.150730E-01   0.449400E-02  -0.730296E-02  -0.191283E-01  -0.299729E-01
  -0.391080E-01  -0.461066E-01  -0.507996E-01  -0.531929E-01  -0.533817E-01
  -0.514916E-01  -0.476626E-01  -0.420755E-01  -0.350020E-01  -0.268513E-01
  -0.181879E-01  -0.970266E-02  -0.213634E-02  -0.243121E-01  -0.257089E-01
  -0.243121E-01  -0.203067E-01  -0.142163E-01  -0.681443E-02   0.996788E-03
   0.831502E-02   0.143449E-01   0.184683E-01   0.202752E-01   0.195643E-01
   0.163321E-01   0.107649E-01   0.324293E-02  -0.564864E-02  -0.151176E-01
  -0.241931E-01  -0.318013E-01  -0.368934E-01  -0.386115E-01  -0.364628E-01
  -0.304569E-01  -0.211693E-01  -0.969912E-02   0.247881E-02   0.137470E-01
   0.226148E-01   0.279668E-01   0.292345E-01   0.264550E-01   0.202071E-01
   0.114496E-01   0.130481E-02  -0.915308E-02  -0.190556E-01  -0.278113E-01
  -0.350879E-01  -0.407280E-01  -0.446407E-01  -0.467143E-01  -0.467841E-01
  -0.446685E-01  -0.402599E-01  -0.336362E-01  -0.251493E-01  -0.154532E-01
  -0.545193E-02   0.382925E-02  -0.285015E-01  -0.300885E-01  -0.285015E-01
  -0.239597E-01  -0.170791E-01  -0.876054E-02  -0.348907E-04   0.809460E-02
   0.147791E-01   0.193972E-01   0.215727E-01   0.211512E-01   0.181627E-01
   0.127949E-01   0.539145E-02  -0.352732E-02  -0.132410E-01  -0.228310E-01
  -0.312347E-01  -0.373627E-01  -0.402691E-01  -0.393418E-01  -0.344656E-01
  -0.261069E-01  -0.152882E-01  -0.344204E-02   0.782939E-02   0.170378E-01
   0.230700E-01   0.253633E-01   0.239571E-01   0.194113E-01   0.126221E-01
   0.458960E-02  -0.379576E-02  -0.118932E-01  -0.193457E-01  -0.260135E-01
  -0.318417E-01  -0.367179E-01  -0.403778E-01  -0.423952E-01  -0.422689E-01
  -0.395790E-01  -0.341635E-01  -0.262549E-01  -0.165262E-01  -0.602177E-02
   0.401598E-02  -0.255031E-01  -0.272081E-01  -0.255031E-01  -0.206419E-01
  -0.133344E-01  -0.460577E-02   0.439550E-02   0.125906E-01   0.191191E-01
   0.234141E-01   0.252021E-01   0.244475E-01   0.212776E-01   0.159250E-01
   0.871094E-02   0.694028E-04  -0.940827E-02  -0.189435E-01  -0.275916E-01
  -0.343333E-01  -0.382336E-01  -0.386340E-01  -0.353292E-01  -0.286701E-01
  -0.195543E-01  -0.929063E-02   0.637891E-03   0.885814E-02   0.143666E-01
   0.166979E-01   0.159597E-01   0.127287E-01   0.784378E-02   0.215855E-02
  -0.367023E-02  -0.929918E-02  -0.146893E-01  -0.199836E-01  -0.253189E-01
  -0.306423E-01  -0.356012E-01  -0.395501E-01  -0.416825E-01  -0.412515E-01
  -0.378133E-01  -0.314164E-01  -0.226736E-01  -0.126858E-01  -0.283247E-02
  -0.159669E-01  -0.177300E-01  -0.159669E-01  -0.109675E-01  -0.353708E-02
   0.517497E-02   0.139094E-01   0.215290E-01   0.271923E-01   0.304314E-01
   0.311305E-01   0.294326E-01   0.256184E-01   0.200091E-01   0.129251E-01
   0.470776E-02  -0.421650E-02  -0.132719E-01  -0.217133E-01  -0.286819E-01
  -0.333382E-01  -0.350446E-01  -0.335457E-01  -0.290840E-01  -0.224066E-01
  -0.146445E-01  -0.708735E-02  -0.909751E-03   0.307735E-02   0.457858E-02
   0.382650E-02   0.145156E-02  -0.174940E-02  -0.507412E-02  -0.812350E-02
  -0.108926E-01  -0.137157E-01  -0.170847E-01  -0.214008E-01  -0.267435E-01
  -0.327373E-01  -0.385674E-01  -0.431493E-01  -0.454086E-01  -0.445898E-01
  -0.405012E-01  -0.336200E-01  -0.250191E-01  -0.161329E-01  -0.205137E-02
  -0.382783E-02  -0.205137E-02   0.295218E-02   0.102810E-01   0.186625E-01
   0.267313E-01   0.333027E-01   0.375736E-01   0.392033E-01   0.382708E-01
   0.351393E-01   0.302858E-01   0.241562E-01   0.170942E-01   0.935525E-02
   0.118674E-02  -0.707286E-02  -0.149296E-01  -0.217460E-01  -0.268402E-01
  -0.296498E-01  -0.299075E-01  -0.277654E-01  -0.238162E-01  -0.189900E-01
  -0.143463E-01  -0.108156E-01  -0.896964E-02  -0.889053E-02  -0.101836E-01
  -0.121350E-01  -0.139679E-01  -0.151170E-01  -0.154349E-01  -0.152586E-01
  -0.153117E-01  -0.164643E-01  -0.194247E-01  -0.244582E-01  -0.312249E-01
  -0.387949E-01  -0.458470E-01  -0.509985E-01  -0.531739E-01  -0.519054E-01
  -0.474751E-01  -0.408551E-01  -0.334607E-01   0.131118E-01   0.113506E-01
   0.131118E-01   0.180342E-01   0.251223E-01   0.329843E-01   0.401539E-01
   0.454066E-01   0.479867E-01   0.476936E-01   0.448176E-01   0.399632E-01
   0.338271E-01   0.270048E-01   0.198852E-01   0.126533E-01   0.538248E-02
  -0.183317E-02  -0.877008E-02  -0.150412E-01  -0.201577E-01  -0.236679E-01
  -0.253248E-01  -0.252141E-01  -0.237898E-01  -0.217879E-01  -0.200379E-01
  -0.192232E-01  -0.196702E-01  -0.212396E-01  -0.233631E-01  -0.252269E-01
  -0.260497E-01  -0.253716E-01  -0.232600E-01  -0.203575E-01  -0.177466E-01
  -0.166605E-01  -0.181192E-01  -0.226002E-01  -0.298440E-01  -0.388624E-01
  -0.481531E-01  -0.560689E-01  -0.612362E-01  -0.629054E-01  -0.611317E-01
  -0.567358E-01  -0.510557E-01   0.261972E-01   0.244653E-01   0.261972E-01
   0.309991E-01   0.377887E-01   0.450642E-01   0.512673E-01   0.551384E-01
   0.559713E-01   0.537032E-01   0.488328E-01   0.422046E-01   0.347384E-01
   0.271893E-01   0.200076E-01   0.133276E-01   0.706965E-02   0.110074E-02
  -0.461551E-02  -0.994106E-02  -0.145874E-01  -0.182295E-01  -0.206623E-01
  -0.219317E-01  -0.223821E-01  -0.225878E-01  -0.231818E-01  -0.246350E-01
  -0.270620E-01  -0.301292E-01  -0.331113E-01  -0.350934E-01  -0.352678E-01
  -0.332356E-01  -0.292150E-01  -0.240790E-01  -0.191944E-01  -0.160956E-01
  -0.160778E-01  -0.198261E-01  -0.271903E-01  -0.371789E-01  -0.481797E-01
  -0.583519E-01  -0.660803E-01  -0.703653E-01  -0.710389E-01  -0.687484E-01
  -0.647173E-01   0.345144E-01   0.328128E-01   0.345144E-01   0.391970E-01
   0.457031E-01   0.524351E-01   0.577544E-01   0.603718E-01   0.596246E-01
   0.555733E-01   0.489033E-01   0.406775E-01   0.320228E-01   0.238489E-01
   0.166759E-01   0.106101E-01   0.545038E-02   0.873623E-03  -0.338129E-02
  -0.739714E-02  -0.110687E-01  -0.141940E-01  -0.166203E-01  -0.183781E-01
  -0.197396E-01  -0.211658E-01  -0.231522E-01  -0.260213E-01  -0.297407E-01
  -0.338407E-01  -0.374804E-01  -0.396606E-01  -0.395313E-01  -0.367036E-01
  -0.314633E-01  -0.248081E-01  -0.182762E-01  -0.136006E-01  -0.122765E-01
  -0.151616E-01  -0.222258E-01  -0.325270E-01  -0.444262E-01  -0.559853E-01
  -0.654392E-01  -0.716091E-01  -0.741449E-01  -0.735301E-01  -0.708597E-01
   0.366740E-01   0.349925E-01   0.366740E-01   0.412734E-01   0.475724E-01
   0.538958E-01   0.585387E-01   0.601849E-01   0.582043E-01   0.527538E-01
   0.446694E-01   0.351929E-01   0.256262E-01   0.170155E-01   0.995346E-02
   0.454038E-02   0.494545E-03  -0.264672E-02  -0.531555E-02  -0.776731E-02
  -0.100441E-01  -0.120471E-01  -0.136759E-01  -0.149648E-01  -0.161523E-01
  -0.176427E-01  -0.198650E-01  -0.230754E-01  -0.271794E-01  -0.316506E-01
  -0.355944E-01  -0.379596E-01  -0.378479E-01  -0.348303E-01  -0.291691E-01
  -0.218632E-01  -0.144833E-01  -0.882852E-02  -0.648824E-02  -0.843193E-02
  -0.147426E-01  -0.245747E-01  -0.363526E-01  -0.481575E-01  -0.581948E-01
  -0.652118E-01  -0.687506E-01  -0.691709E-01  -0.674446E-01   0.329211E-01
   0.312403E-01   0.329211E-01   0.375017E-01   0.437186E-01   0.498374E-01
   0.541004E-01   0.551644E-01   0.524131E-01   0.460644E-01   0.370561E-01
   0.267579E-01   0.166028E-01   0.774790E-02   0.856029E-03  -0.395440E-02
  -0.700053E-02  -0.882441E-02  -0.996429E-02  -0.107878E-01  -0.114365E-01
  -0.118854E-01  -0.120771E-01  -0.120627E-01  -0.120814E-01  -0.125352E-01
  -0.138584E-01  -0.163257E-01  -0.198725E-01  -0.240040E-01  -0.278454E-01
  -0.303391E-01  -0.305441E-01  -0.279510E-01  -0.227110E-01  -0.156984E-01
  -0.836909E-02  -0.244007E-02   0.528962E-03  -0.463279E-03  -0.559061E-02
  -0.141422E-01  -0.246965E-01  -0.354798E-01  -0.448067E-01  -0.514790E-01
  -0.550316E-01  -0.557613E-01  -0.545391E-01   0.250524E-01   0.233462E-01
   0.250524E-01   0.296980E-01   0.359888E-01   0.421478E-01   0.463738E-01
   0.472915E-01   0.442741E-01   0.375567E-01   0.281236E-01   0.174142E-01
   0.694412E-02  -0.204721E-02  -0.882879E-02  -0.132388E-01  -0.155808E-01
  -0.164124E-01  -0.163092E-01  -0.156873E-01  -0.147369E-01  -0.134734E-01
  -0.118697E-01  -0.100007E-01  -0.813253E-02  -0.670893E-02  -0.623021E-02
  -0.706423E-02  -0.925971E-02  -0.124382E-01  -0.158199E-01  -0.183938E-01
  -0.191953E-01  -0.176092E-01  -0.136047E-01  -0.781977E-02  -0.145640E-02
   0.399578E-02   0.713517E-02   0.701779E-02   0.341345E-02  -0.312806E-02
  -0.114217E-01  -0.199616E-01  -0.273133E-01  -0.324708E-01  -0.350739E-01
  -0.354304E-01  -0.343411E-01   0.159370E-01   0.141768E-01   0.159370E-01
   0.207380E-01   0.272664E-01   0.337151E-01   0.382436E-01   0.394337E-01
   0.366185E-01   0.300036E-01   0.205615E-01   0.974315E-02  -0.899840E-03
  -0.100715E-01  -0.169715E-01  -0.213662E-01  -0.234959E-01  -0.238707E-01
  -0.230382E-01  -0.214046E-01  -0.191635E-01  -0.163427E-01  -0.129330E-01
  -0.903633E-02  -0.496233E-02  -0.122500E-02   0.156890E-02   0.290637E-02
   0.256321E-02   0.733252E-03  -0.196498E-02  -0.462138E-02  -0.627699E-02
  -0.620631E-02  -0.415131E-02  -0.429720E-03   0.412365E-02   0.837225E-02
   0.111899E-01   0.117780E-01   0.989191E-02   0.590759E-02   0.708356E-03
  -0.457455E-02  -0.888717E-02  -0.115448E-01  -0.124020E-01  -0.118520E-01
  -0.106579E-01   0.876450E-02   0.692529E-02   0.876450E-02   0.137998E-01
   0.207072E-01   0.276570E-01   0.327696E-01   0.345696E-01   0.323185E-01
   0.261461E-01   0.169591E-01   0.616765E-02  -0.468022E-02  -0.142502E-01
  -0.216655E-01  -0.265900E-01  -0.291523E-01  -0.297585E-01  -0.288734E-01
  -0.268483E-01  -0.238495E-01  -0.199001E-01  -0.150044E-01  -0.929433E-02
  -0.312999E-02   0.289400E-02   0.805011E-02   0.116590E-01   0.132902E-01
   0.129124E-01   0.109351E-01   0.812055E-02   0.538502E-02   0.354866E-02
   0.311019E-02   0.411794E-02   0.617835E-02   0.859941E-02   0.106232E-01
   0.116725E-01   0.115319E-01   0.104053E-01   0.883176E-02   0.748882E-02
   0.694833E-02   0.746734E-02   0.888412E-02   0.106561E-01   0.120296E-01
   0.621025E-02   0.427760E-02   0.621025E-02   0.115258E-01   0.188968E-01
   0.264764E-01   0.323446E-01   0.349550E-01   0.334697E-01   0.279031E-01
   0.190511E-01   0.824233E-02  -0.300694E-02  -0.133326E-01  -0.217686E-01
  -0.278446E-01  -0.315343E-01  -0.330949E-01  -0.328706E-01  -0.311324E-01
  -0.280090E-01  -0.235203E-01  -0.176916E-01  -0.106912E-01  -0.293015E-02
   0.492399E-02   0.120363E-01   0.175746E-01   0.209090E-01   0.217772E-01
   0.203593E-01   0.172367E-01   0.132451E-01   0.926578E-02   0.601933E-02
   0.392321E-02   0.305206E-02   0.320535E-02   0.405069E-02   0.528715E-02
   0.676802E-02   0.853897E-02   0.107790E-01   0.136680E-01   0.172326E-01
   0.212319E-01   0.251335E-01   0.282006E-01   0.296707E-01   0.972911E-02
   0.770664E-02   0.972910E-02   0.153171E-01   0.231469E-01   0.313627E-01
   0.380062E-01   0.414531E-01   0.407481E-01   0.357631E-01   0.271528E-01
   0.161377E-01   0.418733E-02  -0.730393E-02  -0.172637E-01  -0.250588E-01
  -0.304747E-01  -0.335907E-01  -0.346130E-01  -0.337318E-01  -0.310512E-01
  -0.266111E-01  -0.204804E-01  -0.128770E-01  -0.425986E-02   0.465317E-02
   0.129584E-01   0.197178E-01   0.241470E-01   0.257846E-01   0.245924E-01
   0.209592E-01   0.156074E-01   0.943428E-02   0.333557E-02  -0.194049E-02
  -0.587280E-02  -0.817253E-02  -0.873104E-02  -0.754626E-02  -0.466705E-02
  -0.183257E-03   0.573398E-02   0.127616E-01   0.203621E-01   0.277696E-01
   0.340543E-01   0.382652E-01   0.396254E-01   0.191560E-01   0.170710E-01
   0.191560E-01   0.249390E-01   0.331114E-01   0.418227E-01   0.490892E-01
   0.532146E-01   0.531238E-01   0.485363E-01   0.399527E-01   0.284744E-01
   0.155203E-01   0.252166E-02  -0.932670E-02  -0.192073E-01  -0.266978E-01
  -0.316898E-01  -0.342574E-01  -0.345322E-01  -0.326315E-01  -0.286577E-01
  -0.227614E-01  -0.152318E-01  -0.657205E-02   0.248169E-02   0.110148E-01
   0.180579E-01   0.227500E-01   0.244975E-01   0.230872E-01   0.187271E-01
   0.120055E-01   0.378706E-02  -0.492440E-02  -0.131222E-01  -0.199043E-01
  -0.245417E-01  -0.265122E-01  -0.255155E-01  -0.214886E-01  -0.146301E-01
  -0.542926E-02   0.531914E-02   0.165390E-01   0.269582E-01   0.352611E-01
   0.402902E-01   0.412613E-01   0.327133E-01   0.306185E-01   0.327133E-01
   0.385396E-01   0.468222E-01   0.557415E-01   0.633158E-01   0.678010E-01
   0.680193E-01   0.635480E-01   0.547375E-01   0.425721E-01   0.284238E-01
   0.137678E-01  -0.688350E-04  -0.120753E-01  -0.216192E-01  -0.284140E-01
  -0.324278E-01  -0.337765E-01  -0.326450E-01  -0.292564E-01  -0.238921E-01
  -0.169413E-01  -0.894981E-02  -0.636347E-03   0.714150E-02   0.134744E-01
   0.175250E-01   0.186604E-01   0.165631E-01   0.112954E-01   0.330635E-02
  -0.661648E-02  -0.174373E-01  -0.279859E-01  -0.370784E-01  -0.436338E-01
  -0.467817E-01  -0.459594E-01  -0.409955E-01  -0.321716E-01  -0.202468E-01
  -0.642591E-02   0.774158E-02   0.205374E-01   0.303084E-01   0.357245E-01
   0.360123E-01   0.474232E-01   0.453937E-01   0.474232E-01   0.530768E-01
   0.611393E-01   0.698614E-01   0.773077E-01   0.817302E-01   0.818862E-01
   0.772384E-01   0.680053E-01   0.550644E-01   0.397452E-01   0.235677E-01
   0.798883E-02  -0.579453E-02  -0.169550E-01  -0.250553E-01  -0.299977E-01
  -0.319363E-01  -0.311859E-01  -0.281529E-01  -0.233026E-01  -0.171559E-01
  -0.103025E-01  -0.341036E-02   0.278762E-02   0.753614E-02   0.101296E-01
   0.100020E-01   0.681776E-02   0.547553E-03  -0.848758E-02  -0.196111E-01
  -0.318294E-01  -0.439125E-01  -0.545122E-01  -0.623095E-01  -0.661799E-01
  -0.653595E-01  -0.595890E-01  -0.492121E-01  -0.352000E-01  -0.190843E-01
  -0.279192E-02   0.116066E-01   0.221994E-01   0.275389E-01   0.268892E-01
   0.598226E-01   0.579477E-01   0.598226E-01   0.650484E-01   0.725044E-01
   0.805628E-01   0.873959E-01   0.913126E-01   0.910586E-01   0.860235E-01
   0.763198E-01   0.627293E-01   0.465370E-01   0.292966E-01   0.125755E-01
  -0.226840E-02  -0.142442E-01  -0.228017E-01  -0.278233E-01  -0.295537E-01
  -0.284937E-01  -0.252882E-01  -0.206316E-01  -0.152051E-01  -0.964631E-02
  -0.454591E-02  -0.456088E-03   0.210405E-02   0.265912E-02   0.811174E-03
  -0.370362E-02  -0.109439E-01  -0.206921E-01  -0.324021E-01  -0.451850E-01
  -0.578490E-01  -0.690011E-01  -0.772083E-01  -0.812009E-01  -0.800909E-01
  -0.735653E-01  -0.620153E-01  -0.465641E-01  -0.289746E-01  -0.114353E-01
   0.374721E-02   0.145030E-01   0.193363E-01   0.175805E-01   0.668051E-01
   0.651753E-01   0.668051E-01   0.713452E-01   0.778101E-01   0.847538E-01
   0.905268E-01   0.935666E-01   0.926700E-01   0.871993E-01   0.771865E-01
   0.633218E-01   0.468320E-01   0.292751E-01   0.122917E-01  -0.264135E-02
  -0.144120E-01  -0.223983E-01  -0.265024E-01  -0.270970E-01  -0.249047E-01
  -0.208414E-01  -0.158584E-01  -0.108145E-01  -0.639861E-02  -0.310951E-02
  -0.128276E-02  -0.114543E-02  -0.287105E-02  -0.661008E-02  -0.124792E-01
  -0.205068E-01  -0.305471E-01  -0.421887E-01  -0.546914E-01  -0.669815E-01
  -0.777269E-01  -0.854963E-01  -0.889833E-01  -0.872576E-01  -0.799934E-01
  -0.676208E-01  -0.513576E-01  -0.330991E-01  -0.151730E-01   0.623823E-05
   0.103213E-01   0.143053E-01   0.113928E-01   0.663810E-01   0.650741E-01
   0.663810E-01   0.700167E-01   0.751721E-01   0.806451E-01   0.850368E-01
   0.869854E-01   0.853999E-01   0.796565E-01   0.697238E-01   0.561916E-01
   0.401967E-01   0.232546E-01   0.702400E-02  -0.695355E-02  -0.174920E-01
  -0.239328E-01  -0.262197E-01  -0.248639E-01  -0.208128E-01  -0.152521E-01
  -0.938838E-02  -0.425824E-02  -0.602318E-03   0.117483E-02   0.962867E-03
  -0.115418E-02  -0.501693E-02  -0.104868E-01  -0.174864E-01  -0.259699E-01
  -0.358326E-01  -0.467903E-01  -0.582727E-01  -0.693764E-01  -0.789085E-01
  -0.855328E-01  -0.879979E-01  -0.854055E-01  -0.774567E-01  -0.646158E-01
  -0.481431E-01  -0.299735E-01  -0.124539E-01   0.201924E-02   0.113928E-01
   0.143053E-01   0.103213E-01   0.581732E-01   0.572411E-01   0.581732E-01
   0.607620E-01   0.644121E-01   0.682200E-01   0.711014E-01   0.719569E-01
   0.698567E-01   0.642194E-01   0.549510E-01   0.425158E-01   0.279123E-01
   0.125501E-01  -0.196171E-02  -0.140776E-01  -0.225813E-01  -0.267989E-01
  -0.267121E-01  -0.229466E-01  -0.166361E-01  -0.919481E-02  -0.204870E-02
   0.361047E-02   0.699589E-02   0.778698E-02   0.607811E-02   0.224124E-02
  -0.324890E-02  -0.997077E-02  -0.176455E-01  -0.261351E-01  -0.353543E-01
  -0.451300E-01  -0.550611E-01  -0.644345E-01  -0.722384E-01  -0.772900E-01
  -0.784573E-01  -0.749285E-01  -0.664627E-01  -0.535544E-01  -0.374621E-01
  -0.200790E-01  -0.366438E-02   0.951803E-02   0.175805E-01   0.193363E-01
   0.145030E-01   0.435267E-01   0.429864E-01   0.435267E-01   0.450274E-01
   0.471341E-01   0.492818E-01   0.507461E-01   0.507314E-01   0.484982E-01
   0.435154E-01   0.356108E-01   0.250818E-01   0.127271E-01  -0.222984E-03
  -0.122816E-01  -0.219584E-01  -0.280418E-01  -0.298442E-01  -0.273543E-01
  -0.212514E-01  -0.127775E-01  -0.349251E-02   0.502822E-02   0.114835E-01
   0.150538E-01   0.154825E-01   0.130212E-01   0.826614E-02   0.194113E-02
  -0.530518E-02  -0.130287E-01  -0.210124E-01  -0.291837E-01  -0.374618E-01
  -0.455943E-01  -0.530462E-01  -0.589895E-01  -0.624130E-01  -0.623319E-01
  -0.580497E-01  -0.494000E-01  -0.369011E-01  -0.217738E-01  -0.580494E-02
   0.892025E-02   0.203644E-01   0.268893E-01   0.275389E-01   0.221994E-01
   0.252083E-01   0.250390E-01   0.252083E-01   0.256878E-01   0.263769E-01
   0.270677E-01   0.274151E-01   0.269420E-01   0.251029E-01   0.214049E-01
   0.155658E-01   0.766451E-02  -0.176642E-02  -0.117494E-01  -0.209886E-01
  -0.280999E-01  -0.318968E-01  -0.316619E-01  -0.273344E-01  -0.195580E-01
  -0.957219E-02   0.103090E-02   0.106250E-01   0.178649E-01   0.219195E-01
   0.225706E-01   0.201599E-01   0.154121E-01   0.919397E-02   0.228262E-02
  -0.478829E-02  -0.117666E-01  -0.186024E-01  -0.252896E-01  -0.316896E-01
  -0.374057E-01  -0.417601E-01  -0.438912E-01  -0.429533E-01  -0.383648E-01
  -0.300333E-01  -0.184911E-01  -0.489491E-02   0.911996E-02   0.217030E-01
   0.311101E-01   0.360123E-01   0.357245E-01   0.303084E-01   0.677152E-02
   0.691878E-02   0.677152E-02   0.639166E-02   0.592855E-02   0.552472E-02
   0.520441E-02   0.479521E-02   0.392472E-02   0.210880E-02  -0.108547E-02
  -0.584917E-02  -0.119767E-01  -0.188055E-01  -0.252861E-01  -0.301768E-01
  -0.323231E-01  -0.309472E-01  -0.258687E-01  -0.175912E-01  -0.722563E-02
   0.373330E-02   0.137213E-01   0.214260E-01   0.260331E-01   0.273360E-01
   0.256904E-01   0.218372E-01   0.166557E-01   0.109258E-01   0.516764E-02
  -0.397864E-03  -0.576885E-02  -0.110000E-01  -0.160235E-01  -0.205220E-01
  -0.239056E-01  -0.254091E-01  -0.242858E-01  -0.200431E-01  -0.126469E-01
  -0.263095E-02   0.892786E-02   0.205699E-01   0.307110E-01   0.379369E-01
   0.412613E-01   0.402902E-01   0.352610E-01  -0.825881E-02  -0.787332E-02
  -0.825881E-02  -0.927039E-02  -0.105300E-01  -0.115764E-01  -0.120536E-01
  -0.118699E-01  -0.112641E-01  -0.107509E-01  -0.109532E-01  -0.123725E-01
  -0.151718E-01  -0.190443E-01  -0.232202E-01  -0.266193E-01  -0.281143E-01
  -0.268314E-01  -0.224012E-01  -0.150877E-01  -0.575347E-02   0.432905E-02
   0.137678E-01   0.213611E-01   0.263425E-01   0.284955E-01   0.281178E-01
   0.258551E-01   0.224677E-01   0.186060E-01   0.146651E-01   0.107577E-01
   0.680403E-02   0.269772E-02  -0.151950E-02  -0.554187E-02  -0.879071E-02
  -0.105236E-01  -0.100326E-01  -0.687108E-02  -0.103758E-02   0.694510E-02
   0.160846E-01   0.250988E-01   0.326730E-01   0.377279E-01   0.396254E-01
   0.382652E-01   0.340543E-01  -0.171852E-01  -0.166508E-01  -0.171852E-01
  -0.185733E-01  -0.202450E-01  -0.214734E-01  -0.216322E-01  -0.204244E-01
  -0.180066E-01  -0.149623E-01  -0.121308E-01  -0.103418E-01  -0.101386E-01
  -0.115796E-01  -0.141816E-01  -0.170263E-01  -0.190027E-01  -0.191114E-01
  -0.167428E-01  -0.118471E-01  -0.494745E-02   0.300344E-02   0.108752E-01
   0.176436E-01   0.226202E-01   0.255666E-01   0.266671E-01   0.263824E-01
   0.252428E-01   0.236553E-01   0.217897E-01   0.195796E-01   0.168300E-01
   0.133881E-01   0.930942E-02   0.495291E-02   0.963128E-03  -0.186347E-02
  -0.279126E-02  -0.137109E-02   0.239428E-02   0.800129E-02   0.145343E-01
   0.208700E-01   0.259403E-01   0.289769E-01   0.296707E-01   0.282005E-01
   0.251335E-01  -0.187292E-01  -0.181333E-01  -0.187292E-01  -0.202490E-01
  -0.219786E-01  -0.229950E-01  -0.224776E-01  -0.199949E-01  -0.156725E-01
  -0.101911E-01  -0.461046E-02  -0.735073E-04   0.252067E-02   0.277523E-02
   0.909293E-03  -0.230541E-02  -0.576241E-02  -0.832473E-02  -0.912358E-02
  -0.776485E-02  -0.438905E-02   0.422450E-03   0.585411E-02   0.111030E-01
   0.155850E-01   0.190398E-01   0.215108E-01   0.232209E-01   0.244010E-01
   0.251397E-01   0.253136E-01   0.246266E-01   0.227436E-01   0.194690E-01
   0.149019E-01   0.950478E-02   0.405046E-02  -0.546242E-03  -0.346501E-02
  -0.421201E-02  -0.277215E-02   0.370929E-03   0.435868E-02   0.819140E-02
   0.110023E-01   0.122886E-01   0.120296E-01   0.106560E-01   0.888409E-02
  -0.132783E-01  -0.126962E-01  -0.132783E-01  -0.147243E-01  -0.162312E-01
  -0.167580E-01  -0.153744E-01  -0.115853E-01  -0.553042E-02   0.200231E-02
   0.975678E-02   0.163273E-01   0.205229E-01   0.216711E-01   0.197762E-01
   0.154922E-01   0.992663E-02   0.434188E-02  -0.156418E-03  -0.285339E-02
  -0.352364E-02  -0.238239E-02   0.760648E-04   0.328505E-02   0.678224E-02
   0.102994E-01   0.137446E-01   0.170983E-01   0.202775E-01   0.230311E-01
   0.249203E-01   0.254015E-01   0.239903E-01   0.204512E-01   0.149430E-01
   0.805901E-02   0.735483E-03  -0.595653E-02  -0.110775E-01  -0.140642E-01
  -0.148739E-01  -0.139797E-01  -0.122120E-01  -0.104936E-01  -0.954822E-02
  -0.967437E-02  -0.106579E-01  -0.118520E-01  -0.124021E-01  -0.273576E-02
  -0.222506E-02  -0.273577E-02  -0.395569E-02  -0.505117E-02  -0.494403E-02
  -0.267759E-02   0.224054E-02   0.962429E-02   0.185894E-01   0.277357E-01
   0.354783E-01   0.404328E-01   0.417450E-01   0.392755E-01   0.335972E-01
   0.258165E-01   0.172823E-01   0.927192E-02   0.274292E-02  -0.179044E-02
  -0.424080E-02  -0.482321E-02  -0.388500E-02  -0.175975E-02   0.130277E-02
   0.511457E-02   0.945852E-02   0.139813E-01   0.181305E-01   0.211812E-01
   0.223617E-01   0.210487E-01   0.169706E-01   0.103455E-01   0.189642E-02
  -0.727660E-02  -0.159437E-01  -0.230427E-01  -0.279400E-01  -0.305717E-01
  -0.314186E-01  -0.313174E-01  -0.311640E-01  -0.316013E-01  -0.327903E-01
  -0.343411E-01  -0.354305E-01  -0.350740E-01   0.998366E-02   0.103827E-01
   0.998366E-02   0.908992E-02   0.850949E-02   0.928044E-02   0.123081E-01
   0.180255E-01   0.261825E-01   0.358274E-01   0.454906E-01   0.535165E-01
   0.584499E-01   0.593692E-01   0.560770E-01   0.491053E-01   0.395483E-01
   0.287807E-01   0.181516E-01   0.873831E-02   0.121739E-02  -0.413383E-02
  -0.733486E-02  -0.855925E-02  -0.801598E-02  -0.590155E-02  -0.243372E-02
   0.205975E-02   0.705076E-02   0.117771E-01   0.153047E-01   0.166886E-01
   0.151960E-01   0.105230E-01   0.293044E-02  -0.675883E-02  -0.173172E-01
  -0.273911E-01  -0.358255E-01  -0.419406E-01  -0.456730E-01  -0.475356E-01
  -0.484040E-01  -0.491927E-01  -0.505200E-01  -0.524717E-01  -0.545391E-01
  -0.557613E-01  -0.550316E-01   0.216814E-01   0.219419E-01   0.216814E-01
   0.211755E-01   0.211551E-01   0.225482E-01   0.261408E-01   0.322613E-01
   0.405888E-01   0.501455E-01   0.594784E-01   0.669803E-01   0.712579E-01
   0.714442E-01   0.673731E-01   0.595770E-01   0.491204E-01   0.373307E-01
   0.255096E-01   0.147063E-01   0.560326E-02  -0.147497E-02  -0.646372E-02
  -0.942902E-02  -0.104697E-01  -0.969201E-02  -0.726174E-02  -0.350342E-02
   0.101035E-02   0.543661E-02   0.874370E-02   0.989490E-02   0.809127E-02
   0.300109E-02  -0.510240E-02  -0.153519E-01  -0.264598E-01  -0.370162E-01
  -0.458322E-01  -0.522269E-01  -0.561692E-01  -0.582291E-01  -0.593460E-01
  -0.604843E-01  -0.622802E-01  -0.647931E-01  -0.674446E-01  -0.691709E-01
  -0.687506E-01   0.296472E-01   0.297498E-01   0.296472E-01   0.295708E-01
   0.301301E-01   0.320841E-01   0.360425E-01   0.421940E-01   0.501478E-01
   0.589432E-01   0.672290E-01   0.735606E-01   0.767316E-01   0.760450E-01
   0.714504E-01   0.635175E-01   0.532634E-01   0.418958E-01   0.305508E-01
   0.201006E-01   0.110746E-01   0.369541E-02  -0.200794E-02  -0.606979E-02
  -0.850177E-02  -0.928776E-02  -0.846008E-02  -0.622014E-02  -0.304366E-02
   0.289558E-03   0.277756E-02   0.338621E-02   0.130130E-02  -0.383307E-02
  -0.117702E-01  -0.216696E-01  -0.322715E-01  -0.421996E-01  -0.503082E-01
  -0.559717E-01  -0.592274E-01  -0.607204E-01  -0.614650E-01  -0.624880E-01
  -0.644644E-01  -0.674591E-01  -0.708597E-01  -0.735301E-01  -0.741448E-01
   0.322866E-01   0.322148E-01   0.322866E-01   0.326766E-01   0.338379E-01
   0.363136E-01   0.404934E-01   0.463994E-01   0.535735E-01   0.611103E-01
   0.678299E-01   0.725444E-01   0.743374E-01   0.727760E-01   0.679950E-01
   0.606327E-01   0.516459E-01   0.420638E-01   0.327600E-01   0.243061E-01
   0.169433E-01   0.106624E-01   0.534877E-02   0.926577E-03  -0.255736E-02
  -0.494518E-02  -0.607019E-02  -0.590769E-02  -0.470961E-02  -0.305932E-02
  -0.180795E-02  -0.189502E-02  -0.409950E-02  -0.879760E-02  -0.158098E-01
  -0.243969E-01  -0.334211E-01  -0.416348E-01  -0.480173E-01  -0.520566E-01
  -0.538878E-01  -0.542386E-01  -0.541909E-01  -0.548249E-01  -0.568533E-01
  -0.603583E-01  -0.647173E-01  -0.687484E-01  -0.710388E-01   0.294563E-01
   0.291946E-01   0.294563E-01   0.303502E-01   0.321489E-01   0.351472E-01
   0.394845E-01   0.449979E-01   0.511631E-01   0.571540E-01   0.620091E-01
   0.648591E-01   0.651453E-01   0.627619E-01   0.580756E-01   0.518171E-01
   0.448771E-01   0.380733E-01   0.319572E-01   0.267222E-01   0.222329E-01
   0.181598E-01   0.141654E-01   0.100734E-01   0.595713E-02   0.211715E-02
  -0.104566E-02  -0.321437E-02  -0.432815E-02  -0.467442E-02  -0.485836E-02
  -0.564922E-02  -0.774661E-02  -0.115417E-01  -0.169553E-01  -0.234139E-01
  -0.299842E-01  -0.356323E-01  -0.395337E-01  -0.413366E-01  -0.412925E-01
  -0.402038E-01  -0.391952E-01  -0.393716E-01  -0.414628E-01  -0.455640E-01
  -0.510557E-01  -0.567358E-01  -0.611317E-01   0.224335E-01   0.219703E-01
   0.224335E-01   0.238618E-01   0.263354E-01   0.298850E-01   0.343845E-01
   0.394761E-01   0.445688E-01   0.489249E-01   0.518193E-01   0.527256E-01
   0.514696E-01   0.482969E-01   0.438259E-01   0.388913E-01   0.343229E-01
   0.307220E-01   0.283067E-01   0.268718E-01   0.258781E-01   0.246423E-01
   0.225672E-01   0.193381E-01   0.150230E-01   0.100445E-01   0.503320E-02
   0.613781E-03  -0.280564E-02  -0.516761E-02  -0.677663E-02  -0.818205E-02
  -0.997047E-02  -0.125383E-01  -0.159236E-01  -0.197598E-01  -0.233740E-01
  -0.260043E-01  -0.270709E-01  -0.264096E-01  -0.243897E-01  -0.218658E-01
  -0.199673E-01  -0.197819E-01  -0.220235E-01  -0.267856E-01  -0.334607E-01
  -0.408551E-01  -0.474751E-01   0.135380E-01   0.128716E-01   0.135380E-01
   0.155058E-01   0.186643E-01   0.227827E-01   0.274717E-01   0.321807E-01
   0.362513E-01   0.390307E-01   0.400221E-01   0.390290E-01   0.362462E-01
   0.322557E-01   0.279171E-01   0.241683E-01   0.217887E-01   0.211878E-01
   0.222842E-01   0.245139E-01   0.269706E-01   0.286436E-01   0.286843E-01
   0.266291E-01   0.225109E-01   0.168320E-01   0.104071E-01   0.412838E-02
  -0.127545E-02  -0.541102E-02  -0.827448E-02  -0.101761E-01  -0.115671E-01
  -0.128317E-01  -0.141198E-01  -0.152792E-01  -0.159156E-01  -0.155614E-01
  -0.138971E-01  -0.109495E-01  -0.719020E-02  -0.349261E-02  -0.946400E-03
  -0.575858E-03  -0.304285E-02  -0.842395E-02  -0.161329E-01  -0.250191E-01
  -0.336200E-01   0.551088E-02   0.465787E-02   0.551088E-02   0.797453E-02
   0.117626E-01   0.164042E-01   0.212693E-01   0.256314E-01   0.287700E-01
   0.301069E-01   0.293454E-01   0.265765E-01   0.223119E-01   0.174192E-01
   0.129595E-01   0.995664E-02   0.915175E-02   0.108064E-01   0.146117E-01
   0.197339E-01   0.249926E-01   0.291288E-01   0.310953E-01   0.302946E-01
   0.267007E-01   0.208365E-01   0.136184E-01   0.611540E-02  -0.706821E-03
  -0.618318E-02  -0.100389E-01  -0.123554E-01  -0.134356E-01  -0.136251E-01
  -0.131533E-01  -0.120529E-01  -0.101841E-01  -0.735396E-02  -0.348635E-02
   0.122343E-02   0.623075E-02   0.106807E-01   0.135662E-01   0.139665E-01
   0.113007E-01   0.551821E-02  -0.283249E-02  -0.126859E-01  -0.226736E-01
   0.812382E-03  -0.186680E-03   0.812383E-03   0.366033E-02   0.792421E-02
   0.129335E-01   0.178610E-01   0.218388E-01   0.241014E-01   0.241357E-01
   0.218082E-01   0.174355E-01   0.117689E-01   0.588228E-02   0.973574E-03
  -0.188253E-02  -0.197726E-02   0.854267E-03   0.616801E-02   0.129820E-01
   0.199724E-01   0.257511E-01   0.291589E-01   0.295029E-01   0.266820E-01
   0.211727E-01   0.138866E-01   0.594181E-02  -0.158562E-02  -0.786623E-02
  -0.124280E-01  -0.151567E-01  -0.162023E-01  -0.158348E-01  -0.143071E-01
  -0.117719E-01  -0.828064E-02  -0.385866E-02   0.137566E-02   0.709984E-02
   0.127338E-01   0.174766E-01   0.204359E-01   0.208208E-01   0.181454E-01
   0.123822E-01   0.401595E-02  -0.602181E-02  -0.165262E-01   0.101534E-02
  -0.629601E-04   0.101534E-02   0.406139E-02   0.853523E-02   0.136240E-01
   0.183653E-01   0.218038E-01   0.231602E-01   0.219870E-01   0.182787E-01
   0.125099E-01   0.558163E-02  -0.132231E-02  -0.695077E-02  -0.102310E-01
  -0.104940E-01  -0.762713E-02  -0.211596E-02   0.503950E-02   0.125189E-01
   0.189440E-01   0.231504E-01   0.244064E-01   0.225309E-01   0.178893E-01
   0.112741E-01   0.370974E-02  -0.376710E-02  -0.102943E-01  -0.152985E-01
  -0.185187E-01  -0.199514E-01  -0.197488E-01  -0.181134E-01  -0.152283E-01
  -0.112438E-01  -0.631957E-02  -0.699012E-03   0.522191E-02   0.108667E-01
   0.155152E-01   0.184070E-01   0.188887E-01   0.165661E-01   0.114171E-01
   0.382920E-02  -0.545198E-02  -0.154533E-01   0.644329E-02   0.537441E-02
   0.644329E-02   0.943809E-02   0.137588E-01   0.185183E-01   0.226956E-01
   0.253167E-01   0.256362E-01   0.232863E-01   0.183657E-01   0.114455E-01
   0.348845E-02  -0.431279E-02  -0.107478E-01  -0.148136E-01  -0.159064E-01
  -0.139406E-01  -0.936733E-02  -0.308802E-02   0.371944E-02   0.982468E-02
   0.141707E-01   0.160542E-01   0.152236E-01   0.118823E-01   0.660171E-02
   0.175614E-03  -0.654615E-02  -0.128041E-01  -0.180254E-01  -0.218583E-01
  -0.241503E-01  -0.248927E-01  -0.241590E-01  -0.220629E-01  -0.187491E-01
  -0.144156E-01  -0.935262E-02  -0.397339E-02   0.118325E-02   0.549349E-02
   0.832964E-02   0.916561E-02   0.768000E-02   0.382838E-02  -0.213638E-02
  -0.970270E-02  -0.181879E-01   0.161347E-01   0.151750E-01   0.161347E-01
   0.187963E-01   0.225479E-01   0.264997E-01   0.296536E-01   0.310949E-01
   0.301710E-01   0.266234E-01   0.206465E-01   0.128639E-01   0.422410E-02
  -0.416406E-02  -0.112251E-01  -0.161029E-01  -0.183036E-01  -0.177701E-01
  -0.148747E-01  -0.103358E-01  -0.507792E-02  -0.654173E-04   0.385666E-02
   0.608459E-02   0.632176E-02   0.458291E-02   0.114498E-02  -0.353645E-02
  -0.892198E-02  -0.144729E-01  -0.197110E-01  -0.242487E-01  -0.277943E-01
  -0.301447E-01  -0.311751E-01  -0.308389E-01  -0.291773E-01  -0.263361E-01
  -0.225792E-01  -0.182878E-01  -0.139379E-01  -0.100529E-01  -0.713942E-02
  -0.561830E-02  -0.576569E-02  -0.767867E-02  -0.112720E-01  -0.163043E-01
  -0.224247E-01   0.281305E-01   0.273750E-01   0.281305E-01   0.301885E-01
   0.329691E-01   0.356444E-01   0.373157E-01   0.372032E-01   0.348104E-01
   0.300270E-01   0.231530E-01   0.148405E-01   0.597092E-02  -0.250553E-02
  -0.973189E-02  -0.150774E-01  -0.182177E-01  -0.191536E-01  -0.181725E-01
  -0.157688E-01  -0.125446E-01  -0.911341E-02  -0.602370E-02  -0.371019E-02
  -0.247391E-02  -0.248360E-02  -0.378862E-02  -0.633398E-02  -0.997197E-02
  -0.144699E-01  -0.195178E-01  -0.247419E-01  -0.297297E-01  -0.340675E-01
  -0.373883E-01  -0.394204E-01  -0.400292E-01  -0.392396E-01  -0.372342E-01
  -0.343268E-01  -0.309155E-01  -0.274273E-01  -0.242654E-01  -0.217691E-01
  -0.201952E-01  -0.197165E-01  -0.204347E-01  -0.223953E-01  -0.255955E-01
   0.399979E-01   0.395202E-01   0.399979E-01   0.412433E-01   0.427399E-01
   0.437709E-01   0.435958E-01   0.416319E-01   0.375945E-01   0.315643E-01
   0.239686E-01   0.154864E-01   0.690533E-02  -0.103101E-02  -0.774762E-02
  -0.129089E-01  -0.164258E-01  -0.184096E-01  -0.190935E-01  -0.187525E-01
  -0.176447E-01  -0.159896E-01  -0.139813E-01  -0.118243E-01  -0.976989E-02
  -0.813240E-02  -0.727174E-02  -0.754144E-02  -0.921404E-02  -0.124050E-01
  -0.170191E-01  -0.227379E-01  -0.290559E-01  -0.353596E-01  -0.410307E-01
  -0.455497E-01  -0.485734E-01  -0.499719E-01  -0.498184E-01  -0.483415E-01
  -0.458570E-01  -0.427020E-01  -0.391896E-01  -0.355943E-01  -0.321657E-01
  -0.291585E-01  -0.268590E-01  -0.255908E-01  -0.256875E-01   0.494495E-01
   0.492865E-01   0.494495E-01   0.497768E-01   0.498309E-01   0.490306E-01
   0.468262E-01   0.428687E-01   0.371235E-01   0.298976E-01   0.217737E-01
   0.134735E-01   0.569162E-02  -0.105241E-02  -0.650076E-02  -0.106636E-01
  -0.137486E-01  -0.160415E-01  -0.177803E-01  -0.190654E-01  -0.198352E-01
  -0.199138E-01  -0.191148E-01  -0.173645E-01  -0.148026E-01  -0.118220E-01
  -0.903230E-02  -0.714894E-02  -0.683841E-02  -0.856047E-02  -0.124511E-01
  -0.182783E-01  -0.254828E-01  -0.332905E-01  -0.408660E-01  -0.474661E-01
  -0.525544E-01  -0.558535E-01  -0.573302E-01  -0.571297E-01  -0.554877E-01
  -0.526552E-01  -0.488582E-01  -0.443048E-01  -0.392294E-01  -0.339497E-01
  -0.289082E-01  -0.246702E-01  -0.218667E-01   0.548930E-01   0.550365E-01
   0.548930E-01   0.543253E-01   0.529718E-01   0.503834E-01   0.462003E-01
   0.403116E-01   0.329447E-01   0.246519E-01   0.161967E-01   0.837130E-02
   0.180081E-02  -0.320502E-02  -0.670789E-02  -0.908669E-02  -0.108898E-01
  -0.126398E-01  -0.146530E-01  -0.169285E-01  -0.191459E-01  -0.207717E-01
  -0.212446E-01  -0.201833E-01  -0.175536E-01  -0.137418E-01  -0.951043E-02
  -0.584404E-02  -0.372817E-02  -0.392016E-02  -0.677411E-02  -0.121648E-01
  -0.195268E-01  -0.279912E-01  -0.365792E-01  -0.443954E-01  -0.507722E-01
  -0.553327E-01  -0.579705E-01  -0.587663E-01  -0.578833E-01  -0.554827E-01
  -0.516908E-01  -0.466267E-01  -0.404757E-01  -0.335742E-01  -0.264663E-01
  -0.198977E-01  -0.147343E-01   0.557741E-01   0.561706E-01   0.557742E-01
   0.544644E-01   0.519342E-01   0.478357E-01   0.419647E-01   0.344183E-01
   0.256666E-01   0.165044E-01   0.789094E-02   0.719700E-03  -0.441207E-02
  -0.736285E-02  -0.848244E-02  -0.850756E-02  -0.834428E-02  -0.879910E-02
  -0.103379E-01  -0.129454E-01  -0.161284E-01  -0.190641E-01  -0.208522E-01
  -0.207974E-01  -0.186402E-01  -0.146694E-01  -0.968402E-02  -0.481403E-02
  -0.125278E-02   0.259455E-04  -0.151097E-02  -0.585246E-02  -0.124772E-01
  -0.205059E-01  -0.289196E-01  -0.367789E-01  -0.433842E-01  -0.483410E-01
  -0.515269E-01  -0.529914E-01  -0.528345E-01  -0.511170E-01  -0.478372E-01
  -0.429820E-01  -0.366317E-01  -0.290747E-01  -0.208816E-01  -0.128997E-01
  -0.615234E-02   0.526338E-01   0.531928E-01   0.526338E-01   0.508406E-01
   0.475251E-01   0.423879E-01   0.353183E-01   0.265610E-01   0.167801E-01
   0.698542E-02  -0.166876E-02  -0.816037E-02  -0.118702E-01  -0.127622E-01
  -0.114125E-01  -0.887001E-02  -0.638182E-02  -0.505773E-02  -0.556960E-02
  -0.797159E-02  -0.116945E-01  -0.157161E-01  -0.188601E-01  -0.201367E-01
  -0.190304E-01  -0.156527E-01  -0.107215E-01  -0.537674E-02  -0.888648E-03
   0.165672E-02   0.160743E-02  -0.113202E-02  -0.612961E-02  -0.125837E-01
  -0.195520E-01  -0.261790E-01  -0.318547E-01  -0.362681E-01  -0.393547E-01
  -0.411744E-01  -0.417751E-01  -0.411011E-01  -0.389841E-01  -0.352227E-01
  -0.297225E-01  -0.226442E-01  -0.144996E-01  -0.615113E-02   0.130192E-02
   0.468772E-01   0.474872E-01   0.468772E-01   0.449204E-01   0.413054E-01
   0.357158E-01   0.280560E-01   0.186371E-01   0.824587E-02  -0.194246E-02
  -0.105971E-01  -0.165507E-01  -0.191124E-01  -0.182773E-01  -0.147633E-01
  -0.985504E-02  -0.508850E-02  -0.186278E-02  -0.108468E-02  -0.294615E-02
  -0.689625E-02  -0.118140E-01  -0.163311E-01  -0.192117E-01  -0.196826E-01
  -0.176238E-01  -0.135728E-01  -0.855193E-02  -0.377552E-02  -0.327881E-03
   0.109571E-02   0.317414E-03  -0.234963E-02  -0.625845E-02  -0.106542E-01
  -0.148911E-01  -0.185725E-01  -0.215771E-01  -0.239767E-01  -0.258869E-01
  -0.273165E-01  -0.280775E-01  -0.277948E-01  -0.260206E-01  -0.224145E-01
  -0.169300E-01  -0.993711E-02  -0.223156E-02   0.508631E-02   0.403304E-01
   0.408779E-01   0.403304E-01   0.385368E-01   0.351202E-01   0.296828E-01
   0.220629E-01   0.125493E-01   0.196835E-02  -0.840457E-02  -0.170981E-01
  -0.227982E-01  -0.247011E-01  -0.227581E-01  -0.177332E-01  -0.110466E-01
  -0.444068E-02   0.445356E-03   0.247372E-02   0.127220E-02  -0.270697E-02
  -0.834494E-02  -0.141807E-01  -0.188073E-01  -0.212267E-01  -0.210697E-01
  -0.186280E-01  -0.147047E-01  -0.103403E-01  -0.650650E-02  -0.385807E-02
  -0.261338E-02  -0.258432E-02  -0.332959E-02  -0.436671E-02  -0.536373E-02
  -0.624363E-02  -0.716937E-02  -0.842073E-02  -0.102139E-01  -0.125345E-01
  -0.150522E-01  -0.171542E-01  -0.180986E-01  -0.172399E-01  -0.142586E-01
  -0.931433E-02  -0.307009E-02   0.343201E-02   0.347126E-01   0.351005E-01
   0.347126E-01   0.333620E-01   0.305748E-01   0.258192E-01   0.187978E-01
   0.969672E-02  -0.701073E-03  -0.110930E-01  -0.199172E-01  -0.257288E-01
  -0.275869E-01  -0.253344E-01  -0.196856E-01  -0.120863E-01  -0.437950E-02
   0.163486E-02   0.462591E-02   0.402983E-02   0.142223E-03  -0.601184E-02
  -0.129842E-01  -0.192932E-01  -0.237835E-01  -0.258614E-01  -0.255503E-01
  -0.233713E-01  -0.201025E-01  -0.165062E-01  -0.131125E-01  -0.101230E-01
  -0.745270E-02  -0.488070E-02  -0.224211E-02   0.416128E-03   0.277862E-02
   0.432942E-02   0.452425E-02   0.300763E-02  -0.203056E-03  -0.463686E-02
  -0.942996E-02  -0.135200E-01  -0.159215E-01  -0.160000E-01  -0.136610E-01
  -0.939177E-02  -0.413891E-02   0.311689E-01   0.313314E-01   0.311689E-01
   0.304541E-01   0.285996E-01   0.249101E-01   0.189070E-01   0.106133E-01
   0.697841E-03  -0.958137E-02  -0.186317E-01  -0.249118E-01  -0.273407E-01
  -0.256091E-01  -0.202993E-01  -0.127742E-01  -0.486166E-02   0.157908E-02
   0.509191E-02   0.494217E-02   0.123907E-02  -0.515976E-02  -0.129210E-01
  -0.205974E-01  -0.269722E-01  -0.312918E-01  -0.333353E-01  -0.333243E-01
  -0.317233E-01  -0.290140E-01  -0.255251E-01  -0.213736E-01  -0.165295E-01
  -0.109675E-01  -0.483872E-02   0.141393E-02   0.705389E-02   0.111783E-01
   0.129447E-01   0.118290E-01   0.782805E-02   0.153687E-02  -0.593882E-02
  -0.132186E-01  -0.189715E-01  -0.222378E-01  -0.226534E-01  -0.205137E-01
  -0.166561E-01   0.299911E-01   0.299006E-01   0.299911E-01   0.299965E-01
   0.292196E-01   0.268001E-01   0.220647E-01   0.148417E-01   0.563578E-02
  -0.440320E-02  -0.137164E-01  -0.207170E-01  -0.242062E-01  -0.237056E-01
  -0.196068E-01  -0.130965E-01  -0.587435E-02   0.253403E-03   0.379531E-02
   0.389599E-02   0.478950E-03  -0.581400E-02  -0.138519E-01  -0.223323E-01
  -0.300891E-01  -0.363042E-01  -0.405779E-01  -0.428602E-01  -0.432924E-01
  -0.420356E-01  -0.391572E-01  -0.346210E-01  -0.283842E-01  -0.205584E-01
  -0.115647E-01  -0.220982E-02   0.636607E-02   0.128779E-01   0.161783E-01
   0.155576E-01   0.109676E-01   0.309699E-02  -0.673867E-02  -0.168716E-01
  -0.256519E-01  -0.318136E-01  -0.347365E-01  -0.345327E-01  -0.319372E-01
   0.305952E-01   0.302625E-01   0.305952E-01   0.312975E-01   0.315854E-01
   0.304618E-01   0.270785E-01   0.210694E-01   0.127495E-01   0.311108E-02
  -0.638594E-02  -0.141733E-01  -0.189812E-01  -0.201754E-01  -0.179295E-01
  -0.131852E-01  -0.741626E-02  -0.226499E-02   0.843516E-03   0.100634E-02
  -0.200836E-02  -0.779279E-02  -0.154817E-01  -0.240140E-01  -0.323877E-01
  -0.398330E-01  -0.458656E-01  -0.502295E-01  -0.527739E-01  -0.533351E-01
  -0.516837E-01  -0.475719E-01  -0.408702E-01  -0.317461E-01  -0.208102E-01
  -0.916095E-02   0.171761E-02   0.101997E-01   0.148537E-01   0.147827E-01
   0.987146E-02   0.863123E-03  -0.107673E-01  -0.231189E-01  -0.342746E-01
  -0.427070E-01  -0.475751E-01  -0.488343E-01  -0.471399E-01   0.317571E-01
   0.312248E-01   0.317571E-01   0.330434E-01   0.342528E-01   0.343041E-01
   0.322234E-01   0.274805E-01   0.201999E-01   0.111826E-01   0.172960E-02
  -0.668241E-02  -0.127791E-01  -0.158129E-01  -0.157447E-01  -0.132352E-01
  -0.945818E-02  -0.579535E-02  -0.350325E-02  -0.344504E-02  -0.595218E-02
  -0.108373E-01  -0.175316E-01  -0.252859E-01  -0.333603E-01  -0.411436E-01
  -0.481754E-01  -0.540848E-01  -0.584930E-01  -0.609425E-01  -0.609040E-01
  -0.578807E-01  -0.515916E-01  -0.421742E-01  -0.303313E-01  -0.173533E-01
  -0.497835E-02   0.489897E-02   0.106085E-01   0.110817E-01   0.612107E-02
  -0.351666E-02  -0.162566E-01  -0.300334E-01  -0.427307E-01  -0.526201E-01
  -0.586876E-01  -0.607695E-01  -0.594690E-01   0.320370E-01   0.313693E-01
   0.320371E-01   0.337333E-01   0.356309E-01   0.366338E-01   0.357132E-01
   0.322270E-01   0.261308E-01   0.180174E-01   0.897725E-02   0.321704E-03
  -0.674943E-02  -0.114409E-01  -0.135364E-01  -0.134129E-01  -0.119027E-01
  -0.100534E-01  -0.886255E-02  -0.906327E-02  -0.110133E-01  -0.147027E-01
  -0.198541E-01  -0.260632E-01  -0.329195E-01  -0.400620E-01  -0.471565E-01
  -0.538185E-01  -0.595281E-01  -0.635966E-01  -0.652247E-01  -0.636615E-01
  -0.584332E-01  -0.495742E-01  -0.377837E-01  -0.244362E-01  -0.114168E-01
  -0.797102E-03   0.558034E-02   0.650787E-02   0.170293E-02  -0.809943E-02
  -0.212835E-01  -0.356917E-01  -0.490815E-01  -0.595883E-01  -0.660774E-01
  -0.683028E-01  -0.668425E-01   0.302746E-01   0.295467E-01   0.302746E-01
   0.321746E-01   0.344773E-01   0.361481E-01   0.361836E-01   0.338968E-01
   0.291111E-01   0.222113E-01   0.140398E-01   0.567599E-02  -0.183585E-02
  -0.773096E-02  -0.116754E-01  -0.137911E-01  -0.145614E-01  -0.146585E-01
  -0.147536E-01  -0.153692E-01  -0.168093E-01  -0.191760E-01  -0.224431E-01
  -0.265432E-01  -0.314206E-01  -0.370201E-01  -0.432145E-01  -0.496993E-01
  -0.559097E-01  -0.610108E-01  -0.639960E-01  -0.638910E-01  -0.600222E-01
  -0.522770E-01  -0.412733E-01  -0.283702E-01  -0.154918E-01  -0.478505E-02
   0.181479E-02   0.300930E-02  -0.155746E-02  -0.111951E-01  -0.242975E-01
  -0.386803E-01  -0.520443E-01  -0.624501E-01  -0.686887E-01  -0.704623E-01
  -0.683416E-01   0.260179E-01   0.253080E-01   0.260179E-01   0.279052E-01
   0.303088E-01   0.323283E-01   0.330656E-01   0.318596E-01   0.284504E-01
   0.230303E-01   0.161753E-01   0.868337E-02   0.137228E-02  -0.510243E-02
  -0.103619E-01  -0.143273E-01  -0.171600E-01  -0.191526E-01  -0.206158E-01
  -0.218028E-01  -0.228912E-01  -0.240185E-01  -0.253416E-01  -0.270814E-01
  -0.295154E-01  -0.329061E-01  -0.373761E-01  -0.427728E-01  -0.485763E-01
  -0.539018E-01  -0.576233E-01  -0.586084E-01  -0.560161E-01  -0.495793E-01
  -0.397885E-01  -0.279099E-01  -0.158096E-01  -0.561074E-02   0.745510E-03
   0.193031E-02  -0.245917E-02  -0.117850E-01  -0.244871E-01  -0.384087E-01
  -0.512530E-01  -0.610582E-01  -0.665786E-01  -0.674846E-01  -0.643440E-01
   0.197707E-01   0.191556E-01   0.197707E-01   0.214292E-01   0.236195E-01
   0.256364E-01   0.267574E-01   0.264156E-01   0.243225E-01   0.205108E-01
   0.152949E-01   0.916773E-02   0.267216E-02  -0.371203E-02  -0.963568E-02
  -0.148907E-01  -0.193745E-01  -0.230350E-01  -0.258292E-01  -0.277167E-01
  -0.286962E-01  -0.288670E-01  -0.284854E-01  -0.279787E-01  -0.278928E-01
  -0.287701E-01  -0.309819E-01  -0.345642E-01  -0.391124E-01  -0.437853E-01
  -0.474388E-01  -0.488750E-01  -0.471528E-01  -0.418818E-01  -0.334156E-01
  -0.228789E-01  -0.120041E-01  -0.280107E-02   0.286862E-02   0.371272E-02
  -0.680106E-03  -0.971835E-02  -0.219100E-01  -0.351679E-01  -0.472463E-01
  -0.562040E-01  -0.607870E-01  -0.606428E-01  -0.563277E-01   0.129853E-01
   0.125404E-01   0.129853E-01   0.141989E-01   0.158473E-01   0.174640E-01
   0.185577E-01   0.187163E-01   0.176810E-01   0.153743E-01   0.118812E-01
   0.739919E-02   0.217947E-02  -0.351700E-02  -0.943615E-02  -0.153206E-01
  -0.208866E-01  -0.258113E-01  -0.297482E-01  -0.323823E-01  -0.335138E-01
  -0.331478E-01  -0.315541E-01  -0.292651E-01  -0.269948E-01  -0.254837E-01
  -0.253044E-01  -0.266761E-01  -0.293495E-01  -0.326038E-01  -0.353781E-01
  -0.365148E-01  -0.350654E-01  -0.305793E-01  -0.232965E-01  -0.141837E-01
  -0.478787E-02   0.306694E-02   0.767669E-02   0.785286E-02   0.321984E-02
  -0.566180E-02  -0.173807E-01  -0.299518E-01  -0.412217E-01  -0.493076E-01
  -0.529699E-01  -0.518352E-01  -0.464278E-01   0.779735E-02   0.759821E-02
   0.779735E-02   0.834355E-02   0.909469E-02   0.984857E-02   0.103825E-01
   0.104899E-01   0.100026E-01   0.879807E-02   0.679257E-02   0.393378E-02
   0.201792E-03  -0.437359E-02  -0.968114E-02  -0.154934E-01  -0.214465E-01
  -0.270529E-01  -0.317571E-01  -0.350338E-01  -0.365063E-01  -0.360586E-01
  -0.339016E-01  -0.305666E-01  -0.268137E-01  -0.234667E-01  -0.212098E-01
  -0.203993E-01  -0.209433E-01  -0.222915E-01  -0.235514E-01  -0.237105E-01
  -0.219152E-01  -0.177368E-01  -0.113507E-01  -0.357455E-02   0.425663E-02
   0.105580E-01   0.138475E-01   0.131006E-01   0.802030E-02  -0.846344E-03
  -0.121774E-01  -0.241197E-01  -0.346522E-01  -0.419879E-01  -0.449247E-01
  -0.430682E-01  -0.368845E-01   0.655782E-02   0.668221E-02   0.655782E-02
   0.620300E-02   0.566830E-02   0.502325E-02   0.433530E-02   0.364355E-02
   0.293239E-02   0.211257E-02   0.101831E-02  -0.572676E-03  -0.289431E-02
  -0.612748E-02  -0.103289E-01  -0.153725E-01  -0.209235E-01  -0.264602E-01
  -0.313489E-01  -0.349602E-01  -0.368051E-01  -0.366552E-01  -0.346149E-01
  -0.311184E-01  -0.268453E-01  -0.225680E-01  -0.189644E-01  -0.164448E-01
  -0.150402E-01  -0.143864E-01  -0.138187E-01  -0.125561E-01  -0.993655E-02
  -0.563943E-02   0.163626E-03   0.677635E-02   0.130821E-01   0.177680E-01
   0.196214E-01   0.178292E-01   0.122069E-01   0.330044E-02  -0.766982E-02
  -0.190151E-01  -0.288906E-01  -0.356478E-01  -0.381501E-01  -0.359859E-01
  -0.295367E-01   0.112725E-01   0.117994E-01   0.112725E-01   0.977565E-02
   0.754219E-02   0.490662E-02   0.223348E-02  -0.161509E-03  -0.208174E-02
  -0.349569E-02  -0.454655E-02  -0.552068E-02  -0.677881E-02  -0.866302E-02
  -0.113998E-01  -0.150223E-01  -0.193327E-01  -0.239177E-01  -0.282180E-01
  -0.316391E-01  -0.336790E-01  -0.340418E-01  -0.327080E-01  -0.299411E-01
  -0.262245E-01  -0.221431E-01  -0.182362E-01  -0.148621E-01  -0.121085E-01
  -0.977924E-02  -0.746210E-02  -0.466689E-02  -0.998319E-03   0.368074E-02
   0.914195E-02   0.147745E-01   0.196713E-01   0.228059E-01   0.232631E-01
   0.204708E-01   0.143774E-01   0.552970E-02  -0.497340E-02  -0.156462E-01
  -0.248702E-01  -0.311846E-01  -0.335546E-01  -0.315624E-01  -0.254838E-01
   0.230768E-01   0.240809E-01   0.230768E-01   0.202064E-01   0.158691E-01
   0.106468E-01   0.519682E-02   0.132542E-03  -0.408289E-02  -0.720987E-02
  -0.925766E-02  -0.104581E-01  -0.111940E-01  -0.118991E-01  -0.129515E-01
  -0.145843E-01  -0.168330E-01  -0.195308E-01  -0.223507E-01  -0.248851E-01
  -0.267401E-01  -0.276242E-01  -0.274071E-01  -0.261364E-01  -0.240078E-01
  -0.212982E-01  -0.182811E-01  -0.151479E-01  -0.119587E-01  -0.863780E-02
  -0.501786E-02  -0.923533E-03   0.372793E-02   0.883665E-02   0.140686E-01
   0.188630E-01   0.225042E-01   0.242503E-01   0.234922E-01   0.199095E-01
   0.135872E-01   0.506258E-02  -0.471409E-02  -0.145039E-01  -0.229680E-01
  -0.288875E-01  -0.313716E-01  -0.300156E-01  -0.249769E-01   0.418684E-01
   0.434108E-01   0.418684E-01   0.374332E-01   0.306487E-01   0.223204E-01
   0.133844E-01   0.476233E-02  -0.277349E-02  -0.869874E-02  -0.127859E-01
  -0.150978E-01  -0.159339E-01  -0.157423E-01  -0.150208E-01  -0.142246E-01
  -0.136974E-01  -0.136361E-01  -0.140874E-01  -0.149732E-01  -0.161306E-01
  -0.173568E-01  -0.184465E-01  -0.192169E-01  -0.195167E-01  -0.192248E-01
  -0.182432E-01  -0.164931E-01  -0.139180E-01  -0.104989E-01  -0.627784E-02
  -0.138550E-02   0.393579E-02   0.932329E-02   0.143065E-01   0.183454E-01
   0.208937E-01   0.214787E-01   0.197878E-01   0.157447E-01   0.955960E-02
   0.174069E-02  -0.694154E-02  -0.155370E-01  -0.230367E-01  -0.285142E-01
  -0.312656E-01  -0.309242E-01  -0.275270E-01   0.661865E-01   0.683019E-01
   0.661865E-01   0.600735E-01   0.506276E-01   0.388490E-01   0.259311E-01
   0.131008E-01   0.146399E-02  -0.811620E-02  -0.150967E-01  -0.192798E-01
  -0.207916E-01  -0.200245E-01  -0.175583E-01  -0.140732E-01  -0.102664E-01
  -0.677865E-02  -0.413400E-02  -0.269416E-02  -0.262867E-02  -0.390209E-02
  -0.628117E-02  -0.936371E-02  -0.126295E-01  -0.155096E-01  -0.174669E-01
  -0.180755E-01  -0.170873E-01  -0.144734E-01  -0.104330E-01  -0.536787E-02
   0.172368E-03   0.556403E-02   0.101894E-01   0.135101E-01   0.151244E-01
   0.148036E-01   0.125069E-01   0.837865E-02   0.273204E-02  -0.397719E-02
  -0.111848E-01  -0.182606E-01  -0.245609E-01  -0.294892E-01  -0.325632E-01
  -0.334785E-01  -0.321599E-01   0.933690E-01   0.960533E-01   0.933690E-01
   0.855817E-01   0.734542E-01   0.581498E-01   0.410899E-01   0.237875E-01
   0.768183E-02  -0.600437E-02  -0.163719E-01  -0.229086E-01  -0.255095E-01
  -0.244600E-01  -0.203858E-01  -0.141779E-01  -0.689644E-02   0.342829E-03
   0.649096E-02   0.106886E-01   0.123741E-01   0.113606E-01   0.786499E-02
   0.247827E-02  -0.392395E-02  -0.103215E-01  -0.157173E-01  -0.193031E-01
  -0.205921E-01  -0.194912E-01  -0.163005E-01  -0.116415E-01  -0.633045E-02
  -0.122647E-02   0.291293E-02   0.554083E-02   0.637574E-02   0.539889E-02
   0.280459E-02  -0.107611E-02  -0.585464E-02  -0.111471E-01  -0.166081E-01
  -0.219370E-01  -0.268646E-01  -0.311376E-01  -0.345114E-01  -0.367626E-01
  -0.377192E-01   0.119963E+00   0.123165E+00   0.119963E+00   0.110649E+00
   0.960592E-01   0.774881E-01   0.565461E-01   0.349959E-01   0.145805E-01
  -0.313692E-02  -0.169076E-01  -0.258990E-01  -0.297598E-01  -0.286445E-01
  -0.231970E-01  -0.144894E-01  -0.391570E-02   0.695800E-02   0.165759E-01
   0.235896E-01   0.270415E-01   0.265049E-01   0.221496E-01   0.147148E-01
   0.538607E-02  -0.440753E-02  -0.132405E-01  -0.199355E-01  -0.237578E-01
  -0.245190E-01  -0.225719E-01  -0.187005E-01  -0.139328E-01  -0.932146E-02
  -0.574244E-02  -0.375404E-02  -0.354253E-02  -0.495682E-02  -0.761302E-02
  -0.110336E-01  -0.147812E-01  -0.185522E-01  -0.222115E-01  -0.257665E-01
  -0.292978E-01  -0.328743E-01  -0.364805E-01  -0.399802E-01  -0.431246E-01
   0.142311E+00   0.145928E+00   0.142311E+00   0.131767E+00   0.115187E+00
   0.939596E-01   0.698378E-01   0.447796E-01   0.207716E-01  -0.342255E-03
  -0.170191E-01  -0.281515E-01  -0.331703E-01  -0.321073E-01  -0.256074E-01
  -0.148816E-01  -0.159297E-02   0.123223E-01   0.248867E-01   0.343397E-01
   0.393847E-01   0.393812E-01   0.344422E-01   0.254110E-01   0.137122E-01
   0.110015E-02  -0.106518E-01  -0.200597E-01  -0.261731E-01  -0.287061E-01
  -0.280310E-01  -0.250399E-01  -0.209115E-01  -0.168404E-01  -0.137911E-01
  -0.123318E-01  -0.125792E-01  -0.142575E-01  -0.168442E-01  -0.197579E-01
  -0.225337E-01  -0.249420E-01  -0.270231E-01  -0.290376E-01  -0.313523E-01
  -0.343011E-01  -0.380601E-01  -0.425711E-01  -0.475306E-01   0.157196E+00
   0.161082E+00   0.157196E+00   0.145853E+00   0.127976E+00   0.105012E+00
   0.788023E-01   0.514299E-01   0.250395E-01   0.165952E-02  -0.169711E-01
  -0.295597E-01  -0.353882E-01  -0.344013E-01  -0.272395E-01  -0.152006E-01
  -0.122440E-03   0.158157E-01   0.303573E-01   0.414672E-01   0.476203E-01
   0.480286E-01   0.427604E-01   0.327197E-01   0.194817E-01   0.500981E-02
  -0.869629E-02  -0.199496E-01  -0.276534E-01  -0.314501E-01  -0.317147E-01
  -0.293997E-01  -0.257735E-01  -0.221165E-01  -0.194474E-01  -0.183405E-01
  -0.188703E-01  -0.206846E-01  -0.231767E-01  -0.257036E-01  -0.277877E-01
  -0.292512E-01  -0.302515E-01  -0.312156E-01  -0.326985E-01  -0.352087E-01
  -0.390496E-01  -0.442172E-01  -0.503754E-01   0.162417E+00   0.166397E+00
   0.162417E+00   0.150797E+00   0.132470E+00   0.108901E+00   0.819647E-01
   0.537840E-01   0.265593E-01   0.238361E-02  -0.169355E-01  -0.300398E-01
  -0.361585E-01  -0.352050E-01  -0.278172E-01  -0.153226E-01   0.380429E-03
   0.170280E-01   0.322660E-01   0.439628E-01   0.505127E-01   0.510753E-01
   0.457018E-01   0.353162E-01   0.215452E-01   0.642397E-02  -0.796909E-02
  -0.198761E-01  -0.281484E-01  -0.324023E-01  -0.330120E-01  -0.309494E-01
  -0.275124E-01  -0.240100E-01  -0.214791E-01  -0.204962E-01  -0.211215E-01
  -0.229770E-01  -0.254281E-01  -0.278110E-01  -0.296447E-01  -0.307703E-01
  -0.313861E-01  -0.319773E-01  -0.331644E-01  -0.355169E-01  -0.393831E-01
  -0.447780E-01  -0.513550E-01   0.157196E+00   0.161082E+00   0.157196E+00
   0.145853E+00   0.127976E+00   0.105011E+00   0.788023E-01   0.514299E-01
   0.250395E-01   0.165953E-02  -0.169711E-01  -0.295597E-01  -0.353881E-01
  -0.344013E-01  -0.272395E-01  -0.152006E-01  -0.122436E-03   0.158157E-01
   0.303573E-01   0.414672E-01   0.476203E-01   0.480286E-01   0.427604E-01
   0.327197E-01   0.194817E-01   0.500981E-02  -0.869629E-02  -0.199496E-01
  -0.276534E-01  -0.314501E-01  -0.317146E-01  -0.293997E-01  -0.257735E-01
  -0.221165E-01  -0.194474E-01  -0.183405E-01  -0.188703E-01  -0.206846E-01
  -0.231767E-01  -0.257036E-01  -0.277876E-01  -0.292511E-01  -0.302515E-01
  -0.312156E-01  -0.326985E-01  -0.352087E-01  -0.390496E-01  -0.442172E-01
  -0.503754E-01   0.142311E+00   0.145928E+00   0.142311E+00   0.131767E+00
   0.115187E+00   0.939596E-01   0.698378E-01   0.447795E-01   0.207716E-01
  -0.342257E-03  -0.170191E-01  -0.281515E-01  -0.331703E-01  -0.321073E-01
  -0.256074E-01  -0.148816E-01  -0.159297E-02   0.123223E-01   0.248866E-01
   0.343397E-01   0.393847E-01   0.393812E-01   0.344422E-01   0.254109E-01
   0.137122E-01   0.110014E-02  -0.106518E-01  -0.200597E-01  -0.261731E-01
  -0.287061E-01  -0.280310E-01  -0.250399E-01  -0.209114E-01  -0.168404E-01
  -0.137911E-01  -0.123318E-01  -0.125792E-01  -0.142575E-01  -0.168442E-01
  -0.197578E-01  -0.225337E-01  -0.249420E-01  -0.270231E-01  -0.290376E-01
  -0.313523E-01  -0.343011E-01  -0.380601E-01  -0.425711E-01  -0.475306E-01
   0.119963E+00   0.123165E+00   0.119963E+00   0.110649E+00   0.960591E-01
   0.774880E-01   0.565461E-01   0.349959E-01   0.145805E-01  -0.313692E-02
  -0.169076E-01  -0.258990E-01  -0.297598E-01  -0.286445E-01  -0.231970E-01
  -0.144894E-01  -0.391569E-02   0.695800E-02   0.165759E-01   0.235896E-01
   0.270415E-01   0.265049E-01   0.221495E-01   0.147148E-01   0.538605E-02
  -0.440755E-02  -0.132405E-01  -0.199355E-01  -0.237578E-01  -0.245190E-01
  -0.225719E-01  -0.187005E-01  -0.139328E-01  -0.932144E-02  -0.574241E-02
  -0.375402E-02  -0.354251E-02  -0.495680E-02  -0.761299E-02  -0.110336E-01
  -0.147812E-01  -0.185522E-01  -0.222115E-01  -0.257665E-01  -0.292978E-01
  -0.328743E-01  -0.364805E-01  -0.399802E-01  -0.431246E-01   0.933689E-01
   0.960533E-01   0.933689E-01   0.855816E-01   0.734541E-01   0.581498E-01
   0.410899E-01   0.237874E-01   0.768180E-02  -0.600438E-02  -0.163719E-01
  -0.229086E-01  -0.255095E-01  -0.244600E-01  -0.203857E-01  -0.141779E-01
  -0.689645E-02   0.342817E-03   0.649094E-02   0.106886E-01   0.123741E-01
   0.113606E-01   0.786495E-02   0.247824E-02  -0.392397E-02  -0.103215E-01
  -0.157173E-01  -0.193031E-01  -0.205921E-01  -0.194912E-01  -0.163005E-01
  -0.116415E-01  -0.633043E-02  -0.122645E-02   0.291295E-02   0.554086E-02
   0.637577E-02   0.539892E-02   0.280463E-02  -0.107607E-02  -0.585461E-02
  -0.111470E-01  -0.166081E-01  -0.219369E-01  -0.268646E-01  -0.311376E-01
  -0.345114E-01  -0.367626E-01  -0.377192E-01   0.661865E-01   0.683018E-01
   0.661865E-01   0.600734E-01   0.506276E-01   0.388489E-01   0.259311E-01
   0.131007E-01   0.146398E-02  -0.811621E-02  -0.150967E-01  -0.192798E-01
  -0.207916E-01  -0.200245E-01  -0.175583E-01  -0.140732E-01  -0.102664E-01
  -0.677866E-02  -0.413402E-02  -0.269419E-02  -0.262870E-02  -0.390213E-02
  -0.628121E-02  -0.936374E-02  -0.126295E-01  -0.155096E-01  -0.174669E-01
  -0.180755E-01  -0.170873E-01  -0.144734E-01  -0.104330E-01  -0.536785E-02
   0.172385E-03   0.556405E-02   0.101894E-01   0.135101E-01   0.151244E-01
   0.148036E-01   0.125069E-01   0.837867E-02   0.273206E-02  -0.397717E-02
  -0.111847E-01  -0.182606E-01  -0.245609E-01  -0.294892E-01  -0.325632E-01
  -0.334785E-01  -0.321599E-01   0.418684E-01   0.434107E-01   0.418684E-01
   0.374331E-01   0.306487E-01   0.223203E-01   0.133844E-01   0.476231E-02
  -0.277350E-02  -0.869874E-02  -0.127859E-01  -0.150978E-01  -0.159338E-01
  -0.157423E-01  -0.150208E-01  -0.142246E-01  -0.136974E-01  -0.136361E-01
  -0.140874E-01  -0.149732E-01  -0.161306E-01  -0.173568E-01  -0.184466E-01
  -0.192169E-01  -0.195167E-01  -0.192248E-01  -0.182432E-01  -0.164931E-01
  -0.139180E-01  -0.104989E-01  -0.627783E-02  -0.138550E-02   0.393580E-02
   0.932329E-02   0.143065E-01   0.183454E-01   0.208937E-01   0.214787E-01
   0.197879E-01   0.157447E-01   0.955961E-02   0.174070E-02  -0.694154E-02
  -0.155370E-01  -0.230367E-01  -0.285142E-01  -0.312656E-01  -0.309242E-01
  -0.275270E-01   0.230767E-01   0.240808E-01   0.230767E-01   0.202064E-01
   0.158691E-01   0.106468E-01   0.519680E-02   0.132532E-03  -0.408290E-02
  -0.720986E-02  -0.925766E-02  -0.104581E-01  -0.111940E-01  -0.118991E-01
  -0.129515E-01  -0.145843E-01  -0.168330E-01  -0.195308E-01  -0.223508E-01
  -0.248851E-01  -0.267401E-01  -0.276242E-01  -0.274071E-01  -0.261365E-01
  -0.240079E-01  -0.212982E-01  -0.182811E-01  -0.151479E-01  -0.119587E-01
  -0.863780E-02  -0.501786E-02  -0.923534E-03   0.372793E-02   0.883665E-02
   0.140686E-01   0.188630E-01   0.225042E-01   0.242503E-01   0.234922E-01
   0.199095E-01   0.135872E-01   0.506259E-02  -0.471408E-02  -0.145039E-01
  -0.229680E-01  -0.288875E-01  -0.313716E-01  -0.300156E-01  -0.249769E-01
   0.112725E-01   0.117993E-01   0.112725E-01   0.977563E-02   0.754218E-02
   0.490662E-02   0.223348E-02  -0.161509E-03  -0.208174E-02  -0.349568E-02
  -0.454654E-02  -0.552068E-02  -0.677880E-02  -0.866302E-02  -0.113998E-01
  -0.150223E-01  -0.193327E-01  -0.239177E-01  -0.282180E-01  -0.316391E-01
  -0.336790E-01  -0.340418E-01  -0.327080E-01  -0.299411E-01  -0.262245E-01
  -0.221431E-01  -0.182362E-01  -0.148621E-01  -0.121085E-01  -0.977925E-02
  -0.746211E-02  -0.466690E-02  -0.998338E-03   0.368072E-02   0.914193E-02
   0.147745E-01   0.196713E-01   0.228059E-01   0.232631E-01   0.204708E-01
   0.143774E-01   0.552970E-02  -0.497340E-02  -0.156462E-01  -0.248702E-01
  -0.311846E-01  -0.335546E-01  -0.315624E-01  -0.254838E-01   0.655782E-02
   0.668221E-02   0.655782E-02   0.620300E-02   0.566830E-02   0.502326E-02
   0.433531E-02   0.364357E-02   0.293241E-02   0.211258E-02   0.101833E-02
  -0.572660E-03  -0.289430E-02  -0.612747E-02  -0.103289E-01  -0.153725E-01
  -0.209235E-01  -0.264602E-01  -0.313489E-01  -0.349602E-01  -0.368051E-01
  -0.366552E-01  -0.346149E-01  -0.311184E-01  -0.268453E-01  -0.225680E-01
  -0.189644E-01  -0.164448E-01  -0.150402E-01  -0.143865E-01  -0.138187E-01
  -0.125561E-01  -0.993658E-02  -0.563946E-02   0.163601E-03   0.677633E-02
   0.130820E-01   0.177679E-01   0.196214E-01   0.178291E-01   0.122068E-01
   0.330043E-02  -0.766983E-02  -0.190151E-01  -0.288906E-01  -0.356478E-01
  -0.381501E-01  -0.359859E-01  -0.295367E-01   0.779736E-02   0.759823E-02
   0.779736E-02   0.834356E-02   0.909471E-02   0.984858E-02   0.103826E-01
   0.104899E-01   0.100027E-01   0.879808E-02   0.679257E-02   0.393378E-02
   0.201791E-03  -0.437359E-02  -0.968114E-02  -0.154934E-01  -0.214465E-01
  -0.270529E-01  -0.317572E-01  -0.350338E-01  -0.365063E-01  -0.360586E-01
  -0.339016E-01  -0.305666E-01  -0.268137E-01  -0.234667E-01  -0.212098E-01
  -0.203994E-01  -0.209433E-01  -0.222915E-01  -0.235514E-01  -0.237105E-01
  -0.219152E-01  -0.177368E-01  -0.113508E-01  -0.357458E-02   0.425661E-02
   0.105580E-01   0.138475E-01   0.131006E-01   0.802029E-02  -0.846350E-03
  -0.121774E-01  -0.241197E-01  -0.346522E-01  -0.419880E-01  -0.449247E-01
  -0.430683E-01  -0.368845E-01   0.129854E-01   0.125404E-01   0.129854E-01
   0.141989E-01   0.158473E-01   0.174640E-01   0.185577E-01   0.187163E-01
   0.176810E-01   0.153743E-01   0.118812E-01   0.739920E-02   0.217946E-02
  -0.351700E-02  -0.943616E-02  -0.153206E-01  -0.208866E-01  -0.258113E-01
  -0.297482E-01  -0.323823E-01  -0.335138E-01  -0.331478E-01  -0.315541E-01
  -0.292651E-01  -0.269948E-01  -0.254837E-01  -0.253044E-01  -0.266762E-01
  -0.293495E-01  -0.326039E-01  -0.353781E-01  -0.365148E-01  -0.350654E-01
  -0.305793E-01  -0.232966E-01  -0.141837E-01  -0.478789E-02   0.306693E-02
   0.767668E-02   0.785285E-02   0.321983E-02  -0.566181E-02  -0.173807E-01
  -0.299518E-01  -0.412217E-01  -0.493076E-01  -0.529699E-01  -0.518352E-01
  -0.464278E-01   0.197707E-01   0.191556E-01   0.197707E-01   0.214292E-01
   0.236195E-01   0.256364E-01   0.267574E-01   0.264156E-01   0.243225E-01
   0.205108E-01   0.152949E-01   0.916773E-02   0.267215E-02  -0.371203E-02
  -0.963568E-02  -0.148907E-01  -0.193745E-01  -0.230350E-01  -0.258292E-01
  -0.277167E-01  -0.286962E-01  -0.288670E-01  -0.284854E-01  -0.279787E-01
  -0.278928E-01  -0.287701E-01  -0.309819E-01  -0.345642E-01  -0.391124E-01
  -0.437853E-01  -0.474388E-01  -0.488750E-01  -0.471528E-01  -0.418818E-01
  -0.334156E-01  -0.228789E-01  -0.120041E-01  -0.280108E-02   0.286862E-02
   0.371271E-02  -0.680110E-03  -0.971835E-02  -0.219100E-01  -0.351680E-01
  -0.472463E-01  -0.562040E-01  -0.607870E-01  -0.606429E-01  -0.563277E-01
   0.260179E-01   0.253080E-01   0.260179E-01   0.279052E-01   0.303088E-01
   0.323283E-01   0.330656E-01   0.318596E-01   0.284504E-01   0.230303E-01
   0.161753E-01   0.868336E-02   0.137227E-02  -0.510244E-02  -0.103619E-01
  -0.143273E-01  -0.171600E-01  -0.191526E-01  -0.206158E-01  -0.218028E-01
  -0.228912E-01  -0.240185E-01  -0.253416E-01  -0.270814E-01  -0.295154E-01
  -0.329061E-01  -0.373761E-01  -0.427728E-01  -0.485763E-01  -0.539018E-01
  -0.576233E-01  -0.586084E-01  -0.560161E-01  -0.495793E-01  -0.397885E-01
  -0.279099E-01  -0.158096E-01  -0.561075E-02   0.745503E-03   0.193031E-02
  -0.245917E-02  -0.117851E-01  -0.244871E-01  -0.384087E-01  -0.512530E-01
  -0.610582E-01  -0.665786E-01  -0.674846E-01  -0.643440E-01   0.302746E-01
   0.295467E-01   0.302746E-01   0.321746E-01   0.344773E-01   0.361481E-01
   0.361836E-01   0.338968E-01   0.291111E-01   0.222113E-01   0.140398E-01
   0.567597E-02  -0.183587E-02  -0.773098E-02  -0.116754E-01  -0.137911E-01
  -0.145614E-01  -0.146584E-01  -0.147536E-01  -0.153692E-01  -0.168093E-01
  -0.191760E-01  -0.224431E-01  -0.265432E-01  -0.314206E-01  -0.370201E-01
  -0.432145E-01  -0.496993E-01  -0.559097E-01  -0.610108E-01  -0.639960E-01
  -0.638910E-01  -0.600222E-01  -0.522770E-01  -0.412733E-01  -0.283702E-01
  -0.154917E-01  -0.478503E-02   0.181479E-02   0.300931E-02  -0.155745E-02
  -0.111951E-01  -0.242975E-01  -0.386803E-01  -0.520443E-01  -0.624501E-01
  -0.686887E-01  -0.704623E-01  -0.683416E-01   0.320370E-01   0.313693E-01
   0.320370E-01   0.337333E-01   0.356309E-01   0.366338E-01   0.357132E-01
   0.322270E-01   0.261308E-01   0.180174E-01   0.897723E-02   0.321691E-03
  -0.674944E-02  -0.114409E-01  -0.135364E-01  -0.134129E-01  -0.119027E-01
  -0.100534E-01  -0.886254E-02  -0.906326E-02  -0.110133E-01  -0.147027E-01
  -0.198541E-01  -0.260632E-01  -0.329195E-01  -0.400620E-01  -0.471565E-01
  -0.538185E-01  -0.595281E-01  -0.635966E-01  -0.652247E-01  -0.636615E-01
  -0.584331E-01  -0.495742E-01  -0.377837E-01  -0.244361E-01  -0.114168E-01
  -0.797094E-03   0.558035E-02   0.650788E-02   0.170293E-02  -0.809942E-02
  -0.212835E-01  -0.356916E-01  -0.490815E-01  -0.595883E-01  -0.660774E-01
  -0.683027E-01  -0.668424E-01   0.317571E-01   0.312248E-01   0.317571E-01
   0.330434E-01   0.342528E-01   0.343041E-01   0.322234E-01   0.274804E-01
   0.201998E-01   0.111826E-01   0.172958E-02  -0.668243E-02  -0.127791E-01
  -0.158130E-01  -0.157447E-01  -0.132352E-01  -0.945817E-02  -0.579534E-02
  -0.350324E-02  -0.344503E-02  -0.595217E-02  -0.108373E-01  -0.175316E-01
  -0.252859E-01  -0.333603E-01  -0.411436E-01  -0.481754E-01  -0.540848E-01
  -0.584929E-01  -0.609425E-01  -0.609039E-01  -0.578807E-01  -0.515916E-01
  -0.421742E-01  -0.303313E-01  -0.173533E-01  -0.497833E-02   0.489899E-02
   0.106086E-01   0.110817E-01   0.612108E-02  -0.351665E-02  -0.162566E-01
  -0.300334E-01  -0.427307E-01  -0.526200E-01  -0.586876E-01  -0.607695E-01
  -0.594690E-01   0.305952E-01   0.302625E-01   0.305952E-01   0.312975E-01
   0.315854E-01   0.304618E-01   0.270784E-01   0.210694E-01   0.127495E-01
   0.311107E-02  -0.638596E-02  -0.141733E-01  -0.189812E-01  -0.201754E-01
  -0.179295E-01  -0.131852E-01  -0.741625E-02  -0.226498E-02   0.843534E-03
   0.100635E-02  -0.200834E-02  -0.779278E-02  -0.154817E-01  -0.240140E-01
  -0.323877E-01  -0.398330E-01  -0.458656E-01  -0.502295E-01  -0.527739E-01
  -0.533351E-01  -0.516837E-01  -0.475718E-01  -0.408702E-01  -0.317460E-01
  -0.208102E-01  -0.916093E-02   0.171762E-02   0.101997E-01   0.148537E-01
   0.147827E-01   0.987146E-02   0.863120E-03  -0.107673E-01  -0.231189E-01
  -0.342746E-01  -0.427070E-01  -0.475750E-01  -0.488343E-01  -0.471398E-01
   0.299911E-01   0.299006E-01   0.299911E-01   0.299965E-01   0.292196E-01
   0.268001E-01   0.220646E-01   0.148417E-01   0.563575E-02  -0.440322E-02
  -0.137165E-01  -0.207170E-01  -0.242063E-01  -0.237056E-01  -0.196068E-01
  -0.130965E-01  -0.587435E-02   0.253410E-03   0.379532E-02   0.389600E-02
   0.478950E-03  -0.581400E-02  -0.138519E-01  -0.223323E-01  -0.300891E-01
  -0.363042E-01  -0.405779E-01  -0.428601E-01  -0.432923E-01  -0.420356E-01
  -0.391571E-01  -0.346209E-01  -0.283842E-01  -0.205584E-01  -0.115647E-01
  -0.220979E-02   0.636608E-02   0.128779E-01   0.161783E-01   0.155576E-01
   0.109676E-01   0.309699E-02  -0.673866E-02  -0.168716E-01  -0.256519E-01
  -0.318135E-01  -0.347365E-01  -0.345326E-01  -0.319372E-01   0.311689E-01
   0.313314E-01   0.311689E-01   0.304541E-01   0.285996E-01   0.249101E-01
   0.189070E-01   0.106133E-01   0.697830E-03  -0.958138E-02  -0.186317E-01
  -0.249118E-01  -0.273407E-01  -0.256091E-01  -0.202993E-01  -0.127742E-01
  -0.486166E-02   0.157908E-02   0.509191E-02   0.494217E-02   0.123906E-02
  -0.515977E-02  -0.129210E-01  -0.205974E-01  -0.269722E-01  -0.312918E-01
  -0.333353E-01  -0.333242E-01  -0.317233E-01  -0.290140E-01  -0.255251E-01
  -0.213736E-01  -0.165294E-01  -0.109674E-01  -0.483871E-02   0.141393E-02
   0.705388E-02   0.111783E-01   0.129447E-01   0.118289E-01   0.782804E-02
   0.153685E-02  -0.593883E-02  -0.132186E-01  -0.189715E-01  -0.222377E-01
  -0.226533E-01  -0.205137E-01  -0.166561E-01   0.347126E-01   0.351005E-01
   0.347126E-01   0.333620E-01   0.305748E-01   0.258192E-01   0.187978E-01
   0.969672E-02  -0.701068E-03  -0.110930E-01  -0.199172E-01  -0.257288E-01
  -0.275869E-01  -0.253344E-01  -0.196856E-01  -0.120863E-01  -0.437950E-02
   0.163486E-02   0.462591E-02   0.402983E-02   0.142215E-03  -0.601185E-02
  -0.129843E-01  -0.192932E-01  -0.237835E-01  -0.258614E-01  -0.255503E-01
  -0.233713E-01  -0.201024E-01  -0.165061E-01  -0.131125E-01  -0.101230E-01
  -0.745268E-02  -0.488069E-02  -0.224211E-02   0.416121E-03   0.277860E-02
   0.432940E-02   0.452422E-02   0.300760E-02  -0.203086E-03  -0.463689E-02
  -0.942998E-02  -0.135201E-01  -0.159215E-01  -0.160000E-01  -0.136610E-01
  -0.939175E-02  -0.413888E-02   0.403305E-01   0.408779E-01   0.403305E-01
   0.385368E-01   0.351202E-01   0.296828E-01   0.220629E-01   0.125493E-01
   0.196836E-02  -0.840456E-02  -0.170981E-01  -0.227982E-01  -0.247011E-01
  -0.227581E-01  -0.177332E-01  -0.110466E-01  -0.444069E-02   0.445351E-03
   0.247371E-02   0.127219E-02  -0.270699E-02  -0.834495E-02  -0.141808E-01
  -0.188073E-01  -0.212267E-01  -0.210697E-01  -0.186280E-01  -0.147046E-01
  -0.103403E-01  -0.650648E-02  -0.385805E-02  -0.261337E-02  -0.258432E-02
  -0.332959E-02  -0.436673E-02  -0.536375E-02  -0.624366E-02  -0.716941E-02
  -0.842077E-02  -0.102139E-01  -0.125346E-01  -0.150522E-01  -0.171543E-01
  -0.180986E-01  -0.172400E-01  -0.142586E-01  -0.931432E-02  -0.307008E-02
   0.343203E-02   0.468772E-01   0.474872E-01   0.468772E-01   0.449204E-01
   0.413054E-01   0.357158E-01   0.280560E-01   0.186372E-01   0.824589E-02
  -0.194244E-02  -0.105970E-01  -0.165507E-01  -0.191124E-01  -0.182772E-01
  -0.147633E-01  -0.985503E-02  -0.508850E-02  -0.186278E-02  -0.108469E-02
  -0.294617E-02  -0.689626E-02  -0.118140E-01  -0.163311E-01  -0.192117E-01
  -0.196826E-01  -0.176237E-01  -0.135728E-01  -0.855192E-02  -0.377551E-02
  -0.327869E-03   0.109572E-02   0.317419E-03  -0.234963E-02  -0.625846E-02
  -0.106542E-01  -0.148911E-01  -0.185725E-01  -0.215772E-01  -0.239767E-01
  -0.258869E-01  -0.273166E-01  -0.280775E-01  -0.277948E-01  -0.260206E-01
  -0.224145E-01  -0.169300E-01  -0.993712E-02  -0.223157E-02   0.508631E-02
   0.526338E-01   0.531928E-01   0.526338E-01   0.508406E-01   0.475251E-01
   0.423879E-01   0.353183E-01   0.265610E-01   0.167801E-01   0.698543E-02
  -0.166874E-02  -0.816035E-02  -0.118702E-01  -0.127622E-01  -0.114125E-01
  -0.887001E-02  -0.638182E-02  -0.505774E-02  -0.556960E-02  -0.797160E-02
  -0.116945E-01  -0.157161E-01  -0.188601E-01  -0.201367E-01  -0.190304E-01
  -0.156527E-01  -0.107215E-01  -0.537674E-02  -0.888644E-03   0.165672E-02
   0.160743E-02  -0.113203E-02  -0.612962E-02  -0.125837E-01  -0.195520E-01
  -0.261790E-01  -0.318547E-01  -0.362681E-01  -0.393548E-01  -0.411745E-01
  -0.417751E-01  -0.411011E-01  -0.389841E-01  -0.352227E-01  -0.297225E-01
  -0.226442E-01  -0.144996E-01  -0.615114E-02   0.130192E-02   0.557742E-01
   0.561705E-01   0.557742E-01   0.544644E-01   0.519342E-01   0.478357E-01
   0.419647E-01   0.344184E-01   0.256666E-01   0.165044E-01   0.789096E-02
   0.719724E-03  -0.441204E-02  -0.736283E-02  -0.848242E-02  -0.850755E-02
  -0.834428E-02  -0.879910E-02  -0.103379E-01  -0.129454E-01  -0.161284E-01
  -0.190641E-01  -0.208522E-01  -0.207974E-01  -0.186402E-01  -0.146694E-01
  -0.968402E-02  -0.481404E-02  -0.125279E-02   0.259396E-04  -0.151099E-02
  -0.585247E-02  -0.124773E-01  -0.205059E-01  -0.289196E-01  -0.367789E-01
  -0.433842E-01  -0.483410E-01  -0.515269E-01  -0.529914E-01  -0.528345E-01
  -0.511171E-01  -0.478372E-01  -0.429820E-01  -0.366317E-01  -0.290747E-01
  -0.208817E-01  -0.128998E-01  -0.615237E-02   0.548930E-01   0.550364E-01
   0.548930E-01   0.543253E-01   0.529718E-01   0.503834E-01   0.462003E-01
   0.403116E-01   0.329447E-01   0.246519E-01   0.161968E-01   0.837132E-02
   0.180082E-02  -0.320500E-02  -0.670788E-02  -0.908668E-02  -0.108898E-01
  -0.126399E-01  -0.146530E-01  -0.169285E-01  -0.191459E-01  -0.207717E-01
  -0.212446E-01  -0.201833E-01  -0.175536E-01  -0.137418E-01  -0.951043E-02
  -0.584405E-02  -0.372818E-02  -0.392017E-02  -0.677413E-02  -0.121649E-01
  -0.195268E-01  -0.279912E-01  -0.365792E-01  -0.443955E-01  -0.507722E-01
  -0.553327E-01  -0.579705E-01  -0.587663E-01  -0.578833E-01  -0.554827E-01
  -0.516908E-01  -0.466268E-01  -0.404757E-01  -0.335742E-01  -0.264663E-01
  -0.198978E-01  -0.147343E-01   0.494495E-01   0.492865E-01   0.494495E-01
   0.497768E-01   0.498309E-01   0.490306E-01   0.468262E-01   0.428687E-01
   0.371235E-01   0.298976E-01   0.217737E-01   0.134736E-01   0.569163E-02
  -0.105240E-02  -0.650075E-02  -0.106636E-01  -0.137487E-01  -0.160415E-01
  -0.177803E-01  -0.190654E-01  -0.198352E-01  -0.199137E-01  -0.191148E-01
  -0.173645E-01  -0.148026E-01  -0.118220E-01  -0.903231E-02  -0.714894E-02
  -0.683842E-02  -0.856048E-02  -0.124511E-01  -0.182783E-01  -0.254828E-01
  -0.332905E-01  -0.408660E-01  -0.474661E-01  -0.525544E-01  -0.558535E-01
  -0.573302E-01  -0.571297E-01  -0.554877E-01  -0.526552E-01  -0.488582E-01
  -0.443048E-01  -0.392294E-01  -0.339497E-01  -0.289082E-01  -0.246702E-01
  -0.218667E-01   0.399979E-01   0.395201E-01   0.399979E-01   0.412433E-01
   0.427399E-01   0.437709E-01   0.435958E-01   0.416319E-01   0.375945E-01
   0.315643E-01   0.239686E-01   0.154864E-01   0.690534E-02  -0.103100E-02
  -0.774762E-02  -0.129089E-01  -0.164258E-01  -0.184096E-01  -0.190935E-01
  -0.187525E-01  -0.176447E-01  -0.159896E-01  -0.139813E-01  -0.118243E-01
  -0.976988E-02  -0.813240E-02  -0.727174E-02  -0.754145E-02  -0.921405E-02
  -0.124050E-01  -0.170191E-01  -0.227379E-01  -0.290559E-01  -0.353596E-01
  -0.410307E-01  -0.455497E-01  -0.485734E-01  -0.499718E-01  -0.498184E-01
  -0.483415E-01  -0.458570E-01  -0.427020E-01  -0.391896E-01  -0.355943E-01
  -0.321657E-01  -0.291585E-01  -0.268590E-01  -0.255908E-01  -0.256875E-01
   0.281304E-01   0.273750E-01   0.281304E-01   0.301885E-01   0.329690E-01
   0.356444E-01   0.373157E-01   0.372032E-01   0.348104E-01   0.300270E-01
   0.231530E-01   0.148405E-01   0.597092E-02  -0.250552E-02  -0.973189E-02
  -0.150774E-01  -0.182177E-01  -0.191536E-01  -0.181725E-01  -0.157688E-01
  -0.125446E-01  -0.911339E-02  -0.602368E-02  -0.371017E-02  -0.247389E-02
  -0.248359E-02  -0.378862E-02  -0.633397E-02  -0.997197E-02  -0.144699E-01
  -0.195178E-01  -0.247419E-01  -0.297296E-01  -0.340675E-01  -0.373883E-01
  -0.394204E-01  -0.400292E-01  -0.392396E-01  -0.372342E-01  -0.343267E-01
  -0.309154E-01  -0.274273E-01  -0.242653E-01  -0.217691E-01  -0.201952E-01
  -0.197165E-01  -0.204347E-01  -0.223953E-01  -0.255955E-01   0.161347E-01
   0.151750E-01   0.161347E-01   0.187962E-01   0.225478E-01   0.264996E-01
   0.296535E-01   0.310948E-01   0.301710E-01   0.266234E-01   0.206465E-01
   0.128639E-01   0.422410E-02  -0.416406E-02  -0.112251E-01  -0.161029E-01
  -0.183036E-01  -0.177701E-01  -0.148747E-01  -0.103358E-01  -0.507790E-02
  -0.653952E-04   0.385669E-02   0.608461E-02   0.632178E-02   0.458292E-02
   0.114499E-02  -0.353644E-02  -0.892198E-02  -0.144729E-01  -0.197110E-01
  -0.242487E-01  -0.277943E-01  -0.301446E-01  -0.311750E-01  -0.308389E-01
  -0.291773E-01  -0.263361E-01  -0.225791E-01  -0.182878E-01  -0.139379E-01
  -0.100528E-01  -0.713938E-02  -0.561826E-02  -0.576565E-02  -0.767864E-02
  -0.112720E-01  -0.163043E-01  -0.224247E-01   0.644327E-02   0.537440E-02
   0.644327E-02   0.943806E-02   0.137587E-01   0.185183E-01   0.226956E-01
   0.253167E-01   0.256362E-01   0.232863E-01   0.183656E-01   0.114455E-01
   0.348846E-02  -0.431278E-02  -0.107478E-01  -0.148136E-01  -0.159064E-01
  -0.139406E-01  -0.936731E-02  -0.308799E-02   0.371947E-02   0.982470E-02
   0.141708E-01   0.160542E-01   0.152237E-01   0.118823E-01   0.660172E-02
   0.175621E-03  -0.654615E-02  -0.128041E-01  -0.180254E-01  -0.218583E-01
  -0.241503E-01  -0.248927E-01  -0.241589E-01  -0.220628E-01  -0.187490E-01
  -0.144156E-01  -0.935258E-02  -0.397336E-02   0.118328E-02   0.549352E-02
   0.832968E-02   0.916565E-02   0.768003E-02   0.382840E-02  -0.213636E-02
  -0.970268E-02  -0.181879E-01   0.101534E-02  -0.629667E-04   0.101534E-02
   0.406138E-02   0.853521E-02   0.136240E-01   0.183653E-01   0.218038E-01
   0.231602E-01   0.219870E-01   0.182788E-01   0.125099E-01   0.558165E-02
  -0.132229E-02  -0.695075E-02  -0.102310E-01  -0.104940E-01  -0.762711E-02
  -0.211593E-02   0.503952E-02   0.125189E-01   0.189440E-01   0.231505E-01
   0.244064E-01   0.225309E-01   0.178893E-01   0.112741E-01   0.370975E-02
  -0.376710E-02  -0.102943E-01  -0.152985E-01  -0.185186E-01  -0.199514E-01
  -0.197488E-01  -0.181134E-01  -0.152283E-01  -0.112437E-01  -0.631955E-02
  -0.699000E-03   0.522193E-02   0.108667E-01   0.155152E-01   0.184070E-01
   0.188887E-01   0.165661E-01   0.114171E-01   0.382922E-02  -0.545197E-02
  -0.154533E-01   0.812393E-03  -0.186673E-03   0.812391E-03   0.366034E-02
   0.792421E-02   0.129335E-01   0.178610E-01   0.218388E-01   0.241014E-01
   0.241357E-01   0.218082E-01   0.174355E-01   0.117689E-01   0.588231E-02
   0.973611E-03  -0.188249E-02  -0.197722E-02   0.854299E-03   0.616804E-02
   0.129820E-01   0.199724E-01   0.257511E-01   0.291589E-01   0.295029E-01
   0.266820E-01   0.211727E-01   0.138866E-01   0.594180E-02  -0.158563E-02
  -0.786623E-02  -0.124280E-01  -0.151567E-01  -0.162022E-01  -0.158348E-01
  -0.143071E-01  -0.117719E-01  -0.828064E-02  -0.385866E-02   0.137566E-02
   0.709984E-02   0.127338E-01   0.174766E-01   0.204359E-01   0.208208E-01
   0.181454E-01   0.123822E-01   0.401593E-02  -0.602182E-02  -0.165262E-01
   0.551089E-02   0.465788E-02   0.551090E-02   0.797454E-02   0.117627E-01
   0.164042E-01   0.212693E-01   0.256314E-01   0.287701E-01   0.301070E-01
   0.293454E-01   0.265766E-01   0.223120E-01   0.174192E-01   0.129595E-01
   0.995667E-02   0.915179E-02   0.108064E-01   0.146117E-01   0.197339E-01
   0.249926E-01   0.291288E-01   0.310953E-01   0.302946E-01   0.267006E-01
   0.208364E-01   0.136184E-01   0.611539E-02  -0.706824E-03  -0.618318E-02
  -0.100389E-01  -0.123554E-01  -0.134356E-01  -0.136251E-01  -0.131533E-01
  -0.120529E-01  -0.101841E-01  -0.735397E-02  -0.348637E-02   0.122341E-02
   0.623073E-02   0.106807E-01   0.135662E-01   0.139665E-01   0.113007E-01
   0.551819E-02  -0.283252E-02  -0.126859E-01  -0.226737E-01   0.135380E-01
   0.128717E-01   0.135380E-01   0.155058E-01   0.186643E-01   0.227827E-01
   0.274718E-01   0.321808E-01   0.362514E-01   0.390308E-01   0.400221E-01
   0.390291E-01   0.362462E-01   0.322558E-01   0.279171E-01   0.241684E-01
   0.217888E-01   0.211878E-01   0.222842E-01   0.245139E-01   0.269706E-01
   0.286436E-01   0.286843E-01   0.266290E-01   0.225109E-01   0.168320E-01
   0.104071E-01   0.412836E-02  -0.127546E-02  -0.541102E-02  -0.827448E-02
  -0.101761E-01  -0.115671E-01  -0.128317E-01  -0.141198E-01  -0.152792E-01
  -0.159156E-01  -0.155614E-01  -0.138972E-01  -0.109496E-01  -0.719024E-02
  -0.349265E-02  -0.946444E-03  -0.575901E-03  -0.304290E-02  -0.842399E-02
  -0.161330E-01  -0.250192E-01  -0.336201E-01   0.224335E-01   0.219703E-01
   0.224335E-01   0.238618E-01   0.263354E-01   0.298850E-01   0.343845E-01
   0.394762E-01   0.445688E-01   0.489249E-01   0.518193E-01   0.527257E-01
   0.514696E-01   0.482970E-01   0.438259E-01   0.388914E-01   0.343229E-01
   0.307221E-01   0.283068E-01   0.268718E-01   0.258781E-01   0.246423E-01
   0.225672E-01   0.193381E-01   0.150230E-01   0.100444E-01   0.503317E-02
   0.613765E-03  -0.280565E-02  -0.516761E-02  -0.677663E-02  -0.818205E-02
  -0.997047E-02  -0.125383E-01  -0.159236E-01  -0.197598E-01  -0.233740E-01
  -0.260044E-01  -0.270709E-01  -0.264096E-01  -0.243898E-01  -0.218658E-01
  -0.199673E-01  -0.197820E-01  -0.220235E-01  -0.267857E-01  -0.334608E-01
  -0.408552E-01  -0.474751E-01   0.294563E-01   0.291946E-01   0.294563E-01
   0.303502E-01   0.321489E-01   0.351472E-01   0.394845E-01   0.449979E-01
   0.511631E-01   0.571540E-01   0.620091E-01   0.648591E-01   0.651453E-01
   0.627619E-01   0.580757E-01   0.518171E-01   0.448772E-01   0.380733E-01
   0.319573E-01   0.267222E-01   0.222329E-01   0.181597E-01   0.141654E-01
   0.100734E-01   0.595710E-02   0.211712E-02  -0.104568E-02  -0.321439E-02
  -0.432816E-02  -0.467442E-02  -0.485837E-02  -0.564922E-02  -0.774660E-02
  -0.115417E-01  -0.169553E-01  -0.234139E-01  -0.299842E-01  -0.356323E-01
  -0.395337E-01  -0.413366E-01  -0.412926E-01  -0.402039E-01  -0.391952E-01
  -0.393716E-01  -0.414629E-01  -0.455640E-01  -0.510557E-01  -0.567359E-01
  -0.611317E-01   0.322866E-01   0.322148E-01   0.322866E-01   0.326766E-01
   0.338379E-01   0.363136E-01   0.404934E-01   0.463994E-01   0.535735E-01
   0.611103E-01   0.678299E-01   0.725444E-01   0.743374E-01   0.727761E-01
   0.679950E-01   0.606327E-01   0.516459E-01   0.420638E-01   0.327600E-01
   0.243061E-01   0.169433E-01   0.106624E-01   0.534875E-02   0.926552E-03
  -0.255739E-02  -0.494520E-02  -0.607021E-02  -0.590770E-02  -0.470962E-02
  -0.305932E-02  -0.180794E-02  -0.189501E-02  -0.409949E-02  -0.879760E-02
  -0.158098E-01  -0.243969E-01  -0.334211E-01  -0.416348E-01  -0.480174E-01
  -0.520566E-01  -0.538878E-01  -0.542387E-01  -0.541910E-01  -0.548249E-01
  -0.568534E-01  -0.603583E-01  -0.647173E-01  -0.687484E-01  -0.710389E-01
   0.296472E-01   0.297498E-01   0.296472E-01   0.295708E-01   0.301301E-01
   0.320841E-01   0.360425E-01   0.421940E-01   0.501477E-01   0.589432E-01
   0.672290E-01   0.735606E-01   0.767316E-01   0.760450E-01   0.714504E-01
   0.635175E-01   0.532634E-01   0.418958E-01   0.305508E-01   0.201006E-01
   0.110746E-01   0.369540E-02  -0.200795E-02  -0.606980E-02  -0.850178E-02
  -0.928776E-02  -0.846008E-02  -0.622014E-02  -0.304366E-02   0.289562E-03
   0.277756E-02   0.338622E-02   0.130131E-02  -0.383306E-02  -0.117702E-01
  -0.216696E-01  -0.322715E-01  -0.421996E-01  -0.503082E-01  -0.559718E-01
  -0.592274E-01  -0.607204E-01  -0.614650E-01  -0.624880E-01  -0.644644E-01
  -0.674591E-01  -0.708597E-01  -0.735302E-01  -0.741448E-01   0.216814E-01
   0.219419E-01   0.216814E-01   0.211755E-01   0.211551E-01   0.225482E-01
   0.261408E-01   0.322613E-01   0.405888E-01   0.501455E-01   0.594784E-01
   0.669803E-01   0.712579E-01   0.714441E-01   0.673731E-01   0.595770E-01
   0.491204E-01   0.373307E-01   0.255096E-01   0.147063E-01   0.560325E-02
  -0.147498E-02  -0.646373E-02  -0.942903E-02  -0.104697E-01  -0.969201E-02
  -0.726174E-02  -0.350341E-02   0.101036E-02   0.543663E-02   0.874372E-02
   0.989492E-02   0.809129E-02   0.300111E-02  -0.510238E-02  -0.153519E-01
  -0.264597E-01  -0.370161E-01  -0.458322E-01  -0.522269E-01  -0.561692E-01
  -0.582290E-01  -0.593460E-01  -0.604843E-01  -0.622802E-01  -0.647931E-01
  -0.674446E-01  -0.691709E-01  -0.687506E-01   0.998363E-02   0.103827E-01
   0.998363E-02   0.908989E-02   0.850947E-02   0.928041E-02   0.123080E-01
   0.180255E-01   0.261825E-01   0.358274E-01   0.454906E-01   0.535164E-01
   0.584499E-01   0.593692E-01   0.560769E-01   0.491053E-01   0.395483E-01
   0.287806E-01   0.181515E-01   0.873829E-02   0.121737E-02  -0.413384E-02
  -0.733486E-02  -0.855925E-02  -0.801598E-02  -0.590154E-02  -0.243370E-02
   0.205976E-02   0.705077E-02   0.117772E-01   0.153048E-01   0.166886E-01
   0.151960E-01   0.105230E-01   0.293046E-02  -0.675882E-02  -0.173172E-01
  -0.273910E-01  -0.358255E-01  -0.419406E-01  -0.456730E-01  -0.475355E-01
  -0.484040E-01  -0.491926E-01  -0.505200E-01  -0.524716E-01  -0.545391E-01
  -0.557613E-01  -0.550316E-01  -0.273580E-02  -0.222510E-02  -0.273580E-02
  -0.395573E-02  -0.505121E-02  -0.494406E-02  -0.267763E-02   0.224051E-02
   0.962426E-02   0.185894E-01   0.277356E-01   0.354782E-01   0.404328E-01
   0.417449E-01   0.392755E-01   0.335972E-01   0.258165E-01   0.172822E-01
   0.927189E-02   0.274291E-02  -0.179045E-02  -0.424080E-02  -0.482321E-02
  -0.388499E-02  -0.175974E-02   0.130279E-02   0.511459E-02   0.945855E-02
   0.139813E-01   0.181305E-01   0.211812E-01   0.223617E-01   0.210487E-01
   0.169706E-01   0.103455E-01   0.189645E-02  -0.727657E-02  -0.159436E-01
  -0.230427E-01  -0.279399E-01  -0.305717E-01  -0.314186E-01  -0.313174E-01
  -0.311640E-01  -0.316012E-01  -0.327902E-01  -0.343411E-01  -0.354304E-01
  -0.350739E-01  -0.132784E-01  -0.126962E-01  -0.132784E-01  -0.147243E-01
  -0.162312E-01  -0.167580E-01  -0.153744E-01  -0.115853E-01  -0.553045E-02
   0.200228E-02   0.975674E-02   0.163273E-01   0.205228E-01   0.216711E-01
   0.197762E-01   0.154921E-01   0.992659E-02   0.434185E-02  -0.156438E-03
  -0.285339E-02  -0.352364E-02  -0.238238E-02   0.760830E-04   0.328507E-02
   0.678226E-02   0.102994E-01   0.137446E-01   0.170984E-01   0.202775E-01
   0.230311E-01   0.249203E-01   0.254015E-01   0.239903E-01   0.204512E-01
   0.149430E-01   0.805902E-02   0.735496E-03  -0.595651E-02  -0.110775E-01
  -0.140642E-01  -0.148739E-01  -0.139797E-01  -0.122120E-01  -0.104936E-01
  -0.954816E-02  -0.967431E-02  -0.106579E-01  -0.118520E-01  -0.124020E-01
  -0.187292E-01  -0.181333E-01  -0.187292E-01  -0.202490E-01  -0.219786E-01
  -0.229950E-01  -0.224776E-01  -0.199949E-01  -0.156725E-01  -0.101911E-01
  -0.461049E-02  -0.735409E-04   0.252063E-02   0.277519E-02   0.909251E-03
  -0.230545E-02  -0.576245E-02  -0.832476E-02  -0.912360E-02  -0.776486E-02
  -0.438905E-02   0.422456E-03   0.585412E-02   0.111030E-01   0.155850E-01
   0.190399E-01   0.215108E-01   0.232209E-01   0.244010E-01   0.251397E-01
   0.253136E-01   0.246266E-01   0.227436E-01   0.194690E-01   0.149019E-01
   0.950477E-02   0.405046E-02  -0.546240E-03  -0.346500E-02  -0.421200E-02
  -0.277213E-02   0.370952E-03   0.435871E-02   0.819143E-02   0.110023E-01
   0.122886E-01   0.120296E-01   0.106561E-01   0.888414E-02  -0.171852E-01
  -0.166508E-01  -0.171852E-01  -0.185733E-01  -0.202450E-01  -0.214734E-01
  -0.216322E-01  -0.204244E-01  -0.180066E-01  -0.149623E-01  -0.121308E-01
  -0.103418E-01  -0.101386E-01  -0.115797E-01  -0.141816E-01  -0.170264E-01
  -0.190028E-01  -0.191114E-01  -0.167428E-01  -0.118471E-01  -0.494745E-02
   0.300344E-02   0.108753E-01   0.176436E-01   0.226202E-01   0.255666E-01
   0.266672E-01   0.263824E-01   0.252428E-01   0.236553E-01   0.217897E-01
   0.195796E-01   0.168299E-01   0.133880E-01   0.930940E-02   0.495290E-02
   0.963114E-03  -0.186349E-02  -0.279127E-02  -0.137109E-02   0.239428E-02
   0.800130E-02   0.145343E-01   0.208701E-01   0.259403E-01   0.289770E-01
   0.296707E-01   0.282006E-01   0.251335E-01  -0.825878E-02  -0.787329E-02
  -0.825878E-02  -0.927036E-02  -0.105300E-01  -0.115763E-01  -0.120536E-01
  -0.118698E-01  -0.112641E-01  -0.107509E-01  -0.109531E-01  -0.123725E-01
  -0.151718E-01  -0.190443E-01  -0.232202E-01  -0.266193E-01  -0.281144E-01
  -0.268314E-01  -0.224012E-01  -0.150877E-01  -0.575347E-02   0.432906E-02
   0.137678E-01   0.213611E-01   0.263425E-01   0.284955E-01   0.281178E-01
   0.258551E-01   0.224677E-01   0.186060E-01   0.146651E-01   0.107577E-01
   0.680400E-02   0.269768E-02  -0.151953E-02  -0.554191E-02  -0.879074E-02
  -0.105236E-01  -0.100326E-01  -0.687111E-02  -0.103760E-02   0.694508E-02
   0.160846E-01   0.250987E-01   0.326730E-01   0.377279E-01   0.396254E-01
   0.382652E-01   0.340543E-01   0.677156E-02   0.691882E-02   0.677156E-02
   0.639171E-02   0.592860E-02   0.552477E-02   0.520446E-02   0.479526E-02
   0.392477E-02   0.210884E-02  -0.108543E-02  -0.584915E-02  -0.119766E-01
  -0.188055E-01  -0.252861E-01  -0.301768E-01  -0.323231E-01  -0.309472E-01
  -0.258687E-01  -0.175912E-01  -0.722564E-02   0.373329E-02   0.137213E-01
   0.214260E-01   0.260331E-01   0.273360E-01   0.256904E-01   0.218372E-01
   0.166557E-01   0.109257E-01   0.516761E-02  -0.397893E-03  -0.576888E-02
  -0.110001E-01  -0.160235E-01  -0.205220E-01  -0.239057E-01  -0.254091E-01
  -0.242858E-01  -0.200431E-01  -0.126469E-01  -0.263098E-02   0.892783E-02
   0.205699E-01   0.307110E-01   0.379369E-01   0.412613E-01   0.402902E-01
   0.352610E-01   0.252084E-01   0.250390E-01   0.252084E-01   0.256879E-01
   0.263770E-01   0.270678E-01   0.274151E-01   0.269421E-01   0.251030E-01
   0.214049E-01   0.155658E-01   0.766456E-02  -0.176639E-02  -0.117494E-01
  -0.209886E-01  -0.280999E-01  -0.318968E-01  -0.316619E-01  -0.273344E-01
  -0.195580E-01  -0.957220E-02   0.103089E-02   0.106250E-01   0.178649E-01
   0.219195E-01   0.225706E-01   0.201599E-01   0.154121E-01   0.919396E-02
   0.228260E-02  -0.478831E-02  -0.117666E-01  -0.186024E-01  -0.252896E-01
  -0.316896E-01  -0.374058E-01  -0.417601E-01  -0.438912E-01  -0.429534E-01
  -0.383649E-01  -0.300333E-01  -0.184911E-01  -0.489494E-02   0.911994E-02
   0.217029E-01   0.311100E-01   0.360123E-01   0.357245E-01   0.303084E-01
   0.435268E-01   0.429864E-01   0.435268E-01   0.450275E-01   0.471342E-01
   0.492819E-01   0.507461E-01   0.507315E-01   0.484983E-01   0.435154E-01
   0.356109E-01   0.250818E-01   0.127271E-01  -0.222947E-03  -0.122815E-01
  -0.219584E-01  -0.280417E-01  -0.298442E-01  -0.273543E-01  -0.212514E-01
  -0.127775E-01  -0.349253E-02   0.502820E-02   0.114835E-01   0.150538E-01
   0.154825E-01   0.130212E-01   0.826612E-02   0.194111E-02  -0.530519E-02
  -0.130287E-01  -0.210124E-01  -0.291838E-01  -0.374619E-01  -0.455944E-01
  -0.530462E-01  -0.589896E-01  -0.624130E-01  -0.623319E-01  -0.580498E-01
  -0.494000E-01  -0.369011E-01  -0.217738E-01  -0.580498E-02   0.892022E-02
   0.203644E-01   0.268892E-01   0.275389E-01   0.221994E-01   0.581732E-01
   0.572412E-01   0.581732E-01   0.607620E-01   0.644122E-01   0.682201E-01
   0.711014E-01   0.719569E-01   0.698568E-01   0.642194E-01   0.549511E-01
   0.425158E-01   0.279123E-01   0.125501E-01  -0.196168E-02  -0.140776E-01
  -0.225813E-01  -0.267989E-01  -0.267121E-01  -0.229466E-01  -0.166361E-01
  -0.919483E-02  -0.204873E-02   0.361045E-02   0.699587E-02   0.778696E-02
   0.607809E-02   0.224122E-02  -0.324891E-02  -0.997078E-02  -0.176455E-01
  -0.261352E-01  -0.353543E-01  -0.451300E-01  -0.550612E-01  -0.644345E-01
  -0.722384E-01  -0.772900E-01  -0.784573E-01  -0.749286E-01  -0.664627E-01
  -0.535545E-01  -0.374621E-01  -0.200791E-01  -0.366442E-02   0.951801E-02
   0.175805E-01   0.193363E-01   0.145030E-01   0.663810E-01   0.650741E-01
   0.663810E-01   0.700167E-01   0.751722E-01   0.806452E-01   0.850368E-01
   0.869854E-01   0.853999E-01   0.796566E-01   0.697239E-01   0.561916E-01
   0.401967E-01   0.232546E-01   0.702402E-02  -0.695353E-02  -0.174920E-01
  -0.239328E-01  -0.262197E-01  -0.248640E-01  -0.208128E-01  -0.152521E-01
  -0.938841E-02  -0.425826E-02  -0.602342E-03   0.117481E-02   0.962852E-03
  -0.115419E-02  -0.501692E-02  -0.104868E-01  -0.174864E-01  -0.259699E-01
  -0.358326E-01  -0.467903E-01  -0.582727E-01  -0.693764E-01  -0.789085E-01
  -0.855328E-01  -0.879979E-01  -0.854055E-01  -0.774567E-01  -0.646158E-01
  -0.481431E-01  -0.299736E-01  -0.124539E-01   0.201925E-02   0.113928E-01
   0.143053E-01   0.103213E-01   0.668051E-01   0.651752E-01   0.668051E-01
   0.713452E-01   0.778101E-01   0.847538E-01   0.905268E-01   0.935666E-01
   0.926700E-01   0.871993E-01   0.771865E-01   0.633218E-01   0.468320E-01
   0.292751E-01   0.122917E-01  -0.264134E-02  -0.144120E-01  -0.223983E-01
  -0.265024E-01  -0.270970E-01  -0.249047E-01  -0.208414E-01  -0.158584E-01
  -0.108145E-01  -0.639862E-02  -0.310951E-02  -0.128277E-02  -0.114543E-02
  -0.287104E-02  -0.661006E-02  -0.124792E-01  -0.205068E-01  -0.305470E-01
  -0.421887E-01  -0.546914E-01  -0.669815E-01  -0.777268E-01  -0.854963E-01
  -0.889833E-01  -0.872576E-01  -0.799934E-01  -0.676208E-01  -0.513576E-01
  -0.330991E-01  -0.151730E-01   0.624111E-05   0.103213E-01   0.143053E-01
   0.113928E-01   0.598226E-01   0.579477E-01   0.598226E-01   0.650484E-01
   0.725043E-01   0.805628E-01   0.873959E-01   0.913125E-01   0.910586E-01
   0.860235E-01   0.763198E-01   0.627292E-01   0.465370E-01   0.292966E-01
   0.125755E-01  -0.226841E-02  -0.142442E-01  -0.228017E-01  -0.278233E-01
  -0.295537E-01  -0.284937E-01  -0.252882E-01  -0.206316E-01  -0.152051E-01
  -0.964631E-02  -0.454591E-02  -0.456086E-03   0.210406E-02   0.265913E-02
   0.811195E-03  -0.370360E-02  -0.109439E-01  -0.206921E-01  -0.324021E-01
  -0.451849E-01  -0.578489E-01  -0.690011E-01  -0.772082E-01  -0.812009E-01
  -0.800909E-01  -0.735653E-01  -0.620153E-01  -0.465641E-01  -0.289746E-01
  -0.114353E-01   0.374723E-02   0.145030E-01   0.193363E-01   0.175805E-01
   0.474232E-01   0.453937E-01   0.474231E-01   0.530768E-01   0.611393E-01
   0.698613E-01   0.773077E-01   0.817302E-01   0.818862E-01   0.772384E-01
   0.680053E-01   0.550644E-01   0.397452E-01   0.235677E-01   0.798882E-02
  -0.579454E-02  -0.169550E-01  -0.250553E-01  -0.299977E-01  -0.319363E-01
  -0.311859E-01  -0.281530E-01  -0.233026E-01  -0.171559E-01  -0.103025E-01
  -0.341035E-02   0.278763E-02   0.753615E-02   0.101296E-01   0.100020E-01
   0.681779E-02   0.547586E-03  -0.848756E-02  -0.196111E-01  -0.318294E-01
  -0.439125E-01  -0.545121E-01  -0.623094E-01  -0.661799E-01  -0.653594E-01
  -0.595889E-01  -0.492120E-01  -0.351999E-01  -0.190843E-01  -0.279188E-02
   0.116066E-01   0.221995E-01   0.275389E-01   0.268892E-01   0.327133E-01
   0.306185E-01   0.327133E-01   0.385396E-01   0.468221E-01   0.557415E-01
   0.633158E-01   0.678009E-01   0.680193E-01   0.635480E-01   0.547375E-01
   0.425721E-01   0.284238E-01   0.137678E-01  -0.688462E-04  -0.120753E-01
  -0.216192E-01  -0.284140E-01  -0.324278E-01  -0.337765E-01  -0.326450E-01
  -0.292564E-01  -0.238921E-01  -0.169413E-01  -0.894981E-02  -0.636340E-03
   0.714151E-02   0.134744E-01   0.175250E-01   0.186605E-01   0.165632E-01
   0.112954E-01   0.330638E-02  -0.661644E-02  -0.174372E-01  -0.279858E-01
  -0.370783E-01  -0.436337E-01  -0.467817E-01  -0.459593E-01  -0.409954E-01
  -0.321716E-01  -0.202467E-01  -0.642588E-02   0.774161E-02   0.205375E-01
   0.303084E-01   0.357245E-01   0.360123E-01   0.191560E-01   0.170710E-01
   0.191560E-01   0.249390E-01   0.331114E-01   0.418227E-01   0.490892E-01
   0.532146E-01   0.531237E-01   0.485363E-01   0.399527E-01   0.284744E-01
   0.155202E-01   0.252164E-02  -0.932672E-02  -0.192073E-01  -0.266978E-01
  -0.316898E-01  -0.342574E-01  -0.345322E-01  -0.326315E-01  -0.286577E-01
  -0.227614E-01  -0.152318E-01  -0.657204E-02   0.248170E-02   0.110148E-01
   0.180579E-01   0.227500E-01   0.244975E-01   0.230872E-01   0.187271E-01
   0.120055E-01   0.378708E-02  -0.492437E-02  -0.131221E-01  -0.199042E-01
  -0.245417E-01  -0.265122E-01  -0.255154E-01  -0.214885E-01  -0.146301E-01
  -0.542922E-02   0.531917E-02   0.165390E-01   0.269583E-01   0.352611E-01
   0.402902E-01   0.412613E-01   0.972908E-02   0.770662E-02   0.972908E-02
   0.153171E-01   0.231469E-01   0.313626E-01   0.380062E-01   0.414531E-01
   0.407481E-01   0.357631E-01   0.271527E-01   0.161377E-01   0.418731E-02
  -0.730395E-02  -0.172637E-01  -0.250588E-01  -0.304747E-01  -0.335907E-01
  -0.346130E-01  -0.337318E-01  -0.310512E-01  -0.266111E-01  -0.204804E-01
  -0.128770E-01  -0.425985E-02   0.465318E-02   0.129584E-01   0.197178E-01
   0.241470E-01   0.257846E-01   0.245924E-01   0.209592E-01   0.156074E-01
   0.943429E-02   0.333559E-02  -0.194047E-02  -0.587277E-02  -0.817249E-02
  -0.873100E-02  -0.754621E-02  -0.466701E-02  -0.183221E-03   0.573401E-02
   0.127616E-01   0.203621E-01   0.277696E-01   0.340543E-01   0.382652E-01
   0.396254E-01   0.621025E-02   0.427760E-02   0.621025E-02   0.115259E-01
   0.188968E-01   0.264764E-01   0.323446E-01   0.349550E-01   0.334697E-01
   0.279031E-01   0.190511E-01   0.824232E-02  -0.300695E-02  -0.133327E-01
  -0.217686E-01  -0.278446E-01  -0.315343E-01  -0.330949E-01  -0.328705E-01
  -0.311324E-01  -0.280089E-01  -0.235203E-01  -0.176916E-01  -0.106912E-01
  -0.293015E-02   0.492399E-02   0.120363E-01   0.175746E-01   0.209090E-01
   0.217772E-01   0.203593E-01   0.172367E-01   0.132451E-01   0.926577E-02
   0.601932E-02   0.392321E-02   0.305207E-02   0.320536E-02   0.405071E-02
   0.528717E-02   0.676804E-02   0.853898E-02   0.107790E-01   0.136680E-01
   0.172326E-01   0.212319E-01   0.251335E-01   0.282005E-01   0.296707E-01
   0.876451E-02   0.692531E-02   0.876452E-02   0.137998E-01   0.207072E-01
   0.276570E-01   0.327696E-01   0.345696E-01   0.323185E-01   0.261462E-01
   0.169591E-01   0.616765E-02  -0.468021E-02  -0.142502E-01  -0.216655E-01
  -0.265900E-01  -0.291523E-01  -0.297584E-01  -0.288734E-01  -0.268483E-01
  -0.238495E-01  -0.199001E-01  -0.150044E-01  -0.929433E-02  -0.312999E-02
   0.289399E-02   0.805010E-02   0.116589E-01   0.132902E-01   0.129124E-01
   0.109351E-01   0.812051E-02   0.538499E-02   0.354863E-02   0.311017E-02
   0.411793E-02   0.617834E-02   0.859941E-02   0.106232E-01   0.116725E-01
   0.115319E-01   0.104053E-01   0.883175E-02   0.748880E-02   0.694831E-02
   0.746731E-02   0.888408E-02   0.106560E-01   0.120295E-01   0.159370E-01
   0.141768E-01   0.159370E-01   0.207380E-01   0.272664E-01   0.337151E-01
   0.382436E-01   0.394337E-01   0.366185E-01   0.300036E-01   0.205615E-01
   0.974316E-02  -0.899826E-03  -0.100715E-01  -0.169715E-01  -0.213662E-01
  -0.234959E-01  -0.238707E-01  -0.230382E-01  -0.214045E-01  -0.191635E-01
  -0.163427E-01  -0.129330E-01  -0.903633E-02  -0.496234E-02  -0.122502E-02
   0.156889E-02   0.290634E-02   0.256318E-02   0.733219E-03  -0.196501E-02
  -0.462142E-02  -0.627703E-02  -0.620633E-02  -0.415133E-02  -0.429735E-03
   0.412364E-02   0.837224E-02   0.111899E-01   0.117780E-01   0.989191E-02
   0.590759E-02   0.708341E-03  -0.457458E-02  -0.888721E-02  -0.115448E-01
  -0.124021E-01  -0.118520E-01  -0.106579E-01   0.250524E-01   0.233462E-01
   0.250524E-01   0.296980E-01   0.359888E-01   0.421479E-01   0.463739E-01
   0.472916E-01   0.442741E-01   0.375568E-01   0.281236E-01   0.174142E-01
   0.694414E-02  -0.204719E-02  -0.882877E-02  -0.132387E-01  -0.155808E-01
  -0.164124E-01  -0.163092E-01  -0.156873E-01  -0.147368E-01  -0.134734E-01
  -0.118697E-01  -0.100007E-01  -0.813254E-02  -0.670896E-02  -0.623023E-02
  -0.706426E-02  -0.925974E-02  -0.124383E-01  -0.158199E-01  -0.183939E-01
  -0.191953E-01  -0.176092E-01  -0.136047E-01  -0.781979E-02  -0.145642E-02
   0.399577E-02   0.713515E-02   0.701778E-02   0.341344E-02  -0.312808E-02
  -0.114217E-01  -0.199616E-01  -0.273134E-01  -0.324708E-01  -0.350740E-01
  -0.354305E-01  -0.343411E-01   0.329211E-01   0.312403E-01   0.329211E-01
   0.375017E-01   0.437186E-01   0.498374E-01   0.541004E-01   0.551644E-01
   0.524131E-01   0.460644E-01   0.370561E-01   0.267579E-01   0.166028E-01
   0.774792E-02   0.856049E-03  -0.395438E-02  -0.700052E-02  -0.882439E-02
  -0.996427E-02  -0.107878E-01  -0.114365E-01  -0.118854E-01  -0.120771E-01
  -0.120627E-01  -0.120814E-01  -0.125352E-01  -0.138584E-01  -0.163257E-01
  -0.198725E-01  -0.240041E-01  -0.278454E-01  -0.303391E-01  -0.305441E-01
  -0.279510E-01  -0.227110E-01  -0.156984E-01  -0.836910E-02  -0.244009E-02
   0.528943E-03  -0.463299E-03  -0.559064E-02  -0.141422E-01  -0.246965E-01
  -0.354799E-01  -0.448068E-01  -0.514790E-01  -0.550316E-01  -0.557613E-01
  -0.545391E-01   0.366740E-01   0.349925E-01   0.366740E-01   0.412734E-01
   0.475724E-01   0.538958E-01   0.585387E-01   0.601850E-01   0.582043E-01
   0.527538E-01   0.446694E-01   0.351929E-01   0.256262E-01   0.170155E-01
   0.995347E-02   0.454040E-02   0.494558E-03  -0.264671E-02  -0.531555E-02
  -0.776730E-02  -0.100440E-01  -0.120471E-01  -0.136759E-01  -0.149648E-01
  -0.161523E-01  -0.176427E-01  -0.198650E-01  -0.230754E-01  -0.271794E-01
  -0.316506E-01  -0.355944E-01  -0.379596E-01  -0.378479E-01  -0.348303E-01
  -0.291691E-01  -0.218632E-01  -0.144833E-01  -0.882853E-02  -0.648826E-02
  -0.843194E-02  -0.147426E-01  -0.245747E-01  -0.363527E-01  -0.481576E-01
  -0.581948E-01  -0.652118E-01  -0.687506E-01  -0.691709E-01  -0.674446E-01
   0.345144E-01   0.328128E-01   0.345144E-01   0.391970E-01   0.457031E-01
   0.524351E-01   0.577544E-01   0.603718E-01   0.596246E-01   0.555733E-01
   0.489033E-01   0.406775E-01   0.320228E-01   0.238489E-01   0.166759E-01
   0.106101E-01   0.545039E-02   0.873629E-03  -0.338129E-02  -0.739714E-02
  -0.110687E-01  -0.141940E-01  -0.166203E-01  -0.183781E-01  -0.197396E-01
  -0.211658E-01  -0.231522E-01  -0.260213E-01  -0.297407E-01  -0.338407E-01
  -0.374804E-01  -0.396606E-01  -0.395313E-01  -0.367036E-01  -0.314633E-01
  -0.248081E-01  -0.182762E-01  -0.136006E-01  -0.122765E-01  -0.151616E-01
  -0.222258E-01  -0.325271E-01  -0.444262E-01  -0.559853E-01  -0.654392E-01
  -0.716092E-01  -0.741449E-01  -0.735301E-01  -0.708597E-01   0.261972E-01
   0.244653E-01   0.261972E-01   0.309991E-01   0.377887E-01   0.450642E-01
   0.512672E-01   0.551384E-01   0.559713E-01   0.537032E-01   0.488328E-01
   0.422046E-01   0.347384E-01   0.271893E-01   0.200076E-01   0.133276E-01
   0.706964E-02   0.110073E-02  -0.461552E-02  -0.994107E-02  -0.145874E-01
  -0.182295E-01  -0.206623E-01  -0.219317E-01  -0.223821E-01  -0.225878E-01
  -0.231818E-01  -0.246350E-01  -0.270620E-01  -0.301292E-01  -0.331113E-01
  -0.350934E-01  -0.352677E-01  -0.332356E-01  -0.292150E-01  -0.240790E-01
  -0.191943E-01  -0.160956E-01  -0.160778E-01  -0.198261E-01  -0.271903E-01
  -0.371789E-01  -0.481797E-01  -0.583519E-01  -0.660803E-01  -0.703653E-01
  -0.710389E-01  -0.687483E-01  -0.647173E-01   0.131117E-01   0.113506E-01
   0.131118E-01   0.180342E-01   0.251222E-01   0.329842E-01   0.401539E-01
   0.454066E-01   0.479867E-01   0.476936E-01   0.448175E-01   0.399632E-01
   0.338270E-01   0.270048E-01   0.198852E-01   0.126533E-01   0.538247E-02
  -0.183319E-02  -0.877010E-02  -0.150412E-01  -0.201577E-01  -0.236679E-01
  -0.253248E-01  -0.252141E-01  -0.237898E-01  -0.217879E-01  -0.200379E-01
  -0.192232E-01  -0.196702E-01  -0.212395E-01  -0.233631E-01  -0.252269E-01
  -0.260496E-01  -0.253716E-01  -0.232600E-01  -0.203575E-01  -0.177466E-01
  -0.166605E-01  -0.181192E-01  -0.226002E-01  -0.298440E-01  -0.388624E-01
  -0.481531E-01  -0.560689E-01  -0.612362E-01  -0.629053E-01  -0.611317E-01
  -0.567358E-01  -0.510556E-01  -0.205141E-02  -0.382786E-02  -0.205141E-02
   0.295215E-02   0.102810E-01   0.186625E-01   0.267312E-01   0.333027E-01
   0.375736E-01   0.392032E-01   0.382707E-01   0.351393E-01   0.302858E-01
   0.241562E-01   0.170942E-01   0.935523E-02   0.118673E-02  -0.707288E-02
  -0.149297E-01  -0.217460E-01  -0.268402E-01  -0.296498E-01  -0.299075E-01
  -0.277654E-01  -0.238162E-01  -0.189900E-01  -0.143463E-01  -0.108155E-01
  -0.896961E-02  -0.889049E-02  -0.101835E-01  -0.121350E-01  -0.139679E-01
  -0.151170E-01  -0.154348E-01  -0.152586E-01  -0.153117E-01  -0.164643E-01
  -0.194247E-01  -0.244582E-01  -0.312249E-01  -0.387949E-01  -0.458470E-01
  -0.509985E-01  -0.531739E-01  -0.519054E-01  -0.474751E-01  -0.408551E-01
  -0.334607E-01  -0.159670E-01  -0.177300E-01  -0.159670E-01  -0.109675E-01
  -0.353711E-02   0.517495E-02   0.139093E-01   0.215290E-01   0.271923E-01
   0.304313E-01   0.311305E-01   0.294326E-01   0.256184E-01   0.200091E-01
   0.129251E-01   0.470774E-02  -0.421652E-02  -0.132719E-01  -0.217134E-01
  -0.286820E-01  -0.333382E-01  -0.350446E-01  -0.335457E-01  -0.290840E-01
  -0.224066E-01  -0.146444E-01  -0.708733E-02  -0.909729E-03   0.307738E-02
   0.457861E-02   0.382653E-02   0.145159E-02  -0.174937E-02  -0.507410E-02
  -0.812348E-02  -0.108926E-01  -0.137157E-01  -0.170847E-01  -0.214008E-01
  -0.267435E-01  -0.327373E-01  -0.385674E-01  -0.431493E-01  -0.454086E-01
  -0.445897E-01  -0.405012E-01  -0.336200E-01  -0.250191E-01  -0.161329E-01
  -0.255031E-01  -0.272081E-01  -0.255031E-01  -0.206419E-01  -0.133344E-01
  -0.460578E-02   0.439549E-02   0.125906E-01   0.191191E-01   0.234141E-01
   0.252021E-01   0.244475E-01   0.212775E-01   0.159250E-01   0.871093E-02
   0.693902E-04  -0.940828E-02  -0.189436E-01  -0.275916E-01  -0.343334E-01
  -0.382336E-01  -0.386340E-01  -0.353292E-01  -0.286701E-01  -0.195543E-01
  -0.929062E-02   0.637913E-03   0.885817E-02   0.143666E-01   0.166979E-01
   0.159597E-01   0.127288E-01   0.784380E-02   0.215856E-02  -0.367023E-02
  -0.929918E-02  -0.146894E-01  -0.199837E-01  -0.253189E-01  -0.306423E-01
  -0.356012E-01  -0.395501E-01  -0.416825E-01  -0.412515E-01  -0.378133E-01
  -0.314164E-01  -0.226736E-01  -0.126858E-01  -0.283244E-02  -0.285015E-01
  -0.300885E-01  -0.285015E-01  -0.239597E-01  -0.170791E-01  -0.876053E-02
  -0.348899E-04   0.809460E-02   0.147791E-01   0.193972E-01   0.215727E-01
   0.211512E-01   0.181627E-01   0.127949E-01   0.539143E-02  -0.352733E-02
  -0.132410E-01  -0.228310E-01  -0.312347E-01  -0.373627E-01  -0.402691E-01
  -0.393418E-01  -0.344656E-01  -0.261069E-01  -0.152882E-01  -0.344202E-02
   0.782940E-02   0.170378E-01   0.230700E-01   0.253633E-01   0.239572E-01
   0.194114E-01   0.126221E-01   0.458960E-02  -0.379577E-02  -0.118932E-01
  -0.193457E-01  -0.260135E-01  -0.318417E-01  -0.367180E-01  -0.403778E-01
  -0.423952E-01  -0.422689E-01  -0.395790E-01  -0.341635E-01  -0.262549E-01
  -0.165262E-01  -0.602175E-02   0.401599E-02  -0.243121E-01  -0.257089E-01
  -0.243121E-01  -0.203067E-01  -0.142162E-01  -0.681441E-02   0.996807E-03
   0.831503E-02   0.143449E-01   0.184683E-01   0.202752E-01   0.195643E-01
   0.163321E-01   0.107649E-01   0.324292E-02  -0.564865E-02  -0.151176E-01
  -0.241931E-01  -0.318014E-01  -0.368934E-01  -0.386115E-01  -0.364627E-01
  -0.304569E-01  -0.211693E-01  -0.969910E-02   0.247883E-02   0.137470E-01
   0.226148E-01   0.279668E-01   0.292345E-01   0.264550E-01   0.202071E-01
   0.114496E-01   0.130479E-02  -0.915310E-02  -0.190556E-01  -0.278113E-01
  -0.350879E-01  -0.407280E-01  -0.446408E-01  -0.467143E-01  -0.467841E-01
  -0.446685E-01  -0.402599E-01  -0.336362E-01  -0.251493E-01  -0.154533E-01
  -0.545194E-02   0.382924E-02  -0.139484E-01  -0.150781E-01  -0.139484E-01
  -0.107109E-01  -0.579517E-02   0.158313E-03   0.639365E-02   0.121419E-01
   0.167115E-01   0.195539E-01   0.203011E-01   0.187809E-01   0.150186E-01
   0.923664E-02   0.185438E-02  -0.651508E-02  -0.150829E-01  -0.229305E-01
  -0.290936E-01  -0.326837E-01  -0.330323E-01  -0.298328E-01  -0.232441E-01
  -0.139270E-01  -0.299076E-02   0.814917E-02   0.179819E-01   0.251412E-01
   0.286265E-01   0.279575E-01   0.232314E-01   0.150730E-01   0.449398E-02
  -0.730299E-02  -0.191283E-01  -0.299730E-01  -0.391080E-01  -0.461066E-01
  -0.507997E-01  -0.531929E-01  -0.533817E-01  -0.514916E-01  -0.476626E-01
  -0.420755E-01  -0.350020E-01  -0.268513E-01  -0.181879E-01  -0.970267E-02
  -0.213636E-02   0.169503E-03  -0.621567E-03   0.169504E-03   0.242565E-02
   0.581406E-02   0.983731E-02   0.139066E-01   0.174230E-01   0.198515E-01
   0.207803E-01   0.199572E-01   0.173082E-01   0.129413E-01   0.714031E-02
   0.352912E-03  -0.682971E-02  -0.137070E-01  -0.195228E-01  -0.235428E-01
  -0.251516E-01  -0.239592E-01  -0.198965E-01  -0.132781E-01  -0.480991E-02
   0.446922E-02   0.133128E-01   0.204408E-01   0.247349E-01   0.254165E-01
   0.221734E-01   0.152087E-01   0.520173E-02  -0.680913E-02  -0.195974E-01
  -0.319365E-01  -0.427680E-01  -0.513200E-01  -0.571605E-01  -0.601842E-01
  -0.605507E-01  -0.585965E-01  -0.547478E-01  -0.494550E-01  -0.431568E-01
  -0.362746E-01  -0.292235E-01  -0.224247E-01  -0.163043E-01  -0.112720E-01
   0.148152E-01   0.144155E-01   0.148152E-01   0.159326E-01   0.175357E-01
   0.192806E-01   0.207665E-01   0.215979E-01   0.214446E-01   0.200887E-01
   0.174548E-01   0.136216E-01   0.881553E-02   0.339144E-02  -0.219812E-02
  -0.744059E-02  -0.118080E-01  -0.148079E-01  -0.160386E-01  -0.152481E-01
  -0.123869E-01  -0.764920E-02  -0.148883E-02   0.539779E-02   0.121286E-01
   0.177313E-01   0.212666E-01   0.219646E-01   0.193483E-01   0.133238E-01
   0.421712E-02  -0.725386E-02  -0.200689E-01  -0.330439E-01  -0.449944E-01
  -0.548956E-01  -0.620108E-01  -0.659679E-01  -0.667734E-01  -0.647679E-01
  -0.605354E-01  -0.547910E-01  -0.482681E-01  -0.416279E-01  -0.354029E-01
  -0.299768E-01  -0.255955E-01  -0.223953E-01  -0.204347E-01   0.267397E-01
   0.267528E-01   0.267397E-01   0.266546E-01   0.263691E-01   0.256996E-01
   0.244473E-01   0.224444E-01   0.195975E-01   0.159211E-01   0.115550E-01
   0.676029E-02   0.189656E-02  -0.261877E-02  -0.636101E-02  -0.895170E-02
  -0.101070E-01  -0.967484E-02  -0.765715E-02  -0.421656E-02   0.331383E-03
   0.553767E-02   0.108489E-01   0.156443E-01   0.192812E-01   0.211486E-01
   0.207284E-01   0.176612E-01   0.118088E-01   0.330493E-02  -0.742128E-02
  -0.196568E-01  -0.324605E-01  -0.447615E-01  -0.554891E-01  -0.637164E-01
  -0.687920E-01  -0.704359E-01  -0.687777E-01  -0.643298E-01  -0.578982E-01
  -0.504489E-01  -0.429561E-01  -0.362625E-01  -0.309779E-01  -0.274326E-01
  -0.256875E-01  -0.255908E-01  -0.268590E-01   0.334391E-01   0.338452E-01
   0.334391E-01   0.322098E-01   0.301304E-01   0.271767E-01   0.233535E-01
   0.187258E-01   0.134463E-01   0.777289E-02   0.206822E-02  -0.322281E-02
  -0.761813E-02  -0.106614E-01  -0.119927E-01  -0.114131E-01  -0.892997E-02
  -0.477235E-02   0.629119E-03   0.669319E-02   0.127601E-01   0.181700E-01
   0.223316E-01   0.247706E-01   0.251535E-01   0.232888E-01   0.191183E-01
   0.127067E-01   0.424263E-02  -0.595062E-02  -0.173967E-01  -0.294564E-01
  -0.413406E-01  -0.521598E-01  -0.610138E-01  -0.671125E-01  -0.699075E-01
  -0.692052E-01  -0.652309E-01  -0.586238E-01  -0.503546E-01  -0.415789E-01
  -0.334539E-01  -0.269569E-01  -0.227457E-01  -0.210870E-01  -0.218667E-01
  -0.246702E-01  -0.289082E-01   0.337137E-01   0.344484E-01   0.337137E-01
   0.315304E-01   0.279648E-01   0.231383E-01   0.172436E-01   0.105602E-01
   0.346752E-02  -0.355500E-02  -0.994649E-02  -0.151074E-01  -0.184662E-01
  -0.195634E-01  -0.181378E-01  -0.141976E-01  -0.805625E-02  -0.320110E-03
   0.817684E-02   0.164819E-01   0.236564E-01   0.289058E-01   0.316780E-01
   0.317131E-01   0.290346E-01   0.238927E-01   0.166805E-01   0.785015E-02
  -0.214548E-02  -0.128720E-01  -0.238934E-01  -0.347303E-01  -0.448213E-01
  -0.535175E-01  -0.601255E-01  -0.640030E-01  -0.646895E-01  -0.620382E-01
  -0.563097E-01  -0.481950E-01  -0.387479E-01  -0.292336E-01  -0.209228E-01
  -0.148768E-01  -0.117736E-01  -0.118149E-01  -0.147343E-01  -0.198978E-01
  -0.264663E-01   0.278870E-01   0.288452E-01   0.278870E-01   0.250596E-01
   0.205051E-01   0.144646E-01   0.728247E-02  -0.589636E-03  -0.859453E-02
  -0.160843E-01  -0.223553E-01  -0.267082E-01  -0.285328E-01  -0.274071E-01
  -0.231945E-01  -0.161144E-01  -0.676517E-02   0.391809E-02   0.147718E-01
   0.245644E-01   0.321803E-01   0.367887E-01   0.379597E-01   0.357028E-01
   0.304191E-01   0.227829E-01   0.135854E-01   0.358389E-02  -0.660596E-02
  -0.165473E-01  -0.259487E-01  -0.345806E-01  -0.421781E-01  -0.483743E-01
  -0.526958E-01  -0.546332E-01  -0.537721E-01  -0.499483E-01  -0.433768E-01
  -0.347085E-01  -0.249857E-01  -0.154947E-01  -0.754554E-02  -0.223078E-02
  -0.222407E-03  -0.165943E-02  -0.615235E-02  -0.128998E-01  -0.208817E-01
   0.176437E-01   0.186919E-01   0.176437E-01   0.145644E-01   0.964853E-02
   0.321721E-02  -0.428565E-02  -0.123004E-01  -0.201647E-01  -0.271401E-01
  -0.324581E-01  -0.353923E-01  -0.353530E-01  -0.319955E-01  -0.253193E-01
  -0.157352E-01  -0.407127E-02   0.849535E-02   0.205829E-01   0.308060E-01
   0.379955E-01   0.413905E-01   0.407592E-01   0.364150E-01   0.291260E-01
   0.199361E-01   0.994486E-02   0.100123E-03  -0.894256E-02  -0.168630E-01
  -0.236173E-01  -0.293034E-01  -0.340014E-01  -0.376450E-01  -0.399704E-01
  -0.405650E-01  -0.390033E-01  -0.350300E-01  -0.287286E-01  -0.206184E-01
  -0.116384E-01  -0.301162E-02   0.398287E-02   0.827152E-02   0.921306E-02
   0.672877E-02   0.130191E-02  -0.615115E-02  -0.144996E-01   0.554469E-02
   0.653976E-02   0.554469E-02   0.263309E-02  -0.197700E-02  -0.793081E-02
  -0.147481E-01  -0.218380E-01  -0.285196E-01  -0.340545E-01  -0.376981E-01
  -0.387745E-01  -0.367738E-01  -0.314589E-01  -0.229622E-01  -0.118426E-01
   0.921828E-03   0.140237E-01   0.259955E-01   0.354355E-01   0.412463E-01
   0.428348E-01   0.402223E-01   0.340335E-01   0.253615E-01   0.155364E-01
   0.585258E-02  -0.267750E-02  -0.948259E-02  -0.144663E-01  -0.179125E-01
  -0.202964E-01  -0.220611E-01  -0.234311E-01  -0.243207E-01  -0.243658E-01
  -0.230708E-01  -0.200221E-01  -0.151001E-01  -0.861892E-02  -0.134179E-02
   0.563925E-02   0.111335E-01   0.141285E-01   0.140361E-01   0.108376E-01
   0.508628E-02  -0.223160E-02  -0.993714E-02  -0.564200E-02  -0.483058E-02
  -0.564200E-02  -0.800412E-02  -0.117048E-01  -0.164035E-01  -0.216481E-01
  -0.268938E-01  -0.315277E-01  -0.349008E-01  -0.363766E-01  -0.354008E-01
  -0.315907E-01  -0.248343E-01  -0.153768E-01  -0.386801E-02   0.865739E-02
   0.208812E-01   0.313826E-01   0.388719E-01   0.424311E-01   0.417058E-01
   0.369954E-01   0.292119E-01   0.197045E-01   0.998751E-02   0.143138E-02
  -0.500548E-02  -0.893790E-02  -0.105671E-01  -0.105453E-01  -0.973219E-02
  -0.891426E-02  -0.856872E-02  -0.873977E-02  -0.906222E-02  -0.892235E-02
  -0.770450E-02  -0.504503E-02  -0.101246E-02   0.384564E-02   0.860791E-02
   0.122090E-01   0.137277E-01   0.126474E-01   0.901247E-02   0.343199E-02
  -0.307012E-02  -0.931436E-02  -0.136153E-01  -0.130843E-01  -0.136153E-01
  -0.151459E-01  -0.174954E-01  -0.203788E-01  -0.234267E-01  -0.262066E-01
  -0.282455E-01  -0.290565E-01  -0.281773E-01  -0.252268E-01  -0.199789E-01
  -0.124471E-01  -0.295761E-02   0.781351E-02   0.188663E-01   0.289803E-01
   0.368933E-01   0.415270E-01   0.422146E-01   0.388728E-01   0.320674E-01
   0.229424E-01   0.130151E-01   0.387664E-02  -0.313413E-02  -0.720423E-02
  -0.819606E-02  -0.663310E-02  -0.352397E-02  -0.716593E-04   0.265296E-02
   0.398361E-02   0.380247E-02   0.251751E-02   0.884476E-03  -0.270179E-03
  -0.339522E-03   0.849811E-03   0.296584E-02   0.526418E-02   0.681759E-02
   0.681178E-02   0.481619E-02   0.945570E-03  -0.413895E-02  -0.939181E-02
  -0.136610E-01  -0.170507E-01  -0.168474E-01  -0.170507E-01  -0.176144E-01
  -0.184059E-01  -0.192233E-01  -0.198163E-01  -0.199074E-01  -0.192089E-01
  -0.174399E-01  -0.143496E-01  -0.975380E-02  -0.358974E-02   0.401963E-02
   0.127064E-01   0.218290E-01   0.304982E-01   0.376732E-01   0.423252E-01
   0.436427E-01   0.412351E-01   0.352783E-01   0.265549E-01   0.163608E-01
   0.628323E-02  -0.210876E-02  -0.759055E-02  -0.954519E-02  -0.809269E-02
  -0.404691E-02   0.129402E-02   0.647230E-02   0.102259E-01   0.117806E-01
   0.110008E-01   0.836137E-02   0.475245E-02   0.117861E-02  -0.155670E-02
  -0.308719E-02  -0.357003E-02  -0.359890E-02  -0.397313E-02  -0.539681E-02
  -0.820383E-02  -0.121972E-01  -0.166562E-01  -0.205138E-01  -0.226534E-01
  -0.158271E-01  -0.159410E-01  -0.158271E-01  -0.154569E-01  -0.147520E-01
  -0.136024E-01  -0.118882E-01  -0.949898E-02  -0.634385E-02  -0.235603E-02
   0.250203E-02   0.822330E-02   0.147249E-01   0.218032E-01   0.290888E-01
   0.360225E-01   0.418759E-01   0.458317E-01   0.471234E-01   0.452116E-01
   0.399575E-01   0.317416E-01   0.214827E-01   0.105327E-01   0.452003E-03
  -0.729236E-02  -0.116377E-01  -0.121673E-01  -0.921616E-02  -0.380323E-02
   0.259844E-02   0.840171E-02   0.122691E-01   0.134059E-01   0.117051E-01
   0.770861E-02   0.239919E-02  -0.311312E-02  -0.791671E-02  -0.115400E-01
  -0.140389E-01  -0.159077E-01  -0.178442E-01  -0.204475E-01  -0.239450E-01
  -0.280407E-01  -0.319373E-01  -0.345327E-01  -0.347365E-01  -0.109327E-01
  -0.112981E-01  -0.109327E-01  -0.982345E-02  -0.793954E-02  -0.525155E-02
  -0.175458E-02   0.251519E-02   0.747629E-02   0.130099E-01   0.189719E-01
   0.251992E-01   0.314993E-01   0.376247E-01   0.432389E-01   0.478936E-01
   0.510393E-01   0.520846E-01   0.505072E-01   0.459978E-01   0.386029E-01
   0.288201E-01   0.176049E-01   0.626571E-02  -0.374803E-02  -0.111246E-01
  -0.149734E-01  -0.150392E-01  -0.117844E-01  -0.630818E-02  -0.112676E-03
   0.523068E-02   0.843108E-02   0.875395E-02   0.614942E-02   0.120094E-02
  -0.508835E-02  -0.116072E-01  -0.174531E-01  -0.221614E-01  -0.257789E-01
  -0.287636E-01  -0.317446E-01  -0.352221E-01  -0.393050E-01  -0.435769E-01
  -0.471399E-01  -0.488344E-01  -0.475750E-01  -0.409664E-02  -0.460397E-02
  -0.409664E-02  -0.257134E-02  -0.266019E-04   0.351570E-02   0.798572E-02
   0.132494E-01   0.191086E-01   0.253182E-01   0.316118E-01   0.377257E-01
   0.434066E-01   0.484001E-01   0.524256E-01   0.551514E-01   0.561929E-01
   0.551495E-01   0.516855E-01   0.456440E-01   0.371624E-01   0.267516E-01
   0.153011E-01   0.398593E-02  -0.591750E-02  -0.132765E-01  -0.173496E-01
  -0.179708E-01  -0.156157E-01  -0.113196E-01  -0.645930E-02  -0.244770E-02
  -0.418627E-03  -0.984385E-03  -0.413194E-02  -0.928531E-02  -0.155143E-01
  -0.218273E-01  -0.274595E-01  -0.320706E-01  -0.357904E-01  -0.391006E-01
  -0.425889E-01  -0.466572E-01  -0.512789E-01  -0.558913E-01  -0.594691E-01
  -0.607695E-01  -0.586876E-01   0.273783E-02   0.222418E-02   0.273783E-02
   0.428145E-02   0.685346E-02   0.104237E-01   0.149050E-01   0.201351E-01
   0.258760E-01   0.318353E-01   0.377006E-01   0.431736E-01   0.479907E-01
   0.519218E-01   0.547497E-01   0.562428E-01   0.561404E-01   0.541690E-01
   0.500976E-01   0.438252E-01   0.354775E-01   0.254778E-01   0.145597E-01
   0.369832E-02  -0.603843E-02  -0.136924E-01  -0.186237E-01  -0.206679E-01
  -0.201934E-01  -0.180333E-01  -0.153009E-01  -0.131317E-01  -0.124200E-01
  -0.136216E-01  -0.166781E-01  -0.210862E-01  -0.260895E-01  -0.309350E-01
  -0.351146E-01  -0.385147E-01  -0.414225E-01  -0.443854E-01  -0.479620E-01
  -0.524458E-01  -0.576513E-01  -0.628429E-01  -0.668425E-01  -0.683027E-01
  -0.660774E-01   0.795463E-02   0.757513E-02   0.795463E-02   0.910553E-02
   0.110539E-01   0.138109E-01   0.173384E-01   0.215240E-01   0.261760E-01
   0.310409E-01   0.358388E-01   0.403017E-01   0.441995E-01   0.473447E-01
   0.495750E-01   0.507230E-01   0.505927E-01   0.489597E-01   0.456079E-01
   0.403981E-01   0.333531E-01   0.247287E-01   0.150417E-01   0.503090E-02
  -0.444986E-02  -0.125903E-01  -0.187937E-01  -0.228116E-01  -0.248022E-01
  -0.252874E-01  -0.250168E-01  -0.247714E-01  -0.251625E-01  -0.264861E-01
  -0.286757E-01  -0.313712E-01  -0.340820E-01  -0.363923E-01  -0.381404E-01
  -0.395086E-01  -0.409838E-01  -0.431936E-01  -0.466595E-01  -0.515442E-01
  -0.574769E-01  -0.635253E-01  -0.683416E-01  -0.704622E-01  -0.686887E-01
   0.106794E-01   0.105597E-01   0.106794E-01   0.110710E-01   0.118188E-01
   0.130244E-01   0.147638E-01   0.170508E-01   0.198210E-01   0.229398E-01
   0.262294E-01   0.295041E-01   0.325963E-01   0.353639E-01   0.376743E-01
   0.393761E-01   0.402708E-01   0.401057E-01   0.385992E-01   0.354994E-01
   0.306644E-01   0.241384E-01   0.161980E-01   0.734509E-02  -0.175980E-02
  -0.104138E-01  -0.180074E-01  -0.241434E-01  -0.287020E-01  -0.318332E-01
  -0.338759E-01  -0.352307E-01  -0.362260E-01  -0.370236E-01  -0.375971E-01
  -0.377923E-01  -0.374516E-01  -0.365578E-01  -0.353414E-01  -0.343051E-01
  -0.341380E-01  -0.355313E-01  -0.389417E-01  -0.443712E-01  -0.512395E-01
  -0.584038E-01  -0.643440E-01  -0.674845E-01  -0.665786E-01   0.109734E-01
   0.112093E-01   0.109734E-01   0.103272E-01   0.943991E-02   0.854615E-02
   0.789119E-02   0.767933E-02   0.804019E-02   0.901965E-02   0.105928E-01
   0.126887E-01   0.152117E-01   0.180499E-01   0.210636E-01   0.240622E-01
   0.267809E-01   0.288735E-01   0.299364E-01   0.295638E-01   0.274269E-01
   0.233574E-01   0.174100E-01   0.988249E-02   0.128386E-02  -0.774607E-02
  -0.165446E-01  -0.245335E-01  -0.312964E-01  -0.366072E-01  -0.404067E-01
  -0.427422E-01  -0.436980E-01  -0.433483E-01  -0.417540E-01  -0.390090E-01
  -0.353189E-01  -0.310775E-01  -0.269016E-01  -0.235901E-01  -0.219969E-01
  -0.228340E-01  -0.264531E-01  -0.326663E-01  -0.406702E-01  -0.491156E-01
  -0.563277E-01  -0.606428E-01  -0.607870E-01   0.977274E-02   0.104222E-01
   0.977274E-02   0.792188E-02   0.514341E-02   0.183651E-02  -0.154389E-02
  -0.455801E-02  -0.683746E-02  -0.811735E-02  -0.824384E-02  -0.716454E-02
  -0.491377E-02  -0.160361E-02   0.257376E-02   0.733493E-02   0.122951E-01
   0.169717E-01   0.208136E-01   0.232584E-01   0.238122E-01   0.221363E-01
   0.181192E-01   0.119146E-01   0.393423E-02  -0.520632E-02  -0.147740E-01
  -0.240176E-01  -0.322569E-01  -0.389432E-01  -0.436859E-01  -0.462510E-01
  -0.465468E-01  -0.446147E-01  -0.406379E-01  -0.349689E-01  -0.281606E-01
  -0.209791E-01  -0.143694E-01  -0.935856E-02  -0.689611E-02  -0.765578E-02
  -0.118429E-01  -0.190621E-01  -0.282942E-01  -0.380119E-01  -0.464278E-01
  -0.518352E-01  -0.529699E-01   0.860874E-02   0.969092E-02   0.860874E-02
   0.549967E-02   0.754121E-03  -0.504575E-02  -0.112126E-01  -0.170475E-01
  -0.219227E-01  -0.253415E-01  -0.269704E-01  -0.266471E-01  -0.243735E-01
  -0.203028E-01  -0.147283E-01  -0.807328E-02  -0.879442E-03   0.621619E-02
   0.125221E-01   0.173541E-01   0.201131E-01   0.203673E-01   0.179230E-01
   0.128670E-01   0.557074E-02  -0.334762E-02  -0.130946E-01  -0.227934E-01
  -0.315785E-01  -0.386795E-01  -0.434833E-01  -0.455770E-01  -0.447742E-01
  -0.411339E-01  -0.349741E-01  -0.268786E-01  -0.176865E-01  -0.844813E-02
  -0.335466E-03   0.549712E-02   0.809119E-02   0.687326E-02   0.181367E-02
  -0.648929E-02  -0.168362E-01  -0.275788E-01  -0.368845E-01  -0.430682E-01
  -0.449247E-01   0.919157E-02   0.106924E-01   0.919157E-02   0.486807E-02
  -0.176696E-02  -0.994265E-02  -0.187335E-01  -0.271780E-01  -0.343909E-01
  -0.396536E-01  -0.424731E-01  -0.426084E-01  -0.400698E-01  -0.350983E-01
  -0.281334E-01  -0.197750E-01  -0.107407E-01  -0.181619E-02   0.620173E-02
   0.125705E-01   0.166726E-01   0.180829E-01   0.166242E-01   0.123984E-01
   0.578822E-02  -0.257485E-02  -0.118720E-01  -0.211787E-01  -0.295571E-01
  -0.361458E-01  -0.402416E-01  -0.413669E-01  -0.393209E-01  -0.342140E-01
  -0.264830E-01  -0.168796E-01  -0.642709E-02   0.366467E-02   0.121268E-01
   0.177951E-01   0.197915E-01   0.176930E-01   0.116527E-01   0.243778E-02
  -0.863834E-02  -0.198925E-01  -0.295367E-01  -0.359859E-01  -0.381501E-01
   0.129676E-01   0.148489E-01   0.129676E-01   0.754353E-02  -0.794130E-03
  -0.110907E-01  -0.221909E-01  -0.328838E-01  -0.420461E-01  -0.487640E-01
  -0.524195E-01  -0.527347E-01  -0.497737E-01  -0.439102E-01  -0.357683E-01
  -0.261481E-01  -0.159449E-01  -0.606875E-02   0.263152E-02   0.943462E-02
   0.138028E-01   0.154235E-01   0.142343E-01   0.104282E-01   0.443923E-02
  -0.309362E-02  -0.113793E-01  -0.195422E-01  -0.266993E-01  -0.320403E-01
  -0.349067E-01  -0.348644E-01  -0.317629E-01  -0.257762E-01  -0.174155E-01
  -0.750728E-02   0.286968E-02   0.124913E-01   0.201326E-01   0.247362E-01
   0.255812E-01   0.224237E-01   0.155787E-01   0.591832E-02  -0.522396E-02
  -0.162378E-01  -0.254838E-01  -0.315625E-01  -0.335546E-01   0.207543E-01
   0.229641E-01   0.207543E-01   0.143828E-01   0.458946E-02  -0.750025E-02
  -0.205199E-01  -0.330335E-01  -0.437105E-01  -0.514783E-01  -0.556352E-01
  -0.559096E-01  -0.524626E-01  -0.458382E-01  -0.368716E-01  -0.265732E-01
  -0.160049E-01  -0.616504E-02   0.210532E-02   0.818704E-02   0.117162E-01
   0.125884E-01   0.109410E-01   0.711840E-02   0.163018E-02  -0.489481E-02
  -0.117548E-01  -0.182221E-01  -0.235922E-01  -0.272370E-01  -0.286616E-01
  -0.275633E-01  -0.238842E-01  -0.178495E-01  -0.998015E-02  -0.106787E-02
   0.789112E-02   0.158044E-01   0.216234E-01   0.244975E-01   0.239170E-01
   0.198194E-01   0.126342E-01   0.325200E-02  -0.708473E-02  -0.169558E-01
  -0.249769E-01  -0.300156E-01  -0.313716E-01   0.325276E-01   0.350095E-01
   0.325276E-01   0.253744E-01   0.143893E-01   0.850537E-03  -0.136891E-01
  -0.275998E-01  -0.393789E-01  -0.478342E-01  -0.522204E-01  -0.523110E-01
  -0.483975E-01  -0.412190E-01  -0.318347E-01  -0.214627E-01  -0.113111E-01
  -0.242790E-02   0.440952E-02   0.875271E-02   0.104865E-01   0.978775E-02
   0.705387E-02   0.281964E-02  -0.232036E-02  -0.777222E-02  -0.129815E-01
  -0.174539E-01  -0.207654E-01  -0.225737E-01  -0.226363E-01  -0.208400E-01
  -0.172364E-01  -0.120727E-01  -0.580505E-02   0.917902E-03   0.730962E-02
   0.125361E-01   0.158324E-01   0.166261E-01   0.146448E-01   0.998549E-02
   0.312738E-02  -0.511651E-02  -0.137060E-01  -0.215214E-01  -0.275270E-01
  -0.309242E-01  -0.312656E-01   0.473975E-01   0.500969E-01   0.473975E-01
   0.396218E-01   0.276957E-01   0.130290E-01  -0.266677E-02  -0.176008E-01
  -0.301348E-01  -0.389927E-01  -0.434191E-01  -0.432601E-01  -0.389574E-01
  -0.314544E-01  -0.220321E-01  -0.121023E-01  -0.299429E-02   0.422906E-02
   0.889610E-02   0.107750E-01   0.100453E-01   0.720558E-02   0.294403E-02
  -0.199892E-02  -0.694721E-02  -0.113660E-01  -0.148920E-01  -0.173230E-01
  -0.185824E-01  -0.186771E-01  -0.176672E-01  -0.156556E-01  -0.127986E-01
  -0.932733E-02  -0.556560E-02  -0.192955E-02   0.110119E-02   0.304140E-02
   0.347865E-02   0.215543E-02  -0.964552E-03  -0.566361E-02  -0.114812E-01
  -0.177694E-01  -0.237829E-01  -0.287867E-01  -0.321600E-01  -0.334785E-01
  -0.325631E-01   0.637601E-01   0.666278E-01   0.637601E-01   0.555048E-01
   0.428601E-01   0.273448E-01   0.108001E-01  -0.485470E-02  -0.178784E-01
  -0.269413E-01  -0.313005E-01  -0.308890E-01  -0.263014E-01  -0.186779E-01
  -0.950433E-02  -0.363040E-03   0.732186E-02   0.124984E-01   0.146232E-01
   0.136984E-01   0.102089E-01   0.498017E-02  -0.101029E-02  -0.682329E-02
  -0.117135E-01  -0.152221E-01  -0.171980E-01  -0.177545E-01  -0.171846E-01
  -0.158634E-01  -0.141630E-01  -0.123991E-01  -0.108140E-01  -0.958816E-02
  -0.886576E-02  -0.877657E-02  -0.944093E-02  -0.109534E-01  -0.133504E-01
  -0.165742E-01  -0.204489E-01  -0.246800E-01  -0.288830E-01  -0.326361E-01
  -0.355442E-01  -0.372991E-01  -0.377192E-01  -0.367626E-01  -0.345114E-01
   0.795838E-01   0.825763E-01   0.795838E-01   0.709741E-01   0.578024E-01
   0.416735E-01   0.245291E-01   0.838600E-02  -0.494032E-02  -0.140884E-01
  -0.183402E-01  -0.177143E-01  -0.129449E-01  -0.534493E-02   0.342514E-02
   0.116433E-01   0.178154E-01   0.209149E-01   0.205272E-01   0.168754E-01
   0.107259E-01   0.320022E-02  -0.446550E-02  -0.111592E-01  -0.160825E-01
  -0.188578E-01  -0.195395E-01  -0.185402E-01  -0.164998E-01  -0.141347E-01
  -0.121010E-01  -0.109006E-01  -0.108369E-01  -0.120190E-01  -0.143956E-01
  -0.178020E-01  -0.220001E-01  -0.267060E-01  -0.316033E-01  -0.363522E-01
  -0.406035E-01  -0.440253E-01  -0.463420E-01  -0.473787E-01  -0.470955E-01
  -0.455995E-01  -0.431246E-01  -0.399802E-01  -0.364805E-01   0.927665E-01
   0.958452E-01   0.927665E-01   0.839128E-01   0.703807E-01   0.538369E-01
   0.362949E-01   0.198398E-01   0.633675E-02  -0.283588E-02  -0.698597E-02
  -0.620401E-02  -0.133536E-02   0.617265E-02   0.145263E-01   0.218999E-01
   0.267523E-01   0.280848E-01   0.255918E-01   0.196764E-01   0.113313E-01
   0.191288E-02  -0.713975E-02  -0.145815E-01  -0.195784E-01  -0.218243E-01
  -0.215450E-01  -0.193985E-01  -0.163069E-01  -0.132611E-01  -0.111430E-01
  -0.105965E-01  -0.119631E-01  -0.152791E-01  -0.203188E-01  -0.266625E-01
  -0.337688E-01  -0.410391E-01  -0.478704E-01  -0.537015E-01  -0.580570E-01
  -0.605944E-01  -0.611487E-01  -0.597661E-01  -0.567120E-01  -0.524418E-01
  -0.475306E-01  -0.425711E-01  -0.380601E-01   0.101495E+00   0.104624E+00
   0.101495E+00   0.924984E-01   0.787558E-01   0.619716E-01   0.442023E-01
   0.275737E-01   0.139792E-01   0.480493E-02   0.724035E-03   0.159854E-02
   0.651152E-02   0.139305E-01   0.219783E-01   0.287657E-01   0.327243E-01
   0.328765E-01   0.289893E-01   0.215834E-01   0.117970E-01   0.113738E-02
  -0.882714E-02  -0.167683E-01  -0.218315E-01  -0.237603E-01  -0.228935E-01
  -0.200503E-01  -0.163360E-01  -0.129193E-01  -0.108264E-01  -0.107899E-01
  -0.131708E-01  -0.179515E-01  -0.247859E-01  -0.330820E-01  -0.420958E-01
  -0.510207E-01  -0.590674E-01  -0.655336E-01  -0.698683E-01  -0.717303E-01
  -0.710359E-01  -0.679843E-01  -0.630471E-01  -0.569110E-01  -0.503754E-01
  -0.442172E-01  -0.390496E-01   0.104548E+00   0.107694E+00   0.104548E+00
   0.955041E-01   0.816923E-01   0.648293E-01   0.469860E-01   0.303016E-01
   0.166789E-01   0.750616E-02   0.344947E-02   0.435438E-02   0.927928E-02
   0.166625E-01   0.245986E-01   0.311767E-01   0.348198E-01   0.345580E-01
   0.301836E-01   0.222581E-01   0.119701E-01   0.878712E-03  -0.940342E-02
  -0.175197E-01  -0.226091E-01  -0.244325E-01  -0.233686E-01  -0.202922E-01
  -0.163727E-01  -0.128399E-01  -0.107696E-01  -0.109246E-01  -0.136715E-01
  -0.189732E-01  -0.264405E-01  -0.354206E-01  -0.450981E-01  -0.545941E-01
  -0.630545E-01  -0.697289E-01  -0.740408E-01  -0.756511E-01  -0.745058E-01
  -0.708589E-01  -0.652546E-01  -0.584607E-01  -0.513549E-01  -0.447780E-01
  -0.393831E-01   0.101495E+00   0.104624E+00   0.101495E+00   0.924983E-01
   0.787558E-01   0.619715E-01   0.442023E-01   0.275736E-01   0.139791E-01
   0.480490E-02   0.724010E-03   0.159851E-02   0.651149E-02   0.139304E-01
   0.219782E-01   0.287656E-01   0.327243E-01   0.328765E-01   0.289893E-01
   0.215834E-01   0.117970E-01   0.113738E-02  -0.882714E-02  -0.167683E-01
  -0.218315E-01  -0.237603E-01  -0.228935E-01  -0.200503E-01  -0.163360E-01
  -0.129193E-01  -0.108264E-01  -0.107899E-01  -0.131708E-01  -0.179515E-01
  -0.247859E-01  -0.330820E-01  -0.420957E-01  -0.510206E-01  -0.590674E-01
  -0.655336E-01  -0.698683E-01  -0.717303E-01  -0.710358E-01  -0.679843E-01
  -0.630471E-01  -0.569109E-01  -0.503753E-01  -0.442172E-01  -0.390496E-01
    2
   0.101672E+00   0.104780E+00   0.101672E+00   0.927387E-01   0.791040E-01
   0.624702E-01   0.448844E-01   0.284521E-01   0.150370E-01   0.599040E-02
   0.195384E-02   0.277080E-02   0.752630E-02   0.147134E-01   0.225011E-01
   0.290572E-01   0.328681E-01   0.329940E-01   0.292119E-01   0.220199E-01
   0.125051E-01   0.210568E-02  -0.767966E-02  -0.155758E-01  -0.207511E-01
  -0.229343E-01  -0.224152E-01  -0.199398E-01  -0.165338E-01  -0.132974E-01
  -0.112162E-01  -0.110184E-01  -0.130973E-01  -0.174971E-01  -0.239485E-01
  -0.319351E-01  -0.407725E-01  -0.496876E-01  -0.578946E-01  -0.646684E-01
  -0.694163E-01  -0.717476E-01  -0.715318E-01  -0.689313E-01  -0.643945E-01
  -0.585984E-01  -0.523423E-01  -0.464073E-01  -0.414110E-01   0.101873E+00
   0.104914E+00   0.101873E+00   0.931305E-01   0.797758E-01   0.634646E-01
   0.461968E-01   0.300412E-01   0.168416E-01   0.794769E-02   0.401190E-02
   0.489188E-02   0.968033E-02   0.168646E-01   0.245936E-01   0.310062E-01
   0.345616E-01   0.343075E-01   0.300334E-01   0.222790E-01   0.121984E-01
   0.131058E-02  -0.880954E-02  -0.168337E-01  -0.219156E-01  -0.238152E-01
  -0.228961E-01  -0.200083E-01  -0.162907E-01  -0.129436E-01  -0.110178E-01
  -0.112594E-01  -0.140279E-01  -0.192888E-01  -0.266641E-01  -0.355189E-01
  -0.450607E-01  -0.544362E-01  -0.628178E-01  -0.694800E-01  -0.738679E-01
  -0.756572E-01  -0.748001E-01  -0.715451E-01  -0.664185E-01  -0.601583E-01
  -0.536016E-01  -0.475424E-01  -0.425861E-01   0.961099E-01   0.990531E-01
   0.961099E-01   0.876420E-01   0.746892E-01   0.588374E-01   0.420126E-01
   0.262218E-01   0.132727E-01   0.450985E-02   0.611193E-03   0.148173E-02
   0.627056E-02   0.135167E-01   0.214047E-01   0.280864E-01   0.320112E-01
   0.321986E-01   0.284001E-01   0.211168E-01   0.114703E-01   0.957455E-03
  -0.885803E-02  -0.166510E-01  -0.215737E-01  -0.233829E-01  -0.224383E-01
  -0.195834E-01  -0.159451E-01  -0.127020E-01  -0.108728E-01  -0.111620E-01
  -0.138839E-01  -0.189643E-01  -0.260018E-01  -0.343631E-01  -0.432887E-01
  -0.519882E-01  -0.597199E-01  -0.658533E-01  -0.699208E-01  -0.716604E-01
  -0.710477E-01  -0.683092E-01  -0.639056E-01  -0.584753E-01  -0.527393E-01
  -0.473787E-01  -0.429084E-01   0.852582E-01   0.880802E-01   0.852582E-01
   0.771312E-01   0.646753E-01   0.493861E-01   0.330919E-01   0.177159E-01
   0.501459E-02  -0.367443E-02  -0.763345E-02  -0.687814E-02  -0.215581E-02
   0.518002E-02   0.134037E-01   0.207216E-01   0.255903E-01   0.269866E-01
   0.245751E-01   0.187391E-01   0.104703E-01   0.114243E-02  -0.777876E-02
  -0.150270E-01  -0.197664E-01  -0.217173E-01  -0.211594E-01  -0.188219E-01
  -0.156966E-01  -0.128226E-01  -0.110904E-01  -0.111048E-01  -0.131233E-01
  -0.170684E-01  -0.225953E-01  -0.291864E-01  -0.362468E-01  -0.431839E-01
  -0.494612E-01  -0.546326E-01  -0.583643E-01  -0.604534E-01  -0.608454E-01
  -0.596462E-01  -0.571193E-01  -0.536575E-01  -0.497256E-01  -0.457786E-01
  -0.421713E-01   0.708817E-01   0.735626E-01   0.708817E-01   0.631509E-01
   0.512711E-01   0.366295E-01   0.209355E-01   0.600845E-02  -0.646107E-02
  -0.151464E-01  -0.192796E-01  -0.187708E-01  -0.142229E-01  -0.683266E-02
   0.181374E-02   0.100161E-01   0.162569E-01   0.194604E-01   0.191644E-01
   0.155669E-01   0.944372E-02   0.195612E-02  -0.560595E-02  -0.120866E-01
  -0.166767E-01  -0.190341E-01  -0.192942E-01  -0.179801E-01  -0.158432E-01
  -0.136800E-01  -0.121691E-01  -0.117623E-01  -0.126447E-01  -0.147606E-01
  -0.178818E-01  -0.216940E-01  -0.258718E-01  -0.301271E-01  -0.342260E-01
  -0.379819E-01  -0.412384E-01  -0.438571E-01  -0.457193E-01  -0.467399E-01
  -0.468878E-01  -0.461998E-01  -0.447762E-01  -0.427572E-01  -0.402833E-01
   0.549682E-01   0.574889E-01   0.549682E-01   0.476878E-01   0.364630E-01
   0.225573E-01   0.754209E-02  -0.688683E-02  -0.191210E-01  -0.278533E-01
  -0.322630E-01  -0.321377E-01  -0.279072E-01  -0.205725E-01  -0.115390E-01
  -0.237802E-02   0.543931E-02   0.107846E-01   0.130432E-01   0.121804E-01
   0.869288E-02   0.346046E-02  -0.246417E-02  -0.807835E-02  -0.126153E-01
  -0.156557E-01  -0.171475E-01  -0.173431E-01  -0.166778E-01  -0.156311E-01
  -0.146064E-01  -0.138594E-01  -0.134849E-01  -0.134555E-01  -0.136905E-01
  -0.141275E-01  -0.147710E-01  -0.157032E-01  -0.170557E-01  -0.189550E-01
  -0.214600E-01  -0.245144E-01  -0.279288E-01  -0.313984E-01  -0.345487E-01
  -0.369989E-01  -0.384217E-01  -0.385878E-01  -0.373880E-01   0.396005E-01
   0.419388E-01   0.396005E-01   0.328341E-01   0.223612E-01   0.930771E-02
  -0.491076E-02  -0.187422E-01  -0.306800E-01  -0.394521E-01  -0.441925E-01
  -0.445643E-01  -0.408091E-01  -0.337084E-01  -0.244566E-01  -0.144662E-01
  -0.513855E-02   0.235592E-02   0.724526E-02   0.924104E-02   0.852732E-02
   0.566313E-02   0.142590E-02  -0.336405E-02  -0.799726E-02  -0.119751E-01
  -0.150411E-01  -0.171473E-01  -0.183773E-01  -0.188567E-01  -0.186812E-01
  -0.178847E-01  -0.164537E-01  -0.143794E-01  -0.117257E-01  -0.868545E-02
  -0.560180E-02  -0.294181E-02  -0.122315E-02  -0.910220E-03  -0.230499E-02
  -0.546064E-02  -0.101406E-01  -0.158349E-01  -0.218310E-01  -0.273245E-01
  -0.315467E-01  -0.338825E-01  -0.339582E-01   0.266113E-01   0.287387E-01
   0.266113E-01   0.204418E-01   0.108510E-01  -0.118470E-02  -0.144226E-01
  -0.274762E-01  -0.389645E-01  -0.476747E-01  -0.527158E-01  -0.536389E-01
  -0.505012E-01  -0.438572E-01  -0.346743E-01  -0.241830E-01  -0.136899E-01
  -0.438469E-02   0.282069E-02   0.739361E-02   0.920741E-02   0.849563E-02
   0.575175E-02   0.160331E-02  -0.330797E-02  -0.841418E-02  -0.132632E-01
  -0.175162E-01  -0.209140E-01  -0.232367E-01  -0.242773E-01  -0.238467E-01
  -0.218130E-01  -0.181649E-01  -0.130784E-01  -0.696117E-02  -0.452463E-03
   0.563425E-02   0.104221E-01   0.131178E-01   0.131650E-01   0.103703E-01
   0.497189E-02  -0.236894E-02  -0.106547E-01  -0.187038E-01  -0.253401E-01
  -0.295820E-01  -0.307984E-01   0.172780E-01   0.191587E-01   0.172780E-01
   0.118113E-01   0.327317E-02  -0.752037E-02  -0.195157E-01  -0.315142E-01
  -0.422888E-01  -0.507175E-01  -0.559165E-01  -0.573536E-01  -0.549232E-01
  -0.489638E-01  -0.402141E-01  -0.297093E-01  -0.186362E-01  -0.817047E-02
   0.674254E-03   0.716101E-02   0.108901E-01   0.118019E-01   0.101294E-01
   0.631934E-02   0.943834E-03  -0.537712E-02  -0.120284E-01  -0.184253E-01
  -0.240199E-01  -0.283009E-01  -0.308055E-01  -0.311514E-01  -0.290939E-01
  -0.245955E-01  -0.178930E-01  -0.953454E-02  -0.367977E-03   0.853333E-02
   0.160055E-01   0.209720E-01   0.226340E-01   0.206337E-01   0.151545E-01
   0.693037E-02  -0.284530E-02  -0.127003E-01  -0.211228E-01  -0.268158E-01
  -0.289165E-01   0.121106E-01   0.137029E-01   0.121106E-01   0.747092E-02
   0.187828E-03  -0.909059E-02  -0.195140E-01  -0.300932E-01  -0.397849E-01
  -0.475949E-01  -0.526875E-01  -0.544897E-01  -0.527702E-01  -0.476797E-01
  -0.397422E-01  -0.297948E-01  -0.188830E-01  -0.812931E-02   0.140569E-02
   0.884572E-02   0.135874E-01   0.153441E-01   0.141431E-01   0.102865E-01
   0.428688E-02  -0.320238E-02  -0.114515E-01  -0.197041E-01  -0.272142E-01
  -0.332757E-01  -0.372566E-01  -0.386451E-01  -0.371110E-01  -0.325764E-01
  -0.252806E-01  -0.158182E-01  -0.512829E-02   0.557944E-02   0.149646E-01
   0.217484E-01   0.249281E-01   0.239736E-01   0.189613E-01   0.106109E-01
   0.204884E-03  -0.106037E-01  -0.200653E-01  -0.266398E-01  -0.292731E-01
   0.107774E-01   0.120393E-01   0.107774E-01   0.709042E-02   0.127108E-02
  -0.620452E-02  -0.146986E-01  -0.234485E-01  -0.316219E-01  -0.383889E-01
  -0.430079E-01  -0.449141E-01  -0.437999E-01  -0.396701E-01  -0.328630E-01
  -0.240261E-01  -0.140500E-01  -0.396510E-02   0.518315E-02   0.124599E-01
   0.171496E-01   0.188304E-01   0.174046E-01   0.130871E-01   0.635632E-02
  -0.211520E-02  -0.115374E-01  -0.210728E-01  -0.298933E-01  -0.372245E-01
  -0.423847E-01  -0.448259E-01  -0.441854E-01  -0.403471E-01  -0.335028E-01
  -0.241963E-01  -0.133278E-01  -0.209971E-02   0.810766E-02   0.159219E-01
   0.202028E-01   0.202623E-01   0.160344E-01   0.814612E-02  -0.213714E-02
  -0.130974E-01  -0.228546E-01  -0.297094E-01  -0.324672E-01   0.121922E-01
   0.130902E-01   0.121922E-01   0.955952E-02   0.537688E-02  -0.487388E-04
  -0.629300E-02  -0.128283E-01  -0.190511E-01  -0.243265E-01  -0.280479E-01
  -0.297096E-01  -0.289812E-01  -0.257729E-01  -0.202771E-01  -0.129744E-01
  -0.459797E-02   0.394475E-02   0.116819E-01   0.177035E-01   0.212814E-01
   0.219631E-01   0.196225E-01   0.144608E-01   0.696154E-02  -0.218751E-02
  -0.121857E-01  -0.222061E-01  -0.314624E-01  -0.392520E-01  -0.449805E-01
  -0.481783E-01  -0.485254E-01  -0.458909E-01  -0.403866E-01  -0.324216E-01
  -0.227342E-01  -0.123737E-01  -0.261512E-02   0.520078E-02   0.988322E-02
   0.106259E-01   0.720804E-02   0.106770E-03  -0.951955E-02  -0.199938E-01
  -0.294089E-01  -0.359906E-01  -0.384586E-01   0.147611E-01   0.152811E-01
   0.147611E-01   0.132287E-01   0.107694E-01   0.753288E-02   0.374126E-02
  -0.306813E-03  -0.424045E-02  -0.763525E-02  -0.100497E-01  -0.110789E-01
  -0.104211E-01  -0.794501E-02  -0.374544E-02   0.182963E-02   0.819194E-02
   0.145711E-01   0.201131E-01   0.240035E-01   0.255934E-01   0.245015E-01
   0.206712E-01   0.143707E-01   0.613844E-02  -0.331290E-02  -0.132073E-01
  -0.228061E-01  -0.314773E-01  -0.387228E-01  -0.441712E-01  -0.475523E-01
  -0.486764E-01  -0.474407E-01  -0.438687E-01  -0.381765E-01  -0.308395E-01
  -0.226275E-01  -0.145739E-01  -0.786279E-02  -0.363750E-02  -0.276501E-02
  -0.560810E-02  -0.118697E-01  -0.205631E-01  -0.301367E-01  -0.387444E-01
  -0.446136E-01  -0.464300E-01   0.167488E-01   0.169056E-01   0.167488E-01
   0.162777E-01   0.154940E-01   0.144132E-01   0.130812E-01   0.115916E-01
   0.100993E-01   0.882273E-02   0.802802E-02   0.799279E-02   0.895053E-02
   0.110247E-01   0.141672E-01   0.181182E-01   0.224051E-01   0.263873E-01
   0.293474E-01   0.306125E-01   0.296805E-01   0.263234E-01   0.206394E-01
   0.130396E-01   0.417119E-02  -0.520513E-02  -0.143515E-01  -0.226685E-01
  -0.297606E-01  -0.354393E-01  -0.396701E-01  -0.424893E-01  -0.439250E-01
  -0.439573E-01  -0.425366E-01  -0.396592E-01  -0.354740E-01  -0.303780E-01
  -0.250553E-01  -0.204252E-01  -0.174908E-01  -0.171136E-01  -0.197672E-01
  -0.253392E-01  -0.330507E-01  -0.415334E-01  -0.490691E-01  -0.539476E-01
  -0.548648E-01   0.166938E-01   0.165377E-01   0.166938E-01   0.171406E-01
   0.178188E-01   0.186439E-01   0.195270E-01   0.204001E-01   0.212413E-01
   0.220915E-01   0.230551E-01   0.242779E-01   0.259023E-01   0.280058E-01
   0.305389E-01   0.332796E-01   0.358259E-01   0.376361E-01   0.381179E-01
   0.367499E-01   0.332093E-01   0.274699E-01   0.198429E-01   0.109412E-01
   0.157089E-02  -0.742616E-02  -0.153400E-01  -0.217252E-01  -0.264623E-01
  -0.297314E-01  -0.319073E-01  -0.334088E-01  -0.345520E-01  -0.354552E-01
  -0.360289E-01  -0.360559E-01  -0.353365E-01  -0.338484E-01  -0.318611E-01
  -0.299549E-01  -0.289199E-01  -0.295525E-01  -0.323971E-01  -0.375127E-01
  -0.443393E-01  -0.517233E-01  -0.581165E-01  -0.619136E-01  -0.618517E-01
   0.137789E-01   0.133962E-01   0.137789E-01   0.148948E-01   0.166513E-01
   0.189077E-01   0.214953E-01   0.242454E-01   0.270189E-01   0.297313E-01
   0.323629E-01   0.349472E-01   0.375335E-01   0.401311E-01   0.426492E-01
   0.448524E-01   0.463540E-01   0.466589E-01   0.452575E-01   0.417527E-01
   0.359902E-01   0.281528E-01   0.187862E-01   0.873667E-02  -0.993637E-03
  -0.944505E-02  -0.159036E-01  -0.200552E-01  -0.220458E-01  -0.224276E-01
  -0.220014E-01  -0.215982E-01  -0.218609E-01  -0.230890E-01  -0.251943E-01
  -0.277800E-01  -0.303185E-01  -0.323721E-01  -0.337819E-01  -0.347601E-01
  -0.358455E-01  -0.377282E-01  -0.409892E-01  -0.458360E-01  -0.519213E-01
  -0.583154E-01  -0.636593E-01  -0.664750E-01  -0.655568E-01   0.806543E-02
   0.757115E-02   0.806543E-02   0.951577E-02   0.118274E-01   0.148522E-01
   0.184054E-01   0.222891E-01   0.263215E-01   0.303624E-01   0.343262E-01
   0.381743E-01   0.418820E-01   0.453862E-01   0.485284E-01   0.510146E-01
   0.524144E-01   0.522136E-01   0.499187E-01   0.451964E-01   0.380103E-01
   0.287159E-01   0.180736E-01   0.716129E-02  -0.280705E-02  -0.107216E-01
  -0.158185E-01  -0.178599E-01  -0.171994E-01  -0.147069E-01  -0.115667E-01
  -0.899714E-02  -0.796422E-02  -0.896838E-02  -0.119620E-01  -0.164206E-01
  -0.215455E-01  -0.265351E-01  -0.308409E-01  -0.343281E-01  -0.372874E-01
  -0.402907E-01  -0.439357E-01  -0.485576E-01  -0.540065E-01  -0.595692E-01
  -0.640770E-01  -0.661828E-01  -0.647377E-01   0.518035E-03   0.421409E-04
   0.518036E-03   0.192315E-02   0.419072E-02   0.721365E-02   0.108539E-01
   0.149588E-01   0.193826E-01   0.240067E-01   0.287492E-01   0.335546E-01
   0.383602E-01   0.430438E-01   0.473691E-01   0.509507E-01   0.532626E-01
   0.537033E-01   0.517179E-01   0.469536E-01   0.394118E-01   0.295477E-01
   0.182784E-01   0.687642E-02  -0.324325E-02  -0.108017E-01  -0.149365E-01
  -0.154107E-01  -0.126905E-01  -0.786126E-02  -0.239361E-02   0.218533E-02
   0.463409E-02   0.426255E-02   0.105099E-02  -0.440809E-02  -0.111260E-01
  -0.180269E-01  -0.242569E-01  -0.294022E-01  -0.335492E-01  -0.371731E-01
  -0.408882E-01  -0.451455E-01  -0.499748E-01  -0.548635E-01  -0.588199E-01
  -0.606163E-01  -0.591471E-01  -0.720178E-02  -0.753332E-02  -0.720178E-02
  -0.621135E-02  -0.457579E-02  -0.232068E-02   0.516861E-03   0.389386E-02
   0.777184E-02   0.121267E-01   0.169492E-01   0.222268E-01   0.279042E-01
   0.338283E-01   0.396921E-01   0.450049E-01   0.491088E-01   0.512594E-01
   0.507664E-01   0.471709E-01   0.404164E-01   0.309626E-01   0.197965E-01
   0.831695E-02  -0.189928E-02  -0.940661E-02  -0.132048E-01  -0.129783E-01
  -0.919320E-02  -0.301645E-02   0.393166E-02   0.993615E-02   0.135682E-01
   0.139905E-01   0.111081E-01   0.552645E-02  -0.166782E-02  -0.923706E-02
  -0.161376E-01  -0.217788E-01  -0.261214E-01  -0.295918E-01  -0.328420E-01
  -0.364371E-01  -0.405721E-01  -0.449139E-01  -0.486265E-01  -0.505808E-01
  -0.496907E-01  -0.131417E-01  -0.132273E-01  -0.131417E-01  -0.128656E-01
  -0.123437E-01  -0.114941E-01  -0.102169E-01  -0.840090E-02  -0.592607E-02
  -0.266673E-02   0.149632E-02   0.664673E-02   0.127836E-01   0.197589E-01
   0.272191E-01   0.345751E-01   0.410264E-01   0.456544E-01   0.475812E-01
   0.461686E-01   0.412128E-01   0.330773E-01   0.227175E-01   0.115684E-01
   0.130307E-02  -0.649492E-02  -0.106703E-01  -0.107632E-01  -0.712958E-02
  -0.876859E-03   0.637957E-02   0.128826E-01   0.171319E-01   0.182122E-01
   0.159669E-01   0.109726E-01   0.432611E-02  -0.269072E-02  -0.897243E-02
  -0.138710E-01  -0.173182E-01  -0.197573E-01  -0.219120E-01  -0.244687E-01
  -0.277757E-01  -0.316580E-01  -0.354109E-01  -0.379782E-01  -0.382673E-01
  -0.155734E-01  -0.153533E-01  -0.155734E-01  -0.161893E-01  -0.170733E-01
  -0.180283E-01  -0.188064E-01  -0.191260E-01  -0.186866E-01  -0.171857E-01
  -0.143432E-01  -0.994346E-02  -0.389470E-02   0.369903E-02   0.124731E-01
   0.217699E-01   0.306653E-01   0.380692E-01   0.428983E-01   0.442944E-01
   0.418403E-01   0.357170E-01   0.267488E-01   0.163067E-01   0.607419E-02
  -0.228308E-02  -0.746830E-02  -0.884070E-02  -0.656120E-02  -0.155276E-02
   0.472161E-02   0.106112E-01   0.146708E-01   0.159935E-01   0.143940E-01
   0.103977E-01   0.504099E-02  -0.455275E-03  -0.504386E-02  -0.813572E-02
  -0.973004E-02  -0.103551E-01  -0.108426E-01  -0.120096E-01  -0.143476E-01
  -0.178192E-01  -0.218265E-01  -0.253640E-01  -0.273100E-01  -0.134889E-01
  -0.129567E-01  -0.134889E-01  -0.150196E-01  -0.173576E-01  -0.202047E-01
  -0.231806E-01  -0.258487E-01  -0.277406E-01  -0.283832E-01  -0.273341E-01
  -0.242338E-01  -0.188753E-01  -0.112853E-01  -0.179653E-02   0.891325E-02
   0.198443E-01   0.297763E-01   0.374457E-01   0.417755E-01   0.421085E-01
   0.383864E-01   0.312207E-01   0.218221E-01   0.117874E-01   0.278438E-02
  -0.379627E-02  -0.713687E-02  -0.715908E-02  -0.451407E-02  -0.394639E-03
   0.378407E-02   0.675171E-02   0.769955E-02   0.646129E-02   0.351036E-02
  -0.222410E-03  -0.365488E-02  -0.589226E-02  -0.649795E-02  -0.561691E-02
  -0.391631E-02  -0.236344E-02  -0.190963E-02  -0.317765E-02  -0.624821E-02
  -0.106111E-01  -0.152959E-01  -0.191425E-01  -0.694422E-02  -0.614855E-02
  -0.694422E-02  -0.925084E-02  -0.128348E-01  -0.173294E-01  -0.222633E-01
  -0.270900E-01  -0.312181E-01  -0.340438E-01  -0.349922E-01  -0.335753E-01
  -0.294685E-01  -0.225982E-01  -0.132226E-01  -0.197890E-02   0.101302E-01
   0.218291E-01   0.317416E-01   0.386199E-01   0.415853E-01   0.403236E-01
   0.351823E-01   0.271306E-01   0.175822E-01   0.810989E-02   0.119033E-03
  -0.544279E-02  -0.826378E-02  -0.868679E-02  -0.756289E-02  -0.597905E-02
  -0.493498E-02  -0.505947E-02  -0.644616E-02  -0.865457E-02  -0.108746E-01
  -0.122044E-01  -0.119572E-01  -0.990513E-02  -0.638433E-02  -0.222823E-02
   0.145263E-02   0.358050E-02   0.341842E-02   0.785483E-03  -0.388370E-02
  -0.965154E-02  -0.153268E-01   0.285342E-02   0.381611E-02   0.285342E-02
   0.499028E-04  -0.434808E-02  -0.995224E-02  -0.162596E-01  -0.226819E-01
  -0.285750E-01  -0.332706E-01  -0.361174E-01  -0.365392E-01  -0.341114E-01
  -0.286523E-01  -0.203086E-01  -0.961347E-02   0.251329E-02   0.148406E-01
   0.259805E-01   0.346030E-01   0.396702E-01   0.406387E-01   0.375758E-01
   0.311551E-01   0.225205E-01   0.130475E-01   0.405377E-02  -0.346813E-02
  -0.902756E-02  -0.126770E-01  -0.149080E-01  -0.164336E-01  -0.179219E-01
  -0.197594E-01  -0.219153E-01  -0.239488E-01  -0.251574E-01  -0.248224E-01
  -0.224775E-01  -0.181154E-01  -0.122679E-01  -0.592818E-02  -0.332598E-03
   0.333863E-02   0.425787E-02   0.215998E-02  -0.259328E-02  -0.911028E-02
  -0.161972E-01   0.137579E-01   0.147592E-01   0.137579E-01   0.108309E-01
   0.620349E-02   0.232167E-03  -0.661760E-02  -0.137950E-01  -0.206863E-01
  -0.266405E-01  -0.310024E-01  -0.331641E-01  -0.326366E-01  -0.291365E-01
  -0.226752E-01  -0.136249E-01  -0.273625E-02   0.891266E-02   0.200412E-01
   0.293523E-01   0.357454E-01   0.385108E-01   0.374576E-01   0.329387E-01
   0.257635E-01   0.170137E-01   0.780792E-02  -0.926170E-03  -0.861230E-02
  -0.150782E-01  -0.204891E-01  -0.251869E-01  -0.294864E-01  -0.334956E-01
  -0.370175E-01  -0.395712E-01  -0.405265E-01  -0.393180E-01  -0.356709E-01
  -0.297680E-01  -0.223011E-01  -0.143821E-01  -0.733021E-02  -0.238820E-02
  -0.444671E-03  -0.183573E-02  -0.627984E-02  -0.129606E-01  -0.207302E-01
   0.231611E-01   0.240616E-01   0.231611E-01   0.205181E-01   0.163032E-01
   0.107890E-01   0.433599E-02  -0.262007E-02  -0.957902E-02  -0.159887E-01
  -0.212659E-01  -0.248348E-01  -0.261861E-01  -0.249560E-01  -0.210118E-01
  -0.145240E-01  -0.600167E-02   0.372939E-02   0.136136E-01   0.225100E-01
   0.293688E-01   0.334031E-01   0.342148E-01   0.318442E-01   0.267281E-01
   0.195779E-01   0.112085E-01   0.236571E-02  -0.640263E-02  -0.147974E-01
  -0.227306E-01  -0.302166E-01  -0.372331E-01  -0.436016E-01  -0.489338E-01
  -0.526703E-01  -0.542075E-01  -0.530805E-01  -0.491471E-01  -0.427164E-01
  -0.345722E-01  -0.258765E-01  -0.179673E-01  -0.120977E-01  -0.918331E-02
  -0.962124E-02  -0.132269E-01  -0.193016E-01  -0.268089E-01   0.286261E-01
   0.292965E-01   0.286261E-01   0.266450E-01   0.234415E-01   0.191600E-01
   0.139996E-01   0.821664E-02   0.212924E-02  -0.387826E-02  -0.936000E-02
  -0.138299E-01  -0.168049E-01  -0.178706E-01  -0.167580E-01  -0.134183E-01
  -0.807261E-02  -0.122052E-02   0.640410E-02   0.139267E-01   0.204597E-01
   0.252373E-01   0.277268E-01   0.276913E-01   0.251888E-01   0.205130E-01
   0.140943E-01   0.639218E-02  -0.218774E-02  -0.113294E-01  -0.207860E-01
  -0.303168E-01  -0.396080E-01  -0.482139E-01  -0.555496E-01  -0.609506E-01
  -0.637944E-01  -0.636561E-01  -0.604535E-01  -0.545394E-01  -0.467031E-01
  -0.380718E-01  -0.299259E-01  -0.234698E-01  -0.196108E-01  -0.187997E-01
  -0.209722E-01  -0.255982E-01  -0.318257E-01   0.285171E-01   0.288566E-01
   0.285171E-01   0.274932E-01   0.257705E-01   0.233342E-01   0.201840E-01
   0.163534E-01   0.119344E-01   0.709901E-02   0.211231E-02  -0.267131E-02
  -0.683415E-02  -0.994369E-02  -0.116181E-01  -0.115969E-01  -0.980098E-02
  -0.636776E-02  -0.164998E-02   0.382356E-02   0.941869E-02   0.144828E-01
   0.184289E-01   0.208001E-01   0.213010E-01   0.197973E-01   0.162894E-01
   0.108772E-01   0.373152E-02  -0.491485E-02  -0.147535E-01  -0.253725E-01
  -0.362314E-01  -0.466588E-01  -0.558893E-01  -0.631451E-01  -0.677532E-01
  -0.692759E-01  -0.676213E-01  -0.631031E-01  -0.564270E-01  -0.485973E-01
  -0.407591E-01  -0.340080E-01  -0.292076E-01  -0.268576E-01  -0.270376E-01
  -0.294381E-01  -0.334629E-01   0.224619E-01   0.224099E-01   0.224619E-01
   0.225726E-01   0.226137E-01   0.223952E-01   0.216986E-01   0.203178E-01
   0.181031E-01   0.150003E-01   0.110791E-01   0.654385E-02   0.172303E-02
  -0.296306E-02  -0.705321E-02  -0.101074E-01  -0.117701E-01  -0.118248E-01
  -0.102305E-01  -0.713410E-02  -0.285938E-02   0.212601E-02   0.725780E-02
   0.119292E-01   0.155452E-01   0.175716E-01   0.175780E-01   0.152743E-01
   0.105413E-01   0.345612E-02  -0.569217E-02  -0.164013E-01  -0.279761E-01
  -0.395763E-01  -0.502934E-01  -0.592512E-01  -0.657179E-01  -0.692124E-01
  -0.695818E-01  -0.670345E-01  -0.621164E-01  -0.556310E-01  -0.485172E-01
  -0.417057E-01  -0.359833E-01  -0.318903E-01  -0.296701E-01  -0.292761E-01
  -0.304279E-01   0.115139E-01   0.110538E-01   0.115139E-01   0.128079E-01
   0.146897E-01   0.167910E-01   0.186760E-01   0.199059E-01   0.201025E-01
   0.190022E-01   0.164954E-01   0.126448E-01   0.768542E-02   0.200375E-02
  -0.389799E-02  -0.945152E-02  -0.140811E-01  -0.172674E-01  -0.186108E-01
  -0.178887E-01  -0.150985E-01  -0.104805E-01  -0.451266E-02   0.212364E-02
   0.860859E-02   0.140724E-01   0.176976E-01   0.188225E-01   0.170295E-01
   0.122066E-01   0.457098E-02  -0.534933E-02  -0.167732E-01  -0.287570E-01
  -0.403042E-01  -0.504800E-01  -0.585150E-01  -0.638848E-01  -0.663554E-01
  -0.659918E-01  -0.631286E-01  -0.583107E-01  -0.522133E-01  -0.455538E-01
  -0.390084E-01  -0.331447E-01  -0.283764E-01  -0.249445E-01  -0.229231E-01
  -0.204051E-02  -0.288557E-02  -0.204051E-02   0.367437E-03   0.397657E-02
   0.824674E-02   0.125399E-01   0.162097E-01   0.186855E-01   0.195376E-01
   0.185199E-01   0.155882E-01   0.108998E-01   0.479873E-02  -0.220866E-02
  -0.948807E-02  -0.163234E-01  -0.219781E-01  -0.257716E-01  -0.271679E-01
  -0.258638E-01  -0.218616E-01  -0.155093E-01  -0.749064E-02   0.123796E-02
   0.956304E-02   0.163635E-01   0.206698E-01   0.218040E-01   0.194743E-01
   0.138077E-01   0.531679E-02  -0.518933E-02  -0.167305E-01  -0.282906E-01
  -0.389389E-01  -0.479187E-01  -0.546967E-01  -0.589738E-01  -0.606680E-01
  -0.598829E-01  -0.568713E-01  -0.520048E-01  -0.457465E-01  -0.386271E-01
  -0.312164E-01  -0.240864E-01  -0.177666E-01  -0.126948E-01  -0.151979E-01
  -0.163747E-01  -0.151979E-01  -0.118345E-01  -0.675736E-02  -0.667017E-03
   0.561844E-02   0.112816E-01   0.156096E-01   0.180672E-01   0.183347E-01
   0.163154E-01   0.121238E-01   0.606686E-02  -0.137439E-02  -0.956364E-02
  -0.177362E-01  -0.250454E-01  -0.306368E-01  -0.337514E-01  -0.338448E-01
  -0.307020E-01  -0.245171E-01  -0.159150E-01  -0.589647E-02   0.429001E-02
   0.133302E-01   0.200462E-01   0.235759E-01   0.234949E-01   0.198548E-01
   0.131363E-01   0.413364E-02  -0.619917E-02  -0.169013E-01  -0.271245E-01
  -0.362003E-01  -0.436513E-01  -0.491628E-01  -0.525372E-01  -0.536580E-01
  -0.524790E-01  -0.490450E-01  -0.435317E-01  -0.362850E-01  -0.278384E-01
  -0.188878E-01  -0.102234E-01  -0.262521E-02  -0.249524E-01  -0.263904E-01
  -0.249524E-01  -0.208440E-01  -0.146448E-01  -0.720385E-02   0.504177E-03
   0.752972E-02   0.130726E-01   0.165597E-01   0.176707E-01   0.163232E-01
   0.126374E-01   0.690219E-02  -0.444953E-03  -0.882272E-02  -0.175086E-01
  -0.256595E-01  -0.323673E-01  -0.367598E-01  -0.381343E-01  -0.361008E-01
  -0.306977E-01  -0.224423E-01  -0.122940E-01  -0.152464E-02   0.848138E-02
   0.164560E-01   0.214540E-01   0.229914E-01   0.210843E-01   0.161873E-01
   0.905313E-02   0.556224E-03  -0.847102E-02  -0.173485E-01  -0.255850E-01
  -0.328451E-01  -0.388733E-01  -0.434152E-01  -0.461724E-01  -0.468152E-01
  -0.450546E-01  -0.407515E-01  -0.340246E-01  -0.253181E-01  -0.153954E-01
  -0.525176E-02   0.404058E-02  -0.290327E-01  -0.306569E-01  -0.290327E-01
  -0.244041E-01  -0.174543E-01  -0.917185E-02  -0.667960E-03   0.701043E-02
   0.130271E-01   0.168362E-01   0.181892E-01   0.170883E-01   0.137148E-01
   0.836885E-02   0.143925E-02  -0.659103E-02  -0.151205E-01  -0.234143E-01
  -0.306286E-01  -0.358905E-01  -0.384307E-01  -0.377415E-01  -0.337187E-01
  -0.267411E-01  -0.176550E-01  -0.765350E-02   0.192668E-02   0.984688E-02
   0.151861E-01   0.174845E-01   0.167769E-01   0.135126E-01   0.839160E-02
   0.216883E-02  -0.451505E-02  -0.112281E-01  -0.177460E-01  -0.239676E-01
  -0.297840E-01  -0.349594E-01  -0.390700E-01  -0.415359E-01  -0.417411E-01
  -0.392113E-01  -0.337940E-01  -0.257812E-01  -0.159299E-01  -0.536316E-02
   0.462774E-02  -0.264718E-01  -0.282128E-01  -0.264718E-01  -0.215310E-01
  -0.141761E-01  -0.552965E-02   0.317489E-02   0.108200E-01   0.165750E-01
   0.199759E-01   0.209099E-01   0.195279E-01   0.161276E-01   0.110555E-01
   0.465888E-02  -0.270364E-02  -0.106099E-01  -0.185183E-01  -0.257491E-01
  -0.315305E-01  -0.351139E-01  -0.359350E-01  -0.337720E-01  -0.288510E-01
  -0.218537E-01  -0.138146E-01  -0.592446E-02   0.710497E-03   0.528917E-02
   0.745501E-02   0.731645E-02   0.534602E-02   0.219268E-02  -0.153149E-02
  -0.542220E-02  -0.935764E-02  -0.134557E-01  -0.179315E-01  -0.229071E-01
  -0.282435E-01  -0.334576E-01  -0.377645E-01  -0.402400E-01  -0.400645E-01
  -0.367744E-01  -0.304447E-01  -0.217435E-01  -0.118324E-01  -0.213510E-02
  -0.178591E-01  -0.196602E-01  -0.178591E-01  -0.127763E-01  -0.529999E-02
   0.331629E-02   0.117258E-01   0.187583E-01   0.236171E-01   0.259605E-01
   0.258594E-01   0.236648E-01   0.198385E-01   0.148092E-01   0.889881E-02
   0.233388E-02  -0.467658E-02  -0.118412E-01  -0.187172E-01  -0.247125E-01
  -0.291724E-01  -0.315319E-01  -0.314828E-01  -0.290999E-01  -0.248738E-01
  -0.196293E-01  -0.143449E-01  -0.992157E-02  -0.697091E-02  -0.568654E-02
  -0.584131E-02  -0.691127E-02  -0.828702E-02  -0.950360E-02  -0.104121E-01
  -0.112339E-01  -0.124743E-01  -0.147224E-01  -0.183965E-01  -0.235234E-01
  -0.296260E-01  -0.357666E-01  -0.407451E-01  -0.434002E-01  -0.429299E-01
  -0.391368E-01  -0.325219E-01  -0.241954E-01  -0.156246E-01  -0.520306E-02
  -0.702345E-02  -0.520306E-02  -0.100821E-03   0.729392E-02   0.155991E-01
   0.233601E-01   0.293641E-01   0.328651E-01   0.336656E-01   0.320498E-01
   0.286025E-01   0.239841E-01   0.187365E-01   0.131781E-01   0.741145E-02
   0.142351E-02  -0.477050E-02  -0.110052E-01  -0.169178E-01  -0.219988E-01
  -0.257273E-01  -0.277411E-01  -0.279790E-01  -0.267381E-01  -0.246159E-01
  -0.223499E-01  -0.206026E-01  -0.197616E-01  -0.198269E-01  -0.204264E-01
  -0.209629E-01  -0.208482E-01  -0.197492E-01  -0.177615E-01  -0.154444E-01
  -0.136973E-01  -0.135019E-01  -0.156079E-01  -0.202566E-01  -0.270335E-01
  -0.349052E-01  -0.424406E-01  -0.481607E-01  -0.509210E-01  -0.502166E-01
  -0.463205E-01  -0.402145E-01  -0.333295E-01   0.856509E-02   0.675009E-02
   0.856510E-02   0.136142E-01   0.208100E-01   0.286467E-01   0.355668E-01
   0.403198E-01   0.422144E-01   0.412043E-01   0.377954E-01   0.328199E-01
   0.271548E-01   0.214770E-01   0.161247E-01   0.110966E-01   0.617174E-02
   0.109284E-02  -0.425988E-02  -0.977122E-02  -0.151033E-01  -0.198095E-01
  -0.235032E-01  -0.260130E-01  -0.274624E-01  -0.282358E-01  -0.288401E-01
  -0.297058E-01  -0.310020E-01  -0.325371E-01  -0.337913E-01  -0.340828E-01
  -0.328229E-01  -0.297770E-01  -0.252425E-01  -0.200722E-01  -0.155189E-01
  -0.129322E-01  -0.133893E-01  -0.173671E-01  -0.245575E-01  -0.338892E-01
  -0.437605E-01  -0.524241E-01  -0.584194E-01  -0.609312E-01  -0.599728E-01
  -0.563439E-01  -0.513756E-01   0.203260E-01   0.185259E-01   0.203260E-01
   0.252960E-01   0.322574E-01   0.395889E-01   0.456364E-01   0.491127E-01
   0.493774E-01   0.465257E-01   0.412749E-01   0.346971E-01   0.278865E-01
   0.216654E-01   0.164130E-01   0.120531E-01   0.818866E-02   0.431974E-02
   0.632908E-04  -0.470262E-02  -0.981382E-02  -0.149126E-01  -0.196121E-01
  -0.236633E-01  -0.270530E-01  -0.299941E-01  -0.328057E-01  -0.357303E-01
  -0.387598E-01  -0.415450E-01  -0.434394E-01  -0.436786E-01  -0.416508E-01
  -0.371722E-01  -0.306724E-01  -0.232140E-01  -0.163192E-01  -0.116345E-01
  -0.105203E-01  -0.136799E-01  -0.209390E-01  -0.312462E-01  -0.429048E-01
  -0.539762E-01  -0.627463E-01  -0.681259E-01  -0.698737E-01  -0.685839E-01
  -0.654476E-01   0.275584E-01   0.257692E-01   0.275584E-01   0.324653E-01
   0.392305E-01   0.461291E-01   0.514185E-01   0.537740E-01   0.525934E-01
   0.480909E-01   0.411675E-01   0.331093E-01   0.252108E-01   0.184390E-01
   0.132311E-01   0.947034E-02   0.662929E-02   0.401526E-02   0.102771E-02
  -0.265790E-02  -0.703280E-02  -0.118281E-01  -0.166753E-01  -0.212818E-01
  -0.255466E-01  -0.295701E-01  -0.335511E-01  -0.376151E-01  -0.416457E-01
  -0.451967E-01  -0.475366E-01  -0.478332E-01  -0.454328E-01  -0.401461E-01
  -0.324454E-01  -0.234898E-01  -0.149496E-01  -0.865774E-02  -0.617666E-02
  -0.839770E-02  -0.152905E-01  -0.258794E-01  -0.384614E-01  -0.510102E-01
  -0.616568E-01  -0.691141E-01  -0.729301E-01  -0.735039E-01  -0.718694E-01
   0.289771E-01   0.271830E-01   0.289771E-01   0.338734E-01   0.405439E-01
   0.471745E-01   0.519423E-01   0.534818E-01   0.512093E-01   0.454243E-01
   0.371689E-01   0.279015E-01   0.190868E-01   0.118259E-01   0.662734E-02
   0.337089E-02   0.145409E-02   0.556277E-04  -0.157978E-02  -0.392772E-02
  -0.710153E-02  -0.109102E-01  -0.150154E-01  -0.191145E-01  -0.230713E-01
  -0.269412E-01  -0.308817E-01  -0.349870E-01  -0.391180E-01  -0.428073E-01
  -0.452960E-01  -0.457109E-01  -0.433435E-01  -0.379431E-01  -0.299262E-01
  -0.204184E-01  -0.110929E-01  -0.383088E-02  -0.287190E-03  -0.147846E-02
  -0.751260E-02  -0.175405E-01  -0.299498E-01  -0.427503E-01  -0.540462E-01
  -0.624639E-01  -0.674194E-01  -0.691570E-01  -0.685581E-01   0.248578E-01
   0.230329E-01   0.248578E-01   0.298257E-01   0.365534E-01   0.431516E-01
   0.477243E-01   0.488567E-01   0.459577E-01   0.393684E-01   0.302191E-01
   0.200879E-01   0.105699E-01   0.288331E-02  -0.238044E-02  -0.530580E-02
  -0.650922E-02  -0.686803E-02  -0.721997E-02  -0.813076E-02  -0.979452E-02
  -0.120805E-01  -0.146880E-01  -0.173343E-01  -0.198975E-01  -0.224540E-01
  -0.251983E-01  -0.282789E-01  -0.316217E-01  -0.348199E-01  -0.371509E-01
  -0.377370E-01  -0.358120E-01  -0.310151E-01  -0.236135E-01  -0.145684E-01
  -0.540416E-02   0.210040E-02   0.632383E-02   0.620356E-02   0.151310E-02
  -0.706797E-02  -0.181150E-01  -0.298077E-01  -0.403694E-01  -0.484750E-01
  -0.535128E-01  -0.556347E-01  -0.555900E-01   0.169636E-01   0.150754E-01
   0.169636E-01   0.221062E-01   0.290757E-01   0.359193E-01   0.406711E-01
   0.418542E-01   0.388372E-01   0.319530E-01   0.223595E-01   0.116966E-01
   0.164623E-02  -0.647517E-02  -0.119817E-01  -0.148808E-01  -0.157392E-01
  -0.154145E-01  -0.147527E-01  -0.143473E-01  -0.144311E-01  -0.149155E-01
  -0.155419E-01  -0.160734E-01  -0.164445E-01  -0.168077E-01  -0.174594E-01
  -0.186756E-01  -0.205235E-01  -0.227305E-01  -0.246740E-01  -0.255123E-01
  -0.244300E-01  -0.209239E-01  -0.150353E-01  -0.744589E-02   0.608916E-03
   0.759838E-02   0.120614E-01   0.129763E-01   0.100289E-01   0.369748E-02
  -0.486960E-02  -0.141515E-01  -0.226398E-01  -0.292007E-01  -0.333102E-01
  -0.351024E-01  -0.352232E-01   0.809096E-02   0.610419E-02   0.809096E-02
   0.135171E-01   0.209203E-01   0.282923E-01   0.335953E-01   0.352729E-01
   0.326165E-01   0.258971E-01   0.162389E-01   0.528517E-02  -0.523769E-02
  -0.139315E-01  -0.200018E-01  -0.233365E-01  -0.243886E-01  -0.239238E-01
  -0.227260E-01  -0.213613E-01  -0.200656E-01  -0.187787E-01  -0.172909E-01
  -0.154322E-01  -0.132248E-01  -0.109355E-01  -0.900631E-02  -0.788847E-02
  -0.784352E-02  -0.878897E-02  -0.102543E-01  -0.114755E-01  -0.116075E-01
  -0.999271E-02  -0.639796E-02  -0.114084E-02   0.494420E-02   0.106976E-01
   0.149328E-01   0.167535E-01   0.157949E-01   0.123172E-01   0.712149E-02
   0.131678E-02  -0.399102E-02  -0.799278E-02  -0.103644E-01  -0.112961E-01
  -0.113606E-01   0.134521E-02  -0.770683E-03   0.134521E-02   0.714983E-02
   0.151529E-01   0.232952E-01   0.294630E-01   0.320002E-01   0.300837E-01
   0.238713E-01   0.143954E-01   0.324991E-02  -0.783069E-02  -0.173775E-01
  -0.244703E-01  -0.288345E-01  -0.307502E-01  -0.308256E-01  -0.297253E-01
  -0.279448E-01  -0.257012E-01  -0.229599E-01  -0.195711E-01  -0.154505E-01
  -0.107283E-01  -0.580342E-02  -0.127886E-02   0.220212E-02   0.416280E-02
   0.446776E-02   0.340099E-02   0.161366E-02  -0.477699E-04  -0.782141E-03
  -0.673380E-04   0.218722E-02   0.561845E-02   0.952495E-02   0.130829E-01
   0.155930E-01   0.166806E-01   0.163851E-01   0.151148E-01   0.134846E-01
   0.120932E-01   0.113164E-01   0.111855E-01   0.113909E-01   0.114086E-01
  -0.668331E-03  -0.293129E-02  -0.668331E-03   0.557144E-02   0.142760E-01
   0.233402E-01   0.305706E-01   0.341947E-01   0.332435E-01   0.277172E-01
   0.185085E-01   0.711903E-02  -0.473588E-02  -0.155214E-01  -0.241718E-01
  -0.302103E-01  -0.336926E-01  -0.350183E-01  -0.346910E-01  -0.331127E-01
  -0.304773E-01  -0.267873E-01  -0.219725E-01  -0.160528E-01  -0.927602E-02
  -0.217088E-02   0.451164E-02   0.995493E-02   0.134826E-01   0.147467E-01
   0.138350E-01   0.112620E-01   0.784351E-02   0.449261E-02   0.200015E-02
   0.863729E-03   0.121313E-02   0.284643E-02   0.535507E-02   0.828843E-02
   0.112987E-01   0.142177E-01   0.170443E-01   0.198543E-01   0.226755E-01
   0.253801E-01   0.276432E-01   0.289926E-01   0.289377E-01   0.346392E-02
   0.105712E-02   0.346392E-02   0.101328E-01   0.195389E-01   0.295403E-01
   0.378679E-01   0.426260E-01   0.426797E-01   0.378427E-01   0.288333E-01
   0.170317E-01   0.411656E-02  -0.831098E-02  -0.190212E-01  -0.273025E-01
  -0.329481E-01  -0.361154E-01  -0.371275E-01  -0.362909E-01  -0.337927E-01
  -0.297003E-01  -0.240523E-01  -0.169930E-01  -0.889014E-02  -0.382247E-03
   0.767126E-02   0.143316E-01   0.187742E-01   0.204780E-01   0.193532E-01
   0.157704E-01   0.104840E-01   0.447280E-02  -0.125486E-02  -0.583853E-02
  -0.868370E-02  -0.950047E-02  -0.827037E-02  -0.517036E-02  -0.491727E-03
   0.541408E-02   0.121485E-01   0.192456E-01   0.261449E-01   0.321887E-01
   0.366702E-01   0.389357E-01   0.385245E-01   0.135659E-01   0.110463E-01
   0.135659E-01   0.205764E-01   0.305550E-01   0.413425E-01   0.506116E-01
   0.563533E-01   0.572667E-01   0.529679E-01   0.439853E-01   0.315610E-01
   0.173283E-01   0.295609E-02  -0.101491E-01  -0.210211E-01  -0.291704E-01
  -0.345002E-01  -0.371555E-01  -0.373679E-01  -0.353524E-01  -0.312837E-01
  -0.253478E-01  -0.178356E-01  -0.923178E-02  -0.252659E-03   0.819333E-02
   0.151224E-01   0.196433E-01   0.211321E-01   0.193666E-01   0.145859E-01
   0.745984E-02  -0.102083E-02  -0.970334E-02  -0.174439E-01  -0.232553E-01
  -0.264093E-01  -0.264895E-01  -0.234031E-01  -0.173671E-01  -0.888440E-02
   0.128663E-02   0.121742E-01   0.226584E-01   0.315723E-01   0.378386E-01
   0.406300E-01   0.395221E-01   0.278699E-01   0.252991E-01   0.278699E-01
   0.350458E-01   0.453302E-01   0.565806E-01   0.664480E-01   0.728426E-01
   0.743198E-01   0.703100E-01   0.611530E-01   0.479492E-01   0.322811E-01
   0.158827E-01   0.338529E-03  -0.131283E-01  -0.237469E-01  -0.311765E-01
  -0.354072E-01  -0.366335E-01  -0.351467E-01  -0.312804E-01  -0.254109E-01
  -0.179995E-01  -0.964248E-02  -0.109486E-02   0.675574E-02   0.129729E-01
   0.166991E-01   0.172992E-01   0.144866E-01   0.839911E-02  -0.389465E-03
  -0.109284E-01  -0.220050E-01  -0.322943E-01  -0.405207E-01  -0.456084E-01
  -0.468078E-01  -0.437871E-01  -0.366860E-01  -0.261245E-01  -0.131642E-01
   0.785713E-03   0.141157E-01   0.252107E-01   0.326707E-01   0.355253E-01
   0.334011E-01   0.434131E-01   0.408805E-01   0.434130E-01   0.504981E-01
   0.607000E-01   0.719435E-01   0.819163E-01   0.885036E-01   0.901641E-01
   0.861747E-01   0.767033E-01   0.627120E-01   0.457258E-01   0.275314E-01
   0.987465E-02  -0.578331E-02  -0.184135E-01  -0.274612E-01  -0.328007E-01
  -0.346360E-01  -0.333876E-01  -0.295988E-01  -0.238776E-01  -0.168769E-01
  -0.929758E-02  -0.189453E-02   0.453554E-02   0.919726E-02   0.113718E-01
   0.105137E-01   0.635067E-02  -0.103519E-02  -0.111649E-01  -0.231716E-01
  -0.358655E-01  -0.478513E-01  -0.576863E-01  -0.640615E-01  -0.659840E-01
  -0.629369E-01  -0.549927E-01  -0.428566E-01  -0.278251E-01  -0.116536E-01
   0.365915E-02   0.161444E-01   0.241548E-01   0.266255E-01   0.232542E-01
   0.567379E-01   0.543526E-01   0.567379E-01   0.634211E-01   0.730718E-01
   0.837486E-01   0.932530E-01   0.995229E-01   0.100987E+00   0.968160E-01
   0.870337E-01   0.724673E-01   0.545702E-01   0.351534E-01   0.160874E-01
  -0.970410E-03  -0.147763E-01  -0.246060E-01  -0.302629E-01  -0.320062E-01
  -0.304299E-01  -0.263267E-01  -0.205659E-01  -0.140053E-01  -0.744231E-02
  -0.159804E-02   0.288116E-02   0.542166E-02   0.553639E-02   0.286235E-02
  -0.277937E-02  -0.113120E-01  -0.223387E-01  -0.351065E-01  -0.485205E-01
  -0.612188E-01  -0.717136E-01  -0.785840E-01  -0.806963E-01  -0.774160E-01
  -0.687697E-01  -0.555202E-01  -0.391275E-01  -0.215889E-01  -0.517297E-02
   0.791304E-02   0.158690E-01   0.175961E-01   0.128831E-01   0.647251E-01
   0.626021E-01   0.647251E-01   0.706792E-01   0.792910E-01   0.888294E-01
   0.973007E-01   0.102786E+00   0.103762E+00   0.993517E-01   0.894598E-01
   0.747789E-01   0.566631E-01   0.369009E-01   0.174289E-01   0.396469E-04
  -0.138668E-01  -0.234472E-01  -0.284750E-01  -0.292963E-01  -0.267016E-01
  -0.217489E-01  -0.155774E-01  -0.924988E-02  -0.364949E-02   0.561143E-03
   0.292551E-02   0.314599E-02   0.103253E-02  -0.352629E-02  -0.105528E-01
  -0.199293E-01  -0.313220E-01  -0.441079E-01  -0.573389E-01  -0.697712E-01
  -0.799781E-01  -0.865390E-01  -0.882796E-01  -0.845179E-01  -0.752622E-01
  -0.613108E-01  -0.442176E-01  -0.261154E-01  -0.941710E-02   0.355645E-02
   0.109550E-01   0.117106E-01   0.572128E-02   0.653542E-01   0.635991E-01
   0.653542E-01   0.702815E-01   0.774175E-01   0.853210E-01   0.922963E-01
   0.966610E-01   0.970197E-01   0.924997E-01   0.829108E-01   0.687971E-01
   0.513708E-01   0.323325E-01   0.136088E-01  -0.294899E-02  -0.158497E-01
  -0.241784E-01  -0.277052E-01  -0.268696E-01  -0.226501E-01  -0.163523E-01
  -0.936466E-02  -0.293644E-02   0.197906E-02   0.479050E-02   0.524485E-02
   0.333847E-02  -0.796879E-03  -0.698950E-02  -0.150706E-01  -0.248508E-01
  -0.360411E-01  -0.481509E-01  -0.604076E-01  -0.717419E-01  -0.808658E-01
  -0.864476E-01  -0.873558E-01  -0.829235E-01  -0.731674E-01  -0.589033E-01
  -0.417163E-01  -0.237751E-01  -0.751546E-02   0.475010E-02   0.112226E-01
   0.109276E-01   0.388559E-02   0.582076E-01   0.569008E-01   0.582076E-01
   0.618832E-01   0.672227E-01   0.731464E-01   0.783409E-01   0.814434E-01
   0.812545E-01   0.769489E-01   0.682493E-01   0.555256E-01   0.397904E-01
   0.225772E-01   0.571430E-02  -0.897069E-02  -0.199590E-01  -0.262997E-01
  -0.277634E-01  -0.248580E-01  -0.187037E-01  -0.107975E-01  -0.272390E-02
   0.412221E-02   0.873861E-02   0.106065E-01   0.966189E-02   0.617211E-02
   0.568422E-03  -0.670901E-02  -0.153037E-01  -0.249480E-01  -0.353869E-01
  -0.462552E-01  -0.569614E-01  -0.666333E-01  -0.741633E-01  -0.783625E-01
  -0.781989E-01  -0.730651E-01  -0.630057E-01  -0.488392E-01  -0.321283E-01
  -0.149904E-01   0.222618E-03   0.113162E-01   0.166339E-01   0.153500E-01
   0.761438E-02   0.445925E-01   0.437782E-01   0.445925E-01   0.468972E-01
   0.502820E-01   0.540837E-01   0.574341E-01   0.593512E-01   0.588788E-01
   0.552622E-01   0.481305E-01   0.376406E-01   0.245384E-01   0.101048E-01
  -0.402026E-02  -0.161122E-01  -0.246787E-01  -0.287509E-01  -0.280788E-01
  -0.231809E-01  -0.152362E-01  -0.584073E-02   0.330997E-02   0.107368E-01
   0.154167E-01   0.168951E-01   0.152561E-01   0.109767E-01   0.471894E-02
  -0.287027E-02  -0.112910E-01  -0.202195E-01  -0.294365E-01  -0.386903E-01
  -0.475553E-01  -0.553469E-01  -0.611404E-01  -0.639049E-01  -0.627307E-01
  -0.570912E-01  -0.470667E-01  -0.334630E-01  -0.177778E-01  -0.200876E-02
   0.116628E-01   0.212489E-01   0.253101E-01   0.232132E-01   0.152385E-01
   0.272537E-01   0.269338E-01   0.272537E-01   0.281884E-01   0.296420E-01
   0.313963E-01   0.330616E-01   0.340665E-01   0.337179E-01   0.313337E-01
   0.264283E-01   0.188997E-01   0.916000E-02  -0.184293E-02  -0.127392E-01
  -0.219741E-01  -0.281204E-01  -0.301910E-01  -0.278708E-01  -0.216065E-01
  -0.125254E-01  -0.220311E-02   0.766179E-02   0.155838E-01   0.205528E-01
   0.221633E-01   0.205885E-01   0.164230E-01   0.104538E-01   0.343337E-02
  -0.407517E-02  -0.117414E-01  -0.193974E-01  -0.268930E-01  -0.339374E-01
  -0.399971E-01  -0.442971E-01  -0.459427E-01  -0.441355E-01  -0.384250E-01
  -0.289219E-01  -0.164040E-01  -0.227266E-02   0.116421E-01   0.233899E-01
   0.312527E-01   0.340610E-01   0.314034E-01   0.236872E-01   0.974340E-02
   0.987886E-02   0.974340E-02   0.942487E-02   0.914034E-02   0.911497E-02
   0.943474E-02   0.993474E-02   0.101752E-01   0.952942E-02   0.736749E-02
   0.328526E-02  -0.269493E-02  -0.100220E-01  -0.176573E-01  -0.242640E-01
  -0.285004E-01  -0.293452E-01  -0.263617E-01  -0.198295E-01  -0.107033E-01
  -0.408252E-03   0.947179E-02   0.175298E-01   0.228063E-01   0.249276E-01
   0.240876E-01   0.208919E-01   0.161253E-01   0.105208E-01   0.460055E-02
  -0.136701E-02  -0.729379E-02  -0.131203E-01  -0.186512E-01  -0.234477E-01
  -0.268258E-01  -0.279750E-01  -0.261689E-01  -0.210072E-01  -0.126135E-01
  -0.172268E-02   0.103787E-01   0.220544E-01   0.316172E-01   0.376536E-01
   0.392928E-01   0.363604E-01   0.293830E-01  -0.439596E-02  -0.387794E-02
  -0.439596E-02  -0.575752E-02  -0.745550E-02  -0.885495E-02  -0.943242E-02
  -0.898470E-02  -0.773252E-02  -0.627827E-02  -0.542465E-02  -0.590764E-02
  -0.812737E-02  -0.119644E-01  -0.167447E-01  -0.213720E-01  -0.245952E-01
  -0.253347E-01  -0.229760E-01  -0.175439E-01  -0.970908E-02  -0.626308E-03
   0.834507E-02   0.159578E-01   0.213399E-01   0.241356E-01   0.244947E-01
   0.229293E-01   0.200956E-01   0.165787E-01   0.127503E-01   0.874059E-02
   0.452380E-02   0.761588E-04  -0.446051E-02  -0.867784E-02  -0.119099E-01
  -0.133613E-01  -0.123211E-01  -0.839913E-02  -0.170755E-02   0.707374E-02
   0.167784E-01   0.259673E-01   0.332211E-01   0.374364E-01   0.380466E-01
   0.351140E-01   0.292760E-01  -0.124410E-01  -0.116357E-01  -0.124410E-01
  -0.145752E-01  -0.172843E-01  -0.195857E-01  -0.205886E-01  -0.197874E-01
  -0.172363E-01  -0.135484E-01  -0.971691E-02  -0.681496E-02  -0.566393E-02
  -0.657376E-02  -0.923374E-02  -0.127868E-01  -0.160637E-01  -0.179062E-01
  -0.174815E-01  -0.144984E-01  -0.926370E-02  -0.257348E-02   0.452193E-02
   0.110001E-01   0.161097E-01   0.195052E-01   0.212438E-01   0.216610E-01
   0.211803E-01   0.201304E-01   0.186373E-01   0.166249E-01   0.139214E-01
   0.104251E-01   0.626232E-02   0.187222E-02  -0.202520E-02  -0.457832E-02
  -0.503150E-02  -0.296124E-02   0.155556E-02   0.790008E-02   0.150181E-01
   0.216505E-01   0.266250E-01   0.291281E-01   0.288802E-01   0.261682E-01
   0.217313E-01  -0.130941E-01  -0.121067E-01  -0.130941E-01  -0.157069E-01
  -0.190032E-01  -0.217383E-01  -0.227477E-01  -0.213081E-01  -0.173687E-01
  -0.115827E-01  -0.513223E-02   0.599778E-03   0.441187E-02   0.560835E-02
   0.417327E-02   0.749668E-03  -0.356120E-02  -0.751349E-02  -0.100463E-01
  -0.105335E-01  -0.888886E-02  -0.550953E-02  -0.109296E-02   0.360244E-02
   0.797042E-02   0.116783E-01   0.146680E-01   0.170521E-01   0.189589E-01
   0.203931E-01   0.211723E-01   0.209688E-01   0.194432E-01   0.164200E-01
   0.120396E-01   0.681907E-02   0.159004E-02  -0.268175E-02  -0.514593E-02
  -0.531055E-02  -0.320065E-02   0.622953E-03   0.519739E-02   0.940945E-02
   0.122928E-01   0.132823E-01   0.123510E-01   0.998779E-02   0.702691E-02
  -0.674472E-02  -0.567918E-02  -0.674472E-02  -0.954910E-02  -0.130335E-01
  -0.157909E-01  -0.164916E-01  -0.142886E-01  -0.908658E-02  -0.159639E-02
   0.683802E-02   0.145859E-01   0.201475E-01   0.225252E-01   0.214453E-01
   0.173805E-01   0.113786E-01   0.476181E-02  -0.120895E-02  -0.560723E-02
  -0.798350E-02  -0.835502E-02  -0.707151E-02  -0.462082E-02  -0.145075E-02
   0.213260E-02   0.596428E-02   0.993478E-02   0.138690E-01   0.174330E-01
   0.201209E-01   0.213410E-01   0.205808E-01   0.175975E-01   0.125610E-01
   0.609229E-02  -0.834292E-03  -0.710680E-02  -0.117526E-01  -0.141938E-01
  -0.144001E-01  -0.128880E-01  -0.105599E-01  -0.842834E-02  -0.730814E-02
  -0.757066E-02  -0.903706E-02  -0.110452E-01  -0.126702E-01   0.467307E-02
   0.572126E-02   0.467308E-02   0.193604E-02  -0.138954E-02  -0.384137E-02
  -0.403748E-02  -0.110135E-02   0.505300E-02   0.136561E-01   0.232540E-01
   0.320617E-01   0.383984E-01   0.410804E-01   0.396708E-01   0.345281E-01
   0.266571E-01   0.174230E-01   0.821907E-02   0.185340E-03  -0.595500E-02
  -0.991688E-02  -0.117572E-01  -0.117204E-01  -0.100953E-01  -0.713771E-02
  -0.307917E-02   0.179678E-02   0.706086E-02   0.120851E-01   0.160754E-01
   0.182012E-01   0.177929E-01   0.145466E-01   0.866417E-02   0.868912E-03
  -0.772391E-02  -0.158579E-01  -0.224407E-01  -0.268139E-01  -0.289046E-01
  -0.292081E-01  -0.286027E-01  -0.280493E-01  -0.282697E-01  -0.295017E-01
  -0.314116E-01  -0.331957E-01  -0.338406E-01   0.181851E-01   0.191326E-01
   0.181851E-01   0.157381E-01   0.128581E-01   0.109575E-01   0.113606E-01
   0.148861E-01   0.215678E-01   0.305916E-01   0.404646E-01   0.493641E-01
   0.555675E-01   0.578428E-01   0.556992E-01   0.494430E-01   0.400408E-01
   0.288480E-01   0.172912E-01   0.659476E-02  -0.238193E-02  -0.917714E-02
  -0.136517E-01  -0.158632E-01  -0.159534E-01  -0.140972E-01  -0.105277E-01
  -0.561355E-02   0.607650E-04   0.566935E-02   0.102123E-01   0.126807E-01
   0.122819E-01   0.866025E-02   0.203606E-02  -0.679312E-02  -0.166072E-01
  -0.260426E-01  -0.339211E-01  -0.395334E-01  -0.427911E-01  -0.441977E-01
  -0.446425E-01  -0.450803E-01  -0.461925E-01  -0.481394E-01  -0.504821E-01
  -0.523057E-01  -0.525094E-01   0.305160E-01   0.312918E-01   0.305160E-01
   0.285466E-01   0.263463E-01   0.251810E-01   0.262174E-01   0.301403E-01
   0.368992E-01   0.456599E-01   0.549713E-01   0.630977E-01   0.684218E-01
   0.698060E-01   0.668185E-01   0.597754E-01   0.496045E-01   0.375887E-01
   0.250709E-01   0.132085E-01   0.283203E-02  -0.557438E-02  -0.117986E-01
  -0.157882E-01  -0.175606E-01  -0.171780E-01  -0.147959E-01  -0.107543E-01
  -0.566087E-02  -0.407390E-03   0.391623E-02   0.620868E-02   0.560341E-02
   0.170233E-02  -0.528090E-02  -0.145256E-01  -0.247723E-01  -0.346175E-01
  -0.428580E-01  -0.487825E-01  -0.523246E-01  -0.540251E-01  -0.548129E-01
  -0.556687E-01  -0.572736E-01  -0.597546E-01  -0.626091E-01  -0.648386E-01
  -0.652564E-01   0.388777E-01   0.394221E-01   0.388777E-01   0.375435E-01
   0.362181E-01   0.359376E-01   0.376268E-01   0.417734E-01   0.482200E-01
   0.561401E-01   0.642024E-01   0.708755E-01   0.747843E-01   0.750181E-01
   0.713079E-01   0.640359E-01   0.540893E-01   0.426155E-01   0.307600E-01
   0.194625E-01   0.935933E-02   0.799322E-03  -0.606220E-02  -0.111478E-01
  -0.143810E-01  -0.156852E-01  -0.150596E-01  -0.126977E-01  -0.908893E-02
  -0.504558E-02  -0.161787E-02   0.988348E-04  -0.780254E-03  -0.468588E-02
  -0.114439E-01  -0.202758E-01  -0.299663E-01  -0.391594E-01  -0.467043E-01
  -0.519477E-01  -0.548846E-01  -0.561169E-01  -0.566281E-01  -0.574393E-01
  -0.592516E-01  -0.621862E-01  -0.657072E-01  -0.687563E-01  -0.700655E-01
   0.416161E-01   0.418797E-01   0.416161E-01   0.410476E-01   0.407619E-01
   0.414998E-01   0.438791E-01   0.481416E-01   0.540069E-01   0.606802E-01
   0.670139E-01   0.717757E-01   0.739434E-01   0.729398E-01   0.687432E-01
   0.618484E-01   0.531011E-01   0.434641E-01   0.337925E-01   0.246846E-01
   0.164440E-01   0.914803E-02   0.278011E-02  -0.263762E-02  -0.696985E-02
  -0.998652E-02  -0.114693E-01  -0.113644E-01  -0.991782E-02  -0.772941E-02
  -0.568743E-02  -0.478655E-02  -0.587480E-02  -0.940580E-02  -0.152784E-01
  -0.228242E-01  -0.309599E-01  -0.384688E-01  -0.443332E-01  -0.480174E-01
  -0.496127E-01  -0.497944E-01  -0.495986E-01  -0.500811E-01  -0.519623E-01
  -0.553671E-01  -0.597446E-01  -0.639969E-01  -0.667865E-01   0.385592E-01
   0.385050E-01   0.385592E-01   0.388558E-01   0.397399E-01   0.416140E-01
   0.447445E-01   0.490949E-01   0.542505E-01   0.594631E-01   0.638100E-01
   0.664197E-01   0.666940E-01   0.644595E-01   0.599976E-01   0.539489E-01
   0.471211E-01   0.402652E-01   0.338910E-01   0.281783E-01   0.230082E-01
   0.180950E-01   0.131671E-01   0.812759E-02   0.313447E-02  -0.143192E-02
  -0.510407E-02  -0.751818E-02  -0.859031E-02  -0.860997E-02  -0.820870E-02
  -0.820323E-02  -0.935717E-02  -0.121360E-01  -0.165379E-01  -0.220615E-01
  -0.278316E-01  -0.328510E-01  -0.363053E-01  -0.378250E-01  -0.376200E-01
  -0.364375E-01  -0.353475E-01  -0.354163E-01  -0.373644E-01  -0.413144E-01
  -0.467092E-01  -0.524311E-01  -0.570937E-01   0.309913E-01   0.305992E-01
   0.309913E-01   0.322087E-01   0.343394E-01   0.374285E-01   0.413709E-01
   0.458376E-01   0.502732E-01   0.539808E-01   0.562773E-01   0.566740E-01
   0.550237E-01   0.515824E-01   0.469575E-01   0.419513E-01   0.373421E-01
   0.336689E-01   0.310867E-01   0.293390E-01   0.278578E-01   0.259607E-01
   0.230825E-01   0.189684E-01   0.137647E-01   0.797856E-02   0.231928E-02
  -0.252718E-02  -0.611573E-02  -0.837936E-02  -0.963963E-02  -0.104854E-01
  -0.115598E-01  -0.133256E-01  -0.158911E-01  -0.189560E-01  -0.219030E-01
  -0.240086E-01  -0.247083E-01  -0.238282E-01  -0.217035E-01  -0.191371E-01
  -0.172016E-01  -0.169368E-01  -0.190328E-01  -0.235942E-01  -0.300617E-01
  -0.373200E-01  -0.439666E-01   0.212700E-01   0.205427E-01   0.212700E-01
   0.234013E-01   0.267724E-01   0.310765E-01   0.358445E-01   0.404598E-01
   0.442281E-01   0.465006E-01   0.468239E-01   0.450765E-01   0.415431E-01
   0.368905E-01   0.320393E-01   0.279505E-01   0.253837E-01   0.246908E-01
   0.257085E-01   0.277856E-01   0.299445E-01   0.311341E-01   0.305067E-01
   0.276393E-01   0.226369E-01   0.160902E-01   0.890204E-02   0.203719E-02
  -0.372835E-02  -0.798359E-02  -0.107349E-01  -0.123251E-01  -0.132529E-01
  -0.139581E-01  -0.146481E-01  -0.152255E-01  -0.153437E-01  -0.145712E-01
  -0.126090E-01  -0.948384E-02  -0.564564E-02  -0.192714E-02   0.634325E-03
   0.106593E-02  -0.125838E-02  -0.640843E-02  -0.138280E-01  -0.224317E-01
  -0.308453E-01   0.121907E-01   0.111600E-01   0.121907E-01   0.151488E-01
   0.196399E-01   0.250379E-01   0.305433E-01   0.352797E-01   0.384279E-01
   0.393807E-01   0.378872E-01   0.341468E-01   0.288175E-01   0.229188E-01
   0.176367E-01   0.140679E-01   0.129612E-01   0.145238E-01   0.183465E-01
   0.234759E-01   0.286210E-01   0.324466E-01   0.338787E-01   0.323447E-01
   0.278860E-01   0.211184E-01   0.130543E-01   0.484386E-02  -0.249340E-02
  -0.827054E-02  -0.122196E-01  -0.144493E-01  -0.153016E-01  -0.151647E-01
  -0.143094E-01  -0.128073E-01  -0.105543E-01  -0.738935E-02  -0.326068E-02
   0.162353E-02   0.672264E-02   0.112053E-01   0.141050E-01   0.145510E-01
   0.120077E-01   0.645027E-02  -0.157985E-02  -0.110619E-01  -0.207048E-01
   0.626806E-02   0.499783E-02   0.626806E-02   0.987498E-02   0.152332E-01
   0.214527E-01   0.274636E-01   0.321810E-01   0.346899E-01   0.344233E-01
   0.312968E-01   0.257650E-01   0.187734E-01   0.116040E-01   0.563258E-02
   0.204642E-02   0.158290E-02   0.435248E-02   0.979303E-02   0.167731E-01
   0.238248E-01   0.294537E-01   0.324518E-01   0.321407E-01   0.284859E-01
   0.220618E-01   0.138840E-01   0.515811E-02  -0.298309E-02  -0.968799E-02
  -0.144917E-01  -0.173053E-01  -0.183104E-01  -0.178063E-01  -0.160699E-01
  -0.132743E-01  -0.949198E-02  -0.477386E-02   0.732381E-03   0.667627E-02
   0.124596E-01   0.172815E-01   0.202731E-01   0.206868E-01   0.180897E-01
   0.124999E-01   0.442314E-02  -0.522627E-02  -0.153015E-01   0.511589E-02
   0.370014E-02   0.511588E-02   0.910814E-02   0.149520E-01   0.215677E-01
   0.276975E-01   0.321197E-01   0.338704E-01   0.324319E-01   0.278531E-01
   0.207711E-01   0.123197E-01   0.393410E-02  -0.291710E-02  -0.702004E-02
  -0.766446E-02  -0.479620E-02   0.963204E-03   0.843816E-02   0.161366E-01
   0.225507E-01   0.264532E-01   0.271218E-01   0.244457E-01   0.188962E-01
   0.113778E-01   0.300712E-02  -0.512211E-02  -0.121293E-01  -0.174523E-01
  -0.208571E-01  -0.223672E-01  -0.221521E-01  -0.204207E-01  -0.173571E-01
  -0.131170E-01  -0.787871E-02  -0.191991E-02   0.431832E-02   0.102156E-01
   0.150245E-01   0.179853E-01   0.184780E-01   0.161672E-01   0.110975E-01
   0.370885E-02  -0.523645E-02  -0.147964E-01   0.908026E-02   0.763457E-02
   0.908025E-02   0.131320E-01   0.189843E-01   0.254531E-01   0.311888E-01
   0.349216E-01   0.357002E-01   0.330795E-01   0.272191E-01   0.188726E-01
   0.926280E-02  -0.135952E-03  -0.786980E-02  -0.127781E-01  -0.142116E-01
  -0.121514E-01  -0.720236E-02  -0.463769E-03   0.669322E-02   0.128930E-01
   0.170088E-01   0.183485E-01   0.167396E-01   0.125021E-01   0.632891E-02
  -0.889644E-03  -0.824870E-02  -0.149769E-01  -0.205212E-01  -0.245616E-01
  -0.269715E-01  -0.277504E-01  -0.269624E-01  -0.247034E-01  -0.211078E-01
  -0.163848E-01  -0.108638E-01  -0.502114E-02   0.533295E-03   0.511784E-02
   0.808043E-02   0.891542E-02   0.736423E-02   0.347068E-02  -0.242598E-02
  -0.975909E-02  -0.178445E-01   0.172096E-01   0.158568E-01   0.172096E-01
   0.209734E-01   0.263208E-01   0.320510E-01   0.368218E-01   0.394096E-01
   0.389483E-01   0.351012E-01   0.281317E-01   0.188592E-01   0.851051E-02
  -0.150689E-02  -0.986101E-02  -0.155325E-01  -0.179859E-01  -0.172423E-01
  -0.138451E-01  -0.872957E-02  -0.302895E-02   0.213857E-02   0.585816E-02
   0.754594E-02   0.699766E-02   0.435977E-02   0.420264E-04  -0.539856E-02
  -0.113704E-01  -0.173318E-01  -0.228356E-01  -0.275351E-01  -0.311679E-01
  -0.335334E-01  -0.344846E-01  -0.339405E-01  -0.319168E-01  -0.285629E-01
  -0.241862E-01  -0.192477E-01  -0.143214E-01  -0.100190E-01  -0.689820E-02
  -0.537373E-02  -0.565642E-02  -0.773473E-02  -0.114027E-01  -0.163236E-01
  -0.221092E-01   0.275567E-01   0.264088E-01   0.275567E-01   0.307144E-01
   0.350849E-01   0.395279E-01   0.427989E-01   0.438094E-01   0.418513E-01
   0.367409E-01   0.288539E-01   0.190469E-01   0.848766E-02  -0.156853E-02
  -0.100064E-01  -0.160360E-01  -0.193011E-01  -0.198956E-01  -0.182953E-01
  -0.152267E-01  -0.115112E-01  -0.791912E-02  -0.506226E-02  -0.334141E-02
  -0.294653E-02  -0.389565E-02  -0.609079E-02  -0.936872E-02  -0.135317E-01
  -0.183539E-01  -0.235700E-01  -0.288603E-01  -0.338487E-01  -0.381240E-01
  -0.412880E-01  -0.430213E-01  -0.431501E-01  -0.416950E-01  -0.388842E-01
  -0.351253E-01  -0.309383E-01  -0.268673E-01  -0.233917E-01  -0.208603E-01
  -0.194637E-01  -0.192483E-01  -0.201628E-01  -0.221188E-01  -0.250398E-01
   0.377221E-01   0.368627E-01   0.377221E-01   0.400367E-01   0.430778E-01
   0.458225E-01   0.471934E-01   0.463073E-01   0.426764E-01   0.363151E-01
   0.277319E-01   0.178139E-01   0.763563E-02  -0.175682E-02  -0.953692E-02
  -0.152208E-01  -0.187025E-01  -0.202035E-01  -0.201620E-01  -0.190988E-01
  -0.174986E-01  -0.157356E-01  -0.140567E-01  -0.126135E-01  -0.115228E-01
  -0.109246E-01  -0.110129E-01  -0.120226E-01  -0.141763E-01  -0.176055E-01
  -0.222745E-01  -0.279353E-01  -0.341311E-01  -0.402561E-01  -0.456582E-01
  -0.497602E-01  -0.521685E-01  -0.527403E-01  -0.515938E-01  -0.490606E-01
  -0.455971E-01  -0.416812E-01  -0.377255E-01  -0.340287E-01  -0.307762E-01
  -0.280823E-01  -0.260534E-01  -0.248446E-01  -0.246828E-01   0.454876E-01
   0.449572E-01   0.454876E-01   0.468438E-01   0.483841E-01   0.492330E-01
   0.485172E-01   0.456004E-01   0.402559E-01   0.327323E-01   0.236971E-01
   0.140798E-01   0.485726E-02  -0.315723E-02  -0.946674E-02  -0.139491E-01
  -0.168129E-01  -0.184732E-01  -0.193902E-01  -0.199232E-01  -0.202423E-01
  -0.203227E-01  -0.200170E-01  -0.191761E-01  -0.177775E-01  -0.160116E-01
  -0.142979E-01  -0.132184E-01  -0.133854E-01  -0.152818E-01  -0.191186E-01
  -0.247533E-01  -0.316928E-01  -0.391825E-01  -0.463568E-01  -0.524109E-01
  -0.567493E-01  -0.590728E-01  -0.593884E-01  -0.579474E-01  -0.551377E-01
  -0.513683E-01  -0.469832E-01  -0.422289E-01  -0.372795E-01  -0.323048E-01
  -0.275477E-01  -0.233778E-01  -0.202917E-01   0.493710E-01   0.491606E-01
   0.493710E-01   0.497950E-01   0.498756E-01   0.488826E-01   0.461474E-01
   0.412860E-01   0.343452E-01   0.258261E-01   0.165793E-01   0.760179E-02
  -0.206030E-03  -0.625247E-02  -0.103754E-01  -0.128397E-01  -0.142148E-01
  -0.151734E-01  -0.162723E-01  -0.177834E-01  -0.196240E-01  -0.214079E-01
  -0.225978E-01  -0.227124E-01  -0.215241E-01  -0.191832E-01  -0.162323E-01
  -0.135011E-01  -0.119117E-01  -0.122483E-01  -0.149547E-01  -0.200167E-01
  -0.269582E-01  -0.349492E-01  -0.429919E-01  -0.501321E-01  -0.556378E-01
  -0.591012E-01  -0.604475E-01  -0.598594E-01  -0.576544E-01  -0.541613E-01
  -0.496368E-01  -0.442508E-01  -0.381356E-01  -0.314784E-01  -0.246131E-01
  -0.180722E-01  -0.125672E-01   0.489585E-01   0.490114E-01   0.489585E-01
   0.486122E-01   0.474782E-01   0.449397E-01   0.404971E-01   0.339877E-01
   0.257113E-01   0.164179E-01   0.715558E-02  -0.980011E-03  -0.712405E-02
  -0.108647E-01  -0.123433E-01  -0.122015E-01  -0.113878E-01  -0.108809E-01
  -0.114083E-01  -0.132433E-01  -0.161394E-01  -0.194188E-01  -0.221914E-01
  -0.236363E-01  -0.232660E-01  -0.210953E-01  -0.176668E-01  -0.139274E-01
  -0.109915E-01  -0.985918E-02  -0.111669E-01  -0.150385E-01  -0.210711E-01
  -0.284513E-01  -0.361618E-01  -0.432146E-01  -0.488454E-01  -0.526198E-01
  -0.544346E-01  -0.544290E-01  -0.528503E-01  -0.499261E-01  -0.457915E-01
  -0.404937E-01  -0.340702E-01  -0.266657E-01  -0.186405E-01  -0.106214E-01
  -0.346550E-02   0.449363E-01   0.451594E-01   0.449363E-01   0.440865E-01
   0.421410E-01   0.385410E-01   0.328918E-01   0.251890E-01   0.159353E-01
   0.610205E-02  -0.306469E-02  -0.103419E-01  -0.148477E-01  -0.162849E-01
  -0.150347E-01  -0.120689E-01  -0.869862E-02  -0.622977E-02  -0.561955E-02
  -0.723096E-02  -0.107538E-01  -0.153126E-01  -0.197290E-01  -0.228625E-01
  -0.239333E-01  -0.227358E-01  -0.196894E-01  -0.157158E-01  -0.119842E-01
  -0.960202E-02  -0.933668E-02  -0.114452E-01  -0.156487E-01  -0.212475E-01
  -0.273311E-01  -0.330140E-01  -0.376265E-01  -0.408105E-01  -0.425041E-01
  -0.428373E-01  -0.419880E-01  -0.400569E-01  -0.370108E-01  -0.327151E-01
  -0.270444E-01  -0.200284E-01  -0.119781E-01  -0.353884E-02   0.435961E-02
   0.388251E-01   0.391055E-01   0.388251E-01   0.377940E-01   0.355246E-01
   0.314479E-01   0.251925E-01   0.168290E-01   0.699112E-02  -0.317740E-02
  -0.122486E-01  -0.188516E-01  -0.220334E-01  -0.215326E-01  -0.178827E-01
  -0.123066E-01  -0.642586E-02  -0.186106E-02   0.168771E-03  -0.861454E-03
  -0.467705E-02  -0.103095E-01  -0.163798E-01  -0.214775E-01  -0.245275E-01
  -0.250468E-01  -0.232272E-01  -0.198313E-01  -0.159452E-01  -0.126653E-01
  -0.108137E-01  -0.107585E-01  -0.123805E-01  -0.151793E-01  -0.184714E-01
  -0.216087E-01  -0.241462E-01  -0.259098E-01  -0.269544E-01  -0.274392E-01
  -0.274759E-01  -0.270122E-01  -0.257987E-01  -0.234567E-01  -0.196277E-01
  -0.141525E-01  -0.721856E-02   0.582367E-03   0.831545E-02   0.325003E-01
   0.327261E-01   0.325003E-01   0.316094E-01   0.295032E-01   0.255355E-01
   0.192745E-01   0.107758E-01   0.721022E-03  -0.963706E-02  -0.187211E-01
  -0.250058E-01  -0.274204E-01  -0.256595E-01  -0.203080E-01  -0.127376E-01
  -0.479646E-02   0.162843E-02   0.505773E-02   0.475799E-02   0.883570E-03
  -0.560923E-02  -0.132438E-01  -0.204166E-01  -0.257910E-01  -0.285878E-01
  -0.287020E-01  -0.266321E-01  -0.232591E-01  -0.195546E-01  -0.163109E-01
  -0.139677E-01  -0.125770E-01  -0.118961E-01  -0.115626E-01  -0.112781E-01
  -0.109345E-01  -0.106383E-01  -0.106314E-01  -0.111403E-01  -0.122179E-01
  -0.136394E-01  -0.148999E-01  -0.153247E-01  -0.142626E-01  -0.113039E-01
  -0.645114E-02  -0.184010E-03   0.661056E-02   0.276387E-01   0.277166E-01
   0.276387E-01   0.271562E-01   0.256230E-01   0.222615E-01   0.165083E-01
   0.832296E-02  -0.164715E-02  -0.121108E-01  -0.213872E-01  -0.278078E-01
  -0.301543E-01  -0.280070E-01  -0.219025E-01  -0.132476E-01  -0.400925E-02
   0.373871E-02   0.829362E-02   0.870016E-02   0.493138E-02  -0.216392E-02
  -0.111205E-01  -0.202417E-01  -0.279990E-01  -0.333425E-01  -0.358487E-01
  -0.356879E-01  -0.334454E-01  -0.298708E-01  -0.256418E-01  -0.212143E-01
  -0.167933E-01  -0.124147E-01  -0.808904E-02  -0.393951E-02  -0.272512E-03
   0.245349E-02   0.375511E-02   0.330403E-02   0.109388E-02  -0.247160E-02
  -0.661118E-02  -0.103229E-01  -0.126264E-01  -0.128219E-01  -0.106881E-01
  -0.655556E-02  -0.123039E-02   0.252445E-01   0.251134E-01   0.252445E-01
   0.253488E-01   0.246667E-01   0.222588E-01   0.173840E-01   0.984513E-02
   0.185605E-03  -0.103344E-01  -0.199875E-01  -0.269920E-01  -0.299746E-01
  -0.283534E-01  -0.225299E-01  -0.138338E-01  -0.423268E-02   0.411705E-02
   0.935845E-02   0.103355E-01   0.680937E-02  -0.554345E-03  -0.104070E-01
  -0.210719E-01  -0.309292E-01  -0.387272E-01  -0.437513E-01  -0.458288E-01
  -0.451999E-01  -0.423210E-01  -0.376790E-01  -0.316790E-01  -0.246325E-01
  -0.168317E-01  -0.866247E-02  -0.690302E-03   0.633164E-02   0.115575E-01
   0.142294E-01   0.138912E-01   0.105650E-01   0.482356E-02  -0.227849E-02
  -0.940926E-02  -0.152520E-01  -0.188066E-01  -0.196150E-01  -0.178462E-01
  -0.142146E-01   0.253863E-01   0.250226E-01   0.253863E-01   0.261496E-01
   0.264431E-01   0.251631E-01   0.213773E-01   0.147002E-01   0.552158E-02
  -0.499192E-02  -0.151293E-01  -0.230446E-01  -0.272299E-01  -0.269211E-01
  -0.223230E-01  -0.145910E-01  -0.557565E-02   0.260068E-02   0.802113E-02
   0.938268E-02   0.623739E-02  -0.980764E-03  -0.111298E-01  -0.226683E-01
  -0.340038E-01  -0.437864E-01  -0.510833E-01  -0.554131E-01  -0.566659E-01
  -0.549673E-01  -0.505541E-01  -0.437104E-01  -0.347850E-01  -0.242665E-01
  -0.128689E-01  -0.156891E-02   0.845066E-02   0.159607E-01   0.199220E-01
   0.197356E-01   0.154302E-01   0.772133E-02  -0.209066E-02  -0.123707E-01
  -0.214892E-01  -0.281640E-01  -0.317141E-01  -0.321565E-01  -0.301229E-01
   0.272129E-01   0.266289E-01   0.272129E-01   0.286072E-01   0.298555E-01
   0.297181E-01   0.270905E-01   0.213994E-01   0.128544E-01   0.247815E-02
  -0.810060E-02  -0.170370E-01  -0.227354E-01  -0.242625E-01  -0.215966E-01
  -0.156469E-01  -0.804306E-02  -0.755675E-03   0.434788E-02   0.589789E-02
   0.327284E-02  -0.334102E-02  -0.130734E-01  -0.246205E-01  -0.365400E-01
  -0.475072E-01  -0.564776E-01  -0.627368E-01  -0.658630E-01  -0.656505E-01
  -0.620503E-01  -0.551639E-01  -0.452977E-01  -0.330495E-01  -0.193761E-01
  -0.558834E-02   0.676263E-02   0.161065E-01   0.211430E-01   0.211280E-01
   0.160747E-01   0.680304E-02  -0.518910E-02  -0.180154E-01  -0.297825E-01
  -0.389687E-01  -0.447039E-01  -0.468797E-01  -0.460673E-01   0.292411E-01
   0.284775E-01   0.292411E-01   0.311595E-01   0.332294E-01   0.341276E-01
   0.326265E-01   0.279931E-01   0.202543E-01   0.102521E-01  -0.531586E-03
  -0.103299E-01  -0.175294E-01  -0.210721E-01  -0.207143E-01  -0.170791E-01
  -0.114948E-01  -0.567402E-02  -0.132175E-02   0.223218E-03  -0.177036E-02
  -0.734625E-02  -0.159378E-01  -0.265555E-01  -0.380162E-01  -0.491456E-01
  -0.589102E-01  -0.664674E-01  -0.711572E-01  -0.724782E-01  -0.700908E-01
  -0.638703E-01  -0.540063E-01  -0.411085E-01  -0.262684E-01  -0.110236E-01
   0.280177E-02   0.133693E-01   0.191622E-01   0.193036E-01   0.137725E-01
   0.344994E-02  -0.100299E-01  -0.245973E-01  -0.381613E-01  -0.490178E-01
  -0.561531E-01  -0.593680E-01  -0.592005E-01   0.298350E-01   0.289500E-01
   0.298350E-01   0.321209E-01   0.348082E-01   0.365598E-01   0.360942E-01
   0.325690E-01   0.258459E-01   0.165633E-01   0.599856E-02  -0.424054E-02
  -0.126082E-01  -0.179910E-01  -0.199604E-01  -0.188466E-01  -0.156275E-01
  -0.116732E-01  -0.842283E-02  -0.708111E-02  -0.840539E-02  -0.126207E-01
  -0.194593E-01  -0.282863E-01  -0.382576E-01  -0.484567E-01  -0.579814E-01
  -0.659774E-01  -0.716443E-01  -0.742517E-01  -0.731967E-01  -0.681142E-01
  -0.590214E-01  -0.464518E-01  -0.315202E-01  -0.158709E-01  -0.148713E-02
   0.961904E-02   0.157776E-01   0.160061E-01   0.102391E-01  -0.623161E-03
  -0.148738E-01  -0.303339E-01  -0.447868E-01  -0.564083E-01  -0.640883E-01
  -0.675705E-01  -0.673840E-01   0.277431E-01   0.268031E-01   0.277431E-01
   0.302171E-01   0.332840E-01   0.356682E-01   0.361135E-01   0.337319E-01
   0.282518E-01   0.201006E-01   0.103046E-01   0.236755E-03  -0.871427E-02
  -0.154639E-01  -0.194597E-01  -0.207650E-01  -0.199922E-01  -0.181153E-01
  -0.162260E-01  -0.153000E-01  -0.160292E-01  -0.187480E-01  -0.234475E-01
  -0.298463E-01  -0.374779E-01  -0.457574E-01  -0.540122E-01  -0.614865E-01
  -0.673466E-01  -0.707217E-01  -0.708040E-01  -0.670066E-01  -0.591510E-01
  -0.476304E-01  -0.334872E-01  -0.183582E-01  -0.426892E-02   0.669833E-02
   0.127964E-01   0.129765E-01   0.713041E-02  -0.385613E-02  -0.182617E-01
  -0.338681E-01  -0.484026E-01  -0.599788E-01  -0.674322E-01  -0.704747E-01
  -0.696407E-01   0.225489E-01   0.216215E-01   0.225489E-01   0.250266E-01
   0.282222E-01   0.309945E-01   0.321911E-01   0.309462E-01   0.268971E-01
   0.202686E-01   0.118073E-01   0.259114E-02  -0.622860E-02  -0.136819E-01
  -0.191679E-01  -0.225354E-01  -0.240502E-01  -0.242746E-01  -0.239045E-01
  -0.236135E-01  -0.239437E-01  -0.252558E-01  -0.277312E-01  -0.314004E-01
  -0.361664E-01  -0.418037E-01  -0.479308E-01  -0.539774E-01  -0.591765E-01
  -0.626156E-01  -0.633639E-01  -0.606647E-01  -0.541572E-01  -0.440656E-01
  -0.312939E-01  -0.173783E-01  -0.428036E-02   0.594794E-02   0.115632E-01
   0.114999E-01   0.561965E-02  -0.522748E-02  -0.193527E-01  -0.345590E-01
  -0.485782E-01  -0.595112E-01  -0.661708E-01  -0.682507E-01  -0.662903E-01
   0.149098E-01   0.140618E-01   0.149098E-01   0.172061E-01   0.202686E-01
   0.231511E-01   0.248750E-01   0.246614E-01   0.221066E-01   0.172574E-01
   0.105761E-01   0.281170E-02  -0.518001E-02  -0.126172E-01  -0.189286E-01
  -0.238182E-01  -0.272572E-01  -0.294209E-01  -0.306028E-01  -0.311380E-01
  -0.313554E-01  -0.315620E-01  -0.320457E-01  -0.330735E-01  -0.348639E-01
  -0.375288E-01  -0.409923E-01  -0.449196E-01  -0.486888E-01  -0.514405E-01
  -0.522152E-01  -0.501654E-01  -0.447958E-01  -0.361721E-01  -0.250306E-01
  -0.127436E-01  -0.112503E-02   0.789325E-02   0.126498E-01   0.121168E-01
   0.614831E-02  -0.445046E-02  -0.180581E-01  -0.325481E-01  -0.457074E-01
  -0.556647E-01  -0.612324E-01  -0.620876E-01  -0.587602E-01   0.651714E-02
   0.581563E-02   0.651714E-02   0.844001E-02   0.110819E-01   0.137366E-01
   0.156536E-01   0.162002E-01   0.149861E-01   0.119231E-01   0.721342E-02
   0.127786E-02  -0.534858E-02  -0.121220E-01  -0.185693E-01  -0.243295E-01
  -0.291576E-01  -0.329073E-01  -0.355109E-01  -0.369728E-01  -0.373809E-01
  -0.369276E-01  -0.359215E-01  -0.347687E-01  -0.339126E-01  -0.337323E-01
  -0.344222E-01  -0.358881E-01  -0.376987E-01  -0.391244E-01  -0.392712E-01
  -0.372934E-01  -0.326372E-01  -0.252540E-01  -0.157192E-01  -0.521132E-02
   0.466058E-02   0.121561E-01   0.157657E-01   0.145524E-01   0.839136E-02
  -0.195746E-02  -0.149650E-01  -0.286159E-01  -0.407958E-01  -0.496959E-01
  -0.541449E-01  -0.537980E-01  -0.491490E-01  -0.222549E-03  -0.706024E-03
  -0.222551E-03   0.111748E-02   0.300657E-02   0.500498E-02   0.662953E-02
   0.744403E-02   0.713045E-02   0.552704E-02   0.263122E-02  -0.142516E-02
  -0.641385E-02  -0.120465E-01  -0.179997E-01  -0.239272E-01  -0.294664E-01
  -0.342514E-01  -0.379411E-01  -0.402672E-01  -0.410925E-01  -0.404643E-01
  -0.386387E-01  -0.360581E-01  -0.332742E-01  -0.308257E-01  -0.290958E-01
  -0.281904E-01  -0.278746E-01  -0.275966E-01  -0.266075E-01  -0.241574E-01
  -0.197232E-01  -0.132100E-01  -0.506797E-02   0.371704E-02   0.117716E-01
   0.175972E-01   0.198919E-01   0.178579E-01   0.114190E-01   0.129349E-02
  -0.111023E-01  -0.239004E-01  -0.351272E-01  -0.430711E-01  -0.465942E-01
  -0.453228E-01  -0.396828E-01  -0.271123E-02  -0.289841E-02  -0.271123E-02
  -0.218860E-02  -0.144065E-02  -0.630698E-03   0.488717E-04   0.400581E-03
   0.240812E-03  -0.587790E-03  -0.220832E-02  -0.470139E-02  -0.809214E-02
  -0.123312E-01  -0.172728E-01  -0.226590E-01  -0.281195E-01  -0.331986E-01
  -0.374103E-01  -0.403178E-01  -0.416205E-01  -0.412276E-01  -0.392941E-01
  -0.362031E-01  -0.324899E-01  -0.287202E-01  -0.253505E-01  -0.226061E-01
  -0.204136E-01  -0.184132E-01  -0.160558E-01  -0.127676E-01  -0.814426E-02
  -0.212267E-02   0.491803E-02   0.121619E-01   0.184778E-01   0.226384E-01
   0.235895E-01   0.207089E-01   0.139922E-01   0.411724E-02  -0.763257E-02
  -0.195743E-01  -0.299193E-01  -0.370931E-01  -0.400147E-01  -0.382799E-01
  -0.322151E-01   0.123117E-02   0.142436E-02   0.123117E-02   0.680563E-03
  -0.147966E-03  -0.114517E-02  -0.220212E-02  -0.324329E-02  -0.425480E-02
  -0.530014E-02  -0.651695E-02  -0.809230E-02  -0.102186E-01  -0.130380E-01
  -0.165871E-01  -0.207570E-01  -0.252813E-01  -0.297597E-01  -0.337171E-01
  -0.366882E-01  -0.383096E-01  -0.383964E-01  -0.369843E-01  -0.343208E-01
  -0.308060E-01  -0.268942E-01  -0.229803E-01  -0.192998E-01  -0.158733E-01
  -0.125123E-01  -0.889113E-02  -0.466907E-02   0.365723E-03   0.617075E-02
   0.123784E-01   0.183061E-01   0.230545E-01   0.256778E-01   0.253922E-01
   0.217745E-01   0.149052E-01   0.541798E-02  -0.556039E-02  -0.165723E-01
  -0.260637E-01  -0.326438E-01  -0.353212E-01  -0.336688E-01  -0.278906E-01
   0.128139E-01   0.134714E-01   0.128139E-01   0.109322E-01   0.808029E-02
   0.462618E-02   0.980108E-03  -0.248320E-02  -0.549283E-02  -0.792603E-02
  -0.981930E-02  -0.113444E-01  -0.127549E-01  -0.143151E-01  -0.162282E-01
  -0.185798E-01  -0.213094E-01  -0.242170E-01  -0.270029E-01  -0.293311E-01
  -0.308997E-01  -0.315029E-01  -0.310676E-01  -0.296558E-01  -0.274340E-01
  -0.246169E-01  -0.214021E-01  -0.179153E-01  -0.141821E-01  -0.101369E-01
  -0.567051E-02  -0.702945E-03   0.473482E-02   0.104359E-01   0.159899E-01
   0.208077E-01   0.241994E-01   0.254959E-01   0.241896E-01   0.200654E-01
   0.132916E-01   0.444763E-02  -0.552289E-02  -0.154294E-01  -0.240034E-01
  -0.300897E-01  -0.328269E-01  -0.317842E-01  -0.270320E-01   0.319071E-01
   0.331017E-01   0.319071E-01   0.284682E-01   0.231945E-01   0.166919E-01
   0.966350E-02   0.279950E-02  -0.332246E-02  -0.830962E-02  -0.119876E-01
  -0.143931E-01  -0.157312E-01  -0.163104E-01  -0.164710E-01  -0.165202E-01
  -0.166864E-01  -0.170970E-01  -0.177792E-01  -0.186775E-01  -0.196803E-01
  -0.206470E-01  -0.214283E-01  -0.218790E-01  -0.218625E-01  -0.212513E-01
  -0.199292E-01  -0.177987E-01  -0.147964E-01  -0.109156E-01  -0.623175E-02
  -0.925146E-03   0.470747E-02   0.102577E-01   0.152314E-01   0.190954E-01
   0.213417E-01   0.215606E-01   0.195124E-01   0.151856E-01   0.883048E-02
   0.958313E-03  -0.769529E-02  -0.162436E-01  -0.237496E-01  -0.293428E-01
  -0.323353E-01  -0.323199E-01  -0.292362E-01   0.569438E-01   0.587232E-01
   0.569438E-01   0.517962E-01   0.438245E-01   0.338476E-01   0.228447E-01
   0.118253E-01   0.170588E-02  -0.678822E-02  -0.131848E-01  -0.172861E-01
  -0.191543E-01  -0.190700E-01  -0.174746E-01  -0.149061E-01  -0.119367E-01
  -0.911334E-02  -0.690572E-02  -0.566051E-02  -0.556509E-02  -0.662466E-02
  -0.865749E-02  -0.113134E-01  -0.141172E-01  -0.165347E-01  -0.180532E-01
  -0.182644E-01  -0.169348E-01  -0.140501E-01  -0.982547E-02  -0.467764E-02
   0.833522E-03   0.608442E-02   0.104722E-01   0.134898E-01   0.147812E-01
   0.141700E-01   0.116643E-01   0.744138E-02   0.182105E-02  -0.476523E-02
  -0.118060E-01  -0.187411E-01  -0.249958E-01  -0.300202E-01  -0.333367E-01
  -0.345929E-01  -0.336133E-01   0.851176E-01   0.874909E-01   0.851176E-01
   0.782263E-01   0.674740E-01   0.538649E-01   0.386295E-01   0.230843E-01
   0.849232E-02  -0.405885E-02  -0.137495E-01  -0.200857E-01  -0.229234E-01
  -0.224612E-01  -0.192079E-01  -0.139245E-01  -0.754621E-02  -0.108393E-02
   0.448881E-02   0.835374E-02   0.995670E-02   0.908914E-02   0.592471E-02
   0.998256E-03  -0.487574E-02  -0.107360E-01  -0.156373E-01  -0.188130E-01
  -0.198060E-01  -0.185413E-01  -0.153254E-01  -0.107743E-01  -0.568784E-02
  -0.897485E-03   0.287666E-02   0.513229E-02   0.563508E-02   0.440956E-02
   0.168164E-02  -0.220519E-02  -0.687427E-02  -0.119788E-01  -0.172309E-01
  -0.223965E-01  -0.272670E-01  -0.316252E-01  -0.352248E-01  -0.377942E-01
  -0.390698E-01   0.112838E+00   0.115766E+00   0.112838E+00   0.104314E+00
   0.909434E-01   0.738844E-01   0.545854E-01   0.346397E-01   0.156345E-01
  -0.990637E-03  -0.140663E-01  -0.227890E-01  -0.267867E-01  -0.261509E-01
  -0.214310E-01  -0.135879E-01  -0.390154E-02   0.616576E-02   0.151411E-01
   0.217311E-01   0.250031E-01   0.245252E-01   0.204363E-01   0.134248E-01
   0.461362E-02  -0.463500E-02  -0.129588E-01  -0.192343E-01  -0.227659E-01
  -0.233879E-01  -0.214585E-01  -0.177502E-01  -0.132655E-01  -0.902023E-02
  -0.584638E-02  -0.425559E-02  -0.438991E-02  -0.606203E-02  -0.886514E-02
  -0.123165E-01  -0.159935E-01  -0.196266E-01  -0.231284E-01  -0.265594E-01
  -0.300465E-01  -0.336852E-01  -0.374564E-01  -0.411849E-01  -0.445507E-01
   0.136352E+00   0.139743E+00   0.136352E+00   0.126462E+00   0.110894E+00
   0.909291E-01   0.681903E-01   0.444984E-01   0.217121E-01   0.157044E-02
  -0.144552E-01  -0.252900E-01  -0.303581E-01  -0.296494E-01  -0.237394E-01
  -0.137520E-01  -0.125606E-02   0.119029E-01   0.238256E-01   0.328103E-01
   0.375951E-01   0.375484E-01   0.327678E-01   0.240604E-01   0.127991E-01
   0.678470E-03  -0.105892E-01  -0.195747E-01  -0.253713E-01  -0.277217E-01
  -0.270098E-01  -0.241229E-01  -0.202212E-01  -0.164696E-01  -0.137961E-01
  -0.127295E-01  -0.133493E-01  -0.153477E-01  -0.181798E-01  -0.212538E-01
  -0.241078E-01  -0.265280E-01  -0.285805E-01  -0.305561E-01  -0.328495E-01
  -0.358117E-01  -0.396186E-01  -0.441914E-01  -0.491865E-01   0.152407E+00
   0.156123E+00   0.152407E+00   0.141556E+00   0.124444E+00   0.102439E+00
   0.772895E-01   0.509779E-01   0.255540E-01   0.296677E-02  -0.151024E-01
  -0.273915E-01  -0.331860E-01  -0.324091E-01  -0.256579E-01  -0.141724E-01
   0.276202E-03   0.155772E-01   0.295378E-01   0.401762E-01   0.460062E-01
   0.462609E-01   0.410111E-01   0.311455E-01   0.182090E-01   0.412314E-02
  -0.915955E-02  -0.200000E-01  -0.273445E-01  -0.308705E-01  -0.309765E-01
  -0.286267E-01  -0.250894E-01  -0.216347E-01  -0.192627E-01  -0.185233E-01
  -0.194628E-01  -0.216994E-01  -0.245982E-01  -0.274907E-01  -0.298794E-01
  -0.315734E-01  -0.327244E-01  -0.337605E-01  -0.352432E-01  -0.376896E-01
  -0.414110E-01  -0.464074E-01  -0.523423E-01   0.158823E+00   0.162696E+00
   0.158823E+00   0.147514E+00   0.129674E+00   0.106722E+00   0.804761E-01
   0.530026E-01   0.264435E-01   0.284169E-02  -0.160342E-01  -0.288519E-01
  -0.348518E-01  -0.339452E-01  -0.267550E-01  -0.145832E-01   0.705822E-03
   0.168880E-01   0.316517E-01   0.429079E-01   0.490895E-01   0.493875E-01
   0.438749E-01   0.334851E-01   0.198415E-01   0.496322E-02  -0.909807E-02
  -0.206194E-01  -0.284917E-01  -0.323715E-01  -0.326714E-01  -0.303958E-01
  -0.268676E-01  -0.234119E-01  -0.210708E-01  -0.204150E-01  -0.214872E-01
  -0.238813E-01  -0.269249E-01  -0.299093E-01  -0.323049E-01  -0.339053E-01
  -0.348673E-01  -0.356455E-01  -0.368449E-01  -0.390363E-01  -0.425862E-01
  -0.475424E-01  -0.536016E-01   0.154873E+00   0.158720E+00   0.154873E+00
   0.143647E+00   0.125959E+00   0.103244E+00   0.773300E-01   0.502843E-01
   0.242345E-01   0.119103E-02  -0.171261E-01  -0.294435E-01  -0.350619E-01
  -0.339439E-01  -0.267440E-01  -0.147690E-01   0.141990E-03   0.158182E-01
   0.300217E-01   0.407461E-01   0.465026E-01   0.465439E-01   0.409786E-01
   0.307457E-01   0.174457E-01   0.305358E-02  -0.104348E-01  -0.213518E-01
  -0.286344E-01  -0.319696E-01  -0.317839E-01  -0.290833E-01  -0.251864E-01
  -0.214161E-01  -0.188206E-01  -0.179878E-01  -0.189860E-01  -0.214364E-01
  -0.246859E-01  -0.280272E-01  -0.309067E-01  -0.330662E-01  -0.345872E-01
  -0.358363E-01  -0.373322E-01  -0.395786E-01  -0.429084E-01  -0.473787E-01
  -0.527393E-01   0.141383E+00   0.145029E+00   0.141383E+00   0.130757E+00
   0.114061E+00   0.927057E-01   0.684766E-01   0.433599E-01   0.193668E-01
  -0.164486E-02  -0.181313E-01  -0.289990E-01  -0.337065E-01  -0.323242E-01
  -0.255412E-01  -0.146119E-01  -0.123530E-02   0.126303E-01   0.250033E-01
   0.341390E-01   0.387751E-01   0.383200E-01   0.329439E-01   0.235478E-01
   0.116069E-01  -0.108832E-02  -0.127478E-01  -0.218926E-01  -0.275993E-01
  -0.296284E-01  -0.284127E-01  -0.249126E-01  -0.203765E-01  -0.160618E-01
  -0.129821E-01  -0.117350E-01  -0.124420E-01  -0.148039E-01  -0.182471E-01
  -0.221135E-01  -0.258419E-01  -0.290970E-01  -0.318169E-01  -0.341771E-01
  -0.364918E-01  -0.390849E-01  -0.421713E-01  -0.457786E-01  -0.497257E-01
   0.120561E+00   0.123860E+00   0.120561E+00   0.110968E+00   0.959623E-01
   0.768978E-01   0.554599E-01   0.334857E-01   0.127826E-01  -0.504162E-02
  -0.187205E-01  -0.274332E-01  -0.308677E-01  -0.292400E-01  -0.232683E-01
  -0.141011E-01  -0.319945E-02   0.782274E-02   0.173878E-01   0.241542E-01
   0.271992E-01   0.261529E-01   0.212560E-01   0.133225E-01   0.360603E-02
  -0.641182E-02  -0.152751E-01  -0.218022E-01  -0.252795E-01  -0.255633E-01
  -0.230692E-01  -0.186545E-01  -0.134238E-01  -0.850147E-02  -0.482236E-02
  -0.298377E-02  -0.318509E-02  -0.525840E-02  -0.877115E-02  -0.131671E-01
  -0.179055E-01  -0.225657E-01  -0.268954E-01  -0.308026E-01  -0.343040E-01
  -0.374545E-01  -0.402833E-01  -0.427572E-01  -0.447762E-01   0.955715E-01
   0.984177E-01   0.955715E-01   0.873220E-01   0.744981E-01   0.583630E-01
   0.404554E-01   0.224069E-01   0.575872E-02  -0.819600E-02  -0.185284E-01
  -0.247406E-01  -0.267831E-01  -0.250277E-01  -0.202044E-01  -0.133100E-01
  -0.549652E-02   0.205447E-02   0.826276E-02   0.122745E-01   0.135676E-01
   0.120202E-01   0.792976E-02   0.197050E-02  -0.490741E-02  -0.116271E-01
  -0.171588E-01  -0.206878E-01  -0.217456E-01  -0.202791E-01  -0.166442E-01
  -0.115274E-01  -0.581280E-02  -0.423922E-03   0.382697E-02   0.635365E-02
   0.685635E-02   0.532402E-02   0.198805E-02  -0.275333E-02  -0.841772E-02
  -0.145093E-01  -0.205665E-01  -0.261864E-01  -0.310316E-01  -0.348316E-01
  -0.373880E-01  -0.385878E-01  -0.384217E-01   0.699579E-01   0.722926E-01
   0.699579E-01   0.632191E-01   0.528321E-01   0.399326E-01   0.258742E-01
   0.120424E-01  -0.322156E-03  -0.102657E-01  -0.172104E-01  -0.209824E-01
  -0.217838E-01  -0.201213E-01  -0.167072E-01  -0.123524E-01  -0.786258E-02
  -0.395158E-02  -0.117301E-02   0.124966E-03  -0.177199E-03  -0.196949E-02
  -0.493349E-02  -0.858520E-02  -0.123372E-01  -0.155750E-01  -0.177405E-01
  -0.184093E-01  -0.173535E-01  -0.145768E-01  -0.103177E-01  -0.501960E-02
   0.726778E-03   0.625928E-02   0.109257E-01   0.141593E-01   0.155399E-01
   0.148349E-01   0.120204E-01   0.728210E-02   0.100026E-02  -0.628080E-02
  -0.138979E-01  -0.211284E-01  -0.272629E-01  -0.316861E-01  -0.339582E-01
  -0.338825E-01  -0.315467E-01   0.470147E-01   0.488239E-01   0.470147E-01
   0.418194E-01   0.338964E-01   0.242212E-01   0.139285E-01   0.413442E-02
  -0.422770E-02  -0.105303E-01  -0.145139E-01  -0.162818E-01  -0.162355E-01
  -0.149671E-01  -0.131336E-01  -0.113391E-01  -0.100430E-01  -0.950999E-02
  -0.980237E-02  -0.108094E-01  -0.123008E-01  -0.139885E-01  -0.155824E-01
  -0.168296E-01  -0.175341E-01  -0.175572E-01  -0.168072E-01  -0.152270E-01
  -0.127872E-01  -0.949269E-02  -0.539977E-02  -0.643006E-03   0.453929E-02
   0.979061E-02   0.146429E-01   0.185512E-01   0.209560E-01   0.213690E-01
   0.194664E-01   0.151751E-01   0.873040E-02   0.689119E-03  -0.811157E-02
  -0.166504E-01  -0.238624E-01  -0.288015E-01  -0.307984E-01  -0.295819E-01
  -0.253401E-01   0.292394E-01   0.305459E-01   0.292394E-01   0.255100E-01
   0.198934E-01   0.131730E-01   0.623821E-02  -0.734184E-04  -0.511908E-02
  -0.855169E-02  -0.103595E-01  -0.108384E-01  -0.105041E-01  -0.996515E-02
  -0.978287E-02  -0.103506E-01  -0.118160E-01  -0.140625E-01  -0.167513E-01
  -0.194124E-01  -0.215598E-01  -0.228047E-01  -0.229367E-01  -0.219561E-01
  -0.200506E-01  -0.175239E-01  -0.146988E-01  -0.118208E-01  -0.899087E-02
  -0.614801E-02  -0.310766E-02   0.352018E-03   0.437860E-02   0.893999E-02
   0.137570E-01   0.182984E-01   0.218482E-01   0.236372E-01   0.230130E-01
   0.196119E-01   0.134901E-01   0.518132E-02  -0.434136E-02  -0.137984E-01
  -0.218102E-01  -0.271387E-01  -0.289165E-01  -0.268158E-01  -0.211228E-01
   0.179650E-01   0.188170E-01   0.179650E-01   0.155479E-01   0.119545E-01
   0.774748E-02   0.355125E-02  -0.721396E-04  -0.273572E-02  -0.430449E-02
  -0.491920E-02  -0.495982E-02  -0.495423E-02  -0.545006E-02  -0.687741E-02
  -0.943370E-02  -0.130193E-01  -0.172415E-01  -0.214899E-01  -0.250680E-01
  -0.273507E-01  -0.279314E-01  -0.267193E-01  -0.239624E-01  -0.201858E-01
  -0.160603E-01  -0.122319E-01  -0.915592E-02  -0.698190E-02  -0.552058E-02
  -0.430670E-02  -0.274476E-02  -0.302230E-03   0.330009E-02   0.795294E-02
   0.131197E-01   0.179115E-01   0.212660E-01   0.221920E-01   0.200236E-01
   0.146210E-01   0.646849E-02  -0.336275E-02  -0.133826E-01  -0.219505E-01
  -0.275888E-01  -0.292731E-01  -0.266397E-01  -0.200653E-01   0.132391E-01
   0.136989E-01   0.132391E-01   0.119391E-01   0.100206E-01   0.780259E-02
   0.563367E-02   0.381372E-02   0.252033E-02   0.175642E-02   0.133408E-02
   0.903840E-03   0.290903E-04  -0.170594E-02  -0.457715E-02  -0.861951E-02
  -0.135732E-01  -0.188974E-01  -0.238584E-01  -0.276771E-01  -0.297062E-01
  -0.295921E-01  -0.273803E-01  -0.235283E-01  -0.188173E-01  -0.141759E-01
  -0.104561E-01  -0.821844E-02  -0.758178E-02  -0.818423E-02  -0.927077E-02
  -0.989272E-02  -0.917232E-02  -0.656569E-02  -0.205420E-02   0.379092E-02
   0.989513E-02   0.149052E-01   0.175027E-01   0.167316E-01   0.122608E-01
   0.451470E-02  -0.536553E-02  -0.157241E-01  -0.247149E-01  -0.306754E-01
  -0.324672E-01  -0.297093E-01  -0.228546E-01   0.139652E-01   0.141010E-01
   0.139652E-01   0.135719E-01   0.129622E-01   0.121990E-01   0.113551E-01
   0.104916E-01   0.962981E-02   0.872220E-02   0.763479E-02   0.615317E-02
   0.402027E-02   0.100511E-02  -0.301045E-02  -0.794997E-02  -0.134939E-01
  -0.190883E-01  -0.240230E-01  -0.275703E-01  -0.291576E-01  -0.285298E-01
  -0.258536E-01  -0.217274E-01  -0.170783E-01  -0.129631E-01  -0.103148E-01
  -0.969753E-02  -0.111386E-01  -0.140879E-01  -0.175282E-01  -0.202175E-01
  -0.210089E-01  -0.191692E-01  -0.146115E-01  -0.797568E-02  -0.527693E-03
   0.610724E-02   0.103170E-01   0.108925E-01   0.733851E-02   0.275378E-04
  -0.984392E-02  -0.204903E-01  -0.299090E-01  -0.363032E-01  -0.384586E-01
  -0.359906E-01  -0.294089E-01   0.182667E-01   0.181486E-01   0.182667E-01
   0.185684E-01   0.189111E-01   0.191035E-01   0.189569E-01   0.183279E-01
   0.171378E-01   0.153640E-01   0.130120E-01   0.100839E-01   0.656312E-02
   0.242905E-02  -0.229785E-02  -0.749530E-02  -0.128883E-01  -0.180367E-01
  -0.223818E-01  -0.253534E-01  -0.265185E-01  -0.257304E-01  -0.232317E-01
  -0.196668E-01  -0.159839E-01  -0.132351E-01  -0.123163E-01  -0.137144E-01
  -0.173320E-01  -0.224500E-01  -0.278526E-01  -0.320975E-01  -0.338721E-01
  -0.323469E-01  -0.274335E-01  -0.198714E-01  -0.111116E-01  -0.301438E-02
   0.256994E-02   0.423696E-02   0.137351E-02  -0.567514E-02  -0.156596E-01
  -0.266904E-01  -0.366494E-01  -0.436487E-01  -0.464301E-01  -0.446136E-01
  -0.387444E-01   0.239861E-01   0.236852E-01   0.239861E-01   0.247722E-01
   0.257277E-01   0.264267E-01   0.264512E-01   0.254985E-01   0.234473E-01
   0.203646E-01   0.164580E-01   0.119962E-01   0.722948E-02   0.234214E-02
  -0.254851E-02  -0.734921E-02  -0.119279E-01  -0.160648E-01  -0.194489E-01
  -0.217352E-01  -0.226553E-01  -0.221469E-01  -0.204566E-01  -0.181680E-01
  -0.161254E-01  -0.152560E-01  -0.163255E-01  -0.196928E-01  -0.251377E-01
  -0.318242E-01  -0.384300E-01  -0.434271E-01  -0.454523E-01  -0.436757E-01
  -0.380681E-01  -0.294867E-01  -0.195436E-01  -0.102784E-01  -0.370674E-02
  -0.135457E-02  -0.389443E-02  -0.109750E-01  -0.212892E-01  -0.328640E-01
  -0.435012E-01  -0.512598E-01  -0.548648E-01  -0.539476E-01  -0.490691E-01
   0.292030E-01   0.287933E-01   0.292030E-01   0.302600E-01   0.314997E-01
   0.323011E-01   0.320672E-01   0.303927E-01   0.271710E-01   0.226093E-01
   0.171541E-01   0.113568E-01   0.572593E-02   0.614826E-03  -0.382203E-02
  -0.759742E-02  -0.108059E-01  -0.135251E-01  -0.157488E-01  -0.173828E-01
  -0.183097E-01  -0.184992E-01  -0.181168E-01  -0.175797E-01  -0.175207E-01
  -0.186506E-01  -0.215472E-01  -0.264283E-01  -0.329861E-01  -0.403461E-01
  -0.471880E-01  -0.520172E-01  -0.535294E-01  -0.509762E-01  -0.444284E-01
  -0.348568E-01  -0.239902E-01  -0.139739E-01  -0.690262E-02  -0.434288E-02
  -0.696482E-02  -0.143778E-01  -0.252137E-01  -0.374376E-01  -0.488073E-01
  -0.573668E-01  -0.618517E-01  -0.619136E-01  -0.581165E-01   0.326539E-01
   0.322136E-01   0.326539E-01   0.337613E-01   0.349604E-01   0.354919E-01
   0.346465E-01   0.319824E-01   0.274629E-01   0.214710E-01   0.147034E-01
   0.797866E-02   0.202348E-02  -0.269875E-02  -0.606618E-02  -0.826832E-02
  -0.968747E-02  -0.107409E-01  -0.117429E-01  -0.128356E-01  -0.140088E-01
  -0.151948E-01  -0.163932E-01  -0.177672E-01  -0.196619E-01  -0.225206E-01
  -0.267165E-01  -0.323515E-01  -0.390930E-01  -0.461212E-01  -0.522266E-01
  -0.560551E-01  -0.564485E-01  -0.527925E-01  -0.452692E-01  -0.349310E-01
  -0.235570E-01  -0.133099E-01  -0.627106E-02  -0.396712E-02  -0.701024E-02
  -0.149462E-01  -0.263525E-01  -0.391629E-01  -0.511344E-01  -0.603392E-01
  -0.655569E-01  -0.664750E-01  -0.636593E-01   0.339571E-01   0.335665E-01
   0.339571E-01   0.348905E-01   0.357291E-01   0.356451E-01   0.338937E-01
   0.300673E-01   0.242484E-01   0.170165E-01   0.930614E-02   0.216216E-02
  -0.353343E-02  -0.727939E-02  -0.905600E-02  -0.928473E-02  -0.866817E-02
  -0.796828E-02  -0.779735E-02  -0.848702E-02  -0.100703E-01  -0.123703E-01
  -0.151510E-01  -0.182651E-01  -0.217348E-01  -0.257299E-01  -0.304455E-01
  -0.359230E-01  -0.418861E-01  -0.476641E-01  -0.522526E-01  -0.545178E-01
  -0.535003E-01  -0.487357E-01  -0.404931E-01  -0.298470E-01  -0.185406E-01
  -0.865744E-02  -0.217374E-02  -0.504399E-03  -0.416141E-02  -0.126185E-01
  -0.244209E-01  -0.375150E-01  -0.497117E-01  -0.591641E-01  -0.647378E-01
  -0.661828E-01  -0.640770E-01   0.335961E-01   0.333329E-01   0.335961E-01
   0.341416E-01   0.343220E-01   0.333150E-01   0.304200E-01   0.253294E-01
   0.182848E-01   0.100662E-01   0.181500E-02  -0.525743E-02  -0.101878E-01
  -0.125107E-01  -0.123666E-01  -0.104404E-01  -0.775499E-02  -0.538632E-02
  -0.418979E-02  -0.461781E-02  -0.667575E-02  -0.100160E-01  -0.141244E-01
  -0.185253E-01  -0.229286E-01  -0.272682E-01  -0.316218E-01  -0.360484E-01
  -0.404128E-01  -0.442755E-01  -0.469056E-01  -0.474337E-01  -0.451111E-01
  -0.396008E-01  -0.312030E-01  -0.209317E-01  -0.103973E-01  -0.150655E-02
   0.395272E-02   0.473500E-02   0.452704E-03  -0.830533E-02  -0.200907E-01
  -0.329205E-01  -0.447246E-01  -0.537996E-01  -0.591471E-01  -0.606163E-01
  -0.588199E-01   0.326725E-01   0.326025E-01   0.326725E-01   0.326511E-01
   0.319308E-01   0.297632E-01   0.255622E-01   0.191738E-01   0.110219E-01
   0.207387E-02  -0.636836E-02  -0.129956E-01  -0.168380E-01  -0.175291E-01
  -0.154062E-01  -0.114198E-01  -0.687927E-02  -0.311214E-02  -0.113852E-02
  -0.145232E-02  -0.396576E-02  -0.812019E-02  -0.131144E-01  -0.181680E-01
  -0.227305E-01  -0.265730E-01  -0.297397E-01  -0.323921E-01  -0.346127E-01
  -0.362519E-01  -0.368868E-01  -0.359179E-01  -0.327825E-01  -0.272169E-01
  -0.194743E-01  -0.104150E-01  -0.141995E-02   0.586935E-02   0.992167E-02
   0.969990E-02   0.494711E-02  -0.371100E-02  -0.148833E-01  -0.267240E-01
  -0.373536E-01  -0.452781E-01  -0.496907E-01  -0.505808E-01  -0.486265E-01
   0.324989E-01   0.326650E-01   0.324989E-01   0.317960E-01   0.300291E-01
   0.265770E-01   0.210177E-01   0.133826E-01   0.427933E-02  -0.516771E-02
  -0.135537E-01  -0.195416E-01  -0.222203E-01  -0.213651E-01  -0.175189E-01
  -0.118672E-01  -0.594068E-02  -0.123182E-02   0.116634E-02   0.796814E-03
  -0.210940E-02  -0.676988E-02  -0.121229E-01  -0.171434E-01  -0.211047E-01
  -0.237089E-01  -0.250584E-01  -0.254945E-01  -0.253721E-01  -0.248598E-01
  -0.238416E-01  -0.219596E-01  -0.187848E-01  -0.140546E-01  -0.789136E-02
  -0.913697E-03   0.581052E-02   0.109736E-01   0.133478E-01   0.121237E-01
   0.716564E-02  -0.899477E-03  -0.107932E-01  -0.208728E-01  -0.295173E-01
  -0.355034E-01  -0.382673E-01  -0.379782E-01  -0.354108E-01   0.341399E-01
   0.345529E-01   0.341399E-01   0.327330E-01   0.299091E-01   0.252038E-01
   0.183814E-01   0.966115E-02  -0.188487E-03  -0.993434E-02  -0.181322E-01
  -0.234816E-01  -0.251783E-01  -0.231562E-01  -0.181411E-01  -0.114919E-01
  -0.487110E-02   0.166173E-03   0.254771E-02   0.192059E-02  -0.131354E-02
  -0.616567E-02  -0.113713E-01  -0.157485E-01  -0.184954E-01  -0.193439E-01
  -0.185365E-01  -0.166493E-01  -0.143339E-01  -0.120699E-01  -0.100157E-01
  -0.800215E-02  -0.566750E-02  -0.267865E-02   0.104554E-02   0.519475E-02
   0.906980E-02   0.117373E-01   0.122938E-01   0.101581E-01   0.529493E-02
  -0.170517E-02  -0.972606E-02  -0.173831E-01  -0.233665E-01  -0.267703E-01
  -0.273100E-01  -0.253639E-01  -0.218265E-01   0.380303E-01   0.386630E-01
   0.380303E-01   0.360036E-01   0.322695E-01   0.265224E-01   0.187026E-01
   0.918872E-02  -0.113761E-02  -0.109966E-01  -0.189700E-01  -0.238469E-01
  -0.249562E-01  -0.223791E-01  -0.169723E-01  -0.101824E-01  -0.369769E-02
   0.969564E-03   0.285272E-02   0.175009E-02  -0.176539E-02  -0.654355E-02
  -0.111989E-01  -0.144944E-01  -0.156558E-01  -0.145311E-01  -0.115593E-01
  -0.757304E-02  -0.350724E-02  -0.112554E-03   0.223697E-02   0.358735E-02
   0.429683E-02   0.482507E-02   0.550063E-02   0.635258E-02   0.706828E-02
   0.709387E-02   0.584398E-02   0.294788E-02  -0.155509E-02  -0.714361E-02
  -0.128990E-01  -0.177282E-01  -0.206609E-01  -0.211294E-01  -0.191425E-01
  -0.152959E-01  -0.106111E-01   0.437728E-01   0.445611E-01   0.437728E-01
   0.413145E-01   0.369696E-01   0.305657E-01   0.221786E-01   0.122906E-01
   0.182853E-02  -0.795210E-02  -0.157199E-01  -0.203919E-01  -0.214328E-01
  -0.190340E-01  -0.141084E-01  -0.808925E-02  -0.258102E-02   0.104370E-02
   0.198919E-02   0.225805E-03  -0.352967E-02  -0.803508E-02  -0.118799E-01
  -0.138747E-01  -0.133620E-01  -0.103649E-01  -0.553966E-02   0.440808E-04
   0.521883E-02   0.903359E-02   0.109736E-01   0.110285E-01   0.960191E-02
   0.730663E-02   0.472357E-02   0.220831E-02  -0.190355E-03  -0.267836E-02
  -0.555653E-02  -0.901668E-02  -0.129729E-01  -0.169951E-01  -0.203771E-01
  -0.223243E-01  -0.222038E-01  -0.197760E-01  -0.153268E-01  -0.965150E-02
  -0.388367E-02   0.501796E-01   0.510309E-01   0.501796E-01   0.475579E-01
   0.430177E-01   0.364730E-01   0.280721E-01   0.183254E-01   0.812610E-02
  -0.136609E-02  -0.895835E-02  -0.137154E-01  -0.152196E-01  -0.137155E-01
  -0.100843E-01  -0.564171E-02  -0.180832E-02   0.259890E-03  -0.242111E-04
  -0.252745E-02  -0.644299E-02  -0.105231E-01  -0.134322E-01  -0.141201E-01
  -0.121101E-01  -0.762390E-02  -0.151313E-02   0.497553E-02   0.105279E-01
   0.140858E-01   0.150769E-01   0.134926E-01   0.980735E-02   0.477882E-02
  -0.797178E-03  -0.629570E-02  -0.113727E-01  -0.159515E-01  -0.201049E-01
  -0.238885E-01  -0.271966E-01  -0.297006E-01  -0.309012E-01  -0.302820E-01
  -0.275156E-01  -0.226484E-01  -0.161972E-01  -0.911026E-02  -0.259325E-02
   0.555513E-01   0.563593E-01   0.555513E-01   0.530727E-01   0.488063E-01
   0.426941E-01   0.348821E-01   0.258272E-01   0.163102E-01   0.733175E-02
  -0.903998E-04  -0.517062E-02  -0.757338E-02  -0.752806E-02  -0.579440E-02
  -0.347688E-02  -0.173269E-02  -0.145349E-02  -0.301254E-02  -0.615297E-02
  -0.100535E-01  -0.135566E-01  -0.154963E-01  -0.150336E-01  -0.119053E-01
  -0.651614E-02   0.148049E-03   0.675949E-02   0.119691E-01   0.147186E-01
   0.144600E-01   0.112307E-01   0.557617E-02  -0.164284E-02  -0.948966E-02
  -0.171633E-01  -0.241228E-01  -0.300988E-01  -0.350088E-01  -0.388224E-01
  -0.414387E-01  -0.426310E-01  -0.420851E-01  -0.395221E-01  -0.348633E-01
  -0.283745E-01  -0.207302E-01  -0.129605E-01  -0.627981E-02   0.581253E-01
   0.587878E-01   0.581253E-01   0.560829E-01   0.525361E-01   0.473953E-01
   0.407326E-01   0.328765E-01   0.244292E-01   0.161859E-01   0.897094E-02
   0.343524E-02  -0.121748E-03  -0.184456E-02  -0.229202E-02  -0.228436E-02
  -0.266578E-02  -0.404967E-02  -0.662258E-02  -0.100687E-01  -0.136421E-01
  -0.163719E-01  -0.173431E-01  -0.159753E-01  -0.122191E-01  -0.661289E-02
  -0.184282E-03   0.577749E-02   0.100140E-01   0.115757E-01   0.100136E-01
   0.543859E-02  -0.155482E-02  -0.100685E-01  -0.191229E-01  -0.278551E-01
[truncated: 2,959,403 more chars]
