# Supplementary material for: Accurate structure models and absolute configuration determination using dynamical effects in continuous-rotation 3D electron diffraction data
Source: Nat Chem. 2023 Apr 20;15(6):848–55. doi: 10.1038/s41557-023-01186-1 (PMC10239730; doi:10.1038/s41557-023-01186-1)
Supplement: Source Data Fig. 2 — Files (in xplor format) containing the electrostatic potential maps, from which the histograms in Fig. 2a were calculated. [file 41557_2023_1186_MOESM15_ESM.zip › mordenite_kin_asym.xplor]

    1
Xplormordenite_kin
      49       0      48     205       0     204      22       0      21
  0.4922E+01  0.2048E+02  0.2212E+01  0.9000E+02  0.9000E+02  0.9000E+02
ZYX
    0
  -0.445917E-01  -0.525389E-01  -0.445917E-01  -0.226411E-01   0.813551E-02
   0.406158E-01   0.675364E-01   0.832471E-01   0.849306E-01   0.729760E-01
   0.504525E-01   0.218992E-01  -0.815909E-02  -0.364950E-01  -0.618745E-01
  -0.849826E-01  -0.107650E+00  -0.131683E+00  -0.157714E+00  -0.184494E+00
  -0.208871E+00  -0.226505E+00  -0.233093E+00  -0.225727E+00  -0.203953E+00
  -0.170171E+00  -0.129246E+00  -0.874045E-01  -0.507555E-01  -0.238441E-01
  -0.867144E-02  -0.444872E-02  -0.813500E-02  -0.155702E-01  -0.228386E-01
  -0.274380E-01  -0.289037E-01  -0.287126E-01  -0.295268E-01  -0.340398E-01
  -0.438116E-01  -0.584771E-01  -0.755899E-01  -0.911641E-01  -0.100755E+00
  -0.100757E+00  -0.895244E-01  -0.679781E-01  -0.395197E-01  -0.519511E-01
  -0.602294E-01  -0.519511E-01  -0.290542E-01   0.315052E-02   0.373465E-01
   0.660496E-01   0.833991E-01   0.864098E-01   0.753649E-01   0.532969E-01
   0.247692E-01  -0.562232E-02  -0.345533E-01  -0.606844E-01  -0.845998E-01
  -0.108040E+00  -0.132732E+00  -0.159240E+00  -0.186253E+00  -0.210572E+00
  -0.227824E+00  -0.233700E+00  -0.225317E+00  -0.202279E+00  -0.167078E+00
  -0.124687E+00  -0.814516E-01  -0.435823E-01  -0.157021E-01   0.143214E-03
   0.473021E-02   0.111117E-02  -0.653166E-02  -0.142623E-01  -0.195684E-01
  -0.219845E-01  -0.229880E-01  -0.252271E-01  -0.313516E-01  -0.428357E-01
  -0.591849E-01  -0.777910E-01  -0.944971E-01  -0.104711E+00  -0.104733E+00
  -0.929066E-01  -0.702349E-01  -0.402877E-01  -0.432825E-01  -0.512101E-01
  -0.432825E-01  -0.213880E-01   0.930416E-02   0.416864E-01   0.685167E-01
   0.841709E-01   0.858590E-01   0.739920E-01   0.516490E-01   0.233620E-01
  -0.636916E-02  -0.343561E-01  -0.594086E-01  -0.822478E-01  -0.104722E+00
  -0.128625E+00  -0.154554E+00  -0.181198E+00  -0.205342E+00  -0.222596E+00
  -0.228636E+00  -0.220577E+00  -0.198029E+00  -0.163491E+00  -0.121940E+00
  -0.797027E-01  -0.429553E-01  -0.162602E-01  -0.158258E-02   0.194577E-02
  -0.253134E-02  -0.107535E-01  -0.187324E-01  -0.239387E-01  -0.259308E-01
  -0.262508E-01  -0.276470E-01  -0.328933E-01  -0.435972E-01  -0.593884E-01
  -0.777557E-01  -0.945960E-01  -0.105317E+00  -0.106165E+00  -0.953752E-01
  -0.738123E-01  -0.448922E-01  -0.211925E-01  -0.281568E-01  -0.211925E-01
  -0.204889E-02   0.244969E-01   0.519143E-01   0.736248E-01   0.846460E-01
   0.827110E-01   0.685659E-01   0.454083E-01   0.176811E-01  -0.103676E-01
  -0.359009E-01  -0.581113E-01  -0.780751E-01  -0.979290E-01  -0.119674E+00
  -0.144030E+00  -0.169751E+00  -0.193642E+00  -0.211306E+00  -0.218403E+00
  -0.212012E+00  -0.191693E+00  -0.159863E+00  -0.121382E+00  -0.824332E-01
  -0.490144E-01  -0.254979E-01  -0.136576E-01  -0.124472E-01  -0.185713E-01
  -0.276547E-01  -0.356394E-01  -0.399806E-01  -0.402844E-01  -0.382117E-01
  -0.367061E-01  -0.388090E-01  -0.464528E-01  -0.596185E-01  -0.761290E-01
  -0.921471E-01  -0.103227E+00  -0.105603E+00  -0.973294E-01  -0.789323E-01
  -0.533806E-01   0.867503E-02   0.311812E-02   0.867503E-02   0.238037E-01
   0.443117E-01   0.645262E-01   0.788516E-01   0.832506E-01   0.762184E-01
   0.589821E-01   0.348965E-01   0.825899E-02  -0.170635E-01  -0.387551E-01
  -0.565702E-01  -0.721061E-01  -0.879257E-01  -0.106342E+00  -0.128279E+00
  -0.152611E+00  -0.176200E+00  -0.194667E+00  -0.203652E+00  -0.200173E+00
  -0.183673E+00  -0.156398E+00  -0.122973E+00  -0.893000E-01  -0.610745E-01
  -0.423672E-01  -0.346794E-01  -0.367392E-01  -0.450813E-01  -0.552170E-01
  -0.630310E-01  -0.659779E-01  -0.637285E-01  -0.580891E-01  -0.522451E-01
  -0.495859E-01  -0.524886E-01  -0.614435E-01  -0.747879E-01  -0.891245E-01
  -0.100289E+00  -0.104571E+00  -0.998128E-01  -0.860714E-01  -0.656552E-01
   0.393892E-01   0.354497E-01   0.393892E-01   0.499118E-01   0.635188E-01
   0.755523E-01   0.815730E-01   0.786464E-01   0.661462E-01   0.458373E-01
   0.212295E-01  -0.357900E-02  -0.251894E-01  -0.419079E-01  -0.541500E-01
  -0.641203E-01  -0.748807E-01  -0.891167E-01  -0.108012E+00  -0.130609E+00
  -0.153875E+00  -0.173481E+00  -0.185055E+00  -0.185532E+00  -0.174181E+00
  -0.152976E+00  -0.126192E+00  -0.993229E-01  -0.776464E-01  -0.648513E-01
  -0.621274E-01  -0.679812E-01  -0.788143E-01  -0.900784E-01  -0.976512E-01
  -0.990194E-01  -0.939268E-01  -0.843121E-01  -0.735829E-01  -0.654671E-01
  -0.628068E-01  -0.666601E-01  -0.759743E-01  -0.879114E-01  -0.987080E-01
  -0.104796E+00  -0.103841E+00  -0.954019E-01  -0.810282E-01   0.648264E-01
   0.624597E-01   0.648264E-01   0.708829E-01   0.778378E-01   0.820642E-01
   0.802880E-01   0.706729E-01   0.534487E-01   0.308813E-01   0.659016E-02
  -0.155691E-01  -0.326984E-01  -0.437435E-01  -0.497831E-01  -0.536236E-01
  -0.588218E-01  -0.684444E-01  -0.839611E-01  -0.104628E+00  -0.127570E+00
  -0.148556E+00  -0.163230E+00  -0.168431E+00  -0.163201E+00  -0.149151E+00
  -0.130085E+00  -0.110972E+00  -0.965798E-01  -0.901644E-01  -0.926109E-01
  -0.102263E+00  -0.115486E+00  -0.127782E+00  -0.135113E+00  -0.135052E+00
  -0.127416E+00  -0.114225E+00  -0.990155E-01  -0.857517E-01  -0.776499E-01
  -0.762835E-01  -0.812100E-01  -0.902034E-01  -0.999942E-01  -0.107268E+00
  -0.109620E+00  -0.106184E+00  -0.977816E-01   0.813782E-01   0.803109E-01
   0.813782E-01   0.837615E-01   0.853000E-01   0.832775E-01   0.754378E-01
   0.608837E-01   0.405516E-01   0.170871E-01  -0.585748E-02  -0.246933E-01
  -0.369947E-01  -0.422750E-01  -0.421796E-01  -0.400170E-01  -0.397596E-01
  -0.448128E-01  -0.569325E-01  -0.756299E-01  -0.982538E-01  -0.120736E+00
  -0.138783E+00  -0.149143E+00  -0.150585E+00  -0.144275E+00  -0.133436E+00
  -0.122406E+00  -0.115367E+00  -0.115125E+00  -0.122305E+00  -0.135197E+00
  -0.150279E+00  -0.163257E+00  -0.170315E+00  -0.169185E+00  -0.159753E+00
  -0.144037E+00  -0.125558E+00  -0.108327E+00  -0.957467E-01  -0.897533E-01
  -0.904218E-01  -0.961238E-01  -0.104145E+00  -0.111548E+00  -0.116015E+00
  -0.116423E+00  -0.113015E+00   0.886802E-01   0.884751E-01   0.886802E-01
   0.886486E-01   0.866979E-01   0.807943E-01   0.694259E-01   0.523558E-01
   0.309809E-01   0.814716E-02  -0.125523E-01  -0.277916E-01  -0.355272E-01
  -0.356863E-01  -0.302960E-01  -0.229869E-01  -0.180035E-01  -0.190049E-01
  -0.280156E-01  -0.448416E-01  -0.671318E-01  -0.910687E-01  -0.112484E+00
  -0.128062E+00  -0.136274E+00  -0.137764E+00  -0.135082E+00  -0.131844E+00
  -0.131591E+00  -0.136681E+00  -0.147556E+00  -0.162589E+00  -0.178553E+00
  -0.191553E+00  -0.198147E+00  -0.196320E+00  -0.186031E+00  -0.169201E+00
  -0.149152E+00  -0.129706E+00  -0.114199E+00  -0.104701E+00  -0.101640E+00
  -0.103911E+00  -0.109380E+00  -0.115603E+00  -0.120539E+00  -0.123031E+00
  -0.122974E+00   0.891278E-01   0.892714E-01   0.891278E-01   0.881522E-01
   0.849418E-01   0.778483E-01   0.657541E-01   0.487336E-01   0.283473E-01
   0.743693E-02  -0.105493E-01  -0.225122E-01  -0.266470E-01  -0.230774E-01
  -0.139627E-01  -0.301955E-02   0.542186E-02   0.755992E-02   0.113198E-02
  -0.140035E-01  -0.358822E-01  -0.610388E-01  -0.855159E-01  -0.105976E+00
  -0.120588E+00  -0.129426E+00  -0.134290E+00  -0.138005E+00  -0.143431E+00
  -0.152498E+00  -0.165549E+00  -0.181191E+00  -0.196678E+00  -0.208710E+00
  -0.214391E+00  -0.212060E+00  -0.201761E+00  -0.185226E+00  -0.165400E+00
  -0.145671E+00  -0.129031E+00  -0.117423E+00  -0.111426E+00  -0.110338E+00
  -0.112590E+00  -0.116325E+00  -0.119956E+00  -0.122538E+00  -0.123875E+00
   0.863881E-01   0.863806E-01   0.863881E-01   0.858927E-01   0.835577E-01
   0.778033E-01   0.675382E-01   0.527859E-01   0.349711E-01   0.167380E-01
   0.132633E-02  -0.832318E-02  -0.104658E-01  -0.516919E-02   0.555441E-02
   0.181627E-01   0.284416E-01   0.325683E-01   0.280763E-01   0.144484E-01
  -0.682788E-02  -0.327476E-01  -0.596616E-01  -0.842740E-01  -0.104468E+00
  -0.119730E+00  -0.131066E+00  -0.140461E+00  -0.150077E+00  -0.161440E+00
  -0.174875E+00  -0.189350E+00  -0.202769E+00  -0.212601E+00  -0.216646E+00
  -0.213697E+00  -0.203904E+00  -0.188750E+00  -0.170656E+00  -0.152362E+00
  -0.136272E+00  -0.123953E+00  -0.115924E+00  -0.111747E+00  -0.110369E+00
  -0.110568E+00  -0.111350E+00  -0.112187E+00  -0.113040E+00   0.834919E-01
   0.829228E-01   0.834919E-01   0.846385E-01   0.848962E-01   0.824649E-01
   0.759472E-01   0.649954E-01   0.506414E-01   0.351785E-01   0.216072E-01
   0.127997E-01   0.106299E-01   0.153381E-01   0.253300E-01   0.374847E-01
   0.478946E-01   0.528297E-01   0.496541E-01   0.374402E-01   0.171165E-01
  -0.887519E-02  -0.372934E-01  -0.649601E-01  -0.895196E-01  -0.109883E+00
  -0.126256E+00  -0.139777E+00  -0.151907E+00  -0.163796E+00  -0.175807E+00
  -0.187362E+00  -0.197127E+00  -0.203460E+00  -0.204968E+00  -0.200975E+00
  -0.191769E+00  -0.178556E+00  -0.163146E+00  -0.147492E+00  -0.133232E+00
  -0.121370E+00  -0.112184E+00  -0.105365E+00  -0.100295E+00  -0.963828E-01
  -0.932971E-01  -0.910601E-01  -0.899667E-01   0.812567E-01   0.798537E-01
   0.812567E-01   0.848087E-01   0.887619E-01   0.908744E-01   0.891909E-01
   0.827562E-01   0.720286E-01   0.588544E-01   0.459971E-01   0.363561E-01
   0.321048E-01   0.340050E-01   0.411029E-01   0.508995E-01   0.599476E-01
   0.647041E-01   0.623964E-01   0.516664E-01   0.328242E-01   0.766691E-02
  -0.210592E-01  -0.503765E-01  -0.777600E-01  -0.101601E+00  -0.121347E+00
  -0.137319E+00  -0.150309E+00  -0.161113E+00  -0.170161E+00  -0.177362E+00
  -0.182183E+00  -0.183915E+00  -0.182011E+00  -0.176367E+00  -0.167437E+00
  -0.156161E+00  -0.143724E+00  -0.131247E+00  -0.119527E+00  -0.108905E+00
  -0.993063E-01  -0.904302E-01  -0.820029E-01  -0.739979E-01  -0.667351E-01
  -0.608234E-01  -0.569711E-01   0.776862E-01   0.753319E-01   0.776862E-01
   0.839639E-01   0.920463E-01   0.991211E-01   0.102534E+00   0.100594E+00
   0.930982E-01   0.814132E-01   0.680921E-01   0.561432E-01   0.481602E-01
   0.455677E-01   0.481946E-01   0.542901E-01   0.609662E-01   0.649332E-01
   0.633168E-01   0.543328E-01   0.376526E-01   0.143859E-01  -0.132777E-01
  -0.426387E-01  -0.710929E-01  -0.966081E-01  -0.117968E+00  -0.134759E+00
  -0.147162E+00  -0.155649E+00  -0.160717E+00  -0.162731E+00  -0.161907E+00
  -0.158417E+00  -0.152522E+00  -0.144671E+00  -0.135499E+00  -0.125718E+00
  -0.115944E+00  -0.106528E+00  -0.974632E-01  -0.884329E-01  -0.789738E-01
  -0.687209E-01  -0.576407E-01  -0.461639E-01  -0.351629E-01  -0.257670E-01
  -0.190737E-01   0.686398E-01   0.653609E-01   0.686398E-01   0.775555E-01
   0.895992E-01   0.101363E+00   0.109470E+00   0.111486E+00   0.106550E+00
   0.955723E-01   0.809349E-01   0.658012E-01   0.532335E-01   0.453644E-01
   0.428448E-01   0.447072E-01   0.486577E-01   0.516978E-01   0.508919E-01
   0.440708E-01   0.302991E-01   0.100107E-01  -0.151829E-01  -0.429220E-01
  -0.706256E-01  -0.959726E-01  -0.117230E+00  -0.133385E+00  -0.144105E+00
  -0.149580E+00  -0.150347E+00  -0.147133E+00  -0.140775E+00  -0.132173E+00
  -0.122265E+00  -0.111970E+00  -0.102088E+00  -0.931618E-01  -0.853535E-01
  -0.783870E-01  -0.716010E-01  -0.641283E-01  -0.551646E-01  -0.442559E-01
  -0.315144E-01  -0.176845E-01  -0.402584E-02   0.796643E-02   0.169248E-01
   0.495964E-01   0.455343E-01   0.495964E-01   0.607428E-01   0.761216E-01
   0.918030E-01   0.103779E+00   0.108965E+00   0.105932E+00   0.952004E-01
   0.790142E-01   0.606899E-01   0.437215E-01   0.308874E-01   0.235906E-01
   0.215876E-01   0.231490E-01   0.255783E-01   0.259313E-01   0.217375E-01
   0.115476E-01  -0.480592E-02  -0.262601E-01  -0.508301E-01  -0.760634E-01
  -0.995125E-01  -0.119121E+00  -0.133465E+00  -0.141835E+00  -0.144198E+00
  -0.141089E+00  -0.133468E+00  -0.122583E+00  -0.109833E+00  -0.966166E-01
  -0.841777E-01  -0.734274E-01  -0.647943E-01  -0.581363E-01  -0.527614E-01
  -0.475777E-01  -0.413613E-01  -0.330859E-01  -0.222307E-01  -0.897633E-02
   0.577718E-02   0.205895E-01   0.338144E-01   0.439986E-01   0.179091E-01
   0.132826E-01   0.179091E-01   0.306656E-01   0.484610E-01   0.669981E-01
   0.818200E-01   0.893711E-01   0.878050E-01   0.773431E-01   0.601119E-01
   0.395250E-01   0.193866E-01   0.295842E-02  -0.777535E-02  -0.124777E-01
  -0.124000E-01  -0.994673E-02  -0.800371E-02  -0.921653E-02  -0.153952E-01
  -0.271700E-01  -0.439429E-01  -0.641049E-01  -0.854266E-01  -0.105512E+00
  -0.122207E+00  -0.133901E+00  -0.139684E+00  -0.139381E+00  -0.133486E+00
  -0.123035E+00  -0.109440E+00  -0.943098E-01  -0.792341E-01  -0.655769E-01
  -0.542729E-01  -0.456759E-01  -0.394971E-01  -0.348679E-01  -0.305347E-01
  -0.251592E-01  -0.176594E-01  -0.750729E-02   0.510267E-02   0.192686E-01
   0.335864E-01   0.464954E-01   0.566676E-01  -0.252861E-01  -0.302147E-01
  -0.252861E-01  -0.116563E-01   0.748679E-02   0.276891E-01   0.442883E-01
   0.534950E-01   0.532299E-01   0.435202E-01   0.263768E-01   0.520758E-02
  -0.160618E-01  -0.339268E-01  -0.460699E-01  -0.517811E-01  -0.519615E-01
  -0.487488E-01  -0.448919E-01  -0.430507E-01  -0.451937E-01  -0.522213E-01
  -0.638673E-01  -0.788609E-01  -0.952699E-01  -0.110922E+00  -0.123803E+00
  -0.132362E+00  -0.135689E+00  -0.133566E+00  -0.126422E+00  -0.115216E+00
  -0.101272E+00  -0.860995E-01  -0.711813E-01  -0.577738E-01  -0.467189E-01
  -0.383128E-01  -0.322614E-01  -0.277516E-01  -0.236385E-01  -0.187204E-01
  -0.120413E-01  -0.314470E-02   0.779448E-02   0.200044E-01   0.323150E-01
   0.434706E-01   0.524670E-01  -0.742821E-01  -0.792332E-01  -0.742821E-01
  -0.605607E-01  -0.411936E-01  -0.205547E-01  -0.323898E-02   0.699012E-02
   0.802180E-02  -0.205659E-03  -0.158099E-01  -0.355185E-01  -0.555110E-01
  -0.723233E-01  -0.835939E-01  -0.884821E-01  -0.876905E-01  -0.831254E-01
  -0.773160E-01  -0.727586E-01  -0.713514E-01  -0.740383E-01  -0.807152E-01
  -0.903769E-01  -0.101431E+00  -0.112077E+00  -0.120661E+00  -0.125933E+00
  -0.127185E+00  -0.124275E+00  -0.117563E+00  -0.107805E+00  -0.960105E-01
  -0.833078E-01  -0.707933E-01  -0.593919E-01  -0.497293E-01  -0.420397E-01
  -0.361334E-01  -0.314462E-01  -0.271732E-01  -0.224688E-01  -0.166653E-01
  -0.945477E-02  -0.974366E-03   0.823393E-02   0.173878E-01   0.257073E-01
   0.326616E-01  -0.119570E+00  -0.124264E+00  -0.119570E+00  -0.106539E+00
  -0.880738E-01  -0.682354E-01  -0.512836E-01  -0.407007E-01  -0.384327E-01
  -0.445296E-01  -0.572529E-01  -0.735972E-01  -0.900738E-01  -0.103543E+00
  -0.111888E+00  -0.114382E+00  -0.111686E+00  -0.105517E+00  -0.981110E-01
  -0.916295E-01  -0.876738E-01  -0.870004E-01  -0.894820E-01  -0.942791E-01
  -0.100143E+00  -0.105753E+00  -0.109990E+00  -0.112111E+00  -0.111794E+00
  -0.109084E+00  -0.104298E+00  -0.979033E-01  -0.904324E-01  -0.824147E-01
  -0.743387E-01  -0.666178E-01  -0.595554E-01  -0.533076E-01  -0.478587E-01
  -0.430263E-01  -0.385076E-01  -0.339660E-01  -0.291350E-01  -0.239077E-01
  -0.183729E-01  -0.127788E-01  -0.742568E-02  -0.251906E-02   0.196196E-02
  -0.150090E+00  -0.154262E+00  -0.150090E+00  -0.138498E+00  -0.122032E+00
  -0.104234E+00  -0.887967E-01  -0.786979E-01  -0.755439E-01  -0.792786E-01
  -0.883119E-01  -0.100010E+00  -0.111406E+00  -0.119921E+00  -0.123935E+00
  -0.123049E+00  -0.118026E+00  -0.110442E+00  -0.102187E+00  -0.949527E-01
  -0.898532E-01  -0.872539E-01  -0.868292E-01  -0.877924E-01  -0.892072E-01
  -0.902763E-01  -0.905285E-01  -0.898662E-01  -0.884860E-01  -0.867229E-01
  -0.848823E-01  -0.831198E-01  -0.814004E-01  -0.795378E-01  -0.772862E-01
  -0.744433E-01  -0.709265E-01  -0.668004E-01  -0.622549E-01  -0.575515E-01
  -0.529624E-01  -0.487242E-01  -0.450127E-01  -0.419338E-01  -0.395146E-01
  -0.376813E-01  -0.362226E-01  -0.347528E-01  -0.327037E-01  -0.156372E+00
  -0.159784E+00  -0.156372E+00  -0.146898E+00  -0.133448E+00  -0.118901E+00
  -0.106208E+00  -0.976716E-01  -0.944179E-01  -0.961996E-01  -0.101558E+00
  -0.108285E+00  -0.114052E+00  -0.117003E+00  -0.116187E+00  -0.111692E+00
  -0.104496E+00  -0.960891E-01  -0.880003E-01  -0.813730E-01  -0.767100E-01
  -0.738422E-01  -0.721079E-01  -0.706647E-01  -0.688233E-01  -0.662946E-01
  -0.632782E-01  -0.603754E-01  -0.583663E-01  -0.579315E-01  -0.594095E-01
  -0.626640E-01  -0.670981E-01  -0.718023E-01  -0.757870E-01  -0.782278E-01
  -0.786565E-01  -0.770492E-01  -0.738025E-01  -0.696140E-01  -0.653101E-01
  -0.616668E-01  -0.592613E-01  -0.583743E-01  -0.589483E-01  -0.605900E-01
  -0.626104E-01  -0.640964E-01  -0.640169E-01  -0.133617E+00  -0.136081E+00
  -0.133617E+00  -0.126807E+00  -0.117226E+00  -0.107016E+00  -0.982891E-01
  -0.925734E-01  -0.904240E-01  -0.913288E-01  -0.939167E-01  -0.963992E-01
  -0.971085E-01  -0.949699E-01  -0.897746E-01  -0.821811E-01  -0.734594E-01
  -0.650680E-01  -0.582027E-01  -0.534551E-01  -0.506831E-01  -0.491233E-01
  -0.477009E-01  -0.454324E-01  -0.417901E-01  -0.369153E-01  -0.316142E-01
  -0.271412E-01  -0.248370E-01  -0.257311E-01  -0.302266E-01  -0.379563E-01
  -0.478475E-01  -0.583715E-01  -0.679042E-01  -0.750992E-01  -0.791742E-01
  -0.800480E-01  -0.783044E-01  -0.750086E-01  -0.714342E-01  -0.687704E-01
  -0.678755E-01  -0.691181E-01  -0.723208E-01  -0.767996E-01  -0.814768E-01
  -0.850459E-01  -0.861657E-01  -0.837283E-01  -0.851348E-01  -0.837283E-01
  -0.799101E-01  -0.747561E-01  -0.696691E-01  -0.659260E-01  -0.642625E-01
  -0.646296E-01  -0.662005E-01  -0.676271E-01  -0.674670E-01  -0.646468E-01
  -0.588155E-01  -0.504764E-01  -0.408539E-01  -0.315367E-01  -0.240060E-01
  -0.191956E-01  -0.172200E-01  -0.173560E-01  -0.182836E-01  -0.185144E-01
  -0.168780E-01  -0.129187E-01  -0.708250E-02  -0.638133E-03   0.464758E-02
   0.698599E-02   0.505953E-02  -0.160685E-02  -0.124962E-01  -0.262086E-01
  -0.407916E-01  -0.542000E-01  -0.647579E-01  -0.715095E-01  -0.743767E-01
  -0.741006E-01  -0.719995E-01  -0.696177E-01  -0.683568E-01  -0.691729E-01
  -0.723947E-01  -0.776818E-01  -0.841094E-01  -0.903451E-01  -0.948771E-01
  -0.962582E-01  -0.155577E-01  -0.159096E-01  -0.155577E-01  -0.147487E-01
  -0.141201E-01  -0.144285E-01  -0.162075E-01  -0.194781E-01  -0.236237E-01
  -0.274862E-01  -0.296680E-01  -0.289522E-01  -0.247088E-01  -0.171540E-01
  -0.736823E-02   0.294615E-02   0.119070E-01   0.179678E-01   0.203537E-01
   0.192836E-01   0.159073E-01   0.119687E-01   0.928886E-02   0.921871E-02
   0.122185E-01   0.176883E-01   0.240995E-01   0.293902E-01   0.315141E-01
   0.289892E-01   0.212959E-01   0.901941E-02  -0.629493E-02  -0.225257E-01
  -0.374884E-01  -0.494383E-01  -0.574356E-01  -0.614896E-01  -0.624637E-01
  -0.617847E-01  -0.610470E-01  -0.616154E-01  -0.643202E-01  -0.693010E-01
  -0.760100E-01  -0.833513E-01  -0.899037E-01  -0.941757E-01  -0.948467E-01
   0.568357E-01   0.573987E-01   0.568357E-01   0.550135E-01   0.516159E-01
   0.463634E-01   0.392788E-01   0.308890E-01   0.222666E-01   0.148700E-01
   0.102064E-01   0.941227E-02   0.128806E-01   0.200612E-01   0.295141E-01
   0.392224E-01   0.470890E-01   0.514811E-01   0.516664E-01   0.480090E-01
   0.418625E-01   0.351834E-01   0.299712E-01   0.276939E-01   0.288621E-01
   0.328725E-01   0.381643E-01   0.426433E-01   0.442494E-01   0.415100E-01
   0.339255E-01   0.220867E-01   0.750086E-02  -0.781280E-02  -0.218399E-01
  -0.330542E-01  -0.407426E-01  -0.450958E-01  -0.470615E-01  -0.480182E-01
  -0.493706E-01  -0.521806E-01  -0.569189E-01  -0.633855E-01  -0.707914E-01
  -0.779567E-01  -0.835587E-01  -0.863686E-01  -0.854345E-01   0.117538E+00
   0.118729E+00   0.117538E+00   0.113890E+00   0.107632E+00   0.987275E-01
   0.874933E-01   0.747571E-01   0.618633E-01   0.504833E-01   0.422617E-01
   0.383937E-01   0.392622E-01   0.442571E-01   0.518509E-01   0.599325E-01
   0.663176E-01   0.692992E-01   0.680824E-01   0.629758E-01   0.552808E-01
   0.469069E-01   0.398221E-01   0.354957E-01   0.344906E-01   0.363219E-01
   0.396147E-01   0.425102E-01   0.431979E-01   0.404167E-01   0.337836E-01
   0.238638E-01   0.119724E-01  -0.220761E-03  -0.111606E-01  -0.198115E-01
  -0.258855E-01  -0.298410E-01  -0.326688E-01  -0.355432E-01  -0.394490E-01
  -0.448924E-01  -0.517697E-01  -0.594128E-01  -0.667777E-01  -0.727036E-01
  -0.761614E-01  -0.764259E-01  -0.731455E-01   0.152844E+00   0.154244E+00
   0.152844E+00   0.148559E+00   0.141216E+00   0.130755E+00   0.117470E+00
   0.102187E+00   0.862778E-01   0.714847E-01   0.595695E-01   0.518915E-01
   0.490338E-01   0.506021E-01   0.552728E-01   0.610931E-01   0.659597E-01
   0.681450E-01   0.667221E-01   0.617668E-01   0.542792E-01   0.458516E-01
   0.381834E-01   0.325869E-01   0.296312E-01   0.290204E-01   0.297368E-01
   0.303912E-01   0.296674E-01   0.267177E-01   0.213926E-01   0.142381E-01
   0.627404E-02  -0.136651E-02  -0.781624E-02  -0.127470E-01  -0.164527E-01
  -0.197211E-01  -0.235406E-01  -0.287419E-01  -0.356905E-01  -0.441276E-01
  -0.532049E-01  -0.616970E-01  -0.683184E-01  -0.720415E-01  -0.723196E-01
  -0.691519E-01  -0.629888E-01   0.154900E+00   0.156010E+00   0.154900E+00
   0.151413E+00   0.145173E+00   0.135817E+00   0.123295E+00   0.108104E+00
   0.913675E-01   0.747094E-01   0.599382E-01   0.486292E-01   0.417270E-01
   0.392936E-01   0.404825E-01   0.437565E-01   0.472875E-01   0.494244E-01
   0.490930E-01   0.460140E-01   0.406835E-01   0.341349E-01   0.275651E-01
   0.219504E-01   0.177713E-01   0.149280E-01   0.128586E-01   0.108088E-01
   0.814752E-02   0.461527E-02   0.415111E-03  -0.388412E-02  -0.759714E-02
  -0.102327E-01  -0.117504E-01  -0.126639E-01  -0.139424E-01  -0.167294E-01
  -0.219631E-01  -0.300192E-01  -0.404971E-01  -0.522274E-01  -0.635111E-01
  -0.725272E-01  -0.777904E-01  -0.785226E-01  -0.748252E-01  -0.676026E-01
  -0.582621E-01   0.123891E+00   0.124205E+00   0.123891E+00   0.122665E+00
   0.119787E+00   0.114352E+00   0.105671E+00   0.936105E-01   0.787717E-01
   0.624539E-01   0.463974E-01   0.323839E-01   0.218118E-01   0.153726E-01
   0.129200E-01   0.135638E-01   0.159514E-01   0.186425E-01   0.204620E-01
   0.207299E-01   0.193124E-01   0.165037E-01   0.128004E-01   0.866329E-02
   0.435549E-02  -0.875063E-04  -0.475852E-02  -0.970320E-02  -0.147545E-01
  -0.194618E-01  -0.231640E-01  -0.252010E-01  -0.251978E-01  -0.233197E-01
  -0.203908E-01  -0.178068E-01  -0.172337E-01  -0.201610E-01  -0.274315E-01
  -0.388950E-01  -0.533048E-01  -0.685145E-01  -0.819415E-01  -0.911842E-01
  -0.946220E-01  -0.918306E-01  -0.836848E-01  -0.721144E-01  -0.595756E-01
   0.681324E-01   0.672306E-01   0.681324E-01   0.703887E-01   0.727856E-01
   0.737055E-01   0.716092E-01   0.654985E-01   0.552281E-01   0.415801E-01
   0.260899E-01   0.106811E-01  -0.278037E-02  -0.128860E-01  -0.189370E-01
  -0.209977E-01  -0.197639E-01  -0.163102E-01  -0.118088E-01  -0.730376E-02
  -0.359226E-02  -0.121377E-02  -0.509088E-03  -0.168782E-02  -0.485029E-02
  -0.994154E-02  -0.166572E-01  -0.243567E-01  -0.320527E-01  -0.385282E-01
  -0.425882E-01  -0.433992E-01  -0.408187E-01  -0.356000E-01  -0.293739E-01
  -0.243685E-01  -0.229036E-01  -0.267757E-01  -0.367009E-01  -0.519815E-01
  -0.705209E-01  -0.892132E-01  -0.104634E+00  -0.113863E+00  -0.115220E+00
  -0.108710E+00  -0.960473E-01  -0.802296E-01  -0.647761E-01   0.202984E-02
  -0.329924E-03   0.202984E-02   0.848156E-02   0.172990E-01   0.260849E-01
   0.323559E-01   0.341334E-01   0.303900E-01   0.212514E-01   0.791872E-02
  -0.764500E-02  -0.231658E-01  -0.365244E-01  -0.461261E-01  -0.511087E-01
  -0.513740E-01  -0.474791E-01  -0.404515E-01  -0.315901E-01  -0.222963E-01
  -0.139439E-01  -0.777070E-02  -0.476504E-02  -0.553102E-02  -0.101447E-01
  -0.180434E-01  -0.280088E-01  -0.382973E-01  -0.469389E-01  -0.521674E-01
  -0.528944E-01  -0.490959E-01  -0.419811E-01  -0.338546E-01  -0.276581E-01
  -0.262742E-01  -0.317553E-01  -0.446828E-01  -0.638485E-01  -0.863792E-01
  -0.108308E+00  -0.125476E+00  -0.134541E+00  -0.133832E+00  -0.123818E+00
  -0.107041E+00  -0.875182E-01  -0.697592E-01  -0.575407E-01  -0.613539E-01
  -0.575407E-01  -0.468908E-01  -0.315997E-01  -0.147869E-01   0.172594E-03
   0.103478E-01   0.138204E-01   0.100063E-01  -0.319457E-03  -0.152700E-01
  -0.322809E-01  -0.486167E-01  -0.618375E-01  -0.701471E-01  -0.725852E-01
  -0.690715E-01  -0.603364E-01  -0.477758E-01  -0.332603E-01  -0.189099E-01
  -0.683612E-02   0.114747E-02   0.382246E-02   0.824996E-03  -0.720159E-02
  -0.186304E-01  -0.310950E-01  -0.419466E-01  -0.488517E-01  -0.503989E-01
  -0.465540E-01  -0.388146E-01  -0.299799E-01  -0.235458E-01  -0.228453E-01
  -0.301399E-01  -0.459035E-01  -0.685131E-01  -0.944644E-01  -0.119097E+00
  -0.137673E+00  -0.146544E+00  -0.144099E+00  -0.131244E+00  -0.111255E+00
  -0.890244E-01  -0.698908E-01  -0.954406E-01  -0.100428E+00  -0.954406E-01
  -0.813866E-01  -0.608036E-01  -0.373506E-01  -0.150904E-01   0.227863E-02
   0.120786E-01   0.130704E-01   0.557326E-02  -0.870582E-02  -0.270653E-01
  -0.463220E-01  -0.633376E-01  -0.754745E-01  -0.809284E-01  -0.789205E-01
  -0.697542E-01  -0.547483E-01  -0.360583E-01  -0.163929E-01   0.136401E-02
   0.145965E-01   0.214117E-01   0.210246E-01   0.139773E-01   0.210808E-02
  -0.117682E-01  -0.244435E-01  -0.330581E-01  -0.358328E-01  -0.326012E-01
  -0.249749E-01  -0.160561E-01  -0.972627E-02  -0.965897E-02  -0.182987E-01
  -0.360790E-01  -0.611104E-01  -0.894604E-01  -0.115992E+00  -0.135575E+00
  -0.144367E+00  -0.140838E+00  -0.126242E+00  -0.104411E+00  -0.808816E-01
  -0.615782E-01  -0.101936E+00  -0.107564E+00  -0.101936E+00  -0.860058E-01
  -0.624569E-01  -0.351971E-01  -0.864073E-02   0.130731E-01   0.267718E-01
   0.307261E-01   0.248446E-01   0.105823E-01  -0.938797E-02  -0.316548E-01
  -0.526081E-01  -0.689564E-01  -0.781633E-01  -0.787684E-01  -0.705689E-01
  -0.546509E-01  -0.332553E-01  -0.947712E-02   0.131902E-01   0.314209E-01
   0.426516E-01   0.455920E-01   0.405294E-01   0.293244E-01   0.150539E-01
   0.134210E-02  -0.849560E-02  -0.122966E-01  -0.966516E-02  -0.217221E-02
   0.695147E-02   0.135903E-01   0.138181E-01   0.500420E-02  -0.133462E-01
  -0.392646E-01  -0.686282E-01  -0.960646E-01  -0.116243E+00  -0.125230E+00
  -0.121552E+00  -0.106670E+00  -0.847282E-01  -0.616038E-01  -0.435055E-01
  -0.748765E-01  -0.804351E-01  -0.748765E-01  -0.591180E-01  -0.357461E-01
  -0.855501E-02   0.181159E-01   0.401142E-01   0.541393E-01   0.582276E-01
   0.519931E-01   0.366090E-01   0.145637E-01  -0.107482E-01  -0.355260E-01
  -0.560885E-01  -0.693669E-01  -0.733209E-01  -0.672336E-01  -0.518482E-01
  -0.293076E-01  -0.287672E-02   0.235466E-01   0.460793E-01   0.615598E-01
   0.681751E-01   0.658593E-01   0.563419E-01   0.427926E-01   0.291045E-01
   0.189579E-01   0.148831E-01   0.175642E-01   0.255863E-01   0.357266E-01
   0.437519E-01   0.455403E-01   0.382455E-01   0.211880E-01  -0.378607E-02
  -0.326087E-01  -0.599097E-01  -0.803365E-01  -0.899377E-01  -0.872421E-01
  -0.737353E-01  -0.535857E-01  -0.326743E-01  -0.171653E-01  -0.198746E-01
  -0.245879E-01  -0.198746E-01  -0.652563E-02   0.132226E-01   0.360713E-01
   0.582122E-01   0.759470E-01   0.862616E-01   0.872675E-01   0.784512E-01
   0.607173E-01   0.362384E-01   0.815100E-02  -0.198580E-01  -0.440295E-01
  -0.610287E-01  -0.684140E-01  -0.650217E-01  -0.512056E-01  -0.288676E-01
  -0.123732E-02   0.276062E-01   0.534201E-01   0.725807E-01   0.828060E-01
   0.836472E-01   0.766058E-01   0.648097E-01   0.522854E-01   0.429750E-01
   0.397295E-01   0.435359E-01   0.532000E-01   0.655951E-01   0.764462E-01
   0.814645E-01   0.775449E-01   0.637013E-01   0.414696E-01   0.146433E-01
  -0.116167E-01  -0.320818E-01  -0.428269E-01  -0.423056E-01  -0.318279E-01
  -0.152989E-01   0.172979E-02   0.134541E-01   0.514589E-01   0.482969E-01
   0.514589E-01   0.603588E-01   0.733364E-01   0.879319E-01   0.101285E+00
   0.110585E+00   0.113504E+00   0.108539E+00   0.952352E-01   0.742746E-01
   0.474188E-01   0.173334E-01  -0.127010E-01  -0.391692E-01  -0.587705E-01
  -0.688949E-01  -0.680647E-01  -0.562623E-01  -0.350591E-01  -0.747577E-02
   0.224468E-01   0.503285E-01   0.722689E-01   0.856362E-01   0.896380E-01
   0.855118E-01   0.762525E-01   0.659040E-01   0.585609E-01   0.573174E-01
   0.634325E-01   0.759451E-01   0.918644E-01   0.106913E+00   0.116650E+00
   0.117673E+00   0.108596E+00   0.905021E-01   0.667445E-01   0.421215E-01
   0.216372E-01   0.917374E-02   0.643814E-02   0.124773E-01   0.239030E-01
   0.357758E-01   0.429130E-01   0.124660E+00   0.123560E+00   0.124660E+00
   0.127638E+00   0.131572E+00   0.135091E+00   0.136592E+00   0.134487E+00
   0.127445E+00   0.114609E+00   0.957546E-01   0.714008E-01   0.428437E-01
   0.121150E-01  -0.181560E-01  -0.449896E-01  -0.654132E-01  -0.769005E-01
  -0.778333E-01  -0.678954E-01  -0.482913E-01  -0.217027E-01   0.806559E-02
   0.367227E-01   0.603056E-01   0.759993E-01   0.827640E-01   0.815916E-01
   0.752939E-01   0.678356E-01   0.633497E-01   0.650699E-01   0.744542E-01
   0.907401E-01   0.111072E+00   0.131189E+00   0.146509E+00   0.153328E+00
   0.149820E+00   0.136541E+00   0.116315E+00   0.934944E-01   0.728075E-01
   0.580986E-01   0.513068E-01   0.519719E-01   0.574028E-01   0.634658E-01
   0.657711E-01   0.186040E+00   0.187219E+00   0.186040E+00   0.182463E+00
   0.176379E+00   0.167625E+00   0.156003E+00   0.141320E+00   0.123422E+00
   0.102254E+00   0.779458E-01   0.509124E-01   0.219685E-01  -0.758421E-02
  -0.359371E-01  -0.608693E-01  -0.799819E-01  -0.910649E-01  -0.925427E-01
  -0.839041E-01  -0.659967E-01  -0.410777E-01  -0.125527E-01   0.155864E-01
   0.395334E-01   0.564807E-01   0.652728E-01   0.667122E-01   0.634078E-01
   0.591633E-01   0.580318E-01   0.632606E-01   0.763994E-01   0.968146E-01
   0.121758E+00   0.146994E+00   0.167834E+00   0.180312E+00   0.182187E+00
   0.173509E+00   0.156565E+00   0.135255E+00   0.114025E+00   0.966992E-01
   0.854884E-01   0.804913E-01   0.797951E-01   0.801511E-01   0.780205E-01
   0.225827E+00   0.229172E+00   0.225827E+00   0.216029E+00   0.200448E+00
   0.180087E+00   0.156122E+00   0.129734E+00   0.101956E+00   0.735702E-01
   0.451032E-01   0.169117E-01  -0.106504E-01  -0.370322E-01  -0.613194E-01
  -0.821748E-01  -0.979363E-01  -0.106887E+00  -0.107652E+00  -0.996355E-01
  -0.833680E-01  -0.606377E-01  -0.343309E-01  -0.796352E-02   0.150157E-01
   0.319954E-01   0.418467E-01   0.452567E-01   0.446277E-01   0.435289E-01
   0.458108E-01   0.545933E-01   0.713877E-01   0.955965E-01   0.124539E+00
   0.154021E+00   0.179309E+00   0.196267E+00   0.202349E+00   0.197192E+00
   0.182633E+00   0.162171E+00   0.140009E+00   0.119959E+00   0.104503E+00
   0.942836E-01   0.881376E-01   0.836588E-01   0.781012E-01   0.240078E+00
   0.245157E+00   0.240078E+00   0.225306E+00   0.202160E+00   0.172615E+00
   0.139005E+00   0.103681E+00   0.686937E-01   0.355629E-01   0.517853E-02
  -0.221406E-01  -0.464490E-01  -0.678918E-01  -0.864182E-01  -0.101586E+00
  -0.112528E+00  -0.118114E+00  -0.117278E+00  -0.109435E+00  -0.948468E-01
  -0.748248E-01  -0.516611E-01  -0.282647E-01  -0.756381E-02   0.818926E-02
   0.180235E-01   0.225824E-01   0.240615E-01   0.257256E-01   0.311002E-01
   0.430300E-01   0.628494E-01   0.898960E-01   0.121516E+00   0.153585E+00
   0.181418E+00   0.200852E+00   0.209205E+00   0.205868E+00   0.192374E+00
   0.171927E+00   0.148540E+00   0.126014E+00   0.107052E+00   0.927429E-01
   0.825465E-01   0.747486E-01   0.672379E-01   0.230961E+00   0.237099E+00
   0.230961E+00   0.213161E+00   0.185458E+00   0.150485E+00   0.111361E+00
   0.712429E-01   0.328938E-01  -0.164767E-02  -0.312349E-01  -0.555896E-01
  -0.750962E-01  -0.904720E-01  -0.102401E+00  -0.111234E+00  -0.116847E+00
  -0.118696E+00  -0.116069E+00  -0.108447E+00  -0.958790E-01  -0.792164E-01
  -0.601270E-01  -0.408362E-01  -0.236403E-01  -0.103114E-01  -0.156099E-02
   0.326811E-02   0.616144E-02   0.100137E-01   0.179099E-01   0.322796E-01
   0.541467E-01   0.826892E-01   0.115248E+00   0.147809E+00   0.175854E+00
   0.195365E+00   0.203726E+00   0.200295E+00   0.186476E+00   0.165306E+00
   0.140661E+00   0.116312E+00   0.950857E-01   0.783628E-01   0.660207E-01
   0.568131E-01   0.490407E-01   0.205505E+00   0.211900E+00   0.205505E+00
   0.186995E+00   0.158301E+00   0.122326E+00   0.825146E-01   0.423645E-01
   0.494695E-02  -0.274734E-01  -0.536505E-01  -0.733648E-01  -0.872321E-01
  -0.963648E-01  -0.101972E+00  -0.105004E+00  -0.105926E+00  -0.104695E+00
  -0.100927E+00  -0.941955E-01  -0.843778E-01  -0.719065E-01  -0.578395E-01
  -0.436971E-01  -0.310910E-01  -0.212436E-01  -0.145423E-01  -0.102787E-01
  -0.668343E-02  -0.128680E-02   0.846014E-02   0.244546E-01   0.472989E-01
   0.759338E-01   0.107674E+00   0.138669E+00   0.164683E+00   0.182019E+00
   0.188338E+00   0.183165E+00   0.167954E+00   0.145689E+00   0.120149E+00
   0.950239E-01   0.731399E-01   0.559739E-01   0.435847E-01   0.349402E-01
   0.285131E-01   0.173280E+00   0.179134E+00   0.173280E+00   0.156360E+00
   0.130210E+00   0.975892E-01   0.617863E-01   0.261492E-01  -0.637503E-02
  -0.336160E-01  -0.544033E-01  -0.685995E-01  -0.769405E-01  -0.807247E-01
  -0.814275E-01  -0.803341E-01  -0.782832E-01  -0.755787E-01  -0.720841E-01
  -0.674576E-01  -0.614435E-01  -0.541141E-01  -0.459734E-01  -0.378703E-01
  -0.307377E-01  -0.252306E-01  -0.213849E-01  -0.184210E-01  -0.147879E-01
  -0.847305E-02   0.247551E-02   0.193456E-01   0.422432E-01   0.698217E-01
   0.993642E-01   0.127229E+00   0.149568E+00   0.163153E+00   0.166088E+00
   0.158234E+00   0.141225E+00   0.118069E+00   0.924511E-01   0.679141E-01
   0.471369E-01   0.314965E-01   0.210055E-01   0.146139E-01   0.107583E-01
   0.143699E+00   0.148340E+00   0.143699E+00   0.130301E+00   0.109641E+00
   0.839756E-01   0.560001E-01   0.284688E-01   0.381037E-02  -0.161928E-01
  -0.306071E-01  -0.393947E-01  -0.432965E-01  -0.435804E-01  -0.417124E-01
  -0.390282E-01  -0.364840E-01  -0.345411E-01  -0.332044E-01  -0.321873E-01
  -0.311386E-01  -0.298498E-01  -0.283634E-01  -0.269413E-01  -0.258964E-01
  -0.253458E-01  -0.249774E-01  -0.239294E-01  -0.208568E-01  -0.142015E-01
  -0.261959E-02   0.145446E-01   0.368749E-01   0.627219E-01   0.893423E-01
   0.113340E+00   0.131323E+00   0.140621E+00   0.139882E+00   0.129393E+00
   0.111030E+00   0.878449E-01   0.633923E-01   0.409743E-01   0.229875E-01
   0.105409E-01   0.342239E-02   0.398111E-03  -0.265486E-03   0.123678E+00
   0.126653E+00   0.123678E+00   0.115094E+00   0.101880E+00   0.855162E-01
   0.677813E-01   0.504998E-01   0.352826E-01   0.232997E-01   0.151276E-01
   0.107008E-01   0.938100E-02   0.101294E-01   0.117449E-01   0.131130E-01
   0.134083E-01   0.122032E-01   0.946530E-02   0.545681E-02   0.579352E-03
  -0.477594E-02  -0.103170E-01  -0.158446E-01  -0.211556E-01  -0.258956E-01
  -0.294301E-01  -0.308047E-01  -0.288440E-01  -0.223966E-01  -0.106781E-01
   0.637546E-02   0.278563E-01   0.518339E-01   0.755561E-01   0.958903E-01
   0.109918E+00   0.115545E+00   0.111978E+00   0.999282E-01   0.814925E-01
   0.597153E-01   0.379464E-01   0.191474E-01   0.531925E-02  -0.281052E-02
  -0.577787E-02  -0.507224E-02  -0.263129E-02   0.116194E+00   0.117319E+00
   0.116194E+00   0.112947E+00   0.107942E+00   0.101742E+00   0.950294E-01
   0.885146E-01   0.828211E-01   0.783794E-01   0.753442E-01   0.735582E-01
   0.725750E-01   0.717427E-01   0.703298E-01   0.676669E-01   0.632682E-01
   0.569047E-01   0.486137E-01   0.386516E-01   0.274139E-01   0.153567E-01
   0.295422E-02  -0.929255E-02  -0.208015E-01  -0.308410E-01  -0.384936E-01
  -0.426951E-01  -0.423763E-01  -0.366963E-01  -0.253218E-01  -0.867609E-02
   0.119274E-01   0.343354E-01   0.558147E-01   0.734926E-01   0.848926E-01
   0.884431E-01   0.838318E-01   0.721057E-01   0.554791E-01   0.368822E-01
   0.193537E-01   0.541980E-02  -0.338844E-02  -0.676998E-02  -0.559275E-02
  -0.156999E-02   0.322587E-02   0.120035E+00   0.119390E+00   0.120035E+00
   0.121884E+00   0.124686E+00   0.128075E+00   0.131625E+00   0.134906E+00
   0.137527E+00   0.139157E+00   0.139521E+00   0.138392E+00   0.135576E+00
   0.130906E+00   0.124256E+00   0.115554E+00   0.104801E+00   0.920860E-01
   0.775837E-01   0.615450E-01   0.442888E-01   0.262063E-01   0.778406E-02
  -0.103551E-01  -0.274100E-01  -0.423845E-01  -0.541254E-01  -0.614360E-01
  -0.632653E-01  -0.589476E-01  -0.484410E-01  -0.324985E-01  -0.127064E-01
   0.864884E-02   0.288890E-01   0.453813E-01   0.560196E-01   0.596397E-01
   0.562665E-01   0.471224E-01   0.343805E-01   0.207124E-01   0.872883E-02
   0.445178E-03  -0.310553E-02  -0.202355E-02   0.256801E-02   0.885370E-02
   0.147804E-01   0.130663E+00   0.128546E+00   0.130663E+00   0.136741E+00
   0.145996E+00   0.157251E+00   0.169103E+00   0.180108E+00   0.188962E+00
   0.194638E+00   0.196475E+00   0.194198E+00   0.187885E+00   0.177890E+00
   0.164743E+00   0.149042E+00   0.131359E+00   0.112167E+00   0.918111E-01
   0.705213E-01   0.484638E-01   0.258309E-01   0.294829E-02  -0.196273E-01
  -0.410462E-01  -0.601718E-01  -0.756705E-01  -0.861889E-01  -0.905952E-01
  -0.882421E-01  -0.791899E-01  -0.643304E-01  -0.453609E-01  -0.245907E-01
  -0.460051E-02   0.121884E-01   0.239454E-01   0.297665E-01   0.298338E-01
   0.253527E-01   0.182744E-01   0.108615E-01   0.519443E-02   0.273325E-02
   0.403341E-02   0.867693E-02   0.154244E-01   0.225385E-01   0.281874E-01
   0.141875E+00   0.138729E+00   0.141875E+00   0.150902E+00   0.164642E+00
   0.181323E+00   0.198811E+00   0.214887E+00   0.227529E+00   0.235152E+00
   0.236774E+00   0.232084E+00   0.221410E+00   0.205594E+00   0.185801E+00
   0.163297E+00   0.139237E+00   0.114505E+00   0.896271E-01   0.647881E-01
   0.399298E-01   0.149249E-01  -0.102246E-01  -0.352086E-01  -0.592993E-01
  -0.813489E-01  -0.999081E-01  -0.113453E+00  -0.120680E+00  -0.120807E+00
  -0.113806E+00  -0.100513E+00  -0.825682E-01  -0.621883E-01  -0.418097E-01
  -0.236700E-01  -0.941919E-02   0.152670E-03   0.520890E-02   0.675784E-02
   0.636758E-02   0.577042E-02   0.645051E-02   0.931012E-02   0.144896E-01
   0.213745E-01   0.287772E-01   0.352350E-01   0.393409E-01   0.147754E+00
   0.144087E+00   0.147754E+00   0.158281E+00   0.174297E+00   0.193715E+00
   0.213982E+00   0.232411E+00   0.246513E+00   0.254311E+00   0.254575E+00
   0.246952E+00   0.231952E+00   0.210815E+00   0.185252E+00   0.157136E+00
   0.128177E+00   0.996614E-01   0.722968E-01   0.462055E-01   0.210561E-01
  -0.369260E-02  -0.284958E-01  -0.534484E-01  -0.781024E-01  -0.101428E+00
  -0.121938E+00  -0.137944E+00  -0.147910E+00  -0.150796E+00  -0.146329E+00
  -0.135120E+00  -0.118603E+00  -0.988012E-01  -0.779604E-01  -0.581526E-01
  -0.409207E-01  -0.270542E-01  -0.165405E-01  -0.869624E-02  -0.243945E-02
   0.336986E-02   0.960820E-02   0.166629E-01   0.243521E-01   0.319990E-01
   0.386281E-01   0.432205E-01   0.449542E-01   0.144400E+00   0.140703E+00
   0.144400E+00   0.155019E+00   0.171194E+00   0.190810E+00   0.211238E+00
   0.229644E+00   0.243334E+00   0.250105E+00   0.248543E+00   0.238216E+00
   0.219716E+00   0.194541E+00   0.164821E+00   0.132933E+00   0.101082E+00
   0.709375E-01   0.433939E-01   0.185177E-01  -0.431087E-02  -0.260971E-01
  -0.478429E-01  -0.701687E-01  -0.930394E-01  -0.115666E+00  -0.136609E+00
  -0.154058E+00  -0.166228E+00  -0.171755E+00  -0.170019E+00  -0.161296E+00
  -0.146714E+00  -0.128022E+00  -0.107243E+00  -0.862856E-01  -0.666223E-01
  -0.490985E-01  -0.339111E-01  -0.207476E-01  -0.903143E-02   0.180053E-02
   0.120688E-01   0.217299E-01   0.303886E-01   0.374267E-01   0.422019E-01
   0.442466E-01   0.434055E-01   0.130987E+00   0.127686E+00   0.130987E+00
   0.140490E+00   0.155020E+00   0.172717E+00   0.191192E+00   0.207764E+00
   0.219776E+00   0.224943E+00   0.221703E+00   0.209483E+00   0.188831E+00
   0.161343E+00   0.129409E+00   0.957877E-01   0.631106E-01   0.334107E-01
   0.778878E-02  -0.137065E-01  -0.319529E-01  -0.484150E-01  -0.646743E-01
  -0.819459E-01  -0.100703E+00  -0.120502E+00  -0.140048E+00  -0.157480E+00
  -0.170801E+00  -0.178329E+00  -0.179078E+00  -0.172952E+00  -0.160729E+00
  -0.143857E+00  -0.124110E+00  -0.103226E+00  -0.825994E-01  -0.631202E-01
  -0.451689E-01  -0.287556E-01  -0.137368E-01  -0.315399E-04   0.122344E-01
   0.227015E-01   0.308679E-01   0.362630E-01   0.386376E-01   0.381015E-01
   0.351546E-01   0.109954E+00   0.107381E+00   0.109954E+00   0.117400E+00
   0.128902E+00   0.143089E+00   0.158083E+00   0.171613E+00   0.181250E+00
   0.184739E+00   0.180381E+00   0.167390E+00   0.146122E+00   0.118103E+00
   0.858198E-01   0.522853E-01   0.204837E-01  -0.720009E-02  -0.294215E-01
  -0.460803E-01  -0.582348E-01  -0.677465E-01  -0.767449E-01  -0.870473E-01
  -0.996811E-01  -0.114623E+00  -0.130817E+00  -0.146448E+00  -0.159397E+00
  -0.167745E+00  -0.170198E+00  -0.166335E+00  -0.156617E+00  -0.142205E+00
  -0.124626E+00  -0.105425E+00  -0.858727E-01  -0.668296E-01  -0.487544E-01
  -0.318478E-01  -0.162474E-01  -0.219642E-02   0.988354E-02   0.194434E-01
   0.259648E-01   0.291675E-01   0.291884E-01   0.266585E-01   0.226347E-01
   0.862877E-01   0.846824E-01   0.862877E-01   0.910066E-01   0.985025E-01
   0.108083E+00   0.118587E+00   0.128348E+00   0.135316E+00   0.137338E+00
   0.132573E+00   0.119938E+00   0.994651E-01   0.724438E-01   0.412943E-01
   0.915956E-02  -0.206969E-01  -0.455498E-01  -0.637628E-01  -0.750923E-01
  -0.806611E-01  -0.826113E-01  -0.835247E-01  -0.857623E-01  -0.908920E-01
  -0.993451E-01  -0.110378E+00  -0.122330E+00  -0.133091E+00  -0.140639E+00
  -0.143512E+00  -0.141081E+00  -0.133589E+00  -0.121970E+00  -0.107531E+00
  -0.915960E-01  -0.752433E-01  -0.591801E-01  -0.437834E-01  -0.292549E-01
  -0.158138E-01  -0.383548E-02   0.612528E-02   0.134466E-01   0.176518E-01
   0.186457E-01   0.168838E-01   0.133977E-01   0.964301E-02   0.661359E-01
   0.656589E-01   0.661359E-01   0.676762E-01   0.705136E-01   0.747628E-01
   0.801273E-01   0.856860E-01   0.898700E-01   0.906819E-01   0.861283E-01
   0.747586E-01   0.561571E-01   0.312304E-01   0.218393E-02  -0.278371E-01
  -0.553704E-01  -0.773714E-01  -0.918709E-01  -0.983841E-01  -0.979602E-01
  -0.928648E-01  -0.859804E-01  -0.800878E-01  -0.772181E-01  -0.782372E-01
  -0.827567E-01  -0.893685E-01  -0.961152E-01  -0.101049E+00  -0.102720E+00
  -0.100468E+00  -0.944620E-01  -0.855140E-01  -0.747472E-01  -0.632492E-01
  -0.518172E-01  -0.408669E-01  -0.305097E-01  -0.207423E-01  -0.116576E-01
  -0.357835E-02   0.295005E-02   0.731693E-02   0.910435E-02   0.835229E-02
   0.572592E-02   0.250418E-02   0.361908E-03   0.551093E-01   0.558655E-01
   0.551093E-01   0.531746E-01   0.509196E-01   0.493461E-01   0.491175E-01
   0.501491E-01   0.514296E-01   0.511594E-01   0.471913E-01   0.376589E-01
   0.216078E-01  -0.563670E-03  -0.270030E-01  -0.546927E-01  -0.800702E-01
  -0.998191E-01  -0.111622E+00  -0.114670E+00  -0.109800E+00  -0.992228E-01
  -0.859277E-01  -0.729361E-01  -0.626035E-01  -0.561529E-01  -0.535463E-01
  -0.536977E-01  -0.549372E-01  -0.555704E-01  -0.543637E-01  -0.508239E-01
  -0.452157E-01  -0.383449E-01  -0.312081E-01  -0.246400E-01  -0.190778E-01
  -0.145121E-01  -0.106201E-01  -0.701199E-02  -0.348362E-02  -0.165661E-03
   0.249630E-02   0.393473E-02   0.376179E-02   0.206918E-02  -0.393726E-03
  -0.225124E-02  -0.176560E-02   0.567122E-01   0.587676E-01   0.567122E-01
   0.511122E-01   0.434736E-01   0.357234E-01   0.295356E-01   0.257204E-01
   0.238813E-01   0.224614E-01   0.191806E-01   0.117412E-01  -0.140632E-02
  -0.204688E-01  -0.440735E-01  -0.694687E-01  -0.931164E-01  -0.111515E+00
  -0.122024E+00  -0.123466E+00  -0.116347E+00  -0.102643E+00  -0.852366E-01
  -0.671711E-01  -0.509362E-01  -0.379795E-01  -0.285566E-01  -0.219298E-01
  -0.168182E-01  -0.119391E-01  -0.646373E-02  -0.255572E-03   0.616381E-02
   0.118798E-01   0.159690E-01   0.178587E-01   0.175356E-01   0.155377E-01
   0.127450E-01   0.100543E-01   0.806597E-02   0.690279E-02   0.623459E-02
   0.550522E-02   0.428375E-02   0.261072E-02   0.120269E-02   0.141790E-02
   0.496075E-02   0.713034E-01   0.746896E-01   0.713034E-01   0.619420E-01
   0.487553E-01   0.345970E-01   0.221650E-01   0.131948E-01   0.795037E-02
   0.517135E-02   0.249099E-02  -0.279755E-02  -0.128568E-01  -0.285656E-01
  -0.491440E-01  -0.722513E-01  -0.945269E-01  -0.112414E+00  -0.123026E+00
  -0.124822E+00  -0.117894E+00  -0.103826E+00  -0.851834E-01  -0.647941E-01
  -0.450605E-01  -0.274794E-01  -0.124965E-01   0.300138E-03   0.117477E-01
   0.226033E-01   0.331434E-01   0.429976E-01   0.512589E-01   0.568164E-01
   0.587820E-01   0.568531E-01   0.514836E-01   0.438007E-01   0.352998E-01
   0.274236E-01   0.211743E-01   0.168961E-01   0.143054E-01   0.127610E-01
   0.116785E-01   0.109398E-01   0.111403E-01   0.135657E-01   0.198732E-01
   0.958625E-01   0.100566E+00   0.958625E-01   0.827680E-01   0.640468E-01
   0.434437E-01   0.246565E-01   0.103459E-01   0.146893E-02  -0.288031E-02
  -0.508576E-02  -0.820608E-02  -0.149956E-01  -0.270378E-01  -0.442384E-01
  -0.648119E-01  -0.857469E-01  -0.103597E+00  -0.115358E+00  -0.119176E+00
  -0.114700E+00  -0.103005E+00  -0.861461E-01  -0.665116E-01  -0.461872E-01
  -0.265230E-01  -0.801896E-02   0.947480E-02   0.263462E-01   0.427677E-01
   0.583750E-01   0.721982E-01   0.828707E-01   0.890426E-01   0.898507E-01
   0.852778E-01   0.762695E-01   0.645580E-01   0.522441E-01   0.412694E-01
   0.329503E-01   0.277291E-01   0.252232E-01   0.245559E-01   0.248551E-01
   0.257450E-01   0.276522E-01   0.318013E-01   0.398744E-01   0.124638E+00
   0.130580E+00   0.124638E+00   0.108025E+00   0.840614E-01   0.573049E-01
   0.323833E-01   0.128439E-01   0.342371E-03  -0.562082E-02  -0.736503E-02
  -0.821467E-02  -0.114564E-01  -0.193721E-01  -0.326141E-01  -0.500778E-01
  -0.692718E-01  -0.870449E-01  -0.100432E+00  -0.107367E+00  -0.107074E+00
  -0.100046E+00  -0.876885E-01  -0.717551E-01  -0.538073E-01  -0.348602E-01
  -0.153232E-01   0.478044E-02   0.254236E-01   0.461878E-01   0.660416E-01
   0.833894E-01   0.963945E-01   0.103477E+00   0.103826E+00   0.977376E-01
   0.866610E-01   0.729129E-01   0.591320E-01   0.476403E-01   0.399061E-01
   0.362776E-01   0.360731E-01   0.379982E-01   0.407527E-01   0.436239E-01
   0.468639E-01   0.517070E-01   0.600011E-01   0.150535E+00   0.157546E+00
   0.150535E+00   0.130878E+00   0.102354E+00   0.702087E-01   0.398721E-01
   0.156839E-01  -0.377465E-04  -0.735859E-02  -0.845313E-02  -0.680617E-02
  -0.614111E-02  -0.938547E-02  -0.179515E-01  -0.314999E-01  -0.482022E-01
  -0.653752E-01  -0.802602E-01  -0.907074E-01  -0.955732E-01  -0.947576E-01
  -0.889261E-01  -0.790635E-01  -0.660484E-01  -0.504077E-01  -0.323328E-01
  -0.119295E-01   0.104174E-01   0.337332E-01   0.563467E-01   0.760718E-01
   0.906504E-01   0.983351E-01   0.984270E-01   0.915809E-01   0.797590E-01
   0.658170E-01   0.528273E-01   0.433317E-01   0.387456E-01   0.390982E-01
   0.431906E-01   0.491264E-01   0.550508E-01   0.598628E-01   0.636698E-01
   0.678256E-01   0.745207E-01   0.166909E+00   0.174712E+00   0.166909E+00
   0.144988E+00   0.113060E+00   0.768672E-01   0.424457E-01   0.147647E-01
  -0.329156E-02  -0.113678E-01  -0.114301E-01  -0.700833E-02  -0.213277E-02
  -0.271097E-03  -0.354459E-02  -0.123981E-01  -0.257518E-01  -0.415221E-01
  -0.573055E-01  -0.710001E-01  -0.811879E-01  -0.872095E-01  -0.889725E-01
  -0.866288E-01  -0.802857E-01  -0.698877E-01  -0.553223E-01  -0.367064E-01
  -0.147220E-01   0.915745E-02   0.326874E-01   0.531714E-01   0.680249E-01
   0.754329E-01   0.748978E-01   0.674900E-01   0.556921E-01   0.428459E-01
   0.323412E-01   0.267690E-01   0.272873E-01   0.333921E-01   0.431712E-01
   0.539734E-01   0.632981E-01   0.696365E-01   0.730057E-01   0.749989E-01
   0.783214E-01   0.169290E+00   0.177497E+00   0.169290E+00   0.146208E+00
   0.112516E+00   0.742076E-01   0.376519E-01   0.820629E-02  -0.108444E-01
  -0.187898E-01  -0.173512E-01  -0.998639E-02  -0.871289E-03   0.614942E-02
   0.837225E-02   0.463344E-02  -0.473964E-02  -0.183279E-01  -0.341879E-01
  -0.503840E-01  -0.653320E-01  -0.778944E-01  -0.872684E-01  -0.927888E-01
  -0.937848E-01  -0.895963E-01  -0.797778E-01  -0.644198E-01  -0.444542E-01
  -0.217888E-01   0.843949E-03   0.203434E-01   0.339179E-01   0.398024E-01
   0.377986E-01   0.294521E-01   0.177715E-01   0.653204E-02  -0.666198E-03
  -0.133011E-02   0.527453E-02   0.179493E-01   0.339346E-01   0.497338E-01
   0.621621E-01   0.693190E-01   0.711945E-01   0.697235E-01   0.682542E-01
   0.156596E+00   0.164726E+00   0.156596E+00   0.133725E+00   0.100319E+00
   0.623197E-01   0.260859E-01  -0.295155E-02  -0.213428E-01  -0.281427E-01
  -0.248237E-01  -0.146580E-01  -0.177840E-02   0.981292E-02   0.170362E-01
   0.181662E-01   0.128669E-01   0.190949E-02  -0.132683E-01  -0.309874E-01
  -0.496107E-01  -0.676401E-01  -0.836717E-01  -0.963158E-01  -0.104196E+00
  -0.106099E+00  -0.101273E+00  -0.897857E-01  -0.727895E-01  -0.525665E-01
  -0.322480E-01  -0.152274E-01  -0.438325E-02  -0.131974E-02  -0.585086E-02
  -0.159127E-01  -0.279746E-01  -0.378778E-01  -0.418971E-01  -0.377384E-01
  -0.251891E-01  -0.621809E-02   0.155248E-01   0.356923E-01   0.504437E-01
   0.575369E-01   0.569965E-01   0.511590E-01   0.440685E-01   0.131460E+00
   0.138972E+00   0.131460E+00   0.110335E+00   0.795117E-01   0.445316E-01
   0.113529E-01  -0.148928E-01  -0.308810E-01  -0.355983E-01  -0.302937E-01
  -0.179466E-01  -0.243713E-02   0.123414E-01   0.232090E-01   0.281214E-01
   0.262566E-01   0.178344E-01   0.380182E-02  -0.144755E-01  -0.354186E-01
  -0.573137E-01  -0.783152E-01  -0.964652E-01  -0.109820E+00  -0.116725E+00
  -0.116197E+00  -0.108307E+00  -0.944171E-01  -0.771301E-01  -0.598910E-01
  -0.462842E-01  -0.391758E-01  -0.399278E-01  -0.479223E-01  -0.605690E-01
  -0.738437E-01  -0.832580E-01  -0.850211E-01  -0.770841E-01  -0.597707E-01
  -0.357947E-01  -0.963120E-02   0.136131E-01   0.295403E-01   0.356502E-01
   0.320514E-01   0.214877E-01   0.865977E-02   0.995499E-01   0.105899E+00
   0.995499E-01   0.817219E-01   0.557932E-01   0.265477E-01  -0.869085E-03
  -0.220213E-01  -0.340280E-01  -0.360011E-01  -0.290115E-01  -0.156460E-01
   0.686338E-03   0.164974E-01   0.288307E-01   0.356263E-01   0.358205E-01
   0.292414E-01   0.164085E-01  -0.165443E-02  -0.235332E-01  -0.474617E-01
  -0.713467E-01  -0.928618E-01  -0.109679E+00  -0.119846E+00  -0.122243E+00
  -0.116986E+00  -0.105634E+00  -0.910528E-01  -0.769225E-01  -0.669351E-01
  -0.638778E-01  -0.688381E-01  -0.807746E-01  -0.966163E-01  -0.111914E+00
  -0.121919E+00  -0.122818E+00  -0.112800E+00  -0.926602E-01  -0.657299E-01
  -0.371402E-01  -0.125717E-01   0.318512E-02   0.748413E-02   0.551993E-03
  -0.145128E-01  -0.324828E-01   0.680334E-01   0.727267E-01   0.680334E-01
   0.548978E-01   0.359351E-01   0.148342E-01  -0.446188E-02  -0.185928E-01
  -0.254313E-01  -0.244081E-01  -0.164689E-01  -0.371737E-02   0.111220E-01
   0.252656E-01   0.363181E-01   0.425325E-01   0.428789E-01   0.369848E-01
   0.250332E-01   0.769268E-02  -0.138909E-01  -0.380718E-01  -0.627205E-01
  -0.853611E-01  -0.103477E+00  -0.114966E+00  -0.118660E+00  -0.114745E+00
  -0.104940E+00  -0.923087E-01  -0.806823E-01  -0.737956E-01  -0.743292E-01
  -0.831204E-01  -0.987802E-01  -0.117868E+00  -0.135632E+00  -0.147158E+00
  -0.148648E+00  -0.138490E+00  -0.117817E+00  -0.903702E-01  -0.616784E-01
  -0.377351E-01  -0.235043E-01  -0.216464E-01  -0.317984E-01  -0.506088E-01
  -0.725282E-01   0.435706E-01   0.462266E-01   0.435706E-01   0.362071E-01
   0.258000E-01   0.146655E-01   0.521945E-02  -0.571329E-03  -0.159520E-02
   0.223149E-02   0.100423E-01   0.202948E-01   0.311391E-01   0.407669E-01
   0.476563E-01   0.506818E-01   0.491120E-01   0.425614E-01   0.309663E-01
   0.146289E-01  -0.567755E-02  -0.286000E-01  -0.521829E-01  -0.740123E-01
  -0.915627E-01  -0.102708E+00  -0.106280E+00  -0.102520E+00  -0.932364E-01
  -0.815915E-01  -0.714776E-01  -0.666176E-01  -0.695942E-01  -0.810736E-01
  -0.994601E-01  -0.121123E+00  -0.141183E+00  -0.154695E+00  -0.157925E+00
  -0.149402E+00  -0.130425E+00  -0.104882E+00  -0.783891E-01  -0.569398E-01
  -0.454224E-01  -0.463692E-01  -0.592764E-01  -0.806757E-01  -0.104948E+00
   0.303953E-01   0.307869E-01   0.303953E-01   0.294414E-01   0.285135E-01
   0.283689E-01   0.296790E-01   0.328010E-01   0.376514E-01   0.437142E-01
   0.501722E-01   0.561061E-01   0.606860E-01   0.632891E-01   0.635132E-01
   0.611007E-01   0.558312E-01   0.474552E-01   0.357285E-01   0.205637E-01
   0.225816E-02  -0.182908E-01  -0.394915E-01  -0.591742E-01  -0.749452E-01
  -0.847280E-01  -0.873574E-01  -0.830529E-01  -0.735977E-01  -0.621166E-01
  -0.524542E-01  -0.482725E-01  -0.520898E-01  -0.645227E-01  -0.839641E-01
  -0.106826E+00  -0.128328E+00  -0.143660E+00  -0.149223E+00  -0.143628E+00
  -0.128161E+00  -0.106579E+00  -0.842491E-01  -0.668433E-01  -0.589171E-01
  -0.627364E-01  -0.776631E-01  -0.100263E+00  -0.125116E+00   0.290415E-01
   0.271226E-01   0.290415E-01   0.346201E-01   0.433264E-01   0.542912E-01
   0.663593E-01   0.781949E-01   0.884474E-01   0.959553E-01   0.999425E-01
   0.100150E+00   0.968500E-01   0.907280E-01   0.826468E-01   0.733667E-01
   0.633074E-01   0.524417E-01   0.403720E-01   0.265824E-01   0.107954E-01
  -0.668756E-02  -0.247931E-01  -0.417309E-01  -0.553265E-01  -0.635696E-01
  -0.652378E-01  -0.604057E-01  -0.506636E-01  -0.389340E-01  -0.288865E-01
  -0.240710E-01  -0.269872E-01  -0.383475E-01  -0.567573E-01  -0.789358E-01
  -0.100456E+00  -0.116834E+00  -0.124691E+00  -0.122681E+00  -0.111912E+00
  -0.957467E-01  -0.789911E-01  -0.666929E-01  -0.628406E-01  -0.693132E-01
  -0.853541E-01  -0.107713E+00  -0.131417E+00   0.361191E-01   0.320294E-01
   0.361191E-01   0.478270E-01   0.655446E-01   0.868388E-01   0.108796E+00
   0.128450E+00   0.143228E+00   0.151353E+00   0.152101E+00   0.145876E+00
   0.134060E+00   0.118660E+00   0.101828E+00   0.853772E-01   0.703965E-01
   0.570959E-01   0.449101E-01   0.328454E-01   0.199664E-01   0.587376E-02
  -0.898271E-02  -0.232724E-01  -0.350696E-01  -0.423945E-01  -0.438610E-01
  -0.392360E-01  -0.297245E-01  -0.178620E-01  -0.700666E-02  -0.541254E-03
  -0.992914E-03  -0.931544E-02  -0.245506E-01  -0.439872E-01  -0.638033E-01
  -0.800349E-01  -0.896203E-01  -0.912341E-01  -0.856753E-01  -0.756906E-01
  -0.652686E-01  -0.585833E-01  -0.588697E-01  -0.675303E-01  -0.837155E-01
  -0.104490E+00  -0.125542E+00   0.452523E-01   0.393012E-01   0.452523E-01
   0.622072E-01   0.876120E-01   0.117659E+00   0.147894E+00   0.173920E+00
   0.192107E+00   0.200151E+00   0.197410E+00   0.184914E+00   0.165073E+00
   0.141116E+00   0.116387E+00   0.936635E-01   0.746407E-01   0.597145E-01
   0.481089E-01   0.383067E-01   0.286617E-01   0.180183E-01   0.615459E-02
  -0.608179E-02  -0.169959E-01  -0.245661E-01  -0.271155E-01  -0.239326E-01
  -0.156463E-01  -0.422821E-02   0.740505E-02   0.160920E-01   0.192420E-01
   0.155357E-01   0.530337E-02  -0.953850E-02  -0.259885E-01  -0.407693E-01
  -0.512229E-01  -0.560403E-01  -0.556171E-01  -0.519305E-01  -0.479671E-01
  -0.468583E-01  -0.509651E-01  -0.611673E-01  -0.765567E-01  -0.946194E-01
  -0.111856E+00   0.489589E-01   0.415935E-01   0.489589E-01   0.698931E-01
   0.101103E+00   0.137708E+00   0.174052E+00   0.204637E+00   0.225021E+00
   0.232528E+00   0.226619E+00   0.208872E+00   0.182561E+00   0.151930E+00
   0.121303E+00   0.942361E-01   0.728865E-01   0.577439E-01   0.477699E-01
   0.409020E-01   0.347785E-01   0.274909E-01   0.181580E-01   0.717024E-02
  -0.395778E-02  -0.130810E-01  -0.181162E-01  -0.177305E-01  -0.118252E-01
  -0.166762E-02   0.103695E-01   0.213916E-01   0.287236E-01   0.305954E-01
   0.265767E-01   0.176349E-01   0.580376E-02  -0.643783E-02  -0.168939E-01
  -0.242708E-01  -0.285083E-01  -0.307284E-01  -0.328216E-01  -0.367990E-01
  -0.441053E-01  -0.551003E-01  -0.688624E-01  -0.833743E-01  -0.960364E-01
   0.409564E-01   0.327178E-01   0.409564E-01   0.643400E-01   0.990983E-01
   0.139662E+00   0.179609E+00   0.212745E+00   0.234139E+00   0.240913E+00
   0.232655E+00   0.211362E+00   0.180940E+00   0.146351E+00   0.112602E+00
   0.837708E-01   0.622886E-01   0.486313E-01   0.414647E-01   0.382031E-01
   0.358249E-01   0.317371E-01   0.244675E-01   0.140137E-01   0.177057E-02
  -0.992922E-02  -0.185243E-01  -0.219818E-01  -0.193927E-01  -0.112459E-01
   0.685652E-03   0.138019E-01   0.253378E-01   0.330376E-01   0.356547E-01
   0.331454E-01   0.265220E-01   0.174291E-01   0.758839E-02  -0.171431E-02
  -0.994432E-02  -0.173511E-01  -0.247252E-01  -0.329736E-01  -0.426626E-01
  -0.536836E-01  -0.651564E-01  -0.756038E-01  -0.833461E-01   0.182275E-01
   0.970261E-02   0.182275E-01   0.424046E-01   0.782811E-01   0.120028E+00
   0.160942E+00   0.194585E+00   0.215880E+00   0.221934E+00   0.212461E+00
   0.189715E+00   0.157943E+00   0.122480E+00   0.886655E-01   0.608072E-01
   0.414148E-01   0.308581E-01   0.275138E-01   0.283529E-01   0.298152E-01
   0.287540E-01   0.232213E-01   0.129074E-01  -0.859644E-03  -0.155360E-01
  -0.280787E-01  -0.357613E-01  -0.368745E-01  -0.311364E-01  -0.197236E-01
  -0.494006E-02   0.103679E-01   0.234762E-01   0.323498E-01   0.359729E-01
   0.343834E-01   0.284418E-01   0.194371E-01   0.866968E-02  -0.285908E-02
  -0.145698E-01  -0.262314E-01  -0.377495E-01  -0.489209E-01  -0.592642E-01
  -0.680009E-01  -0.742061E-01  -0.770792E-01  -0.177790E-01  -0.260054E-01
  -0.177790E-01   0.554389E-02   0.401284E-01   0.803214E-01   0.119625E+00
   0.151816E+00   0.172005E+00   0.177452E+00   0.167979E+00   0.145905E+00
   0.115507E+00   0.821210E-01   0.510625E-01   0.265846E-01   0.110988E-01
   0.481727E-02   0.588701E-02   0.109761E-01   0.161665E-01   0.179387E-01
   0.140161E-01   0.387378E-02  -0.111979E-01  -0.284723E-01  -0.444977E-01
  -0.559529E-01  -0.604325E-01  -0.569755E-01  -0.462268E-01  -0.302191E-01
  -0.118608E-01   0.572043E-02   0.198054E-01   0.285380E-01   0.311231E-01
   0.277652E-01   0.194134E-01   0.742050E-02  -0.677399E-02  -0.218560E-01
  -0.367186E-01  -0.504383E-01  -0.622092E-01  -0.713032E-01  -0.771041E-01
  -0.792205E-01  -0.776364E-01  -0.612048E-01  -0.685936E-01  -0.612048E-01
  -0.402532E-01  -0.917653E-02   0.269526E-01   0.622958E-01   0.912534E-01
   0.109426E+00   0.114365E+00   0.105958E+00   0.863886E-01   0.596550E-01
   0.307411E-01   0.460854E-02  -0.147917E-01  -0.252754E-01  -0.267897E-01
  -0.213059E-01  -0.122691E-01  -0.373256E-02   0.621877E-03  -0.165117E-02
  -0.112076E-01  -0.267951E-01  -0.455834E-01  -0.638525E-01  -0.778622E-01
  -0.846933E-01  -0.828658E-01  -0.726051E-01  -0.557203E-01  -0.351545E-01
  -0.143378E-01   0.348935E-02   0.158325E-01   0.212743E-01   0.195490E-01
   0.113937E-01  -0.174072E-02  -0.180231E-01  -0.355378E-01  -0.524976E-01
  -0.673711E-01  -0.789514E-01  -0.864065E-01  -0.893346E-01  -0.878291E-01
  -0.825210E-01  -0.103131E+00  -0.109226E+00  -0.103131E+00  -0.858340E-01
  -0.601378E-01  -0.301929E-01  -0.800122E-03   0.234056E-01   0.387548E-01
   0.431833E-01   0.365901E-01   0.208341E-01  -0.644918E-03  -0.235197E-01
  -0.434529E-01  -0.569821E-01  -0.622235E-01  -0.592358E-01  -0.499599E-01
  -0.377389E-01  -0.265242E-01  -0.199471E-01  -0.204700E-01  -0.288138E-01
  -0.437920E-01  -0.625864E-01  -0.813916E-01  -0.962695E-01  -0.104013E+00
  -0.102821E+00  -0.926362E-01  -0.751024E-01  -0.531632E-01  -0.304287E-01
  -0.104652E-01   0.383327E-02   0.106725E-01   0.952661E-02   0.105957E-02
  -0.131387E-01  -0.309111E-01  -0.499012E-01  -0.678671E-01  -0.829150E-01
  -0.936532E-01  -0.992859E-01  -0.996620E-01  -0.952829E-01  -0.872556E-01
  -0.133873E+00  -0.138331E+00  -0.133873E+00  -0.121196E+00  -0.102292E+00
  -0.801319E-01  -0.582009E-01  -0.399232E-01  -0.280756E-01  -0.242841E-01
  -0.287047E-01  -0.399655E-01  -0.554054E-01  -0.715850E-01  -0.849831E-01
  -0.927412E-01  -0.932918E-01  -0.867242E-01  -0.747866E-01  -0.605107E-01
  -0.475284E-01  -0.392336E-01  -0.379815E-01  -0.445159E-01  -0.577634E-01
  -0.750459E-01  -0.926624E-01  -0.106702E+00  -0.113895E+00  -0.112312E+00
  -0.101750E+00  -0.837391E-01  -0.611830E-01  -0.377445E-01  -0.171176E-01
  -0.235713E-02   0.460492E-02   0.318178E-02  -0.591413E-02  -0.209328E-01
  -0.394773E-01  -0.589279E-01  -0.768239E-01  -0.911555E-01  -0.100553E+00
  -0.104380E+00  -0.102750E+00  -0.964726E-01  -0.869375E-01  -0.145578E+00
  -0.148189E+00  -0.145578E+00  -0.138114E+00  -0.126866E+00  -0.113473E+00
  -0.999417E-01  -0.883464E-01  -0.804895E-01  -0.775495E-01  -0.798008E-01
  -0.864782E-01  -0.958464E-01  -0.105495E+00  -0.112824E+00  -0.115619E+00
  -0.112602E+00  -0.103796E+00  -0.906107E-01  -0.755960E-01  -0.618975E-01
  -0.525370E-01  -0.496809E-01  -0.540805E-01  -0.648282E-01  -0.795006E-01
  -0.946610E-01  -0.106609E+00  -0.112194E+00  -0.109514E+00  -0.983184E-01
  -0.800570E-01  -0.575509E-01  -0.343976E-01  -0.142450E-01  -0.105775E-03
   0.614745E-02   0.402158E-02  -0.564103E-02  -0.209416E-01  -0.393483E-01
  -0.581612E-01  -0.749267E-01  -0.877451E-01  -0.954472E-01  -0.976511E-01
  -0.947218E-01  -0.876605E-01  -0.779440E-01  -0.134403E+00  -0.135101E+00
  -0.134403E+00  -0.132337E+00  -0.129012E+00  -0.124692E+00  -0.119856E+00
  -0.115203E+00  -0.111561E+00  -0.109688E+00  -0.110032E+00  -0.112500E+00
  -0.116349E+00  -0.120243E+00  -0.122517E+00  -0.121581E+00  -0.116386E+00
  -0.106801E+00  -0.937934E-01  -0.793237E-01  -0.659612E-01  -0.562909E-01
  -0.522609E-01  -0.546386E-01  -0.627283E-01  -0.744382E-01  -0.866957E-01
  -0.961188E-01  -0.997823E-01  -0.958911E-01  -0.842001E-01  -0.660796E-01
  -0.442217E-01  -0.220647E-01  -0.308288E-02   0.989428E-02   0.151822E-01
   0.124703E-01   0.275724E-02  -0.119563E-01  -0.291232E-01  -0.461369E-01
  -0.607497E-01  -0.713579E-01  -0.771299E-01  -0.779960E-01  -0.745393E-01
  -0.678317E-01  -0.592507E-01  -0.101626E+00  -0.100490E+00  -0.101626E+00
  -0.104733E+00  -0.108998E+00  -0.113363E+00  -0.116852E+00  -0.118866E+00
  -0.119327E+00  -0.118638E+00  -0.117457E+00  -0.116375E+00  -0.115624E+00
  -0.114898E+00  -0.113402E+00  -0.110096E+00  -0.104082E+00  -0.950133E-01
  -0.833657E-01  -0.704878E-01  -0.583668E-01  -0.491631E-01  -0.446298E-01
  -0.455789E-01  -0.515553E-01  -0.608253E-01  -0.707025E-01  -0.781409E-01
  -0.804493E-01  -0.759433E-01  -0.643697E-01  -0.469937E-01  -0.263325E-01
  -0.560550E-02   0.119567E-01   0.237743E-01   0.283996E-01   0.257202E-01
   0.168629E-01   0.385221E-02  -0.108706E-01  -0.249420E-01  -0.364754E-01
  -0.442957E-01  -0.479944E-01  -0.478354E-01  -0.445711E-01  -0.392323E-01
  -0.329434E-01  -0.533930E-01  -0.506347E-01  -0.533930E-01  -0.610701E-01
  -0.720332E-01  -0.840484E-01  -0.948572E-01  -0.102727E+00  -0.106814E+00
  -0.107248E+00  -0.104919E+00  -0.101067E+00  -0.968000E-01  -0.927236E-01
  -0.887794E-01  -0.843599E-01  -0.786427E-01  -0.710273E-01  -0.615160E-01
  -0.508978E-01  -0.406560E-01  -0.326093E-01  -0.283843E-01  -0.288795E-01
  -0.338880E-01  -0.420075E-01  -0.508838E-01  -0.577361E-01  -0.600302E-01
  -0.561192E-01  -0.456787E-01  -0.298190E-01  -0.108463E-01   0.826246E-02
   0.245292E-01   0.356175E-01   0.402913E-01   0.385890E-01   0.316937E-01
   0.215611E-01   0.104192E-01   0.278256E-03  -0.743375E-02  -0.120415E-01
  -0.135919E-01  -0.126706E-01  -0.101450E-01  -0.691844E-02  -0.375817E-02
   0.842154E-03   0.490051E-02   0.842150E-03  -0.104936E-01  -0.268025E-01
  -0.448960E-01  -0.614833E-01  -0.739369E-01  -0.808320E-01  -0.821260E-01
  -0.789508E-01  -0.731075E-01  -0.664368E-01  -0.602648E-01  -0.550904E-01
  -0.505965E-01  -0.459557E-01  -0.403115E-01  -0.332571E-01  -0.251398E-01
  -0.170802E-01  -0.106894E-01  -0.756859E-02  -0.875049E-02  -0.142637E-01
  -0.229683E-01  -0.327302E-01  -0.408985E-01  -0.449582E-01  -0.431776E-01
  -0.350681E-01  -0.215279E-01  -0.463174E-02   0.128716E-01   0.282143E-01
   0.392393E-01   0.448425E-01   0.451241E-01   0.412323E-01   0.349664E-01
   0.282652E-01   0.227284E-01   0.192917E-01   0.181238E-01   0.187408E-01
   0.202733E-01   0.217872E-01   0.225557E-01   0.222090E-01   0.507178E-01
   0.556807E-01   0.507178E-01   0.368445E-01   0.168526E-01  -0.538337E-02
  -0.258437E-01  -0.412899E-01  -0.499304E-01  -0.516632E-01  -0.478555E-01
  -0.407588E-01  -0.327549E-01  -0.256677E-01  -0.203418E-01  -0.165918E-01
  -0.135093E-01  -0.999688E-02  -0.533504E-02   0.417363E-03   0.632740E-02
   0.108317E-01   0.122412E-01   0.934262E-02   0.189846E-02  -0.912181E-02
  -0.216650E-01  -0.330478E-01  -0.406155E-01  -0.424175E-01  -0.377072E-01
  -0.271249E-01  -0.125168E-01   0.355198E-02   0.184470E-01   0.300931E-01
   0.374131E-01   0.404687E-01   0.402881E-01   0.384533E-01   0.365834E-01
   0.358690E-01   0.367848E-01   0.390456E-01   0.417915E-01   0.439251E-01
   0.444808E-01   0.429131E-01   0.392217E-01   0.875366E-01   0.929795E-01
   0.875366E-01   0.723286E-01   0.504362E-01   0.261319E-01   0.383974E-02
  -0.128914E-01  -0.221274E-01  -0.238182E-01  -0.195529E-01  -0.119065E-01
  -0.359590E-02   0.329534E-02   0.779871E-02   0.101285E-01   0.113483E-01
   0.127762E-01   0.153412E-01   0.191164E-01   0.231822E-01   0.258681E-01
   0.252919E-01   0.200212E-01   0.964165E-02  -0.495624E-02  -0.216689E-01
  -0.376349E-01  -0.499232E-01  -0.562579E-01  -0.555702E-01  -0.482254E-01
  -0.358689E-01  -0.209466E-01  -0.604942E-02   0.672845E-02   0.162380E-01
   0.224194E-01   0.261254E-01   0.287014E-01   0.314670E-01   0.352620E-01
   0.401869E-01   0.456026E-01   0.503670E-01   0.532196E-01   0.531828E-01
   0.498560E-01   0.435186E-01   0.106292E+00   0.111812E+00   0.106292E+00
   0.908931E-01   0.687913E-01   0.443788E-01   0.221727E-01   0.574569E-02
  -0.303624E-02  -0.427594E-02   0.235289E-03   0.772520E-02   0.153417E-01
   0.209694E-01   0.237248E-01   0.240024E-01   0.230919E-01   0.225170E-01
   0.233309E-01   0.256081E-01   0.283009E-01   0.295100E-01   0.270816E-01
   0.193399E-01   0.572202E-02  -0.128911E-01  -0.342545E-01  -0.552362E-01
  -0.725536E-01  -0.835586E-01  -0.868480E-01  -0.825343E-01  -0.721116E-01
  -0.579764E-01  -0.427547E-01  -0.286371E-01  -0.169095E-01  -0.779625E-02
  -0.631909E-03   0.571779E-02   0.123383E-01   0.198190E-01   0.280111E-01
   0.360516E-01   0.426285E-01   0.463879E-01   0.463474E-01   0.421865E-01
   0.343314E-01   0.106630E+00   0.111889E+00   0.106630E+00   0.919868E-01
   0.710699E-01   0.481509E-01   0.275741E-01   0.126939E-01   0.513372E-02
   0.455887E-02   0.899998E-02   0.156013E-01   0.215488E-01   0.248889E-01
   0.249986E-01   0.225798E-01   0.192103E-01   0.166173E-01   0.159247E-01
   0.171266E-01   0.189618E-01   0.192343E-01   0.154808E-01   0.577697E-02
  -0.105691E-01  -0.326541E-01  -0.580627E-01  -0.833784E-01  -0.104975E+00
  -0.119863E+00  -0.126355E+00  -0.124371E+00  -0.115317E+00  -0.101597E+00
  -0.859199E-01  -0.706038E-01  -0.570862E-01  -0.457481E-01  -0.360793E-01
  -0.270952E-01  -0.178529E-01  -0.789386E-02   0.252047E-02   0.124417E-01
   0.205044E-01   0.253328E-01   0.259450E-01   0.220287E-01   0.140113E-01
   0.925400E-01   0.973122E-01   0.925401E-01   0.792936E-01   0.604913E-01
   0.401101E-01   0.221291E-01   0.951310E-02   0.352474E-02   0.355166E-02
   0.747574E-02   0.124496E-01   0.158273E-01   0.159574E-01   0.125999E-01
   0.685153E-02   0.623712E-03  -0.414488E-02  -0.627618E-02  -0.588097E-02
  -0.445195E-02  -0.448548E-02  -0.874418E-02  -0.193850E-01  -0.372195E-01
  -0.613331E-01  -0.891796E-01  -0.117128E+00  -0.141304E+00  -0.158486E+00
  -0.166808E+00  -0.166085E+00  -0.157697E+00  -0.144086E+00  -0.128041E+00
  -0.111983E+00  -0.974601E-01  -0.849554E-01  -0.740496E-01  -0.638316E-01
  -0.534097E-01  -0.423495E-01  -0.309045E-01  -0.199858E-01  -0.109039E-01
  -0.498391E-02  -0.319033E-02  -0.587935E-02  -0.127458E-01   0.709705E-01
   0.751595E-01   0.709705E-01   0.593832E-01   0.430577E-01   0.255817E-01
   0.104698E-01   0.214842E-03  -0.432837E-02  -0.405449E-02  -0.119452E-02
   0.147737E-02   0.156044E-02  -0.222241E-02  -0.967252E-02  -0.192638E-01
  -0.287344E-01  -0.359247E-01  -0.395881E-01  -0.399110E-01  -0.385711E-01
  -0.383064E-01  -0.421215E-01  -0.523679E-01  -0.699760E-01  -0.940678E-01
  -0.122066E+00  -0.150270E+00  -0.174722E+00  -0.192137E+00  -0.200611E+00
  -0.199955E+00  -0.191564E+00  -0.177905E+00  -0.161792E+00  -0.145672E+00
  -0.131106E+00  -0.118597E+00  -0.107741E+00  -0.976373E-01  -0.873865E-01
  -0.765130E-01  -0.651871E-01  -0.541965E-01  -0.447077E-01  -0.379202E-01
  -0.347385E-01  -0.355704E-01  -0.402993E-01   0.498130E-01   0.534608E-01
   0.498130E-01   0.397558E-01   0.256829E-01   0.107854E-01  -0.188575E-02
  -0.102948E-01  -0.139660E-01  -0.140355E-01  -0.128036E-01  -0.129345E-01
  -0.165634E-01  -0.245935E-01  -0.364060E-01  -0.500734E-01  -0.630056E-01
  -0.728233E-01  -0.781800E-01  -0.792704E-01  -0.778601E-01  -0.768200E-01
  -0.793000E-01  -0.877885E-01  -0.103337E+00  -0.125175E+00  -0.150837E+00
  -0.176736E+00  -0.199046E+00  -0.214611E+00  -0.221641E+00  -0.220026E+00
  -0.211184E+00  -0.197550E+00  -0.181858E+00  -0.166445E+00  -0.152769E+00
  -0.141253E+00  -0.131451E+00  -0.122449E+00  -0.113338E+00  -0.103605E+00
  -0.933253E-01  -0.831288E-01  -0.739767E-01  -0.668638E-01  -0.625577E-01
  -0.614614E-01  -0.636310E-01   0.358775E-01   0.391481E-01   0.358775E-01
   0.268743E-01   0.143136E-01   0.106441E-02  -0.101913E-01  -0.177707E-01
  -0.214759E-01  -0.226020E-01  -0.234669E-01  -0.266143E-01  -0.339460E-01
  -0.460599E-01  -0.620078E-01  -0.795511E-01  -0.958389E-01  -0.108296E+00
  -0.115445E+00  -0.117403E+00  -0.115899E+00  -0.113798E+00  -0.114273E+00
  -0.119876E+00  -0.131779E+00  -0.149401E+00  -0.170535E+00  -0.191913E+00
  -0.210052E+00  -0.222113E+00  -0.226553E+00  -0.223388E+00  -0.214029E+00
  -0.200772E+00  -0.186121E+00  -0.172149E+00  -0.160077E+00  -0.150165E+00
  -0.141905E+00  -0.134403E+00  -0.126813E+00  -0.118664E+00  -0.110003E+00
  -0.101319E+00  -0.933399E-01  -0.867743E-01  -0.821374E-01  -0.797029E-01
  -0.795920E-01   0.333913E-01   0.365367E-01   0.333913E-01   0.247180E-01
   0.125640E-01  -0.384845E-03  -0.116477E-01  -0.197202E-01  -0.245264E-01
  -0.274050E-01  -0.306349E-01  -0.366493E-01  -0.471905E-01  -0.626744E-01
  -0.819716E-01  -0.102676E+00  -0.121787E+00  -0.136584E+00  -0.145444E+00
  -0.148326E+00  -0.146791E+00  -0.143553E+00  -0.141678E+00  -0.143705E+00
  -0.150913E+00  -0.162982E+00  -0.178100E+00  -0.193498E+00  -0.206215E+00
  -0.213884E+00  -0.215292E+00  -0.210588E+00  -0.201097E+00  -0.188839E+00
  -0.175916E+00  -0.163975E+00  -0.153880E+00  -0.145680E+00  -0.138828E+00
  -0.132548E+00  -0.126199E+00  -0.119510E+00  -0.112623E+00  -0.105965E+00
  -0.100025E+00  -0.951475E-01  -0.914499E-01  -0.888924E-01  -0.874716E-01
   0.433564E-01   0.466685E-01   0.433564E-01   0.341776E-01   0.211677E-01
   0.700458E-02  -0.582288E-02  -0.157761E-01  -0.227152E-01  -0.278921E-01
  -0.334897E-01  -0.418547E-01  -0.546688E-01  -0.723212E-01  -0.936840E-01
  -0.116362E+00  -0.137341E+00  -0.153838E+00  -0.164090E+00  -0.167834E+00
  -0.166359E+00  -0.162091E+00  -0.157874E+00  -0.156150E+00  -0.158294E+00
  -0.164288E+00  -0.172819E+00  -0.181742E+00  -0.188751E+00  -0.192035E+00
  -0.190746E+00  -0.185120E+00  -0.176292E+00  -0.165847E+00  -0.155323E+00
  -0.145793E+00  -0.137676E+00  -0.130797E+00  -0.124646E+00  -0.118714E+00
  -0.112754E+00  -0.106898E+00  -0.101559E+00  -0.972105E-01  -0.941243E-01
  -0.922084E-01  -0.910256E-01  -0.900046E-01  -0.887744E-01   0.638010E-01
   0.675581E-01   0.638010E-01   0.533239E-01   0.382694E-01   0.214858E-01
   0.568155E-02  -0.735743E-02  -0.172448E-01  -0.250200E-01  -0.327193E-01
  -0.426340E-01  -0.564897E-01  -0.748085E-01  -0.966500E-01  -0.119811E+00
  -0.141415E+00  -0.158709E+00  -0.169818E+00  -0.174230E+00  -0.172881E+00
  -0.167816E+00  -0.161559E+00  -0.156392E+00  -0.153756E+00  -0.153957E+00
  -0.156231E+00  -0.159123E+00  -0.161035E+00  -0.160742E+00  -0.157730E+00
  -0.152252E+00  -0.145127E+00  -0.137367E+00  -0.129802E+00  -0.122826E+00
  -0.116367E+00  -0.110054E+00  -0.103521E+00  -0.966875E-01  -0.899162E-01
  -0.839509E-01  -0.796622E-01  -0.776896E-01  -0.781273E-01  -0.803895E-01
  -0.833388E-01  -0.856588E-01  -0.863584E-01   0.907022E-01   0.951177E-01
   0.907023E-01   0.783211E-01   0.603230E-01   0.398746E-01   0.200781E-01
   0.314111E-02  -0.101563E-01  -0.205419E-01  -0.298696E-01  -0.404054E-01
  -0.540100E-01  -0.714726E-01  -0.921978E-01  -0.114329E+00  -0.135258E+00
  -0.152354E+00  -0.163676E+00  -0.168461E+00  -0.167258E+00  -0.161676E+00
  -0.153866E+00  -0.145902E+00  -0.139263E+00  -0.134567E+00  -0.131599E+00
  -0.129598E+00  -0.127657E+00  -0.125100E+00  -0.121684E+00  -0.117587E+00
  -0.113207E+00  -0.108875E+00  -0.104625E+00  -0.100123E+00  -0.948028E-01
  -0.881554E-01  -0.800634E-01  -0.710343E-01  -0.622132E-01  -0.551378E-01
  -0.512893E-01  -0.515828E-01  -0.559773E-01  -0.633621E-01  -0.717939E-01
  -0.790419E-01  -0.832847E-01   0.119195E+00   0.124379E+00   0.119195E+00
   0.104603E+00   0.832175E-01   0.586119E-01   0.343868E-01   0.132737E-01
  -0.346876E-02  -0.162029E-01  -0.265849E-01  -0.368801E-01  -0.491439E-01
  -0.645187E-01  -0.828524E-01  -0.102735E+00  -0.121913E+00  -0.137947E+00
  -0.148875E+00  -0.153712E+00  -0.152627E+00  -0.146790E+00  -0.137963E+00
  -0.127992E+00  -0.118372E+00  -0.109997E+00  -0.103159E+00  -0.977270E-01
  -0.934190E-01  -0.900244E-01  -0.874881E-01  -0.858317E-01  -0.849645E-01
  -0.844908E-01  -0.836314E-01  -0.813361E-01  -0.765853E-01  -0.687971E-01
  -0.581920E-01  -0.459625E-01  -0.341417E-01  -0.251621E-01  -0.212056E-01
  -0.235316E-01  -0.320033E-01  -0.449863E-01  -0.596903E-01  -0.728852E-01
  -0.817968E-01   0.144680E+00   0.150615E+00   0.144680E+00   0.127930E+00
   0.103254E+00   0.746466E-01   0.462203E-01   0.212402E-01   0.144858E-02
  -0.131541E-01  -0.240354E-01  -0.334747E-01  -0.437408E-01  -0.563494E-01
  -0.716134E-01  -0.885905E-01  -0.105411E+00  -0.119852E+00  -0.129972E+00
  -0.134603E+00  -0.133581E+00  -0.127678E+00  -0.118298E+00  -0.107073E+00
  -0.954915E-01  -0.846775E-01  -0.753464E-01  -0.678989E-01  -0.625645E-01
  -0.594929E-01  -0.587325E-01  -0.601001E-01  -0.630091E-01  -0.663677E-01
  -0.686443E-01  -0.681475E-01  -0.634811E-01  -0.540510E-01  -0.404542E-01
  -0.245840E-01  -0.936027E-02   0.189683E-02   0.630717E-02   0.225490E-02
  -0.100556E-01  -0.285056E-01  -0.494973E-01  -0.688272E-01  -0.827672E-01
   0.163555E+00   0.170100E+00   0.163555E+00   0.145056E+00   0.117725E+00
   0.859083E-01   0.541485E-01   0.261592E-01   0.408768E-02  -0.117626E-01
  -0.227042E-01  -0.310347E-01  -0.392096E-01  -0.490690E-01  -0.613291E-01
  -0.754559E-01  -0.899172E-01  -0.102695E+00  -0.111883E+00  -0.116182E+00
  -0.115168E+00  -0.109298E+00  -0.996882E-01  -0.877927E-01  -0.750891E-01
  -0.628725E-01  -0.521796E-01  -0.438104E-01  -0.383700E-01  -0.362560E-01
  -0.375552E-01  -0.418753E-01  -0.481948E-01  -0.548372E-01  -0.596571E-01
  -0.604567E-01  -0.555632E-01  -0.444142E-01  -0.279604E-01  -0.871413E-02
   0.963855E-02   0.230180E-01   0.279490E-01   0.225115E-01   0.696382E-02
  -0.161687E-01  -0.426056E-01  -0.673148E-01  -0.857471E-01   0.173502E+00
   0.180410E+00   0.173502E+00   0.153961E+00   0.125051E+00   0.913365E-01
   0.576259E-01   0.279133E-01   0.460191E-02  -0.118111E-01  -0.225377E-01
  -0.298857E-01  -0.364326E-01  -0.442323E-01  -0.542699E-01  -0.662878E-01
  -0.789853E-01  -0.904898E-01  -0.989278E-01  -0.102922E+00  -0.101884E+00
  -0.960652E-01  -0.863958E-01  -0.742122E-01  -0.609834E-01  -0.481131E-01
  -0.368425E-01  -0.282220E-01  -0.230858E-01  -0.219707E-01  -0.249612E-01
  -0.314996E-01  -0.402534E-01  -0.491450E-01  -0.556201E-01  -0.571563E-01
  -0.519203E-01  -0.394028E-01  -0.208250E-01   0.855616E-03   0.214165E-01
   0.362566E-01   0.415011E-01   0.350357E-01   0.171729E-01  -0.926628E-02
  -0.395198E-01  -0.679782E-01  -0.895245E-01   0.173426E+00   0.180387E+00
   0.173426E+00   0.153734E+00   0.124597E+00   0.906146E-01   0.566458E-01
   0.267436E-01   0.337243E-02  -0.129171E-01  -0.233030E-01  -0.300882E-01
  -0.358794E-01  -0.427931E-01  -0.519012E-01  -0.630409E-01  -0.749963E-01
  -0.859518E-01  -0.940512E-01  -0.978917E-01  -0.968274E-01  -0.910340E-01
  -0.813717E-01  -0.691345E-01  -0.557903E-01  -0.427864E-01  -0.314426E-01
  -0.229013E-01  -0.180755E-01  -0.175400E-01  -0.213576E-01  -0.288844E-01
  -0.386482E-01  -0.484046E-01  -0.554410E-01  -0.571229E-01  -0.515813E-01
  -0.383624E-01  -0.188295E-01   0.385475E-02   0.252396E-01   0.405185E-01
   0.456765E-01   0.385559E-01   0.195327E-01  -0.841161E-02  -0.402879E-01
  -0.702350E-01  -0.929067E-01   0.163267E+00   0.169955E+00   0.163267E+00
   0.144356E+00   0.116401E+00   0.838475E-01   0.513706E-01   0.228474E-01
   0.596950E-03  -0.149250E-01  -0.249308E-01  -0.316988E-01  -0.377637E-01
  -0.451402E-01  -0.547891E-01  -0.664475E-01  -0.788257E-01  -0.900694E-01
  -0.983208E-01  -0.102208E+00  -0.101136E+00  -0.953413E-01  -0.857368E-01
  -0.736500E-01  -0.605545E-01  -0.478717E-01  -0.368687E-01  -0.286174E-01
  -0.239573E-01  -0.234034E-01  -0.269880E-01  -0.340760E-01  -0.432468E-01
  -0.523445E-01  -0.587672E-01  -0.599929E-01  -0.542435E-01  -0.411146E-01
  -0.219643E-01   0.107560E-03   0.207610E-01   0.353299E-01   0.399434E-01
   0.325647E-01   0.136447E-01  -0.138210E-01  -0.448924E-01  -0.738124E-01
  -0.953753E-01   0.143854E+00   0.149981E+00   0.143854E+00   0.126548E+00
   0.101023E+00   0.713974E-01   0.419608E-01   0.162050E-01  -0.387883E-02
  -0.180600E-01  -0.276449E-01  -0.348689E-01  -0.421029E-01  -0.511122E-01
  -0.625710E-01  -0.759436E-01  -0.897284E-01  -0.101953E+00  -0.110750E+00
  -0.114836E+00  -0.113777E+00  -0.107998E+00  -0.985774E-01  -0.869448E-01
  -0.745779E-01  -0.627989E-01  -0.526876E-01  -0.450819E-01  -0.405950E-01
  -0.395824E-01  -0.420315E-01  -0.474035E-01  -0.545102E-01  -0.615271E-01
  -0.662206E-01  -0.663965E-01  -0.604911E-01  -0.481469E-01  -0.305801E-01
  -0.105778E-01   0.794823E-02   0.207947E-01   0.244980E-01   0.172911E-01
  -0.295768E-03  -0.253956E-01  -0.533807E-01  -0.789324E-01  -0.973295E-01
   0.116917E+00   0.122280E+00   0.116917E+00   0.101801E+00   0.795944E-01
   0.539699E-01   0.286922E-01   0.672391E-02  -0.103989E-01  -0.227615E-01
  -0.318062E-01  -0.397122E-01  -0.486224E-01  -0.599496E-01  -0.739585E-01
  -0.897232E-01  -0.105441E+00  -0.118977E+00  -0.128465E+00  -0.132773E+00
  -0.131727E+00  -0.126049E+00  -0.117078E+00  -0.106393E+00  -0.954646E-01
  -0.854375E-01  -0.770734E-01  -0.708172E-01  -0.669053E-01  -0.654283E-01
  -0.662981E-01  -0.691302E-01  -0.731099E-01  -0.769441E-01  -0.789840E-01
  -0.775504E-01  -0.714076E-01  -0.602557E-01  -0.450699E-01  -0.281328E-01
  -0.126808E-01  -0.220395E-02   0.441522E-03  -0.613386E-02  -0.213308E-01
  -0.425371E-01  -0.656554E-01  -0.860715E-01  -0.998128E-01   0.851887E-01
   0.896992E-01   0.851887E-01   0.725149E-01   0.540164E-01   0.328787E-01
   0.122879E-01  -0.537745E-02  -0.190860E-01  -0.292764E-01  -0.375450E-01
  -0.460118E-01  -0.565664E-01  -0.702286E-01  -0.868065E-01  -0.104942E+00
  -0.122505E+00  -0.137203E+00  -0.147203E+00  -0.151587E+00  -0.150519E+00
  -0.145100E+00  -0.136991E+00  -0.127948E+00  -0.119407E+00  -0.112262E+00
  -0.106835E+00  -0.103035E+00  -0.100583E+00  -0.991967E-01  -0.986595E-01
  -0.987571E-01  -0.991308E-01  -0.991506E-01  -0.979059E-01  -0.943728E-01
  -0.877388E-01  -0.777905E-01  -0.652175E-01  -0.516910E-01  -0.396292E-01
  -0.316650E-01  -0.299381E-01  -0.354139E-01  -0.474528E-01  -0.637971E-01
  -0.810283E-01  -0.954020E-01  -0.103841E+00   0.524086E-01   0.561086E-01
   0.524086E-01   0.420621E-01   0.271098E-01   0.102889E-01  -0.574815E-02
  -0.191643E-01  -0.293987E-01  -0.372222E-01  -0.443795E-01  -0.529389E-01
  -0.645573E-01  -0.798897E-01  -0.983224E-01  -0.118103E+00  -0.136820E+00
  -0.152066E+00  -0.162094E+00  -0.166253E+00  -0.165096E+00  -0.160144E+00
  -0.153406E+00  -0.146811E+00  -0.141733E+00  -0.138745E+00  -0.137639E+00
  -0.137675E+00  -0.137944E+00  -0.137690E+00  -0.136500E+00  -0.134303E+00
  -0.131211E+00  -0.127307E+00  -0.122496E+00  -0.116488E+00  -0.108962E+00
  -0.998334E-01  -0.895194E-01  -0.790668E-01  -0.700494E-01  -0.642192E-01
  -0.629929E-01  -0.669329E-01  -0.754080E-01  -0.865814E-01  -0.977817E-01
  -0.106184E+00  -0.109620E+00   0.230588E-01   0.261102E-01   0.230588E-01
   0.145807E-01   0.249486E-02  -0.107964E-01  -0.230417E-01  -0.328140E-01
  -0.399133E-01  -0.453692E-01  -0.510470E-01  -0.589835E-01  -0.706645E-01
  -0.864725E-01  -0.105480E+00  -0.125650E+00  -0.144386E+00  -0.159248E+00
  -0.168629E+00  -0.172177E+00  -0.170845E+00  -0.166575E+00  -0.161705E+00
  -0.158315E+00  -0.157681E+00  -0.160014E+00  -0.164519E+00  -0.169747E+00
  -0.174086E+00  -0.176236E+00  -0.175516E+00  -0.171932E+00  -0.166023E+00
  -0.158561E+00  -0.150252E+00  -0.141558E+00  -0.132677E+00  -0.123700E+00
  -0.114831E+00  -0.106563E+00  -0.997048E-01  -0.952151E-01  -0.938766E-01
  -0.959311E-01  -0.100819E+00  -0.107159E+00  -0.113015E+00  -0.116423E+00
  -0.116015E+00   0.169556E-02   0.435192E-02   0.169556E-02  -0.563567E-02
  -0.159323E-01  -0.269603E-01  -0.366730E-01  -0.438590E-01  -0.485138E-01
  -0.518152E-01  -0.557071E-01  -0.622245E-01  -0.727745E-01  -0.876055E-01
  -0.105636E+00  -0.124704E+00  -0.142156E+00  -0.155612E+00  -0.163649E+00
  -0.166215E+00  -0.164633E+00  -0.161210E+00  -0.158566E+00  -0.158884E+00
  -0.163317E+00  -0.171702E+00  -0.182661E+00  -0.194035E+00  -0.203500E+00
  -0.209183E+00  -0.210080E+00  -0.206203E+00  -0.198421E+00  -0.188099E+00
  -0.176668E+00  -0.165281E+00  -0.154646E+00  -0.145060E+00  -0.136599E+00
  -0.129327E+00  -0.123447E+00  -0.119294E+00  -0.117176E+00  -0.117139E+00
  -0.118768E+00  -0.121136E+00  -0.122974E+00  -0.123031E+00  -0.120539E+00
  -0.805773E-02  -0.549523E-02  -0.805773E-02  -0.151007E-01  -0.248971E-01
  -0.351906E-01  -0.439158E-01  -0.498530E-01  -0.530042E-01  -0.545681E-01
  -0.565190E-01  -0.609243E-01  -0.692209E-01  -0.816828E-01  -0.972574E-01
  -0.113828E+00  -0.128827E+00  -0.140011E+00  -0.146164E+00  -0.147492E+00
  -0.145613E+00  -0.143106E+00  -0.142784E+00  -0.146883E+00  -0.156416E+00
  -0.170877E+00  -0.188365E+00  -0.206086E+00  -0.221069E+00  -0.230894E+00
  -0.234222E+00  -0.231001E+00  -0.222317E+00  -0.209989E+00  -0.196031E+00
  -0.182175E+00  -0.169576E+00  -0.158749E+00  -0.149719E+00  -0.142274E+00
  -0.136203E+00  -0.131425E+00  -0.127968E+00  -0.125825E+00  -0.124795E+00
  -0.124386E+00  -0.123875E+00  -0.122537E+00  -0.119956E+00  -0.461795E-02
  -0.185283E-02  -0.461796E-02  -0.122201E-01  -0.227950E-01  -0.338842E-01
  -0.431917E-01  -0.492773E-01  -0.519694E-01  -0.523654E-01  -0.524237E-01
  -0.542782E-01  -0.594993E-01  -0.685400E-01  -0.805490E-01  -0.936151E-01
  -0.105371E+00  -0.113768E+00  -0.117778E+00  -0.117796E+00  -0.115612E+00
  -0.113955E+00  -0.115724E+00  -0.123146E+00  -0.137100E+00  -0.156805E+00
  -0.179956E+00  -0.203265E+00  -0.223251E+00  -0.237045E+00  -0.243003E+00
  -0.240967E+00  -0.232134E+00  -0.218617E+00  -0.202840E+00  -0.186961E+00
  -0.172477E+00  -0.160094E+00  -0.149847E+00  -0.141376E+00  -0.134245E+00
  -0.128164E+00  -0.123065E+00  -0.119025E+00  -0.116106E+00  -0.114211E+00
  -0.113040E+00  -0.112187E+00  -0.111350E+00   0.107113E-01   0.139191E-01
   0.107113E-01   0.186156E-02  -0.105375E-01  -0.236892E-01  -0.349043E-01
  -0.423582E-01  -0.455643E-01  -0.454226E-01  -0.438374E-01  -0.430343E-01
  -0.447989E-01  -0.498837E-01  -0.577726E-01  -0.668793E-01  -0.751151E-01
  -0.806437E-01  -0.825796E-01  -0.814011E-01  -0.789372E-01  -0.779188E-01
  -0.812178E-01  -0.909974E-01  -0.108022E+00  -0.131333E+00  -0.158379E+00
  -0.185575E+00  -0.209120E+00  -0.225851E+00  -0.233903E+00  -0.233009E+00
  -0.224393E+00  -0.210316E+00  -0.193431E+00  -0.176147E+00  -0.160177E+00
  -0.146354E+00  -0.134741E+00  -0.124922E+00  -0.116378E+00  -0.108772E+00
  -0.102086E+00  -0.965770E-01  -0.925980E-01  -0.903948E-01  -0.899667E-01
  -0.910601E-01  -0.932971E-01   0.335190E-01   0.373096E-01   0.335190E-01
   0.230168E-01   0.816835E-02  -0.782303E-02  -0.217911E-01  -0.314394E-01
  -0.358875E-01  -0.357802E-01  -0.329414E-01  -0.296977E-01  -0.280933E-01
  -0.292474E-01  -0.330543E-01  -0.383155E-01  -0.432518E-01  -0.462243E-01
  -0.464239E-01  -0.443003E-01  -0.415818E-01  -0.408650E-01  -0.448882E-01
  -0.557021E-01  -0.739848E-01  -0.987068E-01  -0.127249E+00  -0.155945E+00
  -0.180896E+00  -0.198830E+00  -0.207783E+00  -0.207422E+00  -0.198951E+00
  -0.184661E+00  -0.167276E+00  -0.149297E+00  -0.132510E+00  -0.117792E+00
  -0.105207E+00  -0.943248E-01  -0.846161E-01  -0.757906E-01  -0.679607E-01
  -0.616022E-01  -0.573524E-01  -0.557416E-01  -0.569711E-01  -0.608233E-01
  -0.667351E-01   0.569122E-01   0.612976E-01   0.569122E-01   0.447169E-01
   0.273383E-01   0.837167E-02  -0.855171E-02  -0.206679E-01  -0.266984E-01
  -0.270205E-01  -0.233623E-01  -0.181387E-01  -0.136463E-01  -0.113729E-01
  -0.116294E-01  -0.136069E-01  -0.158231E-01  -0.167985E-01  -0.157328E-01
  -0.129514E-01  -0.996968E-02  -0.913957E-02  -0.129810E-01  -0.233956E-01
  -0.410028E-01  -0.648008E-01  -0.922615E-01  -0.119837E+00  -0.143742E+00
  -0.160788E+00  -0.169053E+00  -0.168205E+00  -0.159425E+00  -0.144967E+00
  -0.127514E+00  -0.109522E+00  -0.927336E-01  -0.779771E-01  -0.652678E-01
  -0.541392E-01  -0.440632E-01  -0.348078E-01  -0.266165E-01  -0.201642E-01
  -0.163249E-01  -0.158491E-01  -0.190737E-01  -0.257670E-01  -0.351629E-01
   0.729593E-01   0.778144E-01   0.729593E-01   0.594213E-01   0.400181E-01
   0.186369E-01  -0.736214E-03  -0.149689E-01  -0.224548E-01  -0.233356E-01
  -0.192362E-01  -0.126198E-01  -0.597616E-02  -0.109510E-02   0.135864E-02
   0.185813E-02   0.163488E-02   0.205187E-02   0.394775E-02   0.717619E-02
   0.104978E-01   0.118679E-01   0.903574E-02   0.272201E-03  -0.150003E-01
  -0.358730E-01  -0.600201E-01  -0.841610E-01  -0.104787E+00  -0.118951E+00
  -0.124901E+00  -0.122395E+00  -0.112620E+00  -0.977761E-01  -0.804505E-01
  -0.629803E-01  -0.469813E-01  -0.331578E-01  -0.214135E-01  -0.111941E-01
  -0.192074E-02   0.663784E-02   0.141773E-01   0.199053E-01   0.227951E-01
   0.219462E-01   0.169248E-01   0.796642E-02  -0.402586E-02   0.746465E-01
   0.797199E-01   0.746465E-01   0.604765E-01   0.400962E-01   0.175079E-01
  -0.314589E-02  -0.185467E-01  -0.268955E-01  -0.281670E-01  -0.238787E-01
  -0.164744E-01  -0.852553E-02  -0.199502E-02   0.222114E-02   0.435793E-02
   0.546009E-02   0.680571E-02   0.927947E-02   0.129106E-01   0.167315E-01
   0.190072E-01   0.177657E-01   0.114604E-01  -0.442827E-03  -0.171445E-01
  -0.365624E-01  -0.557486E-01  -0.715585E-01  -0.813813E-01  -0.837293E-01
  -0.785250E-01  -0.670213E-01  -0.513940E-01  -0.341412E-01  -0.174697E-01
  -0.284327E-02   0.919506E-02   0.189025E-01   0.269873E-01   0.341645E-01
   0.407716E-01   0.465670E-01   0.507696E-01   0.523140E-01   0.502275E-01
   0.439986E-01   0.338144E-01   0.205895E-01   0.578311E-01   0.627736E-01
   0.578311E-01   0.440189E-01   0.241297E-01   0.204476E-02  -0.182013E-01
  -0.333490E-01  -0.415905E-01  -0.428264E-01  -0.384614E-01  -0.308271E-01
  -0.224220E-01  -0.152031E-01  -0.101297E-01  -0.707859E-02  -0.512308E-02
  -0.306161E-02  -0.405661E-05   0.418474E-02   0.873354E-02   0.121563E-01
   0.127253E-01   0.907459E-02   0.736500E-03  -0.115610E-01  -0.259405E-01
  -0.397599E-01  -0.502317E-01  -0.550981E-01  -0.531730E-01  -0.445994E-01
  -0.307584E-01  -0.138687E-01   0.359842E-02   0.195144E-01   0.325320E-01
   0.422566E-01   0.491240E-01   0.540496E-01   0.579765E-01   0.614749E-01
   0.645161E-01   0.664843E-01   0.664084E-01   0.633281E-01   0.566676E-01
   0.464954E-01   0.335864E-01   0.226147E-01   0.270205E-01   0.226147E-01
   0.103115E-01  -0.737555E-02  -0.269557E-01  -0.448055E-01  -0.580057E-01
  -0.649490E-01  -0.655682E-01  -0.611460E-01  -0.537894E-01  -0.457410E-01
  -0.387396E-01  -0.336132E-01  -0.302088E-01  -0.276539E-01  -0.248406E-01
  -0.209590E-01  -0.158962E-01  -0.103651E-01  -0.571970E-02  -0.351430E-02
  -0.494963E-02  -0.103851E-01  -0.190790E-01  -0.292487E-01  -0.384461E-01
  -0.441460E-01  -0.443816E-01  -0.382475E-01  -0.261273E-01  -0.958767E-02
   0.902554E-02   0.271680E-01   0.426878E-01   0.542657E-01   0.615930E-01
   0.652600E-01   0.664113E-01   0.662898E-01   0.658136E-01   0.653132E-01
   0.644926E-01   0.626111E-01   0.588095E-01   0.524670E-01   0.434706E-01
   0.323149E-01  -0.263206E-01  -0.228663E-01  -0.263205E-01  -0.359380E-01
  -0.496741E-01  -0.647043E-01  -0.781265E-01  -0.876492E-01  -0.920801E-01
  -0.914906E-01  -0.870286E-01  -0.804562E-01  -0.735657E-01  -0.676540E-01
  -0.632131E-01  -0.599169E-01  -0.568896E-01  -0.531524E-01  -0.480910E-01
  -0.417799E-01  -0.350522E-01  -0.292834E-01  -0.259528E-01  -0.261210E-01
  -0.299890E-01  -0.366870E-01  -0.443716E-01  -0.506183E-01  -0.530075E-01
  -0.497427E-01  -0.401284E-01  -0.247749E-01  -0.547333E-02   0.152200E-01
   0.345749E-01   0.502912E-01   0.609572E-01   0.662514E-01   0.668559E-01
   0.641277E-01   0.596417E-01   0.547433E-01   0.502355E-01   0.462716E-01
   0.424623E-01   0.381370E-01   0.326616E-01   0.257073E-01   0.173877E-01
  -0.805909E-01  -0.784644E-01  -0.805909E-01  -0.864559E-01  -0.946582E-01
  -0.103294E+00  -0.110469E+00  -0.114784E+00  -0.115660E+00  -0.113405E+00
  -0.109020E+00  -0.103805E+00  -0.989188E-01  -0.950012E-01  -0.920133E-01
  -0.893180E-01  -0.859833E-01  -0.811987E-01  -0.746641E-01  -0.668135E-01
  -0.587872E-01  -0.521463E-01  -0.484047E-01  -0.485163E-01  -0.524776E-01
  -0.591743E-01  -0.665366E-01  -0.719775E-01  -0.730045E-01  -0.678449E-01
  -0.559162E-01  -0.380150E-01  -0.161729E-01   0.678054E-02   0.278316E-01
   0.444146E-01   0.549045E-01   0.588578E-01   0.569625E-01   0.507353E-01
   0.420692E-01   0.327626E-01   0.241498E-01   0.169152E-01   0.111089E-01
   0.632456E-02   0.196190E-02  -0.251912E-02  -0.742574E-02  -0.130032E+00
  -0.129530E+00  -0.130032E+00  -0.131306E+00  -0.132735E+00  -0.133543E+00
  -0.133076E+00  -0.131047E+00  -0.127654E+00  -0.123523E+00  -0.119498E+00
  -0.116327E+00  -0.114374E+00  -0.113445E+00  -0.112798E+00  -0.111362E+00
  -0.108095E+00  -0.102379E+00  -0.943220E-01  -0.848618E-01  -0.756065E-01
  -0.684484E-01  -0.650373E-01  -0.662601E-01  -0.718797E-01  -0.804465E-01
  -0.895299E-01  -0.962238E-01  -0.978091E-01  -0.924061E-01  -0.794513E-01
  -0.598764E-01  -0.359447E-01  -0.107876E-01   0.122411E-01   0.302345E-01
   0.412680E-01   0.446870E-01   0.410998E-01   0.321089E-01   0.198684E-01
   0.659423E-02  -0.585633E-02  -0.162508E-01  -0.240607E-01  -0.293746E-01
  -0.327038E-01  -0.347529E-01  -0.362226E-01  -0.165170E+00  -0.166477E+00
  -0.165170E+00  -0.161331E+00  -0.155223E+00  -0.147334E+00  -0.138408E+00
  -0.129417E+00  -0.121453E+00  -0.115525E+00  -0.112317E+00  -0.111965E+00
  -0.113939E+00  -0.117075E+00  -0.119804E+00  -0.120518E+00  -0.118007E+00
  -0.111842E+00  -0.102585E+00  -0.917610E-01  -0.815480E-01  -0.742694E-01
  -0.717875E-01  -0.749621E-01  -0.833201E-01  -0.950361E-01  -0.107248E+00
  -0.116646E+00  -0.120196E+00  -0.115835E+00  -0.102956E+00  -0.825799E-01
  -0.571742E-01  -0.301556E-01  -0.521351E-02   0.143969E-01   0.264304E-01
   0.299825E-01   0.255241E-01   0.146661E-01  -0.265808E-03  -0.167300E-01
  -0.324275E-01  -0.456340E-01  -0.553636E-01  -0.613689E-01  -0.640169E-01
  -0.640965E-01  -0.626104E-01  -0.179567E+00  -0.182736E+00  -0.179567E+00
  -0.170468E+00  -0.156613E+00  -0.139808E+00  -0.122256E+00  -0.106254E+00
  -0.938413E-01  -0.864459E-01  -0.846097E-01  -0.878446E-01  -0.946836E-01
  -0.102939E+00  -0.110142E+00  -0.114079E+00  -0.113313E+00  -0.107560E+00
  -0.978229E-01  -0.862147E-01  -0.755084E-01  -0.684911E-01  -0.672744E-01
  -0.727248E-01  -0.841611E-01  -0.994027E-01  -0.115172E+00  -0.127765E+00
  -0.133842E+00  -0.131156E+00  -0.119048E+00  -0.986063E-01  -0.724558E-01
  -0.442378E-01  -0.179014E-01   0.302744E-02   0.160471E-01   0.200366E-01
   0.153192E-01   0.345375E-02  -0.131699E-01  -0.318238E-01  -0.499154E-01
  -0.653590E-01  -0.767976E-01  -0.836731E-01  -0.861657E-01  -0.850459E-01
  -0.814768E-01  -0.171384E+00  -0.176330E+00  -0.171384E+00  -0.157270E+00
  -0.136042E+00  -0.110776E+00  -0.850891E-01  -0.625695E-01  -0.461900E-01
  -0.378103E-01  -0.378592E-01  -0.452641E-01  -0.576618E-01  -0.718648E-01
  -0.845067E-01  -0.927418E-01  -0.948538E-01  -0.906353E-01  -0.814430E-01
  -0.699026E-01  -0.593151E-01  -0.528897E-01  -0.529746E-01  -0.604637E-01
  -0.745203E-01  -0.926899E-01  -0.111381E+00  -0.126608E+00  -0.134834E+00
  -0.133716E+00  -0.122594E+00  -0.102626E+00  -0.765483E-01  -0.481198E-01
  -0.214057E-01  -0.398329E-04   0.133726E-01   0.176074E-01   0.128882E-01
   0.690176E-03  -0.166427E-01  -0.363684E-01  -0.558050E-01  -0.727009E-01
  -0.854782E-01  -0.933395E-01  -0.962582E-01  -0.948771E-01  -0.903451E-01
  -0.143726E+00  -0.150225E+00  -0.143726E+00  -0.125228E+00  -0.975624E-01
  -0.649297E-01  -0.322049E-01  -0.413017E-02   0.154735E-01   0.243374E-01
   0.221026E-01   0.103316E-01  -0.783648E-02  -0.283302E-01  -0.469699E-01
  -0.603090E-01  -0.663214E-01  -0.647864E-01  -0.572848E-01  -0.468026E-01
  -0.370230E-01  -0.314627E-01  -0.326428E-01  -0.414840E-01  -0.570597E-01
  -0.767668E-01  -0.968710E-01  -0.113301E+00  -0.122513E+00  -0.122231E+00
  -0.111902E+00  -0.927871E-01  -0.676763E-01  -0.403161E-01  -0.146891E-01
   0.569494E-02   0.183547E-01   0.221454E-01   0.172942E-01   0.519492E-02
  -0.119571E-01  -0.315954E-01  -0.511897E-01  -0.685694E-01  -0.821366E-01
  -0.909714E-01  -0.948467E-01  -0.941757E-01  -0.899037E-01  -0.103666E+00
  -0.111372E+00  -0.103666E+00  -0.817629E-01  -0.491019E-01  -0.107653E-01
   0.273811E-01   0.596767E-01   0.816133E-01   0.905711E-01   0.862094E-01
   0.704395E-01   0.469795E-01   0.205791E-01  -0.393844E-02  -0.226244E-01
  -0.331505E-01  -0.351994E-01  -0.304194E-01  -0.219573E-01  -0.136740E-01
  -0.922051E-02  -0.111813E-01  -0.204756E-01  -0.361491E-01  -0.555937E-01
  -0.751387E-01  -0.908677E-01  -0.994729E-01  -0.989519E-01  -0.890013E-01
  -0.710354E-01  -0.478501E-01  -0.230308E-01  -0.252448E-03   0.173695E-01
   0.277490E-01   0.300480E-01   0.246388E-01   0.128640E-01  -0.331803E-02
  -0.217079E-01  -0.401847E-01  -0.569323E-01  -0.705685E-01  -0.802001E-01
  -0.854345E-01  -0.863686E-01  -0.835587E-01  -0.602541E-01  -0.687173E-01
  -0.602541E-01  -0.362149E-01  -0.419323E-03   0.414952E-01   0.830340E-01
   0.117945E+00   0.141263E+00   0.150111E+00   0.144117E+00   0.125364E+00
   0.978907E-01   0.668401E-01   0.374287E-01   0.139384E-01  -0.106002E-02
  -0.709753E-02  -0.573742E-02  -0.719459E-04   0.609400E-02   0.918252E-02
   0.669066E-02  -0.224346E-02  -0.166776E-01  -0.341301E-01  -0.511948E-01
  -0.643515E-01  -0.707736E-01  -0.689460E-01  -0.589616E-01  -0.424471E-01
  -0.221621E-01  -0.138971E-02   0.167236E-01   0.297255E-01   0.361998E-01
   0.358500E-01   0.293484E-01   0.180323E-01   0.355082E-02  -0.124414E-01
  -0.284833E-01  -0.433879E-01  -0.562334E-01  -0.663202E-01  -0.731455E-01
  -0.764259E-01  -0.761614E-01  -0.220736E-01  -0.307680E-01  -0.220735E-01
   0.262064E-02   0.393837E-01   0.824133E-01   0.125021E+00   0.160759E+00
   0.184494E+00   0.193222E+00   0.186496E+00   0.166376E+00   0.136922E+00
   0.103330E+00   0.708952E-01   0.439983E-01   0.253369E-01   0.155421E-01
   0.132571E-01   0.156421E-01   0.191781E-01   0.205758E-01   0.175755E-01
   0.945534E-02  -0.286171E-02  -0.171109E-01  -0.303079E-01  -0.395240E-01
  -0.426162E-01  -0.387346E-01  -0.284935E-01  -0.137837E-01   0.270340E-02
   0.181012E-01   0.299749E-01   0.367602E-01   0.379449E-01   0.339778E-01
   0.259696E-01   0.152990E-01   0.325034E-02  -0.921641E-02  -0.215186E-01
  -0.333448E-01  -0.444608E-01  -0.545239E-01  -0.629888E-01  -0.691520E-01
  -0.723196E-01   0.494989E-02  -0.340873E-02   0.494990E-02   0.287015E-01
   0.640963E-01   0.105590E+00   0.146776E+00   0.181451E+00   0.204633E+00
   0.213352E+00   0.207059E+00   0.187597E+00   0.158732E+00   0.125348E+00
   0.924650E-01   0.642869E-01   0.434718E-01   0.307725E-01   0.251117E-01
   0.240577E-01   0.245739E-01   0.238552E-01   0.200444E-01   0.126593E-01
   0.263473E-02  -0.801527E-02  -0.168125E-01  -0.215347E-01  -0.208457E-01
  -0.146709E-01  -0.422452E-02   0.830458E-02   0.203117E-01   0.294175E-01
   0.340143E-01   0.335722E-01   0.286375E-01   0.205425E-01   0.109332E-01
   0.126497E-02  -0.758010E-02  -0.154454E-01  -0.227899E-01  -0.303681E-01
  -0.388158E-01  -0.482866E-01  -0.582621E-01  -0.676026E-01  -0.748252E-01
   0.188842E-01   0.114297E-01   0.188842E-01   0.400918E-01   0.717735E-01
   0.109066E+00   0.146318E+00   0.178012E+00   0.199656E+00   0.208480E+00
   0.203825E+00   0.187142E+00   0.161609E+00   0.131437E+00   0.101021E+00
   0.740948E-01   0.530840E-01   0.387802E-01   0.304060E-01   0.260362E-01
   0.232595E-01   0.199077E-01   0.146625E-01   0.738373E-02  -0.919077E-03
  -0.845624E-02  -0.132568E-01  -0.138228E-01  -0.965026E-02  -0.146396E-02
   0.890299E-02   0.189540E-01   0.261729E-01   0.286832E-01   0.257341E-01
   0.178726E-01   0.675418E-02  -0.535409E-02  -0.162311E-01  -0.243283E-01
  -0.291820E-01  -0.314925E-01  -0.328484E-01  -0.351806E-01  -0.401103E-01
  -0.483857E-01  -0.595756E-01  -0.721144E-01  -0.836848E-01   0.219340E-01
   0.159082E-01   0.219340E-01   0.391165E-01   0.649101E-01   0.955135E-01
   0.126463E+00   0.153333E+00   0.172426E+00   0.181342E+00   0.179318E+00
   0.167273E+00   0.147541E+00   0.123356E+00   0.981729E-01   0.749901E-01
   0.558076E-01   0.413524E-01   0.311249E-01   0.237464E-01   0.175099E-01
   0.109794E-01   0.346990E-02  -0.472962E-02  -0.124565E-01  -0.180714E-01
  -0.200368E-01  -0.175049E-01  -0.107318E-01  -0.118080E-02   0.873805E-02
   0.162349E-01   0.188663E-01   0.152150E-01   0.532541E-02  -0.924604E-02
  -0.257947E-01  -0.411611E-01  -0.525693E-01  -0.583778E-01  -0.585299E-01
  -0.545708E-01  -0.492165E-01  -0.455898E-01  -0.463299E-01  -0.528242E-01
  -0.647761E-01  -0.802296E-01  -0.960474E-01   0.194056E-01   0.152440E-01
   0.194056E-01   0.313312E-01   0.494174E-01   0.712303E-01   0.938396E-01
   0.114234E+00   0.129765E+00   0.138541E+00   0.139712E+00   0.133564E+00
   0.121410E+00   0.105274E+00   0.874408E-01   0.699684E-01   0.542799E-01
   0.409417E-01   0.296867E-01   0.196757E-01   0.992244E-02  -0.247274E-03
  -0.108455E-01  -0.211025E-01  -0.296310E-01  -0.348450E-01  -0.355170E-01
  -0.313058E-01  -0.230799E-01  -0.129095E-01  -0.368988E-02   0.152998E-02
   0.346333E-03  -0.829484E-02  -0.236986E-01  -0.434656E-01  -0.640012E-01
  -0.813787E-01  -0.923376E-01  -0.951526E-01  -0.901281E-01  -0.795699E-01
  -0.672236E-01  -0.573167E-01  -0.534515E-01  -0.576429E-01  -0.697593E-01
  -0.875183E-01  -0.107041E+00   0.178490E-01   0.158555E-01   0.178490E-01
   0.236547E-01   0.327473E-01   0.442584E-01   0.570144E-01   0.696297E-01
   0.806642E-01   0.888303E-01   0.932055E-01   0.933952E-01   0.895888E-01
   0.824799E-01   0.730614E-01   0.623461E-01   0.510995E-01   0.396692E-01
   0.279780E-01   0.156893E-01   0.250098E-02  -0.115337E-01  -0.257783E-01
  -0.389819E-01  -0.494935E-01  -0.556917E-01  -0.565205E-01  -0.519683E-01
  -0.433246E-01  -0.330919E-01  -0.245264E-01  -0.208892E-01  -0.245896E-01
  -0.364538E-01  -0.553404E-01  -0.782469E-01  -0.100921E+00  -0.118850E+00
  -0.128393E+00  -0.127746E+00  -0.117490E+00  -0.100534E+00  -0.814645E-01
  -0.654308E-01  -0.568607E-01  -0.583306E-01  -0.698908E-01  -0.890245E-01
  -0.111255E+00   0.229504E-01   0.232641E-01   0.229504E-01   0.222368E-01
   0.217262E-01   0.221871E-01   0.242812E-01   0.283195E-01   0.341244E-01
   0.410397E-01   0.480801E-01   0.541633E-01   0.583465E-01   0.599886E-01
   0.587952E-01   0.547484E-01   0.479700E-01   0.385929E-01   0.267106E-01
   0.124422E-01  -0.390529E-02  -0.216430E-01  -0.395750E-01  -0.560318E-01
  -0.691121E-01  -0.771084E-01  -0.790181E-01  -0.749881E-01  -0.665301E-01
  -0.563914E-01  -0.480514E-01  -0.449302E-01  -0.494919E-01  -0.624874E-01
  -0.825625E-01  -0.106387E+00  -0.129318E+00  -0.146471E+00  -0.153932E+00
  -0.149814E+00  -0.134847E+00  -0.112329E+00  -0.874193E-01  -0.659280E-01
  -0.529032E-01  -0.513739E-01  -0.615782E-01  -0.808816E-01  -0.104411E+00
   0.377911E-01   0.403681E-01   0.377911E-01   0.306756E-01   0.207135E-01
   0.102496E-01   0.170804E-02  -0.297896E-02  -0.279144E-02   0.220460E-02
   0.109528E-01   0.217167E-01   0.324958E-01   0.414250E-01   0.470554E-01
   0.484736E-01   0.452737E-01   0.374486E-01   0.252821E-01   0.930562E-02
  -0.966337E-02  -0.304376E-01  -0.514095E-01  -0.706188E-01  -0.859916E-01
  -0.957422E-01  -0.988531E-01  -0.954947E-01  -0.872280E-01  -0.768702E-01
  -0.679899E-01  -0.641084E-01  -0.677880E-01  -0.798485E-01  -0.989518E-01
  -0.121713E+00  -0.143365E+00  -0.158856E+00  -0.164105E+00  -0.157115E+00
  -0.138609E+00  -0.112013E+00  -0.827455E-01  -0.569646E-01  -0.400889E-01
  -0.354611E-01  -0.435055E-01  -0.616039E-01  -0.847282E-01   0.619539E-01
   0.665691E-01   0.619539E-01   0.490694E-01   0.305734E-01   0.102046E-01
  -0.806441E-02  -0.208912E-01  -0.262330E-01  -0.236755E-01  -0.143720E-01
  -0.649938E-03   0.145791E-01   0.284340E-01   0.385537E-01   0.433695E-01
   0.421531E-01   0.348979E-01   0.221352E-01   0.477731E-02  -0.159589E-01
  -0.385565E-01  -0.611910E-01  -0.817957E-01  -0.982655E-01  -0.108809E+00
  -0.112389E+00  -0.109120E+00  -0.100485E+00  -0.892257E-01  -0.788785E-01
  -0.730046E-01  -0.742866E-01  -0.837281E-01  -0.100198E+00  -0.120492E+00
  -0.139954E+00  -0.153541E+00  -0.157090E+00  -0.148450E+00  -0.128170E+00
  -0.995323E-01  -0.678814E-01  -0.393945E-01  -0.195941E-01  -0.119838E-01
  -0.171653E-01  -0.326743E-01  -0.535857E-01   0.916914E-01   0.979604E-01
   0.916914E-01   0.741236E-01   0.486913E-01   0.202455E-01  -0.602022E-02
  -0.256733E-01  -0.359103E-01  -0.360006E-01  -0.272360E-01  -0.124492E-01
   0.473464E-02   0.206977E-01   0.324846E-01   0.381849E-01   0.370123E-01
   0.291451E-01   0.154452E-01  -0.281597E-02  -0.241384E-01  -0.468614E-01
  -0.691667E-01  -0.891050E-01  -0.104729E+00  -0.114372E+00  -0.117028E+00
  -0.112740E+00  -0.102831E+00  -0.898591E-01  -0.772218E-01  -0.684499E-01
  -0.663384E-01  -0.721397E-01  -0.850618E-01  -0.102255E+00  -0.119352E+00
  -0.131461E+00  -0.134396E+00  -0.125807E+00  -0.105911E+00  -0.775967E-01
  -0.458258E-01  -0.164833E-01   0.506059E-02   0.152936E-01   0.134541E-01
   0.172977E-02  -0.152989E-01   0.121056E+00   0.128477E+00   0.121056E+00
   0.100226E+00   0.699637E-01   0.358852E-01   0.400381E-02  -0.205474E-01
  -0.345206E-01  -0.370643E-01  -0.296572E-01  -0.155368E-01   0.118498E-02
   0.164689E-01   0.271194E-01   0.312252E-01   0.282268E-01   0.186820E-01
   0.387050E-02  -0.145988E-01  -0.350606E-01  -0.558999E-01  -0.755351E-01
  -0.923708E-01  -0.104830E+00  -0.111529E+00  -0.111593E+00  -0.105014E+00
  -0.929203E-01  -0.776060E-01  -0.622342E-01  -0.502224E-01  -0.444322E-01
  -0.463718E-01  -0.556496E-01  -0.698744E-01  -0.850840E-01  -0.966395E-01
  -0.100378E+00  -0.937212E-01  -0.764391E-01  -0.508236E-01  -0.212079E-01
   0.707473E-02   0.290280E-01   0.412712E-01   0.429130E-01   0.357758E-01
   0.239030E-01   0.143630E+00   0.151641E+00   0.143630E+00   0.121138E+00
   0.884261E-01   0.515027E-01   0.167707E-01  -0.103503E-01  -0.264993E-01
  -0.309031E-01  -0.252709E-01  -0.131361E-01   0.113866E-02   0.134091E-01
   0.205851E-01   0.210786E-01   0.148170E-01   0.290576E-02  -0.128916E-01
  -0.306631E-01  -0.486964E-01  -0.656025E-01  -0.802500E-01  -0.916180E-01
  -0.987001E-01  -0.100559E+00  -0.965545E-01  -0.866749E-01  -0.718406E-01
  -0.540210E-01  -0.360540E-01  -0.211453E-01  -0.121403E-01  -0.107535E-01
  -0.169880E-01  -0.289457E-01  -0.431346E-01  -0.552366E-01  -0.611614E-01
  -0.581088E-01  -0.453432E-01  -0.244480E-01   0.103570E-02   0.265082E-01
   0.475150E-01   0.609275E-01   0.657711E-01   0.634658E-01   0.574028E-01
   0.154352E+00   0.162388E+00   0.154352E+00   0.131800E+00   0.990337E-01
   0.620848E-01   0.273316E-01   0.867111E-04  -0.164839E-01  -0.218622E-01
  -0.180146E-01  -0.865492E-02   0.182803E-02   0.947322E-02   0.115960E-01
   0.719675E-02  -0.311316E-02  -0.175699E-01  -0.339049E-01  -0.499604E-01
  -0.640957E-01  -0.753054E-01  -0.830839E-01  -0.871589E-01  -0.872519E-01
  -0.829983E-01  -0.740791E-01  -0.605189E-01  -0.430207E-01  -0.231746E-01
  -0.340314E-02   0.134100E-01   0.245476E-01   0.281818E-01   0.239745E-01
   0.133472E-01  -0.702017E-03  -0.142300E-01  -0.232836E-01  -0.248934E-01
  -0.178437E-01  -0.299153E-02   0.169733E-01   0.382757E-01   0.571073E-01
   0.706861E-01   0.780205E-01   0.801511E-01   0.797951E-01   0.150921E+00
   0.158473E+00   0.150921E+00   0.129759E+00   0.990993E-01   0.646775E-01
   0.324812E-01   0.737745E-02  -0.791693E-02  -0.132725E-01  -0.109127E-01
  -0.461420E-02   0.140898E-02   0.361630E-02  -0.444660E-04  -0.980542E-02
  -0.242630E-01  -0.409633E-01  -0.571687E-01  -0.705619E-01  -0.796884E-01
  -0.840500E-01  -0.838858E-01  -0.797762E-01  -0.722562E-01  -0.615977E-01
  -0.478429E-01  -0.310635E-01  -0.117243E-01   0.901957E-02   0.292498E-01
   0.465181E-01   0.583596E-01   0.629502E-01   0.597068E-01   0.496222E-01
   0.351977E-01   0.199501E-01   0.760607E-02   0.119684E-02   0.231386E-02
   0.107452E-01   0.246093E-01   0.409547E-01   0.566571E-01   0.693485E-01
   0.781012E-01   0.836588E-01   0.881376E-01   0.134431E+00   0.141087E+00
   0.134431E+00   0.115827E+00   0.890187E-01   0.591770E-01   0.316091E-01
   0.104769E-01  -0.213472E-02  -0.656203E-02  -0.525578E-02  -0.193762E-02
  -0.479447E-03  -0.382726E-02  -0.132602E-01  -0.281622E-01  -0.463271E-01
  -0.646624E-01  -0.800563E-01  -0.901428E-01  -0.937576E-01  -0.909896E-01
  -0.828708E-01  -0.708541E-01  -0.562854E-01  -0.400581E-01  -0.225534E-01
  -0.386135E-02   0.158309E-01   0.358604E-01   0.548923E-01   0.710153E-01
   0.821330E-01   0.865412E-01   0.835078E-01   0.736540E-01   0.589869E-01
   0.425400E-01   0.277005E-01   0.174085E-01   0.134606E-01   0.161277E-01
   0.242056E-01   0.354858E-01   0.475058E-01   0.583482E-01   0.672379E-01
   0.747486E-01   0.825465E-01   0.109080E+00   0.114548E+00   0.109080E+00
   0.938613E-01   0.721256E-01   0.482865E-01   0.267637E-01   0.108398E-01
   0.186278E-02  -0.991011E-03  -0.341382E-03   0.257011E-03  -0.259605E-02
  -0.111445E-01  -0.258395E-01  -0.452307E-01  -0.663876E-01  -0.857043E-01
  -0.998347E-01  -0.106489E+00  -0.104876E+00  -0.956991E-01  -0.807571E-01
  -0.623058E-01  -0.424104E-01  -0.224902E-01  -0.318140E-02   0.154748E-01
   0.336230E-01   0.511423E-01   0.673381E-01   0.809083E-01   0.902111E-01
   0.937533E-01   0.907346E-01   0.814534E-01   0.674221E-01   0.511285E-01
   0.354957E-01   0.231957E-01   0.160220E-01   0.145154E-01   0.179597E-01
   0.247499E-01   0.330145E-01   0.412917E-01   0.490408E-01   0.568131E-01
   0.660207E-01   0.810864E-01   0.851964E-01   0.810864E-01   0.697283E-01
   0.537547E-01   0.366949E-01   0.219560E-01   0.118488E-01   0.694744E-02
   0.596772E-02   0.619745E-02   0.434937E-02  -0.241585E-02  -0.155947E-01
  -0.348305E-01  -0.579286E-01  -0.813810E-01  -0.101241E+00  -0.114095E+00
  -0.117846E+00  -0.112130E+00  -0.982357E-01  -0.786297E-01  -0.562219E-01
  -0.336271E-01  -0.126291E-01   0.601300E-02   0.223990E-01   0.370596E-01
   0.504449E-01   0.625207E-01   0.726188E-01   0.795902E-01   0.822029E-01
   0.796373E-01   0.719009E-01   0.600063E-01   0.458381E-01   0.317397E-01
   0.199447E-01   0.120344E-01   0.859531E-02   0.918875E-02   0.126434E-01
   0.175730E-01   0.229459E-01   0.285131E-01   0.349402E-01   0.435847E-01
   0.571050E-01   0.597942E-01   0.571050E-01   0.497771E-01   0.397907E-01
   0.297267E-01   0.219233E-01   0.176949E-01   0.168594E-01   0.177301E-01
   0.175852E-01   0.134855E-01   0.320147E-02  -0.140243E-01  -0.371049E-01
  -0.632433E-01  -0.885385E-01  -0.108897E+00  -0.120996E+00  -0.123034E+00
  -0.115078E+00  -0.989232E-01  -0.775429E-01  -0.542919E-01  -0.321114E-01
  -0.129472E-01   0.247393E-02   0.144878E-01   0.240486E-01   0.321703E-01
   0.394488E-01   0.458172E-01   0.505999E-01   0.528244E-01   0.516656E-01
   0.468539E-01   0.388984E-01   0.290438E-01   0.189710E-01   0.103450E-01
   0.436437E-02   0.146694E-02   0.129695E-02   0.294654E-02   0.539214E-02
   0.797554E-02   0.107582E-01   0.146139E-01   0.210055E-01   0.425812E-01
   0.438687E-01   0.425812E-01   0.392195E-01   0.350961E-01   0.318293E-01
   0.306896E-01   0.320207E-01   0.349376E-01   0.374239E-01   0.368232E-01
   0.305982E-01   0.171374E-01  -0.362916E-02  -0.300005E-01  -0.587448E-01
  -0.857614E-01  -0.106992E+00  -0.119343E+00  -0.121361E+00  -0.113512E+00
  -0.979674E-01  -0.780039E-01  -0.571785E-01  -0.385126E-01  -0.239027E-01
  -0.138939E-01  -0.783900E-02  -0.435789E-02  -0.192611E-02   0.596186E-03
   0.365118E-02   0.695941E-02   0.975911E-02   0.111996E-01   0.107363E-01
   0.838424E-02   0.474626E-02   0.813670E-03  -0.237963E-02  -0.411760E-02
  -0.424042E-02  -0.316728E-02  -0.168681E-02  -0.582412E-03  -0.222389E-03
  -0.265508E-03   0.398094E-03   0.342239E-02   0.404543E-01   0.404157E-01
   0.404543E-01   0.408362E-01   0.422208E-01   0.452921E-01   0.502984E-01
   0.566750E-01   0.629083E-01   0.667259E-01   0.655933E-01   0.573956E-01
   0.411101E-01   0.172673E-01  -0.119558E-01  -0.430648E-01  -0.719370E-01
  -0.947007E-01  -0.108580E+00  -0.112487E+00  -0.107200E+00  -0.951066E-01
  -0.795666E-01  -0.640901E-01  -0.515430E-01  -0.435837E-01  -0.404573E-01
  -0.411700E-01  -0.439576E-01  -0.468875E-01  -0.484127E-01  -0.477246E-01
  -0.448297E-01  -0.403653E-01  -0.352489E-01  -0.303000E-01  -0.259669E-01
  -0.222438E-01  -0.187887E-01  -0.151779E-01  -0.111873E-01  -0.697917E-02
  -0.311170E-02  -0.352540E-03   0.647402E-03  -0.292144E-03  -0.263130E-02
  -0.507225E-02  -0.577788E-02   0.505265E-01   0.492762E-01   0.505265E-01
   0.543235E-01   0.607147E-01   0.695157E-01   0.800362E-01   0.908948E-01
   0.100036E+00   0.105000E+00   0.103406E+00   0.935476E-01   0.749260E-01
   0.485583E-01   0.169488E-01  -0.163081E-01  -0.472160E-01  -0.721964E-01
  -0.888358E-01  -0.963708E-01  -0.957864E-01  -0.895051E-01  -0.807534E-01
  -0.727713E-01  -0.680724E-01  -0.679346E-01  -0.722360E-01  -0.796492E-01
  -0.881127E-01  -0.954285E-01  -0.998141E-01  -0.100268E+00  -0.966738E-01
  -0.896477E-01  -0.802238E-01  -0.694884E-01  -0.582968E-01  -0.471489E-01
  -0.362445E-01  -0.256672E-01  -0.156033E-01  -0.649101E-02   0.975326E-03
   0.600764E-02   0.800732E-02   0.687423E-02   0.322585E-02  -0.157001E-02
  -0.559277E-02   0.696384E-01   0.673243E-01   0.696384E-01   0.764307E-01
   0.872061E-01   0.101015E+00   0.116348E+00   0.131131E+00   0.142865E+00
   0.148964E+00   0.147213E+00   0.136270E+00   0.116063E+00   0.879617E-01
   0.546441E-01   0.196579E-01  -0.132424E-01  -0.408346E-01  -0.610654E-01
  -0.734269E-01  -0.789782E-01  -0.800070E-01  -0.794181E-01  -0.800055E-01
  -0.837928E-01  -0.915980E-01  -0.102922E+00  -0.116165E+00  -0.129088E+00
  -0.139391E+00  -0.145240E+00  -0.145620E+00  -0.140439E+00  -0.130395E+00
  -0.116683E+00  -0.100634E+00  -0.834324E-01  -0.659561E-01  -0.487896E-01
  -0.323562E-01  -0.170972E-01  -0.360411E-02   0.736732E-02   0.150253E-01
   0.187801E-01   0.185135E-01   0.147804E-01   0.885370E-02   0.256802E-02
   0.925912E-01   0.894023E-01   0.925912E-01   0.101847E+00   0.116227E+00
   0.134161E+00   0.153486E+00   0.171586E+00   0.185641E+00   0.193003E+00
   0.191620E+00   0.180449E+00   0.159724E+00   0.131018E+00   0.970284E-01
   0.611246E-01   0.267319E-01  -0.331227E-02  -0.272812E-01  -0.448340E-01
  -0.569759E-01  -0.657136E-01  -0.734899E-01  -0.825406E-01  -0.943307E-01
  -0.109205E+00  -0.126332E+00  -0.143932E+00  -0.159727E+00  -0.171475E+00
  -0.177455E+00  -0.176792E+00  -0.169544E+00  -0.156575E+00  -0.139262E+00
  -0.119154E+00  -0.976716E-01  -0.759303E-01  -0.547194E-01  -0.346030E-01
  -0.160806E-01   0.275983E-03   0.137773E-01   0.236950E-01   0.294462E-01
   0.308236E-01   0.281874E-01   0.225385E-01   0.154244E-01   0.113579E+00
   0.109760E+00   0.113579E+00   0.124607E+00   0.141585E+00   0.162502E+00
   0.184753E+00   0.205375E+00   0.221377E+00   0.230124E+00   0.229726E+00
   0.219358E+00   0.199433E+00   0.171567E+00   0.138324E+00   0.102778E+00
   0.679572E-01   0.363069E-01   0.927529E-02  -0.128755E-01  -0.309894E-01
  -0.466877E-01  -0.618707E-01  -0.781730E-01  -0.965033E-01  -0.116780E+00
  -0.137922E+00  -0.158082E+00  -0.175069E+00  -0.186828E+00  -0.191877E+00
  -0.189585E+00  -0.180241E+00  -0.164916E+00  -0.145185E+00  -0.122771E+00
  -0.992499E-01  -0.758451E-01  -0.533849E-01  -0.323828E-01  -0.131969E-01
   0.380756E-02   0.181621E-01   0.293051E-01   0.367005E-01   0.400223E-01
   0.393409E-01   0.352350E-01   0.287772E-01   0.127764E+00   0.123630E+00
   0.127764E+00   0.139678E+00   0.157946E+00   0.180345E+00   0.204077E+00
   0.226072E+00   0.243347E+00   0.253380E+00   0.254451E+00   0.245882E+00
   0.228128E+00   0.202696E+00   0.171872E+00   0.138324E+00   0.104632E+00
   0.728495E-01   0.441936E-01   0.189199E-01  -0.358098E-02  -0.244924E-01
  -0.451557E-01  -0.666290E-01  -0.893284E-01  -0.112838E+00  -0.135933E+00
  -0.156808E+00  -0.173454E+00  -0.184083E+00  -0.187509E+00  -0.183388E+00
  -0.172262E+00  -0.155420E+00  -0.134618E+00  -0.111726E+00  -0.884112E-01
  -0.659196E-01  -0.449979E-01  -0.259630E-01  -0.886835E-02   0.629378E-02
   0.194280E-01   0.302614E-01   0.383807E-01   0.433634E-01   0.449542E-01
   0.432204E-01   0.386280E-01   0.132603E+00   0.128536E+00   0.132603E+00
   0.144313E+00   0.162249E+00   0.184227E+00   0.207542E+00   0.229286E+00
   0.246696E+00   0.257486E+00   0.260131E+00   0.254041E+00   0.239599E+00
   0.218060E+00   0.191302E+00   0.161496E+00   0.130728E+00   0.100667E+00
   0.723352E-01   0.460284E-01   0.214033E-01  -0.228700E-02  -0.258682E-01
  -0.499057E-01  -0.744347E-01  -0.988257E-01  -0.121822E+00  -0.141745E+00
  -0.156819E+00  -0.165540E+00  -0.167009E+00  -0.161136E+00  -0.148685E+00
  -0.131132E+00  -0.110391E+00  -0.884622E-01  -0.670868E-01  -0.475003E-01
  -0.303206E-01  -0.155943E-01  -0.297268E-02   0.804167E-02   0.178518E-01
   0.265941E-01   0.340811E-01   0.398670E-01   0.434055E-01   0.442466E-01
   0.422018E-01   0.128558E+00   0.124992E+00   0.128558E+00   0.138828E+00
   0.154571E+00   0.173899E+00   0.194497E+00   0.213900E+00   0.229787E+00
   0.240248E+00   0.243999E+00   0.240502E+00   0.229977E+00   0.213316E+00
   0.191889E+00   0.167299E+00   0.141113E+00   0.114623E+00   0.886833E-01
   0.636471E-01   0.394297E-01   0.156704E-01  -0.803504E-02  -0.318876E-01
  -0.556842E-01  -0.787151E-01  -0.997939E-01  -0.117422E+00  -0.130057E+00
  -0.136436E+00  -0.135866E+00  -0.128426E+00  -0.115017E+00  -0.972447E-01
  -0.771566E-01  -0.568836E-01  -0.382711E-01  -0.225807E-01  -0.103307E-01
  -0.130821E-02   0.525605E-02   0.104000E-01   0.151058E-01   0.200223E-01
   0.253027E-01   0.305918E-01   0.351546E-01   0.381015E-01   0.386375E-01
   0.118999E+00   0.116373E+00   0.118999E+00   0.126571E+00   0.138203E+00
   0.152543E+00   0.167935E+00   0.182615E+00   0.194913E+00   0.203433E+00
   0.207188E+00   0.205681E+00   0.198916E+00   0.187352E+00   0.171792E+00
   0.153244E+00   0.132755E+00   0.111259E+00   0.894607E-01   0.677707E-01
   0.463216E-01   0.250511E-01   0.384558E-02  -0.172882E-01  -0.380669E-01
  -0.578326E-01  -0.755518E-01  -0.899259E-01  -0.996054E-01  -0.103468E+00
  -0.100903E+00  -0.920225E-01  -0.777535E-01  -0.597588E-01  -0.401963E-01
  -0.213576E-01  -0.526010E-02   0.671333E-02   0.140438E-01   0.171176E-01
   0.170683E-01   0.154580E-01   0.138767E-01   0.135581E-01   0.151054E-01
   0.183895E-01   0.226347E-01   0.266585E-01   0.291884E-01   0.109264E+00
   0.107958E+00   0.109264E+00   0.113039E+00   0.118869E+00   0.126115E+00
   0.133987E+00   0.141616E+00   0.148145E+00   0.152797E+00   0.154936E+00
   0.154117E+00   0.150115E+00   0.142942E+00   0.132835E+00   0.120227E+00
   0.105684E+00   0.898245E-01   0.732279E-01   0.563510E-01   0.394821E-01
   0.227451E-01   0.616582E-02  -0.102104E-01  -0.261788E-01  -0.412545E-01
  -0.546182E-01  -0.651638E-01  -0.716585E-01  -0.729964E-01  -0.684927E-01
  -0.581443E-01  -0.427812E-01  -0.240489E-01  -0.420290E-02   0.142582E-01
   0.290473E-01   0.385297E-01   0.420413E-01   0.400048E-01   0.338073E-01
   0.254653E-01   0.171571E-01   0.107348E-01   0.733699E-02   0.719081E-02
   0.964302E-02   0.133977E-01   0.168838E-01   0.105085E+00   0.105349E+00
   0.105085E+00   0.104338E+00   0.103225E+00   0.101915E+00   0.100580E+00
   0.993456E-01   0.982384E-01   0.971506E-01   0.958296E-01   0.939049E-01
   0.909511E-01   0.865776E-01   0.805236E-01   0.727315E-01   0.633765E-01
   0.528354E-01   0.416012E-01   0.301651E-01   0.189022E-01   0.800121E-02
  -0.252930E-02  -0.127725E-01  -0.227506E-01  -0.322554E-01  -0.407237E-01
  -0.472142E-01  -0.505220E-01  -0.494242E-01  -0.430111E-01  -0.310191E-01
  -0.140696E-01   0.627057E-02   0.276518E-01   0.473141E-01   0.625980E-01
   0.714798E-01   0.729971E-01   0.674577E-01   0.563696E-01   0.421039E-01
   0.273701E-01   0.146324E-01   0.561066E-02   0.984410E-03   0.361894E-03
   0.250417E-02   0.572592E-02   0.110773E+00   0.112659E+00   0.110773E+00
   0.105339E+00   0.969979E-01   0.866996E-01   0.755493E-01   0.646246E-01
   0.547993E-01   0.466058E-01   0.401663E-01   0.352099E-01   0.311747E-01
   0.273729E-01   0.231798E-01   0.181986E-01   0.123548E-01   0.589461E-02
  -0.714945E-03  -0.695249E-02  -0.124234E-01  -0.169928E-01  -0.208191E-01
  -0.242667E-01  -0.277133E-01  -0.313101E-01  -0.347734E-01  -0.372911E-01
  -0.375996E-01  -0.342413E-01  -0.259539E-01  -0.120989E-01   0.699462E-02
   0.298801E-01   0.541088E-01   0.766106E-01   0.942694E-01   0.104562E+00
   0.106105E+00   0.989633E-01   0.846480E-01   0.657825E-01   0.455311E-01
   0.269266E-01   0.122658E-01   0.271850E-02  -0.176562E-02  -0.225126E-02
  -0.393738E-03   0.127634E+00   0.130957E+00   0.127634E+00   0.118038E+00
   0.103235E+00   0.848132E-01   0.646337E-01   0.445444E-01   0.261022E-01
   0.103600E-01  -0.224188E-02  -0.118572E-01  -0.190930E-01  -0.247803E-01
  -0.297127E-01  -0.344198E-01  -0.390373E-01  -0.433076E-01  -0.467123E-01
  -0.486943E-01  -0.488995E-01  -0.473555E-01  -0.445201E-01  -0.411674E-01
  -0.381323E-01  -0.359827E-01  -0.347225E-01  -0.336306E-01  -0.313140E-01
  -0.259924E-01  -0.159655E-01  -0.149460E-03   0.214635E-01   0.475638E-01
   0.755939E-01   0.102143E+00   0.123593E+00   0.136865E+00   0.140091E+00
   0.133026E+00   0.117110E+00   0.951402E-01   0.706588E-01   0.471947E-01
   0.275634E-01   0.133896E-01   0.496074E-02   0.141790E-02   0.120270E-02
   0.153117E+00   0.157450E+00   0.153117E+00   0.140582E+00   0.121165E+00
   0.968340E-01   0.698997E-01   0.426646E-01   0.170904E-01  -0.545403E-02
  -0.243151E-01  -0.395246E-01  -0.516274E-01  -0.614093E-01  -0.695978E-01
  -0.766117E-01  -0.824327E-01  -0.866343E-01  -0.885622E-01  -0.876143E-01
  -0.835302E-01  -0.765945E-01  -0.676723E-01  -0.580450E-01  -0.490719E-01
  -0.417665E-01  -0.364110E-01  -0.323384E-01  -0.279751E-01  -0.211689E-01
  -0.974430E-02   0.784645E-02   0.319503E-01   0.613858E-01   0.934763E-01
   0.124465E+00   0.150237E+00   0.167172E+00   0.172934E+00   0.166977E+00
   0.150659E+00   0.126919E+00   0.996118E-01   0.726731E-01   0.493303E-01
   0.315542E-01   0.198732E-01   0.135657E-01   0.111403E-01   0.180997E+00
   0.185712E+00   0.180997E+00   0.167326E+00   0.146046E+00   0.119167E+00
   0.890437E-01   0.580220E-01   0.281072E-01   0.719182E-03  -0.234158E-01
  -0.442151E-01  -0.620485E-01  -0.774557E-01  -0.908490E-01  -0.102286E+00
  -0.111379E+00  -0.117385E+00  -0.119438E+00  -0.116889E+00  -0.109622E+00
  -0.982571E-01  -0.841468E-01  -0.691393E-01  -0.551463E-01  -0.436218E-01
  -0.350971E-01  -0.289207E-01  -0.233070E-01  -0.157188E-01  -0.351590E-02
   0.152834E-01   0.413266E-01   0.735293E-01   0.109086E+00   0.143917E+00
   0.173465E+00   0.193655E+00   0.201777E+00   0.197074E+00   0.180882E+00
   0.156296E+00   0.127445E+00   0.985748E-01   0.731844E-01   0.534202E-01
   0.398744E-01   0.318013E-01   0.276522E-01   0.202676E+00   0.207031E+00
   0.202676E+00   0.190009E+00   0.170152E+00   0.144777E+00   0.115839E+00
   0.852759E-01   0.547440E-01   0.254257E-01  -0.203248E-02  -0.274472E-01
  -0.509062E-01  -0.725111E-01  -0.921284E-01  -0.109229E+00  -0.122878E+00
  -0.131897E+00  -0.135168E+00  -0.132011E+00  -0.122506E+00  -0.107672E+00
  -0.893980E-01  -0.701162E-01  -0.522745E-01  -0.377242E-01  -0.271925E-01
  -0.199993E-01  -0.141283E-01  -0.667414E-02   0.541874E-02   0.244957E-01
   0.514338E-01   0.851960E-01   0.122839E+00   0.160007E+00   0.191798E+00
   0.213819E+00   0.223147E+00   0.218964E+00   0.202704E+00   0.177677E+00
   0.148269E+00   0.118952E+00   0.933392E-01   0.735467E-01   0.600011E-01
   0.517070E-01   0.468639E-01   0.209359E+00   0.212609E+00   0.209359E+00
   0.199840E+00   0.184713E+00   0.164953E+00   0.141688E+00   0.116030E+00
   0.889178E-01   0.610350E-01   0.328114E-01   0.452062E-02  -0.235500E-01
  -0.509038E-01  -0.766785E-01  -0.995945E-01  -0.118052E+00  -0.130383E+00
  -0.135223E+00  -0.131900E+00  -0.120753E+00  -0.103244E+00  -0.818119E-01
  -0.594474E-01  -0.390715E-01  -0.228500E-01  -0.116264E-01  -0.463792E-02
   0.373819E-03   0.664678E-02   0.175752E-01   0.357703E-01   0.622454E-01
   0.959494E-01   0.133795E+00   0.171203E+00   0.203051E+00   0.224797E+00
   0.233497E+00   0.228458E+00   0.211360E+00   0.185812E+00   0.156471E+00
   0.127957E+00   0.103851E+00   0.860317E-01   0.745207E-01   0.678256E-01
   0.636697E-01   0.194568E+00   0.196093E+00   0.194568E+00   0.189994E+00
   0.182372E+00   0.171694E+00   0.157931E+00   0.141035E+00   0.120953E+00
   0.976771E-01   0.713290E-01   0.422741E-01   0.112479E-01  -0.205454E-01
  -0.514058E-01  -0.792243E-01  -0.101706E+00  -0.116716E+00  -0.122698E+00
  -0.119069E+00  -0.106482E+00  -0.868724E-01  -0.632039E-01  -0.389539E-01
  -0.174087E-01  -0.929844E-03   0.962697E-02   0.151708E-01   0.182114E-01
   0.222720E-01   0.309944E-01   0.471441E-01   0.717677E-01   0.103734E+00
   0.139802E+00   0.175232E+00   0.204799E+00   0.223983E+00   0.230007E+00
   0.222488E+00   0.203495E+00   0.177029E+00   0.148035E+00   0.121229E+00
   0.100037E+00   0.859322E-01   0.783214E-01   0.749989E-01   0.730057E-01
   0.156336E+00   0.155745E+00   0.156336E+00   0.157838E+00   0.159476E+00
   0.160087E+00   0.158294E+00   0.152706E+00   0.142137E+00   0.125803E+00
   0.103489E+00   0.756748E-01   0.435906E-01   0.919333E-02  -0.249595E-01
  -0.559514E-01  -0.808588E-01  -0.971802E-01  -0.103280E+00  -0.987586E-01
  -0.846456E-01  -0.633445E-01  -0.382839E-01  -0.133120E-01   0.806481E-02
   0.234367E-01   0.320545E-01   0.350414E-01   0.351641E-01   0.361772E-01
   0.418743E-01   0.550622E-01   0.767201E-01   0.105574E+00   0.138223E+00
   0.169818E+00   0.195139E+00   0.209826E+00   0.211427E+00   0.200004E+00
   0.178131E+00   0.150265E+00   0.121655E+00   0.970785E-01   0.797321E-01
   0.705695E-01   0.682542E-01   0.697235E-01   0.711945E-01   0.983852E-01
   0.955871E-01   0.983852E-01   0.106226E+00   0.117537E+00   0.129976E+00
   0.140791E+00   0.147252E+00   0.147053E+00   0.138672E+00   0.121606E+00
   0.964903E-01   0.650645E-01   0.300138E-01  -0.532174E-02  -0.373407E-01
  -0.626476E-01  -0.785415E-01  -0.834592E-01  -0.772894E-01  -0.614770E-01
  -0.388610E-01  -0.132315E-01   0.113443E-01   0.313115E-01   0.443717E-01
   0.500013E-01   0.495974E-01   0.461785E-01   0.436709E-01   0.459240E-01
   0.556818E-01   0.737698E-01   0.987229E-01   0.126979E+00   0.153622E+00
   0.173518E+00   0.182560E+00   0.178710E+00   0.162554E+00   0.137215E+00
   0.107624E+00   0.793294E-01   0.571520E-01   0.440318E-01   0.403746E-01
   0.440685E-01   0.511590E-01   0.569964E-01   0.298587E-01   0.250808E-01
   0.298587E-01   0.433834E-01   0.633609E-01   0.863876E-01   0.108498E+00
   0.125788E+00   0.135015E+00   0.134071E+00   0.122283E+00   0.100491E+00
   0.709280E-01   0.369117E-01   0.240309E-02  -0.285205E-01  -0.522185E-01
  -0.660027E-01  -0.685463E-01  -0.601187E-01  -0.425867E-01  -0.191501E-01
   0.618056E-02   0.292963E-01   0.467753E-01   0.565828E-01   0.585200E-01
   0.542935E-01   0.471477E-01   0.411090E-01   0.399904E-01   0.463850E-01
   0.609030E-01   0.818632E-01   0.105555E+00   0.127040E+00   0.141316E+00
   0.144574E+00   0.135208E+00   0.114319E+00   0.855432E-01   0.542428E-01
   0.262282E-01   0.634832E-02  -0.269432E-02  -0.987618E-03   0.865979E-02
   0.214877E-01   0.320514E-01  -0.364821E-01  -0.427359E-01  -0.364821E-01
  -0.187293E-01   0.766876E-02   0.384959E-01   0.688748E-01   0.940572E-01
   0.110163E+00   0.114750E+00   0.107131E+00   0.884067E-01   0.612456E-01
   0.294416E-01  -0.265415E-02  -0.307576E-01  -0.512494E-01  -0.616770E-01
  -0.610991E-01  -0.502220E-01  -0.312958E-01  -0.776111E-02   0.163226E-01
   0.369941E-01   0.511356E-01   0.570992E-01   0.550706E-01   0.470596E-01
   0.364780E-01   0.273648E-01   0.234071E-01   0.269809E-01   0.384512E-01
   0.559321E-01   0.756042E-01   0.925516E-01   0.101940E+00   0.100252E+00
   0.862670E-01   0.615044E-01   0.300016E-01  -0.256388E-02  -0.302003E-01
  -0.480514E-01  -0.535992E-01  -0.473005E-01  -0.324828E-01  -0.145128E-01
   0.552001E-03  -0.872341E-01  -0.942732E-01  -0.872341E-01  -0.672474E-01
  -0.375046E-01  -0.269796E-02   0.317898E-01   0.607868E-01   0.801598E-01
   0.874259E-01   0.820576E-01   0.654564E-01   0.406282E-01   0.116396E-01
  -0.170417E-01  -0.412199E-01  -0.575656E-01  -0.640629E-01  -0.602617E-01
  -0.473074E-01  -0.277405E-01  -0.508270E-02   0.167499E-01   0.341275E-01
   0.443768E-01   0.463123E-01   0.405067E-01   0.292129E-01   0.159113E-01
   0.454590E-02  -0.140788E-02   0.166369E-03   0.939861E-02   0.242516E-01
   0.408729E-01   0.544383E-01   0.603082E-01   0.552269E-01   0.382550E-01
   0.111757E-01  -0.217636E-01  -0.547473E-01  -0.817285E-01  -0.978820E-01
  -0.100807E+00  -0.911566E-01  -0.725282E-01  -0.506088E-01  -0.317983E-01
  -0.111776E+00  -0.118845E+00  -0.111776E+00  -0.917330E-01  -0.619988E-01
  -0.273674E-01   0.671679E-02   0.351107E-01   0.538261E-01   0.606321E-01
   0.553161E-01   0.395829E-01   0.166470E-01  -0.938464E-02  -0.342131E-01
  -0.540160E-01  -0.659889E-01  -0.687012E-01  -0.622369E-01  -0.481193E-01
  -0.290361E-01  -0.839911E-02   0.102142E-01   0.236654E-01   0.298197E-01
   0.279672E-01   0.190056E-01   0.531324E-02  -0.970088E-02  -0.223140E-01
  -0.293426E-01  -0.289456E-01  -0.211774E-01  -0.812648E-02   0.644106E-02
   0.178907E-01   0.218203E-01   0.151958E-01  -0.276707E-02  -0.302228E-01
  -0.629509E-01  -0.952255E-01  -0.121111E+00  -0.135877E+00  -0.137176E+00
  -0.125673E+00  -0.104948E+00  -0.806757E-01  -0.592764E-01  -0.105217E+00
  -0.111626E+00  -0.105217E+00  -0.871058E-01  -0.604264E-01  -0.297212E-01
  -0.798769E-04   0.237976E-01   0.384193E-01   0.420482E-01   0.348897E-01
   0.189158E-01  -0.260776E-02  -0.257697E-01  -0.467048E-01  -0.622053E-01
  -0.701653E-01  -0.698156E-01  -0.617463E-01  -0.477380E-01  -0.304441E-01
  -0.129639E-01   0.164262E-02   0.108477E-01   0.130912E-01   0.808799E-02
  -0.306399E-02  -0.180284E-01  -0.336395E-01  -0.465322E-01  -0.538853E-01
  -0.541215E-01  -0.473912E-01  -0.356904E-01  -0.225390E-01  -0.122482E-01
  -0.891601E-02  -0.153819E-01  -0.324025E-01  -0.582807E-01  -0.890812E-01
  -0.119421E+00  -0.143671E+00  -0.157286E+00  -0.157932E+00  -0.146114E+00
  -0.125116E+00  -0.100263E+00  -0.776630E-01  -0.700221E-01  -0.752565E-01
  -0.700221E-01  -0.553185E-01  -0.339356E-01  -0.987757E-02   0.124505E-01
   0.291089E-01   0.373565E-01   0.361030E-01   0.260067E-01   0.922649E-02
  -0.110875E-01  -0.314356E-01  -0.486020E-01  -0.601646E-01  -0.648083E-01
  -0.624237E-01  -0.540129E-01  -0.414514E-01  -0.271607E-01  -0.137386E-01
  -0.358469E-02   0.144959E-02   0.355081E-03  -0.683725E-02  -0.190004E-01
  -0.340381E-01  -0.492124E-01  -0.616486E-01  -0.689411E-01  -0.697399E-01
  -0.641725E-01  -0.539690E-01  -0.422132E-01  -0.327312E-01  -0.292241E-01
  -0.343389E-01  -0.489091E-01  -0.715794E-01  -0.989460E-01  -0.126221E+00
  -0.148286E+00  -0.160896E+00  -0.161724E+00  -0.150980E+00  -0.131417E+00
  -0.107713E+00  -0.853540E-01  -0.157689E-01  -0.195608E-01  -0.157689E-01
  -0.522951E-02   0.973748E-02   0.258501E-01   0.395901E-01   0.479598E-01
   0.490942E-01   0.425960E-01   0.295376E-01   0.121525E-01  -0.668405E-02
  -0.240537E-01  -0.375328E-01  -0.455692E-01  -0.476456E-01  -0.442383E-01
  -0.366216E-01  -0.265862E-01  -0.161385E-01  -0.722444E-02  -0.149613E-02
  -0.122289E-03  -0.363876E-02  -0.118467E-01  -0.237816E-01  -0.377874E-01
  -0.517254E-01  -0.633214E-01  -0.706146E-01  -0.724244E-01  -0.687218E-01
  -0.607871E-01  -0.510709E-01  -0.427427E-01  -0.389962E-01  -0.422610E-01
  -0.535163E-01  -0.718996E-01  -0.947456E-01  -0.118083E+00  -0.137499E+00
  -0.149171E+00  -0.150808E+00  -0.142247E+00  -0.125542E+00  -0.104490E+00
  -0.837154E-01   0.429961E-01   0.406455E-01   0.429961E-01   0.493924E-01
   0.580321E-01   0.664178E-01   0.719753E-01   0.726798E-01   0.675316E-01
   0.567681E-01   0.417747E-01   0.247337E-01   0.811696E-02  -0.584103E-02
  -0.155640E-01  -0.203617E-01  -0.204421E-01  -0.167402E-01  -0.106423E-01
  -0.368989E-02   0.266434E-02   0.721405E-02   0.907437E-02   0.770660E-02
   0.293116E-02  -0.504729E-02  -0.156070E-01  -0.277010E-01  -0.399193E-01
  -0.506582E-01  -0.584003E-01  -0.620628E-01  -0.613306E-01  -0.568681E-01
  -0.503176E-01  -0.440373E-01  -0.406052E-01  -0.421896E-01  -0.499434E-01
  -0.635922E-01  -0.813527E-01  -0.100237E+00  -0.116695E+00  -0.127446E+00
  -0.130289E+00  -0.124672E+00  -0.111856E+00  -0.946193E-01  -0.765567E-01
   0.903001E-01   0.891501E-01   0.903001E-01   0.932650E-01   0.967284E-01
   0.989211E-01   0.981301E-01   0.931938E-01   0.838459E-01   0.708159E-01
   0.556635E-01   0.404032E-01   0.270286E-01   0.170683E-01   0.112902E-01
   0.961591E-02   0.112485E-01   0.149496E-01   0.193709E-01   0.233396E-01
   0.260261E-01   0.269724E-01   0.260086E-01   0.231231E-01   0.183562E-01
   0.117709E-01   0.350961E-02  -0.609602E-02  -0.164281E-01  -0.265676E-01
  -0.354068E-01  -0.418864E-01  -0.453011E-01  -0.455802E-01  -0.434375E-01
  -0.403129E-01  -0.380868E-01  -0.386195E-01  -0.432296E-01  -0.522630E-01
  -0.648855E-01  -0.791843E-01  -0.925722E-01  -0.102403E+00  -0.106635E+00
  -0.104359E+00  -0.960363E-01  -0.833742E-01  -0.688623E-01   0.112771E+00
   0.112410E+00   0.112771E+00   0.113503E+00   0.113677E+00   0.112096E+00
   0.107711E+00   0.100004E+00   0.892226E-01   0.763944E-01   0.631065E-01
   0.511241E-01   0.419548E-01   0.364872E-01   0.348065E-01   0.362317E-01
   0.395524E-01   0.433850E-01   0.465326E-01   0.482432E-01   0.482956E-01
   0.469049E-01   0.444978E-01   0.414510E-01   0.378915E-01   0.336339E-01
   0.282754E-01   0.214108E-01   0.128851E-01   0.298073E-02  -0.754130E-02
  -0.175801E-01  -0.259830E-01  -0.318980E-01  -0.350734E-01  -0.359996E-01
  -0.358290E-01  -0.360803E-01  -0.382055E-01  -0.431419E-01  -0.509889E-01
  -0.609121E-01  -0.713153E-01  -0.802371E-01  -0.858610E-01  -0.869901E-01
  -0.833460E-01  -0.756038E-01  -0.651563E-01   0.103059E+00   0.102999E+00
   0.103059E+00   0.102976E+00   0.102060E+00   0.994632E-01   0.945280E-01
   0.870928E-01   0.776568E-01   0.673370E-01   0.576234E-01   0.500029E-01
   0.455633E-01   0.446999E-01   0.470138E-01   0.514353E-01   0.565330E-01
   0.609145E-01   0.635938E-01   0.642149E-01   0.630651E-01   0.608812E-01
   0.585166E-01   0.565816E-01   0.551808E-01   0.538336E-01   0.516108E-01
   0.474441E-01   0.405101E-01   0.305619E-01   0.180978E-01   0.430261E-02
  -0.922828E-02  -0.209053E-01  -0.295769E-01  -0.348458E-01  -0.371731E-01
  -0.377330E-01  -0.380634E-01  -0.396124E-01  -0.433166E-01  -0.493341E-01
  -0.570065E-01  -0.650522E-01  -0.719274E-01  -0.762381E-01  -0.770792E-01
  -0.742061E-01  -0.680009E-01   0.617183E-01   0.614832E-01   0.617183E-01
   0.621862E-01   0.622686E-01   0.612134E-01   0.584516E-01   0.538741E-01
   0.479664E-01   0.417500E-01   0.365363E-01   0.335654E-01   0.336399E-01
   0.368714E-01   0.426230E-01   0.496730E-01   0.565533E-01   0.619624E-01
   0.651242E-01   0.659810E-01   0.651578E-01   0.637063E-01   0.627068E-01
   0.628546E-01   0.641612E-01   0.658726E-01   0.666385E-01   0.648889E-01
   0.593103E-01   0.492806E-01   0.351276E-01   0.181300E-01   0.252358E-03
  -0.163168E-01  -0.296948E-01  -0.387556E-01  -0.433778E-01  -0.444244E-01
  -0.434682E-01  -0.423449E-01  -0.426630E-01  -0.454046E-01  -0.507168E-01
  -0.579346E-01  -0.658051E-01  -0.728328E-01  -0.776365E-01  -0.792205E-01
  -0.771041E-01  -0.297818E-02  -0.377219E-02  -0.297819E-02  -0.865628E-03
   0.185235E-02   0.427268E-02   0.562986E-02   0.558663E-02   0.438791E-02
   0.282194E-02   0.199480E-02   0.298662E-02   0.649826E-02   0.126033E-01
   0.206894E-01   0.296135E-01   0.380275E-01   0.447757E-01   0.492364E-01
   0.514982E-01   0.523079E-01   0.527984E-01   0.540765E-01   0.567964E-01
   0.608545E-01   0.653098E-01   0.685669E-01   0.687821E-01   0.643814E-01
   0.545455E-01   0.395185E-01   0.206457E-01   0.122985E-03  -0.194832E-01
  -0.358167E-01  -0.472626E-01  -0.532881E-01  -0.545122E-01  -0.524931E-01
  -0.493020E-01  -0.470010E-01  -0.471619E-01  -0.505406E-01  -0.569710E-01
  -0.654789E-01  -0.745581E-01  -0.825211E-01  -0.878291E-01  -0.893347E-01
  -0.772254E-01  -0.788232E-01  -0.772254E-01  -0.727835E-01  -0.664463E-01
  -0.594742E-01  -0.530638E-01  -0.479997E-01  -0.444411E-01  -0.419100E-01
  -0.394800E-01  -0.361053E-01  -0.309828E-01  -0.238304E-01  -0.149915E-01
  -0.533254E-02   0.403327E-02   0.121062E-01   0.183247E-01   0.227445E-01
   0.260074E-01   0.291021E-01   0.329857E-01   0.381852E-01   0.445069E-01
   0.509581E-01   0.559191E-01   0.575337E-01   0.542145E-01   0.451235E-01
   0.304887E-01   0.116598E-01  -0.912218E-02  -0.291891E-01  -0.460255E-01
  -0.578176E-01  -0.638313E-01  -0.645301E-01  -0.614115E-01  -0.566147E-01
  -0.524063E-01  -0.506728E-01  -0.525389E-01  -0.581834E-01  -0.668715E-01
  -0.771677E-01  -0.872556E-01  -0.952830E-01  -0.996620E-01  -0.145246E+00
  -0.147738E+00  -0.145246E+00  -0.138240E+00  -0.128004E+00  -0.116297E+00
  -0.104905E+00  -0.951945E-01  -0.878176E-01  -0.826208E-01  -0.787924E-01
  -0.751825E-01  -0.706949E-01  -0.646279E-01  -0.568620E-01  -0.478454E-01
  -0.383933E-01  -0.293762E-01  -0.214079E-01  -0.146404E-01  -0.873793E-02
  -0.304134E-02   0.312922E-02   0.101343E-01   0.177550E-01   0.251074E-01
   0.307782E-01   0.331544E-01   0.308648E-01   0.232062E-01   0.104311E-01
  -0.619486E-02  -0.245932E-01  -0.422869E-01  -0.569276E-01  -0.668016E-01
  -0.711890E-01  -0.704913E-01  -0.661006E-01  -0.600556E-01  -0.545725E-01
  -0.515687E-01  -0.522843E-01  -0.570729E-01  -0.653869E-01  -0.759320E-01
  -0.869375E-01  -0.964726E-01  -0.102750E+00  -0.193221E+00  -0.196555E+00
  -0.193221E+00  -0.183826E+00  -0.170034E+00  -0.154172E+00  -0.138676E+00
  -0.125544E+00  -0.115926E+00  -0.109958E+00  -0.106856E+00  -0.105243E+00
  -0.103585E+00  -0.100617E+00  -0.956422E-01  -0.886204E-01  -0.800606E-01
  -0.707592E-01  -0.614900E-01  -0.527534E-01  -0.446650E-01  -0.370136E-01
  -0.294606E-01  -0.218017E-01  -0.141921E-01  -0.724709E-02  -0.197005E-02
   0.482291E-03  -0.865320E-03  -0.647196E-02  -0.160500E-01  -0.285164E-01
  -0.421519E-01  -0.549371E-01  -0.649801E-01  -0.709298E-01  -0.722686E-01
  -0.694139E-01  -0.636091E-01  -0.566371E-01  -0.504319E-01  -0.466811E-01
  -0.465060E-01  -0.502760E-01  -0.575778E-01  -0.673214E-01  -0.779440E-01
  -0.876605E-01  -0.947218E-01  -0.212501E+00  -0.216513E+00  -0.212501E+00
  -0.201205E+00  -0.184665E+00  -0.165757E+00  -0.147543E+00  -0.132604E+00
  -0.122530E+00  -0.117666E+00  -0.117174E+00  -0.119362E+00  -0.122187E+00
  -0.123770E+00  -0.122812E+00  -0.118801E+00  -0.111983E+00  -0.103153E+00
  -0.933289E-01  -0.834457E-01  -0.741378E-01  -0.656787E-01  -0.580652E-01
  -0.511964E-01  -0.450660E-01  -0.398900E-01  -0.361149E-01  -0.343019E-01
  -0.349227E-01  -0.381388E-01  -0.436431E-01  -0.506237E-01  -0.578746E-01
  -0.640306E-01  -0.678661E-01  -0.685796E-01  -0.659855E-01  -0.605667E-01
  -0.533763E-01  -0.458168E-01  -0.393566E-01  -0.352486E-01  -0.343109E-01
  -0.368034E-01  -0.424080E-01  -0.502953E-01  -0.592507E-01  -0.678317E-01
  -0.745393E-01  -0.201258E+00  -0.205711E+00  -0.201258E+00  -0.188750E+00
  -0.170547E+00  -0.149983E+00  -0.130630E+00  -0.115533E+00  -0.106601E+00
  -0.104290E+00  -0.107634E+00  -0.114600E+00  -0.122642E+00  -0.129318E+00
  -0.132806E+00  -0.132212E+00  -0.127616E+00  -0.119887E+00  -0.110343E+00
  -0.100368E+00  -0.911005E-01  -0.832502E-01  -0.770784E-01  -0.725026E-01
  -0.692672E-01  -0.671063E-01  -0.658412E-01  -0.653890E-01  -0.656939E-01
  -0.666235E-01  -0.678835E-01  -0.689932E-01  -0.693422E-01  -0.683162E-01
  -0.654543E-01  -0.605885E-01  -0.539207E-01  -0.460132E-01  -0.376948E-01
  -0.299094E-01  -0.235483E-01  -0.193062E-01  -0.175868E-01  -0.184672E-01
  -0.217072E-01  -0.267854E-01  -0.329434E-01  -0.392323E-01  -0.445711E-01
  -0.164221E+00  -0.168842E+00  -0.164221E+00  -0.151289E+00  -0.132621E+00
  -0.111858E+00  -0.929033E-01  -0.790783E-01  -0.724512E-01  -0.734763E-01
  -0.810169E-01  -0.927202E-01  -0.105632E+00  -0.116886E+00  -0.124306E+00
  -0.126779E+00  -0.124351E+00  -0.118044E+00  -0.109488E+00  -0.100474E+00
  -0.925453E-01  -0.867288E-01  -0.834262E-01  -0.824713E-01  -0.832941E-01
  -0.851254E-01  -0.871792E-01  -0.887738E-01  -0.893832E-01  -0.886342E-01
  -0.862822E-01  -0.821933E-01  -0.763476E-01  -0.688620E-01  -0.600132E-01
  -0.502406E-01  -0.401109E-01  -0.302481E-01  -0.212400E-01  -0.135533E-01
  -0.747929E-02  -0.312747E-02  -0.463092E-03   0.634175E-03   0.320798E-03
  -0.122299E-02  -0.375813E-02  -0.691840E-02  -0.101449E-01  -0.110727E+00
  -0.115231E+00  -0.110727E+00  -0.981738E-01  -0.802343E-01  -0.606636E-01
  -0.434659E-01  -0.320162E-01  -0.283567E-01  -0.328257E-01  -0.440895E-01
  -0.595481E-01  -0.759930E-01  -0.903487E-01  -0.100316E+00  -0.104777E+00
  -0.103898E+00  -0.989294E-01  -0.917950E-01  -0.845908E-01  -0.791141E-01
  -0.765307E-01  -0.772277E-01  -0.808518E-01  -0.864859E-01  -0.928982E-01
  -0.987939E-01  -0.103022E+00  -0.104710E+00  -0.103331E+00  -0.987222E-01
  -0.910580E-01  -0.808141E-01  -0.687046E-01  -0.555998E-01  -0.424193E-01
  -0.300073E-01  -0.190113E-01  -0.979074E-02  -0.238468E-02   0.344496E-02
   0.810023E-02   0.119935E-01   0.154008E-01   0.183725E-01   0.207377E-01
   0.222090E-01   0.225557E-01   0.217872E-01  -0.517709E-01  -0.558876E-01
  -0.517709E-01  -0.403635E-01  -0.242711E-01  -0.715059E-02   0.713817E-02
   0.154080E-01   0.158358E-01   0.831170E-02  -0.562484E-02  -0.232234E-01
  -0.412113E-01  -0.565519E-01  -0.670894E-01  -0.719377E-01  -0.715453E-01
  -0.674550E-01  -0.618449E-01  -0.569833E-01  -0.547299E-01  -0.561893E-01
  -0.615687E-01  -0.702358E-01  -0.809295E-01  -0.920503E-01  -0.101958E+00
  -0.109222E+00  -0.112792E+00  -0.112098E+00  -0.107066E+00  -0.980950E-01
  -0.859815E-01  -0.718103E-01  -0.568090E-01  -0.421771E-01  -0.289068E-01
  -0.176297E-01  -0.852569E-02  -0.132570E-02   0.457963E-02   0.994284E-02
   0.154212E-01   0.213632E-01   0.276864E-01   0.338922E-01   0.392218E-01
   0.429131E-01   0.444808E-01   0.296221E-02  -0.521397E-03   0.296221E-02
   0.125362E-01   0.257868E-01   0.393580E-01   0.497698E-01   0.542523E-01
   0.513857E-01   0.413928E-01   0.260241E-01   0.808092E-02  -0.928762E-02
  -0.233297E-01  -0.322930E-01  -0.357488E-01  -0.345820E-01  -0.306795E-01
  -0.264185E-01  -0.240964E-01  -0.254395E-01  -0.312922E-01  -0.415277E-01
  -0.551667E-01  -0.706401E-01  -0.861153E-01  -0.998095E-01  -0.110235E+00
  -0.116358E+00  -0.117665E+00  -0.114172E+00  -0.106371E+00  -0.951549E-01
  -0.816925E-01  -0.672809E-01  -0.531625E-01  -0.403356E-01  -0.293915E-01
  -0.204206E-01  -0.130246E-01  -0.644825E-02   0.187704E-03   0.760733E-02
   0.161290E-01   0.255220E-01   0.350227E-01   0.435186E-01   0.498561E-01
   0.531828E-01   0.472326E-01   0.445835E-01   0.472326E-01   0.544078E-01
   0.639974E-01   0.731112E-01   0.788426E-01   0.790293E-01   0.728093E-01
   0.608297E-01   0.450610E-01   0.282781E-01   0.133530E-01   0.255024E-02
  -0.299656E-02  -0.350312E-02  -0.413489E-03   0.400650E-02   0.723820E-02
   0.708888E-02   0.214134E-02  -0.801543E-02  -0.227977E-01  -0.408403E-01
  -0.603282E-01  -0.793505E-01  -0.961975E-01  -0.109554E+00  -0.118585E+00
  -0.122936E+00  -0.122684E+00  -0.118272E+00  -0.110437E+00  -0.100135E+00
  -0.884354E-01  -0.763905E-01  -0.648790E-01  -0.544542E-01  -0.452432E-01
  -0.369361E-01  -0.288936E-01  -0.203598E-01  -0.107337E-01   0.177304E-03
   0.120035E-01   0.238205E-01   0.343315E-01   0.421865E-01   0.463474E-01
   0.789848E-01   0.773056E-01   0.789848E-01   0.833777E-01   0.887422E-01
   0.927548E-01   0.932041E-01   0.886592E-01   0.789217E-01   0.651312E-01
   0.494957E-01   0.347237E-01   0.233189E-01   0.169307E-01   0.159356E-01
   0.193528E-01   0.251034E-01   0.305302E-01   0.330276E-01   0.306163E-01
   0.223251E-01   0.830359E-02  -0.103255E-01  -0.318037E-01  -0.541485E-01
  -0.755268E-01  -0.945059E-01  -0.110151E+00  -0.121992E+00  -0.129907E+00
  -0.134006E+00  -0.134536E+00  -0.131853E+00  -0.126424E+00  -0.118829E+00
  -0.109737E+00  -0.998183E-01  -0.896215E-01  -0.794572E-01  -0.693321E-01
  -0.589811E-01  -0.480072E-01  -0.360978E-01  -0.232509E-01  -0.993051E-02
   0.291670E-02   0.140113E-01   0.220287E-01   0.259449E-01   0.996521E-01
   0.989858E-01   0.996521E-01   0.101137E+00   0.102078E+00   0.100735E+00
   0.956169E-01   0.860587E-01   0.725622E-01   0.567933E-01   0.412200E-01
   0.284897E-01   0.207221E-01   0.189185E-01   0.226569E-01   0.301555E-01
   0.386851E-01   0.452118E-01   0.470921E-01   0.426370E-01   0.314074E-01
   0.141870E-01  -0.732702E-02  -0.310042E-01  -0.547797E-01  -0.770385E-01
  -0.967969E-01  -0.113671E+00  -0.127685E+00  -0.139012E+00  -0.147763E+00
  -0.153875E+00  -0.157138E+00  -0.157321E+00  -0.154327E+00  -0.148308E+00
  -0.139682E+00  -0.129054E+00  -0.117063E+00  -0.104236E+00  -0.908960E-01
  -0.771872E-01  -0.631936E-01  -0.491181E-01  -0.354376E-01  -0.229611E-01
  -0.127458E-01  -0.587939E-02  -0.319036E-02   0.112456E+00   0.112725E+00
   0.112456E+00   0.111244E+00   0.108049E+00   0.101638E+00   0.911561E-01
   0.766300E-01   0.592157E-01   0.410921E-01   0.250068E-01   0.135913E-01
   0.864190E-02   0.105776E-01   0.182404E-01   0.291035E-01   0.398370E-01
   0.470771E-01   0.481877E-01   0.418130E-01   0.280814E-01   0.842939E-02
  -0.148807E-01  -0.393906E-01  -0.630354E-01  -0.845309E-01  -0.103472E+00
  -0.120148E+00  -0.135169E+00  -0.149050E+00  -0.161888E+00  -0.173238E+00
  -0.182217E+00  -0.187776E+00  -0.189032E+00  -0.185564E+00  -0.177541E+00
  -0.165694E+00  -0.151112E+00  -0.134985E+00  -0.118363E+00  -0.102023E+00
  -0.864769E-01  -0.720870E-01  -0.592295E-01  -0.484146E-01  -0.402993E-01
  -0.355705E-01  -0.347386E-01   0.120428E+00   0.121419E+00   0.120428E+00
   0.117122E+00   0.110662E+00   0.100146E+00   0.851607E-01   0.662439E-01
   0.450690E-01   0.242584E-01   0.684383E-02  -0.448644E-02  -0.813514E-02
  -0.411288E-02   0.584354E-02   0.186043E-01   0.303522E-01   0.374723E-01
   0.373809E-01   0.290699E-01   0.132262E-01  -0.809066E-02  -0.320986E-01
  -0.560719E-01  -0.780175E-01  -0.970624E-01  -0.113460E+00  -0.128249E+00
  -0.142684E+00  -0.157653E+00  -0.173251E+00  -0.188638E+00  -0.202234E+00
  -0.212139E+00  -0.216679E+00  -0.214866E+00  -0.206663E+00  -0.192983E+00
  -0.175439E+00  -0.155946E+00  -0.136314E+00  -0.117946E+00  -0.101720E+00
  -0.880563E-01  -0.770955E-01  -0.689095E-01  -0.636310E-01  -0.614614E-01
  -0.625577E-01   0.124924E+00   0.126282E+00   0.124924E+00   0.120521E+00
   0.112266E+00   0.993320E-01   0.814559E-01   0.594076E-01   0.351593E-01
   0.116495E-01  -0.782687E-02  -0.204419E-01  -0.246325E-01  -0.206239E-01
  -0.105021E-01   0.221011E-02   0.133740E-01   0.192307E-01   0.172961E-01
   0.690526E-02  -0.107399E-01  -0.330209E-01  -0.567082E-01  -0.788763E-01
  -0.976619E-01  -0.112649E+00  -0.124788E+00  -0.135892E+00  -0.147894E+00
  -0.162085E+00  -0.178593E+00  -0.196230E+00  -0.212768E+00  -0.225526E+00
  -0.232100E+00  -0.231002E+00  -0.222046E+00  -0.206367E+00  -0.186103E+00
  -0.163864E+00  -0.142145E+00  -0.122861E+00  -0.107118E+00  -0.952424E-01
  -0.870044E-01  -0.819344E-01  -0.795920E-01  -0.797030E-01  -0.821374E-01
   0.125144E+00   0.126403E+00   0.125144E+00   0.120970E+00   0.112895E+00
   0.998624E-01   0.814041E-01   0.581777E-01   0.321727E-01   0.646681E-02
  -0.154321E-01  -0.304827E-01  -0.369786E-01  -0.351143E-01  -0.270565E-01
  -0.164704E-01  -0.761788E-02  -0.427454E-02  -0.877435E-02  -0.214551E-01
  -0.406626E-01  -0.633059E-01  -0.857932E-01  -0.105068E+00  -0.119437E+00
  -0.128960E+00  -0.135278E+00  -0.140981E+00  -0.148678E+00  -0.160096E+00
  -0.175457E+00  -0.193318E+00  -0.210922E+00  -0.224935E+00  -0.232347E+00
  -0.231275E+00  -0.221437E+00  -0.204191E+00  -0.182141E+00  -0.158469E+00
  -0.136184E+00  -0.117515E+00  -0.103595E+00  -0.944813E-01  -0.894508E-01
  -0.874425E-01  -0.874716E-01  -0.888924E-01  -0.914499E-01   0.118785E+00
   0.119421E+00   0.118785E+00   0.116339E+00   0.110703E+00   0.100273E+00
   0.840023E-01   0.620697E-01   0.361734E-01   0.932521E-02  -0.148324E-01
  -0.329929E-01  -0.431437E-01  -0.452101E-01  -0.411690E-01  -0.345713E-01
  -0.295953E-01  -0.299008E-01  -0.376200E-01  -0.527838E-01  -0.733565E-01
  -0.958679E-01  -0.116452E+00  -0.131984E+00  -0.140969E+00  -0.143927E+00
  -0.143169E+00  -0.142019E+00  -0.143759E+00  -0.150576E+00  -0.162859E+00
  -0.179033E+00  -0.195971E+00  -0.209855E+00  -0.217227E+00  -0.215917E+00
  -0.205594E+00  -0.187801E+00  -0.165492E+00  -0.142229E+00  -0.121302E+00
  -0.105002E+00  -0.942594E-01  -0.886885E-01  -0.869809E-01  -0.874866E-01
  -0.887744E-01  -0.900045E-01  -0.910256E-01   0.103491E+00   0.102997E+00
   0.103491E+00   0.104228E+00   0.103245E+00   0.981061E-01   0.868521E-01
   0.688440E-01   0.451991E-01   0.186584E-01  -0.709496E-02  -0.284675E-01
  -0.430154E-01  -0.501959E-01  -0.515621E-01  -0.503215E-01  -0.503819E-01
  -0.551662E-01  -0.665579E-01  -0.843023E-01  -0.106051E+00  -0.128044E+00
  -0.146224E+00  -0.157447E+00  -0.160430E+00  -0.156130E+00  -0.147469E+00
  -0.138464E+00  -0.133033E+00  -0.133845E+00  -0.141534E+00  -0.154519E+00
  -0.169471E+00  -0.182268E+00  -0.189161E+00  -0.187796E+00  -0.177821E+00
  -0.160899E+00  -0.140179E+00  -0.119386E+00  -0.101829E+00  -0.896048E-01
  -0.832216E-01  -0.817033E-01  -0.831039E-01  -0.852338E-01  -0.863584E-01
  -0.856588E-01  -0.833388E-01   0.784865E-01   0.764585E-01   0.784865E-01
   0.835681E-01   0.890253E-01   0.913853E-01   0.875325E-01   0.757583E-01
   0.563723E-01   0.316752E-01   0.529703E-02  -0.188896E-01  -0.379383E-01
  -0.507056E-01  -0.581533E-01  -0.629770E-01  -0.686719E-01  -0.783315E-01
  -0.935571E-01  -0.113830E+00  -0.136551E+00  -0.157747E+00  -0.173240E+00
  -0.179907E+00  -0.176673E+00  -0.164894E+00  -0.148041E+00  -0.130753E+00
  -0.117548E+00  -0.111575E+00  -0.113769E+00  -0.122659E+00  -0.134862E+00
  -0.146112E+00  -0.152505E+00  -0.151591E+00  -0.142999E+00  -0.128438E+00
  -0.111097E+00  -0.946512E-01  -0.821953E-01  -0.754110E-01  -0.742123E-01
  -0.769377E-01  -0.809954E-01  -0.837383E-01  -0.832847E-01  -0.790418E-01
  -0.717939E-01   0.456945E-01   0.419137E-01   0.456945E-01   0.557598E-01
   0.686601E-01   0.798009E-01   0.847992E-01   0.807546E-01   0.670485E-01
   0.454366E-01   0.194230E-01  -0.687352E-02  -0.299929E-01  -0.481398E-01
  -0.616076E-01  -0.724926E-01  -0.838014E-01  -0.982483E-01  -0.117141E+00
  -0.139720E+00  -0.163189E+00  -0.183427E+00  -0.196182E+00  -0.198383E+00
  -0.189149E+00  -0.170187E+00  -0.145444E+00  -0.120104E+00  -0.992208E-01
  -0.864036E-01  -0.829171E-01  -0.874723E-01  -0.967422E-01  -0.106436E+00
  -0.112597E+00  -0.112733E+00  -0.106455E+00  -0.954443E-01  -0.828039E-01
  -0.719991E-01  -0.657418E-01  -0.651553E-01  -0.694661E-01  -0.762973E-01
  -0.824496E-01  -0.849137E-01  -0.817968E-01  -0.728851E-01  -0.596902E-01
   0.986147E-02   0.434683E-02   0.986148E-02   0.248678E-01   0.451833E-01
   0.651425E-01   0.791456E-01   0.831351E-01   0.755744E-01   0.576581E-01
   0.327261E-01   0.509460E-02  -0.213102E-01  -0.440775E-01  -0.628525E-01
  -0.791385E-01  -0.954531E-01  -0.114135E+00  -0.136213E+00  -0.160720E+00
  -0.184705E+00  -0.203944E+00  -0.214153E+00  -0.212319E+00  -0.197737E+00
  -0.172408E+00  -0.140675E+00  -0.108176E+00  -0.804233E-01  -0.614318E-01
  -0.527815E-01  -0.533913E-01  -0.600456E-01  -0.684960E-01  -0.747917E-01
  -0.764316E-01  -0.729983E-01  -0.661037E-01  -0.586898E-01  -0.539287E-01
  -0.540799E-01  -0.596680E-01  -0.692342E-01  -0.797304E-01  -0.874268E-01
  -0.890444E-01  -0.827672E-01  -0.688271E-01  -0.494972E-01  -0.224365E-01
  -0.294135E-01  -0.224365E-01  -0.325662E-02   0.233414E-01   0.508108E-01
   0.725461E-01   0.835278E-01   0.814473E-01   0.670159E-01   0.434151E-01
   0.151015E-01  -0.136308E-01  -0.398724E-01  -0.627339E-01  -0.832230E-01
  -0.103444E+00  -0.125417E+00  -0.149937E+00  -0.175870E+00  -0.200149E+00
  -0.218479E+00  -0.226563E+00  -0.221449E+00  -0.202573E+00  -0.172173E+00
  -0.134898E+00  -0.967384E-01  -0.635642E-01  -0.397116E-01  -0.270186E-01
  -0.245855E-01  -0.293077E-01  -0.369944E-01  -0.437191E-01  -0.469817E-01
  -0.463366E-01  -0.433149E-01  -0.406910E-01  -0.413519E-01  -0.471411E-01
  -0.580550E-01  -0.720490E-01  -0.855194E-01  -0.943137E-01  -0.949608E-01
  -0.857471E-01  -0.673147E-01  -0.426055E-01  -0.445918E-01  -0.525389E-01
  -0.445918E-01  -0.226411E-01   0.813548E-02   0.406158E-01   0.675364E-01
   0.832471E-01   0.849306E-01   0.729760E-01   0.504525E-01   0.218992E-01
  -0.815907E-02  -0.364950E-01  -0.618745E-01  -0.849826E-01  -0.107650E+00
  -0.131683E+00  -0.157714E+00  -0.184494E+00  -0.208871E+00  -0.226505E+00
  -0.233093E+00  -0.225727E+00  -0.203953E+00  -0.170171E+00  -0.129246E+00
  -0.874044E-01  -0.507555E-01  -0.238441E-01  -0.867143E-02  -0.444869E-02
  -0.813499E-02  -0.155702E-01  -0.228386E-01  -0.274380E-01  -0.289037E-01
  -0.287125E-01  -0.295268E-01  -0.340398E-01  -0.438116E-01  -0.584771E-01
  -0.755899E-01  -0.911641E-01  -0.100755E+00  -0.100757E+00  -0.895244E-01
  -0.679781E-01  -0.395197E-01  -0.519510E-01  -0.602294E-01  -0.519510E-01
  -0.290542E-01   0.315053E-02   0.373465E-01   0.660496E-01   0.833992E-01
   0.864098E-01   0.753650E-01   0.532969E-01   0.247692E-01  -0.562231E-02
  -0.345533E-01  -0.606844E-01  -0.845998E-01  -0.108040E+00  -0.132732E+00
  -0.159240E+00  -0.186253E+00  -0.210572E+00  -0.227824E+00  -0.233700E+00
  -0.225317E+00  -0.202279E+00  -0.167078E+00  -0.124687E+00  -0.814516E-01
  -0.435822E-01  -0.157021E-01   0.143232E-03   0.473023E-02   0.111118E-02
  -0.653164E-02  -0.142623E-01  -0.195684E-01  -0.219845E-01  -0.229880E-01
  -0.252271E-01  -0.313516E-01  -0.428358E-01  -0.591849E-01  -0.777910E-01
  -0.944972E-01  -0.104711E+00  -0.104733E+00  -0.929066E-01  -0.702349E-01
  -0.402877E-01  -0.432825E-01  -0.512101E-01  -0.432825E-01  -0.213880E-01
   0.930420E-02   0.416864E-01   0.685167E-01   0.841709E-01   0.858590E-01
   0.739920E-01   0.516490E-01   0.233620E-01  -0.636917E-02  -0.343561E-01
  -0.594086E-01  -0.822478E-01  -0.104722E+00  -0.128625E+00  -0.154554E+00
  -0.181198E+00  -0.205342E+00  -0.222596E+00  -0.228636E+00  -0.220577E+00
  -0.198029E+00  -0.163491E+00  -0.121940E+00  -0.797027E-01  -0.429554E-01
  -0.162602E-01  -0.158259E-02   0.194574E-02  -0.253137E-02  -0.107535E-01
  -0.187324E-01  -0.239387E-01  -0.259308E-01  -0.262508E-01  -0.276470E-01
  -0.328933E-01  -0.435972E-01  -0.593884E-01  -0.777557E-01  -0.945960E-01
  -0.105317E+00  -0.106165E+00  -0.953752E-01  -0.738123E-01  -0.448922E-01
    1
  -0.413108E-01  -0.493700E-01  -0.413108E-01  -0.190533E-01   0.121451E-01
   0.450532E-01   0.722987E-01   0.881488E-01   0.897486E-01   0.774976E-01
   0.545129E-01   0.253978E-01  -0.526412E-02  -0.342106E-01  -0.602018E-01
  -0.839385E-01  -0.107271E+00  -0.132006E+00  -0.158743E+00  -0.186158E+00
  -0.210994E+00  -0.228800E+00  -0.235190E+00  -0.227229E+00  -0.204509E+00
  -0.169558E+00  -0.127425E+00  -0.845438E-01  -0.472114E-01  -0.200989E-01
  -0.524567E-02  -0.180629E-02  -0.660388E-02  -0.152965E-01  -0.237829E-01
  -0.294129E-01  -0.316388E-01  -0.319301E-01  -0.330072E-01  -0.376614E-01
  -0.475567E-01  -0.624064E-01  -0.797959E-01  -0.957180E-01  -0.105665E+00
  -0.105946E+00  -0.948412E-01  -0.732297E-01  -0.445200E-01  -0.492385E-01
  -0.576400E-01  -0.492385E-01  -0.260032E-01   0.667028E-02   0.413479E-01
   0.704243E-01   0.879418E-01   0.908627E-01   0.794693E-01   0.568365E-01
   0.275965E-01  -0.358293E-02  -0.333218E-01  -0.602519E-01  -0.849532E-01
  -0.109176E+00  -0.134651E+00  -0.161928E+00  -0.189649E+00  -0.214542E+00
  -0.232148E+00  -0.238084E+00  -0.229430E+00  -0.205809E+00  -0.169790E+00
  -0.126480E+00  -0.823826E-01  -0.438648E-01  -0.156684E-01   0.104651E-03
   0.424876E-02  -0.975550E-04  -0.861809E-02  -0.172255E-01  -0.232707E-01
  -0.261925E-01  -0.274277E-01  -0.296396E-01  -0.355361E-01  -0.466729E-01
  -0.626373E-01  -0.808863E-01  -0.973011E-01  -0.107300E+00  -0.107174E+00
  -0.952514E-01  -0.725216E-01  -0.425547E-01  -0.413108E-01  -0.493700E-01
  -0.413108E-01  -0.190533E-01   0.121451E-01   0.450532E-01   0.722987E-01
   0.881488E-01   0.897486E-01   0.774976E-01   0.545129E-01   0.253978E-01
  -0.526413E-02  -0.342106E-01  -0.602018E-01  -0.839385E-01  -0.107271E+00
  -0.132006E+00  -0.158743E+00  -0.186158E+00  -0.210994E+00  -0.228800E+00
  -0.235190E+00  -0.227229E+00  -0.204509E+00  -0.169558E+00  -0.127425E+00
  -0.845438E-01  -0.472114E-01  -0.200989E-01  -0.524567E-02  -0.180629E-02
  -0.660388E-02  -0.152965E-01  -0.237829E-01  -0.294129E-01  -0.316387E-01
  -0.319301E-01  -0.330072E-01  -0.376614E-01  -0.475567E-01  -0.624065E-01
  -0.797959E-01  -0.957180E-01  -0.105665E+00  -0.105946E+00  -0.948412E-01
  -0.732297E-01  -0.445200E-01  -0.194355E-01  -0.265243E-01  -0.194355E-01
   0.509386E-04   0.270728E-01   0.549791E-01   0.770624E-01   0.882303E-01
   0.861468E-01   0.715420E-01   0.476481E-01   0.189820E-01  -0.101171E-01
  -0.367247E-01  -0.599685E-01  -0.808927E-01  -0.101633E+00  -0.124210E+00
  -0.149372E+00  -0.175887E+00  -0.200551E+00  -0.218937E+00  -0.226649E+00
  -0.220709E+00  -0.200624E+00  -0.168793E+00  -0.130090E+00  -0.907523E-01
  -0.568620E-01  -0.328876E-01  -0.206909E-01  -0.192848E-01  -0.253899E-01
  -0.345979E-01  -0.427744E-01  -0.472682E-01  -0.475690E-01  -0.452351E-01
  -0.431401E-01  -0.443042E-01  -0.506925E-01  -0.623718E-01  -0.772927E-01
  -0.917698E-01  -0.101513E+00  -0.102894E+00  -0.940648E-01  -0.755968E-01
  -0.504436E-01   0.112697E-01   0.562149E-02   0.112697E-01   0.266461E-01
   0.474860E-01   0.680139E-01   0.825230E-01   0.868806E-01   0.795226E-01
   0.616636E-01   0.366942E-01   0.898602E-02  -0.174994E-01  -0.403526E-01
  -0.592553E-01  -0.757662E-01  -0.924472E-01  -0.111641E+00  -0.134321E+00
  -0.159403E+00  -0.183776E+00  -0.203057E+00  -0.212843E+00  -0.210092E+00
  -0.194174E+00  -0.167270E+00  -0.133974E+00  -0.100193E+00  -0.716702E-01
  -0.525584E-01  -0.444533E-01  -0.461686E-01  -0.542927E-01  -0.643425E-01
  -0.721533E-01  -0.750824E-01  -0.726727E-01  -0.665981E-01  -0.599367E-01
  -0.560218E-01  -0.572444E-01  -0.641849E-01  -0.753395E-01  -0.875176E-01
  -0.967790E-01  -0.996172E-01  -0.940267E-01  -0.801379E-01  -0.602385E-01
   0.440812E-01   0.401157E-01   0.440812E-01   0.546647E-01   0.683196E-01
   0.803201E-01   0.861542E-01   0.828263E-01   0.696761E-01   0.484707E-01
   0.227607E-01  -0.328263E-02  -0.261690E-01  -0.441133E-01  -0.574583E-01
  -0.683700E-01  -0.799120E-01  -0.948095E-01  -0.114311E+00  -0.137530E+00
  -0.161489E+00  -0.181882E+00  -0.194319E+00  -0.195677E+00  -0.185142E+00
  -0.164598E+00  -0.138248E+00  -0.111556E+00  -0.898149E-01  -0.767757E-01
  -0.737210E-01  -0.792555E-01  -0.898564E-01  -0.101003E+00  -0.108539E+00
  -0.109853E+00  -0.104548E+00  -0.944030E-01  -0.826848E-01  -0.730389E-01
  -0.683085E-01  -0.696503E-01  -0.762026E-01  -0.853855E-01  -0.937221E-01
  -0.979104E-01  -0.958177E-01  -0.871005E-01  -0.732848E-01   0.727013E-01
   0.704060E-01   0.727013E-01   0.785393E-01   0.851179E-01   0.887949E-01
   0.862825E-01   0.757374E-01   0.573971E-01   0.335545E-01   0.787861E-02
  -0.157055E-01  -0.342188E-01  -0.465264E-01  -0.536432E-01  -0.583422E-01
  -0.641864E-01  -0.742893E-01  -0.901983E-01  -0.111261E+00  -0.134685E+00
  -0.156292E+00  -0.171732E+00  -0.177806E+00  -0.173474E+00  -0.160250E+00
  -0.141846E+00  -0.123173E+00  -0.108986E+00  -0.102583E+00  -0.104930E+00
  -0.114465E+00  -0.127633E+00  -0.139966E+00  -0.147394E+00  -0.147383E+00
  -0.139591E+00  -0.125855E+00  -0.109548E+00  -0.945331E-01  -0.840229E-01
  -0.797034E-01  -0.813544E-01  -0.870552E-01  -0.938766E-01  -0.988240E-01
  -0.997334E-01  -0.958586E-01  -0.879963E-01   0.930016E-01   0.921295E-01
   0.930016E-01   0.948122E-01   0.954368E-01   0.922131E-01   0.829472E-01
   0.668066E-01   0.447903E-01   0.196040E-01  -0.504052E-02  -0.254923E-01
  -0.392621E-01  -0.458031E-01  -0.467128E-01  -0.452763E-01  -0.454767E-01
  -0.507689E-01  -0.629933E-01  -0.817657E-01  -0.104539E+00  -0.127328E+00
  -0.145875E+00  -0.156919E+00  -0.159170E+00  -0.153702E+00  -0.143643E+00
  -0.133261E+00  -0.126703E+00  -0.126794E+00  -0.134218E+00  -0.147342E+00
  -0.162704E+00  -0.176032E+00  -0.183458E+00  -0.182595E+00  -0.173153E+00
  -0.156947E+00  -0.137321E+00  -0.118179E+00  -0.102925E+00  -0.936243E-01
  -0.906047E-01  -0.925824E-01  -0.972260E-01  -0.101958E+00  -0.104731E+00
  -0.104556E+00  -0.101649E+00   0.103876E+00   0.104005E+00   0.103876E+00
   0.102875E+00   0.994108E-01   0.915828E-01   0.780300E-01   0.586626E-01
   0.350032E-01   0.999401E-02  -0.127027E-01  -0.297118E-01  -0.389516E-01
  -0.403169E-01  -0.358091E-01  -0.290479E-01  -0.242911E-01  -0.252450E-01
  -0.340160E-01  -0.505196E-01  -0.725242E-01  -0.963203E-01  -0.117813E+00
  -0.133714E+00  -0.142468E+00  -0.144657E+00  -0.142748E+00  -0.140282E+00
  -0.140753E+00  -0.146514E+00  -0.158034E+00  -0.173732E+00  -0.190411E+00
  -0.204165E+00  -0.211481E+00  -0.210203E+00  -0.200099E+00  -0.182876E+00
  -0.161679E+00  -0.140228E+00  -0.121873E+00  -0.108834E+00  -0.101820E+00
  -0.100098E+00  -0.101944E+00  -0.105297E+00  -0.108400E+00  -0.110239E+00
  -0.110675E+00   0.106932E+00   0.107548E+00   0.106932E+00   0.104591E+00
   0.992733E-01   0.895452E-01   0.745339E-01   0.545453E-01   0.313292E-01
   0.785824E-02  -0.123456E-01  -0.261529E-01  -0.317531E-01  -0.292715E-01
  -0.208680E-01  -0.102604E-01  -0.179164E-02   0.700060E-03  -0.511827E-02
  -0.194921E-01  -0.405842E-01  -0.650590E-01  -0.890692E-01  -0.109348E+00
  -0.124084E+00  -0.133329E+00  -0.138825E+00  -0.143332E+00  -0.149655E+00
  -0.159694E+00  -0.173784E+00  -0.190533E+00  -0.207186E+00  -0.220395E+00
  -0.227159E+00  -0.225657E+00  -0.215732E+00  -0.198909E+00  -0.177964E+00
  -0.156199E+00  -0.136644E+00  -0.121414E+00  -0.111387E+00  -0.106248E+00
  -0.104850E+00  -0.105720E+00  -0.107553E+00  -0.109538E+00  -0.111440E+00
   0.105182E+00   0.105769E+00   0.105182E+00   0.102976E+00   0.980186E-01
   0.890254E-01   0.752362E-01   0.569845E-01   0.359402E-01   0.149047E-01
  -0.281169E-02  -0.142647E-01  -0.177417E-01  -0.133499E-01  -0.312847E-02
   0.936892E-02   0.199227E-01   0.246920E-01   0.211625E-01   0.872892E-02
  -0.112465E-01  -0.359050E-01  -0.617415E-01  -0.855775E-01  -0.105370E+00
  -0.120628E+00  -0.132336E+00  -0.142433E+00  -0.153021E+00  -0.165573E+00
  -0.180366E+00  -0.196326E+00  -0.211297E+00  -0.222658E+00  -0.228076E+00
  -0.226169E+00  -0.216886E+00  -0.201517E+00  -0.182339E+00  -0.162037E+00
  -0.143077E+00  -0.127221E+00  -0.115298E+00  -0.107257E+00  -0.102455E+00
  -0.100036E+00  -0.992664E-01  -0.997297E-01  -0.101332E+00   0.101279E+00
   0.101394E+00   0.101279E+00   0.100465E+00   0.977346E-01   0.916514E-01
   0.812203E-01   0.664660E-01   0.487058E-01   0.304029E-01   0.146139E-01
   0.418093E-02   0.903641E-03   0.494498E-02   0.146594E-01   0.269104E-01
   0.377998E-01   0.436076E-01   0.416824E-01   0.310347E-01   0.124789E-01
  -0.116985E-01  -0.384298E-01  -0.647000E-01  -0.882802E-01  -0.108156E+00
  -0.124554E+00  -0.138585E+00  -0.151653E+00  -0.164832E+00  -0.178401E+00
  -0.191690E+00  -0.203259E+00  -0.211339E+00  -0.214376E+00  -0.211514E+00
  -0.202853E+00  -0.189435E+00  -0.172961E+00  -0.155369E+00  -0.138391E+00
  -0.123243E+00  -0.110515E+00  -0.100266E+00  -0.922591E-01  -0.862257E-01
  -0.820555E-01  -0.798469E-01  -0.798161E-01   0.960075E-01   0.953323E-01
   0.960075E-01   0.974783E-01   0.982821E-01   0.965863E-01   0.908866E-01
   0.806377E-01   0.666017E-01   0.507892E-01   0.359935E-01   0.250436E-01
   0.199954E-01   0.214985E-01   0.285303E-01   0.385798E-01   0.482327E-01
   0.539935E-01   0.531156E-01   0.442137E-01   0.275032E-01   0.462418E-02
  -0.218742E-01  -0.492180E-01  -0.750597E-01  -0.979156E-01  -0.117293E+00
  -0.133511E+00  -0.147304E+00  -0.159375E+00  -0.170035E+00  -0.179060E+00
  -0.185766E+00  -0.189283E+00  -0.188892E+00  -0.184311E+00  -0.175834E+00
  -0.164277E+00  -0.150763E+00  -0.136443E+00  -0.122245E+00  -0.108732E+00
  -0.961314E-01  -0.844804E-01  -0.738325E-01  -0.644267E-01  -0.567438E-01
  -0.514216E-01  -0.490598E-01   0.876638E-01   0.860286E-01   0.876638E-01
   0.918928E-01   0.968994E-01   0.100302E+00   0.999169E-01   0.944705E-01
   0.840554E-01   0.701770E-01   0.553798E-01   0.425571E-01   0.341445E-01
   0.314264E-01   0.341546E-01   0.405798E-01   0.478796E-01   0.528577E-01
   0.527133E-01   0.456763E-01   0.313486E-01   0.106875E-01  -0.143311E-01
  -0.412452E-01  -0.676715E-01  -0.917476E-01  -0.112354E+00  -0.129095E+00
  -0.142097E+00  -0.151723E+00  -0.158321E+00  -0.162086E+00  -0.163050E+00
  -0.161203E+00  -0.156626E+00  -0.149611E+00  -0.140667E+00  -0.130435E+00
  -0.119527E+00  -0.108370E+00  -0.971221E-01  -0.856984E-01  -0.739166E-01
  -0.617040E-01  -0.492884E-01  -0.372919E-01  -0.266765E-01  -0.185435E-01
  -0.138464E-01   0.726418E-01   0.700191E-01   0.726418E-01   0.796975E-01
   0.889781E-01   0.975007E-01   0.102345E+00   0.101469E+00   0.942732E-01
   0.817617E-01   0.662588E-01   0.507678E-01   0.381580E-01   0.304047E-01
   0.280853E-01   0.302578E-01   0.347354E-01   0.386632E-01   0.392307E-01
   0.343256E-01   0.229707E-01   0.545601E-02  -0.168311E-01  -0.417946E-01
  -0.671094E-01  -0.906598E-01  -0.110839E+00  -0.126668E+00  -0.137761E+00
  -0.144184E+00  -0.146301E+00  -0.144639E+00  -0.139828E+00  -0.132573E+00
  -0.123640E+00  -0.113818E+00  -0.103828E+00  -0.941983E-01  -0.851476E-01
  -0.765287E-01  -0.678731E-01  -0.585508E-01  -0.480109E-01  -0.360366E-01
  -0.229264E-01  -0.953336E-02   0.287159E-02   0.128831E-01   0.193147E-01
   0.470639E-01   0.435453E-01   0.470639E-01   0.566811E-01   0.698254E-01
   0.829581E-01   0.924818E-01   0.956492E-01   0.912322E-01   0.797839E-01
   0.634365E-01   0.453042E-01   0.286631E-01   0.161303E-01   0.905200E-02
   0.724542E-02   0.913503E-02   0.122206E-01   0.137328E-01   0.112980E-01
   0.345063E-02  -0.101118E-01  -0.285574E-01  -0.501839E-01  -0.728201E-01
  -0.942495E-01  -0.112562E+00  -0.126375E+00  -0.134926E+00  -0.138043E+00
  -0.136066E+00  -0.129734E+00  -0.120073E+00  -0.108283E+00  -0.956077E-01
  -0.831943E-01  -0.719259E-01  -0.622772E-01  -0.542238E-01  -0.472522E-01
  -0.404914E-01  -0.329541E-01  -0.238365E-01  -0.127961E-01  -0.122858E-03
   0.132594E-01   0.259770E-01   0.365344E-01   0.436946E-01   0.889975E-02
   0.466448E-02   0.889974E-02   0.205710E-01   0.368296E-01   0.537106E-01
   0.670936E-01   0.736800E-01   0.717422E-01   0.614640E-01   0.448044E-01
   0.249400E-01   0.544579E-02  -0.105664E-01  -0.211391E-01  -0.258308E-01
  -0.256887E-01  -0.228712E-01  -0.200463E-01  -0.197307E-01  -0.237324E-01
  -0.328116E-01  -0.466076E-01  -0.638077E-01  -0.824807E-01  -0.100476E+00
  -0.115795E+00  -0.126872E+00  -0.132733E+00  -0.133051E+00  -0.128105E+00
  -0.118693E+00  -0.105997E+00  -0.914281E-01  -0.764419E-01  -0.623424E-01
  -0.500878E-01  -0.401368E-01  -0.323761E-01  -0.261616E-01  -0.204857E-01
  -0.142443E-01  -0.654684E-02   0.301276E-02   0.142040E-01   0.261796E-01
   0.376740E-01   0.473309E-01   0.540694E-01  -0.402305E-01  -0.449462E-01
  -0.402305E-01  -0.271686E-01  -0.875809E-02   0.108006E-01   0.270863E-01
   0.364661E-01   0.368865E-01   0.282619E-01   0.123845E-01  -0.759738E-02
  -0.279825E-01  -0.453896E-01  -0.574849E-01  -0.634041E-01  -0.637944E-01
  -0.605052E-01  -0.560359E-01  -0.528990E-01  -0.530543E-01  -0.575353E-01
  -0.663221E-01  -0.784511E-01  -0.922980E-01  -0.105941E+00  -0.117521E+00
  -0.125523E+00  -0.128959E+00  -0.127442E+00  -0.121168E+00  -0.110841E+00
  -0.975480E-01  -0.826068E-01  -0.673858E-01  -0.531159E-01  -0.407096E-01
  -0.306213E-01  -0.227843E-01  -0.166510E-01  -0.113444E-01  -0.589525E-02
   0.488419E-03   0.819017E-02   0.170622E-01   0.264539E-01   0.353927E-01
   0.428707E-01   0.481522E-01  -0.943212E-01  -0.992487E-01  -0.943212E-01
  -0.806216E-01  -0.611455E-01  -0.401050E-01  -0.219632E-01  -0.104376E-01
  -0.771047E-02  -0.140291E-01  -0.277701E-01  -0.459285E-01  -0.648868E-01
  -0.812622E-01  -0.926242E-01  -0.979247E-01  -0.975677E-01  -0.931399E-01
  -0.869054E-01  -0.812119E-01  -0.779573E-01  -0.782330E-01  -0.821956E-01
  -0.891582E-01  -0.978399E-01  -0.106689E+00  -0.114195E+00  -0.119127E+00
  -0.120681E+00  -0.118519E+00  -0.112751E+00  -0.103860E+00  -0.926126E-01
  -0.799471E-01  -0.668606E-01  -0.542816E-01  -0.429456E-01  -0.332898E-01
  -0.253954E-01  -0.189990E-01  -0.135834E-01  -0.853554E-02  -0.333110E-02
   0.230332E-02   0.830618E-02   0.143072E-01   0.197647E-01   0.241749E-01
   0.272863E-01  -0.143746E+00  -0.148602E+00  -0.143746E+00  -0.130205E+00
  -0.110818E+00  -0.895829E-01  -0.707412E-01  -0.578415E-01  -0.529953E-01
  -0.565011E-01  -0.669058E-01  -0.814624E-01  -0.968477E-01  -0.109947E+00
  -0.118517E+00  -0.121570E+00  -0.119431E+00  -0.113482E+00  -0.105695E+00
  -0.981021E-01  -0.923295E-01  -0.893081E-01  -0.891928E-01  -0.914748E-01
  -0.952187E-01  -0.993407E-01  -0.102848E+00  -0.104994E+00  -0.105329E+00
  -0.103681E+00  -0.100089E+00  -0.947309E-01  -0.878811E-01  -0.798800E-01
  -0.711252E-01  -0.620534E-01  -0.531063E-01  -0.446776E-01  -0.370574E-01
  -0.303928E-01  -0.246868E-01  -0.198380E-01  -0.157108E-01  -0.122071E-01
  -0.930729E-02  -0.705522E-02  -0.548514E-02  -0.451370E-02  -0.384214E-02
  -0.177460E+00  -0.181962E+00  -0.177460E+00  -0.164877E+00  -0.146759E+00
  -0.126686E+00  -0.108442E+00  -0.951780E-01  -0.887481E-01  -0.893944E-01
  -0.958222E-01  -0.105631E+00  -0.115965E+00  -0.124209E+00  -0.128551E+00
  -0.128283E+00  -0.123806E+00  -0.116361E+00  -0.107595E+00  -0.991066E-01
  -0.920767E-01  -0.870845E-01  -0.841152E-01  -0.827269E-01  -0.822947E-01
  -0.822452E-01  -0.822072E-01  -0.820487E-01  -0.818091E-01  -0.815722E-01
  -0.813395E-01  -0.809552E-01  -0.801106E-01  -0.784224E-01  -0.755550E-01
  -0.713395E-01  -0.658496E-01  -0.594114E-01  -0.525457E-01  -0.458668E-01
  -0.399682E-01  -0.353272E-01  -0.322452E-01  -0.308233E-01  -0.309621E-01
  -0.323675E-01  -0.345536E-01  -0.368482E-01  -0.384187E-01  -0.186064E+00
  -0.189948E+00  -0.186064E+00  -0.175191E+00  -0.159482E+00  -0.141944E+00
  -0.125722E+00  -0.113384E+00  -0.106373E+00  -0.104774E+00  -0.107416E+00
  -0.112284E+00  -0.117099E+00  -0.119896E+00  -0.119469E+00  -0.115558E+00
  -0.108764E+00  -0.100255E+00  -0.913574E-01  -0.831712E-01  -0.763235E-01
  -0.709067E-01  -0.666038E-01  -0.629321E-01  -0.595107E-01  -0.562553E-01
  -0.534366E-01  -0.515871E-01  -0.512945E-01  -0.529552E-01  -0.565746E-01
  -0.616810E-01  -0.673851E-01  -0.725682E-01  -0.761448E-01  -0.773258E-01
  -0.758073E-01  -0.718412E-01  -0.661718E-01  -0.598659E-01  -0.540841E-01
  -0.498496E-01  -0.478650E-01  -0.484015E-01  -0.512685E-01  -0.558497E-01
  -0.611868E-01  -0.660949E-01  -0.693031E-01  -0.164818E+00  -0.167867E+00
  -0.164818E+00  -0.156290E+00  -0.143985E+00  -0.130250E+00  -0.117482E+00
  -0.107553E+00  -0.101387E+00  -0.988189E-01  -0.987463E-01  -0.995211E-01
  -0.994563E-01  -0.972960E-01  -0.925191E-01  -0.854005E-01  -0.768321E-01
  -0.679777E-01  -0.598810E-01  -0.531544E-01  -0.478432E-01  -0.434986E-01
  -0.394258E-01  -0.350146E-01  -0.300398E-01  -0.248255E-01  -0.202170E-01
  -0.173641E-01  -0.173791E-01  -0.209752E-01  -0.281948E-01  -0.383121E-01
  -0.499433E-01  -0.613362E-01  -0.707617E-01  -0.769039E-01  -0.791465E-01
  -0.776896E-01  -0.734741E-01  -0.679448E-01  -0.627174E-01  -0.592337E-01
  -0.584785E-01  -0.608100E-01  -0.659182E-01  -0.729012E-01  -0.804264E-01
  -0.869398E-01  -0.908938E-01  -0.115634E+00  -0.117709E+00  -0.115634E+00
  -0.109871E+00  -0.101667E+00  -0.927007E-01  -0.846079E-01  -0.785291E-01
  -0.748205E-01  -0.730040E-01  -0.719683E-01  -0.703540E-01  -0.669972E-01
  -0.612970E-01  -0.533925E-01  -0.441004E-01  -0.346392E-01  -0.262322E-01
  -0.197196E-01  -0.153050E-01  -0.125179E-01  -0.104048E-01  -0.788907E-02
  -0.418358E-02   0.875659E-03   0.668486E-02   0.119697E-01   0.151036E-01
   0.145590E-01   0.936302E-02  -0.576031E-03  -0.143646E-01  -0.302771E-01
  -0.461263E-01  -0.597525E-01  -0.695044E-01  -0.745897E-01  -0.752118E-01
  -0.724716E-01  -0.680700E-01  -0.638960E-01  -0.616037E-01  -0.622741E-01
  -0.662231E-01  -0.729790E-01  -0.814071E-01  -0.899380E-01  -0.968424E-01
  -0.100506E+00  -0.473231E-01  -0.483972E-01  -0.473231E-01  -0.444210E-01
  -0.405416E-01  -0.367742E-01  -0.340688E-01  -0.328976E-01  -0.330706E-01
  -0.337697E-01  -0.337966E-01  -0.319579E-01  -0.274655E-01  -0.202237E-01
  -0.109058E-01  -0.791567E-03   0.859172E-02   0.159131E-01   0.204309E-01
   0.222088E-01   0.220835E-01   0.213870E-01   0.215053E-01   0.234040E-01
   0.272680E-01   0.323687E-01   0.372060E-01   0.398913E-01   0.386673E-01
   0.324173E-01   0.210187E-01   0.544218E-02  -0.124360E-01  -0.302550E-01
  -0.457124E-01  -0.570846E-01  -0.635918E-01  -0.655223E-01  -0.640963E-01
  -0.611195E-01  -0.585250E-01  -0.579221E-01  -0.602565E-01  -0.656464E-01
  -0.734094E-01  -0.822448E-01  -0.905120E-01  -0.965331E-01  -0.988633E-01
   0.261208E-01   0.259301E-01   0.261208E-01   0.264740E-01   0.264277E-01
   0.253251E-01   0.227275E-01   0.186781E-01   0.138120E-01   0.926255E-02
   0.637691E-02   0.632388E-02   0.971497E-02   0.163640E-01   0.252707E-01
   0.348478E-01   0.433319E-01   0.492627E-01   0.518842E-01   0.513468E-01
   0.486409E-01   0.452787E-01   0.428125E-01   0.423339E-01   0.441027E-01
   0.474200E-01   0.507883E-01   0.523160E-01   0.502529E-01   0.435020E-01
   0.319627E-01   0.166064E-01  -0.735989E-03  -0.178136E-01  -0.325001E-01
  -0.432932E-01  -0.496398E-01  -0.520058E-01  -0.516886E-01  -0.504336E-01
  -0.499691E-01  -0.515822E-01  -0.558385E-01  -0.624981E-01  -0.706247E-01
  -0.788323E-01  -0.855921E-01  -0.895184E-01  -0.895800E-01   0.888102E-01
   0.892322E-01   0.888102E-01   0.873730E-01   0.844958E-01   0.797319E-01
   0.729022E-01   0.643281E-01   0.549127E-01   0.460198E-01   0.391706E-01
   0.356411E-01   0.360825E-01   0.402894E-01   0.471965E-01   0.551210E-01
   0.621892E-01   0.668255E-01   0.681625E-01   0.662479E-01   0.619848E-01
   0.568210E-01   0.522808E-01   0.494780E-01   0.487583E-01   0.495795E-01
   0.506646E-01   0.503836E-01   0.472485E-01   0.403728E-01   0.297604E-01
   0.163369E-01   0.171756E-02  -0.122190E-01  -0.238246E-01  -0.321001E-01
  -0.369229E-01  -0.390238E-01  -0.397321E-01  -0.405703E-01  -0.428200E-01
  -0.471816E-01  -0.536123E-01  -0.613731E-01  -0.692492E-01  -0.758635E-01
  -0.799875E-01  -0.807658E-01  -0.778114E-01   0.126974E+00   0.127601E+00
   0.126974E+00   0.124906E+00   0.120933E+00   0.114556E+00   0.105552E+00
   0.942234E-01   0.815014E-01   0.688363E-01   0.578978E-01   0.501646E-01
   0.465262E-01   0.470212E-01   0.508003E-01   0.563321E-01   0.617994E-01
   0.655700E-01   0.666054E-01   0.646873E-01   0.603984E-01   0.548691E-01
   0.493733E-01   0.449023E-01   0.418505E-01   0.399083E-01   0.381918E-01
   0.355628E-01   0.310326E-01   0.241165E-01   0.150252E-01   0.462896E-02
  -0.579273E-02  -0.149374E-01  -0.218780E-01  -0.263471E-01  -0.288162E-01
  -0.303447E-01  -0.322456E-01  -0.356714E-01  -0.412477E-01  -0.488653E-01
  -0.576904E-01  -0.663827E-01  -0.734513E-01  -0.776332E-01  -0.781827E-01
  -0.749909E-01  -0.685156E-01   0.132564E+00   0.132902E+00   0.132564E+00
   0.131287E+00   0.128387E+00   0.123047E+00   0.114677E+00   0.103243E+00
   0.894267E-01   0.745754E-01   0.604281E-01   0.487075E-01   0.406902E-01
   0.368877E-01   0.369308E-01   0.396920E-01   0.436051E-01   0.470844E-01
   0.489150E-01   0.485044E-01   0.459279E-01   0.417718E-01   0.368405E-01
   0.318346E-01   0.271118E-01   0.226064E-01   0.179277E-01   0.125919E-01
   0.629488E-02  -0.881547E-03  -0.841280E-02  -0.154567E-01  -0.211248E-01
  -0.248119E-01  -0.264658E-01  -0.266966E-01  -0.266706E-01  -0.278052E-01
  -0.313470E-01  -0.379606E-01  -0.474595E-01  -0.587683E-01  -0.701439E-01
  -0.795957E-01  -0.853895E-01  -0.864847E-01  -0.827791E-01  -0.750872E-01
  -0.648638E-01   0.105440E+00   0.104983E+00   0.105440E+00   0.106414E+00
   0.106849E+00   0.105369E+00   0.100734E+00   0.922701E-01   0.801387E-01
   0.653708E-01   0.496531E-01   0.349323E-01   0.229532E-01   0.148630E-01
   0.109881E-01   0.108329E-01   0.132840E-01   0.169417E-01   0.204716E-01
   0.228728E-01   0.236002E-01   0.225283E-01   0.198050E-01   0.156700E-01
   0.103212E-01   0.388044E-02  -0.353557E-02  -0.116835E-01  -0.200743E-01
  -0.279439E-01  -0.343577E-01  -0.384446E-01  -0.396965E-01  -0.382330E-01
  -0.349274E-01  -0.313176E-01  -0.292937E-01  -0.306237E-01  -0.364416E-01
  -0.468483E-01  -0.607570E-01  -0.760515E-01  -0.900376E-01  -0.100082E+00
  -0.104265E+00  -0.101869E+00  -0.935558E-01  -0.811818E-01  -0.672878E-01
   0.534976E-01   0.518253E-01   0.534976E-01   0.579509E-01   0.636467E-01
   0.684852E-01   0.703668E-01   0.677475E-01   0.600407E-01   0.477654E-01
   0.324117E-01   0.160767E-01   0.977636E-03  -0.110232E-01  -0.187644E-01
  -0.219330E-01  -0.210060E-01  -0.170364E-01  -0.113671E-01  -0.536095E-02
  -0.208084E-03   0.316827E-02   0.412874E-02   0.230234E-02  -0.241564E-02
  -0.982980E-02  -0.193872E-01  -0.301403E-01  -0.407864E-01  -0.498259E-01
  -0.558440E-01  -0.578657E-01  -0.556934E-01  -0.501134E-01  -0.428755E-01
  -0.364041E-01  -0.332754E-01  -0.355718E-01  -0.442823E-01  -0.589199E-01
  -0.774887E-01  -0.968433E-01  -0.113376E+00  -0.123867E+00  -0.126287E+00
  -0.120313E+00  -0.107438E+00  -0.905993E-01  -0.734355E-01  -0.930175E-02
  -0.124352E-01  -0.930175E-02  -0.645495E-03   0.114767E-01   0.241776E-01
   0.344060E-01   0.396315E-01   0.383836E-01   0.305251E-01   0.172142E-01
   0.588380E-03  -0.167295E-01  -0.321737E-01  -0.437004E-01  -0.500871E-01
  -0.510346E-01  -0.470922E-01  -0.394627E-01  -0.297554E-01  -0.197409E-01
  -0.111373E-01  -0.542875E-02  -0.370523E-02  -0.651495E-02  -0.137405E-01
  -0.245322E-01  -0.373468E-01  -0.501320E-01  -0.606669E-01  -0.670194E-01
  -0.680316E-01  -0.637061E-01  -0.553683E-01  -0.455168E-01  -0.373484E-01
  -0.340381E-01  -0.379334E-01  -0.498708E-01  -0.688104E-01  -0.919189E-01
  -0.115118E+00  -0.133993E+00  -0.144835E+00  -0.145573E+00  -0.136317E+00
  -0.119378E+00  -0.987262E-01  -0.790223E-01  -0.664704E-01  -0.710650E-01
  -0.664704E-01  -0.535949E-01  -0.349687E-01  -0.142079E-01   0.473829E-02
   0.183813E-01   0.243551E-01   0.218094E-01   0.114729E-01  -0.459738E-02
  -0.234956E-01  -0.420508E-01  -0.573876E-01  -0.673646E-01  -0.708338E-01
  -0.677151E-01  -0.589137E-01  -0.461227E-01  -0.315557E-01  -0.176381E-01
  -0.667807E-02  -0.535741E-03  -0.318272E-03  -0.614746E-02  -0.170577E-01
  -0.310806E-01  -0.455464E-01  -0.575850E-01  -0.647486E-01  -0.656254E-01
  -0.602880E-01  -0.504326E-01  -0.391280E-01  -0.301851E-01  -0.272662E-01
  -0.329384E-01  -0.479136E-01  -0.706953E-01  -0.977589E-01  -0.124263E+00
  -0.145141E+00  -0.156318E+00  -0.155732E+00  -0.143905E+00  -0.123873E+00
  -0.100495E+00  -0.792886E-01  -0.103122E+00  -0.108903E+00  -0.103122E+00
  -0.868065E-01  -0.628322E-01  -0.353603E-01  -0.903499E-02   0.118811E-01
   0.242548E-01   0.265737E-01   0.191027E-01   0.370966E-02  -0.165730E-01
  -0.381381E-01  -0.574241E-01  -0.714587E-01  -0.782570E-01  -0.770417E-01
  -0.682838E-01  -0.535828E-01  -0.354107E-01  -0.167454E-01  -0.624911E-03
   0.103352E-01   0.143991E-01   0.110639E-01   0.122302E-02  -0.129301E-01
  -0.282827E-01  -0.414316E-01  -0.494484E-01  -0.506164E-01  -0.449494E-01
  -0.343344E-01  -0.222143E-01  -0.128425E-01  -0.102579E-01  -0.172207E-01
  -0.343864E-01  -0.599527E-01  -0.899099E-01  -0.118874E+00  -0.141320E+00
  -0.152924E+00  -0.151659E+00  -0.138374E+00  -0.116657E+00  -0.920223E-01
  -0.705972E-01  -0.109587E+00  -0.116026E+00  -0.109587E+00  -0.913426E-01
  -0.643201E-01  -0.329343E-01  -0.218863E-02   0.232042E-01   0.396059E-01
   0.450018E-01   0.392337E-01   0.239044E-01   0.200553E-02  -0.226390E-01
  -0.460035E-01  -0.644661E-01  -0.753085E-01  -0.770639E-01  -0.696830E-01
  -0.545116E-01  -0.340803E-01  -0.117224E-01   0.894882E-02   0.246423E-01
   0.329840E-01   0.329935E-01   0.253284E-01   0.122121E-01  -0.298701E-02
  -0.164722E-01  -0.248982E-01  -0.262175E-01  -0.202773E-01  -0.899025E-02
   0.401012E-02   0.141858E-01   0.172137E-01   0.101379E-01  -0.774356E-02
  -0.345134E-01  -0.659206E-01  -0.962866E-01  -0.119829E+00  -0.132079E+00
  -0.131036E+00  -0.117732E+00  -0.960663E-01  -0.719041E-01  -0.516780E-01
  -0.835682E-01  -0.899607E-01  -0.835682E-01  -0.654302E-01  -0.384791E-01
  -0.702308E-02   0.240002E-01   0.498526E-01   0.667531E-01   0.724362E-01
   0.664318E-01   0.500443E-01   0.260667E-01  -0.170276E-02  -0.290510E-01
  -0.519619E-01  -0.671731E-01  -0.726193E-01  -0.677135E-01  -0.534320E-01
  -0.321801E-01  -0.743446E-02   0.168106E-01   0.367271E-01   0.493586E-01
   0.532129E-01   0.486003E-01   0.376116E-01   0.236981E-01   0.109056E-01
   0.291380E-02   0.209726E-02   0.884874E-02   0.213600E-01   0.359566E-01
   0.479426E-01   0.527738E-01   0.472721E-01   0.305635E-01   0.447359E-02
  -0.267576E-01  -0.574038E-01  -0.816118E-01  -0.948549E-01  -0.951042E-01
  -0.834016E-01  -0.636688E-01  -0.417834E-01  -0.241489E-01  -0.303548E-01
  -0.359277E-01  -0.303548E-01  -0.145504E-01   0.889930E-02   0.361745E-01
   0.628582E-01   0.846514E-01   0.980412E-01   0.100816E+00   0.923550E-01
   0.736746E-01   0.472364E-01   0.165730E-01  -0.142136E-01  -0.410160E-01
  -0.602826E-01  -0.695161E-01  -0.676481E-01  -0.552317E-01  -0.344017E-01
  -0.857755E-02   0.180786E-01   0.413832E-01   0.579153E-01   0.657059E-01
   0.646713E-01   0.566613E-01   0.450698E-01   0.340581E-01   0.275456E-01
   0.282006E-01   0.366875E-01   0.513853E-01   0.686835E-01   0.838173E-01
   0.920590E-01   0.899684E-01   0.763758E-01   0.528209E-01   0.233031E-01
  -0.662195E-02  -0.311875E-01  -0.458621E-01  -0.485191E-01  -0.400137E-01
  -0.240021E-01  -0.603767E-02   0.782665E-02   0.388880E-01   0.348401E-01
   0.388880E-01   0.503214E-01   0.671270E-01   0.863176E-01   0.104413E+00
   0.117986E+00   0.124188E+00   0.121167E+00   0.108336E+00   0.864630E-01
   0.575818E-01   0.247479E-01  -0.833581E-02  -0.377840E-01  -0.600446E-01
  -0.724091E-01  -0.734491E-01  -0.633046E-01  -0.437470E-01  -0.179685E-01
   0.991044E-02   0.355582E-01   0.552552E-01   0.666548E-01   0.693003E-01
   0.647510E-01   0.562457E-01   0.479459E-01   0.439101E-01   0.470378E-01
   0.582534E-01   0.761565E-01   0.972594E-01   0.116785E+00   0.129845E+00
   0.132705E+00   0.123802E+00   0.104242E+00   0.776037E-01   0.491060E-01
   0.243151E-01   0.773944E-02   0.168017E-02   0.564708E-02   0.165036E-01
   0.293073E-01   0.386239E-01   0.110175E+00   0.108165E+00   0.110175E+00
   0.115755E+00   0.123629E+00   0.131895E+00   0.138322E+00   0.140689E+00
   0.137124E+00   0.126391E+00   0.108105E+00   0.828435E-01   0.521546E-01
   0.184534E-01  -0.151981E-01  -0.454226E-01  -0.689526E-01  -0.831099E-01
  -0.862700E-01  -0.782241E-01  -0.603419E-01  -0.354597E-01  -0.746755E-02
   0.193670E-01   0.412222E-01   0.555207E-01   0.615113E-01   0.604674E-01
   0.554160E-01   0.504233E-01   0.495815E-01   0.559340E-01   0.706127E-01
   0.924258E-01   0.118029E+00   0.142669E+00   0.161322E+00   0.169955E+00
   0.166572E+00   0.151758E+00   0.128572E+00   0.101795E+00   0.767246E-01
   0.578387E-01   0.476750E-01   0.462395E-01   0.510961E-01   0.581120E-01
   0.626505E-01   0.170236E+00   0.170492E+00   0.170236E+00   0.169304E+00
   0.167236E+00   0.163336E+00   0.156776E+00   0.146719E+00   0.132449E+00
   0.113511E+00   0.898388E-01   0.618763E-01   0.306683E-01  -0.210881E-02
  -0.342041E-01  -0.629685E-01  -0.856605E-01  -0.998582E-01  -0.103917E+00
  -0.973793E-01  -0.812187E-01  -0.578336E-01  -0.307274E-01  -0.390557E-02
   0.189113E-01   0.350896E-01   0.436998E-01   0.457742E-01   0.441027E-01
   0.425768E-01   0.452137E-01   0.550912E-01   0.734630E-01   0.992990E-01
   0.129394E+00   0.159043E+00   0.183133E+00   0.197379E+00   0.199371E+00
   0.189182E+00   0.169330E+00   0.144129E+00   0.118588E+00   0.971510E-01
   0.826235E-01   0.755674E-01   0.743283E-01   0.756669E-01   0.758103E-01
   0.209583E+00   0.212005E+00   0.209583E+00   0.202432E+00   0.190878E+00
   0.175400E+00   0.156551E+00   0.134866E+00   0.110804E+00   0.847248E-01
   0.569301E-01   0.277754E-01  -0.218146E-02  -0.320273E-01  -0.603994E-01
  -0.855046E-01  -0.105291E+00  -0.117770E+00  -0.121433E+00  -0.115682E+00
  -0.101134E+00  -0.797092E-01  -0.544085E-01  -0.288079E-01  -0.633661E-02
   0.104914E-01   0.207004E-01   0.251479E-01   0.263805E-01   0.280453E-01
   0.339735E-01   0.471521E-01   0.688477E-01   0.981214E-01   0.131887E+00
   0.165523E+00   0.193900E+00   0.212573E+00   0.218824E+00   0.212298E+00
   0.195033E+00   0.170916E+00   0.144679E+00   0.120728E+00   0.102119E+00
   0.899469E-01   0.833099E-01   0.798245E-01   0.765319E-01   0.224367E+00
   0.228544E+00   0.224367E+00   0.212187E+00   0.192992E+00   0.168255E+00
   0.139702E+00   0.109050E+00   0.777790E-01   0.469707E-01   0.172676E-01
  -0.110434E-01  -0.378408E-01  -0.629256E-01  -0.857994E-01  -0.105545E+00
  -0.120864E+00  -0.130301E+00  -0.132597E+00  -0.127110E+00  -0.114156E+00
  -0.951680E-01  -0.725759E-01  -0.493998E-01  -0.286208E-01  -0.124754E-01
  -0.185987E-02   0.397859E-02   0.734504E-02   0.115786E-01   0.202128E-01
   0.360127E-01   0.601371E-01   0.916578E-01   0.127586E+00   0.163425E+00
   0.194131E+00   0.215245E+00   0.223903E+00   0.219474E+00   0.203650E+00
   0.179970E+00   0.152922E+00   0.126854E+00   0.105008E+00   0.889096E-01
   0.782773E-01   0.714374E-01   0.660962E-01   0.216653E+00   0.221933E+00
   0.216653E+00   0.201324E+00   0.177393E+00   0.147025E+00   0.112765E+00
   0.771647E-01   0.424300E-01   0.101617E-01  -0.187573E-01  -0.441071E-01
  -0.661264E-01  -0.852131E-01  -0.101614E+00  -0.115198E+00  -0.125384E+00
  -0.131258E+00  -0.131867E+00  -0.126591E+00  -0.115504E+00  -0.995743E-01
  -0.806325E-01  -0.610665E-01  -0.432976E-01  -0.291634E-01  -0.193764E-01
  -0.132275E-01  -0.865055E-02  -0.267165E-02   0.784096E-02   0.253037E-01
   0.506493E-01   0.828804E-01   0.119086E+00   0.154949E+00   0.185631E+00
   0.206832E+00   0.215739E+00   0.211644E+00   0.196050E+00   0.172256E+00
   0.144540E+00   0.117154E+00   0.934141E-01   0.751085E-01   0.623722E-01
   0.540194E-01   0.482077E-01   0.193197E+00   0.198802E+00   0.193197E+00
   0.176966E+00   0.151762E+00   0.120060E+00   0.847823E-01   0.488667E-01
   0.148590E-01  -0.154008E-01  -0.409357E-01  -0.616067E-01  -0.779147E-01
  -0.906840E-01  -0.100710E+00  -0.108466E+00  -0.113952E+00  -0.116732E+00
  -0.116144E+00  -0.111630E+00  -0.103071E+00  -0.910170E-01  -0.767129E-01
  -0.618902E-01  -0.483516E-01  -0.374579E-01  -0.296643E-01  -0.242589E-01
  -0.194112E-01  -0.125576E-01  -0.105434E-02   0.170590E-01   0.423874E-01
   0.737954E-01   0.108438E+00   0.142231E+00   0.170666E+00   0.189773E+00
   0.196992E+00   0.191733E+00   0.175469E+00   0.151360E+00   0.123494E+00
   0.959621E-01   0.720151E-01   0.535023E-01   0.407341E-01   0.327623E-01
   0.279634E-01   0.163190E+00   0.168341E+00   0.163190E+00   0.148299E+00
   0.125262E+00   0.964705E-01   0.647512E-01   0.329531E-01   0.354539E-02
  -0.216985E-01  -0.418726E-01  -0.569356E-01  -0.675393E-01  -0.747310E-01
  -0.796058E-01  -0.829970E-01  -0.852853E-01  -0.863748E-01  -0.858387E-01
  -0.831844E-01  -0.781495E-01  -0.709269E-01  -0.622301E-01  -0.531604E-01
  -0.448962E-01  -0.382906E-01  -0.334998E-01  -0.297755E-01  -0.255132E-01
  -0.185830E-01  -0.688329E-02   0.110172E-01   0.353236E-01   0.647134E-01
   0.964008E-01   0.126583E+00   0.151181E+00   0.166700E+00   0.170998E+00
   0.163758E+00   0.146551E+00   0.122459E+00   0.953741E-01   0.691464E-01
   0.468077E-01   0.300651E-01   0.191744E-01   0.131954E-01   0.105229E-01
   0.135643E+00   0.139681E+00   0.135643E+00   0.123983E+00   0.106000E+00
   0.836435E-01   0.592202E-01   0.350566E-01   0.131628E-01  -0.503706E-02
  -0.188592E-01  -0.283717E-01  -0.342604E-01  -0.375827E-01  -0.394673E-01
  -0.408353E-01  -0.422113E-01  -0.436703E-01  -0.449292E-01  -0.455470E-01
  -0.451651E-01  -0.437009E-01  -0.414252E-01  -0.388827E-01  -0.366717E-01
  -0.351489E-01  -0.341577E-01  -0.328867E-01  -0.299336E-01  -0.235923E-01
  -0.123126E-01   0.478254E-02   0.274671E-01   0.542087E-01   0.822795E-01
   0.108187E+00   0.128345E+00   0.139820E+00   0.140984E+00   0.131886E+00
   0.114250E+00   0.910975E-01   0.660849E-01   0.427233E-01   0.236856E-01
   0.103656E-01   0.278547E-02  -0.150975E-03  -0.159900E-03   0.117130E+00
   0.119608E+00   0.117130E+00   0.109984E+00   0.989938E-01   0.853970E-01
   0.706585E-01   0.562505E-01   0.434299E-01   0.330542E-01   0.254708E-01
   0.205042E-01   0.175453E-01   0.157245E-01   0.141292E-01   0.120128E-01
   0.894180E-02   0.484679E-02  -0.339224E-04  -0.529311E-02  -0.105269E-01
  -0.154775E-01  -0.200933E-01  -0.244763E-01  -0.287319E-01  -0.327679E-01
  -0.361220E-01  -0.378938E-01  -0.368373E-01  -0.316191E-01  -0.211955E-01
  -0.521243E-02   0.156899E-01   0.397762E-01   0.643798E-01   0.863249E-01
   0.102527E+00   0.110632E+00   0.109539E+00   0.996621E-01   0.828657E-01
   0.620669E-01   0.406130E-01   0.215809E-01   0.717306E-02  -0.164291E-02
  -0.517675E-02  -0.475106E-02  -0.222432E-02   0.110422E+00   0.111147E+00
   0.110422E+00   0.108335E+00   0.105136E+00   0.101201E+00   0.969713E-01
   0.928740E-01   0.892418E-01   0.862386E-01   0.838139E-01   0.817002E-01
   0.794583E-01   0.765667E-01   0.725342E-01   0.670084E-01   0.598494E-01
   0.511489E-01   0.411882E-01   0.303518E-01   0.190274E-01   0.753170E-02
  -0.390689E-02  -0.150949E-01  -0.257653E-01  -0.354537E-01  -0.434143E-01
  -0.486286E-01  -0.499367E-01  -0.462835E-01  -0.370323E-01  -0.222634E-01
  -0.296482E-02   0.189626E-01   0.409214E-01   0.600341E-01   0.736786E-01
   0.800222E-01   0.784205E-01   0.695749E-01   0.553977E-01   0.386085E-01
   0.221541E-01   0.859215E-02  -0.412063E-03  -0.435746E-02  -0.389209E-02
  -0.533013E-03   0.378781E-02   0.114267E+00   0.113299E+00   0.114267E+00
   0.117054E+00   0.121328E+00   0.126583E+00   0.132207E+00   0.137546E+00
   0.141973E+00   0.144927E+00   0.145952E+00   0.144713E+00   0.141005E+00
   0.134761E+00   0.126049E+00   0.115069E+00   0.102122E+00   0.875788E-01
   0.718282E-01   0.552291E-01   0.380824E-01   0.206359E-01   0.313161E-02
  -0.141104E-01  -0.305969E-01  -0.455892E-01  -0.580932E-01  -0.669407E-01
  -0.709683E-01  -0.692702E-01  -0.614709E-01  -0.479473E-01  -0.299268E-01
  -0.941080E-02   0.110866E-01   0.289499E-01   0.419393E-01   0.486288E-01
   0.486955E-01   0.429826E-01   0.333120E-01   0.220819E-01   0.117423E-01
   0.427226E-02   0.784054E-03   0.134422E-02   0.504537E-02   0.102960E-01
   0.152408E-01   0.124255E+00   0.121864E+00   0.124255E+00   0.131132E+00
   0.141647E+00   0.154518E+00   0.168190E+00   0.181037E+00   0.191553E+00
   0.198513E+00   0.201090E+00   0.198902E+00   0.192007E+00   0.180833E+00
   0.166074E+00   0.148562E+00   0.129130E+00   0.108499E+00   0.872049E-01
   0.655656E-01   0.437208E-01   0.217196E-01  -0.350129E-03  -0.222219E-01
  -0.433376E-01  -0.627988E-01  -0.794106E-01  -0.918281E-01  -0.987886E-01
  -0.993878E-01  -0.933391E-01  -0.811478E-01  -0.641436E-01  -0.443439E-01
  -0.241579E-01  -0.598339E-02   0.822133E-02   0.172927E-01   0.210607E-01
   0.203382E-01   0.166998E-01   0.120979E-01   0.840660E-02   0.700269E-02
   0.847983E-02   0.125612E-01   0.182204E-01   0.239676E-01   0.282181E-01
   0.134438E+00   0.131036E+00   0.134438E+00   0.144218E+00   0.159150E+00
   0.177368E+00   0.196603E+00   0.214470E+00   0.228760E+00   0.237706E+00
   0.240166E+00   0.235727E+00   0.224689E+00   0.207956E+00   0.186838E+00
   0.162811E+00   0.137270E+00   0.111324E+00   0.856695E-01   0.605694E-01
   0.359342E-01   0.114957E-01  -0.129710E-01  -0.374299E-01  -0.614240E-01
  -0.840209E-01  -0.103888E+00  -0.119491E+00  -0.129383E+00  -0.132521E+00
  -0.128534E+00  -0.117882E+00  -0.101852E+00  -0.823852E-01  -0.617574E-01
  -0.421883E-01  -0.254535E-01  -0.125950E-01  -0.379106E-02   0.158174E-02
   0.471523E-02   0.702174E-02   0.975896E-02   0.137188E-01   0.190525E-01
   0.252677E-01   0.313859E-01   0.362089E-01   0.386143E-01   0.139214E+00
   0.135274E+00   0.139214E+00   0.150538E+00   0.167818E+00   0.188861E+00
   0.210976E+00   0.231303E+00   0.247162E+00   0.256391E+00   0.257602E+00
   0.250337E+00   0.235081E+00   0.213133E+00   0.186346E+00   0.156796E+00
   0.126426E+00   0.967404E-01   0.686096E-01   0.422305E-01   0.172399E-01
  -0.703887E-02  -0.312772E-01  -0.558279E-01  -0.804937E-01  -0.104440E+00
  -0.126274E+00  -0.144289E+00  -0.156799E+00  -0.162511E+00  -0.160826E+00
  -0.152011E+00  -0.137179E+00  -0.118109E+00  -0.969127E-01  -0.756572E-01
  -0.560093E-01  -0.389946E-01  -0.249168E-01  -0.134486E-01  -0.385954E-02
   0.468540E-02   0.128386E-01   0.208676E-01   0.285851E-01   0.354201E-01
   0.405986E-01   0.433728E-01   0.432283E-01   0.134968E+00   0.130957E+00
   0.134968E+00   0.146504E+00   0.164124E+00   0.185589E+00   0.208105E+00
   0.228639E+00   0.244288E+00   0.252646E+00   0.252134E+00   0.242213E+00
   0.223455E+00   0.197425E+00   0.166407E+00   0.132990E+00   0.996207E-01
   0.681930E-01   0.397689E-01   0.144930E-01  -0.828248E-02  -0.296922E-01
  -0.509456E-01  -0.729088E-01  -0.957825E-01  -0.118957E+00  -0.141077E+00
  -0.160306E+00  -0.174713E+00  -0.182700E+00  -0.183353E+00  -0.176642E+00
  -0.163419E+00  -0.145234E+00  -0.124007E+00  -0.101657E+00  -0.797769E-01
  -0.594232E-01  -0.410698E-01  -0.247132E-01  -0.100829E-01   0.311417E-02
   0.149942E-01   0.253967E-01   0.339106E-01   0.400066E-01   0.432283E-01
   0.433728E-01   0.405986E-01   0.121074E+00   0.117402E+00   0.121074E+00
   0.131655E+00   0.147876E+00   0.167722E+00   0.188603E+00   0.207603E+00
   0.221822E+00   0.228748E+00   0.226640E+00   0.214819E+00   0.193818E+00
   0.165317E+00   0.131878E+00   0.964980E-01   0.620693E-01   0.308679E-01
   0.417575E-02  -0.178711E-01  -0.361718E-01  -0.523162E-01  -0.680883E-01
  -0.849430E-01  -0.103582E+00  -0.123733E+00  -0.144182E+00  -0.163042E+00
  -0.178182E+00  -0.187713E+00  -0.190387E+00  -0.185850E+00  -0.174655E+00
  -0.158095E+00  -0.137877E+00  -0.115760E+00  -0.932518E-01  -0.714190E-01
  -0.508682E-01  -0.318578E-01  -0.144904E-01   0.109331E-02   0.145934E-01
   0.255423E-01   0.334124E-01   0.377996E-01   0.386143E-01   0.362089E-01
   0.313860E-01   0.100026E+00   0.970253E-01   0.100026E+00   0.108718E+00
   0.122163E+00   0.138807E+00   0.156530E+00   0.172788E+00   0.184873E+00
   0.190276E+00   0.187103E+00   0.174461E+00   0.152699E+00   0.123447E+00
   0.893890E-01   0.538039E-01   0.199656E-01  -0.947392E-02  -0.329702E-01
  -0.503231E-01  -0.626059E-01  -0.718030E-01  -0.802465E-01  -0.899945E-01
  -0.102303E+00  -0.117321E+00  -0.134076E+00  -0.150732E+00  -0.165056E+00
  -0.174944E+00  -0.178881E+00  -0.176230E+00  -0.167278E+00  -0.153070E+00
  -0.135098E+00  -0.114937E+00  -0.939537E-01  -0.731458E-01  -0.531383E-01
  -0.343111E-01  -0.169806E-01  -0.155654E-02   0.113987E-01   0.212368E-01
   0.273992E-01   0.296406E-01   0.282181E-01   0.239676E-01   0.182203E-01
   0.767275E-01   0.746474E-01   0.767275E-01   0.828249E-01   0.924676E-01
   0.104751E+00   0.118240E+00   0.130964E+00   0.140563E+00   0.144608E+00
   0.141050E+00   0.128695E+00   0.107576E+00   0.791045E-01   0.459222E-01
   0.114648E-01  -0.206866E-01  -0.475149E-01  -0.671650E-01  -0.792809E-01
  -0.849952E-01  -0.865735E-01  -0.868045E-01  -0.882959E-01  -0.928506E-01
  -0.101078E+00  -0.112326E+00  -0.124924E+00  -0.136664E+00  -0.145362E+00
  -0.149369E+00  -0.147880E+00  -0.141004E+00  -0.129598E+00  -0.114950E+00
  -0.984233E-01  -0.811655E-01  -0.639777E-01  -0.473395E-01  -0.315601E-01
  -0.169683E-01  -0.405170E-02   0.652528E-02   0.140453E-01   0.179688E-01
   0.181930E-01   0.152407E-01   0.102960E-01   0.504534E-02   0.571319E-01
   0.561557E-01   0.571319E-01   0.601203E-01   0.652105E-01   0.722905E-01
   0.807741E-01   0.894157E-01   0.963207E-01   0.992023E-01   0.958498E-01
   0.846988E-01   0.653403E-01   0.388121E-01   0.755806E-02  -0.249646E-01
  -0.549558E-01  -0.790602E-01  -0.950748E-01  -0.102393E+00  -0.102071E+00
  -0.964988E-01  -0.887733E-01  -0.819299E-01  -0.782439E-01  -0.787682E-01
  -0.832132E-01  -0.901719E-01  -0.976023E-01  -0.103415E+00  -0.106000E+00
  -0.104552E+00  -0.991377E-01  -0.905184E-01  -0.798156E-01  -0.681482E-01
  -0.563595E-01  -0.449114E-01  -0.339550E-01  -0.235246E-01  -0.137575E-01
  -0.503934E-02   0.199957E-02   0.664880E-02   0.839575E-02   0.721947E-02
   0.378779E-02  -0.533030E-03  -0.389210E-02   0.466124E-01   0.468738E-01
   0.466124E-01   0.461134E-01   0.460928E-01   0.473283E-01   0.501965E-01
   0.542899E-01   0.582722E-01   0.600531E-01   0.572665E-01   0.479289E-01
   0.310917E-01   0.728405E-02  -0.214000E-01  -0.516254E-01  -0.794839E-01
  -0.101340E+00  -0.114633E+00  -0.118430E+00  -0.113571E+00  -0.102394E+00
  -0.881066E-01  -0.739930E-01  -0.626596E-01  -0.555232E-01  -0.526507E-01
  -0.529643E-01  -0.547191E-01  -0.560931E-01  -0.557109E-01  -0.529576E-01
  -0.480184E-01  -0.416680E-01  -0.349089E-01  -0.285992E-01  -0.231951E-01
  -0.186876E-01  -0.147346E-01  -0.109197E-01  -0.702500E-02  -0.320241E-02
   0.342414E-04   0.200533E-02   0.218821E-02   0.552061E-03  -0.222433E-02
  -0.475106E-02  -0.517673E-02   0.484674E-01   0.500623E-01   0.484675E-01
   0.442058E-01   0.386549E-01   0.335385E-01   0.302678E-01   0.293539E-01
   0.300945E-01   0.306548E-01   0.285400E-01   0.213321E-01   0.747805E-02
  -0.131109E-01  -0.388338E-01  -0.666326E-01  -0.926313E-01  -0.113013E+00
  -0.124895E+00  -0.126974E+00  -0.119757E+00  -0.105347E+00  -0.868467E-01
  -0.675618E-01  -0.502351E-01  -0.365091E-01  -0.267458E-01  -0.202175E-01
  -0.155725E-01  -0.114087E-01  -0.676820E-02  -0.140896E-02   0.420955E-02
   0.919050E-02   0.125998E-01   0.138507E-01   0.129362E-01   0.104355E-01
   0.730051E-02   0.451117E-02   0.273117E-02   0.209569E-02   0.221563E-02
   0.240414E-02   0.205018E-02   0.100580E-02  -0.159892E-03  -0.150950E-03
   0.278550E-02   0.629475E-01   0.659326E-01   0.629475E-01   0.547542E-01
   0.433994E-01   0.315704E-01   0.217456E-01   0.154042E-01   0.125406E-01
   0.116409E-01   0.101333E-01   0.518617E-02  -0.538454E-02  -0.223653E-01
  -0.447775E-01  -0.700024E-01  -0.943646E-01  -0.114007E+00  -0.125812E+00
  -0.128111E+00  -0.120995E+00  -0.106171E+00  -0.864136E-01  -0.648085E-01
  -0.440036E-01  -0.256842E-01  -0.103969E-01   0.226342E-02   0.132051E-01
   0.233007E-01   0.329470E-01   0.418661E-01   0.491986E-01   0.538396E-01
   0.548858E-01   0.520275E-01   0.457466E-01   0.372463E-01   0.281392E-01
   0.199989E-01   0.139329E-01   0.103241E-01   0.883444E-02   0.867033E-02
   0.902099E-02   0.951432E-02   0.105229E-01   0.131955E-01   0.191744E-01
   0.870560E-01   0.914351E-01   0.870560E-01   0.749112E-01   0.576942E-01
   0.390320E-01   0.224599E-01   0.104392E-01   0.370495E-02   0.113034E-02
   0.139412E-03  -0.245866E-02  -0.946438E-02  -0.224062E-01  -0.410344E-01
  -0.633277E-01  -0.859954E-01  -0.105317E+00  -0.118070E+00  -0.122274E+00
  -0.117574E+00  -0.105151E+00  -0.872562E-01  -0.665179E-01  -0.452503E-01
  -0.249778E-01  -0.628956E-02   0.109658E-01   0.272503E-01   0.428495E-01
   0.575113E-01   0.703455E-01   0.800181E-01   0.851715E-01   0.849199E-01
   0.792418E-01   0.691261E-01   0.564092E-01   0.433461E-01   0.320492E-01
   0.239753E-01   0.196274E-01   0.185702E-01   0.197536E-01   0.220361E-01
   0.247279E-01   0.279635E-01   0.327623E-01   0.407342E-01   0.115193E+00
   0.120893E+00   0.115193E+00   0.992942E-01   0.764820E-01   0.512508E-01
   0.281285E-01   0.105257E-01  -0.704891E-04  -0.434539E-02  -0.479662E-02
  -0.489033E-02  -0.798923E-02  -0.163645E-01  -0.305649E-01  -0.493007E-01
  -0.698446E-01  -0.888016E-01  -0.103003E+00  -0.110260E+00  -0.109779E+00
  -0.102141E+00  -0.889227E-01  -0.720906E-01  -0.534109E-01  -0.340517E-01
  -0.144947E-01   0.524861E-02   0.252295E-01   0.451393E-01   0.640490E-01
   0.804274E-01   0.924521E-01   0.985190E-01   0.977817E-01   0.905294E-01
   0.782645E-01   0.634279E-01   0.488423E-01   0.370343E-01   0.296420E-01
   0.270934E-01   0.286567E-01   0.328468E-01   0.380574E-01   0.432107E-01
   0.482077E-01   0.540195E-01   0.623723E-01   0.140496E+00   0.147344E+00
   0.140496E+00   0.121331E+00   0.936292E-01   0.626223E-01   0.337015E-01
   0.111304E-01  -0.289080E-02  -0.857955E-02  -0.827691E-02  -0.562036E-02
  -0.444076E-02  -0.770127E-02  -0.167638E-01  -0.311564E-01  -0.488591E-01
  -0.669755E-01  -0.825579E-01  -0.933321E-01  -0.981216E-01  -0.968895E-01
  -0.904420E-01  -0.799448E-01  -0.664518E-01  -0.506176E-01  -0.326879E-01
  -0.127454E-01   0.890627E-02   0.313968E-01   0.531447E-01   0.720096E-01
   0.857259E-01   0.925007E-01   0.915839E-01   0.836157E-01   0.706137E-01
   0.555729E-01   0.417731E-01   0.319882E-01   0.278299E-01   0.294248E-01
   0.355281E-01   0.440411E-01   0.527751E-01   0.602236E-01   0.660963E-01
   0.714374E-01   0.782774E-01   0.156561E+00   0.164264E+00   0.156561E+00
   0.134953E+00   0.103577E+00   0.682086E-01   0.348944E-01   0.857792E-02
  -0.793193E-02  -0.144041E-01  -0.129620E-01  -0.729924E-02  -0.158235E-02
   0.643698E-03  -0.274007E-02  -0.120929E-01  -0.261824E-01  -0.427381E-01
  -0.591784E-01  -0.732724E-01  -0.835515E-01  -0.893923E-01  -0.908111E-01
  -0.881075E-01  -0.815343E-01  -0.711390E-01  -0.568464E-01  -0.387411E-01
  -0.174237E-01   0.572906E-02   0.285469E-01   0.483580E-01   0.625467E-01
   0.692288E-01   0.678366E-01   0.594148E-01   0.465000E-01   0.325830E-01
   0.212789E-01   0.154343E-01   0.164260E-01   0.238647E-01   0.357990E-01
   0.493692E-01   0.617221E-01   0.709146E-01   0.765320E-01   0.798245E-01
   0.833100E-01   0.159088E+00   0.167240E+00   0.159088E+00   0.136195E+00
   0.102871E+00   0.651722E-01   0.295131E-01   0.126060E-02  -0.163462E-01
  -0.227018E-01  -0.196790E-01  -0.109080E-01  -0.722604E-03   0.692356E-02
   0.929306E-02   0.527243E-02  -0.468722E-02  -0.189987E-01  -0.355460E-01
  -0.522583E-01  -0.674832E-01  -0.800944E-01  -0.893691E-01  -0.947618E-01
  -0.957211E-01  -0.916707E-01  -0.821887E-01  -0.673282E-01  -0.479417E-01
  -0.258497E-01  -0.372656E-02   0.153314E-01   0.284781E-01   0.338565E-01
   0.311794E-01   0.219540E-01   0.923975E-02  -0.303360E-02  -0.110268E-01
  -0.119725E-01  -0.489820E-02   0.912823E-02   0.273163E-01   0.459595E-01
   0.615101E-01   0.716148E-01   0.758103E-01   0.756669E-01   0.743283E-01
   0.147030E+00   0.155125E+00   0.147030E+00   0.124285E+00   0.911550E-01
   0.536538E-01   0.182047E-01  -0.973540E-02  -0.267476E-01  -0.319811E-01
  -0.270561E-01  -0.154212E-01  -0.137820E-02   0.109445E-01   0.184132E-01
   0.193335E-01   0.134773E-01   0.177432E-02  -0.141664E-01  -0.325236E-01
  -0.515788E-01  -0.698269E-01  -0.859243E-01  -0.985815E-01  -0.106526E+00
  -0.108615E+00  -0.104115E+00  -0.930538E-01  -0.765083E-01  -0.566824E-01
  -0.366626E-01  -0.198546E-01  -0.921039E-02  -0.644451E-02  -0.114760E-01
  -0.222904E-01  -0.353106E-01  -0.462206E-01  -0.510462E-01  -0.472054E-01
  -0.342317E-01  -0.139502E-01   0.996732E-02   0.329661E-01   0.508381E-01
   0.608797E-01   0.626505E-01   0.581120E-01   0.510960E-01   0.122894E+00
   0.130373E+00   0.122894E+00   0.101890E+00   0.713296E-01   0.368273E-01
   0.440298E-02  -0.207861E-01  -0.354449E-01  -0.386518E-01  -0.318003E-01
  -0.180430E-01  -0.142827E-02   0.140244E-01   0.250789E-01   0.297191E-01
   0.272286E-01   0.179854E-01   0.310939E-02  -0.158874E-01  -0.373381E-01
  -0.595148E-01  -0.806246E-01  -0.988039E-01  -0.112209E+00  -0.119253E+00
  -0.118969E+00  -0.111394E+00  -0.978157E-01  -0.807648E-01  -0.636487E-01
  -0.500740E-01  -0.429907E-01  -0.438828E-01  -0.522484E-01  -0.655546E-01
  -0.797356E-01  -0.901454E-01  -0.927395E-01  -0.851724E-01  -0.675035E-01
  -0.422925E-01  -0.140290E-01   0.119777E-01   0.309633E-01   0.399649E-01
   0.386239E-01   0.293072E-01   0.165035E-01   0.920855E-01   0.983877E-01
   0.920855E-01   0.744140E-01   0.487962E-01   0.200720E-01  -0.656807E-02
  -0.266768E-01  -0.374121E-01  -0.379799E-01  -0.295910E-01  -0.149950E-01
   0.224523E-02   0.185311E-01   0.308650E-01   0.372276E-01   0.366702E-01
   0.291848E-01   0.154666E-01  -0.331503E-02  -0.256610E-01  -0.497964E-01
  -0.736878E-01  -0.951115E-01  -0.111847E+00  -0.122018E+00  -0.124528E+00
  -0.119460E+00  -0.108300E+00  -0.938439E-01  -0.797310E-01  -0.696755E-01
  -0.665493E-01  -0.715647E-01  -0.838010E-01  -0.100250E+00  -0.116426E+00
  -0.127425E+00  -0.129182E+00  -0.119586E+00  -0.991640E-01  -0.710870E-01
  -0.404934E-01  -0.132603E-01   0.546162E-02   0.125689E-01   0.782656E-02
  -0.603781E-02  -0.240022E-01   0.614344E-01   0.660592E-01   0.614344E-01
   0.485151E-01   0.299432E-01   0.943919E-02  -0.903635E-02  -0.221353E-01
  -0.277847E-01  -0.255139E-01  -0.164008E-01  -0.269408E-02   0.127537E-01
   0.270770E-01   0.378675E-01   0.434425E-01   0.429043E-01   0.360535E-01
   0.232491E-01   0.529901E-02  -0.165796E-01  -0.407502E-01  -0.651637E-01
  -0.874677E-01  -0.105272E+00  -0.116568E+00  -0.120218E+00  -0.116377E+00
  -0.106693E+00  -0.941455E-01  -0.825174E-01  -0.755529E-01  -0.760083E-01
  -0.848403E-01  -0.100779E+00  -0.120451E+00  -0.139075E+00  -0.151589E+00
  -0.153951E+00  -0.144255E+00  -0.123365E+00  -0.948599E-01  -0.642703E-01
  -0.377765E-01  -0.206916E-01  -0.161206E-01  -0.241490E-01  -0.417835E-01
  -0.636689E-01   0.372762E-01   0.398394E-01   0.372762E-01   0.301946E-01
   0.202652E-01   0.980629E-02   0.122036E-02  -0.356526E-02  -0.351050E-02
   0.136620E-02   0.100770E-01   0.209585E-01   0.320654E-01   0.415440E-01
   0.478951E-01   0.500867E-01   0.475396E-01   0.400501E-01   0.277278E-01
   0.110007E-01  -0.930869E-02  -0.318845E-01  -0.548827E-01  -0.760431E-01
  -0.929934E-01  -0.103719E+00  -0.107095E+00  -0.103330E+00  -0.941539E-01
  -0.826277E-01  -0.725738E-01  -0.677035E-01  -0.706567E-01  -0.822071E-01
  -0.100875E+00  -0.123101E+00  -0.143988E+00  -0.158458E+00  -0.162548E+00
  -0.154503E+00  -0.135364E+00  -0.108855E+00  -0.805843E-01  -0.567210E-01
  -0.424836E-01  -0.408281E-01  -0.516781E-01  -0.719043E-01  -0.960664E-01
   0.236232E-01   0.239003E-01   0.236232E-01   0.230089E-01   0.226328E-01
   0.232262E-01   0.254171E-01   0.294981E-01   0.352992E-01   0.422015E-01
   0.492802E-01   0.555216E-01   0.600357E-01   0.621928E-01   0.616490E-01
   0.582692E-01   0.520030E-01   0.427883E-01   0.305471E-01   0.152990E-01
  -0.263704E-02  -0.224343E-01  -0.426485E-01  -0.612978E-01  -0.761703E-01
  -0.853203E-01  -0.876342E-01  -0.832972E-01  -0.739943E-01  -0.627280E-01
  -0.532429E-01  -0.491606E-01  -0.530330E-01  -0.655698E-01  -0.852768E-01
  -0.108646E+00  -0.130897E+00  -0.147111E+00  -0.153482E+00  -0.148360E+00
  -0.132781E+00  -0.110340E+00  -0.863863E-01  -0.667463E-01  -0.562786E-01
  -0.576425E-01  -0.705973E-01  -0.920225E-01  -0.116657E+00   0.209567E-01
   0.189072E-01   0.209567E-01   0.269169E-01   0.362266E-01   0.479677E-01
   0.609172E-01   0.736553E-01   0.847352E-01   0.928950E-01   0.972661E-01
   0.975206E-01   0.939033E-01   0.871259E-01   0.781399E-01   0.678504E-01
   0.568593E-01   0.453273E-01   0.330119E-01   0.194833E-01   0.445708E-02
  -0.118693E-01  -0.286042E-01  -0.441770E-01  -0.566203E-01  -0.640706E-01
  -0.653605E-01  -0.605215E-01  -0.510249E-01  -0.396412E-01  -0.299059E-01
  -0.252962E-01  -0.283203E-01  -0.397704E-01  -0.583663E-01  -0.809230E-01
  -0.103039E+00  -0.120157E+00  -0.128725E+00  -0.127159E+00  -0.116335E+00
  -0.994508E-01  -0.812814E-01  -0.669985E-01  -0.608564E-01  -0.650859E-01
  -0.792887E-01  -0.100495E+00  -0.123873E+00   0.260249E-01   0.217948E-01
   0.260249E-01   0.381397E-01   0.564902E-01   0.785785E-01   0.101408E+00
   0.121916E+00   0.137431E+00   0.146080E+00   0.147060E+00   0.140729E+00
   0.128463E+00   0.112320E+00   0.945617E-01   0.771555E-01   0.613782E-01
   0.476223E-01   0.354650E-01   0.239790E-01   0.121975E-01  -0.409766E-03
  -0.136013E-01  -0.262898E-01  -0.367745E-01  -0.432313E-01  -0.443269E-01
  -0.397716E-01  -0.306268E-01  -0.192438E-01  -0.881200E-02  -0.260957E-02
  -0.314949E-02  -0.114571E-01  -0.266966E-01  -0.462771E-01  -0.664397E-01
  -0.831892E-01  -0.933324E-01  -0.953409E-01  -0.897957E-01  -0.792789E-01
  -0.677250E-01  -0.593947E-01  -0.577399E-01  -0.644625E-01  -0.790224E-01
  -0.987263E-01  -0.119378E+00   0.327541E-01   0.266576E-01   0.327541E-01
   0.501292E-01   0.761821E-01   0.107034E+00   0.138138E+00   0.165002E+00
   0.183893E+00   0.192422E+00   0.189875E+00   0.177251E+00   0.156965E+00
   0.132309E+00   0.106739E+00   0.831907E-01   0.635407E-01   0.483593E-01
   0.370004E-01   0.279991E-01   0.196629E-01   0.106896E-01   0.634891E-03
  -0.990866E-02  -0.194781E-01  -0.262082E-01  -0.284672E-01  -0.254700E-01
  -0.176770E-01  -0.684441E-02   0.431195E-02   0.127628E-01   0.159489E-01
   0.124811E-01   0.255093E-02  -0.120786E-01  -0.285156E-01  -0.435038E-01
  -0.543032E-01  -0.594394E-01  -0.591090E-01  -0.551208E-01  -0.503807E-01
  -0.480607E-01  -0.506803E-01  -0.593571E-01  -0.734355E-01  -0.905993E-01
  -0.107438E+00   0.340583E-01   0.265444E-01   0.340583E-01   0.554214E-01
   0.872928E-01   0.124721E+00   0.161959E+00   0.193413E+00   0.214547E+00
   0.222600E+00   0.216970E+00   0.199203E+00   0.172581E+00   0.141404E+00
   0.110100E+00   0.823735E-01   0.605513E-01   0.452867E-01   0.356634E-01
   0.296655E-01   0.248824E-01   0.192586E-01   0.116914E-01   0.231856E-02
  -0.757341E-02  -0.159887E-01  -0.208775E-01  -0.208164E-01  -0.155149E-01
  -0.599889E-02   0.558610E-02   0.164991E-01   0.241066E-01   0.265639E-01
   0.232788E-01   0.150249E-01   0.367354E-02  -0.837647E-02  -0.189020E-01
  -0.264859E-01  -0.308903E-01  -0.330642E-01  -0.347883E-01  -0.380635E-01
  -0.444291E-01  -0.544144E-01  -0.672879E-01  -0.811818E-01  -0.935558E-01
   0.240502E-01   0.156591E-01   0.240502E-01   0.478758E-01   0.833210E-01
   0.124749E+00   0.165654E+00   0.199751E+00   0.222018E+00   0.229496E+00
   0.221708E+00   0.200611E+00   0.170104E+00   0.135190E+00   0.100960E+00
   0.716181E-01   0.497524E-01   0.359921E-01   0.291234E-01   0.266130E-01
   0.254018E-01   0.227654E-01   0.170260E-01   0.794406E-02  -0.329988E-02
  -0.145098E-01  -0.231452E-01  -0.270678E-01  -0.251600E-01  -0.176499E-01
  -0.606448E-02   0.716361E-02   0.193153E-01   0.280503E-01   0.319336E-01
   0.306845E-01   0.250967E-01   0.166735E-01   0.710568E-02  -0.224253E-02
  -0.106824E-01  -0.182887E-01  -0.257139E-01  -0.338045E-01  -0.431563E-01
  -0.537609E-01  -0.648639E-01  -0.750872E-01  -0.827791E-01   0.159329E-04
  -0.866903E-02   0.159330E-04   0.246593E-01   0.612683E-01   0.103953E+00
   0.145931E+00   0.180683E+00   0.203043E+00   0.210032E+00   0.201292E+00
   0.179019E+00   0.147433E+00   0.111879E+00   0.777552E-01   0.494735E-01
   0.296821E-01   0.188994E-01   0.156285E-01   0.169101E-01   0.191715E-01
   0.191638E-01   0.147630E-01   0.544768E-02  -0.764839E-02  -0.221034E-01
  -0.348848E-01  -0.431524E-01  -0.449790E-01  -0.398118E-01  -0.285714E-01
  -0.133866E-01   0.294249E-02   0.175962E-01   0.283253E-01   0.338360E-01
   0.338944E-01   0.291597E-01   0.208321E-01   0.102438E-01  -0.147752E-02
  -0.135811E-01  -0.256754E-01  -0.375613E-01  -0.490058E-01  -0.595620E-01
  -0.685156E-01  -0.749910E-01  -0.781827E-01  -0.364509E-01  -0.448498E-01
  -0.364509E-01  -0.126231E-01   0.227625E-01   0.639965E-01   0.104510E+00
   0.137998E+00   0.159483E+00   0.166132E+00   0.157679E+00   0.136365E+00
   0.106408E+00   0.731278E-01   0.418656E-01   0.169555E-01   0.934004E-03
  -0.583813E-02  -0.507341E-02  -0.717435E-05   0.546585E-02   0.776360E-02
   0.447125E-02  -0.511645E-02  -0.198810E-01  -0.372054E-01  -0.536433E-01
  -0.657596E-01  -0.709320E-01  -0.679285E-01  -0.571351E-01  -0.404070E-01
  -0.206068E-01  -0.965987E-03   0.155625E-01   0.268114E-01   0.316684E-01
   0.300833E-01   0.228620E-01   0.113416E-01  -0.294397E-02  -0.185205E-01
  -0.341091E-01  -0.486486E-01  -0.612548E-01  -0.711781E-01  -0.778115E-01
  -0.807658E-01  -0.799875E-01  -0.795293E-01  -0.871076E-01  -0.795293E-01
  -0.580215E-01  -0.260562E-01   0.112396E-01   0.479575E-01   0.784147E-01
   0.981185E-01   0.104516E+00   0.973908E-01   0.788231E-01   0.527262E-01
   0.240347E-01  -0.228918E-02  -0.222341E-01  -0.334999E-01  -0.358793E-01
  -0.311831E-01  -0.227267E-01  -0.144978E-01  -0.101964E-01  -0.123650E-01
  -0.218073E-01  -0.374227E-01  -0.564832E-01  -0.752775E-01  -0.899608E-01
  -0.974088E-01  -0.958792E-01  -0.853431E-01  -0.674320E-01  -0.450413E-01
  -0.217066E-01  -0.910904E-03   0.145198E-01   0.228184E-01   0.234213E-01
   0.168745E-01   0.456731E-02  -0.116116E-01  -0.296073E-01  -0.474625E-01
  -0.634909E-01  -0.763744E-01  -0.852167E-01  -0.895800E-01  -0.895184E-01
  -0.855921E-01  -0.120497E+00  -0.126801E+00  -0.120497E+00  -0.102585E+00
  -0.759052E-01  -0.446638E-01  -0.137361E-01   0.121539E-01   0.292341E-01
   0.353257E-01   0.302046E-01   0.156071E-01  -0.513486E-02  -0.277673E-01
  -0.479732E-01  -0.622443E-01  -0.685839E-01  -0.668874E-01  -0.589119E-01
  -0.478359E-01  -0.375030E-01  -0.315186E-01  -0.324029E-01  -0.409956E-01
  -0.562473E-01  -0.754415E-01  -0.947933E-01  -0.110280E+00  -0.118511E+00
  -0.117438E+00  -0.106761E+00  -0.879465E-01  -0.638839E-01  -0.382808E-01
  -0.149419E-01   0.290325E-02   0.130937E-01   0.147769E-01   0.838637E-02
  -0.459261E-02  -0.219858E-01  -0.413282E-01  -0.602243E-01  -0.766253E-01
  -0.890127E-01  -0.964991E-01  -0.988634E-01  -0.965331E-01  -0.905120E-01
  -0.149963E+00  -0.154649E+00  -0.149963E+00  -0.136616E+00  -0.116640E+00
  -0.930716E-01  -0.694779E-01  -0.493823E-01  -0.356741E-01  -0.301044E-01
  -0.329640E-01  -0.430166E-01  -0.577229E-01  -0.737312E-01  -0.875530E-01
  -0.962910E-01  -0.982653E-01  -0.933910E-01  -0.832114E-01  -0.705624E-01
  -0.589310E-01  -0.516468E-01  -0.510896E-01  -0.580998E-01  -0.717322E-01
  -0.894177E-01  -0.107496E+00  -0.121998E+00  -0.129500E+00  -0.127851E+00
  -0.116616E+00  -0.971470E-01  -0.722851E-01  -0.457713E-01  -0.215193E-01
  -0.290722E-02   0.776686E-02   0.957509E-02   0.297139E-02  -0.104374E-01
  -0.282791E-01  -0.478645E-01  -0.666085E-01  -0.823620E-01  -0.936294E-01
  -0.996706E-01  -0.100506E+00  -0.968424E-01  -0.899380E-01  -0.160389E+00
  -0.163243E+00  -0.160389E+00  -0.152212E+00  -0.139829E+00  -0.124956E+00
  -0.109693E+00  -0.962239E-01  -0.864730E-01  -0.817495E-01  -0.824657E-01
  -0.879940E-01  -0.967235E-01  -0.106335E+00  -0.114263E+00  -0.118259E+00
  -0.116930E+00  -0.110117E+00  -0.990118E-01  -0.859449E-01  -0.738904E-01
  -0.657769E-01  -0.637710E-01  -0.687050E-01  -0.797977E-01  -0.947463E-01
  -0.110180E+00  -0.122372E+00  -0.128054E+00  -0.125126E+00  -0.113124E+00
  -0.933197E-01  -0.684540E-01  -0.421766E-01  -0.183242E-01  -0.205449E-03
   0.995734E-02   0.113304E-01   0.448052E-02  -0.886824E-02  -0.262503E-01
  -0.449396E-01  -0.623964E-01  -0.766093E-01  -0.862966E-01  -0.909717E-01
  -0.908937E-01  -0.869398E-01  -0.804264E-01  -0.148187E+00  -0.149136E+00
  -0.148187E+00  -0.145387E+00  -0.140905E+00  -0.135091E+00  -0.128532E+00
  -0.122047E+00  -0.116587E+00  -0.113039E+00  -0.111983E+00  -0.113453E+00
  -0.116818E+00  -0.120829E+00  -0.123850E+00  -0.124257E+00  -0.120887E+00
  -0.113429E+00  -0.102625E+00  -0.902119E-01  -0.785707E-01  -0.701770E-01
  -0.669636E-01  -0.697697E-01  -0.780269E-01  -0.897782E-01  -0.102042E+00
  -0.111445E+00  -0.114976E+00  -0.110676E+00  -0.980983E-01  -0.784377E-01
  -0.542878E-01  -0.291076E-01  -0.652026E-02   0.103870E-01   0.196086E-01
   0.205059E-01   0.137962E-01   0.128084E-02  -0.145963E-01  -0.312460E-01
  -0.463764E-01  -0.583051E-01  -0.661084E-01  -0.696177E-01  -0.693031E-01
  -0.660949E-01  -0.611867E-01  -0.114784E+00  -0.113896E+00  -0.114784E+00
  -0.117167E+00  -0.120302E+00  -0.123229E+00  -0.125091E+00  -0.125413E+00
  -0.124239E+00  -0.122088E+00  -0.119728E+00  -0.117859E+00  -0.116801E+00
  -0.116319E+00  -0.115640E+00  -0.113688E+00  -0.109463E+00  -0.102446E+00
  -0.929022E-01  -0.819602E-01  -0.714209E-01  -0.633302E-01  -0.594179E-01
  -0.605622E-01  -0.664365E-01  -0.754524E-01  -0.850360E-01  -0.921802E-01
  -0.941401E-01  -0.890954E-01  -0.766099E-01  -0.577733E-01  -0.349876E-01
  -0.114600E-01   0.947201E-02   0.250148E-01   0.334357E-01   0.343159E-01
   0.285030E-01   0.178065E-01   0.453362E-02  -0.900833E-02  -0.209270E-01
  -0.300007E-01  -0.357491E-01  -0.383438E-01  -0.384186E-01  -0.368482E-01
  -0.345535E-01  -0.663501E-01  -0.638278E-01  -0.663502E-01  -0.733463E-01
  -0.832587E-01  -0.939624E-01  -0.103324E+00  -0.109733E+00  -0.112457E+00
  -0.111718E+00  -0.108491E+00  -0.104083E+00  -0.996683E-01  -0.958952E-01
  -0.927215E-01  -0.895096E-01  -0.853503E-01  -0.794992E-01  -0.717730E-01
  -0.627638E-01  -0.537837E-01  -0.465414E-01  -0.426384E-01  -0.430338E-01
  -0.476454E-01  -0.552199E-01  -0.635284E-01  -0.698506E-01  -0.716254E-01
  -0.670952E-01  -0.557702E-01  -0.385881E-01  -0.177268E-01   0.387768E-02
   0.231802E-01   0.376736E-01   0.458744E-01   0.475399E-01   0.435829E-01
   0.357355E-01   0.260690E-01   0.165078E-01   0.845534E-02   0.260970E-02
  -0.101745E-02  -0.292111E-02  -0.384209E-02  -0.451366E-02  -0.548511E-02
  -0.122654E-01  -0.842010E-02  -0.122654E-01  -0.229913E-01  -0.383745E-01
  -0.553415E-01  -0.707272E-01  -0.820190E-01  -0.878829E-01  -0.883397E-01
  -0.845632E-01  -0.783848E-01  -0.716713E-01  -0.657708E-01  -0.611914E-01
  -0.575981E-01  -0.541053E-01  -0.497520E-01  -0.439882E-01  -0.370014E-01
  -0.297675E-01  -0.238005E-01  -0.206764E-01  -0.214796E-01  -0.263523E-01
  -0.342961E-01  -0.433031E-01  -0.507931E-01  -0.542422E-01  -0.518283E-01
  -0.429138E-01  -0.282306E-01  -0.971787E-02   0.993821E-02   0.279349E-01
   0.419810E-01   0.507589E-01   0.541121E-01   0.529298E-01   0.487848E-01
   0.434460E-01   0.384082E-01   0.345654E-01   0.320982E-01   0.305802E-01
   0.292407E-01   0.272863E-01   0.241749E-01   0.197647E-01   0.372381E-01
   0.420176E-01   0.372381E-01   0.238843E-01   0.466311E-02  -0.166677E-01
  -0.362102E-01  -0.508268E-01  -0.587908E-01  -0.600262E-01  -0.558977E-01
  -0.486421E-01  -0.406300E-01  -0.336853E-01  -0.286598E-01  -0.253705E-01
  -0.228896E-01  -0.200664E-01  -0.160928E-01  -0.109164E-01  -0.536019E-02
  -0.907635E-03   0.778204E-03  -0.155377E-02  -0.823377E-02  -0.184138E-01
  -0.301540E-01  -0.408395E-01  -0.478142E-01  -0.490509E-01  -0.436687E-01
  -0.321504E-01  -0.162059E-01   0.167436E-02   0.188426E-01   0.331158E-01
   0.432290E-01   0.490065E-01   0.512272E-01   0.512475E-01   0.505109E-01
   0.500963E-01   0.504337E-01   0.512546E-01   0.517708E-01   0.510043E-01
   0.481522E-01   0.428707E-01   0.353927E-01   0.735903E-01   0.788816E-01
   0.735903E-01   0.588057E-01   0.375224E-01   0.138967E-01  -0.776154E-02
  -0.239870E-01  -0.328811E-01  -0.343805E-01  -0.300262E-01  -0.223344E-01
  -0.139755E-01  -0.701440E-02  -0.243055E-02  -0.384803E-04   0.119850E-02
   0.259233E-02   0.509879E-02   0.884727E-02   0.129892E-01   0.159156E-01
   0.157732E-01   0.111118E-01   0.145436E-02  -0.123984E-01  -0.284307E-01
  -0.438343E-01  -0.556740E-01  -0.616042E-01  -0.604328E-01  -0.523785E-01
  -0.389553E-01  -0.225316E-01  -0.570162E-02   0.934696E-02   0.212918E-01
   0.298467E-01   0.356209E-01   0.397351E-01   0.433333E-01   0.471466E-01
   0.512416E-01   0.550166E-01   0.574306E-01   0.573762E-01   0.540694E-01
   0.473308E-01   0.376739E-01   0.918653E-01   0.972608E-01   0.918653E-01
   0.768050E-01   0.551706E-01   0.312404E-01   0.942541E-02  -0.676768E-02
  -0.154806E-01  -0.167658E-01  -0.123251E-01  -0.483198E-02   0.293814E-02
   0.890221E-02   0.121581E-01   0.130414E-01   0.127654E-01   0.127867E-01
   0.141215E-01   0.168449E-01   0.199412E-01   0.215555E-01   0.195684E-01
   0.123114E-01  -0.804562E-03  -0.189480E-01  -0.399262E-01  -0.606356E-01
  -0.777770E-01  -0.886317E-01  -0.916812E-01  -0.869008E-01  -0.756623E-01
  -0.602890E-01  -0.434100E-01  -0.273069E-01  -0.134359E-01  -0.224646E-02
   0.668219E-02   0.142585E-01   0.213943E-01   0.285805E-01   0.356555E-01
   0.418272E-01   0.459272E-01   0.467998E-01   0.436945E-01   0.365343E-01
   0.259769E-01   0.917217E-01   0.968761E-01   0.917217E-01   0.773615E-01
   0.568174E-01   0.342488E-01   0.139003E-01  -0.926254E-03  -0.859270E-02
  -0.935373E-02  -0.505554E-02   0.157681E-02   0.782925E-02   0.117898E-01
   0.128067E-01   0.114936E-01   0.930557E-02   0.784552E-02   0.814139E-02
   0.101368E-01   0.125671E-01   0.132662E-01   0.981301E-02   0.316819E-03
  -0.159010E-01  -0.379429E-01  -0.634053E-01  -0.888687E-01  -0.110671E+00
  -0.125746E+00  -0.132293E+00  -0.130101E+00  -0.120464E+00  -0.105720E+00
  -0.885892E-01  -0.714861E-01  -0.560257E-01  -0.428226E-01  -0.316200E-01
  -0.216649E-01  -0.121870E-01  -0.281357E-02   0.620842E-02   0.140428E-01
   0.195187E-01   0.215115E-01   0.193146E-01   0.128830E-01   0.287150E-02
   0.771089E-01   0.817804E-01   0.771089E-01   0.641309E-01   0.456749E-01
   0.256036E-01   0.779762E-02  -0.482438E-02  -0.109722E-01  -0.111594E-01
  -0.735863E-02  -0.226488E-02   0.159200E-02   0.260712E-02   0.503017E-03
  -0.373629E-02  -0.836019E-02  -0.116008E-01  -0.124245E-01  -0.110347E-01
  -0.895658E-02  -0.866798E-02  -0.128816E-01  -0.236960E-01  -0.418730E-01
  -0.664622E-01  -0.948892E-01  -0.123488E+00  -0.148325E+00  -0.166090E+00
  -0.174800E+00  -0.174143E+00  -0.165392E+00  -0.150933E+00  -0.133573E+00
  -0.115844E+00  -0.994823E-01  -0.852227E-01  -0.729145E-01  -0.618901E-01
  -0.514332E-01  -0.411838E-01  -0.313533E-01  -0.226972E-01  -0.162773E-01
  -0.131126E-01  -0.138464E-01  -0.185436E-01  -0.266766E-01   0.549130E-01
   0.589891E-01   0.549130E-01   0.436289E-01   0.277026E-01   0.106011E-01
  -0.426533E-02  -0.144525E-01  -0.190774E-01  -0.189302E-01  -0.160871E-01
  -0.131595E-01  -0.124233E-01  -0.151061E-01  -0.210519E-01  -0.288628E-01
  -0.364626E-01  -0.418938E-01  -0.440877E-01  -0.433535E-01  -0.414228E-01
  -0.410234E-01  -0.451043E-01  -0.559399E-01  -0.743820E-01  -0.994833E-01
  -0.128605E+00  -0.157980E+00  -0.183572E+00  -0.201990E+00  -0.211206E+00
  -0.210901E+00  -0.202362E+00  -0.188006E+00  -0.170675E+00  -0.152933E+00
  -0.136552E+00  -0.122303E+00  -0.110074E+00  -0.992239E-01  -0.890375E-01
  -0.791073E-01  -0.695380E-01  -0.609219E-01  -0.541267E-01  -0.499925E-01
  -0.490599E-01  -0.514217E-01  -0.567438E-01   0.329942E-01   0.365008E-01
   0.329942E-01   0.233225E-01   0.977812E-02  -0.457928E-02  -0.168157E-01
  -0.249574E-01  -0.285111E-01  -0.285166E-01  -0.271235E-01  -0.268335E-01
  -0.296550E-01  -0.364390E-01  -0.466094E-01  -0.583704E-01  -0.693265E-01
  -0.773141E-01  -0.811811E-01  -0.812612E-01  -0.793872E-01  -0.784264E-01
  -0.814716E-01  -0.909240E-01  -0.107739E+00  -0.131058E+00  -0.158326E+00
  -0.185872E+00  -0.209770E+00  -0.226742E+00  -0.234864E+00  -0.233884E+00
  -0.225112E+00  -0.210925E+00  -0.194089E+00  -0.177069E+00  -0.161547E+00
  -0.148237E+00  -0.137006E+00  -0.127222E+00  -0.118174E+00  -0.109417E+00
  -0.100946E+00  -0.931638E-01  -0.866915E-01  -0.821204E-01  -0.798161E-01
  -0.798470E-01  -0.820555E-01   0.182037E-01   0.212925E-01   0.182037E-01
   0.970488E-02  -0.213913E-02  -0.146045E-01  -0.251447E-01  -0.321596E-01
  -0.354557E-01  -0.362515E-01  -0.367298E-01  -0.392816E-01  -0.456852E-01
  -0.564840E-01  -0.707652E-01  -0.864139E-01  -0.100766E+00  -0.111457E+00
  -0.117204E+00  -0.118268E+00  -0.116448E+00  -0.114611E+00  -0.115879E+00
  -0.122718E+00  -0.136198E+00  -0.155641E+00  -0.178745E+00  -0.202142E+00
  -0.222236E+00  -0.236055E+00  -0.241904E+00  -0.239647E+00  -0.230572E+00
  -0.216912E+00  -0.201195E+00  -0.185626E+00  -0.171661E+00  -0.159867E+00
  -0.150070E+00  -0.141681E+00  -0.134069E+00  -0.126839E+00  -0.119952E+00
  -0.113653E+00  -0.108298E+00  -0.104163E+00  -0.101332E+00  -0.997297E-01
  -0.992664E-01   0.149066E-01   0.178241E-01   0.149066E-01   0.687291E-02
  -0.434869E-02  -0.162322E-01  -0.264527E-01  -0.336141E-01  -0.376729E-01
  -0.399193E-01  -0.425215E-01  -0.477774E-01  -0.573130E-01  -0.714867E-01
  -0.891919E-01  -0.108127E+00  -0.125456E+00  -0.138650E+00  -0.146265E+00
  -0.148393E+00  -0.146669E+00  -0.143813E+00  -0.142850E+00  -0.146240E+00
  -0.155175E+00  -0.169241E+00  -0.186535E+00  -0.204184E+00  -0.219109E+00
  -0.228798E+00  -0.231874E+00  -0.228320E+00  -0.219320E+00  -0.206815E+00
  -0.192925E+00  -0.179420E+00  -0.167402E+00  -0.157236E+00  -0.148727E+00
  -0.141423E+00  -0.134914E+00  -0.129019E+00  -0.123799E+00  -0.119433E+00
  -0.116025E+00  -0.113470E+00  -0.111440E+00  -0.109538E+00  -0.107553E+00
   0.243318E-01   0.273736E-01   0.243318E-01   0.159181E-01   0.404273E-02
  -0.878820E-02  -0.202597E-01  -0.289660E-01  -0.348295E-01  -0.390854E-01
  -0.438350E-01  -0.513114E-01  -0.630907E-01  -0.795017E-01  -0.994227E-01
  -0.120536E+00  -0.139961E+00  -0.155076E+00  -0.164267E+00  -0.167393E+00
  -0.165808E+00  -0.161955E+00  -0.158646E+00  -0.158268E+00  -0.162125E+00
  -0.170124E+00  -0.180871E+00  -0.192127E+00  -0.201464E+00  -0.206924E+00
  -0.207483E+00  -0.203198E+00  -0.195045E+00  -0.184517E+00  -0.173149E+00
  -0.162128E+00  -0.152102E+00  -0.143214E+00  -0.135312E+00  -0.128220E+00
  -0.121943E+00  -0.116714E+00  -0.112880E+00  -0.110673E+00  -0.109988E+00
  -0.110282E+00  -0.110675E+00  -0.110239E+00  -0.108400E+00   0.447859E-01
   0.482434E-01   0.447859E-01   0.351613E-01   0.213856E-01   0.613038E-02
  -0.808057E-02  -0.196123E-01  -0.281662E-01  -0.347946E-01  -0.414823E-01
  -0.504309E-01  -0.632735E-01  -0.804693E-01  -0.101068E+00  -0.122913E+00
  -0.143227E+00  -0.159376E+00  -0.169609E+00  -0.173513E+00  -0.172082E+00
  -0.167384E+00  -0.161931E+00  -0.157970E+00  -0.156899E+00  -0.158971E+00
  -0.163359E+00  -0.168527E+00  -0.172760E+00  -0.174686E+00  -0.173611E+00
  -0.169598E+00  -0.163296E+00  -0.155607E+00  -0.147342E+00  -0.138993E+00
  -0.130700E+00  -0.122399E+00  -0.114074E+00  -0.105983E+00  -0.987439E-01
  -0.932190E-01  -0.902296E-01  -0.901964E-01  -0.928575E-01  -0.971966E-01
  -0.101649E+00  -0.104556E+00  -0.104731E+00   0.725162E-01   0.766249E-01
   0.725162E-01   0.610118E-01   0.443392E-01   0.254941E-01   0.739549E-02
  -0.790678E-02  -0.197358E-01  -0.288560E-01  -0.370963E-01  -0.466570E-01
  -0.593204E-01  -0.758141E-01  -0.955179E-01  -0.116595E+00  -0.136499E+00
  -0.152682E+00  -0.163292E+00  -0.167647E+00  -0.166348E+00  -0.161033E+00
  -0.153858E+00  -0.146887E+00  -0.141581E+00  -0.138531E+00  -0.137477E+00
  -0.137588E+00  -0.137855E+00  -0.137454E+00  -0.135968E+00  -0.133382E+00
  -0.129919E+00  -0.125789E+00  -0.120994E+00  -0.115277E+00  -0.108261E+00
  -0.997193E-01  -0.898672E-01  -0.795359E-01  -0.701238E-01  -0.632974E-01
  -0.605092E-01  -0.624860E-01  -0.688675E-01  -0.781496E-01  -0.879963E-01
  -0.958586E-01  -0.997334E-01   0.102855E+00   0.107752E+00   0.102855E+00
   0.890825E-01   0.689438E-01   0.458601E-01   0.232653E-01   0.374174E-02
  -0.115573E-01  -0.230443E-01  -0.323713E-01  -0.417595E-01  -0.532025E-01
  -0.677856E-01  -0.853229E-01  -0.104401E+00  -0.122799E+00  -0.138125E+00
  -0.148482E+00  -0.152942E+00  -0.151725E+00  -0.146035E+00  -0.137656E+00
  -0.128447E+00  -0.119906E+00  -0.112918E+00  -0.107745E+00  -0.104201E+00
  -0.101909E+00  -0.100523E+00  -0.998188E-01  -0.996356E-01  -0.997137E-01
  -0.995357E-01  -0.982800E-01  -0.949538E-01  -0.886993E-01  -0.791829E-01
  -0.669233E-01  -0.534091E-01  -0.409116E-01  -0.319936E-01  -0.288287E-01
  -0.325250E-01  -0.426756E-01  -0.573067E-01  -0.732848E-01  -0.871005E-01
  -0.958177E-01   0.131270E+00   0.136969E+00   0.131270E+00   0.115195E+00
   0.915527E-01   0.642175E-01   0.371675E-01   0.135450E-01  -0.500103E-02
  -0.185217E-01  -0.284939E-01  -0.371725E-01  -0.467816E-01  -0.587896E-01
  -0.734727E-01  -0.898722E-01  -0.106124E+00  -0.120034E+00  -0.129697E+00
  -0.133993E+00  -0.132803E+00  -0.126940E+00  -0.117846E+00  -0.107179E+00
  -0.964474E-01  -0.867777E-01  -0.788652E-01  -0.730605E-01  -0.695066E-01
  -0.682298E-01  -0.691269E-01  -0.718503E-01  -0.756621E-01  -0.793595E-01
  -0.813673E-01  -0.800354E-01  -0.740977E-01  -0.631659E-01  -0.480877E-01
  -0.310100E-01  -0.150620E-01  -0.368628E-02   0.228062E-03  -0.482420E-02
  -0.184274E-01  -0.381910E-01  -0.602386E-01  -0.801379E-01  -0.940268E-01
   0.154072E+00   0.160460E+00   0.154072E+00   0.136025E+00   0.109390E+00
   0.784402E-01   0.476314E-01   0.205955E-01  -0.586508E-03  -0.156539E-01
  -0.259353E-01  -0.337198E-01  -0.414376E-01  -0.508951E-01  -0.627764E-01
  -0.765250E-01  -0.906006E-01  -0.102994E+00  -0.111823E+00  -0.115825E+00
  -0.114623E+00  -0.108720E+00  -0.992803E-01  -0.877964E-01  -0.757713E-01
  -0.645055E-01  -0.550161E-01  -0.480534E-01  -0.441412E-01  -0.435674E-01
  -0.462890E-01  -0.517781E-01  -0.588905E-01  -0.658612E-01  -0.705091E-01
  -0.706662E-01  -0.647575E-01  -0.523772E-01  -0.346688E-01  -0.143425E-01
   0.474793E-02   0.184176E-01   0.231700E-01   0.171537E-01   0.772593E-03
  -0.232540E-01  -0.504437E-01  -0.755968E-01  -0.940649E-01   0.168708E+00
   0.175559E+00   0.168708E+00   0.149335E+00   0.120690E+00   0.873200E-01
   0.540059E-01   0.247134E-01   0.181652E-02  -0.142128E-01  -0.246041E-01
  -0.316715E-01  -0.379869E-01  -0.455884E-01  -0.554390E-01  -0.672583E-01
  -0.797303E-01  -0.909798E-01  -0.991478E-01  -0.102889E+00  -0.101662E+00
  -0.957744E-01  -0.862096E-01  -0.743490E-01  -0.616879E-01  -0.496306E-01
  -0.393912E-01  -0.319644E-01  -0.281052E-01  -0.282540E-01  -0.323912E-01
  -0.398589E-01  -0.492404E-01  -0.584013E-01  -0.647680E-01  -0.658415E-01
  -0.598552E-01  -0.464036E-01  -0.268351E-01  -0.423972E-02   0.170439E-01
   0.323351E-01   0.377302E-01   0.311418E-01   0.129593E-01  -0.138877E-01
  -0.445202E-01  -0.732298E-01  -0.948413E-01   0.173739E+00   0.180753E+00
   0.173739E+00   0.153899E+00   0.124547E+00   0.903255E-01   0.561327E-01
   0.260517E-01   0.256039E-02  -0.137948E-01  -0.242084E-01  -0.310038E-01
  -0.368035E-01  -0.437275E-01  -0.528380E-01  -0.639530E-01  -0.758366E-01
  -0.866620E-01  -0.945803E-01  -0.982186E-01  -0.969807E-01  -0.911050E-01
  -0.815137E-01  -0.695493E-01  -0.567029E-01  -0.444138E-01  -0.339618E-01
  -0.264242E-01  -0.226329E-01  -0.230782E-01  -0.277460E-01  -0.359312E-01
  -0.461209E-01  -0.560523E-01  -0.630156E-01  -0.643980E-01  -0.583683E-01
  -0.445229E-01  -0.242836E-01  -0.874360E-03   0.211955E-01   0.370713E-01
   0.427059E-01   0.359285E-01   0.171219E-01  -0.107116E-01  -0.425548E-01
  -0.725217E-01  -0.952515E-01   0.168708E+00   0.175559E+00   0.168708E+00
   0.149335E+00   0.120690E+00   0.873199E-01   0.540059E-01   0.247134E-01
   0.181651E-02  -0.142128E-01  -0.246041E-01  -0.316715E-01  -0.379869E-01
  -0.455884E-01  -0.554390E-01  -0.672583E-01  -0.797303E-01  -0.909798E-01
  -0.991478E-01  -0.102889E+00  -0.101662E+00  -0.957745E-01  -0.862096E-01
  -0.743491E-01  -0.616879E-01  -0.496307E-01  -0.393912E-01  -0.319645E-01
  -0.281052E-01  -0.282540E-01  -0.323912E-01  -0.398589E-01  -0.492404E-01
  -0.584013E-01  -0.647680E-01  -0.658415E-01  -0.598552E-01  -0.464036E-01
  -0.268351E-01  -0.423972E-02   0.170439E-01   0.323351E-01   0.377302E-01
   0.311418E-01   0.129593E-01  -0.138877E-01  -0.445202E-01  -0.732298E-01
  -0.948413E-01   0.154072E+00   0.160460E+00   0.154072E+00   0.136025E+00
   0.109390E+00   0.784402E-01   0.476313E-01   0.205955E-01  -0.586523E-03
  -0.156539E-01  -0.259353E-01  -0.337198E-01  -0.414376E-01  -0.508951E-01
  -0.627764E-01  -0.765251E-01  -0.906006E-01  -0.102994E+00  -0.111823E+00
  -0.115825E+00  -0.114623E+00  -0.108720E+00  -0.992804E-01  -0.877965E-01
  -0.757713E-01  -0.645056E-01  -0.550162E-01  -0.480534E-01  -0.441412E-01
  -0.435675E-01  -0.462890E-01  -0.517781E-01  -0.588905E-01  -0.658612E-01
  -0.705091E-01  -0.706662E-01  -0.647575E-01  -0.523772E-01  -0.346689E-01
  -0.143426E-01   0.474787E-02   0.184175E-01   0.231700E-01   0.171536E-01
   0.772531E-03  -0.232540E-01  -0.504438E-01  -0.755969E-01  -0.940649E-01
   0.131269E+00   0.136969E+00   0.131269E+00   0.115195E+00   0.915527E-01
   0.642174E-01   0.371675E-01   0.135450E-01  -0.500105E-02  -0.185217E-01
  -0.284939E-01  -0.371725E-01  -0.467816E-01  -0.587896E-01  -0.734727E-01
  -0.898723E-01  -0.106124E+00  -0.120034E+00  -0.129697E+00  -0.133993E+00
  -0.132803E+00  -0.126940E+00  -0.117846E+00  -0.107179E+00  -0.964475E-01
  -0.867778E-01  -0.788653E-01  -0.730606E-01  -0.695066E-01  -0.682299E-01
  -0.691270E-01  -0.718504E-01  -0.756622E-01  -0.793596E-01  -0.813674E-01
  -0.800355E-01  -0.740977E-01  -0.631659E-01  -0.480877E-01  -0.310101E-01
  -0.150620E-01  -0.368635E-02   0.228007E-03  -0.482427E-02  -0.184274E-01
  -0.381910E-01  -0.602386E-01  -0.801380E-01  -0.940268E-01   0.102855E+00
   0.107752E+00   0.102855E+00   0.890824E-01   0.689437E-01   0.458600E-01
   0.232652E-01   0.374168E-02  -0.115574E-01  -0.230444E-01  -0.323713E-01
  -0.417596E-01  -0.532025E-01  -0.677857E-01  -0.853230E-01  -0.104402E+00
  -0.122799E+00  -0.138125E+00  -0.148482E+00  -0.152942E+00  -0.151725E+00
  -0.146035E+00  -0.137656E+00  -0.128447E+00  -0.119906E+00  -0.112918E+00
  -0.107745E+00  -0.104202E+00  -0.101909E+00  -0.100523E+00  -0.998188E-01
  -0.996357E-01  -0.997138E-01  -0.995357E-01  -0.982800E-01  -0.949539E-01
  -0.886994E-01  -0.791830E-01  -0.669234E-01  -0.534092E-01  -0.409117E-01
  -0.319938E-01  -0.288288E-01  -0.325251E-01  -0.426757E-01  -0.573067E-01
  -0.732849E-01  -0.871006E-01  -0.958177E-01   0.725161E-01   0.766248E-01
   0.725161E-01   0.610117E-01   0.443391E-01   0.254940E-01   0.739543E-02
  -0.790683E-02  -0.197359E-01  -0.288560E-01  -0.370964E-01  -0.466570E-01
  -0.593204E-01  -0.758142E-01  -0.955179E-01  -0.116595E+00  -0.136499E+00
  -0.152682E+00  -0.163292E+00  -0.167647E+00  -0.166348E+00  -0.161033E+00
  -0.153858E+00  -0.146887E+00  -0.141581E+00  -0.138531E+00  -0.137477E+00
  -0.137589E+00  -0.137855E+00  -0.137455E+00  -0.135968E+00  -0.133382E+00
  -0.129919E+00  -0.125789E+00  -0.120994E+00  -0.115277E+00  -0.108261E+00
  -0.997194E-01  -0.898672E-01  -0.795359E-01  -0.701239E-01  -0.632974E-01
  -0.605093E-01  -0.624861E-01  -0.688675E-01  -0.781497E-01  -0.879963E-01
  -0.958586E-01  -0.997334E-01   0.447858E-01   0.482434E-01   0.447858E-01
   0.351613E-01   0.213856E-01   0.613033E-02  -0.808060E-02  -0.196123E-01
  -0.281662E-01  -0.347946E-01  -0.414824E-01  -0.504309E-01  -0.632735E-01
  -0.804693E-01  -0.101068E+00  -0.122913E+00  -0.143227E+00  -0.159376E+00
  -0.169609E+00  -0.173513E+00  -0.172082E+00  -0.167384E+00  -0.161931E+00
  -0.157970E+00  -0.156899E+00  -0.158971E+00  -0.163359E+00  -0.168527E+00
  -0.172760E+00  -0.174686E+00  -0.173611E+00  -0.169598E+00  -0.163296E+00
  -0.155607E+00  -0.147342E+00  -0.138993E+00  -0.130700E+00  -0.122399E+00
  -0.114074E+00  -0.105983E+00  -0.987440E-01  -0.932190E-01  -0.902296E-01
  -0.901965E-01  -0.928575E-01  -0.971966E-01  -0.101649E+00  -0.104556E+00
  -0.104731E+00   0.243317E-01   0.273735E-01   0.243317E-01   0.159180E-01
   0.404270E-02  -0.878824E-02  -0.202597E-01  -0.289660E-01  -0.348296E-01
  -0.390854E-01  -0.438350E-01  -0.513114E-01  -0.630907E-01  -0.795016E-01
  -0.994227E-01  -0.120536E+00  -0.139961E+00  -0.155075E+00  -0.164267E+00
  -0.167393E+00  -0.165808E+00  -0.161955E+00  -0.158646E+00  -0.158268E+00
  -0.162125E+00  -0.170124E+00  -0.180871E+00  -0.192127E+00  -0.201464E+00
  -0.206924E+00  -0.207483E+00  -0.203198E+00  -0.195046E+00  -0.184517E+00
  -0.173149E+00  -0.162128E+00  -0.152102E+00  -0.143214E+00  -0.135312E+00
  -0.128220E+00  -0.121943E+00  -0.116714E+00  -0.112880E+00  -0.110673E+00
  -0.109988E+00  -0.110282E+00  -0.110675E+00  -0.110239E+00  -0.108400E+00
   0.149066E-01   0.178241E-01   0.149066E-01   0.687292E-02  -0.434867E-02
  -0.162323E-01  -0.264527E-01  -0.336141E-01  -0.376729E-01  -0.399192E-01
  -0.425215E-01  -0.477774E-01  -0.573130E-01  -0.714867E-01  -0.891919E-01
  -0.108127E+00  -0.125456E+00  -0.138650E+00  -0.146265E+00  -0.148393E+00
  -0.146669E+00  -0.143813E+00  -0.142850E+00  -0.146240E+00  -0.155175E+00
  -0.169241E+00  -0.186535E+00  -0.204184E+00  -0.219109E+00  -0.228798E+00
  -0.231875E+00  -0.228320E+00  -0.219320E+00  -0.206815E+00  -0.192925E+00
  -0.179421E+00  -0.167402E+00  -0.157236E+00  -0.148727E+00  -0.141423E+00
  -0.134914E+00  -0.129019E+00  -0.123799E+00  -0.119433E+00  -0.116025E+00
  -0.113470E+00  -0.111440E+00  -0.109538E+00  -0.107553E+00   0.182037E-01
   0.212925E-01   0.182037E-01   0.970489E-02  -0.213913E-02  -0.146045E-01
  -0.251447E-01  -0.321596E-01  -0.354557E-01  -0.362515E-01  -0.367297E-01
  -0.392816E-01  -0.456852E-01  -0.564840E-01  -0.707652E-01  -0.864138E-01
  -0.100766E+00  -0.111457E+00  -0.117204E+00  -0.118267E+00  -0.116448E+00
  -0.114611E+00  -0.115879E+00  -0.122718E+00  -0.136198E+00  -0.155641E+00
  -0.178745E+00  -0.202142E+00  -0.222236E+00  -0.236055E+00  -0.241904E+00
  -0.239647E+00  -0.230572E+00  -0.216912E+00  -0.201195E+00  -0.185626E+00
  -0.171661E+00  -0.159867E+00  -0.150070E+00  -0.141681E+00  -0.134069E+00
  -0.126839E+00  -0.119952E+00  -0.113653E+00  -0.108298E+00  -0.104163E+00
  -0.101332E+00  -0.997297E-01  -0.992664E-01   0.329943E-01   0.365008E-01
   0.329943E-01   0.233226E-01   0.977815E-02  -0.457926E-02  -0.168157E-01
  -0.249574E-01  -0.285111E-01  -0.285166E-01  -0.271235E-01  -0.268335E-01
  -0.296549E-01  -0.364390E-01  -0.466093E-01  -0.583703E-01  -0.693264E-01
  -0.773140E-01  -0.811810E-01  -0.812611E-01  -0.793871E-01  -0.784263E-01
  -0.814715E-01  -0.909240E-01  -0.107739E+00  -0.131058E+00  -0.158326E+00
  -0.185872E+00  -0.209770E+00  -0.226742E+00  -0.234864E+00  -0.233884E+00
  -0.225112E+00  -0.210925E+00  -0.194089E+00  -0.177069E+00  -0.161547E+00
  -0.148237E+00  -0.137006E+00  -0.127222E+00  -0.118174E+00  -0.109417E+00
  -0.100946E+00  -0.931638E-01  -0.866914E-01  -0.821203E-01  -0.798161E-01
  -0.798469E-01  -0.820554E-01   0.549131E-01   0.589892E-01   0.549131E-01
   0.436290E-01   0.277027E-01   0.106011E-01  -0.426530E-02  -0.144525E-01
  -0.190774E-01  -0.189301E-01  -0.160871E-01  -0.131595E-01  -0.124233E-01
  -0.151060E-01  -0.210518E-01  -0.288627E-01  -0.364625E-01  -0.418937E-01
  -0.440876E-01  -0.433534E-01  -0.414227E-01  -0.410233E-01  -0.451042E-01
  -0.559398E-01  -0.743819E-01  -0.994832E-01  -0.128605E+00  -0.157980E+00
  -0.183572E+00  -0.201990E+00  -0.211206E+00  -0.210901E+00  -0.202362E+00
  -0.188006E+00  -0.170675E+00  -0.152932E+00  -0.136552E+00  -0.122303E+00
  -0.110074E+00  -0.992238E-01  -0.890374E-01  -0.791072E-01  -0.695379E-01
  -0.609218E-01  -0.541266E-01  -0.499924E-01  -0.490598E-01  -0.514216E-01
  -0.567438E-01   0.771090E-01   0.817804E-01   0.771090E-01   0.641309E-01
   0.456750E-01   0.256037E-01   0.779764E-02  -0.482437E-02  -0.109722E-01
  -0.111594E-01  -0.735863E-02  -0.226487E-02   0.159201E-02   0.260715E-02
   0.503051E-03  -0.373625E-02  -0.836014E-02  -0.116008E-01  -0.124245E-01
  -0.110346E-01  -0.895651E-02  -0.866792E-02  -0.128815E-01  -0.236959E-01
  -0.418730E-01  -0.664621E-01  -0.948891E-01  -0.123488E+00  -0.148325E+00
  -0.166090E+00  -0.174800E+00  -0.174143E+00  -0.165392E+00  -0.150933E+00
  -0.133573E+00  -0.115843E+00  -0.994822E-01  -0.852226E-01  -0.729144E-01
  -0.618900E-01  -0.514331E-01  -0.411837E-01  -0.313532E-01  -0.226971E-01
  -0.162773E-01  -0.131125E-01  -0.138463E-01  -0.185435E-01  -0.266765E-01
   0.917217E-01   0.968761E-01   0.917217E-01   0.773615E-01   0.568174E-01
   0.342488E-01   0.139003E-01  -0.926255E-03  -0.859270E-02  -0.935373E-02
  -0.505554E-02   0.157681E-02   0.782926E-02   0.117898E-01   0.128067E-01
   0.114937E-01   0.930561E-02   0.784557E-02   0.814144E-02   0.101369E-01
   0.125672E-01   0.132663E-01   0.981307E-02   0.316878E-03  -0.159009E-01
  -0.379428E-01  -0.634052E-01  -0.888687E-01  -0.110671E+00  -0.125746E+00
  -0.132293E+00  -0.130101E+00  -0.120463E+00  -0.105720E+00  -0.885891E-01
  -0.714860E-01  -0.560256E-01  -0.428225E-01  -0.316199E-01  -0.216648E-01
  -0.121869E-01  -0.281346E-02   0.620851E-02   0.140429E-01   0.195189E-01
   0.215116E-01   0.193147E-01   0.128831E-01   0.287159E-02   0.918653E-01
   0.972607E-01   0.918653E-01   0.768049E-01   0.551706E-01   0.312404E-01
   0.942537E-02  -0.676772E-02  -0.154806E-01  -0.167658E-01  -0.123251E-01
  -0.483202E-02   0.293809E-02   0.890218E-02   0.121580E-01   0.130414E-01
   0.127654E-01   0.127867E-01   0.141214E-01   0.168449E-01   0.199412E-01
   0.215555E-01   0.195684E-01   0.123114E-01  -0.804535E-03  -0.189480E-01
  -0.399261E-01  -0.606355E-01  -0.777769E-01  -0.886317E-01  -0.916811E-01
  -0.869008E-01  -0.756622E-01  -0.602889E-01  -0.434099E-01  -0.273068E-01
  -0.134358E-01  -0.224638E-02   0.668226E-02   0.142586E-01   0.213944E-01
   0.285806E-01   0.356555E-01   0.418273E-01   0.459272E-01   0.467998E-01
   0.436946E-01   0.365343E-01   0.259770E-01   0.735902E-01   0.788815E-01
   0.735902E-01   0.588057E-01   0.375224E-01   0.138967E-01  -0.776161E-02
  -0.239871E-01  -0.328812E-01  -0.343806E-01  -0.300263E-01  -0.223345E-01
  -0.139755E-01  -0.701446E-02  -0.243061E-02  -0.385329E-04   0.119845E-02
   0.259229E-02   0.509875E-02   0.884723E-02   0.129892E-01   0.159156E-01
   0.157731E-01   0.111118E-01   0.145435E-02  -0.123984E-01  -0.284306E-01
  -0.438342E-01  -0.556740E-01  -0.616041E-01  -0.604327E-01  -0.523785E-01
  -0.389552E-01  -0.225316E-01  -0.570155E-02   0.934702E-02   0.212918E-01
   0.298468E-01   0.356209E-01   0.397352E-01   0.433333E-01   0.471467E-01
   0.512416E-01   0.550166E-01   0.574306E-01   0.573762E-01   0.540694E-01
   0.473309E-01   0.376739E-01   0.372380E-01   0.420175E-01   0.372380E-01
   0.238842E-01   0.466302E-02  -0.166677E-01  -0.362103E-01  -0.508269E-01
  -0.587909E-01  -0.600263E-01  -0.558978E-01  -0.486422E-01  -0.406301E-01
  -0.336854E-01  -0.286599E-01  -0.253706E-01  -0.228896E-01  -0.200664E-01
  -0.160929E-01  -0.109165E-01  -0.536023E-02  -0.907670E-03   0.778171E-03
  -0.155380E-02  -0.823380E-02  -0.184138E-01  -0.301540E-01  -0.408395E-01
  -0.478141E-01  -0.490509E-01  -0.436686E-01  -0.321504E-01  -0.162059E-01
   0.167441E-02   0.188426E-01   0.331159E-01   0.432291E-01   0.490065E-01
   0.512272E-01   0.512476E-01   0.505109E-01   0.500963E-01   0.504337E-01
   0.512546E-01   0.517708E-01   0.510043E-01   0.481522E-01   0.428707E-01
   0.353927E-01  -0.122656E-01  -0.842024E-02  -0.122655E-01  -0.229914E-01
  -0.383746E-01  -0.553416E-01  -0.707273E-01  -0.820191E-01  -0.878830E-01
  -0.883398E-01  -0.845632E-01  -0.783849E-01  -0.716714E-01  -0.657708E-01
  -0.611915E-01  -0.575982E-01  -0.541053E-01  -0.497521E-01  -0.439883E-01
  -0.370015E-01  -0.297675E-01  -0.238006E-01  -0.206765E-01  -0.214797E-01
  -0.263524E-01  -0.342962E-01  -0.433031E-01  -0.507931E-01  -0.542422E-01
  -0.518283E-01  -0.429138E-01  -0.282306E-01  -0.971787E-02   0.993821E-02
   0.279349E-01   0.419810E-01   0.507589E-01   0.541121E-01   0.529298E-01
   0.487848E-01   0.434459E-01   0.384082E-01   0.345653E-01   0.320982E-01
   0.305802E-01   0.292407E-01   0.272863E-01   0.241749E-01   0.197647E-01
  -0.663503E-01  -0.638279E-01  -0.663503E-01  -0.733464E-01  -0.832588E-01
  -0.939625E-01  -0.103324E+00  -0.109733E+00  -0.112457E+00  -0.111718E+00
  -0.108491E+00  -0.104083E+00  -0.996684E-01  -0.958952E-01  -0.927216E-01
  -0.895097E-01  -0.853504E-01  -0.794992E-01  -0.717731E-01  -0.627639E-01
  -0.537838E-01  -0.465415E-01  -0.426385E-01  -0.430338E-01  -0.476454E-01
  -0.552199E-01  -0.635284E-01  -0.698506E-01  -0.716254E-01  -0.670952E-01
  -0.557702E-01  -0.385881E-01  -0.177269E-01   0.387765E-02   0.231802E-01
   0.376735E-01   0.458744E-01   0.475399E-01   0.435829E-01   0.357354E-01
   0.260689E-01   0.165077E-01   0.845527E-02   0.260963E-02  -0.101753E-02
  -0.292119E-02  -0.384217E-02  -0.451373E-02  -0.548517E-02  -0.114784E+00
  -0.113897E+00  -0.114784E+00  -0.117167E+00  -0.120302E+00  -0.123229E+00
  -0.125091E+00  -0.125413E+00  -0.124239E+00  -0.122088E+00  -0.119728E+00
  -0.117859E+00  -0.116801E+00  -0.116319E+00  -0.115640E+00  -0.113688E+00
  -0.109463E+00  -0.102446E+00  -0.929022E-01  -0.819602E-01  -0.714209E-01
  -0.633302E-01  -0.594179E-01  -0.605623E-01  -0.664365E-01  -0.754524E-01
  -0.850360E-01  -0.921802E-01  -0.941402E-01  -0.890954E-01  -0.766100E-01
  -0.577733E-01  -0.349877E-01  -0.114601E-01   0.947197E-02   0.250148E-01
   0.334357E-01   0.343159E-01   0.285030E-01   0.178065E-01   0.453358E-02
  -0.900837E-02  -0.209271E-01  -0.300008E-01  -0.357492E-01  -0.383439E-01
  -0.384187E-01  -0.368482E-01  -0.345536E-01  -0.148187E+00  -0.149136E+00
  -0.148187E+00  -0.145387E+00  -0.140905E+00  -0.135091E+00  -0.128532E+00
  -0.122047E+00  -0.116586E+00  -0.113039E+00  -0.111983E+00  -0.113452E+00
  -0.116818E+00  -0.120829E+00  -0.123850E+00  -0.124257E+00  -0.120887E+00
  -0.113429E+00  -0.102625E+00  -0.902119E-01  -0.785707E-01  -0.701770E-01
  -0.669636E-01  -0.697697E-01  -0.780270E-01  -0.897782E-01  -0.102042E+00
  -0.111445E+00  -0.114976E+00  -0.110676E+00  -0.980983E-01  -0.784377E-01
  -0.542879E-01  -0.291077E-01  -0.652029E-02   0.103870E-01   0.196086E-01
   0.205059E-01   0.137961E-01   0.128080E-02  -0.145964E-01  -0.312461E-01
  -0.463765E-01  -0.583052E-01  -0.661085E-01  -0.696177E-01  -0.693031E-01
  -0.660949E-01  -0.611868E-01  -0.160389E+00  -0.163243E+00  -0.160389E+00
  -0.152212E+00  -0.139829E+00  -0.124956E+00  -0.109692E+00  -0.962238E-01
  -0.864729E-01  -0.817494E-01  -0.824656E-01  -0.879939E-01  -0.967235E-01
  -0.106335E+00  -0.114263E+00  -0.118259E+00  -0.116930E+00  -0.110117E+00
  -0.990118E-01  -0.859449E-01  -0.738904E-01  -0.657769E-01  -0.637710E-01
  -0.687050E-01  -0.797977E-01  -0.947463E-01  -0.110180E+00  -0.122372E+00
  -0.128054E+00  -0.125126E+00  -0.113124E+00  -0.933197E-01  -0.684540E-01
  -0.421767E-01  -0.183242E-01  -0.205458E-03   0.995731E-02   0.113303E-01
   0.448051E-02  -0.886825E-02  -0.262503E-01  -0.449396E-01  -0.623965E-01
  -0.766093E-01  -0.862967E-01  -0.909718E-01  -0.908938E-01  -0.869398E-01
  -0.804264E-01  -0.149963E+00  -0.154649E+00  -0.149963E+00  -0.136616E+00
  -0.116640E+00  -0.930714E-01  -0.694778E-01  -0.493822E-01  -0.356739E-01
  -0.301042E-01  -0.329638E-01  -0.430164E-01  -0.577228E-01  -0.737311E-01
  -0.875529E-01  -0.962910E-01  -0.982653E-01  -0.933910E-01  -0.832114E-01
  -0.705624E-01  -0.589310E-01  -0.516468E-01  -0.510896E-01  -0.580997E-01
  -0.717322E-01  -0.894177E-01  -0.107496E+00  -0.121998E+00  -0.129500E+00
  -0.127851E+00  -0.116616E+00  -0.971470E-01  -0.722851E-01  -0.457713E-01
  -0.215193E-01  -0.290721E-02   0.776690E-02   0.957512E-02   0.297141E-02
  -0.104374E-01  -0.282790E-01  -0.478645E-01  -0.666085E-01  -0.823620E-01
  -0.936294E-01  -0.996706E-01  -0.100506E+00  -0.968424E-01  -0.899380E-01
  -0.120497E+00  -0.126801E+00  -0.120497E+00  -0.102585E+00  -0.759051E-01
  -0.446636E-01  -0.137359E-01   0.121541E-01   0.292343E-01   0.353258E-01
   0.302048E-01   0.156072E-01  -0.513472E-02  -0.277672E-01  -0.479731E-01
  -0.622442E-01  -0.685838E-01  -0.668873E-01  -0.589118E-01  -0.478358E-01
  -0.375030E-01  -0.315185E-01  -0.324028E-01  -0.409956E-01  -0.562472E-01
  -0.754414E-01  -0.947932E-01  -0.110280E+00  -0.118511E+00  -0.117438E+00
  -0.106761E+00  -0.879465E-01  -0.638839E-01  -0.382808E-01  -0.149419E-01
   0.290328E-02   0.130937E-01   0.147769E-01   0.838640E-02  -0.459259E-02
  -0.219857E-01  -0.413282E-01  -0.602243E-01  -0.766253E-01  -0.890127E-01
  -0.964990E-01  -0.988633E-01  -0.965330E-01  -0.905120E-01  -0.795292E-01
  -0.871075E-01  -0.795292E-01  -0.580214E-01  -0.260561E-01   0.112397E-01
   0.479577E-01   0.784149E-01   0.981187E-01   0.104516E+00   0.973909E-01
   0.788233E-01   0.527263E-01   0.240348E-01  -0.228906E-02  -0.222340E-01
  -0.334998E-01  -0.358792E-01  -0.311831E-01  -0.227266E-01  -0.144978E-01
  -0.101964E-01  -0.123649E-01  -0.218073E-01  -0.374227E-01  -0.564832E-01
  -0.752774E-01  -0.899608E-01  -0.974088E-01  -0.958792E-01  -0.853430E-01
  -0.674319E-01  -0.450412E-01  -0.217065E-01  -0.910860E-03   0.145199E-01
   0.228184E-01   0.234213E-01   0.168745E-01   0.456734E-02  -0.116115E-01
  -0.296073E-01  -0.474625E-01  -0.634908E-01  -0.763744E-01  -0.852167E-01
  -0.895800E-01  -0.895184E-01  -0.855921E-01  -0.364508E-01  -0.448496E-01
  -0.364508E-01  -0.126230E-01   0.227626E-01   0.639966E-01   0.104511E+00
   0.137998E+00   0.159483E+00   0.166132E+00   0.157680E+00   0.136365E+00
   0.106409E+00   0.731279E-01   0.418657E-01   0.169556E-01   0.934085E-03
  -0.583806E-02  -0.507335E-02  -0.712233E-05   0.546589E-02   0.776364E-02
   0.447128E-02  -0.511641E-02  -0.198810E-01  -0.372053E-01  -0.536433E-01
  -0.657595E-01  -0.709320E-01  -0.679284E-01  -0.571350E-01  -0.404069E-01
  -0.206067E-01  -0.965932E-03   0.155625E-01   0.268115E-01   0.316685E-01
   0.300833E-01   0.228620E-01   0.113416E-01  -0.294394E-02  -0.185205E-01
  -0.341090E-01  -0.486486E-01  -0.612548E-01  -0.711780E-01  -0.778114E-01
  -0.807658E-01  -0.799875E-01   0.160008E-04  -0.866897E-02   0.160008E-04
   0.246593E-01   0.612684E-01   0.103953E+00   0.145931E+00   0.180683E+00
   0.203043E+00   0.210032E+00   0.201292E+00   0.179019E+00   0.147433E+00
   0.111879E+00   0.777552E-01   0.494736E-01   0.296822E-01   0.188994E-01
   0.156285E-01   0.169101E-01   0.191715E-01   0.191638E-01   0.147630E-01
   0.544769E-02  -0.764838E-02  -0.221034E-01  -0.348848E-01  -0.431523E-01
  -0.449789E-01  -0.398117E-01  -0.285713E-01  -0.133866E-01   0.294254E-02
   0.175962E-01   0.283253E-01   0.338360E-01   0.338944E-01   0.291597E-01
   0.208321E-01   0.102438E-01  -0.147752E-02  -0.135811E-01  -0.256754E-01
  -0.375612E-01  -0.490058E-01  -0.595620E-01  -0.685156E-01  -0.749910E-01
  -0.781827E-01   0.240502E-01   0.156592E-01   0.240502E-01   0.478758E-01
   0.833210E-01   0.124749E+00   0.165654E+00   0.199751E+00   0.222018E+00
   0.229496E+00   0.221708E+00   0.200611E+00   0.170104E+00   0.135190E+00
   0.100960E+00   0.716181E-01   0.497524E-01   0.359921E-01   0.291234E-01
   0.266130E-01   0.254018E-01   0.227654E-01   0.170260E-01   0.794405E-02
  -0.329989E-02  -0.145098E-01  -0.231452E-01  -0.270678E-01  -0.251600E-01
  -0.176499E-01  -0.606445E-02   0.716364E-02   0.193153E-01   0.280503E-01
   0.319336E-01   0.306845E-01   0.250967E-01   0.166735E-01   0.710564E-02
  -0.224256E-02  -0.106824E-01  -0.182887E-01  -0.257139E-01  -0.338045E-01
  -0.431563E-01  -0.537609E-01  -0.648639E-01  -0.750872E-01  -0.827791E-01
   0.340583E-01   0.265444E-01   0.340583E-01   0.554214E-01   0.872928E-01
   0.124721E+00   0.161959E+00   0.193413E+00   0.214547E+00   0.222600E+00
   0.216970E+00   0.199203E+00   0.172581E+00   0.141404E+00   0.110100E+00
   0.823735E-01   0.605513E-01   0.452868E-01   0.356634E-01   0.296655E-01
   0.248824E-01   0.192586E-01   0.116914E-01   0.231854E-02  -0.757344E-02
  -0.159887E-01  -0.208775E-01  -0.208164E-01  -0.155149E-01  -0.599889E-02
   0.558610E-02   0.164991E-01   0.241066E-01   0.265639E-01   0.232787E-01
   0.150248E-01   0.367346E-02  -0.837655E-02  -0.189020E-01  -0.264860E-01
  -0.308904E-01  -0.330643E-01  -0.347884E-01  -0.380635E-01  -0.444291E-01
  -0.544143E-01  -0.672879E-01  -0.811818E-01  -0.935558E-01   0.327541E-01
   0.266576E-01   0.327541E-01   0.501292E-01   0.761820E-01   0.107034E+00
   0.138138E+00   0.165002E+00   0.183893E+00   0.192422E+00   0.189875E+00
   0.177250E+00   0.156965E+00   0.132309E+00   0.106739E+00   0.831907E-01
   0.635407E-01   0.483593E-01   0.370004E-01   0.279991E-01   0.196629E-01
   0.106896E-01   0.634873E-03  -0.990868E-02  -0.194781E-01  -0.262082E-01
  -0.284672E-01  -0.254700E-01  -0.176770E-01  -0.684443E-02   0.431193E-02
   0.127628E-01   0.159489E-01   0.124811E-01   0.255086E-02  -0.120787E-01
  -0.285157E-01  -0.435039E-01  -0.543033E-01  -0.594395E-01  -0.591091E-01
  -0.551209E-01  -0.503808E-01  -0.480607E-01  -0.506803E-01  -0.593572E-01
  -0.734356E-01  -0.905994E-01  -0.107438E+00   0.260248E-01   0.217947E-01
   0.260248E-01   0.381397E-01   0.564901E-01   0.785784E-01   0.101408E+00
   0.121916E+00   0.137431E+00   0.146080E+00   0.147060E+00   0.140729E+00
   0.128463E+00   0.112320E+00   0.945617E-01   0.771555E-01   0.613782E-01
   0.476223E-01   0.354650E-01   0.239790E-01   0.121975E-01  -0.409783E-03
  -0.136013E-01  -0.262898E-01  -0.367745E-01  -0.432313E-01  -0.443270E-01
  -0.397717E-01  -0.306269E-01  -0.192439E-01  -0.881204E-02  -0.260962E-02
  -0.314955E-02  -0.114572E-01  -0.266967E-01  -0.462772E-01  -0.664398E-01
  -0.831892E-01  -0.933325E-01  -0.953409E-01  -0.897957E-01  -0.792789E-01
  -0.677250E-01  -0.593948E-01  -0.577399E-01  -0.644625E-01  -0.790224E-01
  -0.987263E-01  -0.119378E+00   0.209567E-01   0.189072E-01   0.209567E-01
   0.269169E-01   0.362266E-01   0.479677E-01   0.609171E-01   0.736552E-01
   0.847351E-01   0.928949E-01   0.972660E-01   0.975205E-01   0.939032E-01
   0.871258E-01   0.781398E-01   0.678503E-01   0.568593E-01   0.453273E-01
   0.330119E-01   0.194833E-01   0.445706E-02  -0.118693E-01  -0.286042E-01
  -0.441771E-01  -0.566203E-01  -0.640707E-01  -0.653605E-01  -0.605216E-01
  -0.510250E-01  -0.396412E-01  -0.299060E-01  -0.252963E-01  -0.283204E-01
  -0.397705E-01  -0.583664E-01  -0.809231E-01  -0.103039E+00  -0.120157E+00
  -0.128725E+00  -0.127159E+00  -0.116335E+00  -0.994509E-01  -0.812814E-01
  -0.669985E-01  -0.608564E-01  -0.650858E-01  -0.792886E-01  -0.100495E+00
  -0.123873E+00   0.236232E-01   0.239003E-01   0.236232E-01   0.230089E-01
   0.226327E-01   0.232262E-01   0.254170E-01   0.294980E-01   0.352991E-01
   0.422014E-01   0.492801E-01   0.555215E-01   0.600356E-01   0.621928E-01
   0.616490E-01   0.582692E-01   0.520030E-01   0.427883E-01   0.305471E-01
   0.152990E-01  -0.263706E-02  -0.224343E-01  -0.426486E-01  -0.612978E-01
  -0.761703E-01  -0.853204E-01  -0.876342E-01  -0.832972E-01  -0.739943E-01
  -0.627280E-01  -0.532429E-01  -0.491607E-01  -0.530331E-01  -0.655699E-01
  -0.852769E-01  -0.108646E+00  -0.130897E+00  -0.147111E+00  -0.153482E+00
  -0.148360E+00  -0.132781E+00  -0.110340E+00  -0.863863E-01  -0.667462E-01
  -0.562785E-01  -0.576424E-01  -0.705972E-01  -0.920224E-01  -0.116657E+00
   0.372763E-01   0.398394E-01   0.372763E-01   0.301946E-01   0.202652E-01
   0.980627E-02   0.122031E-02  -0.356533E-02  -0.351058E-02   0.136612E-02
   0.100769E-01   0.209584E-01   0.320653E-01   0.415440E-01   0.478951E-01
   0.500867E-01   0.475396E-01   0.400501E-01   0.277278E-01   0.110007E-01
  -0.930872E-02  -0.318846E-01  -0.548828E-01  -0.760432E-01  -0.929934E-01
  -0.103719E+00  -0.107095E+00  -0.103331E+00  -0.941539E-01  -0.826278E-01
  -0.725739E-01  -0.677035E-01  -0.706567E-01  -0.822071E-01  -0.100875E+00
  -0.123101E+00  -0.143988E+00  -0.158458E+00  -0.162548E+00  -0.154503E+00
  -0.135364E+00  -0.108855E+00  -0.805843E-01  -0.567210E-01  -0.424836E-01
  -0.408280E-01  -0.516781E-01  -0.719042E-01  -0.960663E-01   0.614345E-01
   0.660593E-01   0.614345E-01   0.485151E-01   0.299433E-01   0.943921E-02
  -0.903635E-02  -0.221353E-01  -0.277848E-01  -0.255140E-01  -0.164009E-01
  -0.269413E-02   0.127537E-01   0.270769E-01   0.378675E-01   0.434425E-01
   0.429043E-01   0.360535E-01   0.232491E-01   0.529899E-02  -0.165797E-01
  -0.407502E-01  -0.651637E-01  -0.874677E-01  -0.105272E+00  -0.116568E+00
  -0.120218E+00  -0.116377E+00  -0.106693E+00  -0.941455E-01  -0.825174E-01
  -0.755529E-01  -0.760083E-01  -0.848403E-01  -0.100779E+00  -0.120451E+00
  -0.139075E+00  -0.151589E+00  -0.153951E+00  -0.144255E+00  -0.123365E+00
  -0.948599E-01  -0.642703E-01  -0.377764E-01  -0.206915E-01  -0.161205E-01
  -0.241489E-01  -0.417834E-01  -0.636688E-01   0.920856E-01   0.983878E-01
   0.920856E-01   0.744140E-01   0.487963E-01   0.200720E-01  -0.656804E-02
  -0.266768E-01  -0.374121E-01  -0.379799E-01  -0.295910E-01  -0.149951E-01
   0.224521E-02   0.185311E-01   0.308650E-01   0.372276E-01   0.366702E-01
   0.291848E-01   0.154666E-01  -0.331506E-02  -0.256610E-01  -0.497964E-01
  -0.736878E-01  -0.951115E-01  -0.111847E+00  -0.122018E+00  -0.124528E+00
  -0.119460E+00  -0.108300E+00  -0.938439E-01  -0.797310E-01  -0.696755E-01
  -0.665492E-01  -0.715647E-01  -0.838009E-01  -0.100250E+00  -0.116426E+00
  -0.127425E+00  -0.129181E+00  -0.119586E+00  -0.991639E-01  -0.710869E-01
  -0.404933E-01  -0.132602E-01   0.546171E-02   0.125690E-01   0.782664E-02
  -0.603772E-02  -0.240021E-01   0.122894E+00   0.130373E+00   0.122894E+00
   0.101890E+00   0.713296E-01   0.368274E-01   0.440302E-02  -0.207861E-01
  -0.354449E-01  -0.386518E-01  -0.318003E-01  -0.180430E-01  -0.142827E-02
   0.140244E-01   0.250789E-01   0.297191E-01   0.272286E-01   0.179854E-01
   0.310934E-02  -0.158875E-01  -0.373382E-01  -0.595148E-01  -0.806246E-01
  -0.988039E-01  -0.112209E+00  -0.119253E+00  -0.118969E+00  -0.111394E+00
  -0.978156E-01  -0.807648E-01  -0.636487E-01  -0.500740E-01  -0.429906E-01
  -0.438827E-01  -0.522483E-01  -0.655545E-01  -0.797355E-01  -0.901453E-01
  -0.927394E-01  -0.851723E-01  -0.675034E-01  -0.422924E-01  -0.140290E-01
   0.119777E-01   0.309633E-01   0.399650E-01   0.386240E-01   0.293072E-01
   0.165036E-01   0.147030E+00   0.155125E+00   0.147030E+00   0.124286E+00
   0.911550E-01   0.536538E-01   0.182047E-01  -0.973538E-02  -0.267476E-01
  -0.319810E-01  -0.270561E-01  -0.154212E-01  -0.137820E-02   0.109445E-01
   0.184132E-01   0.193335E-01   0.134772E-01   0.177428E-02  -0.141664E-01
  -0.325237E-01  -0.515789E-01  -0.698270E-01  -0.859243E-01  -0.985815E-01
  -0.106525E+00  -0.108615E+00  -0.104115E+00  -0.930537E-01  -0.765082E-01
  -0.566823E-01  -0.366625E-01  -0.198545E-01  -0.921029E-02  -0.644440E-02
  -0.114759E-01  -0.222903E-01  -0.353105E-01  -0.462205E-01  -0.510461E-01
  -0.472053E-01  -0.342317E-01  -0.139501E-01   0.996737E-02   0.329661E-01
   0.508381E-01   0.608797E-01   0.626505E-01   0.581120E-01   0.510961E-01
   0.159088E+00   0.167240E+00   0.159088E+00   0.136195E+00   0.102871E+00
   0.651722E-01   0.295131E-01   0.126065E-02  -0.163462E-01  -0.227018E-01
  -0.196790E-01  -0.109080E-01  -0.722610E-03   0.692354E-02   0.929303E-02
   0.527238E-02  -0.468727E-02  -0.189987E-01  -0.355461E-01  -0.522583E-01
  -0.674833E-01  -0.800944E-01  -0.893691E-01  -0.947618E-01  -0.957211E-01
  -0.916707E-01  -0.821887E-01  -0.673281E-01  -0.479416E-01  -0.258496E-01
  -0.372645E-02   0.153315E-01   0.284782E-01   0.338566E-01   0.311795E-01
   0.219541E-01   0.923988E-02  -0.303349E-02  -0.110267E-01  -0.119724E-01
  -0.489815E-02   0.912827E-02   0.273163E-01   0.459595E-01   0.615100E-01
   0.716148E-01   0.758103E-01   0.756669E-01   0.743283E-01   0.156561E+00
   0.164264E+00   0.156561E+00   0.134953E+00   0.103577E+00   0.682086E-01
   0.348944E-01   0.857793E-02  -0.793191E-02  -0.144040E-01  -0.129620E-01
  -0.729923E-02  -0.158234E-02   0.643686E-03  -0.274010E-02  -0.120930E-01
  -0.261825E-01  -0.427382E-01  -0.591785E-01  -0.732724E-01  -0.835515E-01
  -0.893923E-01  -0.908110E-01  -0.881075E-01  -0.815342E-01  -0.711390E-01
  -0.568464E-01  -0.387410E-01  -0.174236E-01   0.572914E-02   0.285469E-01
   0.483581E-01   0.625468E-01   0.692289E-01   0.678367E-01   0.594149E-01
   0.465001E-01   0.325830E-01   0.212790E-01   0.154344E-01   0.164261E-01
   0.238647E-01   0.357990E-01   0.493692E-01   0.617221E-01   0.709146E-01
   0.765319E-01   0.798245E-01   0.833099E-01   0.140496E+00   0.147343E+00
   0.140496E+00   0.121331E+00   0.936292E-01   0.626223E-01   0.337014E-01
   0.111303E-01  -0.289081E-02  -0.857956E-02  -0.827691E-02  -0.562036E-02
  -0.444077E-02  -0.770128E-02  -0.167638E-01  -0.311564E-01  -0.488592E-01
  -0.669755E-01  -0.825580E-01  -0.933321E-01  -0.981216E-01  -0.968895E-01
  -0.904420E-01  -0.799448E-01  -0.664518E-01  -0.506176E-01  -0.326879E-01
  -0.127454E-01   0.890633E-02   0.313968E-01   0.531448E-01   0.720096E-01
   0.857259E-01   0.925007E-01   0.915840E-01   0.836157E-01   0.706137E-01
   0.555729E-01   0.417731E-01   0.319882E-01   0.278299E-01   0.294248E-01
   0.355281E-01   0.440411E-01   0.527751E-01   0.602235E-01   0.660962E-01
   0.714374E-01   0.782773E-01   0.115193E+00   0.120893E+00   0.115193E+00
   0.992941E-01   0.764820E-01   0.512508E-01   0.281285E-01   0.105257E-01
  -0.704829E-04  -0.434537E-02  -0.479661E-02  -0.489031E-02  -0.798923E-02
  -0.163645E-01  -0.305649E-01  -0.493007E-01  -0.698446E-01  -0.888016E-01
  -0.103003E+00  -0.110260E+00  -0.109779E+00  -0.102141E+00  -0.889227E-01
  -0.720906E-01  -0.534109E-01  -0.340516E-01  -0.144946E-01   0.524862E-02
   0.252295E-01   0.451393E-01   0.640490E-01   0.804274E-01   0.924520E-01
   0.985190E-01   0.977816E-01   0.905294E-01   0.782645E-01   0.634279E-01
   0.488423E-01   0.370343E-01   0.296421E-01   0.270935E-01   0.286567E-01
   0.328468E-01   0.380574E-01   0.432107E-01   0.482077E-01   0.540195E-01
   0.623722E-01   0.870560E-01   0.914351E-01   0.870560E-01   0.749111E-01
   0.576941E-01   0.390320E-01   0.224599E-01   0.104392E-01   0.370498E-02
   0.113037E-02   0.139436E-03  -0.245866E-02  -0.946438E-02  -0.224062E-01
  -0.410344E-01  -0.633277E-01  -0.859955E-01  -0.105317E+00  -0.118070E+00
  -0.122274E+00  -0.117574E+00  -0.105151E+00  -0.872563E-01  -0.665179E-01
  -0.452503E-01  -0.249778E-01  -0.628956E-02   0.109658E-01   0.272503E-01
   0.428495E-01   0.575113E-01   0.703455E-01   0.800180E-01   0.851715E-01
   0.849198E-01   0.792418E-01   0.691261E-01   0.564092E-01   0.433460E-01
   0.320492E-01   0.239753E-01   0.196274E-01   0.185701E-01   0.197536E-01
   0.220361E-01   0.247278E-01   0.279634E-01   0.327623E-01   0.407341E-01
   0.629475E-01   0.659326E-01   0.629475E-01   0.547542E-01   0.433994E-01
   0.315704E-01   0.217456E-01   0.154042E-01   0.125406E-01   0.116409E-01
   0.101334E-01   0.518620E-02  -0.538452E-02  -0.223653E-01  -0.447774E-01
  -0.700024E-01  -0.943646E-01  -0.114007E+00  -0.125812E+00  -0.128111E+00
  -0.120995E+00  -0.106171E+00  -0.864135E-01  -0.648085E-01  -0.440036E-01
  -0.256842E-01  -0.103969E-01   0.226341E-02   0.132051E-01   0.233007E-01
   0.329470E-01   0.418660E-01   0.491985E-01   0.538396E-01   0.548857E-01
   0.520275E-01   0.457465E-01   0.372463E-01   0.281392E-01   0.199989E-01
   0.139329E-01   0.103241E-01   0.883441E-02   0.867029E-02   0.902094E-02
   0.951427E-02   0.105229E-01   0.131954E-01   0.191744E-01   0.484674E-01
   0.500622E-01   0.484674E-01   0.442058E-01   0.386549E-01   0.335385E-01
   0.302679E-01   0.293540E-01   0.300946E-01   0.306549E-01   0.285400E-01
   0.213322E-01   0.747809E-02  -0.131109E-01  -0.388338E-01  -0.666326E-01
  -0.926312E-01  -0.113013E+00  -0.124895E+00  -0.126974E+00  -0.119757E+00
  -0.105347E+00  -0.868467E-01  -0.675618E-01  -0.502351E-01  -0.365091E-01
  -0.267459E-01  -0.202175E-01  -0.155726E-01  -0.114088E-01  -0.676830E-02
  -0.140906E-02   0.420945E-02   0.919039E-02   0.125997E-01   0.138506E-01
   0.129362E-01   0.104355E-01   0.730046E-02   0.451114E-02   0.273115E-02
   0.209568E-02   0.221562E-02   0.240413E-02   0.205017E-02   0.100578E-02
  -0.159903E-03  -0.150975E-03   0.278548E-02   0.466124E-01   0.468738E-01
   0.466124E-01   0.461134E-01   0.460928E-01   0.473284E-01   0.501965E-01
   0.542899E-01   0.582722E-01   0.600532E-01   0.572666E-01   0.479290E-01
   0.310917E-01   0.728412E-02  -0.213999E-01  -0.516253E-01  -0.794838E-01
  -0.101340E+00  -0.114633E+00  -0.118430E+00  -0.113571E+00  -0.102394E+00
  -0.881066E-01  -0.739930E-01  -0.626596E-01  -0.555232E-01  -0.526508E-01
  -0.529644E-01  -0.547192E-01  -0.560932E-01  -0.557110E-01  -0.529577E-01
  -0.480185E-01  -0.416681E-01  -0.349090E-01  -0.285993E-01  -0.231951E-01
  -0.186876E-01  -0.147346E-01  -0.109197E-01  -0.702502E-02  -0.320242E-02
   0.342374E-04   0.200532E-02   0.218821E-02   0.552057E-03  -0.222433E-02
  -0.475107E-02  -0.517674E-02   0.571319E-01   0.561557E-01   0.571319E-01
   0.601203E-01   0.652105E-01   0.722905E-01   0.807742E-01   0.894158E-01
   0.963208E-01   0.992023E-01   0.958499E-01   0.846989E-01   0.653404E-01
   0.388122E-01   0.755815E-02  -0.249645E-01  -0.549557E-01  -0.790601E-01
  -0.950747E-01  -0.102393E+00  -0.102071E+00  -0.964987E-01  -0.887732E-01
  -0.819299E-01  -0.782439E-01  -0.787682E-01  -0.832133E-01  -0.901719E-01
  -0.976024E-01  -0.103416E+00  -0.106000E+00  -0.104552E+00  -0.991378E-01
  -0.905185E-01  -0.798157E-01  -0.681483E-01  -0.563596E-01  -0.449115E-01
  -0.339551E-01  -0.235246E-01  -0.137575E-01  -0.503936E-02   0.199955E-02
   0.664880E-02   0.839575E-02   0.721948E-02   0.378779E-02  -0.533032E-03
  -0.389210E-02   0.767276E-01   0.746475E-01   0.767276E-01   0.828249E-01
   0.924677E-01   0.104751E+00   0.118240E+00   0.130965E+00   0.140563E+00
   0.144608E+00   0.141051E+00   0.128695E+00   0.107577E+00   0.791047E-01
   0.459223E-01   0.114650E-01  -0.206865E-01  -0.475148E-01  -0.671649E-01
  -0.792808E-01  -0.849952E-01  -0.865734E-01  -0.868045E-01  -0.882959E-01
  -0.928506E-01  -0.101079E+00  -0.112326E+00  -0.124924E+00  -0.136664E+00
  -0.145362E+00  -0.149369E+00  -0.147880E+00  -0.141004E+00  -0.129598E+00
  -0.114950E+00  -0.984233E-01  -0.811655E-01  -0.639777E-01  -0.473396E-01
  -0.315601E-01  -0.169683E-01  -0.405171E-02   0.652529E-02   0.140453E-01
   0.179688E-01   0.181930E-01   0.152408E-01   0.102960E-01   0.504536E-02
   0.100026E+00   0.970254E-01   0.100026E+00   0.108718E+00   0.122163E+00
   0.138807E+00   0.156530E+00   0.172788E+00   0.184873E+00   0.190276E+00
   0.187104E+00   0.174461E+00   0.152699E+00   0.123447E+00   0.893891E-01
   0.538040E-01   0.199657E-01  -0.947383E-02  -0.329701E-01  -0.503230E-01
  -0.626059E-01  -0.718029E-01  -0.802465E-01  -0.899944E-01  -0.102303E+00
  -0.117321E+00  -0.134076E+00  -0.150732E+00  -0.165056E+00  -0.174944E+00
  -0.178881E+00  -0.176230E+00  -0.167278E+00  -0.153070E+00  -0.135098E+00
  -0.114937E+00  -0.939537E-01  -0.731457E-01  -0.531383E-01  -0.343110E-01
  -0.169806E-01  -0.155652E-02   0.113987E-01   0.212368E-01   0.273992E-01
   0.296406E-01   0.282181E-01   0.239676E-01   0.182203E-01   0.121074E+00
   0.117402E+00   0.121074E+00   0.131655E+00   0.147876E+00   0.167722E+00
   0.188603E+00   0.207603E+00   0.221822E+00   0.228748E+00   0.226640E+00
   0.214819E+00   0.193818E+00   0.165317E+00   0.131878E+00   0.964981E-01
   0.620694E-01   0.308681E-01   0.417585E-02  -0.178710E-01  -0.361718E-01
  -0.523161E-01  -0.680883E-01  -0.849429E-01  -0.103582E+00  -0.123733E+00
  -0.144182E+00  -0.163042E+00  -0.178182E+00  -0.187713E+00  -0.190387E+00
  -0.185850E+00  -0.174655E+00  -0.158095E+00  -0.137877E+00  -0.115760E+00
  -0.932518E-01  -0.714190E-01  -0.508682E-01  -0.318578E-01  -0.144904E-01
   0.109330E-02   0.145934E-01   0.255422E-01   0.334124E-01   0.377996E-01
   0.386143E-01   0.362089E-01   0.313860E-01   0.134968E+00   0.130957E+00
   0.134968E+00   0.146504E+00   0.164124E+00   0.185589E+00   0.208105E+00
   0.228639E+00   0.244288E+00   0.252646E+00   0.252134E+00   0.242213E+00
   0.223455E+00   0.197425E+00   0.166407E+00   0.132990E+00   0.996208E-01
   0.681931E-01   0.397690E-01   0.144930E-01  -0.828242E-02  -0.296921E-01
  -0.509456E-01  -0.729088E-01  -0.957825E-01  -0.118957E+00  -0.141077E+00
  -0.160306E+00  -0.174713E+00  -0.182700E+00  -0.183353E+00  -0.176642E+00
  -0.163419E+00  -0.145234E+00  -0.124007E+00  -0.101657E+00  -0.797769E-01
  -0.594231E-01  -0.410698E-01  -0.247131E-01  -0.100829E-01   0.311419E-02
   0.149941E-01   0.253967E-01   0.339105E-01   0.400066E-01   0.432283E-01
   0.433728E-01   0.405986E-01   0.139214E+00   0.135274E+00   0.139214E+00
   0.150538E+00   0.167818E+00   0.188861E+00   0.210976E+00   0.231303E+00
   0.247163E+00   0.256391E+00   0.257602E+00   0.250337E+00   0.235081E+00
   0.213133E+00   0.186346E+00   0.156796E+00   0.126427E+00   0.967404E-01
   0.686097E-01   0.422306E-01   0.172399E-01  -0.703882E-02  -0.312772E-01
  -0.558278E-01  -0.804936E-01  -0.104439E+00  -0.126274E+00  -0.144289E+00
  -0.156799E+00  -0.162510E+00  -0.160826E+00  -0.152011E+00  -0.137179E+00
  -0.118109E+00  -0.969127E-01  -0.756572E-01  -0.560093E-01  -0.389945E-01
  -0.249167E-01  -0.134485E-01  -0.385953E-02   0.468540E-02   0.128386E-01
   0.208676E-01   0.285851E-01   0.354201E-01   0.405986E-01   0.433728E-01
   0.432283E-01   0.134438E+00   0.131036E+00   0.134438E+00   0.144218E+00
   0.159150E+00   0.177368E+00   0.196603E+00   0.214469E+00   0.228760E+00
   0.237706E+00   0.240166E+00   0.235727E+00   0.224689E+00   0.207956E+00
   0.186838E+00   0.162811E+00   0.137270E+00   0.111324E+00   0.856695E-01
   0.605694E-01   0.359342E-01   0.114958E-01  -0.129710E-01  -0.374299E-01
  -0.614240E-01  -0.840208E-01  -0.103888E+00  -0.119491E+00  -0.129383E+00
  -0.132521E+00  -0.128534E+00  -0.117882E+00  -0.101852E+00  -0.823852E-01
  -0.617573E-01  -0.421882E-01  -0.254535E-01  -0.125949E-01  -0.379099E-02
   0.158178E-02   0.471527E-02   0.702176E-02   0.975897E-02   0.137188E-01
   0.190525E-01   0.252677E-01   0.313860E-01   0.362089E-01   0.386143E-01
   0.124255E+00   0.121864E+00   0.124255E+00   0.131132E+00   0.141647E+00
   0.154517E+00   0.168190E+00   0.181037E+00   0.191553E+00   0.198513E+00
   0.201090E+00   0.198902E+00   0.192007E+00   0.180833E+00   0.166074E+00
   0.148562E+00   0.129130E+00   0.108499E+00   0.872048E-01   0.655656E-01
   0.437208E-01   0.217196E-01  -0.350111E-03  -0.222219E-01  -0.433376E-01
  -0.627987E-01  -0.794106E-01  -0.918281E-01  -0.987885E-01  -0.993877E-01
  -0.933390E-01  -0.811478E-01  -0.641435E-01  -0.443438E-01  -0.241579E-01
  -0.598331E-02   0.822140E-02   0.172928E-01   0.210608E-01   0.203383E-01
   0.166999E-01   0.120979E-01   0.840659E-02   0.700266E-02   0.847979E-02
   0.125612E-01   0.182203E-01   0.239676E-01   0.282181E-01   0.114267E+00
   0.113299E+00   0.114267E+00   0.117054E+00   0.121328E+00   0.126583E+00
   0.132207E+00   0.137546E+00   0.141973E+00   0.144927E+00   0.145952E+00
   0.144713E+00   0.141005E+00   0.134761E+00   0.126049E+00   0.115069E+00
   0.102122E+00   0.875787E-01   0.718281E-01   0.552291E-01   0.380824E-01
   0.206358E-01   0.313159E-02  -0.141104E-01  -0.305969E-01  -0.455892E-01
  -0.580931E-01  -0.669406E-01  -0.709683E-01  -0.692701E-01  -0.614709E-01
  -0.479473E-01  -0.299267E-01  -0.941072E-02   0.110867E-01   0.289499E-01
   0.419393E-01   0.486289E-01   0.486956E-01   0.429826E-01   0.333120E-01
   0.220820E-01   0.117423E-01   0.427228E-02   0.784049E-03   0.134421E-02
   0.504535E-02   0.102960E-01   0.152407E-01   0.110422E+00   0.111147E+00
   0.110422E+00   0.108335E+00   0.105136E+00   0.101201E+00   0.969712E-01
   0.928739E-01   0.892416E-01   0.862384E-01   0.838138E-01   0.817000E-01
   0.794581E-01   0.765665E-01   0.725341E-01   0.670082E-01   0.598493E-01
   0.511488E-01   0.411881E-01   0.303517E-01   0.190274E-01   0.753165E-02
  -0.390694E-02  -0.150949E-01  -0.257653E-01  -0.354537E-01  -0.434142E-01
  -0.486286E-01  -0.499366E-01  -0.462835E-01  -0.370323E-01  -0.222634E-01
  -0.296477E-02   0.189626E-01   0.409215E-01   0.600342E-01   0.736787E-01
   0.800223E-01   0.784206E-01   0.695749E-01   0.553977E-01   0.386085E-01
   0.221541E-01   0.859218E-02  -0.412055E-03  -0.435746E-02  -0.389210E-02
  -0.533033E-03   0.378778E-02   0.117130E+00   0.119608E+00   0.117130E+00
   0.109984E+00   0.989938E-01   0.853970E-01   0.706585E-01   0.562504E-01
   0.434298E-01   0.330540E-01   0.254707E-01   0.205041E-01   0.175451E-01
   0.157243E-01   0.141291E-01   0.120126E-01   0.894167E-02   0.484666E-02
  -0.340280E-04  -0.529320E-02  -0.105269E-01  -0.154776E-01  -0.200933E-01
  -0.244764E-01  -0.287319E-01  -0.327679E-01  -0.361220E-01  -0.378938E-01
  -0.368373E-01  -0.316191E-01  -0.211954E-01  -0.521241E-02   0.156899E-01
   0.397762E-01   0.643798E-01   0.863250E-01   0.102527E+00   0.110632E+00
   0.109539E+00   0.996622E-01   0.828658E-01   0.620670E-01   0.406131E-01
   0.215810E-01   0.717311E-02  -0.164287E-02  -0.517672E-02  -0.475105E-02
  -0.222431E-02   0.135643E+00   0.139681E+00   0.135643E+00   0.123983E+00
   0.106000E+00   0.836435E-01   0.592202E-01   0.350566E-01   0.131627E-01
  -0.503714E-02  -0.188593E-01  -0.283718E-01  -0.342606E-01  -0.375828E-01
  -0.394674E-01  -0.408355E-01  -0.422115E-01  -0.436704E-01  -0.449293E-01
  -0.455472E-01  -0.451652E-01  -0.437010E-01  -0.414253E-01  -0.388827E-01
  -0.366717E-01  -0.351489E-01  -0.341577E-01  -0.328867E-01  -0.299336E-01
  -0.235923E-01  -0.123126E-01   0.478255E-02   0.274671E-01   0.542087E-01
   0.822795E-01   0.108187E+00   0.128345E+00   0.139820E+00   0.140984E+00
   0.131886E+00   0.114250E+00   0.910976E-01   0.660850E-01   0.427234E-01
   0.236857E-01   0.103656E-01   0.278551E-02  -0.150947E-03  -0.159880E-03
   0.163190E+00   0.168341E+00   0.163190E+00   0.148299E+00   0.125262E+00
   0.964705E-01   0.647512E-01   0.329532E-01   0.354540E-02  -0.216985E-01
  -0.418726E-01  -0.569356E-01  -0.675394E-01  -0.747311E-01  -0.796059E-01
  -0.829971E-01  -0.852854E-01  -0.863749E-01  -0.858388E-01  -0.831845E-01
  -0.781496E-01  -0.709270E-01  -0.622302E-01  -0.531604E-01  -0.448963E-01
  -0.382906E-01  -0.334999E-01  -0.297755E-01  -0.255132E-01  -0.185830E-01
  -0.688330E-02   0.110172E-01   0.353236E-01   0.647134E-01   0.964009E-01
   0.126583E+00   0.151181E+00   0.166700E+00   0.170998E+00   0.163758E+00
   0.146551E+00   0.122459E+00   0.953742E-01   0.691465E-01   0.468078E-01
   0.300651E-01   0.191744E-01   0.131955E-01   0.105229E-01   0.193198E+00
   0.198802E+00   0.193198E+00   0.176966E+00   0.151762E+00   0.120060E+00
   0.847823E-01   0.488667E-01   0.148590E-01  -0.154007E-01  -0.409357E-01
  -0.616067E-01  -0.779147E-01  -0.906840E-01  -0.100710E+00  -0.108466E+00
  -0.113952E+00  -0.116732E+00  -0.116144E+00  -0.111630E+00  -0.103071E+00
  -0.910170E-01  -0.767130E-01  -0.618903E-01  -0.483516E-01  -0.374579E-01
  -0.296643E-01  -0.242589E-01  -0.194112E-01  -0.125576E-01  -0.105433E-02
   0.170590E-01   0.423874E-01   0.737954E-01   0.108438E+00   0.142231E+00
   0.170666E+00   0.189773E+00   0.196992E+00   0.191733E+00   0.175469E+00
   0.151360E+00   0.123494E+00   0.959622E-01   0.720151E-01   0.535023E-01
   0.407342E-01   0.327623E-01   0.279635E-01   0.216653E+00   0.221933E+00
   0.216653E+00   0.201324E+00   0.177393E+00   0.147025E+00   0.112765E+00
   0.771647E-01   0.424301E-01   0.101618E-01  -0.187572E-01  -0.441070E-01
  -0.661264E-01  -0.852130E-01  -0.101614E+00  -0.115198E+00  -0.125384E+00
  -0.131258E+00  -0.131867E+00  -0.126591E+00  -0.115504E+00  -0.995743E-01
  -0.806325E-01  -0.610664E-01  -0.432976E-01  -0.291634E-01  -0.193764E-01
  -0.132274E-01  -0.865051E-02  -0.267160E-02   0.784100E-02   0.253037E-01
   0.506493E-01   0.828804E-01   0.119086E+00   0.154949E+00   0.185631E+00
   0.206832E+00   0.215739E+00   0.211645E+00   0.196050E+00   0.172257E+00
   0.144540E+00   0.117154E+00   0.934142E-01   0.751085E-01   0.623722E-01
   0.540195E-01   0.482077E-01   0.224367E+00   0.228544E+00   0.224367E+00
   0.212187E+00   0.192992E+00   0.168255E+00   0.139702E+00   0.109050E+00
   0.777791E-01   0.469708E-01   0.172677E-01  -0.110433E-01  -0.378407E-01
  -0.629255E-01  -0.857994E-01  -0.105545E+00  -0.120864E+00  -0.130301E+00
  -0.132597E+00  -0.127110E+00  -0.114156E+00  -0.951679E-01  -0.725759E-01
  -0.493998E-01  -0.286207E-01  -0.124753E-01  -0.185982E-02   0.397864E-02
   0.734508E-02   0.115786E-01   0.202129E-01   0.360128E-01   0.601372E-01
   0.916578E-01   0.127586E+00   0.163425E+00   0.194131E+00   0.215245E+00
   0.223903E+00   0.219474E+00   0.203650E+00   0.179970E+00   0.152922E+00
   0.126854E+00   0.105008E+00   0.889096E-01   0.782773E-01   0.714374E-01
   0.660963E-01   0.209583E+00   0.212005E+00   0.209583E+00   0.202432E+00
   0.190878E+00   0.175400E+00   0.156551E+00   0.134866E+00   0.110805E+00
   0.847249E-01   0.569302E-01   0.277755E-01  -0.218137E-02  -0.320273E-01
  -0.603993E-01  -0.855046E-01  -0.105291E+00  -0.117770E+00  -0.121433E+00
  -0.115682E+00  -0.101134E+00  -0.797092E-01  -0.544085E-01  -0.288078E-01
  -0.633654E-02   0.104915E-01   0.207004E-01   0.251479E-01   0.263806E-01
   0.280454E-01   0.339735E-01   0.471522E-01   0.688477E-01   0.981215E-01
   0.131887E+00   0.165523E+00   0.193900E+00   0.212573E+00   0.218824E+00
   0.212298E+00   0.195033E+00   0.170916E+00   0.144679E+00   0.120728E+00
   0.102119E+00   0.899469E-01   0.833099E-01   0.798245E-01   0.765319E-01
   0.170236E+00   0.170492E+00   0.170236E+00   0.169304E+00   0.167236E+00
   0.163336E+00   0.156776E+00   0.146719E+00   0.132449E+00   0.113511E+00
   0.898389E-01   0.618764E-01   0.306684E-01  -0.210876E-02  -0.342040E-01
  -0.629684E-01  -0.856604E-01  -0.998581E-01  -0.103917E+00  -0.973793E-01
  -0.812187E-01  -0.578335E-01  -0.307273E-01  -0.390551E-02   0.189114E-01
   0.350897E-01   0.436998E-01   0.457742E-01   0.441028E-01   0.425768E-01
   0.452137E-01   0.550912E-01   0.734630E-01   0.992990E-01   0.129394E+00
   0.159043E+00   0.183133E+00   0.197378E+00   0.199371E+00   0.189182E+00
   0.169330E+00   0.144129E+00   0.118588E+00   0.971509E-01   0.826234E-01
   0.755674E-01   0.743283E-01   0.756669E-01   0.758102E-01   0.110175E+00
   0.108165E+00   0.110175E+00   0.115754E+00   0.123628E+00   0.131895E+00
   0.138322E+00   0.140689E+00   0.137124E+00   0.126391E+00   0.108105E+00
   0.828435E-01   0.521546E-01   0.184535E-01  -0.151981E-01  -0.454226E-01
  -0.689526E-01  -0.831098E-01  -0.862699E-01  -0.782240E-01  -0.603418E-01
  -0.354596E-01  -0.746748E-02   0.193671E-01   0.412222E-01   0.555207E-01
   0.615113E-01   0.604674E-01   0.554160E-01   0.504233E-01   0.495815E-01
   0.559340E-01   0.706127E-01   0.924257E-01   0.118029E+00   0.142669E+00
   0.161322E+00   0.169955E+00   0.166572E+00   0.151758E+00   0.128572E+00
   0.101795E+00   0.767245E-01   0.578385E-01   0.476748E-01   0.462394E-01
   0.510960E-01   0.581120E-01   0.626504E-01   0.388878E-01   0.348400E-01
   0.388878E-01   0.503213E-01   0.671269E-01   0.863175E-01   0.104413E+00
   0.117986E+00   0.124188E+00   0.121167E+00   0.108336E+00   0.864630E-01
   0.575819E-01   0.247478E-01  -0.833582E-02  -0.377840E-01  -0.600446E-01
  -0.724091E-01  -0.734491E-01  -0.633046E-01  -0.437470E-01  -0.179684E-01
   0.991048E-02   0.355582E-01   0.552552E-01   0.666548E-01   0.693003E-01
   0.647510E-01   0.562457E-01   0.479459E-01   0.439101E-01   0.470377E-01
   0.582534E-01   0.761565E-01   0.972593E-01   0.116785E+00   0.129845E+00
   0.132705E+00   0.123802E+00   0.104242E+00   0.776035E-01   0.491059E-01
   0.243149E-01   0.773929E-02   0.168005E-02   0.564697E-02   0.165035E-01
   0.293072E-01   0.386239E-01  -0.303549E-01  -0.359278E-01  -0.303549E-01
  -0.145505E-01   0.889917E-02   0.361744E-01   0.628581E-01   0.846513E-01
   0.980411E-01   0.100816E+00   0.923550E-01   0.736746E-01   0.472363E-01
   0.165730E-01  -0.142136E-01  -0.410161E-01  -0.602826E-01  -0.695161E-01
  -0.676481E-01  -0.552317E-01  -0.344017E-01  -0.857753E-02   0.180786E-01
   0.413832E-01   0.579153E-01   0.657059E-01   0.646713E-01   0.566613E-01
   0.450698E-01   0.340581E-01   0.275456E-01   0.282005E-01   0.366874E-01
   0.513853E-01   0.686834E-01   0.838172E-01   0.920589E-01   0.899683E-01
   0.763757E-01   0.528208E-01   0.233030E-01  -0.662209E-02  -0.311877E-01
  -0.458622E-01  -0.485192E-01  -0.400138E-01  -0.240022E-01  -0.603777E-02
   0.782656E-02  -0.835683E-01  -0.899608E-01  -0.835683E-01  -0.654303E-01
  -0.384792E-01  -0.702316E-02   0.240002E-01   0.498526E-01   0.667530E-01
   0.724362E-01   0.664317E-01   0.500443E-01   0.260667E-01  -0.170279E-02
  -0.290510E-01  -0.519619E-01  -0.671731E-01  -0.726193E-01  -0.677135E-01
  -0.534319E-01  -0.321800E-01  -0.743446E-02   0.168106E-01   0.367271E-01
   0.493586E-01   0.532129E-01   0.486002E-01   0.376115E-01   0.236980E-01
   0.109056E-01   0.291373E-02   0.209718E-02   0.884865E-02   0.213600E-01
   0.359565E-01   0.479425E-01   0.527737E-01   0.472719E-01   0.305633E-01
   0.447347E-02  -0.267577E-01  -0.574040E-01  -0.816119E-01  -0.948550E-01
  -0.951043E-01  -0.834017E-01  -0.636688E-01  -0.417835E-01  -0.241490E-01
  -0.109587E+00  -0.116026E+00  -0.109587E+00  -0.913426E-01  -0.643201E-01
  -0.329343E-01  -0.218866E-02   0.232041E-01   0.396058E-01   0.450017E-01
   0.392336E-01   0.239044E-01   0.200549E-02  -0.226390E-01  -0.460036E-01
  -0.644661E-01  -0.753085E-01  -0.770639E-01  -0.696830E-01  -0.545116E-01
  -0.340803E-01  -0.117224E-01   0.894880E-02   0.246423E-01   0.329840E-01
   0.329934E-01   0.253284E-01   0.122121E-01  -0.298706E-02  -0.164723E-01
  -0.248983E-01  -0.262175E-01  -0.202774E-01  -0.899032E-02   0.401005E-02
   0.141858E-01   0.172136E-01   0.101378E-01  -0.774366E-02  -0.345135E-01
  -0.659207E-01  -0.962867E-01  -0.119829E+00  -0.132079E+00  -0.131036E+00
  -0.117732E+00  -0.960663E-01  -0.719042E-01  -0.516781E-01  -0.103122E+00
  -0.108903E+00  -0.103122E+00  -0.868065E-01  -0.628321E-01  -0.353603E-01
  -0.903497E-02   0.118811E-01   0.242548E-01   0.265737E-01   0.191027E-01
   0.370963E-02  -0.165730E-01  -0.381382E-01  -0.574241E-01  -0.714587E-01
  -0.782570E-01  -0.770417E-01  -0.682838E-01  -0.535828E-01  -0.354107E-01
  -0.167455E-01  -0.624927E-03   0.103352E-01   0.143991E-01   0.110639E-01
   0.122298E-02  -0.129301E-01  -0.282827E-01  -0.414316E-01  -0.494485E-01
  -0.506164E-01  -0.449494E-01  -0.343344E-01  -0.222143E-01  -0.128426E-01
  -0.102579E-01  -0.172208E-01  -0.343865E-01  -0.599527E-01  -0.899099E-01
  -0.118874E+00  -0.141320E+00  -0.152924E+00  -0.151659E+00  -0.138374E+00
  -0.116657E+00  -0.920224E-01  -0.705972E-01  -0.664703E-01  -0.710648E-01
  -0.664703E-01  -0.535948E-01  -0.349686E-01  -0.142078E-01   0.473835E-02
   0.183814E-01   0.243551E-01   0.218094E-01   0.114729E-01  -0.459738E-02
  -0.234956E-01  -0.420507E-01  -0.573876E-01  -0.673646E-01  -0.708337E-01
  -0.677151E-01  -0.589137E-01  -0.461227E-01  -0.315557E-01  -0.176381E-01
  -0.667807E-02  -0.535760E-03  -0.318297E-03  -0.614749E-02  -0.170577E-01
  -0.310806E-01  -0.455464E-01  -0.575850E-01  -0.647486E-01  -0.656254E-01
  -0.602880E-01  -0.504326E-01  -0.391280E-01  -0.301851E-01  -0.272662E-01
  -0.329384E-01  -0.479136E-01  -0.706953E-01  -0.977589E-01  -0.124263E+00
  -0.145141E+00  -0.156318E+00  -0.155732E+00  -0.143905E+00  -0.123873E+00
  -0.100495E+00  -0.792886E-01  -0.930160E-02  -0.124351E-01  -0.930160E-02
  -0.645349E-03   0.114768E-01   0.241777E-01   0.344061E-01   0.396316E-01
   0.383837E-01   0.305252E-01   0.172142E-01   0.588425E-03  -0.167294E-01
  -0.321737E-01  -0.437004E-01  -0.500871E-01  -0.510345E-01  -0.470921E-01
  -0.394626E-01  -0.297553E-01  -0.197408E-01  -0.111373E-01  -0.542874E-02
  -0.370523E-02  -0.651495E-02  -0.137405E-01  -0.245322E-01  -0.373468E-01
  -0.501320E-01  -0.606669E-01  -0.670194E-01  -0.680316E-01  -0.637061E-01
  -0.553683E-01  -0.455168E-01  -0.373484E-01  -0.340381E-01  -0.379334E-01
  -0.498708E-01  -0.688104E-01  -0.919189E-01  -0.115118E+00  -0.133993E+00
  -0.144835E+00  -0.145573E+00  -0.136317E+00  -0.119378E+00  -0.987262E-01
  -0.790223E-01   0.534977E-01   0.518254E-01   0.534977E-01   0.579511E-01
   0.636468E-01   0.684853E-01   0.703669E-01   0.677475E-01   0.600408E-01
   0.477654E-01   0.324118E-01   0.160768E-01   0.977699E-03  -0.110231E-01
  -0.187643E-01  -0.219329E-01  -0.210059E-01  -0.170363E-01  -0.113670E-01
  -0.536088E-02  -0.208027E-03   0.316831E-02   0.412877E-02   0.230236E-02
  -0.241562E-02  -0.982977E-02  -0.193872E-01  -0.301403E-01  -0.407863E-01
  -0.498258E-01  -0.558439E-01  -0.578656E-01  -0.556934E-01  -0.501134E-01
  -0.428754E-01  -0.364041E-01  -0.332753E-01  -0.355718E-01  -0.442823E-01
  -0.589199E-01  -0.774886E-01  -0.968432E-01  -0.113376E+00  -0.123867E+00
  -0.126286E+00  -0.120313E+00  -0.107438E+00  -0.905992E-01  -0.734355E-01
   0.105440E+00   0.104983E+00   0.105440E+00   0.106414E+00   0.106849E+00
   0.105369E+00   0.100734E+00   0.922701E-01   0.801388E-01   0.653708E-01
   0.496531E-01   0.349323E-01   0.229532E-01   0.148631E-01   0.109882E-01
   0.108329E-01   0.132840E-01   0.169418E-01   0.204717E-01   0.228729E-01
   0.236002E-01   0.225284E-01   0.198050E-01   0.156700E-01   0.103212E-01
   0.388049E-02  -0.353551E-02  -0.116834E-01  -0.200743E-01  -0.279438E-01
  -0.343576E-01  -0.384446E-01  -0.396964E-01  -0.382330E-01  -0.349274E-01
  -0.313176E-01  -0.292937E-01  -0.306237E-01  -0.364415E-01  -0.468483E-01
  -0.607570E-01  -0.760514E-01  -0.900375E-01  -0.100082E+00  -0.104265E+00
  -0.101869E+00  -0.935557E-01  -0.811817E-01  -0.672878E-01   0.132564E+00
   0.132902E+00   0.132564E+00   0.131287E+00   0.128387E+00   0.123047E+00
   0.114677E+00   0.103243E+00   0.894268E-01   0.745755E-01   0.604282E-01
   0.487075E-01   0.406903E-01   0.368878E-01   0.369309E-01   0.396921E-01
   0.436052E-01   0.470844E-01   0.489150E-01   0.485044E-01   0.459279E-01
   0.417719E-01   0.368405E-01   0.318347E-01   0.271119E-01   0.226064E-01
   0.179278E-01   0.125920E-01   0.629494E-02  -0.881482E-03  -0.841274E-02
  -0.154566E-01  -0.211248E-01  -0.248119E-01  -0.264658E-01  -0.266966E-01
  -0.266706E-01  -0.278052E-01  -0.313470E-01  -0.379607E-01  -0.474595E-01
  -0.587683E-01  -0.701439E-01  -0.795957E-01  -0.853895E-01  -0.864846E-01
  -0.827790E-01  -0.750871E-01  -0.648639E-01   0.126974E+00   0.127601E+00
   0.126974E+00   0.124906E+00   0.120933E+00   0.114556E+00   0.105552E+00
   0.942234E-01   0.815013E-01   0.688362E-01   0.578977E-01   0.501646E-01
   0.465262E-01   0.470212E-01   0.508003E-01   0.563321E-01   0.617994E-01
   0.655701E-01   0.666054E-01   0.646873E-01   0.603984E-01   0.548691E-01
   0.493733E-01   0.449023E-01   0.418505E-01   0.399083E-01   0.381918E-01
   0.355628E-01   0.310326E-01   0.241166E-01   0.150252E-01   0.462900E-02
  -0.579270E-02  -0.149374E-01  -0.218780E-01  -0.263471E-01  -0.288162E-01
  -0.303447E-01  -0.322456E-01  -0.356714E-01  -0.412477E-01  -0.488653E-01
  -0.576903E-01  -0.663827E-01  -0.734513E-01  -0.776332E-01  -0.781826E-01
  -0.749909E-01  -0.685156E-01   0.888100E-01   0.892321E-01   0.888101E-01
   0.873729E-01   0.844957E-01   0.797318E-01   0.729021E-01   0.643280E-01
   0.549126E-01   0.460197E-01   0.391705E-01   0.356410E-01   0.360825E-01
   0.402894E-01   0.471964E-01   0.551210E-01   0.621892E-01   0.668254E-01
   0.681625E-01   0.662479E-01   0.619848E-01   0.568210E-01   0.522808E-01
   0.494780E-01   0.487583E-01   0.495795E-01   0.506646E-01   0.503837E-01
   0.472485E-01   0.403728E-01   0.297604E-01   0.163369E-01   0.171756E-02
  -0.122190E-01  -0.238246E-01  -0.321001E-01  -0.369229E-01  -0.390238E-01
  -0.397321E-01  -0.405703E-01  -0.428201E-01  -0.471816E-01  -0.536123E-01
  -0.613731E-01  -0.692492E-01  -0.758635E-01  -0.799875E-01  -0.807658E-01
  -0.778114E-01   0.261206E-01   0.259299E-01   0.261206E-01   0.264738E-01
   0.264276E-01   0.253249E-01   0.227274E-01   0.186780E-01   0.138119E-01
   0.926244E-02   0.637681E-02   0.632378E-02   0.971489E-02   0.163639E-01
   0.252707E-01   0.348477E-01   0.433318E-01   0.492626E-01   0.518842E-01
   0.513468E-01   0.486409E-01   0.452786E-01   0.428124E-01   0.423339E-01
   0.441027E-01   0.474200E-01   0.507883E-01   0.523160E-01   0.502528E-01
   0.435019E-01   0.319627E-01   0.166064E-01  -0.736001E-03  -0.178136E-01
  -0.325001E-01  -0.432933E-01  -0.496398E-01  -0.520058E-01  -0.516886E-01
  -0.504336E-01  -0.499691E-01  -0.515822E-01  -0.558385E-01  -0.624981E-01
  -0.706247E-01  -0.788323E-01  -0.855921E-01  -0.895184E-01  -0.895800E-01
  -0.473233E-01  -0.483974E-01  -0.473233E-01  -0.444212E-01  -0.405417E-01
  -0.367743E-01  -0.340690E-01  -0.328978E-01  -0.330707E-01  -0.337698E-01
  -0.337967E-01  -0.319580E-01  -0.274656E-01  -0.202238E-01  -0.109060E-01
  -0.791671E-03   0.859162E-02   0.159130E-01   0.204308E-01   0.222087E-01
   0.220834E-01   0.213870E-01   0.215053E-01   0.234039E-01   0.272679E-01
   0.323686E-01   0.372059E-01   0.398912E-01   0.386673E-01   0.324172E-01
   0.210187E-01   0.544215E-02  -0.124360E-01  -0.302550E-01  -0.457125E-01
  -0.570846E-01  -0.635918E-01  -0.655223E-01  -0.640963E-01  -0.611195E-01
  -0.585250E-01  -0.579221E-01  -0.602565E-01  -0.656464E-01  -0.734094E-01
  -0.822448E-01  -0.905120E-01  -0.965331E-01  -0.988634E-01  -0.115635E+00
  -0.117709E+00  -0.115635E+00  -0.109871E+00  -0.101667E+00  -0.927008E-01
  -0.846080E-01  -0.785292E-01  -0.748207E-01  -0.730040E-01  -0.719684E-01
  -0.703540E-01  -0.669973E-01  -0.612971E-01  -0.533926E-01  -0.441005E-01
  -0.346393E-01  -0.262323E-01  -0.197197E-01  -0.153051E-01  -0.125180E-01
  -0.104049E-01  -0.788916E-02  -0.418367E-02   0.875576E-03   0.668478E-02
   0.119696E-01   0.151035E-01   0.145590E-01   0.936296E-02  -0.576085E-03
  -0.143646E-01  -0.302772E-01  -0.461263E-01  -0.597525E-01  -0.695045E-01
  -0.745897E-01  -0.752118E-01  -0.724716E-01  -0.680700E-01  -0.638960E-01
  -0.616037E-01  -0.622741E-01  -0.662231E-01  -0.729790E-01  -0.814071E-01
  -0.899380E-01  -0.968424E-01  -0.100506E+00  -0.164818E+00  -0.167867E+00
  -0.164818E+00  -0.156290E+00  -0.143985E+00  -0.130250E+00  -0.117482E+00
  -0.107553E+00  -0.101387E+00  -0.988190E-01  -0.987463E-01  -0.995212E-01
  -0.994564E-01  -0.972961E-01  -0.925192E-01  -0.854006E-01  -0.768322E-01
  -0.679778E-01  -0.598811E-01  -0.531545E-01  -0.478433E-01  -0.434987E-01
  -0.394259E-01  -0.350147E-01  -0.300399E-01  -0.248256E-01  -0.202171E-01
  -0.173641E-01  -0.173792E-01  -0.209753E-01  -0.281949E-01  -0.383122E-01
  -0.499434E-01  -0.613362E-01  -0.707618E-01  -0.769039E-01  -0.791465E-01
  -0.776896E-01  -0.734741E-01  -0.679448E-01  -0.627174E-01  -0.592337E-01
  -0.584785E-01  -0.608100E-01  -0.659181E-01  -0.729012E-01  -0.804264E-01
  -0.869398E-01  -0.908937E-01  -0.186064E+00  -0.189948E+00  -0.186064E+00
  -0.175191E+00  -0.159482E+00  -0.141944E+00  -0.125722E+00  -0.113384E+00
  -0.106373E+00  -0.104774E+00  -0.107416E+00  -0.112284E+00  -0.117099E+00
  -0.119896E+00  -0.119469E+00  -0.115558E+00  -0.108764E+00  -0.100255E+00
  -0.913574E-01  -0.831713E-01  -0.763236E-01  -0.709068E-01  -0.666039E-01
  -0.629322E-01  -0.595107E-01  -0.562553E-01  -0.534367E-01  -0.515872E-01
  -0.512946E-01  -0.529553E-01  -0.565746E-01  -0.616811E-01  -0.673852E-01
  -0.725682E-01  -0.761448E-01  -0.773258E-01  -0.758073E-01  -0.718412E-01
  -0.661718E-01  -0.598659E-01  -0.540840E-01  -0.498496E-01  -0.478650E-01
  -0.484014E-01  -0.512684E-01  -0.558497E-01  -0.611867E-01  -0.660948E-01
  -0.693030E-01  -0.177460E+00  -0.181962E+00  -0.177460E+00  -0.164877E+00
  -0.146759E+00  -0.126686E+00  -0.108442E+00  -0.951779E-01  -0.887481E-01
  -0.893944E-01  -0.958222E-01  -0.105631E+00  -0.115965E+00  -0.124209E+00
  -0.128551E+00  -0.128283E+00  -0.123806E+00  -0.116361E+00  -0.107595E+00
  -0.991066E-01  -0.920767E-01  -0.870845E-01  -0.841153E-01  -0.827269E-01
  -0.822948E-01  -0.822453E-01  -0.822073E-01  -0.820488E-01  -0.818092E-01
  -0.815723E-01  -0.813396E-01  -0.809553E-01  -0.801106E-01  -0.784224E-01
  -0.755550E-01  -0.713394E-01  -0.658496E-01  -0.594113E-01  -0.525457E-01
  -0.458668E-01  -0.399682E-01  -0.353272E-01  -0.322451E-01  -0.308232E-01
  -0.309621E-01  -0.323674E-01  -0.345535E-01  -0.368481E-01  -0.384186E-01
  -0.143746E+00  -0.148602E+00  -0.143746E+00  -0.130205E+00  -0.110818E+00
  -0.895828E-01  -0.707412E-01  -0.578414E-01  -0.529952E-01  -0.565010E-01
  -0.669057E-01  -0.814624E-01  -0.968476E-01  -0.109947E+00  -0.118517E+00
  -0.121570E+00  -0.119431E+00  -0.113482E+00  -0.105695E+00  -0.981021E-01
  -0.923294E-01  -0.893080E-01  -0.891929E-01  -0.914748E-01  -0.952187E-01
  -0.993407E-01  -0.102848E+00  -0.104994E+00  -0.105329E+00  -0.103681E+00
  -0.100089E+00  -0.947309E-01  -0.878810E-01  -0.798800E-01  -0.711251E-01
  -0.620533E-01  -0.531062E-01  -0.446776E-01  -0.370573E-01  -0.303928E-01
  -0.246868E-01  -0.198380E-01  -0.157107E-01  -0.122070E-01  -0.930722E-02
  -0.705513E-02  -0.548505E-02  -0.451360E-02  -0.384204E-02  -0.943211E-01
  -0.992486E-01  -0.943211E-01  -0.806215E-01  -0.611454E-01  -0.401049E-01
  -0.219631E-01  -0.104374E-01  -0.771037E-02  -0.140290E-01  -0.277700E-01
  -0.459284E-01  -0.648867E-01  -0.812622E-01  -0.926241E-01  -0.979246E-01
  -0.975676E-01  -0.931398E-01  -0.869054E-01  -0.812118E-01  -0.779572E-01
  -0.782330E-01  -0.821956E-01  -0.891581E-01  -0.978399E-01  -0.106689E+00
  -0.114195E+00  -0.119127E+00  -0.120681E+00  -0.118519E+00  -0.112751E+00
  -0.103860E+00  -0.926126E-01  -0.799471E-01  -0.668605E-01  -0.542816E-01
  -0.429456E-01  -0.332898E-01  -0.253954E-01  -0.189989E-01  -0.135834E-01
  -0.853551E-02  -0.333107E-02   0.230335E-02   0.830622E-02   0.143073E-01
   0.197648E-01   0.241750E-01   0.272864E-01  -0.402304E-01  -0.449461E-01
  -0.402304E-01  -0.271684E-01  -0.875797E-02   0.108007E-01   0.270864E-01
   0.364662E-01   0.368866E-01   0.282619E-01   0.123845E-01  -0.759729E-02
  -0.279824E-01  -0.453895E-01  -0.574848E-01  -0.634040E-01  -0.637943E-01
  -0.605051E-01  -0.560358E-01  -0.528989E-01  -0.530543E-01  -0.575353E-01
  -0.663220E-01  -0.784511E-01  -0.922980E-01  -0.105941E+00  -0.117521E+00
  -0.125523E+00  -0.128959E+00  -0.127442E+00  -0.121168E+00  -0.110841E+00
  -0.975480E-01  -0.826068E-01  -0.673858E-01  -0.531159E-01  -0.407096E-01
  -0.306213E-01  -0.227843E-01  -0.166510E-01  -0.113444E-01  -0.589525E-02
   0.488424E-03   0.819018E-02   0.170622E-01   0.264539E-01   0.353928E-01
   0.428708E-01   0.481522E-01   0.889986E-02   0.466461E-02   0.889986E-02
   0.205711E-01   0.368297E-01   0.537107E-01   0.670936E-01   0.736801E-01
   0.717423E-01   0.614641E-01   0.448045E-01   0.249400E-01   0.544585E-02
  -0.105664E-01  -0.211390E-01  -0.258308E-01  -0.256886E-01  -0.228711E-01
  -0.200462E-01  -0.197307E-01  -0.237324E-01  -0.328116E-01  -0.466076E-01
  -0.638077E-01  -0.824807E-01  -0.100476E+00  -0.115795E+00  -0.126872E+00
  -0.132734E+00  -0.133051E+00  -0.128105E+00  -0.118693E+00  -0.105997E+00
  -0.914281E-01  -0.764419E-01  -0.623425E-01  -0.500879E-01  -0.401369E-01
  -0.323761E-01  -0.261617E-01  -0.204857E-01  -0.142443E-01  -0.654687E-02
   0.301274E-02   0.142040E-01   0.261796E-01   0.376740E-01   0.473309E-01
   0.540694E-01   0.470640E-01   0.435454E-01   0.470640E-01   0.566812E-01
   0.698255E-01   0.829581E-01   0.924819E-01   0.956492E-01   0.912322E-01
   0.797839E-01   0.634366E-01   0.453042E-01   0.286631E-01   0.161303E-01
   0.905205E-02   0.724548E-02   0.913510E-02   0.122207E-01   0.137329E-01
   0.112981E-01   0.345068E-02  -0.101118E-01  -0.285574E-01  -0.501839E-01
  -0.728201E-01  -0.942495E-01  -0.112562E+00  -0.126375E+00  -0.134926E+00
  -0.138043E+00  -0.136066E+00  -0.129734E+00  -0.120073E+00  -0.108283E+00
  -0.956078E-01  -0.831944E-01  -0.719260E-01  -0.622773E-01  -0.542238E-01
  -0.472523E-01  -0.404915E-01  -0.329542E-01  -0.238365E-01  -0.127961E-01
  -0.122900E-03   0.132594E-01   0.259770E-01   0.365343E-01   0.436946E-01
   0.726418E-01   0.700191E-01   0.726418E-01   0.796976E-01   0.889781E-01
   0.975008E-01   0.102345E+00   0.101469E+00   0.942732E-01   0.817617E-01
   0.662588E-01   0.507678E-01   0.381580E-01   0.304047E-01   0.280853E-01
   0.302579E-01   0.347354E-01   0.386633E-01   0.392307E-01   0.343256E-01
   0.229708E-01   0.545604E-02  -0.168311E-01  -0.417946E-01  -0.671094E-01
  -0.906598E-01  -0.110839E+00  -0.126668E+00  -0.137761E+00  -0.144184E+00
  -0.146301E+00  -0.144639E+00  -0.139828E+00  -0.132573E+00  -0.123640E+00
  -0.113818E+00  -0.103828E+00  -0.941984E-01  -0.851477E-01  -0.765288E-01
  -0.678732E-01  -0.585508E-01  -0.480110E-01  -0.360366E-01  -0.229265E-01
  -0.953341E-02   0.287153E-02   0.128830E-01   0.193146E-01   0.876638E-01
   0.860287E-01   0.876638E-01   0.918928E-01   0.968994E-01   0.100302E+00
   0.999168E-01   0.944704E-01   0.840554E-01   0.701770E-01   0.553797E-01
   0.425571E-01   0.341444E-01   0.314263E-01   0.341546E-01   0.405798E-01
   0.478796E-01   0.528577E-01   0.527133E-01   0.456763E-01   0.313486E-01
   0.106874E-01  -0.143311E-01  -0.412452E-01  -0.676715E-01  -0.917476E-01
  -0.112354E+00  -0.129095E+00  -0.142097E+00  -0.151723E+00  -0.158321E+00
  -0.162086E+00  -0.163050E+00  -0.161203E+00  -0.156626E+00  -0.149611E+00
  -0.140667E+00  -0.130435E+00  -0.119527E+00  -0.108370E+00  -0.971222E-01
  -0.856984E-01  -0.739166E-01  -0.617040E-01  -0.492884E-01  -0.372920E-01
  -0.266766E-01  -0.185436E-01  -0.138464E-01   0.960075E-01   0.953323E-01
   0.960075E-01   0.974783E-01   0.982821E-01   0.965862E-01   0.908865E-01
   0.806377E-01   0.666016E-01   0.507892E-01   0.359934E-01   0.250435E-01
   0.199953E-01   0.214985E-01   0.285303E-01   0.385798E-01   0.482327E-01
   0.539935E-01   0.531156E-01   0.442136E-01   0.275032E-01   0.462413E-02
  -0.218742E-01  -0.492181E-01  -0.750597E-01  -0.979156E-01  -0.117293E+00
  -0.133511E+00  -0.147304E+00  -0.159375E+00  -0.170035E+00  -0.179060E+00
  -0.185766E+00  -0.189283E+00  -0.188892E+00  -0.184311E+00  -0.175835E+00
  -0.164277E+00  -0.150763E+00  -0.136443E+00  -0.122245E+00  -0.108732E+00
  -0.961314E-01  -0.844805E-01  -0.738326E-01  -0.644267E-01  -0.567438E-01
  -0.514217E-01  -0.490599E-01   0.101279E+00   0.101394E+00   0.101279E+00
   0.100465E+00   0.977345E-01   0.916514E-01   0.812203E-01   0.664659E-01
   0.487058E-01   0.304028E-01   0.146138E-01   0.418087E-02   0.903582E-03
   0.494494E-02   0.146593E-01   0.269104E-01   0.377997E-01   0.436075E-01
   0.416823E-01   0.310347E-01   0.124789E-01  -0.116986E-01  -0.384299E-01
  -0.647001E-01  -0.882802E-01  -0.108157E+00  -0.124554E+00  -0.138585E+00
  -0.151653E+00  -0.164832E+00  -0.178401E+00  -0.191690E+00  -0.203259E+00
  -0.211339E+00  -0.214376E+00  -0.211514E+00  -0.202853E+00  -0.189435E+00
  -0.172961E+00  -0.155369E+00  -0.138391E+00  -0.123243E+00  -0.110515E+00
  -0.100266E+00  -0.922592E-01  -0.862258E-01  -0.820555E-01  -0.798470E-01
  -0.798162E-01   0.105182E+00   0.105769E+00   0.105182E+00   0.102976E+00
   0.980186E-01   0.890255E-01   0.752362E-01   0.569845E-01   0.359402E-01
   0.149047E-01  -0.281172E-02  -0.142647E-01  -0.177418E-01  -0.133499E-01
  -0.312851E-02   0.936888E-02   0.199226E-01   0.246920E-01   0.211625E-01
   0.872887E-02  -0.112466E-01  -0.359050E-01  -0.617415E-01  -0.855775E-01
  -0.105370E+00  -0.120628E+00  -0.132336E+00  -0.142433E+00  -0.153021E+00
  -0.165572E+00  -0.180366E+00  -0.196326E+00  -0.211297E+00  -0.222658E+00
  -0.228076E+00  -0.226169E+00  -0.216886E+00  -0.201517E+00  -0.182339E+00
  -0.162037E+00  -0.143077E+00  -0.127221E+00  -0.115297E+00  -0.107257E+00
  -0.102455E+00  -0.100036E+00  -0.992664E-01  -0.997297E-01  -0.101332E+00
   0.106932E+00   0.107548E+00   0.106932E+00   0.104591E+00   0.992732E-01
   0.895452E-01   0.745338E-01   0.545453E-01   0.313292E-01   0.785823E-02
  -0.123456E-01  -0.261529E-01  -0.317531E-01  -0.292716E-01  -0.208680E-01
  -0.102605E-01  -0.179170E-02   0.699994E-03  -0.511834E-02  -0.194922E-01
  -0.405842E-01  -0.650590E-01  -0.890692E-01  -0.109348E+00  -0.124084E+00
  -0.133329E+00  -0.138825E+00  -0.143332E+00  -0.149655E+00  -0.159694E+00
  -0.173784E+00  -0.190533E+00  -0.207186E+00  -0.220395E+00  -0.227159E+00
  -0.225657E+00  -0.215732E+00  -0.198909E+00  -0.177964E+00  -0.156199E+00
  -0.136644E+00  -0.121414E+00  -0.111387E+00  -0.106248E+00  -0.104850E+00
  -0.105720E+00  -0.107553E+00  -0.109538E+00  -0.111440E+00   0.103876E+00
   0.104005E+00   0.103876E+00   0.102875E+00   0.994108E-01   0.915828E-01
   0.780300E-01   0.586626E-01   0.350032E-01   0.999400E-02  -0.127027E-01
  -0.297119E-01  -0.389516E-01  -0.403169E-01  -0.358091E-01  -0.290479E-01
  -0.242912E-01  -0.252451E-01  -0.340161E-01  -0.505196E-01  -0.725242E-01
  -0.963204E-01  -0.117814E+00  -0.133714E+00  -0.142468E+00  -0.144657E+00
  -0.142748E+00  -0.140282E+00  -0.140753E+00  -0.146514E+00  -0.158034E+00
  -0.173732E+00  -0.190410E+00  -0.204165E+00  -0.211481E+00  -0.210203E+00
  -0.200099E+00  -0.182876E+00  -0.161679E+00  -0.140228E+00  -0.121873E+00
  -0.108834E+00  -0.101820E+00  -0.100098E+00  -0.101944E+00  -0.105297E+00
  -0.108400E+00  -0.110239E+00  -0.110675E+00   0.930016E-01   0.921294E-01
   0.930016E-01   0.948122E-01   0.954368E-01   0.922131E-01   0.829472E-01
   0.668067E-01   0.447903E-01   0.196040E-01  -0.504049E-02  -0.254923E-01
  -0.392621E-01  -0.458031E-01  -0.467128E-01  -0.452763E-01  -0.454767E-01
  -0.507690E-01  -0.629933E-01  -0.817657E-01  -0.104539E+00  -0.127328E+00
  -0.145875E+00  -0.156919E+00  -0.159170E+00  -0.153702E+00  -0.143643E+00
  -0.133261E+00  -0.126703E+00  -0.126794E+00  -0.134218E+00  -0.147341E+00
  -0.162704E+00  -0.176032E+00  -0.183458E+00  -0.182595E+00  -0.173153E+00
  -0.156947E+00  -0.137321E+00  -0.118179E+00  -0.102925E+00  -0.936242E-01
  -0.906046E-01  -0.925823E-01  -0.972260E-01  -0.101958E+00  -0.104731E+00
  -0.104556E+00  -0.101649E+00   0.727012E-01   0.704059E-01   0.727012E-01
   0.785392E-01   0.851178E-01   0.887949E-01   0.862824E-01   0.757374E-01
   0.573971E-01   0.335545E-01   0.787863E-02  -0.157055E-01  -0.342187E-01
  -0.465264E-01  -0.536432E-01  -0.583422E-01  -0.641864E-01  -0.742894E-01
  -0.901984E-01  -0.111261E+00  -0.134685E+00  -0.156292E+00  -0.171732E+00
  -0.177806E+00  -0.173474E+00  -0.160250E+00  -0.141846E+00  -0.123173E+00
  -0.108986E+00  -0.102583E+00  -0.104930E+00  -0.114465E+00  -0.127633E+00
  -0.139966E+00  -0.147393E+00  -0.147383E+00  -0.139591E+00  -0.125855E+00
  -0.109548E+00  -0.945331E-01  -0.840229E-01  -0.797034E-01  -0.813544E-01
  -0.870552E-01  -0.938766E-01  -0.988240E-01  -0.997334E-01  -0.958585E-01
  -0.879962E-01   0.440811E-01   0.401157E-01   0.440811E-01   0.546647E-01
   0.683195E-01   0.803201E-01   0.861542E-01   0.828263E-01   0.696761E-01
   0.484708E-01   0.227608E-01  -0.328258E-02  -0.261690E-01  -0.441132E-01
  -0.574583E-01  -0.683700E-01  -0.799120E-01  -0.948095E-01  -0.114311E+00
  -0.137530E+00  -0.161489E+00  -0.181882E+00  -0.194319E+00  -0.195677E+00
  -0.185142E+00  -0.164598E+00  -0.138248E+00  -0.111556E+00  -0.898149E-01
  -0.767756E-01  -0.737209E-01  -0.792554E-01  -0.898563E-01  -0.101003E+00
  -0.108539E+00  -0.109853E+00  -0.104548E+00  -0.944029E-01  -0.826847E-01
  -0.730388E-01  -0.683084E-01  -0.696503E-01  -0.762025E-01  -0.853855E-01
  -0.937220E-01  -0.979104E-01  -0.958176E-01  -0.871005E-01  -0.732848E-01
   0.112696E-01   0.562142E-02   0.112696E-01   0.266461E-01   0.474860E-01
   0.680139E-01   0.825230E-01   0.868806E-01   0.795226E-01   0.616636E-01
   0.366942E-01   0.898606E-02  -0.174994E-01  -0.403525E-01  -0.592553E-01
  -0.757662E-01  -0.924472E-01  -0.111641E+00  -0.134321E+00  -0.159403E+00
  -0.183776E+00  -0.203057E+00  -0.212843E+00  -0.210092E+00  -0.194174E+00
  -0.167270E+00  -0.133974E+00  -0.100192E+00  -0.716701E-01  -0.525583E-01
  -0.444532E-01  -0.461685E-01  -0.542926E-01  -0.643424E-01  -0.721532E-01
  -0.750823E-01  -0.726726E-01  -0.665981E-01  -0.599367E-01  -0.560217E-01
  -0.572443E-01  -0.641849E-01  -0.753395E-01  -0.875176E-01  -0.967790E-01
  -0.996172E-01  -0.940267E-01  -0.801379E-01  -0.602385E-01  -0.194356E-01
  -0.265244E-01  -0.194356E-01   0.508810E-04   0.270728E-01   0.549791E-01
   0.770623E-01   0.882303E-01   0.861468E-01   0.715420E-01   0.476482E-01
   0.189820E-01  -0.101171E-01  -0.367246E-01  -0.599685E-01  -0.808927E-01
  -0.101633E+00  -0.124211E+00  -0.149372E+00  -0.175887E+00  -0.200551E+00
  -0.218937E+00  -0.226649E+00  -0.220709E+00  -0.200625E+00  -0.168793E+00
  -0.130090E+00  -0.907523E-01  -0.568619E-01  -0.328875E-01  -0.206908E-01
  -0.192847E-01  -0.253898E-01  -0.345979E-01  -0.427744E-01  -0.472681E-01
  -0.475690E-01  -0.452351E-01  -0.431401E-01  -0.443041E-01  -0.506925E-01
  -0.623718E-01  -0.772927E-01  -0.917698E-01  -0.101513E+00  -0.102894E+00
  -0.940648E-01  -0.755967E-01  -0.504436E-01  -0.413108E-01  -0.493700E-01
  -0.413108E-01  -0.190533E-01   0.121450E-01   0.450532E-01   0.722987E-01
   0.881488E-01   0.897486E-01   0.774976E-01   0.545129E-01   0.253978E-01
  -0.526411E-02  -0.342106E-01  -0.602018E-01  -0.839385E-01  -0.107271E+00
  -0.132006E+00  -0.158743E+00  -0.186158E+00  -0.210994E+00  -0.228800E+00
  -0.235190E+00  -0.227229E+00  -0.204509E+00  -0.169558E+00  -0.127425E+00
  -0.845438E-01  -0.472114E-01  -0.200989E-01  -0.524565E-02  -0.180626E-02
  -0.660386E-02  -0.152965E-01  -0.237829E-01  -0.294129E-01  -0.316387E-01
  -0.319301E-01  -0.330072E-01  -0.376614E-01  -0.475567E-01  -0.624065E-01
  -0.797960E-01  -0.957180E-01  -0.105665E+00  -0.105946E+00  -0.948412E-01
  -0.732297E-01  -0.445200E-01  -0.492385E-01  -0.576400E-01  -0.492385E-01
  -0.260032E-01   0.667028E-02   0.413479E-01   0.704243E-01   0.879418E-01
   0.908627E-01   0.794693E-01   0.568365E-01   0.275965E-01  -0.358293E-02
  -0.333218E-01  -0.602519E-01  -0.849532E-01  -0.109176E+00  -0.134651E+00
  -0.161928E+00  -0.189649E+00  -0.214542E+00  -0.232148E+00  -0.238084E+00
  -0.229430E+00  -0.205809E+00  -0.169790E+00  -0.126480E+00  -0.823826E-01
  -0.438648E-01  -0.156684E-01   0.104651E-03   0.424876E-02  -0.975550E-04
  -0.861809E-02  -0.172255E-01  -0.232707E-01  -0.261925E-01  -0.274277E-01
  -0.296396E-01  -0.355361E-01  -0.466729E-01  -0.626373E-01  -0.808863E-01
  -0.973011E-01  -0.107300E+00  -0.107174E+00  -0.952514E-01  -0.725216E-01
  -0.425547E-01  -0.413107E-01  -0.493699E-01  -0.413107E-01  -0.190532E-01
   0.121451E-01   0.450532E-01   0.722987E-01   0.881488E-01   0.897486E-01
   0.774976E-01   0.545129E-01   0.253978E-01  -0.526414E-02  -0.342106E-01
  -0.602018E-01  -0.839385E-01  -0.107271E+00  -0.132006E+00  -0.158743E+00
  -0.186158E+00  -0.210994E+00  -0.228800E+00  -0.235190E+00  -0.227229E+00
  -0.204509E+00  -0.169558E+00  -0.127425E+00  -0.845438E-01  -0.472114E-01
  -0.200989E-01  -0.524571E-02  -0.180632E-02  -0.660392E-02  -0.152965E-01
  -0.237830E-01  -0.294129E-01  -0.316388E-01  -0.319301E-01  -0.330072E-01
  -0.376614E-01  -0.475567E-01  -0.624064E-01  -0.797959E-01  -0.957180E-01
  -0.105664E+00  -0.105946E+00  -0.948412E-01  -0.732297E-01  -0.445201E-01
    2
  -0.432825E-01  -0.512101E-01  -0.432825E-01  -0.213880E-01   0.930416E-02
   0.416864E-01   0.685167E-01   0.841709E-01   0.858590E-01   0.739920E-01
   0.516490E-01   0.233620E-01  -0.636916E-02  -0.343561E-01  -0.594086E-01
  -0.822478E-01  -0.104722E+00  -0.128625E+00  -0.154554E+00  -0.181198E+00
  -0.205342E+00  -0.222596E+00  -0.228636E+00  -0.220577E+00  -0.198029E+00
  -0.163491E+00  -0.121940E+00  -0.797027E-01  -0.429553E-01  -0.162602E-01
  -0.158258E-02   0.194577E-02  -0.253134E-02  -0.107535E-01  -0.187324E-01
  -0.239387E-01  -0.259308E-01  -0.262508E-01  -0.276470E-01  -0.328933E-01
  -0.435972E-01  -0.593884E-01  -0.777557E-01  -0.945960E-01  -0.105317E+00
  -0.106165E+00  -0.953752E-01  -0.738123E-01  -0.448922E-01  -0.519511E-01
  -0.602294E-01  -0.519511E-01  -0.290542E-01   0.315052E-02   0.373465E-01
   0.660496E-01   0.833991E-01   0.864098E-01   0.753649E-01   0.532969E-01
   0.247692E-01  -0.562232E-02  -0.345533E-01  -0.606844E-01  -0.845998E-01
  -0.108040E+00  -0.132732E+00  -0.159240E+00  -0.186253E+00  -0.210572E+00
  -0.227824E+00  -0.233700E+00  -0.225317E+00  -0.202279E+00  -0.167078E+00
  -0.124687E+00  -0.814516E-01  -0.435823E-01  -0.157021E-01   0.143215E-03
   0.473020E-02   0.111116E-02  -0.653165E-02  -0.142623E-01  -0.195684E-01
  -0.219845E-01  -0.229880E-01  -0.252271E-01  -0.313516E-01  -0.428357E-01
  -0.591849E-01  -0.777910E-01  -0.944971E-01  -0.104711E+00  -0.104733E+00
  -0.929066E-01  -0.702349E-01  -0.402877E-01  -0.445917E-01  -0.525389E-01
  -0.445917E-01  -0.226411E-01   0.813551E-02   0.406158E-01   0.675364E-01
   0.832471E-01   0.849306E-01   0.729760E-01   0.504525E-01   0.218992E-01
  -0.815909E-02  -0.364950E-01  -0.618745E-01  -0.849826E-01  -0.107650E+00
  -0.131683E+00  -0.157714E+00  -0.184494E+00  -0.208871E+00  -0.226505E+00
  -0.233093E+00  -0.225727E+00  -0.203953E+00  -0.170171E+00  -0.129246E+00
  -0.874045E-01  -0.507555E-01  -0.238441E-01  -0.867144E-02  -0.444871E-02
  -0.813501E-02  -0.155702E-01  -0.228386E-01  -0.274380E-01  -0.289037E-01
  -0.287126E-01  -0.295268E-01  -0.340398E-01  -0.438116E-01  -0.584771E-01
  -0.755899E-01  -0.911641E-01  -0.100755E+00  -0.100757E+00  -0.895244E-01
  -0.679781E-01  -0.395197E-01  -0.224364E-01  -0.294135E-01  -0.224364E-01
  -0.325655E-02   0.233414E-01   0.508108E-01   0.725462E-01   0.835279E-01
   0.814473E-01   0.670159E-01   0.434151E-01   0.151015E-01  -0.136308E-01
  -0.398724E-01  -0.627339E-01  -0.832230E-01  -0.103444E+00  -0.125417E+00
  -0.149937E+00  -0.175870E+00  -0.200149E+00  -0.218479E+00  -0.226563E+00
  -0.221449E+00  -0.202573E+00  -0.172173E+00  -0.134898E+00  -0.967384E-01
  -0.635643E-01  -0.397117E-01  -0.270186E-01  -0.245856E-01  -0.293077E-01
  -0.369945E-01  -0.437192E-01  -0.469818E-01  -0.463367E-01  -0.433149E-01
  -0.406910E-01  -0.413519E-01  -0.471411E-01  -0.580550E-01  -0.720490E-01
  -0.855194E-01  -0.943137E-01  -0.949608E-01  -0.857471E-01  -0.673147E-01
  -0.426055E-01   0.986155E-02   0.434690E-02   0.986156E-02   0.248679E-01
   0.451833E-01   0.651426E-01   0.791456E-01   0.831351E-01   0.755744E-01
   0.576580E-01   0.327261E-01   0.509457E-02  -0.213102E-01  -0.440775E-01
  -0.628525E-01  -0.791385E-01  -0.954531E-01  -0.114135E+00  -0.136213E+00
  -0.160720E+00  -0.184705E+00  -0.203944E+00  -0.214153E+00  -0.212319E+00
  -0.197737E+00  -0.172408E+00  -0.140675E+00  -0.108176E+00  -0.804234E-01
  -0.614318E-01  -0.527815E-01  -0.533914E-01  -0.600457E-01  -0.684961E-01
  -0.747918E-01  -0.764316E-01  -0.729984E-01  -0.661038E-01  -0.586899E-01
  -0.539287E-01  -0.540799E-01  -0.596680E-01  -0.692342E-01  -0.797304E-01
  -0.874268E-01  -0.890444E-01  -0.827672E-01  -0.688271E-01  -0.494972E-01
   0.456946E-01   0.419138E-01   0.456946E-01   0.557599E-01   0.686602E-01
   0.798009E-01   0.847992E-01   0.807546E-01   0.670484E-01   0.454365E-01
   0.194230E-01  -0.687355E-02  -0.299929E-01  -0.481398E-01  -0.616076E-01
  -0.724926E-01  -0.838014E-01  -0.982483E-01  -0.117140E+00  -0.139720E+00
  -0.163189E+00  -0.183427E+00  -0.196182E+00  -0.198383E+00  -0.189149E+00
  -0.170187E+00  -0.145445E+00  -0.120104E+00  -0.992209E-01  -0.864036E-01
  -0.829172E-01  -0.874724E-01  -0.967423E-01  -0.106436E+00  -0.112597E+00
  -0.112733E+00  -0.106455E+00  -0.954444E-01  -0.828040E-01  -0.719992E-01
  -0.657419E-01  -0.651553E-01  -0.694661E-01  -0.762973E-01  -0.824496E-01
  -0.849137E-01  -0.817968E-01  -0.728851E-01  -0.596902E-01   0.784866E-01
   0.764586E-01   0.784866E-01   0.835682E-01   0.890253E-01   0.913853E-01
   0.875325E-01   0.757583E-01   0.563723E-01   0.316752E-01   0.529701E-02
  -0.188896E-01  -0.379383E-01  -0.507056E-01  -0.581533E-01  -0.629769E-01
  -0.686719E-01  -0.783314E-01  -0.935570E-01  -0.113830E+00  -0.136551E+00
  -0.157747E+00  -0.173240E+00  -0.179907E+00  -0.176673E+00  -0.164894E+00
  -0.148041E+00  -0.130753E+00  -0.117548E+00  -0.111575E+00  -0.113769E+00
  -0.122659E+00  -0.134862E+00  -0.146112E+00  -0.152505E+00  -0.151591E+00
  -0.142999E+00  -0.128438E+00  -0.111097E+00  -0.946513E-01  -0.821954E-01
  -0.754110E-01  -0.742124E-01  -0.769377E-01  -0.809954E-01  -0.837383E-01
  -0.832847E-01  -0.790419E-01  -0.717939E-01   0.103491E+00   0.102997E+00
   0.103491E+00   0.104228E+00   0.103245E+00   0.981061E-01   0.868521E-01
   0.688440E-01   0.451990E-01   0.186584E-01  -0.709500E-02  -0.284675E-01
  -0.430154E-01  -0.501959E-01  -0.515621E-01  -0.503214E-01  -0.503818E-01
  -0.551661E-01  -0.665578E-01  -0.843022E-01  -0.106051E+00  -0.128044E+00
  -0.146224E+00  -0.157447E+00  -0.160430E+00  -0.156130E+00  -0.147469E+00
  -0.138464E+00  -0.133033E+00  -0.133845E+00  -0.141534E+00  -0.154519E+00
  -0.169471E+00  -0.182269E+00  -0.189161E+00  -0.187796E+00  -0.177821E+00
  -0.160899E+00  -0.140179E+00  -0.119386E+00  -0.101829E+00  -0.896049E-01
  -0.832216E-01  -0.817034E-01  -0.831040E-01  -0.852338E-01  -0.863584E-01
  -0.856588E-01  -0.833389E-01   0.118785E+00   0.119421E+00   0.118785E+00
   0.116339E+00   0.110703E+00   0.100273E+00   0.840023E-01   0.620697E-01
   0.361734E-01   0.932518E-02  -0.148324E-01  -0.329930E-01  -0.431437E-01
  -0.452101E-01  -0.411690E-01  -0.345713E-01  -0.295952E-01  -0.299007E-01
  -0.376199E-01  -0.527837E-01  -0.733564E-01  -0.958678E-01  -0.116452E+00
  -0.131984E+00  -0.140968E+00  -0.143927E+00  -0.143168E+00  -0.142019E+00
  -0.143759E+00  -0.150576E+00  -0.162859E+00  -0.179033E+00  -0.195971E+00
  -0.209855E+00  -0.217227E+00  -0.215917E+00  -0.205594E+00  -0.187802E+00
  -0.165492E+00  -0.142229E+00  -0.121302E+00  -0.105002E+00  -0.942595E-01
  -0.886885E-01  -0.869810E-01  -0.874866E-01  -0.887744E-01  -0.900046E-01
  -0.910256E-01   0.125144E+00   0.126403E+00   0.125144E+00   0.120970E+00
   0.112895E+00   0.998624E-01   0.814041E-01   0.581776E-01   0.321726E-01
   0.646679E-02  -0.154321E-01  -0.304827E-01  -0.369786E-01  -0.351143E-01
  -0.270565E-01  -0.164704E-01  -0.761782E-02  -0.427447E-02  -0.877427E-02
  -0.214550E-01  -0.406625E-01  -0.633058E-01  -0.857931E-01  -0.105068E+00
  -0.119437E+00  -0.128959E+00  -0.135278E+00  -0.140981E+00  -0.148678E+00
  -0.160096E+00  -0.175457E+00  -0.193318E+00  -0.210922E+00  -0.224935E+00
  -0.232347E+00  -0.231275E+00  -0.221437E+00  -0.204191E+00  -0.182141E+00
  -0.158469E+00  -0.136184E+00  -0.117515E+00  -0.103595E+00  -0.944813E-01
  -0.894508E-01  -0.874424E-01  -0.874716E-01  -0.888924E-01  -0.914499E-01
   0.124924E+00   0.126282E+00   0.124924E+00   0.120521E+00   0.112266E+00
   0.993320E-01   0.814559E-01   0.594076E-01   0.351593E-01   0.116495E-01
  -0.782684E-02  -0.204418E-01  -0.246325E-01  -0.206239E-01  -0.105021E-01
   0.221017E-02   0.133741E-01   0.192308E-01   0.172962E-01   0.690534E-02
  -0.107398E-01  -0.330209E-01  -0.567081E-01  -0.788762E-01  -0.976619E-01
  -0.112649E+00  -0.124788E+00  -0.135892E+00  -0.147894E+00  -0.162085E+00
  -0.178593E+00  -0.196230E+00  -0.212768E+00  -0.225526E+00  -0.232100E+00
  -0.231002E+00  -0.222046E+00  -0.206367E+00  -0.186103E+00  -0.163864E+00
  -0.142145E+00  -0.122861E+00  -0.107118E+00  -0.952424E-01  -0.870044E-01
  -0.819344E-01  -0.795920E-01  -0.797029E-01  -0.821374E-01   0.120428E+00
   0.121419E+00   0.120428E+00   0.117122E+00   0.110662E+00   0.100146E+00
   0.851607E-01   0.662440E-01   0.450690E-01   0.242585E-01   0.684385E-02
  -0.448641E-02  -0.813511E-02  -0.411284E-02   0.584356E-02   0.186043E-01
   0.303522E-01   0.374724E-01   0.373809E-01   0.290700E-01   0.132262E-01
  -0.809060E-02  -0.320985E-01  -0.560719E-01  -0.780175E-01  -0.970623E-01
  -0.113460E+00  -0.128249E+00  -0.142684E+00  -0.157653E+00  -0.173251E+00
  -0.188638E+00  -0.202234E+00  -0.212139E+00  -0.216679E+00  -0.214866E+00
  -0.206663E+00  -0.192983E+00  -0.175439E+00  -0.155946E+00  -0.136314E+00
  -0.117946E+00  -0.101720E+00  -0.880562E-01  -0.770955E-01  -0.689094E-01
  -0.636309E-01  -0.614613E-01  -0.625576E-01   0.112456E+00   0.112725E+00
   0.112456E+00   0.111244E+00   0.108049E+00   0.101638E+00   0.911561E-01
   0.766301E-01   0.592157E-01   0.410921E-01   0.250069E-01   0.135914E-01
   0.864194E-02   0.105777E-01   0.182405E-01   0.291035E-01   0.398371E-01
   0.470771E-01   0.481878E-01   0.418130E-01   0.280814E-01   0.842942E-02
  -0.148807E-01  -0.393906E-01  -0.630353E-01  -0.845308E-01  -0.103472E+00
  -0.120148E+00  -0.135169E+00  -0.149050E+00  -0.161888E+00  -0.173238E+00
  -0.182217E+00  -0.187776E+00  -0.189032E+00  -0.185563E+00  -0.177541E+00
  -0.165694E+00  -0.151112E+00  -0.134985E+00  -0.118363E+00  -0.102023E+00
  -0.864769E-01  -0.720870E-01  -0.592294E-01  -0.484146E-01  -0.402992E-01
  -0.355704E-01  -0.347385E-01   0.996520E-01   0.989858E-01   0.996520E-01
   0.101137E+00   0.102078E+00   0.100735E+00   0.956169E-01   0.860587E-01
   0.725622E-01   0.567933E-01   0.412200E-01   0.284897E-01   0.207221E-01
   0.189185E-01   0.226569E-01   0.301555E-01   0.386851E-01   0.452118E-01
   0.470921E-01   0.426370E-01   0.314073E-01   0.141871E-01  -0.732701E-02
  -0.310042E-01  -0.547797E-01  -0.770384E-01  -0.967969E-01  -0.113671E+00
  -0.127685E+00  -0.139012E+00  -0.147763E+00  -0.153874E+00  -0.157138E+00
  -0.157321E+00  -0.154327E+00  -0.148308E+00  -0.139682E+00  -0.129054E+00
  -0.117063E+00  -0.104236E+00  -0.908959E-01  -0.771871E-01  -0.631935E-01
  -0.491180E-01  -0.354375E-01  -0.229610E-01  -0.127457E-01  -0.587931E-02
  -0.319028E-02   0.789847E-01   0.773056E-01   0.789847E-01   0.833777E-01
   0.887422E-01   0.927548E-01   0.932041E-01   0.886592E-01   0.789217E-01
   0.651312E-01   0.494957E-01   0.347237E-01   0.233189E-01   0.169307E-01
   0.159356E-01   0.193527E-01   0.251034E-01   0.305302E-01   0.330275E-01
   0.306163E-01   0.223251E-01   0.830357E-02  -0.103255E-01  -0.318037E-01
  -0.541485E-01  -0.755268E-01  -0.945060E-01  -0.110151E+00  -0.121992E+00
  -0.129907E+00  -0.134006E+00  -0.134536E+00  -0.131853E+00  -0.126424E+00
  -0.118829E+00  -0.109737E+00  -0.998182E-01  -0.896214E-01  -0.794571E-01
  -0.693320E-01  -0.589810E-01  -0.480072E-01  -0.360977E-01  -0.232508E-01
  -0.993045E-02   0.291676E-02   0.140114E-01   0.220287E-01   0.259450E-01
   0.472325E-01   0.445834E-01   0.472325E-01   0.544076E-01   0.639973E-01
   0.731111E-01   0.788425E-01   0.790292E-01   0.728092E-01   0.608297E-01
   0.450610E-01   0.282781E-01   0.133530E-01   0.255018E-02  -0.299662E-02
  -0.350319E-02  -0.413561E-03   0.400643E-02   0.723813E-02   0.708882E-02
   0.214129E-02  -0.801547E-02  -0.227978E-01  -0.408404E-01  -0.603282E-01
  -0.793505E-01  -0.961975E-01  -0.109554E+00  -0.118585E+00  -0.122936E+00
  -0.122684E+00  -0.118272E+00  -0.110437E+00  -0.100135E+00  -0.884353E-01
  -0.763905E-01  -0.648789E-01  -0.544542E-01  -0.452431E-01  -0.369360E-01
  -0.288936E-01  -0.203598E-01  -0.107336E-01   0.177345E-03   0.120036E-01
   0.238205E-01   0.343315E-01   0.421866E-01   0.463474E-01   0.296209E-02
  -0.521515E-03   0.296209E-02   0.125361E-01   0.257867E-01   0.393579E-01
   0.497697E-01   0.542523E-01   0.513857E-01   0.413928E-01   0.260240E-01
   0.808086E-02  -0.928769E-02  -0.233298E-01  -0.322931E-01  -0.357488E-01
  -0.345820E-01  -0.306796E-01  -0.264186E-01  -0.240964E-01  -0.254396E-01
  -0.312922E-01  -0.415277E-01  -0.551667E-01  -0.706401E-01  -0.861154E-01
  -0.998095E-01  -0.110235E+00  -0.116358E+00  -0.117665E+00  -0.114172E+00
  -0.106371E+00  -0.951549E-01  -0.816925E-01  -0.672809E-01  -0.531624E-01
  -0.403355E-01  -0.293914E-01  -0.204206E-01  -0.130245E-01  -0.644821E-02
   0.187742E-03   0.760736E-02   0.161290E-01   0.255221E-01   0.350228E-01
   0.435186E-01   0.498561E-01   0.531828E-01  -0.517710E-01  -0.558877E-01
  -0.517710E-01  -0.403636E-01  -0.242712E-01  -0.715073E-02   0.713805E-02
   0.154078E-01   0.158357E-01   0.831161E-02  -0.562494E-02  -0.232235E-01
  -0.412114E-01  -0.565520E-01  -0.670895E-01  -0.719378E-01  -0.715454E-01
  -0.674550E-01  -0.618450E-01  -0.569834E-01  -0.547299E-01  -0.561894E-01
  -0.615688E-01  -0.702358E-01  -0.809295E-01  -0.920503E-01  -0.101958E+00
  -0.109222E+00  -0.112792E+00  -0.112098E+00  -0.107066E+00  -0.980949E-01
  -0.859815E-01  -0.718102E-01  -0.568090E-01  -0.421771E-01  -0.289068E-01
  -0.176297E-01  -0.852569E-02  -0.132570E-02   0.457963E-02   0.994284E-02
   0.154212E-01   0.213632E-01   0.276864E-01   0.338922E-01   0.392217E-01
   0.429131E-01   0.444808E-01  -0.110727E+00  -0.115231E+00  -0.110727E+00
  -0.981739E-01  -0.802345E-01  -0.606638E-01  -0.434661E-01  -0.320163E-01
  -0.283568E-01  -0.328258E-01  -0.440896E-01  -0.595481E-01  -0.759931E-01
  -0.903488E-01  -0.100316E+00  -0.104778E+00  -0.103899E+00  -0.989295E-01
  -0.917951E-01  -0.845909E-01  -0.791142E-01  -0.765307E-01  -0.772277E-01
  -0.808518E-01  -0.864859E-01  -0.928982E-01  -0.987939E-01  -0.103022E+00
  -0.104709E+00  -0.103331E+00  -0.987222E-01  -0.910580E-01  -0.808141E-01
  -0.687046E-01  -0.555998E-01  -0.424193E-01  -0.300073E-01  -0.190113E-01
  -0.979077E-02  -0.238471E-02   0.344493E-02   0.810021E-02   0.119935E-01
   0.154008E-01   0.183724E-01   0.207377E-01   0.222090E-01   0.225556E-01
   0.217871E-01  -0.164221E+00  -0.168842E+00  -0.164221E+00  -0.151290E+00
  -0.132621E+00  -0.111858E+00  -0.929035E-01  -0.790784E-01  -0.724512E-01
  -0.734764E-01  -0.810170E-01  -0.927203E-01  -0.105632E+00  -0.116886E+00
  -0.124306E+00  -0.126779E+00  -0.124351E+00  -0.118044E+00  -0.109488E+00
  -0.100474E+00  -0.925453E-01  -0.867288E-01  -0.834262E-01  -0.824713E-01
  -0.832941E-01  -0.851254E-01  -0.871791E-01  -0.887738E-01  -0.893832E-01
  -0.886341E-01  -0.862822E-01  -0.821933E-01  -0.763476E-01  -0.688620E-01
  -0.600133E-01  -0.502406E-01  -0.401110E-01  -0.302481E-01  -0.212401E-01
  -0.135534E-01  -0.747933E-02  -0.312752E-02  -0.463143E-03   0.634122E-03
   0.320742E-03  -0.122306E-02  -0.375821E-02  -0.691849E-02  -0.101450E-01
  -0.201258E+00  -0.205711E+00  -0.201258E+00  -0.188750E+00  -0.170547E+00
  -0.149983E+00  -0.130630E+00  -0.115534E+00  -0.106601E+00  -0.104290E+00
  -0.107634E+00  -0.114600E+00  -0.122642E+00  -0.129318E+00  -0.132806E+00
  -0.132212E+00  -0.127616E+00  -0.119887E+00  -0.110343E+00  -0.100368E+00
  -0.911005E-01  -0.832502E-01  -0.770784E-01  -0.725026E-01  -0.692672E-01
  -0.671062E-01  -0.658412E-01  -0.653890E-01  -0.656938E-01  -0.666234E-01
  -0.678834E-01  -0.689931E-01  -0.693422E-01  -0.683162E-01  -0.654543E-01
  -0.605885E-01  -0.539207E-01  -0.460133E-01  -0.376949E-01  -0.299094E-01
  -0.235484E-01  -0.193062E-01  -0.175868E-01  -0.184673E-01  -0.217072E-01
  -0.267854E-01  -0.329434E-01  -0.392324E-01  -0.445712E-01  -0.212501E+00
  -0.216513E+00  -0.212501E+00  -0.201205E+00  -0.184665E+00  -0.165757E+00
  -0.147543E+00  -0.132604E+00  -0.122530E+00  -0.117666E+00  -0.117174E+00
  -0.119362E+00  -0.122187E+00  -0.123770E+00  -0.122812E+00  -0.118801E+00
  -0.111983E+00  -0.103153E+00  -0.933289E-01  -0.834457E-01  -0.741377E-01
  -0.656786E-01  -0.580652E-01  -0.511963E-01  -0.450660E-01  -0.398899E-01
  -0.361148E-01  -0.343018E-01  -0.349226E-01  -0.381387E-01  -0.436430E-01
  -0.506237E-01  -0.578746E-01  -0.640305E-01  -0.678661E-01  -0.685796E-01
  -0.659855E-01  -0.605668E-01  -0.533763E-01  -0.458168E-01  -0.393566E-01
  -0.352487E-01  -0.343109E-01  -0.368034E-01  -0.424080E-01  -0.502954E-01
  -0.592508E-01  -0.678318E-01  -0.745393E-01  -0.193221E+00  -0.196555E+00
  -0.193221E+00  -0.183826E+00  -0.170034E+00  -0.154172E+00  -0.138676E+00
  -0.125544E+00  -0.115926E+00  -0.109958E+00  -0.106856E+00  -0.105243E+00
  -0.103585E+00  -0.100617E+00  -0.956421E-01  -0.886203E-01  -0.800605E-01
  -0.707591E-01  -0.614899E-01  -0.527534E-01  -0.446649E-01  -0.370135E-01
  -0.294605E-01  -0.218017E-01  -0.141921E-01  -0.724700E-02  -0.196997E-02
   0.482381E-03  -0.865238E-03  -0.647188E-02  -0.160499E-01  -0.285163E-01
  -0.421519E-01  -0.549371E-01  -0.649801E-01  -0.709298E-01  -0.722686E-01
  -0.694139E-01  -0.636091E-01  -0.566371E-01  -0.504319E-01  -0.466811E-01
  -0.465060E-01  -0.502760E-01  -0.575778E-01  -0.673215E-01  -0.779440E-01
  -0.876606E-01  -0.947218E-01  -0.145246E+00  -0.147738E+00  -0.145246E+00
  -0.138240E+00  -0.128004E+00  -0.116297E+00  -0.104904E+00  -0.951944E-01
  -0.878175E-01  -0.826207E-01  -0.787923E-01  -0.751823E-01  -0.706948E-01
  -0.646278E-01  -0.568619E-01  -0.478453E-01  -0.383932E-01  -0.293761E-01
  -0.214078E-01  -0.146403E-01  -0.873782E-02  -0.304124E-02   0.312931E-02
   0.101344E-01   0.177551E-01   0.251075E-01   0.307783E-01   0.331545E-01
   0.308648E-01   0.232062E-01   0.104312E-01  -0.619480E-02  -0.245931E-01
  -0.422869E-01  -0.569276E-01  -0.668015E-01  -0.711890E-01  -0.704913E-01
  -0.661006E-01  -0.600556E-01  -0.545725E-01  -0.515687E-01  -0.522843E-01
  -0.570729E-01  -0.653869E-01  -0.759320E-01  -0.869375E-01  -0.964726E-01
  -0.102750E+00  -0.772252E-01  -0.788230E-01  -0.772252E-01  -0.727833E-01
  -0.664461E-01  -0.594741E-01  -0.530637E-01  -0.479995E-01  -0.444410E-01
  -0.419099E-01  -0.394799E-01  -0.361052E-01  -0.309827E-01  -0.238303E-01
  -0.149914E-01  -0.533244E-02   0.403337E-02   0.121063E-01   0.183248E-01
   0.227446E-01   0.260074E-01   0.291021E-01   0.329858E-01   0.381852E-01
   0.445070E-01   0.509582E-01   0.559192E-01   0.575337E-01   0.542145E-01
   0.451235E-01   0.304887E-01   0.116599E-01  -0.912215E-02  -0.291890E-01
  -0.460255E-01  -0.578176E-01  -0.638313E-01  -0.645300E-01  -0.614114E-01
  -0.566147E-01  -0.524063E-01  -0.506728E-01  -0.525389E-01  -0.581834E-01
  -0.668715E-01  -0.771677E-01  -0.872556E-01  -0.952830E-01  -0.996620E-01
  -0.297800E-02  -0.377200E-02  -0.297800E-02  -0.865442E-03   0.185253E-02
   0.427284E-02   0.563002E-02   0.558677E-02   0.438804E-02   0.282207E-02
   0.199491E-02   0.298672E-02   0.649835E-02   0.126034E-01   0.206895E-01
   0.296135E-01   0.380276E-01   0.447758E-01   0.492364E-01   0.514983E-01
   0.523079E-01   0.527984E-01   0.540765E-01   0.567964E-01   0.608545E-01
   0.653098E-01   0.685669E-01   0.687821E-01   0.643814E-01   0.545455E-01
   0.395185E-01   0.206457E-01   0.122995E-03  -0.194831E-01  -0.358167E-01
  -0.472626E-01  -0.532881E-01  -0.545122E-01  -0.524931E-01  -0.493020E-01
  -0.470010E-01  -0.471619E-01  -0.505405E-01  -0.569710E-01  -0.654789E-01
  -0.745581E-01  -0.825211E-01  -0.878291E-01  -0.893346E-01   0.617184E-01
   0.614833E-01   0.617184E-01   0.621864E-01   0.622688E-01   0.612135E-01
   0.584518E-01   0.538742E-01   0.479665E-01   0.417501E-01   0.365364E-01
   0.335655E-01   0.336400E-01   0.368714E-01   0.426231E-01   0.496730E-01
   0.565534E-01   0.619625E-01   0.651242E-01   0.659810E-01   0.651578E-01
   0.637063E-01   0.627068E-01   0.628546E-01   0.641612E-01   0.658726E-01
   0.666385E-01   0.648888E-01   0.593103E-01   0.492806E-01   0.351276E-01
   0.181300E-01   0.252349E-03  -0.163168E-01  -0.296948E-01  -0.387556E-01
  -0.433777E-01  -0.444244E-01  -0.434682E-01  -0.423449E-01  -0.426630E-01
  -0.454046E-01  -0.507169E-01  -0.579346E-01  -0.658051E-01  -0.728329E-01
  -0.776365E-01  -0.792205E-01  -0.771041E-01   0.103059E+00   0.102999E+00
   0.103059E+00   0.102976E+00   0.102060E+00   0.994633E-01   0.945280E-01
   0.870928E-01   0.776569E-01   0.673371E-01   0.576235E-01   0.500029E-01
   0.455633E-01   0.446999E-01   0.470138E-01   0.514353E-01   0.565330E-01
   0.609145E-01   0.635938E-01   0.642148E-01   0.630651E-01   0.608812E-01
   0.585165E-01   0.565816E-01   0.551808E-01   0.538335E-01   0.516107E-01
   0.474441E-01   0.405100E-01   0.305618E-01   0.180977E-01   0.430258E-02
  -0.922829E-02  -0.209053E-01  -0.295769E-01  -0.348458E-01  -0.371730E-01
  -0.377330E-01  -0.380634E-01  -0.396124E-01  -0.433166E-01  -0.493341E-01
  -0.570065E-01  -0.650522E-01  -0.719274E-01  -0.762381E-01  -0.770792E-01
  -0.742061E-01  -0.680009E-01   0.112771E+00   0.112410E+00   0.112771E+00
   0.113503E+00   0.113677E+00   0.112096E+00   0.107711E+00   0.100004E+00
   0.892226E-01   0.763944E-01   0.631065E-01   0.511241E-01   0.419548E-01
   0.364872E-01   0.348065E-01   0.362316E-01   0.395524E-01   0.433849E-01
   0.465325E-01   0.482431E-01   0.482956E-01   0.469049E-01   0.444978E-01
   0.414509E-01   0.378915E-01   0.336339E-01   0.282753E-01   0.214107E-01
   0.128850E-01   0.298067E-02  -0.754136E-02  -0.175801E-01  -0.259830E-01
  -0.318980E-01  -0.350734E-01  -0.359997E-01  -0.358290E-01  -0.360803E-01
  -0.382055E-01  -0.431419E-01  -0.509889E-01  -0.609122E-01  -0.713154E-01
  -0.802371E-01  -0.858610E-01  -0.869902E-01  -0.833461E-01  -0.756038E-01
  -0.651563E-01   0.903000E-01   0.891500E-01   0.903000E-01   0.932649E-01
   0.967283E-01   0.989211E-01   0.981301E-01   0.931937E-01   0.838459E-01
   0.708159E-01   0.556635E-01   0.404032E-01   0.270285E-01   0.170683E-01
   0.112901E-01   0.961585E-02   0.112485E-01   0.149495E-01   0.193709E-01
   0.233395E-01   0.260260E-01   0.269723E-01   0.260086E-01   0.231231E-01
   0.183562E-01   0.117709E-01   0.350955E-02  -0.609609E-02  -0.164282E-01
  -0.265677E-01  -0.354069E-01  -0.418865E-01  -0.453011E-01  -0.455803E-01
  -0.434375E-01  -0.403129E-01  -0.380869E-01  -0.386195E-01  -0.432297E-01
  -0.522630E-01  -0.648856E-01  -0.791844E-01  -0.925723E-01  -0.102403E+00
  -0.106635E+00  -0.104359E+00  -0.960363E-01  -0.833742E-01  -0.688623E-01
   0.429960E-01   0.406454E-01   0.429960E-01   0.493923E-01   0.580320E-01
   0.664177E-01   0.719752E-01   0.726798E-01   0.675316E-01   0.567681E-01
   0.417747E-01   0.247337E-01   0.811693E-02  -0.584106E-02  -0.155640E-01
  -0.203618E-01  -0.204421E-01  -0.167402E-01  -0.106423E-01  -0.368994E-02
   0.266429E-02   0.721401E-02   0.907433E-02   0.770656E-02   0.293112E-02
  -0.504734E-02  -0.156071E-01  -0.277011E-01  -0.399194E-01  -0.506582E-01
  -0.584003E-01  -0.620628E-01  -0.613306E-01  -0.568681E-01  -0.503176E-01
  -0.440373E-01  -0.406052E-01  -0.421896E-01  -0.499435E-01  -0.635922E-01
  -0.813527E-01  -0.100237E+00  -0.116695E+00  -0.127446E+00  -0.130289E+00
  -0.124672E+00  -0.111856E+00  -0.946193E-01  -0.765567E-01  -0.157690E-01
  -0.195610E-01  -0.157690E-01  -0.522964E-02   0.973737E-02   0.258500E-01
   0.395900E-01   0.479598E-01   0.490941E-01   0.425960E-01   0.295376E-01
   0.121525E-01  -0.668407E-02  -0.240537E-01  -0.375329E-01  -0.455693E-01
  -0.476456E-01  -0.442384E-01  -0.366217E-01  -0.265863E-01  -0.161385E-01
  -0.722446E-02  -0.149615E-02  -0.122298E-03  -0.363877E-02  -0.118467E-01
  -0.237816E-01  -0.377875E-01  -0.517254E-01  -0.633214E-01  -0.706146E-01
  -0.724244E-01  -0.687218E-01  -0.607871E-01  -0.510709E-01  -0.427427E-01
  -0.389962E-01  -0.422610E-01  -0.535163E-01  -0.718996E-01  -0.947456E-01
  -0.118083E+00  -0.137499E+00  -0.149171E+00  -0.150808E+00  -0.142247E+00
  -0.125542E+00  -0.104490E+00  -0.837154E-01  -0.700223E-01  -0.752567E-01
  -0.700223E-01  -0.553186E-01  -0.339357E-01  -0.987765E-02   0.124504E-01
   0.291089E-01   0.373565E-01   0.361030E-01   0.260067E-01   0.922650E-02
  -0.110875E-01  -0.314356E-01  -0.486020E-01  -0.601646E-01  -0.648083E-01
  -0.624237E-01  -0.540129E-01  -0.414515E-01  -0.271607E-01  -0.137386E-01
  -0.358468E-02   0.144961E-02   0.355121E-03  -0.683722E-02  -0.190004E-01
  -0.340380E-01  -0.492124E-01  -0.616486E-01  -0.689410E-01  -0.697399E-01
  -0.641725E-01  -0.539689E-01  -0.422131E-01  -0.327311E-01  -0.292240E-01
  -0.343388E-01  -0.489090E-01  -0.715793E-01  -0.989460E-01  -0.126221E+00
  -0.148286E+00  -0.160896E+00  -0.161724E+00  -0.150980E+00  -0.131417E+00
  -0.107713E+00  -0.853540E-01  -0.105217E+00  -0.111626E+00  -0.105217E+00
  -0.871059E-01  -0.604265E-01  -0.297213E-01  -0.798857E-04   0.237976E-01
   0.384193E-01   0.420482E-01   0.348898E-01   0.189158E-01  -0.260773E-02
  -0.257696E-01  -0.467048E-01  -0.622053E-01  -0.701653E-01  -0.698157E-01
  -0.617463E-01  -0.477380E-01  -0.304441E-01  -0.129639E-01   0.164263E-02
   0.108477E-01   0.130912E-01   0.808803E-02  -0.306394E-02  -0.180283E-01
  -0.336395E-01  -0.465322E-01  -0.538852E-01  -0.541215E-01  -0.473912E-01
  -0.356903E-01  -0.225390E-01  -0.122481E-01  -0.891596E-02  -0.153819E-01
  -0.324025E-01  -0.582807E-01  -0.890812E-01  -0.119421E+00  -0.143671E+00
  -0.157286E+00  -0.157932E+00  -0.146114E+00  -0.125116E+00  -0.100263E+00
  -0.776630E-01  -0.111775E+00  -0.118845E+00  -0.111775E+00  -0.917330E-01
  -0.619987E-01  -0.273674E-01   0.671683E-02   0.351108E-01   0.538261E-01
   0.606322E-01   0.553161E-01   0.395830E-01   0.166471E-01  -0.938461E-02
  -0.342131E-01  -0.540159E-01  -0.659888E-01  -0.687012E-01  -0.622369E-01
  -0.481193E-01  -0.290361E-01  -0.839910E-02   0.102142E-01   0.236655E-01
   0.298197E-01   0.279672E-01   0.190056E-01   0.531329E-02  -0.970082E-02
  -0.223140E-01  -0.293426E-01  -0.289455E-01  -0.211774E-01  -0.812640E-02
   0.644115E-02   0.178908E-01   0.218204E-01   0.151959E-01  -0.276697E-02
  -0.302226E-01  -0.629508E-01  -0.952254E-01  -0.121111E+00  -0.135877E+00
  -0.137176E+00  -0.125673E+00  -0.104948E+00  -0.806756E-01  -0.592763E-01
  -0.872340E-01  -0.942731E-01  -0.872340E-01  -0.672473E-01  -0.375046E-01
  -0.269788E-02   0.317899E-01   0.607868E-01   0.801599E-01   0.874260E-01
   0.820576E-01   0.654565E-01   0.406283E-01   0.116397E-01  -0.170416E-01
  -0.412199E-01  -0.575656E-01  -0.640629E-01  -0.602617E-01  -0.473074E-01
  -0.277405E-01  -0.508269E-02   0.167499E-01   0.341275E-01   0.443769E-01
   0.463123E-01   0.405068E-01   0.292129E-01   0.159114E-01   0.454597E-02
  -0.140781E-02   0.166450E-03   0.939869E-02   0.242516E-01   0.408730E-01
   0.544384E-01   0.603083E-01   0.552270E-01   0.382551E-01   0.111758E-01
  -0.217635E-01  -0.547472E-01  -0.817283E-01  -0.978820E-01  -0.100806E+00
  -0.911565E-01  -0.725281E-01  -0.506087E-01  -0.317983E-01  -0.364820E-01
  -0.427358E-01  -0.364820E-01  -0.187292E-01   0.766887E-02   0.384960E-01
   0.688749E-01   0.940573E-01   0.110163E+00   0.114751E+00   0.107131E+00
   0.884068E-01   0.612457E-01   0.294417E-01  -0.265413E-02  -0.307576E-01
  -0.512494E-01  -0.616770E-01  -0.610991E-01  -0.502220E-01  -0.312958E-01
  -0.776112E-02   0.163226E-01   0.369941E-01   0.511356E-01   0.570992E-01
   0.550707E-01   0.470596E-01   0.364780E-01   0.273648E-01   0.234072E-01
   0.269809E-01   0.384513E-01   0.559322E-01   0.756043E-01   0.925517E-01
   0.101940E+00   0.100253E+00   0.862671E-01   0.615045E-01   0.300017E-01
  -0.256375E-02  -0.302001E-01  -0.480513E-01  -0.535990E-01  -0.473004E-01
  -0.324827E-01  -0.145127E-01   0.552082E-03   0.298588E-01   0.250809E-01
   0.298588E-01   0.433835E-01   0.633611E-01   0.863877E-01   0.108498E+00
   0.125788E+00   0.135015E+00   0.134071E+00   0.122283E+00   0.100491E+00
   0.709280E-01   0.369117E-01   0.240309E-02  -0.285205E-01  -0.522186E-01
  -0.660028E-01  -0.685463E-01  -0.601187E-01  -0.425868E-01  -0.191501E-01
   0.618052E-02   0.292963E-01   0.467753E-01   0.565828E-01   0.585200E-01
   0.542935E-01   0.471477E-01   0.411090E-01   0.399904E-01   0.463851E-01
   0.609030E-01   0.818633E-01   0.105555E+00   0.127040E+00   0.141316E+00
   0.144574E+00   0.135209E+00   0.114319E+00   0.855434E-01   0.542429E-01
   0.262284E-01   0.634844E-02  -0.269421E-02  -0.987529E-03   0.865986E-02
   0.214878E-01   0.320514E-01   0.983853E-01   0.955873E-01   0.983853E-01
   0.106226E+00   0.117537E+00   0.129976E+00   0.140792E+00   0.147252E+00
   0.147053E+00   0.138672E+00   0.121606E+00   0.964903E-01   0.650645E-01
   0.300137E-01  -0.532178E-02  -0.373408E-01  -0.626476E-01  -0.785415E-01
  -0.834593E-01  -0.772894E-01  -0.614770E-01  -0.388611E-01  -0.132315E-01
   0.113442E-01   0.313115E-01   0.443717E-01   0.500012E-01   0.495974E-01
   0.461785E-01   0.436709E-01   0.459240E-01   0.556818E-01   0.737698E-01
   0.987229E-01   0.126979E+00   0.153622E+00   0.173518E+00   0.182560E+00
   0.178710E+00   0.162554E+00   0.137215E+00   0.107624E+00   0.793295E-01
   0.571521E-01   0.440319E-01   0.403747E-01   0.440686E-01   0.511591E-01
   0.569965E-01   0.156336E+00   0.155745E+00   0.156336E+00   0.157838E+00
   0.159476E+00   0.160087E+00   0.158294E+00   0.152706E+00   0.142137E+00
   0.125802E+00   0.103489E+00   0.756748E-01   0.435905E-01   0.919326E-02
  -0.249596E-01  -0.559515E-01  -0.808589E-01  -0.971803E-01  -0.103280E+00
  -0.987587E-01  -0.846457E-01  -0.633445E-01  -0.382840E-01  -0.133121E-01
   0.806474E-02   0.234366E-01   0.320544E-01   0.350414E-01   0.351640E-01
   0.361772E-01   0.418743E-01   0.550621E-01   0.767201E-01   0.105574E+00
   0.138223E+00   0.169818E+00   0.195139E+00   0.209827E+00   0.211427E+00
   0.200004E+00   0.178131E+00   0.150265E+00   0.121655E+00   0.970785E-01
   0.797321E-01   0.705696E-01   0.682542E-01   0.697235E-01   0.711945E-01
   0.194568E+00   0.196093E+00   0.194568E+00   0.189994E+00   0.182372E+00
   0.171694E+00   0.157931E+00   0.141035E+00   0.120953E+00   0.976771E-01
   0.713289E-01   0.422741E-01   0.112478E-01  -0.205455E-01  -0.514059E-01
  -0.792243E-01  -0.101706E+00  -0.116716E+00  -0.122698E+00  -0.119069E+00
  -0.106482E+00  -0.868725E-01  -0.632040E-01  -0.389539E-01  -0.174087E-01
  -0.929900E-03   0.962692E-02   0.151708E-01   0.182114E-01   0.222720E-01
   0.309943E-01   0.471441E-01   0.717677E-01   0.103734E+00   0.139802E+00
   0.175232E+00   0.204799E+00   0.223983E+00   0.230007E+00   0.222488E+00
   0.203495E+00   0.177029E+00   0.148035E+00   0.121229E+00   0.100037E+00
   0.859322E-01   0.783214E-01   0.749989E-01   0.730057E-01   0.209359E+00
   0.212609E+00   0.209359E+00   0.199840E+00   0.184713E+00   0.164953E+00
   0.141688E+00   0.116030E+00   0.889177E-01   0.610349E-01   0.328113E-01
   0.452053E-02  -0.235501E-01  -0.509038E-01  -0.766785E-01  -0.995945E-01
  -0.118052E+00  -0.130383E+00  -0.135223E+00  -0.131900E+00  -0.120753E+00
  -0.103244E+00  -0.818119E-01  -0.594475E-01  -0.390715E-01  -0.228501E-01
  -0.116265E-01  -0.463797E-02   0.373779E-03   0.664675E-02   0.175752E-01
   0.357702E-01   0.622454E-01   0.959494E-01   0.133795E+00   0.171203E+00
   0.203051E+00   0.224797E+00   0.233497E+00   0.228458E+00   0.211360E+00
   0.185812E+00   0.156471E+00   0.127957E+00   0.103851E+00   0.860317E-01
   0.745207E-01   0.678256E-01   0.636697E-01   0.202676E+00   0.207031E+00
   0.202676E+00   0.190009E+00   0.170152E+00   0.144777E+00   0.115839E+00
   0.852758E-01   0.547439E-01   0.254256E-01  -0.203255E-02  -0.274472E-01
  -0.509063E-01  -0.725112E-01  -0.921284E-01  -0.109229E+00  -0.122878E+00
  -0.131897E+00  -0.135168E+00  -0.132011E+00  -0.122506E+00  -0.107672E+00
  -0.893980E-01  -0.701162E-01  -0.522745E-01  -0.377242E-01  -0.271925E-01
  -0.199993E-01  -0.141284E-01  -0.667417E-02   0.541871E-02   0.244957E-01
   0.514338E-01   0.851959E-01   0.122839E+00   0.160007E+00   0.191798E+00
   0.213819E+00   0.223147E+00   0.218964E+00   0.202704E+00   0.177676E+00
   0.148269E+00   0.118952E+00   0.933392E-01   0.735466E-01   0.600010E-01
   0.517069E-01   0.468638E-01   0.180997E+00   0.185712E+00   0.180997E+00
   0.167325E+00   0.146046E+00   0.119167E+00   0.890437E-01   0.580219E-01
   0.281072E-01   0.719123E-03  -0.234159E-01  -0.442152E-01  -0.620485E-01
  -0.774557E-01  -0.908490E-01  -0.102286E+00  -0.111379E+00  -0.117385E+00
  -0.119438E+00  -0.116889E+00  -0.109622E+00  -0.982571E-01  -0.841468E-01
  -0.691392E-01  -0.551463E-01  -0.436218E-01  -0.350971E-01  -0.289207E-01
  -0.233070E-01  -0.157188E-01  -0.351590E-02   0.152834E-01   0.413266E-01
   0.735293E-01   0.109086E+00   0.143917E+00   0.173465E+00   0.193655E+00
   0.201777E+00   0.197074E+00   0.180882E+00   0.156296E+00   0.127445E+00
   0.985747E-01   0.731843E-01   0.534202E-01   0.398744E-01   0.318012E-01
   0.276522E-01   0.153116E+00   0.157450E+00   0.153117E+00   0.140582E+00
   0.121165E+00   0.968339E-01   0.698997E-01   0.426646E-01   0.170904E-01
  -0.545402E-02  -0.243151E-01  -0.395246E-01  -0.516273E-01  -0.614093E-01
  -0.695977E-01  -0.766116E-01  -0.824326E-01  -0.866342E-01  -0.885622E-01
  -0.876142E-01  -0.835302E-01  -0.765944E-01  -0.676723E-01  -0.580450E-01
  -0.490719E-01  -0.417665E-01  -0.364110E-01  -0.323384E-01  -0.279751E-01
  -0.211689E-01  -0.974432E-02   0.784644E-02   0.319503E-01   0.613858E-01
   0.934762E-01   0.124465E+00   0.150237E+00   0.167172E+00   0.172933E+00
   0.166976E+00   0.150659E+00   0.126919E+00   0.996117E-01   0.726731E-01
   0.493302E-01   0.315541E-01   0.198732E-01   0.135657E-01   0.111403E-01
   0.127634E+00   0.130957E+00   0.127634E+00   0.118038E+00   0.103235E+00
   0.848132E-01   0.646337E-01   0.445444E-01   0.261022E-01   0.103600E-01
  -0.224182E-02  -0.118571E-01  -0.190929E-01  -0.247802E-01  -0.297126E-01
  -0.344197E-01  -0.390372E-01  -0.433075E-01  -0.467122E-01  -0.486942E-01
  -0.488994E-01  -0.473554E-01  -0.445201E-01  -0.411674E-01  -0.381323E-01
  -0.359827E-01  -0.347225E-01  -0.336307E-01  -0.313140E-01  -0.259924E-01
  -0.159655E-01  -0.149498E-03   0.214634E-01   0.475637E-01   0.755938E-01
   0.102143E+00   0.123593E+00   0.136865E+00   0.140090E+00   0.133026E+00
   0.117110E+00   0.951401E-01   0.706587E-01   0.471947E-01   0.275633E-01
   0.133895E-01   0.496072E-02   0.141788E-02   0.120268E-02   0.110773E+00
   0.112659E+00   0.110773E+00   0.105339E+00   0.969979E-01   0.866997E-01
   0.755494E-01   0.646247E-01   0.547994E-01   0.466059E-01   0.401664E-01
   0.352101E-01   0.311748E-01   0.273730E-01   0.231799E-01   0.181987E-01
   0.123549E-01   0.589471E-02  -0.714845E-03  -0.695240E-02  -0.124233E-01
  -0.169927E-01  -0.208191E-01  -0.242666E-01  -0.277133E-01  -0.313101E-01
  -0.347734E-01  -0.372911E-01  -0.375997E-01  -0.342413E-01  -0.259539E-01
  -0.120989E-01   0.699458E-02   0.298801E-01   0.541088E-01   0.766106E-01
   0.942694E-01   0.104562E+00   0.106105E+00   0.989632E-01   0.846479E-01
   0.657824E-01   0.455310E-01   0.269266E-01   0.122658E-01   0.271850E-02
  -0.176560E-02  -0.225124E-02  -0.393707E-03   0.105085E+00   0.105349E+00
   0.105085E+00   0.104338E+00   0.103225E+00   0.101915E+00   0.100580E+00
   0.993457E-01   0.982385E-01   0.971507E-01   0.958297E-01   0.939050E-01
   0.909512E-01   0.865778E-01   0.805237E-01   0.727317E-01   0.633767E-01
   0.528355E-01   0.416013E-01   0.301652E-01   0.189022E-01   0.800126E-02
  -0.252927E-02  -0.127725E-01  -0.227506E-01  -0.322554E-01  -0.407237E-01
  -0.472143E-01  -0.505221E-01  -0.494243E-01  -0.430111E-01  -0.310191E-01
  -0.140697E-01   0.627049E-02   0.276517E-01   0.473140E-01   0.625980E-01
   0.714797E-01   0.729970E-01   0.674576E-01   0.563695E-01   0.421039E-01
   0.273701E-01   0.146324E-01   0.561066E-02   0.984431E-03   0.361926E-03
   0.250421E-02   0.572596E-02   0.109264E+00   0.107958E+00   0.109264E+00
   0.113039E+00   0.118869E+00   0.126116E+00   0.133987E+00   0.141616E+00
   0.148146E+00   0.152797E+00   0.154936E+00   0.154117E+00   0.150115E+00
   0.142942E+00   0.132835E+00   0.120227E+00   0.105684E+00   0.898246E-01
   0.732279E-01   0.563511E-01   0.394822E-01   0.227451E-01   0.616583E-02
  -0.102104E-01  -0.261788E-01  -0.412545E-01  -0.546183E-01  -0.651639E-01
  -0.716586E-01  -0.729965E-01  -0.684927E-01  -0.581444E-01  -0.427813E-01
  -0.240490E-01  -0.420299E-02   0.142581E-01   0.290472E-01   0.385296E-01
   0.420412E-01   0.400047E-01   0.338072E-01   0.254653E-01   0.171571E-01
   0.107348E-01   0.733702E-02   0.719084E-02   0.964304E-02   0.133977E-01
   0.168838E-01   0.118999E+00   0.116373E+00   0.118999E+00   0.126571E+00
   0.138203E+00   0.152543E+00   0.167935E+00   0.182615E+00   0.194914E+00
   0.203433E+00   0.207188E+00   0.205681E+00   0.198916E+00   0.187352E+00
   0.171792E+00   0.153244E+00   0.132755E+00   0.111260E+00   0.894607E-01
   0.677707E-01   0.463216E-01   0.250511E-01   0.384556E-02  -0.172883E-01
  -0.380669E-01  -0.578327E-01  -0.755519E-01  -0.899259E-01  -0.996055E-01
  -0.103469E+00  -0.100903E+00  -0.920226E-01  -0.777536E-01  -0.597589E-01
  -0.401964E-01  -0.213577E-01  -0.526021E-02   0.671323E-02   0.140437E-01
   0.171176E-01   0.170683E-01   0.154580E-01   0.138767E-01   0.135581E-01
   0.151054E-01   0.183895E-01   0.226347E-01   0.266585E-01   0.291884E-01
   0.128558E+00   0.124992E+00   0.128558E+00   0.138828E+00   0.154571E+00
   0.173899E+00   0.194497E+00   0.213900E+00   0.229787E+00   0.240248E+00
   0.243999E+00   0.240502E+00   0.229977E+00   0.213316E+00   0.191889E+00
   0.167299E+00   0.141113E+00   0.114623E+00   0.886833E-01   0.636471E-01
   0.394297E-01   0.156704E-01  -0.803506E-02  -0.318876E-01  -0.556842E-01
  -0.787151E-01  -0.997939E-01  -0.117422E+00  -0.130057E+00  -0.136436E+00
  -0.135866E+00  -0.128426E+00  -0.115017E+00  -0.972448E-01  -0.771567E-01
  -0.568837E-01  -0.382712E-01  -0.225808E-01  -0.103307E-01  -0.130826E-02
   0.525603E-02   0.104000E-01   0.151058E-01   0.200223E-01   0.253027E-01
   0.305918E-01   0.351546E-01   0.381015E-01   0.386376E-01   0.132603E+00
   0.128536E+00   0.132603E+00   0.144313E+00   0.162249E+00   0.184227E+00
   0.207542E+00   0.229287E+00   0.246696E+00   0.257486E+00   0.260131E+00
   0.254041E+00   0.239599E+00   0.218060E+00   0.191302E+00   0.161496E+00
   0.130728E+00   0.100667E+00   0.723352E-01   0.460284E-01   0.214033E-01
  -0.228706E-02  -0.258683E-01  -0.499058E-01  -0.744348E-01  -0.988258E-01
  -0.121822E+00  -0.141746E+00  -0.156819E+00  -0.165540E+00  -0.167009E+00
  -0.161136E+00  -0.148685E+00  -0.131132E+00  -0.110391E+00  -0.884622E-01
  -0.670868E-01  -0.475004E-01  -0.303207E-01  -0.155943E-01  -0.297271E-02
   0.804165E-02   0.178518E-01   0.265941E-01   0.340811E-01   0.398670E-01
   0.434056E-01   0.442466E-01   0.422018E-01   0.127764E+00   0.123630E+00
   0.127764E+00   0.139678E+00   0.157946E+00   0.180345E+00   0.204077E+00
   0.226072E+00   0.243347E+00   0.253380E+00   0.254451E+00   0.245882E+00
   0.228128E+00   0.202696E+00   0.171872E+00   0.138324E+00   0.104632E+00
   0.728494E-01   0.441935E-01   0.189198E-01  -0.358106E-02  -0.244925E-01
  -0.451558E-01  -0.666290E-01  -0.893284E-01  -0.112838E+00  -0.135933E+00
  -0.156808E+00  -0.173454E+00  -0.184083E+00  -0.187510E+00  -0.183389E+00
  -0.172262E+00  -0.155420E+00  -0.134618E+00  -0.111726E+00  -0.884113E-01
  -0.659196E-01  -0.449979E-01  -0.259630E-01  -0.886838E-02   0.629376E-02
   0.194280E-01   0.302614E-01   0.383807E-01   0.433634E-01   0.449541E-01
   0.432204E-01   0.386280E-01   0.113579E+00   0.109760E+00   0.113579E+00
   0.124607E+00   0.141585E+00   0.162502E+00   0.184753E+00   0.205375E+00
   0.221377E+00   0.230124E+00   0.229726E+00   0.219358E+00   0.199433E+00
   0.171566E+00   0.138324E+00   0.102778E+00   0.679571E-01   0.363068E-01
   0.927519E-02  -0.128756E-01  -0.309895E-01  -0.466878E-01  -0.618708E-01
  -0.781730E-01  -0.965033E-01  -0.116780E+00  -0.137922E+00  -0.158082E+00
  -0.175069E+00  -0.186828E+00  -0.191877E+00  -0.189585E+00  -0.180241E+00
  -0.164916E+00  -0.145185E+00  -0.122771E+00  -0.992499E-01  -0.758450E-01
  -0.533849E-01  -0.323828E-01  -0.131969E-01   0.380756E-02   0.181621E-01
   0.293051E-01   0.367005E-01   0.400223E-01   0.393409E-01   0.352349E-01
   0.287772E-01   0.925912E-01   0.894023E-01   0.925912E-01   0.101846E+00
   0.116227E+00   0.134161E+00   0.153486E+00   0.171586E+00   0.185641E+00
   0.193003E+00   0.191620E+00   0.180449E+00   0.159724E+00   0.131018E+00
   0.970283E-01   0.611245E-01   0.267318E-01  -0.331238E-02  -0.272813E-01
  -0.448340E-01  -0.569760E-01  -0.657137E-01  -0.734900E-01  -0.825406E-01
  -0.943307E-01  -0.109205E+00  -0.126332E+00  -0.143932E+00  -0.159727E+00
  -0.171475E+00  -0.177455E+00  -0.176792E+00  -0.169544E+00  -0.156575E+00
  -0.139262E+00  -0.119154E+00  -0.976716E-01  -0.759303E-01  -0.547194E-01
  -0.346030E-01  -0.160806E-01   0.275980E-03   0.137773E-01   0.236950E-01
   0.294462E-01   0.308236E-01   0.281874E-01   0.225385E-01   0.154244E-01
   0.696383E-01   0.673242E-01   0.696383E-01   0.764307E-01   0.872060E-01
   0.101014E+00   0.116348E+00   0.131131E+00   0.142865E+00   0.148964E+00
   0.147212E+00   0.136270E+00   0.116063E+00   0.879615E-01   0.546439E-01
   0.196578E-01  -0.132425E-01  -0.408347E-01  -0.610655E-01  -0.734269E-01
  -0.789783E-01  -0.800071E-01  -0.794181E-01  -0.800055E-01  -0.837927E-01
  -0.915980E-01  -0.102922E+00  -0.116165E+00  -0.129088E+00  -0.139391E+00
  -0.145240E+00  -0.145620E+00  -0.140439E+00  -0.130395E+00  -0.116683E+00
  -0.100634E+00  -0.834323E-01  -0.659561E-01  -0.487896E-01  -0.323562E-01
  -0.170972E-01  -0.360412E-02   0.736731E-02   0.150253E-01   0.187801E-01
   0.185135E-01   0.147804E-01   0.885366E-02   0.256798E-02   0.505265E-01
   0.492762E-01   0.505265E-01   0.543234E-01   0.607146E-01   0.695156E-01
   0.800361E-01   0.908947E-01   0.100036E+00   0.105000E+00   0.103406E+00
   0.935475E-01   0.749259E-01   0.485583E-01   0.169488E-01  -0.163081E-01
  -0.472161E-01  -0.721965E-01  -0.888359E-01  -0.963709E-01  -0.957864E-01
  -0.895052E-01  -0.807534E-01  -0.727713E-01  -0.680723E-01  -0.679345E-01
  -0.722359E-01  -0.796491E-01  -0.881126E-01  -0.954283E-01  -0.998140E-01
  -0.100268E+00  -0.966736E-01  -0.896476E-01  -0.802237E-01  -0.694883E-01
  -0.582967E-01  -0.471488E-01  -0.362445E-01  -0.256672E-01  -0.156033E-01
  -0.649102E-02   0.975309E-03   0.600762E-02   0.800730E-02   0.687421E-02
   0.322583E-02  -0.157003E-02  -0.559278E-02   0.404543E-01   0.404157E-01
   0.404543E-01   0.408362E-01   0.422208E-01   0.452921E-01   0.502984E-01
   0.566749E-01   0.629082E-01   0.667258E-01   0.655933E-01   0.573956E-01
   0.411101E-01   0.172672E-01  -0.119558E-01  -0.430648E-01  -0.719370E-01
  -0.947007E-01  -0.108580E+00  -0.112487E+00  -0.107200E+00  -0.951066E-01
  -0.795666E-01  -0.640901E-01  -0.515430E-01  -0.435837E-01  -0.404572E-01
  -0.411699E-01  -0.439575E-01  -0.468874E-01  -0.484126E-01  -0.477245E-01
  -0.448296E-01  -0.403652E-01  -0.352488E-01  -0.302999E-01  -0.259668E-01
  -0.222437E-01  -0.187886E-01  -0.151778E-01  -0.111873E-01  -0.697917E-02
  -0.311170E-02  -0.352544E-03   0.647394E-03  -0.292150E-03  -0.263130E-02
  -0.507225E-02  -0.577787E-02   0.425812E-01   0.438687E-01   0.425812E-01
   0.392195E-01   0.350960E-01   0.318292E-01   0.306896E-01   0.320207E-01
   0.349376E-01   0.374238E-01   0.368232E-01   0.305981E-01   0.171374E-01
  -0.362921E-02  -0.300005E-01  -0.587449E-01  -0.857615E-01  -0.106992E+00
  -0.119343E+00  -0.121361E+00  -0.113512E+00  -0.979674E-01  -0.780040E-01
  -0.571786E-01  -0.385126E-01  -0.239027E-01  -0.138938E-01  -0.783894E-02
  -0.435782E-02  -0.192602E-02   0.596285E-03   0.365130E-02   0.695952E-02
   0.975921E-02   0.111997E-01   0.107364E-01   0.838431E-02   0.474632E-02
   0.813710E-03  -0.237960E-02  -0.411758E-02  -0.424040E-02  -0.316726E-02
  -0.168680E-02  -0.582393E-03  -0.222364E-03  -0.265468E-03   0.398134E-03
   0.342242E-02   0.571050E-01   0.597942E-01   0.571050E-01   0.497771E-01
   0.397907E-01   0.297267E-01   0.219233E-01   0.176948E-01   0.168594E-01
   0.177301E-01   0.175851E-01   0.134855E-01   0.320146E-02  -0.140243E-01
  -0.371049E-01  -0.632433E-01  -0.885385E-01  -0.108897E+00  -0.120996E+00
  -0.123034E+00  -0.115078E+00  -0.989232E-01  -0.775429E-01  -0.542919E-01
  -0.321114E-01  -0.129472E-01   0.247395E-02   0.144878E-01   0.240486E-01
   0.321704E-01   0.394489E-01   0.458173E-01   0.505999E-01   0.528245E-01
   0.516657E-01   0.468539E-01   0.388985E-01   0.290439E-01   0.189710E-01
   0.103451E-01   0.436439E-02   0.146697E-02   0.129698E-02   0.294657E-02
   0.539219E-02   0.797560E-02   0.107583E-01   0.146140E-01   0.210056E-01
   0.810865E-01   0.851965E-01   0.810865E-01   0.697284E-01   0.537547E-01
   0.366950E-01   0.219560E-01   0.118488E-01   0.694744E-02   0.596771E-02
   0.619744E-02   0.434935E-02  -0.241585E-02  -0.155947E-01  -0.348305E-01
  -0.579286E-01  -0.813809E-01  -0.101241E+00  -0.114094E+00  -0.117846E+00
  -0.112130E+00  -0.982357E-01  -0.786297E-01  -0.562219E-01  -0.336271E-01
  -0.126291E-01   0.601300E-02   0.223990E-01   0.370596E-01   0.504449E-01
   0.625207E-01   0.726188E-01   0.795903E-01   0.822029E-01   0.796373E-01
   0.719010E-01   0.600063E-01   0.458381E-01   0.317397E-01   0.199447E-01
   0.120345E-01   0.859531E-02   0.918874E-02   0.126435E-01   0.175730E-01
   0.229459E-01   0.285132E-01   0.349403E-01   0.435848E-01   0.109080E+00
   0.114548E+00   0.109080E+00   0.938613E-01   0.721257E-01   0.482865E-01
   0.267637E-01   0.108399E-01   0.186279E-02  -0.991009E-03  -0.341382E-03
   0.257019E-03  -0.259603E-02  -0.111445E-01  -0.258395E-01  -0.452306E-01
  -0.663876E-01  -0.857042E-01  -0.998346E-01  -0.106489E+00  -0.104876E+00
  -0.956990E-01  -0.807571E-01  -0.623058E-01  -0.424104E-01  -0.224903E-01
  -0.318146E-02   0.154748E-01   0.336230E-01   0.511422E-01   0.673381E-01
   0.809083E-01   0.902111E-01   0.937533E-01   0.907346E-01   0.814534E-01
   0.674221E-01   0.511285E-01   0.354957E-01   0.231957E-01   0.160220E-01
   0.145154E-01   0.179597E-01   0.247500E-01   0.330145E-01   0.412918E-01
   0.490408E-01   0.568132E-01   0.660208E-01   0.134431E+00   0.141087E+00
   0.134431E+00   0.115827E+00   0.890188E-01   0.591770E-01   0.316092E-01
   0.104769E-01  -0.213472E-02  -0.656203E-02  -0.525578E-02  -0.193761E-02
  -0.479428E-03  -0.382724E-02  -0.132601E-01  -0.281622E-01  -0.463270E-01
  -0.646623E-01  -0.800562E-01  -0.901428E-01  -0.937575E-01  -0.909896E-01
  -0.828708E-01  -0.708541E-01  -0.562854E-01  -0.400582E-01  -0.225534E-01
  -0.386140E-02   0.158309E-01   0.358604E-01   0.548922E-01   0.710153E-01
   0.821330E-01   0.865412E-01   0.835078E-01   0.736539E-01   0.589869E-01
   0.425400E-01   0.277005E-01   0.174085E-01   0.134606E-01   0.161277E-01
   0.242056E-01   0.354858E-01   0.475059E-01   0.583483E-01   0.672379E-01
   0.747486E-01   0.825466E-01   0.150921E+00   0.158473E+00   0.150921E+00
   0.129759E+00   0.990993E-01   0.646775E-01   0.324812E-01   0.737745E-02
  -0.791695E-02  -0.132725E-01  -0.109127E-01  -0.461421E-02   0.140898E-02
   0.361632E-02  -0.444292E-04  -0.980537E-02  -0.242630E-01  -0.409632E-01
  -0.571687E-01  -0.705619E-01  -0.796883E-01  -0.840499E-01  -0.838857E-01
  -0.797762E-01  -0.722563E-01  -0.615978E-01  -0.478430E-01  -0.310636E-01
  -0.117244E-01   0.901949E-02   0.292497E-01   0.465180E-01   0.583595E-01
   0.629501E-01   0.597067E-01   0.496221E-01   0.351976E-01   0.199501E-01
   0.760601E-02   0.119680E-02   0.231383E-02   0.107452E-01   0.246093E-01
   0.409547E-01   0.566571E-01   0.693485E-01   0.781012E-01   0.836588E-01
   0.881376E-01   0.154352E+00   0.162388E+00   0.154352E+00   0.131800E+00
   0.990337E-01   0.620848E-01   0.273316E-01   0.866869E-04  -0.164839E-01
  -0.218622E-01  -0.180146E-01  -0.865493E-02   0.182803E-02   0.947323E-02
   0.115960E-01   0.719680E-02  -0.311311E-02  -0.175698E-01  -0.339048E-01
  -0.499604E-01  -0.640957E-01  -0.753053E-01  -0.830839E-01  -0.871589E-01
  -0.872519E-01  -0.829984E-01  -0.740792E-01  -0.605190E-01  -0.430208E-01
  -0.231747E-01  -0.340323E-02   0.134099E-01   0.245475E-01   0.281817E-01
   0.239744E-01   0.133471E-01  -0.702101E-03  -0.142300E-01  -0.232837E-01
  -0.248935E-01  -0.178437E-01  -0.299156E-02   0.169733E-01   0.382757E-01
   0.571073E-01   0.706861E-01   0.780205E-01   0.801511E-01   0.797951E-01
   0.143630E+00   0.151641E+00   0.143630E+00   0.121138E+00   0.884261E-01
   0.515027E-01   0.167706E-01  -0.103503E-01  -0.264993E-01  -0.309031E-01
  -0.252710E-01  -0.131361E-01   0.113866E-02   0.134091E-01   0.205852E-01
   0.210786E-01   0.148170E-01   0.290582E-02  -0.128916E-01  -0.306630E-01
  -0.486963E-01  -0.656024E-01  -0.802500E-01  -0.916180E-01  -0.987001E-01
  -0.100559E+00  -0.965545E-01  -0.866749E-01  -0.718407E-01  -0.540211E-01
  -0.360540E-01  -0.211454E-01  -0.121404E-01  -0.107536E-01  -0.169881E-01
  -0.289458E-01  -0.431347E-01  -0.552367E-01  -0.611615E-01  -0.581088E-01
  -0.453432E-01  -0.244480E-01   0.103565E-02   0.265082E-01   0.475150E-01
   0.609274E-01   0.657711E-01   0.634658E-01   0.574027E-01   0.121056E+00
   0.128477E+00   0.121056E+00   0.100226E+00   0.699636E-01   0.358851E-01
   0.400376E-02  -0.205474E-01  -0.345207E-01  -0.370644E-01  -0.296572E-01
  -0.155369E-01   0.118498E-02   0.164689E-01   0.271194E-01   0.312252E-01
   0.282269E-01   0.186820E-01   0.387055E-02  -0.145988E-01  -0.350605E-01
  -0.558999E-01  -0.755351E-01  -0.923708E-01  -0.104830E+00  -0.111529E+00
  -0.111593E+00  -0.105014E+00  -0.929203E-01  -0.776060E-01  -0.622342E-01
  -0.502225E-01  -0.444323E-01  -0.463718E-01  -0.556497E-01  -0.698745E-01
  -0.850841E-01  -0.966396E-01  -0.100378E+00  -0.937213E-01  -0.764392E-01
  -0.508236E-01  -0.212080E-01   0.707466E-02   0.290279E-01   0.412712E-01
   0.429130E-01   0.357757E-01   0.239029E-01   0.916913E-01   0.979603E-01
   0.916913E-01   0.741236E-01   0.486913E-01   0.202455E-01  -0.602022E-02
  -0.256733E-01  -0.359103E-01  -0.360006E-01  -0.272360E-01  -0.124491E-01
   0.473467E-02   0.206977E-01   0.324846E-01   0.381849E-01   0.370123E-01
   0.291451E-01   0.154452E-01  -0.281594E-02  -0.241384E-01  -0.468613E-01
  -0.691667E-01  -0.891050E-01  -0.104729E+00  -0.114372E+00  -0.117028E+00
  -0.112740E+00  -0.102831E+00  -0.898591E-01  -0.772218E-01  -0.684499E-01
  -0.663385E-01  -0.721398E-01  -0.850619E-01  -0.102256E+00  -0.119352E+00
  -0.131461E+00  -0.134396E+00  -0.125807E+00  -0.105912E+00  -0.775968E-01
  -0.458258E-01  -0.164834E-01   0.506052E-02   0.152936E-01   0.134541E-01
   0.172967E-02  -0.152990E-01   0.619539E-01   0.665690E-01   0.619539E-01
   0.490693E-01   0.305733E-01   0.102046E-01  -0.806441E-02  -0.208912E-01
  -0.262330E-01  -0.236754E-01  -0.143720E-01  -0.649906E-03   0.145791E-01
   0.284340E-01   0.385537E-01   0.433695E-01   0.421531E-01   0.348979E-01
   0.221352E-01   0.477732E-02  -0.159589E-01  -0.385565E-01  -0.611910E-01
  -0.817957E-01  -0.982655E-01  -0.108809E+00  -0.112389E+00  -0.109120E+00
  -0.100485E+00  -0.892257E-01  -0.788785E-01  -0.730046E-01  -0.742866E-01
  -0.837281E-01  -0.100198E+00  -0.120492E+00  -0.139954E+00  -0.153541E+00
  -0.157090E+00  -0.148450E+00  -0.128170E+00  -0.995323E-01  -0.678815E-01
  -0.393946E-01  -0.195942E-01  -0.119839E-01  -0.171654E-01  -0.326744E-01
  -0.535858E-01   0.377910E-01   0.403681E-01   0.377910E-01   0.306756E-01
   0.207135E-01   0.102496E-01   0.170807E-02  -0.297890E-02  -0.279137E-02
   0.220467E-02   0.109529E-01   0.217168E-01   0.324959E-01   0.414251E-01
   0.470555E-01   0.484736E-01   0.452737E-01   0.374486E-01   0.252821E-01
   0.930563E-02  -0.966335E-02  -0.304375E-01  -0.514094E-01  -0.706187E-01
  -0.859916E-01  -0.957422E-01  -0.988530E-01  -0.954947E-01  -0.872280E-01
  -0.768702E-01  -0.679898E-01  -0.641084E-01  -0.677879E-01  -0.798485E-01
  -0.989517E-01  -0.121713E+00  -0.143365E+00  -0.158856E+00  -0.164105E+00
  -0.157115E+00  -0.138609E+00  -0.112013E+00  -0.827455E-01  -0.569646E-01
  -0.400889E-01  -0.354612E-01  -0.435056E-01  -0.616040E-01  -0.847283E-01
   0.229504E-01   0.232641E-01   0.229504E-01   0.222368E-01   0.217263E-01
   0.221871E-01   0.242813E-01   0.283196E-01   0.341245E-01   0.410398E-01
   0.480802E-01   0.541634E-01   0.583466E-01   0.599887E-01   0.587952E-01
   0.547484E-01   0.479700E-01   0.385929E-01   0.267106E-01   0.124422E-01
  -0.390527E-02  -0.216430E-01  -0.395750E-01  -0.560318E-01  -0.691120E-01
  -0.771083E-01  -0.790181E-01  -0.749880E-01  -0.665300E-01  -0.563913E-01
  -0.480514E-01  -0.449301E-01  -0.494919E-01  -0.624874E-01  -0.825625E-01
  -0.106387E+00  -0.129318E+00  -0.146471E+00  -0.153932E+00  -0.149814E+00
  -0.134847E+00  -0.112329E+00  -0.874193E-01  -0.659280E-01  -0.529033E-01
  -0.513740E-01  -0.615783E-01  -0.808817E-01  -0.104411E+00   0.178490E-01
   0.158555E-01   0.178490E-01   0.236547E-01   0.327474E-01   0.442585E-01
   0.570145E-01   0.696298E-01   0.806644E-01   0.888304E-01   0.932057E-01
   0.933953E-01   0.895889E-01   0.824800E-01   0.730614E-01   0.623462E-01
   0.510995E-01   0.396692E-01   0.279780E-01   0.156893E-01   0.250101E-02
  -0.115337E-01  -0.257783E-01  -0.389818E-01  -0.494934E-01  -0.556917E-01
  -0.565204E-01  -0.519682E-01  -0.433245E-01  -0.330918E-01  -0.245263E-01
  -0.208891E-01  -0.245896E-01  -0.364537E-01  -0.553404E-01  -0.782468E-01
  -0.100920E+00  -0.118850E+00  -0.128393E+00  -0.127746E+00  -0.117490E+00
  -0.100534E+00  -0.814644E-01  -0.654308E-01  -0.568607E-01  -0.583306E-01
  -0.698908E-01  -0.890245E-01  -0.111255E+00   0.194056E-01   0.152440E-01
   0.194056E-01   0.313312E-01   0.494174E-01   0.712304E-01   0.938397E-01
   0.114234E+00   0.129765E+00   0.138541E+00   0.139712E+00   0.133565E+00
   0.121410E+00   0.105274E+00   0.874409E-01   0.699684E-01   0.542799E-01
   0.409417E-01   0.296867E-01   0.196757E-01   0.992246E-02  -0.247249E-03
  -0.108455E-01  -0.211024E-01  -0.296309E-01  -0.348450E-01  -0.355170E-01
  -0.313057E-01  -0.230799E-01  -0.129094E-01  -0.368984E-02   0.153002E-02
   0.346383E-03  -0.829479E-02  -0.236985E-01  -0.434655E-01  -0.640012E-01
  -0.813786E-01  -0.923375E-01  -0.951525E-01  -0.901280E-01  -0.795698E-01
  -0.672235E-01  -0.573166E-01  -0.534515E-01  -0.576429E-01  -0.697593E-01
  -0.875183E-01  -0.107041E+00   0.219340E-01   0.159083E-01   0.219340E-01
   0.391165E-01   0.649101E-01   0.955136E-01   0.126463E+00   0.153333E+00
   0.172426E+00   0.181342E+00   0.179318E+00   0.167273E+00   0.147541E+00
   0.123356E+00   0.981730E-01   0.749901E-01   0.558076E-01   0.413524E-01
   0.311249E-01   0.237465E-01   0.175099E-01   0.109794E-01   0.346993E-02
  -0.472959E-02  -0.124565E-01  -0.180714E-01  -0.200368E-01  -0.175049E-01
  -0.107318E-01  -0.118079E-02   0.873806E-02   0.162349E-01   0.188663E-01
   0.152151E-01   0.532547E-02  -0.924597E-02  -0.257946E-01  -0.411610E-01
  -0.525692E-01  -0.583777E-01  -0.585298E-01  -0.545707E-01  -0.492165E-01
  -0.455898E-01  -0.463299E-01  -0.528242E-01  -0.647761E-01  -0.802296E-01
  -0.960474E-01   0.188842E-01   0.114297E-01   0.188842E-01   0.400917E-01
   0.717735E-01   0.109066E+00   0.146318E+00   0.178012E+00   0.199656E+00
   0.208480E+00   0.203825E+00   0.187143E+00   0.161609E+00   0.131437E+00
   0.101021E+00   0.740948E-01   0.530840E-01   0.387802E-01   0.304060E-01
   0.260362E-01   0.232595E-01   0.199078E-01   0.146625E-01   0.738375E-02
  -0.919052E-03  -0.845622E-02  -0.132568E-01  -0.138228E-01  -0.965027E-02
  -0.146396E-02   0.890299E-02   0.189540E-01   0.261729E-01   0.286833E-01
   0.257341E-01   0.178727E-01   0.675426E-02  -0.535401E-02  -0.162310E-01
  -0.243282E-01  -0.291820E-01  -0.314925E-01  -0.328483E-01  -0.351805E-01
  -0.401103E-01  -0.483857E-01  -0.595756E-01  -0.721144E-01  -0.836848E-01
   0.494983E-02  -0.340880E-02   0.494982E-02   0.287014E-01   0.640962E-01
   0.105590E+00   0.146776E+00   0.181451E+00   0.204633E+00   0.213352E+00
   0.207059E+00   0.187597E+00   0.158732E+00   0.125348E+00   0.924650E-01
   0.642869E-01   0.434717E-01   0.307724E-01   0.251117E-01   0.240576E-01
   0.245739E-01   0.238552E-01   0.200444E-01   0.126593E-01   0.263473E-02
  -0.801527E-02  -0.168125E-01  -0.215347E-01  -0.208458E-01  -0.146710E-01
  -0.422458E-02   0.830453E-02   0.203116E-01   0.294175E-01   0.340143E-01
   0.335722E-01   0.286375E-01   0.205425E-01   0.109332E-01   0.126501E-02
  -0.758007E-02  -0.154454E-01  -0.227899E-01  -0.303681E-01  -0.388158E-01
  -0.482866E-01  -0.582621E-01  -0.676026E-01  -0.748252E-01  -0.220737E-01
  -0.307681E-01  -0.220737E-01   0.262054E-02   0.393836E-01   0.824132E-01
   0.125021E+00   0.160759E+00   0.184494E+00   0.193221E+00   0.186496E+00
   0.166376E+00   0.136922E+00   0.103330E+00   0.708952E-01   0.439983E-01
   0.253369E-01   0.155421E-01   0.132570E-01   0.156420E-01   0.191781E-01
   0.205758E-01   0.175755E-01   0.945531E-02  -0.286174E-02  -0.171109E-01
  -0.303079E-01  -0.395241E-01  -0.426163E-01  -0.387347E-01  -0.284935E-01
  -0.137837E-01   0.270335E-02   0.181012E-01   0.299748E-01   0.367602E-01
   0.379449E-01   0.339778E-01   0.259696E-01   0.152990E-01   0.325034E-02
  -0.921641E-02  -0.215186E-01  -0.333449E-01  -0.444609E-01  -0.545239E-01
  -0.629889E-01  -0.691520E-01  -0.723196E-01  -0.602542E-01  -0.687174E-01
  -0.602542E-01  -0.362150E-01  -0.419441E-03   0.414950E-01   0.830339E-01
   0.117945E+00   0.141263E+00   0.150111E+00   0.144117E+00   0.125364E+00
   0.978906E-01   0.668400E-01   0.374287E-01   0.139383E-01  -0.106009E-02
  -0.709760E-02  -0.573747E-02  -0.719982E-04   0.609396E-02   0.918248E-02
   0.669063E-02  -0.224350E-02  -0.166777E-01  -0.341301E-01  -0.511948E-01
  -0.643516E-01  -0.707737E-01  -0.689461E-01  -0.589617E-01  -0.424472E-01
  -0.221621E-01  -0.138977E-02   0.167236E-01   0.297254E-01   0.361997E-01
   0.358499E-01   0.293484E-01   0.180323E-01   0.355080E-02  -0.124414E-01
  -0.284833E-01  -0.433879E-01  -0.562334E-01  -0.663202E-01  -0.731455E-01
  -0.764260E-01  -0.761614E-01  -0.103666E+00  -0.111372E+00  -0.103666E+00
  -0.817630E-01  -0.491020E-01  -0.107654E-01   0.273810E-01   0.596766E-01
   0.816132E-01   0.905709E-01   0.862093E-01   0.704393E-01   0.469793E-01
   0.205790E-01  -0.393854E-02  -0.226245E-01  -0.331505E-01  -0.351994E-01
  -0.304195E-01  -0.219574E-01  -0.136741E-01  -0.922056E-02  -0.111813E-01
  -0.204757E-01  -0.361492E-01  -0.555938E-01  -0.751387E-01  -0.908678E-01
  -0.994729E-01  -0.989520E-01  -0.890014E-01  -0.710355E-01  -0.478502E-01
  -0.230309E-01  -0.252493E-03   0.173695E-01   0.277490E-01   0.300480E-01
   0.246388E-01   0.128640E-01  -0.331805E-02  -0.217079E-01  -0.401847E-01
  -0.569323E-01  -0.705685E-01  -0.802002E-01  -0.854345E-01  -0.863686E-01
  -0.835587E-01  -0.143726E+00  -0.150225E+00  -0.143726E+00  -0.125228E+00
  -0.975626E-01  -0.649298E-01  -0.322050E-01  -0.413033E-02   0.154733E-01
   0.243372E-01   0.221024E-01   0.103314E-01  -0.783662E-02  -0.283304E-01
  -0.469700E-01  -0.603091E-01  -0.663215E-01  -0.647864E-01  -0.572848E-01
  -0.468026E-01  -0.370231E-01  -0.314627E-01  -0.326429E-01  -0.414840E-01
  -0.570597E-01  -0.767669E-01  -0.968710E-01  -0.113301E+00  -0.122513E+00
  -0.122231E+00  -0.111902E+00  -0.927871E-01  -0.676763E-01  -0.403161E-01
  -0.146892E-01   0.569489E-02   0.183546E-01   0.221453E-01   0.172941E-01
   0.519488E-02  -0.119571E-01  -0.315954E-01  -0.511898E-01  -0.685695E-01
  -0.821367E-01  -0.909714E-01  -0.948467E-01  -0.941757E-01  -0.899037E-01
  -0.171384E+00  -0.176330E+00  -0.171384E+00  -0.157270E+00  -0.136043E+00
  -0.110776E+00  -0.850892E-01  -0.625697E-01  -0.461901E-01  -0.378105E-01
  -0.378593E-01  -0.452642E-01  -0.576619E-01  -0.718649E-01  -0.845068E-01
  -0.927419E-01  -0.948539E-01  -0.906354E-01  -0.814430E-01  -0.699027E-01
  -0.593152E-01  -0.528898E-01  -0.529746E-01  -0.604637E-01  -0.745204E-01
  -0.926899E-01  -0.111381E+00  -0.126608E+00  -0.134834E+00  -0.133716E+00
  -0.122594E+00  -0.102627E+00  -0.765483E-01  -0.481198E-01  -0.214058E-01
  -0.398599E-04   0.133726E-01   0.176074E-01   0.128881E-01   0.690155E-03
  -0.166427E-01  -0.363685E-01  -0.558050E-01  -0.727009E-01  -0.854782E-01
  -0.933395E-01  -0.962582E-01  -0.948771E-01  -0.903451E-01  -0.179567E+00
  -0.182736E+00  -0.179567E+00  -0.170468E+00  -0.156613E+00  -0.139808E+00
  -0.122256E+00  -0.106255E+00  -0.938414E-01  -0.864460E-01  -0.846097E-01
  -0.878447E-01  -0.946837E-01  -0.102939E+00  -0.110142E+00  -0.114079E+00
  -0.113313E+00  -0.107560E+00  -0.978230E-01  -0.862148E-01  -0.755085E-01
  -0.684912E-01  -0.672745E-01  -0.727249E-01  -0.841612E-01  -0.994028E-01
  -0.115172E+00  -0.127765E+00  -0.133842E+00  -0.131156E+00  -0.119048E+00
  -0.986063E-01  -0.724558E-01  -0.442377E-01  -0.179014E-01   0.302744E-02
   0.160471E-01   0.200366E-01   0.153192E-01   0.345374E-02  -0.131699E-01
  -0.318238E-01  -0.499154E-01  -0.653590E-01  -0.767976E-01  -0.836731E-01
  -0.861657E-01  -0.850459E-01  -0.814768E-01  -0.165170E+00  -0.166477E+00
  -0.165170E+00  -0.161331E+00  -0.155223E+00  -0.147334E+00  -0.138408E+00
  -0.129417E+00  -0.121454E+00  -0.115525E+00  -0.112317E+00  -0.111965E+00
  -0.113939E+00  -0.117075E+00  -0.119804E+00  -0.120518E+00  -0.118007E+00
  -0.111842E+00  -0.102585E+00  -0.917610E-01  -0.815480E-01  -0.742694E-01
  -0.717875E-01  -0.749621E-01  -0.833201E-01  -0.950361E-01  -0.107248E+00
  -0.116646E+00  -0.120196E+00  -0.115835E+00  -0.102956E+00  -0.825799E-01
  -0.571742E-01  -0.301556E-01  -0.521348E-02   0.143969E-01   0.264305E-01
   0.299825E-01   0.255241E-01   0.146661E-01  -0.265760E-03  -0.167300E-01
  -0.324275E-01  -0.456339E-01  -0.553635E-01  -0.613688E-01  -0.640168E-01
  -0.640964E-01  -0.626103E-01  -0.130032E+00  -0.129530E+00  -0.130032E+00
  -0.131306E+00  -0.132735E+00  -0.133543E+00  -0.133076E+00  -0.131047E+00
  -0.127653E+00  -0.123523E+00  -0.119498E+00  -0.116327E+00  -0.114374E+00
  -0.113445E+00  -0.112798E+00  -0.111362E+00  -0.108095E+00  -0.102378E+00
  -0.943220E-01  -0.848617E-01  -0.756064E-01  -0.684484E-01  -0.650372E-01
  -0.662601E-01  -0.718796E-01  -0.804465E-01  -0.895299E-01  -0.962237E-01
  -0.978090E-01  -0.924060E-01  -0.794512E-01  -0.598763E-01  -0.359446E-01
  -0.107875E-01   0.122412E-01   0.302345E-01   0.412681E-01   0.446870E-01
   0.410999E-01   0.321089E-01   0.198684E-01   0.659427E-02  -0.585628E-02
  -0.162507E-01  -0.240606E-01  -0.293746E-01  -0.327037E-01  -0.347528E-01
  -0.362225E-01  -0.805908E-01  -0.784643E-01  -0.805908E-01  -0.864557E-01
  -0.946581E-01  -0.103294E+00  -0.110469E+00  -0.114784E+00  -0.115660E+00
  -0.113405E+00  -0.109020E+00  -0.103805E+00  -0.989187E-01  -0.950011E-01
  -0.920132E-01  -0.893179E-01  -0.859832E-01  -0.811986E-01  -0.746640E-01
  -0.668134E-01  -0.587871E-01  -0.521463E-01  -0.484046E-01  -0.485163E-01
  -0.524776E-01  -0.591742E-01  -0.665366E-01  -0.719775E-01  -0.730044E-01
  -0.678448E-01  -0.559162E-01  -0.380150E-01  -0.161729E-01   0.678057E-02
   0.278316E-01   0.444146E-01   0.549045E-01   0.588579E-01   0.569626E-01
   0.507353E-01   0.420693E-01   0.327626E-01   0.241498E-01   0.169153E-01
   0.111090E-01   0.632464E-02   0.196199E-02  -0.251905E-02  -0.742568E-02
  -0.263204E-01  -0.228662E-01  -0.263204E-01  -0.359379E-01  -0.496740E-01
  -0.647043E-01  -0.781265E-01  -0.876492E-01  -0.920801E-01  -0.914906E-01
  -0.870285E-01  -0.804562E-01  -0.735656E-01  -0.676539E-01  -0.632130E-01
  -0.599169E-01  -0.568895E-01  -0.531523E-01  -0.480909E-01  -0.417798E-01
  -0.350522E-01  -0.292833E-01  -0.259528E-01  -0.261210E-01  -0.299890E-01
  -0.366869E-01  -0.443715E-01  -0.506183E-01  -0.530075E-01  -0.497427E-01
  -0.401284E-01  -0.247749E-01  -0.547332E-02   0.152200E-01   0.345749E-01
   0.502913E-01   0.609572E-01   0.662514E-01   0.668560E-01   0.641278E-01
   0.596417E-01   0.547434E-01   0.502355E-01   0.462717E-01   0.424624E-01
   0.381370E-01   0.326617E-01   0.257073E-01   0.173878E-01   0.226148E-01
   0.270206E-01   0.226148E-01   0.103116E-01  -0.737548E-02  -0.269557E-01
  -0.448055E-01  -0.580056E-01  -0.649490E-01  -0.655682E-01  -0.611460E-01
  -0.537893E-01  -0.457409E-01  -0.387395E-01  -0.336131E-01  -0.302088E-01
  -0.276538E-01  -0.248405E-01  -0.209590E-01  -0.158962E-01  -0.103651E-01
  -0.571965E-02  -0.351425E-02  -0.494959E-02  -0.103851E-01  -0.190789E-01
  -0.292487E-01  -0.384461E-01  -0.441460E-01  -0.443816E-01  -0.382475E-01
  -0.261273E-01  -0.958771E-02   0.902549E-02   0.271679E-01   0.426878E-01
   0.542657E-01   0.615930E-01   0.652600E-01   0.664113E-01   0.662898E-01
   0.658136E-01   0.653132E-01   0.644926E-01   0.626111E-01   0.588096E-01
   0.524670E-01   0.434706E-01   0.323149E-01   0.578312E-01   0.627737E-01
   0.578312E-01   0.440190E-01   0.241297E-01   0.204480E-02  -0.182012E-01
  -0.333490E-01  -0.415904E-01  -0.428263E-01  -0.384614E-01  -0.308270E-01
  -0.224220E-01  -0.152030E-01  -0.101297E-01  -0.707854E-02  -0.512303E-02
  -0.306156E-02  -0.400845E-05   0.418478E-02   0.873358E-02   0.121563E-01
   0.127254E-01   0.907463E-02   0.736525E-03  -0.115610E-01  -0.259405E-01
  -0.397600E-01  -0.502317E-01  -0.550981E-01  -0.531731E-01  -0.445995E-01
  -0.307585E-01  -0.138688E-01   0.359835E-02   0.195143E-01   0.325319E-01
   0.422565E-01   0.491240E-01   0.540496E-01   0.579765E-01   0.614749E-01
   0.645161E-01   0.664843E-01   0.664084E-01   0.633281E-01   0.566676E-01
   0.464953E-01   0.335863E-01   0.746465E-01   0.797199E-01   0.746465E-01
   0.604765E-01   0.400962E-01   0.175079E-01  -0.314586E-02  -0.185466E-01
  -0.268955E-01  -0.281670E-01  -0.238786E-01  -0.164744E-01  -0.852550E-02
  -0.199499E-02   0.222117E-02   0.435795E-02   0.546011E-02   0.680573E-02
   0.927948E-02   0.129106E-01   0.167315E-01   0.190073E-01   0.177657E-01
   0.114604E-01  -0.442839E-03  -0.171445E-01  -0.365624E-01  -0.557486E-01
  -0.715585E-01  -0.813814E-01  -0.837293E-01  -0.785251E-01  -0.670214E-01
  -0.513941E-01  -0.341413E-01  -0.174698E-01  -0.284335E-02   0.919498E-02
   0.189024E-01   0.269872E-01   0.341644E-01   0.407715E-01   0.465669E-01
   0.507696E-01   0.523140E-01   0.502274E-01   0.439985E-01   0.338144E-01
   0.205894E-01   0.729592E-01   0.778143E-01   0.729592E-01   0.594213E-01
   0.400180E-01   0.186369E-01  -0.736255E-03  -0.149690E-01  -0.224549E-01
  -0.233356E-01  -0.192362E-01  -0.126199E-01  -0.597618E-02  -0.109512E-02
   0.135862E-02   0.185810E-02   0.163485E-02   0.205184E-02   0.394772E-02
   0.717617E-02   0.104978E-01   0.118679E-01   0.903572E-02   0.272179E-03
  -0.150004E-01  -0.358731E-01  -0.600202E-01  -0.841610E-01  -0.104787E+00
  -0.118951E+00  -0.124901E+00  -0.122395E+00  -0.112620E+00  -0.977762E-01
  -0.804506E-01  -0.629804E-01  -0.469814E-01  -0.331579E-01  -0.214136E-01
  -0.111942E-01  -0.192082E-02   0.663776E-02   0.141772E-01   0.199053E-01
   0.227950E-01   0.219461E-01   0.169247E-01   0.796635E-02  -0.402593E-02
   0.569121E-01   0.612976E-01   0.569121E-01   0.447169E-01   0.273382E-01
   0.837163E-02  -0.855175E-02  -0.206679E-01  -0.266984E-01  -0.270205E-01
  -0.233623E-01  -0.181387E-01  -0.136463E-01  -0.113729E-01  -0.116294E-01
  -0.136069E-01  -0.158232E-01  -0.167986E-01  -0.157328E-01  -0.129515E-01
  -0.996973E-02  -0.913962E-02  -0.129810E-01  -0.233957E-01  -0.410029E-01
  -0.648009E-01  -0.922616E-01  -0.119837E+00  -0.143742E+00  -0.160788E+00
  -0.169053E+00  -0.168205E+00  -0.159425E+00  -0.144967E+00  -0.127514E+00
  -0.109522E+00  -0.927337E-01  -0.779772E-01  -0.652679E-01  -0.541393E-01
  -0.440633E-01  -0.348079E-01  -0.266166E-01  -0.201643E-01  -0.163250E-01
  -0.158492E-01  -0.190737E-01  -0.257671E-01  -0.351630E-01   0.335189E-01
   0.373095E-01   0.335189E-01   0.230167E-01   0.816828E-02  -0.782308E-02
  -0.217912E-01  -0.314394E-01  -0.358876E-01  -0.357802E-01  -0.329414E-01
  -0.296977E-01  -0.280933E-01  -0.292474E-01  -0.330543E-01  -0.383155E-01
  -0.432519E-01  -0.462244E-01  -0.464239E-01  -0.443003E-01  -0.415818E-01
  -0.408650E-01  -0.448883E-01  -0.557022E-01  -0.739849E-01  -0.987069E-01
  -0.127249E+00  -0.155945E+00  -0.180896E+00  -0.198830E+00  -0.207783E+00
  -0.207422E+00  -0.198951E+00  -0.184661E+00  -0.167277E+00  -0.149297E+00
  -0.132510E+00  -0.117792E+00  -0.105207E+00  -0.943249E-01  -0.846162E-01
  -0.757907E-01  -0.679608E-01  -0.616023E-01  -0.573525E-01  -0.557417E-01
  -0.569712E-01  -0.608234E-01  -0.667352E-01   0.107112E-01   0.139190E-01
   0.107112E-01   0.186153E-02  -0.105375E-01  -0.236892E-01  -0.349043E-01
  -0.423582E-01  -0.455643E-01  -0.454227E-01  -0.438375E-01  -0.430343E-01
  -0.447989E-01  -0.498837E-01  -0.577727E-01  -0.668794E-01  -0.751152E-01
  -0.806438E-01  -0.825797E-01  -0.814012E-01  -0.789373E-01  -0.779189E-01
  -0.812179E-01  -0.909975E-01  -0.108022E+00  -0.131333E+00  -0.158379E+00
  -0.185575E+00  -0.209120E+00  -0.225851E+00  -0.233903E+00  -0.233009E+00
  -0.224394E+00  -0.210316E+00  -0.193431E+00  -0.176147E+00  -0.160177E+00
  -0.146355E+00  -0.134741E+00  -0.124922E+00  -0.116378E+00  -0.108772E+00
  -0.102086E+00  -0.965771E-01  -0.925980E-01  -0.903948E-01  -0.899667E-01
  -0.910601E-01  -0.932971E-01  -0.461799E-02  -0.185286E-02  -0.461799E-02
  -0.122202E-01  -0.227950E-01  -0.338842E-01  -0.431917E-01  -0.492773E-01
  -0.519694E-01  -0.523655E-01  -0.524237E-01  -0.542782E-01  -0.594993E-01
  -0.685401E-01  -0.805490E-01  -0.936151E-01  -0.105371E+00  -0.113768E+00
  -0.117778E+00  -0.117796E+00  -0.115612E+00  -0.113956E+00  -0.115724E+00
  -0.123146E+00  -0.137100E+00  -0.156805E+00  -0.179956E+00  -0.203265E+00
  -0.223251E+00  -0.237045E+00  -0.243003E+00  -0.240967E+00  -0.232134E+00
  -0.218617E+00  -0.202840E+00  -0.186961E+00  -0.172477E+00  -0.160094E+00
  -0.149847E+00  -0.141376E+00  -0.134245E+00  -0.128164E+00  -0.123065E+00
  -0.119025E+00  -0.116106E+00  -0.114211E+00  -0.113040E+00  -0.112187E+00
  -0.111350E+00  -0.805773E-02  -0.549523E-02  -0.805773E-02  -0.151007E-01
  -0.248971E-01  -0.351906E-01  -0.439158E-01  -0.498530E-01  -0.530042E-01
  -0.545681E-01  -0.565190E-01  -0.609243E-01  -0.692209E-01  -0.816828E-01
  -0.972574E-01  -0.113828E+00  -0.128827E+00  -0.140011E+00  -0.146164E+00
  -0.147492E+00  -0.145613E+00  -0.143106E+00  -0.142785E+00  -0.146883E+00
  -0.156416E+00  -0.170877E+00  -0.188365E+00  -0.206086E+00  -0.221069E+00
  -0.230894E+00  -0.234222E+00  -0.231001E+00  -0.222317E+00  -0.209989E+00
  -0.196031E+00  -0.182175E+00  -0.169576E+00  -0.158749E+00  -0.149719E+00
  -0.142274E+00  -0.136203E+00  -0.131425E+00  -0.127968E+00  -0.125825E+00
  -0.124795E+00  -0.124386E+00  -0.123875E+00  -0.122537E+00  -0.119956E+00
   0.169559E-02   0.435195E-02   0.169559E-02  -0.563564E-02  -0.159323E-01
  -0.269603E-01  -0.366730E-01  -0.438590E-01  -0.485138E-01  -0.518151E-01
  -0.557071E-01  -0.622245E-01  -0.727745E-01  -0.876055E-01  -0.105636E+00
  -0.124704E+00  -0.142156E+00  -0.155612E+00  -0.163649E+00  -0.166215E+00
  -0.164633E+00  -0.161210E+00  -0.158566E+00  -0.158884E+00  -0.163317E+00
  -0.171702E+00  -0.182661E+00  -0.194035E+00  -0.203500E+00  -0.209183E+00
  -0.210080E+00  -0.206203E+00  -0.198421E+00  -0.188099E+00  -0.176668E+00
  -0.165281E+00  -0.154646E+00  -0.145060E+00  -0.136598E+00  -0.129327E+00
  -0.123447E+00  -0.119294E+00  -0.117176E+00  -0.117139E+00  -0.118768E+00
  -0.121136E+00  -0.122974E+00  -0.123031E+00  -0.120539E+00   0.230589E-01
   0.261103E-01   0.230589E-01   0.145807E-01   0.249492E-02  -0.107964E-01
  -0.230416E-01  -0.328140E-01  -0.399133E-01  -0.453691E-01  -0.510469E-01
  -0.589835E-01  -0.706645E-01  -0.864724E-01  -0.105480E+00  -0.125650E+00
  -0.144386E+00  -0.159248E+00  -0.168629E+00  -0.172177E+00  -0.170845E+00
  -0.166575E+00  -0.161705E+00  -0.158315E+00  -0.157681E+00  -0.160014E+00
  -0.164519E+00  -0.169747E+00  -0.174086E+00  -0.176236E+00  -0.175515E+00
  -0.171932E+00  -0.166023E+00  -0.158560E+00  -0.150252E+00  -0.141558E+00
  -0.132677E+00  -0.123700E+00  -0.114831E+00  -0.106563E+00  -0.997048E-01
  -0.952150E-01  -0.938766E-01  -0.959310E-01  -0.100819E+00  -0.107159E+00
  -0.113015E+00  -0.116423E+00  -0.116015E+00   0.524087E-01   0.561087E-01
   0.524087E-01   0.420621E-01   0.271099E-01   0.102889E-01  -0.574811E-02
  -0.191642E-01  -0.293987E-01  -0.372222E-01  -0.443795E-01  -0.529388E-01
  -0.645572E-01  -0.798897E-01  -0.983224E-01  -0.118103E+00  -0.136820E+00
  -0.152066E+00  -0.162094E+00  -0.166253E+00  -0.165096E+00  -0.160144E+00
  -0.153406E+00  -0.146811E+00  -0.141733E+00  -0.138745E+00  -0.137639E+00
  -0.137675E+00  -0.137944E+00  -0.137690E+00  -0.136500E+00  -0.134303E+00
  -0.131210E+00  -0.127307E+00  -0.122496E+00  -0.116488E+00  -0.108962E+00
  -0.998334E-01  -0.895193E-01  -0.790667E-01  -0.700494E-01  -0.642191E-01
  -0.629928E-01  -0.669328E-01  -0.754079E-01  -0.865814E-01  -0.977817E-01
  -0.106184E+00  -0.109620E+00   0.851888E-01   0.896993E-01   0.851888E-01
   0.725150E-01   0.540165E-01   0.328788E-01   0.122880E-01  -0.537741E-02
  -0.190860E-01  -0.292763E-01  -0.375450E-01  -0.460117E-01  -0.565664E-01
  -0.702286E-01  -0.868065E-01  -0.104942E+00  -0.122505E+00  -0.137203E+00
  -0.147203E+00  -0.151587E+00  -0.150519E+00  -0.145100E+00  -0.136991E+00
  -0.127947E+00  -0.119407E+00  -0.112262E+00  -0.106835E+00  -0.103035E+00
  -0.100583E+00  -0.991966E-01  -0.986594E-01  -0.987570E-01  -0.991307E-01
  -0.991505E-01  -0.979059E-01  -0.943728E-01  -0.877388E-01  -0.777905E-01
  -0.652174E-01  -0.516909E-01  -0.396291E-01  -0.316650E-01  -0.299380E-01
  -0.354138E-01  -0.474528E-01  -0.637971E-01  -0.810282E-01  -0.954020E-01
  -0.103841E+00   0.116917E+00   0.122280E+00   0.116917E+00   0.101801E+00
   0.795945E-01   0.539700E-01   0.286923E-01   0.672396E-02  -0.103989E-01
  -0.227615E-01  -0.318062E-01  -0.397122E-01  -0.486224E-01  -0.599495E-01
  -0.739584E-01  -0.897232E-01  -0.105441E+00  -0.118977E+00  -0.128465E+00
  -0.132773E+00  -0.131727E+00  -0.126049E+00  -0.117078E+00  -0.106393E+00
  -0.954645E-01  -0.854375E-01  -0.770734E-01  -0.708172E-01  -0.669053E-01
  -0.654283E-01  -0.662981E-01  -0.691301E-01  -0.731099E-01  -0.769441E-01
  -0.789839E-01  -0.775504E-01  -0.714076E-01  -0.602556E-01  -0.450698E-01
  -0.281327E-01  -0.126807E-01  -0.220390E-02   0.441587E-03  -0.613381E-02
  -0.213307E-01  -0.425370E-01  -0.656553E-01  -0.860714E-01  -0.998128E-01
   0.143854E+00   0.149981E+00   0.143854E+00   0.126548E+00   0.101023E+00
   0.713974E-01   0.419608E-01   0.162050E-01  -0.387882E-02  -0.180600E-01
  -0.276449E-01  -0.348689E-01  -0.421029E-01  -0.511122E-01  -0.625710E-01
  -0.759435E-01  -0.897284E-01  -0.101953E+00  -0.110750E+00  -0.114836E+00
  -0.113777E+00  -0.107998E+00  -0.985773E-01  -0.869447E-01  -0.745778E-01
  -0.627988E-01  -0.526875E-01  -0.450818E-01  -0.405949E-01  -0.395823E-01
  -0.420314E-01  -0.474035E-01  -0.545102E-01  -0.615271E-01  -0.662206E-01
  -0.663965E-01  -0.604911E-01  -0.481469E-01  -0.305801E-01  -0.105778E-01
   0.794827E-02   0.207948E-01   0.244980E-01   0.172911E-01  -0.295723E-03
  -0.253956E-01  -0.533807E-01  -0.789324E-01  -0.973295E-01   0.163267E+00
   0.169955E+00   0.163267E+00   0.144356E+00   0.116401E+00   0.838475E-01
   0.513706E-01   0.228474E-01   0.596960E-03  -0.149250E-01  -0.249308E-01
  -0.316988E-01  -0.377637E-01  -0.451402E-01  -0.547891E-01  -0.664475E-01
  -0.788257E-01  -0.900694E-01  -0.983208E-01  -0.102208E+00  -0.101136E+00
  -0.953413E-01  -0.857368E-01  -0.736500E-01  -0.605544E-01  -0.478717E-01
  -0.368686E-01  -0.286174E-01  -0.239572E-01  -0.234034E-01  -0.269880E-01
  -0.340759E-01  -0.432468E-01  -0.523444E-01  -0.587672E-01  -0.599929E-01
  -0.542435E-01  -0.411146E-01  -0.219643E-01   0.107565E-03   0.207610E-01
   0.353299E-01   0.399435E-01   0.325647E-01   0.136447E-01  -0.138210E-01
  -0.448924E-01  -0.738124E-01  -0.953753E-01   0.173426E+00   0.180387E+00
   0.173426E+00   0.153734E+00   0.124597E+00   0.906146E-01   0.566458E-01
   0.267436E-01   0.337244E-02  -0.129171E-01  -0.233030E-01  -0.300882E-01
  -0.358794E-01  -0.427931E-01  -0.519012E-01  -0.630409E-01  -0.749963E-01
  -0.859518E-01  -0.940512E-01  -0.978917E-01  -0.968274E-01  -0.910340E-01
  -0.813716E-01  -0.691344E-01  -0.557903E-01  -0.427864E-01  -0.314426E-01
  -0.229013E-01  -0.180755E-01  -0.175400E-01  -0.213576E-01  -0.288844E-01
  -0.386482E-01  -0.484046E-01  -0.554410E-01  -0.571229E-01  -0.515813E-01
  -0.383624E-01  -0.188295E-01   0.385475E-02   0.252396E-01   0.405185E-01
   0.456765E-01   0.385559E-01   0.195327E-01  -0.841160E-02  -0.402879E-01
  -0.702350E-01  -0.929067E-01   0.173502E+00   0.180410E+00   0.173502E+00
   0.153961E+00   0.125051E+00   0.913365E-01   0.576259E-01   0.279133E-01
   0.460192E-02  -0.118111E-01  -0.225377E-01  -0.298857E-01  -0.364326E-01
  -0.442323E-01  -0.542699E-01  -0.662878E-01  -0.789853E-01  -0.904898E-01
  -0.989278E-01  -0.102922E+00  -0.101884E+00  -0.960652E-01  -0.863958E-01
  -0.742122E-01  -0.609834E-01  -0.481131E-01  -0.368425E-01  -0.282220E-01
  -0.230858E-01  -0.219708E-01  -0.249613E-01  -0.314997E-01  -0.402534E-01
  -0.491450E-01  -0.556201E-01  -0.571563E-01  -0.519203E-01  -0.394028E-01
  -0.208250E-01   0.855607E-03   0.214165E-01   0.362566E-01   0.415011E-01
   0.350356E-01   0.171729E-01  -0.926629E-02  -0.395199E-01  -0.679782E-01
  -0.895245E-01   0.163555E+00   0.170100E+00   0.163555E+00   0.145056E+00
   0.117725E+00   0.859083E-01   0.541485E-01   0.261592E-01   0.408768E-02
  -0.117626E-01  -0.227042E-01  -0.310347E-01  -0.392096E-01  -0.490691E-01
  -0.613291E-01  -0.754559E-01  -0.899172E-01  -0.102695E+00  -0.111883E+00
  -0.116182E+00  -0.115168E+00  -0.109298E+00  -0.996882E-01  -0.877927E-01
  -0.750892E-01  -0.628725E-01  -0.521796E-01  -0.438104E-01  -0.383700E-01
  -0.362560E-01  -0.375552E-01  -0.418753E-01  -0.481948E-01  -0.548372E-01
  -0.596571E-01  -0.604567E-01  -0.555632E-01  -0.444142E-01  -0.279605E-01
  -0.871416E-02   0.963852E-02   0.230180E-01   0.279490E-01   0.225115E-01
   0.696378E-02  -0.161687E-01  -0.426056E-01  -0.673148E-01  -0.857471E-01
   0.144680E+00   0.150615E+00   0.144680E+00   0.127930E+00   0.103254E+00
   0.746466E-01   0.462203E-01   0.212402E-01   0.144858E-02  -0.131542E-01
  -0.240354E-01  -0.334747E-01  -0.437408E-01  -0.563494E-01  -0.716135E-01
  -0.885905E-01  -0.105411E+00  -0.119852E+00  -0.129972E+00  -0.134603E+00
  -0.133581E+00  -0.127678E+00  -0.118299E+00  -0.107073E+00  -0.954915E-01
  -0.846776E-01  -0.753465E-01  -0.678990E-01  -0.625645E-01  -0.594929E-01
  -0.587326E-01  -0.601001E-01  -0.630091E-01  -0.663677E-01  -0.686443E-01
  -0.681476E-01  -0.634811E-01  -0.540510E-01  -0.404542E-01  -0.245840E-01
  -0.936034E-02   0.189676E-02   0.630710E-02   0.225483E-02  -0.100557E-01
  -0.285057E-01  -0.494973E-01  -0.688272E-01  -0.827672E-01   0.119195E+00
   0.124379E+00   0.119195E+00   0.104603E+00   0.832175E-01   0.586118E-01
   0.343868E-01   0.132736E-01  -0.346878E-02  -0.162029E-01  -0.265849E-01
  -0.368802E-01  -0.491439E-01  -0.645187E-01  -0.828525E-01  -0.102735E+00
  -0.121913E+00  -0.137947E+00  -0.148875E+00  -0.153712E+00  -0.152627E+00
  -0.146790E+00  -0.137963E+00  -0.127992E+00  -0.118372E+00  -0.109998E+00
  -0.103159E+00  -0.977271E-01  -0.934191E-01  -0.900245E-01  -0.874882E-01
  -0.858318E-01  -0.849646E-01  -0.844909E-01  -0.836315E-01  -0.813362E-01
  -0.765854E-01  -0.687972E-01  -0.581921E-01  -0.459625E-01  -0.341417E-01
  -0.251622E-01  -0.212057E-01  -0.235317E-01  -0.320034E-01  -0.449863E-01
  -0.596903E-01  -0.728852E-01  -0.817968E-01   0.907022E-01   0.951177E-01
   0.907022E-01   0.783210E-01   0.603229E-01   0.398745E-01   0.200781E-01
   0.314107E-02  -0.101563E-01  -0.205419E-01  -0.298696E-01  -0.404054E-01
  -0.540100E-01  -0.714726E-01  -0.921978E-01  -0.114329E+00  -0.135258E+00
  -0.152354E+00  -0.163676E+00  -0.168461E+00  -0.167258E+00  -0.161676E+00
  -0.153866E+00  -0.145902E+00  -0.139263E+00  -0.134567E+00  -0.131600E+00
  -0.129598E+00  -0.127657E+00  -0.125100E+00  -0.121684E+00  -0.117587E+00
  -0.113207E+00  -0.108875E+00  -0.104625E+00  -0.100123E+00  -0.948029E-01
  -0.881554E-01  -0.800635E-01  -0.710343E-01  -0.622133E-01  -0.551379E-01
  -0.512894E-01  -0.515829E-01  -0.559774E-01  -0.633622E-01  -0.717940E-01
  -0.790419E-01  -0.832847E-01   0.638009E-01   0.675580E-01   0.638009E-01
   0.533238E-01   0.382693E-01   0.214857E-01   0.568150E-02  -0.735747E-02
  -0.172449E-01  -0.250200E-01  -0.327193E-01  -0.426340E-01  -0.564897E-01
  -0.748085E-01  -0.966500E-01  -0.119811E+00  -0.141415E+00  -0.158709E+00
  -0.169818E+00  -0.174230E+00  -0.172881E+00  -0.167816E+00  -0.161559E+00
  -0.156392E+00  -0.153756E+00  -0.153957E+00  -0.156231E+00  -0.159123E+00
  -0.161035E+00  -0.160742E+00  -0.157730E+00  -0.152252E+00  -0.145127E+00
  -0.137367E+00  -0.129802E+00  -0.122826E+00  -0.116367E+00  -0.110054E+00
  -0.103521E+00  -0.966875E-01  -0.899163E-01  -0.839510E-01  -0.796623E-01
  -0.776897E-01  -0.781273E-01  -0.803895E-01  -0.833389E-01  -0.856588E-01
  -0.863585E-01   0.433563E-01   0.466684E-01   0.433563E-01   0.341775E-01
   0.211677E-01   0.700454E-02  -0.582292E-02  -0.157761E-01  -0.227152E-01
  -0.278922E-01  -0.334897E-01  -0.418547E-01  -0.546687E-01  -0.723212E-01
  -0.936840E-01  -0.116362E+00  -0.137341E+00  -0.153838E+00  -0.164090E+00
  -0.167834E+00  -0.166359E+00  -0.162091E+00  -0.157874E+00  -0.156150E+00
  -0.158294E+00  -0.164288E+00  -0.172819E+00  -0.181743E+00  -0.188751E+00
  -0.192036E+00  -0.190746E+00  -0.185121E+00  -0.176292E+00  -0.165847E+00
  -0.155324E+00  -0.145794E+00  -0.137676E+00  -0.130797E+00  -0.124647E+00
  -0.118714E+00  -0.112754E+00  -0.106898E+00  -0.101559E+00  -0.972105E-01
  -0.941243E-01  -0.922085E-01  -0.910256E-01  -0.900046E-01  -0.887744E-01
   0.333913E-01   0.365367E-01   0.333913E-01   0.247180E-01   0.125640E-01
  -0.384841E-03  -0.116477E-01  -0.197202E-01  -0.245264E-01  -0.274050E-01
  -0.306349E-01  -0.366493E-01  -0.471904E-01  -0.626744E-01  -0.819715E-01
  -0.102676E+00  -0.121787E+00  -0.136584E+00  -0.145444E+00  -0.148326E+00
  -0.146791E+00  -0.143553E+00  -0.141678E+00  -0.143705E+00  -0.150913E+00
  -0.162982E+00  -0.178100E+00  -0.193498E+00  -0.206215E+00  -0.213884E+00
  -0.215292E+00  -0.210588E+00  -0.201097E+00  -0.188839E+00  -0.175916E+00
  -0.163975E+00  -0.153880E+00  -0.145680E+00  -0.138828E+00  -0.132548E+00
  -0.126200E+00  -0.119510E+00  -0.112623E+00  -0.105965E+00  -0.100025E+00
  -0.951475E-01  -0.914499E-01  -0.888924E-01  -0.874715E-01   0.358775E-01
   0.391481E-01   0.358775E-01   0.268743E-01   0.143136E-01   0.106443E-02
  -0.101913E-01  -0.177707E-01  -0.214759E-01  -0.226020E-01  -0.234669E-01
  -0.266143E-01  -0.339459E-01  -0.460598E-01  -0.620077E-01  -0.795510E-01
  -0.958388E-01  -0.108296E+00  -0.115445E+00  -0.117403E+00  -0.115899E+00
  -0.113798E+00  -0.114273E+00  -0.119876E+00  -0.131779E+00  -0.149401E+00
  -0.170535E+00  -0.191913E+00  -0.210052E+00  -0.222113E+00  -0.226553E+00
  -0.223388E+00  -0.214029E+00  -0.200772E+00  -0.186121E+00  -0.172149E+00
  -0.160077E+00  -0.150165E+00  -0.141905E+00  -0.134403E+00  -0.126813E+00
  -0.118664E+00  -0.110003E+00  -0.101319E+00  -0.933398E-01  -0.867743E-01
  -0.821374E-01  -0.797029E-01  -0.795920E-01   0.498131E-01   0.534609E-01
   0.498131E-01   0.397558E-01   0.256829E-01   0.107854E-01  -0.188573E-02
  -0.102948E-01  -0.139660E-01  -0.140355E-01  -0.128036E-01  -0.129345E-01
  -0.165634E-01  -0.245934E-01  -0.364059E-01  -0.500733E-01  -0.630055E-01
  -0.728232E-01  -0.781799E-01  -0.792703E-01  -0.778600E-01  -0.768199E-01
  -0.792999E-01  -0.877884E-01  -0.103336E+00  -0.125175E+00  -0.150837E+00
  -0.176736E+00  -0.199046E+00  -0.214611E+00  -0.221641E+00  -0.220026E+00
  -0.211184E+00  -0.197550E+00  -0.181858E+00  -0.166445E+00  -0.152769E+00
  -0.141252E+00  -0.131451E+00  -0.122449E+00  -0.113338E+00  -0.103604E+00
  -0.933252E-01  -0.831288E-01  -0.739766E-01  -0.668638E-01  -0.625576E-01
  -0.614613E-01  -0.636309E-01   0.709705E-01   0.751596E-01   0.709705E-01
   0.593832E-01   0.430578E-01   0.255818E-01   0.104698E-01   0.214882E-03
  -0.432834E-02  -0.405447E-02  -0.119450E-02   0.147740E-02   0.156048E-02
  -0.222237E-02  -0.967247E-02  -0.192638E-01  -0.287344E-01  -0.359247E-01
  -0.395880E-01  -0.399109E-01  -0.385710E-01  -0.383063E-01  -0.421214E-01
  -0.523678E-01  -0.699759E-01  -0.940677E-01  -0.122066E+00  -0.150269E+00
  -0.174722E+00  -0.192137E+00  -0.200611E+00  -0.199955E+00  -0.191564E+00
  -0.177904E+00  -0.161792E+00  -0.145671E+00  -0.131106E+00  -0.118597E+00
  -0.107741E+00  -0.976373E-01  -0.873864E-01  -0.765130E-01  -0.651871E-01
  -0.541964E-01  -0.447077E-01  -0.379201E-01  -0.347385E-01  -0.355704E-01
  -0.402992E-01   0.925401E-01   0.973123E-01   0.925401E-01   0.792937E-01
   0.604913E-01   0.401101E-01   0.221291E-01   0.951310E-02   0.352474E-02
   0.355166E-02   0.747574E-02   0.124496E-01   0.158273E-01   0.159575E-01
   0.125999E-01   0.685156E-02   0.623753E-03  -0.414483E-02  -0.627614E-02
  -0.588092E-02  -0.445189E-02  -0.448544E-02  -0.874412E-02  -0.193849E-01
  -0.372195E-01  -0.613330E-01  -0.891795E-01  -0.117128E+00  -0.141304E+00
  -0.158486E+00  -0.166808E+00  -0.166085E+00  -0.157697E+00  -0.144086E+00
  -0.128040E+00  -0.111983E+00  -0.974600E-01  -0.849553E-01  -0.740495E-01
  -0.638315E-01  -0.534097E-01  -0.423495E-01  -0.309044E-01  -0.199857E-01
  -0.109038E-01  -0.498383E-02  -0.319024E-02  -0.587928E-02  -0.127457E-01
   0.106630E+00   0.111889E+00   0.106630E+00   0.919868E-01   0.710699E-01
   0.481509E-01   0.275741E-01   0.126939E-01   0.513372E-02   0.455886E-02
   0.899997E-02   0.156013E-01   0.215487E-01   0.248889E-01   0.249986E-01
   0.225799E-01   0.192103E-01   0.166173E-01   0.159248E-01   0.171266E-01
   0.189618E-01   0.192343E-01   0.154808E-01   0.577702E-02  -0.105690E-01
  -0.326540E-01  -0.580627E-01  -0.833784E-01  -0.104975E+00  -0.119863E+00
  -0.126355E+00  -0.124371E+00  -0.115317E+00  -0.101597E+00  -0.859198E-01
  -0.706038E-01  -0.570861E-01  -0.457480E-01  -0.360792E-01  -0.270951E-01
  -0.178528E-01  -0.789379E-02   0.252056E-02   0.124418E-01   0.205045E-01
   0.253329E-01   0.259450E-01   0.220287E-01   0.140114E-01   0.106292E+00
   0.111811E+00   0.106292E+00   0.908930E-01   0.687913E-01   0.443788E-01
   0.221727E-01   0.574567E-02  -0.303627E-02  -0.427597E-02   0.235252E-03
   0.772517E-02   0.153416E-01   0.209694E-01   0.237248E-01   0.240024E-01
   0.230919E-01   0.225169E-01   0.233309E-01   0.256081E-01   0.283009E-01
   0.295101E-01   0.270816E-01   0.193399E-01   0.572205E-02  -0.128910E-01
  -0.342545E-01  -0.552362E-01  -0.725536E-01  -0.835585E-01  -0.868479E-01
  -0.825342E-01  -0.721115E-01  -0.579763E-01  -0.427546E-01  -0.286370E-01
  -0.169095E-01  -0.779616E-02  -0.631837E-03   0.571785E-02   0.123384E-01
   0.198191E-01   0.280111E-01   0.360516E-01   0.426285E-01   0.463879E-01
   0.463474E-01   0.421866E-01   0.343315E-01   0.875365E-01   0.929795E-01
   0.875365E-01   0.723285E-01   0.504362E-01   0.261319E-01   0.383969E-02
  -0.128914E-01  -0.221275E-01  -0.238183E-01  -0.195530E-01  -0.119066E-01
  -0.359595E-02   0.329529E-02   0.779866E-02   0.101284E-01   0.113483E-01
   0.127761E-01   0.153412E-01   0.191164E-01   0.231821E-01   0.258680E-01
   0.252918E-01   0.200212E-01   0.964166E-02  -0.495623E-02  -0.216689E-01
  -0.376349E-01  -0.499232E-01  -0.562578E-01  -0.555701E-01  -0.482254E-01
  -0.358688E-01  -0.209465E-01  -0.604934E-02   0.672853E-02   0.162380E-01
   0.224195E-01   0.261255E-01   0.287014E-01   0.314671E-01   0.352620E-01
   0.401869E-01   0.456026E-01   0.503670E-01   0.532196E-01   0.531828E-01
   0.498560E-01   0.435186E-01   0.507177E-01   0.556806E-01   0.507177E-01
   0.368444E-01   0.168525E-01  -0.538344E-02  -0.258438E-01  -0.412900E-01
  -0.499305E-01  -0.516632E-01  -0.478556E-01  -0.407589E-01  -0.327549E-01
  -0.256678E-01  -0.203419E-01  -0.165919E-01  -0.135094E-01  -0.999694E-02
  -0.533509E-02   0.417311E-03   0.632735E-02   0.108317E-01   0.122412E-01
   0.934259E-02   0.189843E-02  -0.912182E-02  -0.216650E-01  -0.330478E-01
  -0.406155E-01  -0.424175E-01  -0.377072E-01  -0.271249E-01  -0.125168E-01
   0.355203E-02   0.184470E-01   0.300932E-01   0.374132E-01   0.404688E-01
   0.402881E-01   0.384533E-01   0.365834E-01   0.358689E-01   0.367848E-01
   0.390455E-01   0.417915E-01   0.439251E-01   0.444808E-01   0.429130E-01
   0.392217E-01   0.842022E-03   0.490038E-02   0.842027E-03  -0.104937E-01
  -0.268026E-01  -0.448961E-01  -0.614834E-01  -0.739369E-01  -0.808320E-01
  -0.821261E-01  -0.789508E-01  -0.731075E-01  -0.664369E-01  -0.602648E-01
  -0.550905E-01  -0.505966E-01  -0.459558E-01  -0.403116E-01  -0.332572E-01
  -0.251398E-01  -0.170802E-01  -0.106894E-01  -0.756863E-02  -0.875053E-02
  -0.142637E-01  -0.229683E-01  -0.327303E-01  -0.408985E-01  -0.449582E-01
  -0.431776E-01  -0.350682E-01  -0.215279E-01  -0.463174E-02   0.128716E-01
   0.282143E-01   0.392393E-01   0.448425E-01   0.451241E-01   0.412323E-01
   0.349663E-01   0.282652E-01   0.227283E-01   0.192916E-01   0.181238E-01
   0.187407E-01   0.202732E-01   0.217871E-01   0.225556E-01   0.222089E-01
  -0.533931E-01  -0.506349E-01  -0.533931E-01  -0.610702E-01  -0.720333E-01
  -0.840485E-01  -0.948573E-01  -0.102727E+00  -0.106815E+00  -0.107248E+00
  -0.104919E+00  -0.101067E+00  -0.968001E-01  -0.927237E-01  -0.887794E-01
  -0.843600E-01  -0.786428E-01  -0.710274E-01  -0.615160E-01  -0.508978E-01
  -0.406561E-01  -0.326094E-01  -0.283843E-01  -0.288795E-01  -0.338880E-01
  -0.420076E-01  -0.508839E-01  -0.577362E-01  -0.600302E-01  -0.561192E-01
  -0.456787E-01  -0.298191E-01  -0.108463E-01   0.826245E-02   0.245291E-01
   0.356175E-01   0.402913E-01   0.385889E-01   0.316937E-01   0.215611E-01
   0.104192E-01   0.278208E-03  -0.743381E-02  -0.120415E-01  -0.135920E-01
  -0.126707E-01  -0.101450E-01  -0.691850E-02  -0.375823E-02  -0.101627E+00
  -0.100490E+00  -0.101627E+00  -0.104733E+00  -0.108998E+00  -0.113363E+00
  -0.116852E+00  -0.118866E+00  -0.119327E+00  -0.118638E+00  -0.117457E+00
  -0.116375E+00  -0.115624E+00  -0.114898E+00  -0.113402E+00  -0.110096E+00
  -0.104082E+00  -0.950134E-01  -0.833658E-01  -0.704878E-01  -0.583668E-01
  -0.491632E-01  -0.446299E-01  -0.455789E-01  -0.515553E-01  -0.608254E-01
  -0.707026E-01  -0.781410E-01  -0.804493E-01  -0.759433E-01  -0.643697E-01
  -0.469937E-01  -0.263326E-01  -0.560552E-02   0.119567E-01   0.237743E-01
   0.283996E-01   0.257202E-01   0.168629E-01   0.385218E-02  -0.108706E-01
  -0.249421E-01  -0.364755E-01  -0.442958E-01  -0.479944E-01  -0.478355E-01
  -0.445712E-01  -0.392324E-01  -0.329435E-01  -0.134403E+00  -0.135101E+00
  -0.134403E+00  -0.132337E+00  -0.129012E+00  -0.124692E+00  -0.119856E+00
  -0.115203E+00  -0.111561E+00  -0.109688E+00  -0.110032E+00  -0.112500E+00
  -0.116349E+00  -0.120243E+00  -0.122517E+00  -0.121581E+00  -0.116386E+00
  -0.106801E+00  -0.937934E-01  -0.793237E-01  -0.659612E-01  -0.562909E-01
  -0.522609E-01  -0.546386E-01  -0.627283E-01  -0.744382E-01  -0.866958E-01
  -0.961189E-01  -0.997823E-01  -0.958911E-01  -0.842001E-01  -0.660797E-01
  -0.442217E-01  -0.220647E-01  -0.308289E-02   0.989426E-02   0.151822E-01
   0.124702E-01   0.275722E-02  -0.119564E-01  -0.291233E-01  -0.461369E-01
  -0.607497E-01  -0.713580E-01  -0.771299E-01  -0.779960E-01  -0.745393E-01
  -0.678318E-01  -0.592508E-01  -0.145578E+00  -0.148189E+00  -0.145578E+00
  -0.138114E+00  -0.126866E+00  -0.113473E+00  -0.999416E-01  -0.883463E-01
  -0.804894E-01  -0.775494E-01  -0.798007E-01  -0.864781E-01  -0.958463E-01
  -0.105495E+00  -0.112824E+00  -0.115619E+00  -0.112602E+00  -0.103796E+00
  -0.906107E-01  -0.755960E-01  -0.618974E-01  -0.525369E-01  -0.496809E-01
  -0.540805E-01  -0.648282E-01  -0.795006E-01  -0.946610E-01  -0.106609E+00
  -0.112194E+00  -0.109514E+00  -0.983184E-01  -0.800570E-01  -0.575510E-01
  -0.343976E-01  -0.142450E-01  -0.105800E-03   0.614742E-02   0.402158E-02
  -0.564105E-02  -0.209416E-01  -0.393483E-01  -0.581612E-01  -0.749268E-01
  -0.877451E-01  -0.954472E-01  -0.976512E-01  -0.947218E-01  -0.876606E-01
  -0.779440E-01  -0.133873E+00  -0.138331E+00  -0.133872E+00  -0.121196E+00
  -0.102292E+00  -0.801318E-01  -0.582007E-01  -0.399231E-01  -0.280755E-01
  -0.242839E-01  -0.287045E-01  -0.399654E-01  -0.554053E-01  -0.715849E-01
  -0.849831E-01  -0.927411E-01  -0.932918E-01  -0.867241E-01  -0.747866E-01
  -0.605107E-01  -0.475284E-01  -0.392336E-01  -0.379815E-01  -0.445159E-01
  -0.577633E-01  -0.750459E-01  -0.926624E-01  -0.106702E+00  -0.113895E+00
  -0.112312E+00  -0.101750E+00  -0.837391E-01  -0.611830E-01  -0.377444E-01
  -0.171175E-01  -0.235711E-02   0.460494E-02   0.318181E-02  -0.591409E-02
  -0.209328E-01  -0.394773E-01  -0.589279E-01  -0.768238E-01  -0.911555E-01
  -0.100553E+00  -0.104380E+00  -0.102750E+00  -0.964725E-01  -0.869375E-01
  -0.103131E+00  -0.109226E+00  -0.103131E+00  -0.858339E-01  -0.601377E-01
  -0.301928E-01  -0.799971E-03   0.234058E-01   0.387550E-01   0.431835E-01
   0.365903E-01   0.208343E-01  -0.644783E-03  -0.235195E-01  -0.434527E-01
  -0.569820E-01  -0.622234E-01  -0.592357E-01  -0.499598E-01  -0.377388E-01
  -0.265241E-01  -0.199470E-01  -0.204700E-01  -0.288138E-01  -0.437919E-01
  -0.625864E-01  -0.813915E-01  -0.962695E-01  -0.104013E+00  -0.102821E+00
  -0.926361E-01  -0.751024E-01  -0.531631E-01  -0.304286E-01  -0.104652E-01
   0.383331E-02   0.106725E-01   0.952665E-02   0.105962E-02  -0.131386E-01
  -0.309111E-01  -0.499011E-01  -0.678670E-01  -0.829149E-01  -0.936532E-01
  -0.992859E-01  -0.996620E-01  -0.952829E-01  -0.872556E-01  -0.612047E-01
  -0.685935E-01  -0.612047E-01  -0.402531E-01  -0.917641E-02   0.269527E-01
   0.622960E-01   0.912535E-01   0.109427E+00   0.114365E+00   0.105958E+00
   0.863887E-01   0.596551E-01   0.307413E-01   0.460867E-02  -0.147916E-01
  -0.252753E-01  -0.267897E-01  -0.213059E-01  -0.122691E-01  -0.373251E-02
   0.621920E-03  -0.165112E-02  -0.112076E-01  -0.267950E-01  -0.455834E-01
  -0.638525E-01  -0.778622E-01  -0.846933E-01  -0.828657E-01  -0.726050E-01
  -0.557203E-01  -0.351544E-01  -0.143378E-01   0.348940E-02   0.158326E-01
[truncated: 2,959,403 more chars]
