# Supplementary material for: Accurate structure models and absolute configuration determination using dynamical effects in continuous-rotation 3D electron diffraction data
Source: Nat Chem. 2023 Apr 20;15(6):848–55. doi: 10.1038/s41557-023-01186-1 (PMC10239730; doi:10.1038/s41557-023-01186-1)
Supplement: Source Data Fig. 2 — Files (in xplor format) containing the electrostatic potential maps, from which the histograms in Fig. 2a were calculated. [file 41557_2023_1186_MOESM15_ESM.zip › STW_HPM-1_dyn_asym.xplor]

    1
Xplorbatch_4_dyn_N_INV_OO3
     122       0     121     300       0     299      62       0      61
  0.1219E+02  0.2997E+02  0.6250E+01  0.9000E+02  0.1200E+03  0.9000E+02
ZYX
    0
   0.143086E-01   0.138206E-01   0.123884E-01   0.102045E-01   0.747754E-02
   0.443569E-02   0.134017E-02  -0.150602E-02  -0.376859E-02  -0.512006E-02
  -0.530171E-02  -0.419292E-02  -0.186256E-02   0.142216E-02   0.524368E-02
   0.913441E-02   0.127047E-01   0.157588E-01   0.183558E-01   0.207866E-01
   0.234604E-01   0.267274E-01   0.306909E-01   0.350734E-01   0.391955E-01
   0.420949E-01   0.427728E-01   0.405093E-01   0.351585E-01   0.273266E-01
   0.183592E-01   0.101122E-01   0.454298E-02   0.321723E-02   0.686113E-02
   0.150908E-01   0.264126E-01   0.385185E-01   0.488215E-01   0.551026E-01
   0.561019E-01   0.518910E-01   0.439125E-01   0.346597E-01   0.270640E-01
   0.237397E-01   0.262810E-01   0.347977E-01   0.478178E-01   0.625925E-01
   0.757326E-01   0.840190E-01   0.851823E-01   0.784553E-01   0.647600E-01
   0.464865E-01   0.269242E-01   0.949220E-02  -0.303667E-02  -0.913131E-02
  -0.878221E-02  -0.341562E-02   0.451464E-02   0.121390E-01   0.168280E-01
   0.167366E-01   0.111219E-01   0.390003E-03  -0.141062E-01  -0.304344E-01
  -0.465074E-01  -0.604606E-01  -0.709080E-01  -0.770491E-01  -0.786445E-01
  -0.759067E-01  -0.693633E-01  -0.597400E-01  -0.478858E-01  -0.347351E-01
  -0.212852E-01  -0.855846E-02   0.246880E-02   0.109718E-01   0.163958E-01
   0.185534E-01   0.176643E-01   0.143143E-01   0.933454E-02   0.362382E-02
  -0.204029E-02  -0.715354E-02  -0.115593E-01  -0.154269E-01  -0.191436E-01
  -0.231526E-01  -0.277865E-01  -0.331426E-01  -0.390328E-01  -0.450178E-01
  -0.505102E-01  -0.549110E-01  -0.577405E-01  -0.587263E-01  -0.578306E-01
  -0.552181E-01  -0.511830E-01  -0.460641E-01  -0.401761E-01  -0.337748E-01
  -0.270595E-01  -0.202025E-01  -0.133860E-01  -0.682681E-02  -0.777850E-03
   0.449655E-02   0.876068E-02   0.118481E-01   0.136880E-01   0.143086E-01
   0.138206E-01   0.123884E-01   0.148062E-01   0.144091E-01   0.132852E-01
   0.115542E-01   0.925823E-02   0.641803E-02   0.311647E-02  -0.426501E-03
  -0.382367E-02  -0.655717E-02  -0.808043E-02  -0.795878E-02  -0.600416E-02
  -0.235590E-02   0.252662E-02   0.796663E-02   0.132428E-01   0.177805E-01
   0.212999E-01   0.238672E-01   0.258275E-01   0.276331E-01   0.296235E-01
   0.318305E-01   0.338853E-01   0.350723E-01   0.345329E-01   0.315675E-01
   0.259479E-01   0.181338E-01   0.930951E-02   0.120161E-02  -0.429626E-02
  -0.560266E-02  -0.190230E-02   0.655993E-02   0.184445E-01   0.315743E-01
   0.434346E-01   0.517936E-01   0.552798E-01   0.537566E-01   0.483815E-01
   0.413214E-01   0.351868E-01   0.323323E-01   0.342044E-01   0.409162E-01
   0.511668E-01   0.625330E-01   0.720628E-01   0.770174E-01   0.755697E-01
   0.672790E-01   0.532211E-01   0.357435E-01   0.179127E-01   0.279805E-02
  -0.722750E-02  -0.110001E-01  -0.877618E-02  -0.210827E-02   0.656489E-02
   0.144966E-01   0.192324E-01   0.190931E-01   0.134457E-01   0.272906E-02
  -0.117385E-01  -0.280911E-01  -0.442942E-01  -0.584805E-01  -0.691868E-01
  -0.754704E-01  -0.769224E-01  -0.736129E-01  -0.660089E-01  -0.548939E-01
  -0.412992E-01  -0.264363E-01  -0.116175E-01   0.185421E-02   0.128211E-01
   0.204189E-01   0.242035E-01   0.242208E-01   0.209932E-01   0.154144E-01
   0.857258E-02   0.153765E-02  -0.483481E-02  -0.100378E-01  -0.139554E-01
  -0.168100E-01  -0.190360E-01  -0.211207E-01  -0.234574E-01  -0.262506E-01
  -0.294890E-01  -0.329832E-01  -0.364453E-01  -0.395758E-01  -0.421284E-01
  -0.439363E-01  -0.448979E-01  -0.449408E-01  -0.439852E-01  -0.419320E-01
  -0.386842E-01  -0.341964E-01  -0.285357E-01  -0.219252E-01  -0.147506E-01
  -0.751747E-02  -0.769176E-03   0.501434E-02   0.950425E-02   0.125703E-01
   0.142731E-01   0.148062E-01   0.144091E-01   0.132852E-01   0.144797E-01
   0.138206E-01   0.127187E-01   0.112269E-01   0.923088E-02   0.655836E-02
   0.313212E-02  -0.893533E-03  -0.506814E-02  -0.868703E-02  -0.109386E-01
  -0.111185E-01  -0.884492E-02  -0.420508E-02   0.222286E-02   0.948714E-02
   0.164922E-01   0.222748E-01   0.262414E-01   0.282930E-01   0.287941E-01
   0.283941E-01   0.277585E-01   0.272996E-01   0.269989E-01   0.263924E-01
   0.247316E-01   0.212813E-01   0.156600E-01   0.811049E-02  -0.401071E-03
  -0.831115E-02  -0.137960E-01  -0.152380E-01  -0.116932E-01  -0.321834E-02
   0.904811E-02   0.230950E-01   0.364958E-01   0.470008E-01   0.531032E-01
   0.544226E-01   0.517916E-01   0.470156E-01   0.423626E-01   0.399209E-01
   0.410011E-01   0.457458E-01   0.530599E-01   0.608833E-01   0.667330E-01
   0.683720E-01   0.644222E-01   0.547611E-01   0.405949E-01   0.241952E-01
   0.836735E-02  -0.420629E-02  -0.115823E-01  -0.129810E-01  -0.892484E-02
  -0.107373E-02   0.818531E-02   0.162795E-01   0.209882E-01   0.208565E-01
   0.154093E-01   0.514571E-02  -0.865054E-02  -0.242130E-01  -0.396245E-01
  -0.531068E-01  -0.632275E-01  -0.690124E-01  -0.699795E-01  -0.661241E-01
  -0.578800E-01  -0.460693E-01  -0.318403E-01  -0.165788E-01  -0.178375E-02
   0.110966E-01   0.208495E-01   0.266719E-01   0.282948E-01   0.260202E-01
   0.206550E-01   0.133498E-01   0.537381E-02  -0.211915E-02  -0.828311E-02
  -0.126866E-01  -0.153172E-01  -0.164937E-01  -0.167220E-01  -0.165389E-01
  -0.163901E-01  -0.165659E-01  -0.172019E-01  -0.183236E-01  -0.199049E-01
  -0.219096E-01  -0.242942E-01  -0.269755E-01  -0.297782E-01  -0.323963E-01
  -0.343942E-01  -0.352641E-01  -0.345328E-01  -0.318912E-01  -0.273055E-01
  -0.210704E-01  -0.137815E-01  -0.622431E-02   0.789156E-03   0.659365E-02
   0.108005E-01   0.133462E-01   0.144476E-01   0.144796E-01   0.138206E-01
   0.127187E-01   0.134804E-01   0.122864E-01   0.109815E-01   0.955212E-02
   0.773880E-02   0.520147E-02   0.173660E-02  -0.253247E-02  -0.706713E-02
  -0.109711E-01  -0.131905E-01  -0.128037E-01  -0.931384E-02  -0.285023E-02
   0.579394E-02   0.153099E-01   0.241745E-01   0.310204E-01   0.349681E-01
   0.358182E-01   0.340471E-01   0.306058E-01   0.265856E-01   0.228575E-01
   0.198006E-01   0.172116E-01   0.144270E-01   0.106236E-01   0.520081E-02
  -0.188176E-02  -0.992978E-02  -0.175750E-01  -0.230710E-01  -0.247497E-01
  -0.215078E-01  -0.131782E-01  -0.665920E-03   0.142042E-01   0.290997E-01
   0.417435E-01   0.504748E-01   0.546475E-01   0.547527E-01   0.522279E-01
   0.490056E-01   0.469277E-01   0.471951E-01   0.500074E-01   0.544960E-01
   0.589707E-01   0.614093E-01   0.600522E-01   0.539346E-01   0.432105E-01
   0.291775E-01   0.139997E-01   0.203316E-03  -0.991932E-02  -0.148426E-01
  -0.141464E-01  -0.858513E-02   0.114265E-03   0.965979E-02   0.176960E-01
   0.222763E-01   0.222042E-01   0.171849E-01   0.778495E-02  -0.476043E-02
  -0.188221E-01  -0.326623E-01  -0.446753E-01  -0.535556E-01  -0.583933E-01
  -0.587163E-01  -0.544999E-01  -0.461594E-01  -0.345254E-01  -0.207886E-01
  -0.639869E-02   0.709010E-02   0.182188E-01   0.258377E-01   0.292923E-01
   0.285328E-01   0.241169E-01   0.170939E-01   0.879525E-02   0.576822E-03
  -0.642506E-02  -0.114687E-01  -0.142771E-01  -0.149983E-01  -0.140804E-01
  -0.121096E-01  -0.966015E-02  -0.719803E-02  -0.505398E-02  -0.345429E-02
  -0.257795E-02  -0.260103E-02  -0.369808E-02  -0.599117E-02  -0.946345E-02
  -0.138733E-01  -0.187127E-01  -0.232415E-01  -0.266073E-01  -0.280275E-01
  -0.269870E-01  -0.233903E-01  -0.176192E-01  -0.104684E-01  -0.297125E-02
   0.383835E-02   0.916049E-02   0.125917E-01   0.141677E-01   0.142777E-01
   0.134804E-01   0.122864E-01   0.109815E-01   0.122830E-01   0.104499E-01
   0.884916E-02   0.739006E-02   0.567970E-02   0.324290E-02  -0.201852E-03
  -0.451009E-02  -0.901350E-02  -0.126066E-01  -0.140088E-01  -0.121327E-01
  -0.644924E-02   0.276811E-02   0.144056E-01   0.267063E-01   0.376581E-01
   0.454687E-01   0.489947E-01   0.479978E-01   0.431564E-01   0.358254E-01
   0.276205E-01   0.199510E-01   0.136432E-01   0.877046E-02   0.473795E-02
   0.593582E-03  -0.453662E-02  -0.110313E-01  -0.185132E-01  -0.258381E-01
  -0.313463E-01  -0.333120E-01  -0.304553E-01  -0.223651E-01  -0.969794E-02
   0.591380E-02   0.222271E-01   0.369266E-01   0.481849E-01   0.550840E-01
   0.577794E-01   0.573614E-01   0.554603E-01   0.537125E-01   0.532479E-01
   0.543486E-01   0.563771E-01   0.579925E-01   0.575870E-01   0.538133E-01
   0.460469E-01   0.346494E-01   0.209576E-01   0.700132E-02  -0.497067E-02
  -0.130268E-01  -0.160092E-01  -0.137954E-01  -0.730810E-02   0.171603E-02
   0.111260E-01   0.188156E-01   0.231316E-01   0.231425E-01   0.187310E-01
   0.105175E-01  -0.336266E-03  -0.123763E-01  -0.240967E-01  -0.341292E-01
  -0.413675E-01  -0.450385E-01  -0.447394E-01  -0.404610E-01  -0.326022E-01
  -0.219647E-01  -0.970689E-02   0.276112E-02   0.139484E-01   0.225010E-01
   0.274281E-01   0.282845E-01   0.252588E-01   0.191389E-01   0.111537E-01
   0.272598E-02  -0.480420E-02  -0.104193E-01  -0.135706E-01  -0.142030E-01
  -0.126673E-01  -0.955707E-02  -0.552974E-02  -0.116533E-02   0.309980E-02
   0.695993E-02   0.101731E-01   0.124850E-01   0.135911E-01   0.131656E-01
   0.109578E-01   0.692521E-02   0.134975E-02  -0.511530E-02  -0.115058E-01
  -0.167160E-01  -0.197416E-01  -0.199296E-01  -0.171619E-01  -0.119101E-01
  -0.513716E-02   0.193196E-02   0.810954E-02   0.125266E-01   0.148146E-01
   0.151348E-01   0.140497E-01   0.122830E-01   0.104499E-01   0.884914E-02
   0.115821E-01   0.922680E-02   0.740729E-02   0.593414E-02   0.428921E-02
   0.190032E-02  -0.153245E-02  -0.577689E-02  -0.997810E-02  -0.127897E-01
  -0.127084E-01  -0.852362E-02   0.250406E-03   0.130988E-01   0.284855E-01
   0.441163E-01   0.574283E-01   0.661800E-01   0.689791E-01   0.655997E-01
   0.569979E-01   0.450208E-01   0.318940E-01   0.196348E-01   0.956344E-02
   0.204859E-02  -0.344291E-02  -0.801849E-02  -0.128631E-01  -0.187328E-01
  -0.256011E-01  -0.325699E-01  -0.380770E-01  -0.403396E-01  -0.378973E-01
  -0.300912E-01  -0.173303E-01  -0.106168E-02   0.165496E-01   0.331388E-01
   0.467078E-01   0.560757E-01   0.610885E-01   0.625325E-01   0.617904E-01
   0.603487E-01   0.593117E-01   0.590662E-01   0.591960E-01   0.586644E-01
   0.562019E-01   0.507771E-01   0.420049E-01   0.303670E-01   0.171796E-01
   0.431759E-02  -0.622749E-02  -0.128287E-01  -0.146154E-01  -0.116728E-01
  -0.500704E-02   0.370270E-02   0.124893E-01   0.195138E-01   0.234121E-01
   0.234993E-01   0.198084E-01   0.129832E-01   0.408117E-02  -0.565173E-02
  -0.149769E-01  -0.228026E-01  -0.282644E-01  -0.307663E-01  -0.300069E-01
  -0.260077E-01  -0.191413E-01  -0.101429E-01  -0.741216E-04   0.977891E-02
   0.180798E-01   0.236636E-01   0.257604E-01   0.241631E-01   0.192901E-01
   0.121141E-01   0.396900E-02  -0.372242E-02  -0.973177E-02  -0.132476E-01
  -0.139838E-01  -0.121539E-01  -0.833277E-02  -0.325629E-02   0.237229E-02
   0.801203E-02   0.133178E-01   0.180836E-01   0.221346E-01   0.252257E-01
   0.270006E-01   0.270412E-01   0.249992E-01   0.207679E-01   0.146272E-01
   0.729908E-02  -0.128135E-03  -0.640294E-02  -0.103954E-01  -0.113840E-01
  -0.925714E-02  -0.456253E-02   0.161996E-02   0.795075E-02   0.131722E-01
   0.164190E-01   0.174042E-01   0.164275E-01   0.142049E-01   0.115820E-01
   0.922678E-02   0.740727E-02   0.121401E-01   0.960494E-02   0.781094E-02
   0.643813E-02   0.484783E-02   0.241105E-02  -0.112478E-02  -0.536416E-02
  -0.919830E-02  -0.109967E-01  -0.902436E-02  -0.197511E-02   0.105344E-01
   0.276691E-01   0.473870E-01   0.667830E-01   0.826930E-01   0.924045E-01
   0.942859E-01   0.881592E-01   0.753125E-01   0.581470E-01   0.395572E-01
   0.222180E-01   0.797573E-02  -0.249016E-02  -0.965190E-02  -0.147851E-01
  -0.194050E-01  -0.246666E-01  -0.309124E-01  -0.375047E-01  -0.429889E-01
  -0.455322E-01  -0.435013E-01  -0.360000E-01  -0.232033E-01  -0.638963E-02
   0.123387E-01   0.305593E-01   0.461081E-01   0.575645E-01   0.645073E-01
   0.674779E-01   0.676788E-01   0.665110E-01   0.650997E-01   0.639534E-01
   0.628553E-01   0.610111E-01   0.573944E-01   0.511751E-01   0.420915E-01
   0.306493E-01   0.180845E-01   0.610320E-02  -0.352538E-02  -0.940435E-02
  -0.108502E-01  -0.804970E-02  -0.199864E-02   0.574917E-02   0.134447E-01
   0.195172E-01   0.228663E-01   0.230125E-01   0.200930E-01   0.147341E-01
   0.785685E-02   0.478014E-03  -0.644480E-02  -0.121062E-01  -0.158918E-01
  -0.173905E-01  -0.164062E-01  -0.129872E-01  -0.746393E-02  -0.473265E-03
   0.706523E-02   0.140440E-01   0.193359E-01   0.220085E-01   0.215360E-01
   0.179462E-01   0.118540E-01   0.435938E-02  -0.317294E-02  -0.940051E-02
  -0.132815E-01  -0.142713E-01  -0.123874E-01  -0.813127E-02  -0.229999E-02
   0.424823E-02   0.108001E-01   0.169033E-01   0.223657E-01   0.271524E-01
   0.312343E-01   0.344542E-01   0.364748E-01   0.368371E-01   0.351175E-01
   0.311306E-01   0.251015E-01   0.177340E-01   0.101335E-01   0.358697E-02
  -0.743599E-03  -0.212739E-02  -0.474123E-03   0.362420E-02   0.904046E-02
   0.144112E-01   0.185001E-01   0.205164E-01   0.202912E-01   0.182566E-01
   0.152395E-01   0.121401E-01   0.960492E-02   0.781093E-02   0.146189E-01
   0.124264E-01   0.110263E-01   0.992996E-02   0.837977E-02   0.572933E-02
   0.183941E-02  -0.265476E-02  -0.632079E-02  -0.719530E-02  -0.329178E-02
   0.678088E-02   0.232687E-01   0.449672E-01   0.692769E-01   0.926389E-01
   0.111260E+00   0.121947E+00   0.122836E+00   0.113819E+00   0.965395E-01
   0.739800E-01   0.497260E-01   0.271247E-01   0.855732E-02  -0.498317E-02
  -0.139089E-01  -0.196661E-01  -0.241031E-01  -0.287758E-01  -0.343985E-01
  -0.405976E-01  -0.460323E-01  -0.488306E-01  -0.472017E-01  -0.400317E-01
  -0.272847E-01  -0.100910E-01   0.949491E-02   0.289900E-01   0.460785E-01
   0.591339E-01   0.675208E-01   0.716027E-01   0.724746E-01   0.715163E-01
   0.699176E-01   0.683188E-01   0.666733E-01   0.643594E-01   0.604919E-01
   0.543234E-01   0.455998E-01   0.347569E-01   0.228968E-01   0.115519E-01
   0.231278E-02  -0.357021E-02  -0.549489E-02  -0.364146E-02   0.109535E-02
   0.734568E-02   0.135986E-01   0.185348E-01   0.212735E-01   0.214821E-01
   0.193448E-01   0.154252E-01   0.104816E-01   0.529567E-02   0.554604E-03
  -0.320178E-02  -0.558505E-02  -0.634544E-02  -0.537255E-02  -0.272363E-02
   0.133029E-02   0.626927E-02   0.113362E-01   0.156212E-01   0.182193E-01
   0.184327E-01   0.159654E-01   0.110471E-01   0.444061E-02  -0.268618E-02
  -0.900030E-02  -0.132959E-01  -0.147608E-01  -0.131426E-01  -0.876878E-02
  -0.241886E-02   0.491014E-02   0.122692E-01   0.189725E-01   0.246995E-01
   0.294603E-01   0.334477E-01   0.368398E-01   0.396307E-01   0.415592E-01
   0.421658E-01   0.409659E-01   0.376756E-01   0.324095E-01   0.257687E-01
   0.187735E-01   0.126465E-01   0.850196E-02   0.703718E-02   0.832417E-02
   0.117740E-01   0.162934E-01   0.205909E-01   0.235397E-01   0.244845E-01
   0.233928E-01   0.208036E-01   0.175900E-01   0.146189E-01   0.124263E-01
   0.110263E-01   0.194272E-01   0.181961E-01   0.176102E-01   0.169733E-01
   0.154104E-01   0.122938E-01   0.765732E-02   0.244383E-02  -0.152868E-02
  -0.191844E-02   0.353696E-02   0.163191E-01   0.365294E-01   0.625822E-01
   0.913124E-01   0.118507E+00   0.139749E+00   0.151381E+00   0.151317E+00
   0.139520E+00   0.117990E+00   0.902704E-01   0.606147E-01   0.330140E-01
   0.103583E-01  -0.606423E-02  -0.166137E-01  -0.229039E-01  -0.271047E-01
  -0.311577E-01  -0.361340E-01  -0.419155E-01  -0.472748E-01  -0.503110E-01
  -0.490943E-01  -0.423178E-01  -0.297595E-01  -0.124230E-01   0.767431E-02
   0.279928E-01   0.460871E-01   0.601657E-01   0.694363E-01   0.741524E-01
   0.753694E-01   0.745043E-01   0.728469E-01   0.711738E-01   0.695754E-01
   0.675347E-01   0.642124E-01   0.588351E-01   0.510529E-01   0.411520E-01
   0.300580E-01   0.191332E-01   0.983679E-02   0.335393E-02   0.304267E-03
   0.610371E-03   0.355386E-02   0.798995E-02   0.126476E-01   0.164252E-01
   0.186030E-01   0.189276E-01   0.175690E-01   0.149857E-01   0.117586E-01
   0.844602E-02   0.549929E-02   0.324070E-02   0.188493E-02   0.156777E-02
   0.235163E-02   0.419522E-02   0.689976E-02   0.100639E-01   0.130852E-01
   0.152341E-01   0.158015E-01   0.142878E-01   0.105807E-01   0.505913E-02
  -0.142128E-02  -0.767618E-02  -0.124445E-01  -0.146808E-01  -0.138071E-01
  -0.984930E-02  -0.341701E-02   0.446868E-02   0.126486E-01   0.201175E-01
   0.262467E-01   0.308737E-01   0.342370E-01   0.367876E-01   0.389475E-01
   0.409030E-01   0.425077E-01   0.433311E-01   0.428356E-01   0.406202E-01
   0.366413E-01   0.313249E-01   0.255227E-01   0.203128E-01   0.167038E-01
   0.153374E-01   0.162865E-01   0.190231E-01   0.225712E-01   0.258013E-01
   0.277715E-01   0.280038E-01   0.266009E-01   0.241621E-01   0.215258E-01
   0.194272E-01   0.181961E-01   0.176102E-01   0.266161E-01   0.269558E-01
   0.275702E-01   0.275254E-01   0.258330E-01   0.219154E-01   0.160263E-01
   0.946660E-02   0.448292E-02   0.382690E-02   0.100580E-01   0.247647E-01
   0.479234E-01   0.775968E-01   0.110096E+00   0.140602E+00   0.164131E+00
   0.176597E+00   0.175718E+00   0.161523E+00   0.136329E+00   0.104182E+00
   0.699278E-01   0.381224E-01   0.120979E-01  -0.660927E-02  -0.183277E-01
  -0.248349E-01  -0.286002E-01  -0.319181E-01  -0.361851E-01  -0.415152E-01
  -0.467850E-01  -0.500695E-01  -0.493174E-01  -0.430522E-01  -0.308900E-01
  -0.137247E-01   0.645889E-02   0.270756E-01   0.455787E-01   0.600552E-01
   0.696115E-01   0.744513E-01   0.756478E-01   0.747005E-01   0.730245E-01
   0.715303E-01   0.704142E-01   0.692053E-01   0.670316E-01   0.630078E-01
   0.566086E-01   0.479122E-01   0.376413E-01   0.269981E-01   0.173559E-01
   0.990449E-02   0.536119E-02   0.382440E-02   0.480260E-02   0.739381E-02
   0.105492E-01   0.133365E-01   0.151304E-01   0.156869E-01   0.151046E-01
   0.137051E-01   0.118907E-01   0.100272E-01   0.838471E-02   0.713765E-02
   0.639869E-02   0.625302E-02   0.676192E-02   0.792591E-02   0.962237E-02
   0.115518E-01   0.132318E-01   0.140644E-01   0.134768E-01   0.111015E-01
   0.694247E-02   0.146503E-02  -0.443442E-02  -0.958939E-02  -0.128227E-01
  -0.132373E-01  -0.104550E-01  -0.472902E-02   0.310719E-02   0.118469E-01
   0.202141E-01   0.271768E-01   0.321769E-01   0.352112E-01   0.367433E-01
   0.374809E-01   0.380966E-01   0.389844E-01   0.401338E-01   0.411615E-01
   0.414847E-01   0.405746E-01   0.381969E-01   0.345537E-01   0.302699E-01
   0.262276E-01   0.232978E-01   0.220641E-01   0.226317E-01   0.245934E-01
   0.271664E-01   0.294565E-01   0.307599E-01   0.307939E-01   0.297729E-01
   0.282947E-01   0.270739E-01   0.266161E-01   0.269558E-01   0.275702E-01
   0.358426E-01   0.382452E-01   0.403316E-01   0.409162E-01   0.389074E-01
   0.338036E-01   0.261076E-01   0.175018E-01   0.106756E-01   0.879738E-02
   0.147315E-01   0.301933E-01   0.550759E-01   0.871586E-01   0.122319E+00
   0.155241E+00   0.180469E+00   0.193569E+00   0.192097E+00   0.176136E+00
   0.148258E+00   0.112911E+00   0.754029E-01   0.407283E-01   0.125506E-01
  -0.742216E-02  -0.195243E-01  -0.256953E-01  -0.286721E-01  -0.310553E-01
  -0.345176E-01  -0.393661E-01  -0.445603E-01  -0.481482E-01  -0.479685E-01
  -0.423957E-01  -0.309025E-01  -0.142843E-01   0.550837E-02   0.258624E-01
   0.441608E-01   0.584118E-01   0.676676E-01   0.721296E-01   0.729300E-01
   0.716794E-01   0.699298E-01   0.687190E-01   0.683225E-01   0.682721E-01
   0.676099E-01   0.652821E-01   0.605398E-01   0.532209E-01   0.438359E-01
   0.334435E-01   0.233681E-01   0.148566E-01   0.877699E-02   0.544613E-02
   0.461995E-02   0.563163E-02   0.761841E-02   0.975966E-02   0.114560E-01
   0.124091E-01   0.125999E-01   0.121954E-01   0.114345E-01   0.105364E-01
   0.966068E-02   0.891577E-02   0.839433E-02   0.820034E-02   0.844189E-02
   0.918248E-02   0.103685E-01   0.117688E-01   0.129650E-01   0.134190E-01
   0.126121E-01   0.102255E-01   0.630202E-02   0.133048E-02  -0.379275E-02
  -0.793211E-02  -0.997726E-02  -0.913376E-02  -0.515507E-02   0.155799E-02
   0.100279E-01   0.189291E-01   0.269133E-01   0.329393E-01   0.365118E-01
   0.377600E-01   0.373369E-01   0.361737E-01   0.351708E-01   0.349214E-01
   0.355561E-01   0.367509E-01   0.378887E-01   0.383153E-01   0.375963E-01
   0.356881E-01   0.329634E-01   0.300866E-01   0.277843E-01   0.265965E-01
   0.266977E-01   0.278547E-01   0.295353E-01   0.311290E-01   0.321939E-01
   0.326345E-01   0.327338E-01   0.330173E-01   0.339901E-01   0.358426E-01
   0.382452E-01   0.403316E-01   0.464053E-01   0.511563E-01   0.548127E-01
   0.559463E-01   0.533832E-01   0.467170E-01   0.367077E-01   0.254101E-01
   0.159330E-01   0.118344E-01   0.162689E-01   0.310929E-01   0.561716E-01
   0.891006E-01   0.125462E+00   0.159592E+00   0.185715E+00   0.199159E+00
   0.197374E+00   0.180482E+00   0.151226E+00   0.114317E+00   0.753556E-01
   0.396029E-01   0.109042E-01  -0.896588E-02  -0.203989E-01  -0.254968E-01
  -0.272250E-01  -0.284285E-01  -0.309907E-01  -0.353579E-01  -0.405379E-01
  -0.445396E-01  -0.450976E-01  -0.404506E-01  -0.299423E-01  -0.142747E-01
   0.464385E-02   0.241928E-01   0.417167E-01   0.551812E-01   0.636213E-01
   0.672664E-01   0.673292E-01   0.655412E-01   0.635906E-01   0.626302E-01
   0.629952E-01   0.641951E-01   0.651597E-01   0.646446E-01   0.616611E-01
   0.558024E-01   0.473743E-01   0.373111E-01   0.269166E-01   0.175232E-01
   0.101735E-01   0.541240E-02   0.323364E-02   0.317444E-02   0.450821E-02
   0.646414E-02   0.840631E-02   0.993013E-02   0.108687E-01   0.112333E-01
   0.111292E-01   0.106872E-01   0.100335E-01   0.929654E-02   0.863065E-02
   0.822466E-02   0.827532E-02   0.892169E-02   0.101614E-01   0.117857E-01
   0.133721E-01   0.143573E-01   0.141865E-01   0.125009E-01   0.930642E-02
   0.506104E-02   0.635865E-03  -0.285625E-02  -0.432978E-02  -0.302174E-02
   0.127356E-02   0.810533E-02   0.164414E-01   0.249054E-01   0.321135E-01
   0.370173E-01   0.391541E-01   0.387325E-01   0.365312E-01   0.336443E-01
   0.311527E-01   0.298223E-01   0.299179E-01   0.311842E-01   0.329882E-01
   0.345691E-01   0.353069E-01   0.349213E-01   0.335379E-01   0.316110E-01
   0.297376E-01   0.284392E-01   0.279941E-01   0.283809E-01   0.293507E-01
   0.305924E-01   0.319189E-01   0.333875E-01   0.352924E-01   0.380158E-01
   0.417814E-01   0.464054E-01   0.511564E-01   0.548127E-01   0.573452E-01
   0.644661E-01   0.695884E-01   0.710789E-01   0.677141E-01   0.591966E-01
   0.465286E-01   0.320920E-01   0.193498E-01   0.121828E-01   0.139909E-01
   0.267709E-01   0.504181E-01   0.824642E-01   0.118364E+00   0.152303E+00
   0.178368E+00   0.191792E+00   0.189992E+00   0.173119E+00   0.143989E+00
   0.107412E+00   0.690829E-01   0.343216E-01   0.697971E-02  -0.112264E-01
  -0.208066E-01  -0.240255E-01  -0.240296E-01  -0.238337E-01  -0.254515E-01
  -0.294004E-01  -0.346913E-01  -0.392734E-01  -0.407761E-01  -0.373126E-01
  -0.281070E-01  -0.137695E-01   0.384364E-02   0.221265E-01   0.384133E-01
   0.506563E-01   0.578959E-01   0.604031E-01   0.594724E-01   0.569489E-01
   0.546423E-01   0.538048E-01   0.548181E-01   0.571623E-01   0.596554E-01
   0.608700E-01   0.595931E-01   0.551924E-01   0.477914E-01   0.382204E-01
   0.277781E-01   0.178896E-01   0.976664E-02   0.416214E-02   0.127220E-02
   0.789310E-03   0.206574E-02   0.432197E-02   0.683442E-02   0.905723E-02
   0.106639E-01   0.115249E-01   0.116535E-01   0.111551E-01   0.101992E-01
   0.901446E-02   0.788870E-02   0.715061E-02   0.711613E-02   0.800228E-02
   0.983195E-02   0.123674E-01   0.151101E-01   0.173885E-01   0.185237E-01
   0.180363E-01   0.158304E-01   0.122931E-01   0.826109E-02   0.484990E-02
   0.317827E-02   0.406218E-02   0.776631E-02   0.138912E-01   0.214375E-01
   0.290383E-01   0.352989E-01   0.391500E-01   0.401130E-01   0.384035E-01
   0.348431E-01   0.306100E-01   0.269032E-01   0.246222E-01   0.241539E-01
   0.253217E-01   0.275031E-01   0.298658E-01   0.316416E-01   0.323485E-01
   0.318984E-01   0.305657E-01   0.288476E-01   0.272762E-01   0.262586E-01
   0.260020E-01   0.265426E-01   0.278518E-01   0.299588E-01   0.330180E-01
   0.372702E-01   0.428918E-01   0.497773E-01   0.573453E-01   0.644661E-01
   0.695885E-01   0.675893E-01   0.768198E-01   0.831083E-01   0.846821E-01
   0.803143E-01   0.698251E-01   0.544210E-01   0.367312E-01   0.204655E-01
   0.971943E-02   0.805878E-02   0.175970E-01   0.383096E-01   0.677897E-01
   0.101551E+00   0.133846E+00   0.158834E+00   0.171821E+00   0.170275E+00
   0.154369E+00   0.126896E+00   0.925889E-01   0.570214E-01   0.253541E-01
   0.125516E-02  -0.137488E-01  -0.203484E-01  -0.209661E-01  -0.188727E-01
  -0.171667E-01  -0.179005E-01  -0.215841E-01  -0.271784E-01  -0.325479E-01
  -0.352132E-01  -0.331706E-01  -0.255339E-01  -0.128234E-01   0.316670E-02
   0.198638E-01   0.346152E-01   0.453796E-01   0.512134E-01   0.524264E-01
   0.503801E-01   0.470093E-01   0.442207E-01   0.433465E-01   0.448065E-01
   0.480586E-01   0.518300E-01   0.545433E-01   0.547998E-01   0.517804E-01
   0.454578E-01   0.365785E-01   0.264407E-01   0.165506E-01   0.826042E-02
   0.248854E-02  -0.419394E-03  -0.673578E-03   0.110029E-02   0.406490E-02
   0.737400E-02   0.103245E-01   0.124364E-01   0.134675E-01   0.133870E-01
   0.123364E-01   0.105966E-01   0.856173E-02   0.670883E-02   0.554440E-02
   0.551998E-02   0.692335E-02   0.977248E-02   0.137508E-01   0.182196E-01
   0.223264E-01   0.251966E-01   0.261660E-01   0.249897E-01   0.219597E-01
   0.178831E-01   0.139127E-01   0.112632E-01   0.108872E-01   0.132025E-01
   0.179524E-01   0.242452E-01   0.307704E-01   0.361337E-01   0.392184E-01
   0.394720E-01   0.370358E-01   0.326844E-01   0.275945E-01   0.230157E-01
   0.199391E-01   0.188588E-01   0.196897E-01   0.218533E-01   0.244934E-01
   0.267478E-01   0.279888E-01   0.279660E-01   0.268205E-01   0.249871E-01
   0.230345E-01   0.215095E-01   0.208403E-01   0.213199E-01   0.231536E-01
   0.265232E-01   0.316096E-01   0.385357E-01   0.472265E-01   0.572317E-01
   0.675894E-01   0.768199E-01   0.831083E-01   0.761091E-01   0.869309E-01
   0.939260E-01   0.952748E-01   0.898044E-01   0.774563E-01   0.595848E-01
   0.389556E-01   0.193821E-01   0.502823E-02  -0.488087E-03   0.501289E-02
   0.216184E-01   0.470993E-01   0.772132E-01   0.106502E+00   0.129417E+00
   0.141508E+00   0.140397E+00   0.126277E+00   0.101823E+00   0.715281E-01
   0.406313E-01   0.139195E-01  -0.530419E-02  -0.158267E-01  -0.185721E-01
  -0.161059E-01  -0.117571E-01  -0.861289E-02  -0.866548E-02  -0.123352E-01
  -0.184784E-01  -0.248496E-01  -0.288606E-01  -0.284025E-01  -0.224924E-01
  -0.115667E-01   0.264731E-02   0.176247E-01   0.307430E-01   0.399790E-01
   0.444060E-01   0.443582E-01   0.412373E-01   0.370337E-01   0.337179E-01
   0.326797E-01   0.343719E-01   0.382447E-01   0.429690E-01   0.468653E-01
   0.484025E-01   0.466241E-01   0.413890E-01   0.333781E-01   0.238861E-01
   0.144749E-01   0.659508E-02   0.127568E-02  -0.104792E-02  -0.546222E-03
   0.212826E-02   0.604583E-02   0.102206E-01   0.137948E-01   0.161557E-01
   0.169853E-01   0.162562E-01   0.141995E-01   0.112595E-01   0.804171E-02
   0.524575E-02   0.357478E-02   0.361781E-02   0.571865E-02   0.986093E-02
   0.156079E-01   0.221320E-01   0.283482E-01   0.331370E-01   0.356089E-01
   0.353428E-01   0.325269E-01   0.279519E-01   0.228430E-01   0.185658E-01
   0.162793E-01   0.166297E-01   0.195734E-01   0.243815E-01   0.298302E-01
   0.345251E-01   0.372711E-01   0.373828E-01   0.348502E-01   0.303164E-01
   0.248779E-01   0.197712E-01   0.160390E-01   0.142706E-01   0.144863E-01
   0.161881E-01   0.185499E-01   0.206786E-01   0.218669E-01   0.217648E-01
   0.204331E-01   0.182823E-01   0.159357E-01   0.140748E-01   0.133180E-01
   0.141602E-01   0.169674E-01   0.219917E-01   0.293641E-01   0.390332E-01
   0.506494E-01   0.634356E-01   0.761092E-01   0.869310E-01   0.939260E-01
   0.820665E-01   0.937613E-01   0.100902E+00   0.101734E+00   0.952027E-01
   0.813726E-01   0.616750E-01   0.388803E-01   0.167348E-01  -0.703193E-03
  -0.990627E-02  -0.870629E-02   0.310225E-02   0.235615E-01   0.488392E-01
   0.739732E-01   0.939149E-01   0.104631E+00   0.103991E+00   0.922220E-01
   0.718040E-01   0.468398E-01   0.220509E-01   0.166179E-02  -0.115463E-01
  -0.167739E-01  -0.152125E-01  -0.954202E-02  -0.307380E-02   0.121533E-02
   0.149212E-02  -0.249465E-02  -0.944793E-02  -0.169954E-01  -0.224471E-01
  -0.236102E-01  -0.194273E-01  -0.102648E-01   0.221483E-02   0.155420E-01
   0.271353E-01   0.349968E-01   0.382115E-01   0.371189E-01   0.331281E-01
   0.282463E-01   0.244706E-01   0.232233E-01   0.249845E-01   0.292137E-01
   0.345632E-01   0.393038E-01   0.418298E-01   0.410997E-01   0.368960E-01
   0.298502E-01   0.212456E-01   0.126703E-01   0.562662E-02   0.119888E-02
  -0.143819E-03   0.141917E-02   0.517357E-02   0.100796E-01   0.150125E-01
   0.189768E-01   0.212580E-01   0.215006E-01   0.197224E-01   0.162827E-01
   0.118215E-01   0.717777E-02   0.328469E-02   0.104134E-02   0.116341E-02
   0.403191E-02   0.957169E-02   0.171987E-01   0.258686E-01   0.342384E-01
   0.409217E-01   0.447884E-01   0.452341E-01   0.423469E-01   0.369155E-01
   0.302648E-01   0.239490E-01   0.193782E-01   0.174741E-01   0.184489E-01
   0.217679E-01   0.263080E-01   0.306682E-01   0.335461E-01   0.340754E-01
   0.320336E-01   0.278654E-01   0.225236E-01   0.171808E-01   0.128986E-01
   0.103509E-01   0.967666E-02   0.104933E-01   0.120559E-01   0.135039E-01
   0.141173E-01   0.135103E-01   0.117154E-01   0.915234E-02   0.650764E-02
   0.457696E-02   0.411958E-02   0.575851E-02   0.993113E-02   0.168701E-01
   0.265817E-01   0.387972E-01   0.528943E-01   0.678199E-01   0.820666E-01
   0.937613E-01   0.100902E+00   0.849240E-01   0.966568E-01   0.103348E+00
   0.103430E+00   0.960354E-01   0.813488E-01   0.608020E-01   0.370286E-01
   0.135263E-01  -0.594214E-02  -0.180999E-01  -0.208913E-01  -0.140140E-01
   0.906934E-03   0.205806E-01   0.407140E-01   0.569399E-01   0.657907E-01
   0.654787E-01   0.562812E-01   0.404295E-01   0.215236E-01   0.362289E-02
  -0.975438E-02  -0.164632E-01  -0.161830E-01  -0.103802E-01  -0.180409E-02
   0.633332E-02   0.112630E-01   0.114017E-01   0.673502E-02  -0.125098E-02
  -0.100539E-01  -0.169034E-01  -0.195566E-01  -0.169153E-01  -0.930010E-02
   0.168047E-02   0.136135E-01   0.239659E-01   0.307698E-01   0.331171E-01
   0.313345E-01   0.268080E-01   0.215231E-01   0.174674E-01   0.160692E-01
   0.178269E-01   0.222223E-01   0.279220E-01   0.331941E-01   0.364111E-01
   0.364941E-01   0.331838E-01   0.270764E-01   0.194362E-01   0.118512E-01
   0.583461E-02   0.248015E-02   0.224753E-02   0.491550E-02   0.969005E-02
   0.154202E-01   0.208568E-01   0.248936E-01   0.267473E-01   0.260593E-01
   0.229219E-01   0.178435E-01   0.116701E-01   0.547257E-02   0.407373E-03
  -0.244768E-02  -0.227024E-02   0.133858E-02   0.822916E-02   0.176599E-01
   0.283656E-01   0.387462E-01   0.471548E-01   0.522286E-01   0.531901E-01
   0.500375E-01   0.435696E-01   0.352226E-01   0.267529E-01   0.198358E-01
   0.156830E-01   0.147751E-01   0.167798E-01   0.206766E-01   0.250501E-01
   0.284725E-01   0.298686E-01   0.287666E-01   0.253721E-01   0.204539E-01
   0.150853E-01   0.103228E-01   0.691595E-02   0.513017E-02   0.472435E-02
   0.507712E-02   0.541417E-02   0.506248E-02   0.365739E-02   0.124933E-02
  -0.170704E-02  -0.446277E-02  -0.613929E-02  -0.589703E-02  -0.306827E-02
   0.276186E-02   0.117178E-01   0.236161E-01   0.379449E-01   0.538335E-01
   0.700301E-01   0.849242E-01   0.966569E-01   0.103348E+00   0.845056E-01
   0.954200E-01   0.101099E+00   0.100283E+00   0.923577E-01   0.776237E-01
   0.574386E-01   0.341624E-01   0.108677E-01  -0.916411E-02  -0.230711E-01
  -0.290243E-01  -0.266721E-01  -0.172821E-01  -0.351866E-02   0.111199E-01
   0.230843E-01   0.295923E-01   0.292765E-01   0.224905E-01   0.111876E-01
  -0.160411E-02  -0.125781E-01  -0.190091E-01  -0.194500E-01  -0.140817E-01
  -0.462360E-02   0.616509E-02   0.152548E-01   0.201724E-01   0.196597E-01
   0.139878E-01   0.484698E-02  -0.514549E-02  -0.131772E-01  -0.170036E-01
  -0.155317E-01  -0.907130E-02   0.804658E-03   0.117362E-01   0.212442E-01
   0.273976E-01   0.292957E-01   0.272421E-01   0.225768E-01   0.172332E-01
   0.131567E-01   0.117555E-01   0.135338E-01   0.179996E-01   0.238550E-01
   0.294003E-01   0.330260E-01   0.336545E-01   0.310122E-01   0.256742E-01
   0.188827E-01   0.122078E-01   0.714762E-02   0.477599E-02   0.551875E-02
   0.909838E-02   0.146399E-01   0.208933E-01   0.265081E-01   0.302958E-01
   0.314336E-01   0.295832E-01   0.249253E-01   0.181187E-01   0.102040E-01
   0.246295E-02  -0.375259E-02  -0.721485E-02  -0.701959E-02  -0.276638E-02
   0.531577E-02   0.163349E-01   0.288232E-01   0.409498E-01   0.508361E-01
   0.569151E-01   0.582582E-01   0.547878E-01   0.473155E-01   0.373836E-01
   0.269369E-01   0.178992E-01   0.117544E-01   0.923629E-02   0.102049E-01
   0.137358E-01   0.183970E-01   0.226338E-01   0.251594E-01   0.252463E-01
   0.228494E-01   0.185378E-01   0.132677E-01   0.807339E-02   0.376901E-02
   0.745734E-03  -0.108408E-02  -0.219194E-02  -0.322732E-02  -0.477031E-02
  -0.711856E-02  -0.101674E-01  -0.134088E-01  -0.160389E-01  -0.171322E-01
  -0.158321E-01  -0.115085E-01  -0.385792E-02   0.705784E-02   0.208147E-01
   0.366492E-01   0.534849E-01   0.699640E-01   0.845057E-01   0.954201E-01
   0.101099E+00   0.810046E-01   0.903180E-01   0.945123E-01   0.927398E-01
   0.846983E-01   0.708019E-01   0.522688E-01   0.310683E-01   0.969490E-02
  -0.921535E-02  -0.233656E-01  -0.312695E-01  -0.325918E-01  -0.282561E-01
  -0.202653E-01  -0.112548E-01  -0.387336E-02  -0.140144E-03  -0.945138E-03
  -0.583060E-02  -0.131224E-01  -0.203876E-01  -0.251032E-01  -0.253615E-01
  -0.204187E-01  -0.109348E-01   0.116623E-02   0.131849E-01   0.223516E-01
   0.265603E-01   0.249299E-01   0.180398E-01   0.777653E-02  -0.316379E-02
  -0.119813E-01  -0.164913E-01  -0.156629E-01  -0.983747E-02  -0.576663E-03
   0.980630E-02   0.188929E-01   0.248009E-01   0.266469E-01   0.247124E-01
   0.202825E-01   0.152190E-01   0.114007E-01   0.101918E-01   0.120852E-01
   0.166090E-01   0.225072E-01   0.281292E-01   0.319080E-01   0.327920E-01
   0.305154E-01   0.256451E-01   0.194060E-01   0.133467E-01   0.894176E-02
   0.723711E-02   0.862064E-02   0.127621E-01   0.187179E-01   0.251590E-01
   0.306578E-01   0.339678E-01   0.342449E-01   0.311803E-01   0.250388E-01
   0.166130E-01   0.710890E-02  -0.201684E-02  -0.925575E-02  -0.132646E-01
  -0.130821E-01  -0.831687E-02   0.728994E-03   0.130361E-01   0.269703E-01
   0.405155E-01   0.516085E-01   0.585196E-01   0.601988E-01   0.565052E-01
   0.482575E-01   0.370796E-01   0.250679E-01   0.143497E-01   0.663693E-02
   0.288040E-02   0.310815E-02   0.648413E-02   0.115662E-01   0.166916E-01
   0.203856E-01   0.216887E-01   0.203223E-01   0.166622E-01   0.115438E-01
   0.596698E-02   0.794370E-03  -0.347050E-02  -0.676679E-02  -0.940902E-02
  -0.119019E-01  -0.147030E-01  -0.180104E-01  -0.216383E-01  -0.250131E-01
  -0.272854E-01  -0.275175E-01  -0.248930E-01  -0.188915E-01  -0.939518E-02
   0.328605E-02   0.184542E-01   0.351010E-01   0.519962E-01   0.677716E-01
   0.810048E-01   0.903181E-01   0.945124E-01   0.749456E-01   0.820306E-01
   0.843941E-01   0.816827E-01   0.739486E-01   0.617184E-01   0.460247E-01
   0.283603E-01   0.105305E-01  -0.559755E-02  -0.184118E-01  -0.268699E-01
  -0.307289E-01  -0.306128E-01  -0.278783E-01  -0.242900E-01  -0.215726E-01
  -0.209520E-01  -0.228105E-01  -0.265597E-01  -0.307819E-01  -0.336172E-01
  -0.333002E-01  -0.287053E-01  -0.197437E-01  -0.749415E-02   0.598512E-02
   0.181256E-01   0.264820E-01   0.293634E-01   0.262890E-01   0.181418E-01
   0.697278E-02  -0.449766E-02  -0.135496E-01  -0.181281E-01  -0.173264E-01
  -0.115637E-01  -0.241628E-02   0.784330E-02   0.168668E-01   0.228400E-01
   0.249171E-01   0.233729E-01   0.194433E-01   0.149137E-01   0.115820E-01
   0.107491E-01   0.128763E-01   0.174959E-01   0.233851E-01   0.289415E-01
   0.326475E-01   0.334896E-01   0.312239E-01   0.264237E-01   0.203097E-01
   0.144202E-01   0.102174E-01   0.873076E-02   0.103249E-01   0.146347E-01
   0.206685E-01   0.270396E-01   0.322622E-01   0.350454E-01   0.345277E-01
   0.304216E-01   0.230559E-01   0.133241E-01   0.255775E-02  -0.765675E-02
  -0.156965E-01  -0.201373E-01  -0.199814E-01  -0.148496E-01  -0.510083E-02
   0.815269E-02   0.231601E-01   0.377771E-01   0.498137E-01   0.574261E-01
   0.594751E-01   0.557662E-01   0.471099E-01   0.351740E-01   0.221503E-01
   0.103056E-01   0.151724E-02  -0.309754E-02  -0.337285E-02  -0.623582E-04
   0.540000E-02   0.112803E-01   0.159641E-01   0.183087E-01   0.178415E-01
   0.147697E-01   0.981298E-02   0.392534E-02  -0.200524E-02  -0.738996E-02
  -0.120421E-01  -0.161312E-01  -0.200155E-01  -0.240168E-01  -0.282131E-01
  -0.323185E-01  -0.356851E-01  -0.374252E-01  -0.366160E-01  -0.325254E-01
  -0.247977E-01  -0.135548E-01   0.604348E-03   0.166919E-01   0.334718E-01
   0.496132E-01   0.638233E-01   0.749457E-01   0.820306E-01   0.843941E-01
   0.671098E-01   0.715551E-01   0.718901E-01   0.683038E-01   0.612279E-01
   0.513024E-01   0.393513E-01   0.263489E-01   0.133531E-01   0.139460E-02
  -0.867225E-02  -0.163238E-01  -0.214814E-01  -0.245367E-01  -0.262598E-01
  -0.275931E-01  -0.293722E-01  -0.320488E-01  -0.354971E-01  -0.389780E-01
  -0.412897E-01  -0.410860E-01  -0.372842E-01  -0.294548E-01  -0.180732E-01
  -0.454749E-02   0.900985E-02   0.202266E-01   0.270263E-01   0.281524E-01
   0.235180E-01   0.142789E-01   0.259811E-02  -0.884601E-02  -0.174865E-01
  -0.214687E-01  -0.200707E-01  -0.138329E-01  -0.436998E-02   0.608244E-02
   0.152603E-01   0.214423E-01   0.238510E-01   0.227826E-01   0.194440E-01
   0.155536E-01   0.128254E-01   0.124834E-01   0.149370E-01   0.196996E-01
   0.255597E-01   0.309477E-01   0.343865E-01   0.349010E-01   0.322775E-01
   0.271110E-01   0.206381E-01   0.144118E-01   0.990823E-02   0.816905E-02
   0.956330E-02   0.137172E-01   0.196138E-01   0.258257E-01   0.308185E-01
   0.332554E-01   0.322458E-01   0.274999E-01   0.193761E-01   0.882708E-02
  -0.273671E-02  -0.136445E-01  -0.221990E-01  -0.269240E-01  -0.267989E-01
  -0.214517E-01  -0.112744E-01   0.256993E-02   0.182688E-01   0.336119E-01
   0.463430E-01   0.545547E-01   0.570493E-01   0.535852E-01   0.449435E-01
   0.327890E-01   0.193432E-01   0.693751E-02  -0.245648E-02  -0.761151E-02
  -0.825501E-02  -0.505962E-02   0.577117E-03   0.690193E-02   0.122259E-01
   0.152883E-01   0.154777E-01   0.128665E-01   0.806851E-02   0.197813E-02
  -0.452244E-02  -0.107983E-01  -0.165745E-01  -0.219033E-01  -0.270102E-01
  -0.320803E-01  -0.370615E-01  -0.415541E-01  -0.448272E-01  -0.459573E-01
  -0.440518E-01  -0.384899E-01  -0.291139E-01  -0.163161E-01  -0.100344E-02
   0.155458E-01   0.318910E-01   0.466462E-01   0.586579E-01   0.671099E-01
   0.715551E-01   0.718901E-01   0.584398E-01   0.600837E-01   0.583439E-01
   0.539608E-01   0.477499E-01   0.404673E-01   0.327326E-01   0.250067E-01
   0.176044E-01   0.107171E-01   0.442572E-02  -0.130002E-02  -0.660297E-02
  -0.117209E-01  -0.169304E-01  -0.224484E-01  -0.283096E-01  -0.342556E-01
  -0.396838E-01  -0.436948E-01  -0.452529E-01  -0.434403E-01  -0.377473E-01
  -0.283191E-01  -0.160768E-01  -0.265417E-02   0.986167E-02   0.193447E-01
   0.241061E-01   0.233145E-01   0.172430E-01   0.726735E-02  -0.440138E-02
  -0.151964E-01  -0.227725E-01  -0.255375E-01  -0.230045E-01  -0.158708E-01
  -0.580713E-02   0.498853E-02   0.143528E-01   0.206870E-01   0.233177E-01
   0.225999E-01   0.197429E-01   0.164191E-01   0.142662E-01   0.144250E-01
   0.172348E-01   0.221633E-01   0.279817E-01   0.331260E-01   0.361403E-01
   0.360789E-01   0.327611E-01   0.268183E-01   0.195288E-01   0.124927E-01
   0.723749E-02   0.485436E-02   0.575173E-02   0.957576E-02   0.153041E-01
   0.214778E-01   0.265107E-01   0.290056E-01   0.280162E-01   0.232149E-01
   0.149472E-01   0.417912E-02  -0.764563E-02  -0.188129E-01  -0.275833E-01
  -0.324486E-01  -0.323708E-01  -0.269734E-01  -0.166526E-01  -0.257890E-02
   0.134287E-01   0.291543E-01   0.423328E-01   0.510402E-01   0.540490E-01
   0.510738E-01   0.428432E-01   0.309701E-01   0.176390E-01   0.517006E-02
  -0.444272E-02  -0.991702E-02  -0.109024E-01  -0.798721E-02  -0.249837E-02
   0.385076E-02   0.936936E-02   0.127520E-01   0.133080E-01   0.110122E-01
   0.638196E-02   0.234864E-03  -0.658970E-02  -0.134583E-01  -0.200547E-01
  -0.263521E-01  -0.324664E-01  -0.384542E-01  -0.441290E-01  -0.489677E-01
  -0.521465E-01  -0.527015E-01  -0.497729E-01  -0.428605E-01  -0.320143E-01
  -0.179039E-01  -0.174280E-02   0.149136E-01   0.304436E-01   0.434386E-01
   0.529184E-01   0.584398E-01   0.600837E-01   0.583439E-01   0.499353E-01
   0.488707E-01   0.451513E-01   0.400373E-01   0.347100E-01   0.300451E-01
   0.264878E-01   0.240383E-01   0.223350E-01   0.207950E-01   0.187711E-01
   0.156908E-01   0.111567E-01   0.500729E-02  -0.265398E-02  -0.114517E-01
  -0.207489E-01  -0.296813E-01  -0.372294E-01  -0.423383E-01  -0.440880E-01
  -0.418916E-01  -0.356842E-01  -0.260471E-01  -0.142181E-01  -0.195335E-02
   0.875272E-02   0.160484E-01   0.186249E-01   0.160389E-01   0.886803E-02
  -0.135641E-02  -0.124419E-01  -0.219951E-01  -0.279464E-01  -0.290107E-01
  -0.249693E-01  -0.166980E-01  -0.593222E-02   0.517197E-02   0.145694E-01
   0.208126E-01   0.233691E-01   0.226917E-01   0.200295E-01   0.170371E-01
   0.152919E-01   0.158524E-01   0.189739E-01   0.240540E-01   0.298149E-01
   0.346670E-01   0.371495E-01   0.363307E-01   0.320615E-01   0.250224E-01
   0.165583E-01   0.835160E-02   0.202087E-02  -0.125328E-02  -0.988223E-03
   0.250817E-02   0.822211E-02   0.146638E-01   0.201822E-01   0.232942E-01
   0.229630E-01   0.187811E-01   0.110363E-01   0.663990E-03  -0.108985E-01
  -0.219258E-01  -0.306589E-01  -0.355681E-01  -0.355948E-01  -0.303421E-01
  -0.201808E-01  -0.624748E-02   0.968180E-02   0.254385E-01   0.388000E-01
   0.478664E-01   0.514051E-01   0.490904E-01   0.415771E-01   0.303831E-01
   0.175942E-01   0.545088E-02  -0.409576E-02  -0.975826E-02  -0.111332E-01
  -0.871981E-02  -0.373948E-02   0.219233E-02   0.745371E-02   0.107646E-01
   0.114122E-01   0.930778E-02   0.487898E-02  -0.115262E-02  -0.802985E-02
  -0.151703E-01  -0.222663E-01  -0.292527E-01  -0.361635E-01  -0.429389E-01
  -0.492580E-01  -0.544667E-01  -0.576375E-01  -0.577561E-01  -0.539873E-01
  -0.459426E-01  -0.338694E-01  -0.186995E-01  -0.193204E-02   0.146238E-01
   0.291880E-01   0.403436E-01   0.472872E-01   0.499353E-01   0.488707E-01
   0.451512E-01   0.425507E-01   0.391049E-01   0.336251E-01   0.278224E-01
   0.232031E-01   0.207653E-01   0.208302E-01   0.230321E-01   0.264549E-01
   0.298681E-01   0.320016E-01   0.317992E-01   0.286069E-01   0.222729E-01
   0.131597E-01   0.208143E-02  -0.981126E-02  -0.211814E-01  -0.306761E-01
  -0.371065E-01  -0.396246E-01  -0.378781E-01  -0.321173E-01  -0.232217E-01
  -0.126225E-01  -0.210893E-02   0.646391E-02   0.115215E-01   0.121013E-01
   0.809052E-02   0.302899E-03  -0.964204E-02  -0.196275E-01  -0.274777E-01
  -0.314290E-01  -0.305222E-01  -0.248178E-01  -0.153745E-01  -0.399158E-02
   0.722415E-02   0.163605E-01   0.221440E-01   0.242134E-01   0.231546E-01
   0.202916E-01   0.172917E-01   0.156926E-01   0.164778E-01   0.198121E-01
   0.250031E-01   0.306964E-01   0.352457E-01   0.371582E-01   0.354977E-01
   0.301401E-01   0.218226E-01   0.119769E-01   0.239730E-02  -0.517150E-02
  -0.942468E-02  -0.977563E-02  -0.646579E-02  -0.492016E-03   0.661985E-02
   0.131362E-01   0.174591E-01   0.184244E-01   0.155039E-01   0.888704E-02
  -0.559122E-03  -0.114342E-01  -0.220241E-01  -0.305626E-01  -0.355006E-01
  -0.357517E-01  -0.308800E-01  -0.212043E-01  -0.779254E-02   0.766296E-02
   0.230844E-01   0.363328E-01   0.455671E-01   0.495720E-01   0.479862E-01
   0.413762E-01   0.311307E-01   0.191881E-01   0.765219E-02  -0.162386E-02
  -0.739037E-02  -0.921341E-02  -0.750004E-02  -0.333773E-02   0.180477E-02
   0.643427E-02   0.935565E-02   0.988179E-02   0.788854E-02   0.371805E-02
  -0.202285E-02  -0.869498E-02  -0.158117E-01  -0.231187E-01  -0.305500E-01
  -0.380834E-01  -0.455565E-01  -0.525171E-01  -0.581750E-01  -0.614899E-01
  -0.613845E-01  -0.570318E-01  -0.481340E-01  -0.351080E-01  -0.191134E-01
  -0.189868E-02   0.145063E-01   0.281831E-01   0.377064E-01   0.424214E-01
   0.425507E-01   0.391048E-01   0.336250E-01   0.371013E-01   0.317954E-01
   0.248801E-01   0.184152E-01   0.141712E-01   0.132664E-01   0.159623E-01
   0.216515E-01   0.290280E-01   0.363897E-01   0.419967E-01   0.444112E-01
   0.427522E-01   0.368295E-01   0.271489E-01   0.148040E-01   0.128800E-02
  -0.117389E-01  -0.226913E-01  -0.302822E-01  -0.337054E-01  -0.327585E-01
  -0.278901E-01  -0.201554E-01  -0.110758E-01  -0.240711E-02   0.415549E-02
   0.729263E-02   0.633374E-02   0.142558E-02  -0.645353E-02  -0.156549E-01
  -0.241769E-01  -0.300793E-01  -0.319053E-01  -0.290118E-01  -0.217244E-01
  -0.112716E-01   0.493667E-03   0.115216E-01   0.200412E-01   0.249651E-01
   0.261211E-01   0.242517E-01   0.207832E-01   0.174222E-01   0.156884E-01
   0.165025E-01   0.199392E-01   0.252055E-01   0.308499E-01   0.351445E-01
   0.365397E-01   0.340743E-01   0.276383E-01   0.180246E-01   0.676160E-02
  -0.422642E-02  -0.130454E-01  -0.182418E-01  -0.191037E-01  -0.157912E-01
  -0.927851E-02  -0.113232E-02   0.681613E-02   0.128306E-01   0.155897E-01
   0.144122E-01   0.935760E-02   0.119698E-02  -0.872793E-02  -0.187281E-01
  -0.270358E-01  -0.320810E-01  -0.327398E-01  -0.285225E-01  -0.196745E-01
  -0.716899E-02   0.741513E-02   0.221232E-01   0.349322E-01   0.440885E-01
   0.484147E-01   0.475231E-01   0.418864E-01   0.327431E-01   0.218499E-01
   0.111313E-01   0.229896E-02  -0.347190E-02  -0.573931E-02  -0.482163E-02
  -0.165613E-02   0.246809E-02   0.622933E-02   0.856109E-02   0.883805E-02
   0.692218E-02   0.307391E-02  -0.222798E-02  -0.848857E-02  -0.153501E-01
  -0.226452E-01  -0.303361E-01  -0.383656E-01  -0.464819E-01  -0.541077E-01
  -0.603176E-01  -0.639540E-01  -0.638663E-01  -0.592171E-01  -0.497698E-01
  -0.360704E-01  -0.194578E-01  -0.187901E-02   0.144569E-01   0.275132E-01
   0.358439E-01   0.388928E-01   0.371013E-01   0.317953E-01   0.248800E-01
   0.341847E-01   0.276811E-01   0.197438E-01   0.126548E-01   0.837029E-02
   0.811900E-02   0.121703E-01   0.198136E-01   0.295418E-01   0.393867E-01
   0.473259E-01   0.516733E-01   0.513786E-01   0.461874E-01   0.366483E-01
   0.239837E-01   0.986024E-02  -0.389116E-02  -0.155609E-01  -0.238109E-01
  -0.278615E-01  -0.275947E-01  -0.235629E-01  -0.169001E-01  -0.914234E-02
  -0.197442E-02   0.306360E-02   0.486426E-02   0.298102E-02  -0.225485E-02
  -0.976584E-02  -0.179172E-01  -0.248379E-01  -0.288123E-01  -0.286608E-01
  -0.240177E-01  -0.154362E-01  -0.428595E-02   0.754300E-02   0.180638E-01
   0.256457E-01   0.293848E-01   0.292987E-01   0.262941E-01   0.219132E-01
   0.179204E-01   0.158358E-01   0.165326E-01   0.200033E-01   0.253534E-01
   0.310251E-01   0.351926E-01   0.362292E-01   0.331294E-01   0.257800E-01
   0.150179E-01   0.246304E-02  -0.982866E-02  -0.198067E-01  -0.258581E-01
  -0.271331E-01  -0.236992E-01  -0.165003E-01  -0.714064E-02   0.244753E-02
   0.103803E-01   0.151648E-01   0.159489E-01   0.126433E-01   0.590569E-02
  -0.299474E-02  -0.124034E-01  -0.205552E-01  -0.258581E-01  -0.271454E-01
  -0.238644E-01  -0.161748E-01  -0.493927E-02   0.839592E-02   0.220213E-01
   0.340538E-01   0.428513E-01   0.472954E-01   0.469867E-01   0.423087E-01
   0.343427E-01   0.246452E-01   0.149325E-01   0.674161E-02   0.114090E-02
  -0.144497E-02  -0.125925E-02   0.911320E-03   0.397065E-02   0.679122E-02
   0.846175E-02   0.844295E-02   0.660006E-02   0.311884E-02  -0.165315E-02
  -0.737678E-02  -0.138398E-01  -0.209800E-01  -0.288050E-01  -0.372386E-01
  -0.459530E-01  -0.542574E-01  -0.611006E-01  -0.652127E-01  -0.653664E-01
  -0.606978E-01  -0.509999E-01  -0.369000E-01  -0.198559E-01  -0.195170E-02
   0.144749E-01   0.272928E-01   0.350185E-01   0.371315E-01   0.341847E-01
   0.276811E-01   0.197437E-01   0.341205E-01   0.271662E-01   0.186953E-01
   0.110721E-01   0.634649E-02   0.583698E-02   0.988141E-02   0.178024E-01
   0.280828E-01   0.387025E-01   0.475560E-01   0.528600E-01   0.534725E-01
   0.490709E-01   0.401684E-01   0.279848E-01   0.142076E-01   0.695776E-03
  -0.108218E-01  -0.190088E-01  -0.231106E-01  -0.230484E-01  -0.194111E-01
  -0.133450E-01  -0.635578E-02  -0.466400E-04   0.417005E-02   0.534126E-02
   0.317148E-02  -0.189439E-02  -0.873197E-02  -0.157435E-01  -0.211784E-01
  -0.235081E-01  -0.217731E-01  -0.158232E-01  -0.638373E-02   0.507444E-02
   0.166444E-01   0.264040E-01   0.328507E-01   0.352458E-01   0.337794E-01
   0.295109E-01   0.240959E-01   0.193633E-01   0.168467E-01   0.173874E-01
   0.209102E-01   0.264287E-01   0.322811E-01   0.365382E-01   0.374836E-01
   0.340477E-01   0.260913E-01   0.144714E-01   0.877220E-03  -0.125217E-01
  -0.235299E-01  -0.303784E-01  -0.320753E-01  -0.285848E-01  -0.208039E-01
  -0.103574E-01   0.738216E-03   0.104638E-01   0.171618E-01   0.198103E-01
   0.181663E-01   0.127661E-01   0.479614E-02  -0.413292E-02  -0.122669E-01
  -0.179972E-01  -0.201177E-01  -0.180131E-01  -0.117550E-01  -0.209057E-02
   0.967567E-02   0.218927E-01   0.328353E-01   0.409940E-01   0.453319E-01
   0.454582E-01   0.416828E-01   0.349358E-01   0.265679E-01   0.180720E-01
   0.107850E-01   0.563827E-02   0.300891E-02   0.270338E-02   0.406859E-02
   0.619490E-02   0.815235E-02   0.919577E-02   0.888719E-02   0.711119E-02
   0.399302E-02  -0.240353E-03  -0.539911E-02  -0.114142E-01  -0.183302E-01
  -0.262066E-01  -0.349585E-01  -0.441982E-01  -0.531411E-01  -0.606315E-01
  -0.653048E-01  -0.658644E-01  -0.614115E-01  -0.517388E-01  -0.375038E-01
  -0.202167E-01  -0.202688E-02   0.146591E-01   0.276467E-01   0.354023E-01
   0.373765E-01   0.341204E-01   0.271661E-01   0.186952E-01   0.369146E-01
   0.302850E-01   0.218315E-01   0.138577E-01   0.840792E-02   0.685709E-02
   0.965593E-02   0.162781E-01   0.253700E-01   0.350591E-01   0.433478E-01
   0.485063E-01   0.493885E-01   0.456172E-01   0.376168E-01   0.265012E-01
   0.138529E-01   0.143877E-02  -0.908555E-02  -0.164360E-01  -0.198900E-01
  -0.193826E-01  -0.154975E-01  -0.935512E-02  -0.241346E-02   0.379358E-02
   0.793909E-02   0.916091E-02   0.724441E-02   0.268802E-02  -0.337280E-02
  -0.938013E-02  -0.136733E-01  -0.148515E-01  -0.121014E-01  -0.541099E-02
   0.438762E-02   0.157678E-01   0.268263E-01   0.357020E-01   0.409990E-01
   0.421115E-01   0.393674E-01   0.339499E-01   0.276094E-01   0.222330E-01
   0.193733E-01   0.198545E-01   0.235530E-01   0.294095E-01   0.356725E-01
   0.403152E-01   0.415260E-01   0.381540E-01   0.300056E-01   0.179216E-01
   0.362051E-02  -0.106517E-01  -0.225844E-01  -0.302697E-01  -0.325755E-01
  -0.293479E-01  -0.214098E-01  -0.103687E-01   0.171525E-02   0.127263E-01
   0.208731E-01   0.249843E-01   0.246723E-01   0.203500E-01   0.131112E-01
   0.450755E-02  -0.373471E-02  -0.100075E-01  -0.130798E-01  -0.122861E-01
  -0.761880E-02   0.285906E-03   0.102656E-01   0.208344E-01   0.304376E-01
   0.377181E-01   0.417447E-01   0.421617E-01   0.392284E-01   0.337411E-01
   0.268518E-01   0.198234E-01   0.137744E-01   0.946960E-02   0.720328E-02
   0.679505E-02   0.769326E-02   0.915109E-02   0.104236E-01   0.109312E-01
   0.103472E-01   0.859423E-02   0.576094E-02   0.197974E-02  -0.268413E-02
  -0.828442E-02  -0.149599E-01  -0.228186E-01  -0.317761E-01  -0.414048E-01
  -0.508567E-01  -0.589061E-01  -0.641254E-01  -0.651698E-01  -0.611062E-01
  -0.517032E-01  -0.375980E-01  -0.202830E-01  -0.189460E-02   0.151608E-01
   0.286664E-01   0.370363E-01   0.396377E-01   0.369146E-01   0.302849E-01
   0.218315E-01   0.422529E-01   0.366997E-01   0.288607E-01   0.208439E-01
   0.145877E-01   0.114787E-01   0.121020E-01   0.161694E-01   0.226286E-01
   0.299199E-01   0.363168E-01   0.402768E-01   0.407340E-01   0.372827E-01
   0.302284E-01   0.205087E-01   0.950933E-02  -0.118522E-02  -0.100627E-01
  -0.159320E-01  -0.181128E-01  -0.165417E-01  -0.117757E-01  -0.489507E-02
   0.268729E-02   0.947991E-02   0.141929E-01   0.159939E-01   0.146886E-01
   0.107832E-01   0.540452E-02   0.833053E-04  -0.356555E-02  -0.420105E-02
  -0.107472E-02   0.576707E-02   0.154525E-01   0.264437E-01   0.368594E-01
   0.448917E-01   0.492224E-01   0.493365E-01   0.456532E-01   0.394365E-01
   0.324994E-01   0.267689E-01   0.238147E-01   0.244558E-01   0.285423E-01
   0.349693E-01   0.419210E-01   0.472898E-01   0.491715E-01   0.463197E-01
   0.384544E-01   0.263539E-01   0.117115E-01  -0.320555E-02  -0.160171E-01
  -0.247050E-01  -0.280027E-01  -0.256190E-01  -0.182611E-01  -0.746157E-02
   0.474158E-02   0.161997E-01   0.250418E-01   0.299850E-01   0.305163E-01
   0.269267E-01   0.202039E-01   0.118165E-01   0.343418E-02  -0.336547E-02
  -0.735484E-02  -0.784207E-02  -0.475943E-02   0.135469E-02   0.947332E-02
   0.182763E-01   0.263895E-01   0.326257E-01   0.361849E-01   0.367759E-01
   0.346382E-01   0.304596E-01   0.252090E-01   0.199215E-01   0.154833E-01
   0.124651E-01   0.110391E-01   0.109939E-01   0.118362E-01   0.129463E-01
   0.137417E-01   0.138009E-01   0.129178E-01   0.110763E-01   0.836272E-02
   0.485507E-02   0.534107E-03  -0.474249E-02  -0.111844E-01  -0.189407E-01
  -0.279369E-01  -0.377326E-01  -0.474568E-01  -0.558610E-01  -0.615004E-01
  -0.630147E-01  -0.594477E-01  -0.505262E-01  -0.368213E-01  -0.197376E-01
  -0.131726E-02   0.161096E-01   0.303561E-01   0.397968E-01   0.436785E-01
   0.422529E-01   0.366996E-01   0.288606E-01   0.495273E-01   0.457309E-01
   0.391224E-01   0.314993E-01   0.246001E-01   0.197692E-01   0.177232E-01
   0.184604E-01   0.213208E-01   0.251731E-01   0.286817E-01   0.305944E-01
   0.299956E-01   0.264811E-01   0.202285E-01   0.119600E-01   0.281077E-02
  -0.587186E-02  -0.127620E-01  -0.167856E-01  -0.173113E-01  -0.142710E-01
  -0.818756E-02  -0.996648E-04   0.860999E-02   0.164608E-01   0.221545E-01
   0.248367E-01   0.242870E-01   0.209882E-01   0.160521E-01   0.110025E-01
   0.745475E-02   0.675527E-02   0.966188E-02   0.161418E-01   0.253430E-01
   0.357553E-01   0.455338E-01   0.529142E-01   0.566253E-01   0.561974E-01
   0.520890E-01   0.455942E-01   0.385466E-01   0.328861E-01   0.301897E-01
   0.312798E-01   0.360042E-01   0.432455E-01   0.511579E-01   0.575804E-01
   0.605280E-01   0.586498E-01   0.515474E-01   0.398842E-01   0.252628E-01
   0.990392E-02  -0.380080E-02  -0.137606E-01  -0.185828E-01  -0.178162E-01
  -0.119991E-01  -0.251475E-02   0.870646E-02   0.195672E-01   0.281884E-01
   0.332261E-01   0.340679E-01   0.308841E-01   0.245375E-01   0.163809E-01
   0.798652E-02   0.859580E-03  -0.381494E-02  -0.535278E-02  -0.365337E-02
   0.822588E-03   0.717127E-02   0.142347E-01   0.208246E-01   0.259394E-01
   0.289345E-01   0.296149E-01   0.282340E-01   0.254024E-01   0.219281E-01
   0.186271E-01   0.161456E-01   0.148351E-01   0.147071E-01   0.154721E-01
   0.166473E-01   0.176997E-01   0.181815E-01   0.178205E-01   0.165417E-01
   0.144190E-01   0.115791E-01   0.809521E-02   0.391332E-02  -0.115568E-02
  -0.736509E-02  -0.148969E-01  -0.236998E-01  -0.333543E-01  -0.430150E-01
  -0.514676E-01  -0.573047E-01  -0.591917E-01  -0.561682E-01  -0.479097E-01
  -0.348808E-01  -0.183332E-01  -0.135442E-03   0.175370E-01   0.325878E-01
   0.433800E-01   0.490262E-01   0.495273E-01   0.457308E-01   0.391223E-01
   0.578970E-01   0.564202E-01   0.516354E-01   0.449420E-01   0.378003E-01
   0.314555E-01   0.267302E-01   0.239175E-01   0.227882E-01   0.226989E-01
   0.227716E-01   0.221066E-01   0.199858E-01   0.160326E-01   0.103030E-01
   0.329427E-02  -0.412769E-02  -0.108712E-01  -0.158096E-01  -0.179907E-01
  -0.168292E-01  -0.122464E-01  -0.472768E-02   0.472462E-02   0.147419E-01
   0.238269E-01   0.306374E-01   0.342605E-01   0.344186E-01   0.315539E-01
   0.267625E-01   0.215810E-01   0.176624E-01   0.164086E-01   0.186426E-01
   0.243995E-01   0.328919E-01   0.426676E-01   0.519294E-01   0.589486E-01
   0.624740E-01   0.620402E-01   0.580949E-01   0.519105E-01   0.452952E-01
   0.401684E-01   0.380991E-01   0.399174E-01   0.454924E-01   0.537310E-01
   0.628000E-01   0.705217E-01   0.748524E-01   0.743353E-01   0.684257E-01
   0.576194E-01   0.433589E-01   0.277434E-01   0.131097E-01   0.157729E-02
  -0.534723E-02  -0.702843E-02  -0.377844E-02   0.325245E-02   0.123374E-01
   0.215252E-01   0.290087E-01   0.334394E-01   0.341331E-01   0.311392E-01
   0.251719E-01   0.174283E-01   0.933509E-02   0.227574E-02  -0.265324E-02
  -0.481478E-02  -0.410767E-02  -0.939562E-03   0.389189E-02   0.938234E-02
   0.145302E-01   0.185304E-01   0.209155E-01   0.216161E-01   0.209344E-01
   0.194378E-01   0.178013E-01   0.166371E-01   0.163497E-01   0.170530E-01
   0.185640E-01   0.204712E-01   0.222567E-01   0.234343E-01   0.236650E-01
   0.228186E-01   0.209642E-01   0.182978E-01   0.150325E-01   0.112897E-01
   0.703173E-02   0.206427E-02  -0.388450E-02  -0.110253E-01  -0.193481E-01
  -0.284920E-01  -0.376904E-01  -0.458227E-01  -0.515753E-01  -0.536838E-01
  -0.512064E-01  -0.437630E-01  -0.316803E-01  -0.160015E-01   0.164961E-02
   0.193260E-01   0.350857E-01   0.473201E-01   0.550160E-01   0.578970E-01
   0.564202E-01   0.516353E-01   0.663804E-01   0.676231E-01   0.651728E-01
   0.599795E-01   0.531688E-01   0.458346E-01   0.388636E-01   0.328171E-01
   0.278851E-01   0.239142E-01   0.204962E-01   0.171009E-01   0.132261E-01
   0.854030E-02   0.299248E-02  -0.313208E-02  -0.922387E-02  -0.144332E-01
  -0.178178E-01  -0.185317E-01  -0.160210E-01  -0.101863E-01  -0.147043E-02
   0.915733E-02   0.203319E-01   0.305225E-01   0.383232E-01   0.427431E-01
   0.434321E-01   0.407832E-01   0.358778E-01   0.302753E-01   0.256851E-01
   0.235900E-01   0.249078E-01   0.297711E-01   0.374846E-01   0.466742E-01
   0.556009E-01   0.625687E-01   0.663304E-01   0.663943E-01   0.631564E-01
   0.578205E-01   0.521242E-01   0.479300E-01   0.467786E-01   0.495083E-01
   0.560309E-01   0.653165E-01   0.755922E-01   0.847101E-01   0.906004E-01
   0.917097E-01   0.873283E-01   0.777381E-01   0.641545E-01   0.484795E-01
   0.329259E-01   0.195933E-01   0.100849E-01   0.523954E-02   0.502540E-02
   0.860524E-02   0.145498E-01   0.211465E-01   0.267389E-01   0.300280E-01
   0.302834E-01   0.274309E-01   0.220108E-01   0.150232E-01   0.770127E-02
   0.125737E-02  -0.334573E-02  -0.555745E-02  -0.530885E-02  -0.298134E-02
   0.712841E-03   0.490887E-02   0.878605E-02   0.117402E-01   0.134957E-01
   0.141346E-01   0.140403E-01   0.137727E-01   0.139054E-01   0.148681E-01
   0.168316E-01   0.196626E-01   0.229590E-01   0.261532E-01   0.286539E-01
   0.299886E-01   0.299063E-01   0.284143E-01   0.257406E-01   0.222351E-01
   0.182403E-01   0.139736E-01   0.945833E-02   0.452834E-02  -0.108972E-02
  -0.763779E-02  -0.151692E-01  -0.234202E-01  -0.317527E-01  -0.391941E-01
  -0.445747E-01  -0.467393E-01  -0.447863E-01  -0.382807E-01  -0.273894E-01
  -0.129058E-01   0.384579E-02   0.212086E-01   0.374526E-01   0.510438E-01
   0.608698E-01   0.663804E-01   0.676231E-01   0.651727E-01   0.739689E-01
   0.781233E-01   0.783649E-01   0.751821E-01   0.693388E-01   0.617382E-01
   0.532825E-01   0.447478E-01   0.366905E-01   0.293990E-01   0.228966E-01
   0.169965E-01   0.114012E-01   0.582800E-02   0.136333E-03  -0.557184E-02
  -0.109075E-01  -0.152241E-01  -0.177263E-01  -0.176419E-01  -0.144234E-01
  -0.793350E-02   0.143658E-02   0.127542E-01   0.246572E-01   0.355795E-01
   0.440487E-01   0.489937E-01   0.499900E-01   0.473785E-01   0.422223E-01
   0.360984E-01   0.307673E-01   0.277890E-01   0.281752E-01   0.321606E-01
   0.391505E-01   0.478612E-01   0.566239E-01   0.637826E-01   0.680919E-01
   0.690199E-01   0.668833E-01   0.627805E-01   0.583371E-01   0.553219E-01
   0.552235E-01   0.588840E-01   0.662758E-01   0.764707E-01   0.878078E-01
   0.982230E-01   0.105664E+00   0.108504E+00   0.105863E+00   0.977756E-01
   0.851716E-01   0.696868E-01   0.533423E-01   0.381658E-01   0.258327E-01
   0.173938E-01   0.131375E-01   0.126043E-01   0.147403E-01   0.181499E-01
   0.213924E-01   0.232631E-01   0.230057E-01   0.204189E-01   0.158464E-01
   0.100574E-01   0.405152E-02  -0.116929E-02  -0.481228E-02  -0.644568E-02
  -0.606175E-02  -0.404207E-02  -0.103752E-02   0.220622E-02   0.503508E-02
   0.704049E-02   0.814500E-02   0.860026E-02   0.889992E-02   0.963051E-02
   0.112991E-01   0.141818E-01   0.182321E-01   0.230724E-01   0.280703E-01
   0.324803E-01   0.356120E-01   0.369834E-01   0.364172E-01   0.340577E-01
   0.303054E-01   0.256899E-01   0.207171E-01   0.157355E-01   0.108590E-01
   0.596882E-02   0.794780E-03  -0.494659E-02  -0.113957E-01  -0.184200E-01
  -0.255490E-01  -0.319972E-01  -0.367739E-01  -0.388594E-01  -0.374077E-01
  -0.319315E-01  -0.224279E-01  -0.941837E-02   0.610520E-02   0.228155E-01
   0.392382E-01   0.539569E-01   0.657985E-01   0.739689E-01   0.781233E-01
   0.783649E-01   0.797490E-01   0.867606E-01   0.898252E-01   0.889976E-01
   0.846863E-01   0.775843E-01   0.685641E-01   0.585489E-01   0.483793E-01
   0.386994E-01   0.298846E-01   0.220295E-01   0.150031E-01   0.856065E-02
   0.248789E-02  -0.325999E-02  -0.846438E-02  -0.126274E-01  -0.150489E-01
  -0.149874E-01  -0.118699E-01  -0.549947E-02   0.379832E-02   0.151382E-01
   0.271721E-01   0.383107E-01   0.470298E-01   0.521911E-01   0.533038E-01
   0.506565E-01   0.452820E-01   0.387531E-01   0.328513E-01   0.291811E-01
   0.288195E-01   0.320842E-01   0.384751E-01   0.468060E-01   0.554948E-01
   0.629452E-01   0.679287E-01   0.698768E-01   0.690161E-01   0.663138E-01
   0.632485E-01   0.614593E-01   0.623551E-01   0.667723E-01   0.747571E-01
   0.855188E-01   0.975615E-01   0.108965E+00   0.117748E+00   0.122249E+00
   0.121428E+00   0.115055E+00   0.103734E+00   0.887768E-01   0.719496E-01
   0.551562E-01   0.401107E-01   0.280675E-01   0.196527E-01   0.148228E-01
   0.129488E-01   0.130028E-01   0.138038E-01   0.142707E-01   0.136339E-01
   0.115629E-01   0.819134E-02   0.403777E-02  -0.152981E-03  -0.360992E-02
  -0.572940E-02  -0.621733E-02  -0.514777E-02  -0.292624E-02  -0.168856E-03
   0.247057E-02   0.448047E-02   0.563160E-02   0.604023E-02   0.613695E-02
   0.654811E-02   0.791955E-02   0.107283E-01   0.151313E-01   0.208916E-01
   0.274021E-01   0.338037E-01   0.391656E-01   0.426867E-01   0.438634E-01
   0.425850E-01   0.391339E-01   0.340928E-01   0.281873E-01   0.221052E-01
   0.163422E-01   0.111124E-01   0.634473E-02   0.176266E-02  -0.297631E-02
  -0.812210E-02  -0.136968E-01  -0.194187E-01  -0.247063E-01  -0.287596E-01
  -0.307021E-01  -0.297480E-01  -0.253611E-01  -0.173708E-01  -0.602671E-02
   0.801534E-02   0.237686E-01   0.400352E-01   0.555482E-01   0.691157E-01
   0.797490E-01   0.867606E-01   0.898252E-01   0.830152E-01   0.925585E-01
   0.982927E-01   0.999046E-01   0.974880E-01   0.915312E-01   0.828429E-01
   0.724235E-01   0.613012E-01   0.503657E-01   0.402381E-01   0.312063E-01
   0.232477E-01   0.161322E-01   0.958269E-02   0.344570E-02  -0.217530E-02
  -0.687019E-02  -0.997781E-02  -0.107418E-01  -0.853096E-02  -0.306695E-02
   0.540660E-02   0.160677E-01   0.276017E-01   0.384214E-01   0.469779E-01
   0.520906E-01   0.532177E-01   0.505951E-01   0.452063E-01   0.385823E-01
   0.324747E-01   0.284769E-01   0.276814E-01   0.304526E-01   0.363698E-01
   0.443502E-01   0.529220E-01   0.605812E-01   0.661478E-01   0.690378E-01
   0.693917E-01   0.680308E-01   0.662576E-01   0.655463E-01   0.671960E-01
   0.720217E-01   0.801501E-01   0.909589E-01   0.103168E+00   0.115065E+00
   0.124802E+00   0.130732E+00   0.131686E+00   0.127173E+00   0.117447E+00
   0.103454E+00   0.866554E-01   0.687787E-01   0.515345E-01   0.363533E-01
   0.241884E-01   0.154157E-01   0.984430E-02   0.683059E-02   0.546778E-02
   0.480901E-02   0.407641E-02   0.281195E-02   0.939706E-03  -0.127034E-02
  -0.332378E-02  -0.467475E-02  -0.490435E-02  -0.385681E-02  -0.169710E-02
   0.112623E-02   0.400349E-02   0.633873E-02   0.772878E-02   0.809591E-02
   0.773429E-02   0.725302E-02   0.742661E-02   0.898889E-02   0.124236E-01
   0.178069E-01   0.247458E-01   0.324301E-01   0.397895E-01   0.457157E-01
   0.492973E-01   0.500076E-01   0.478019E-01   0.431021E-01   0.366765E-01
   0.294497E-01   0.222916E-01   0.158397E-01   0.103950E-01   0.591440E-02
   0.209177E-02  -0.149743E-02  -0.523029E-02  -0.929219E-02  -0.135887E-01
  -0.177313E-01  -0.210951E-01  -0.229316E-01  -0.225071E-01  -0.192387E-01
  -0.128029E-01  -0.320175E-02   0.921770E-02   0.237874E-01   0.395780E-01
   0.554860E-01   0.703395E-01   0.830153E-01   0.925586E-01   0.982927E-01
   0.833567E-01   0.948357E-01   0.102776E+00   0.106594E+00   0.106138E+00
   0.101725E+00   0.940819E-01   0.842246E-01   0.732698E-01   0.622347E-01
   0.518668E-01   0.425462E-01   0.342888E-01   0.268479E-01   0.198889E-01
   0.131855E-01   0.677923E-02   0.105064E-02  -0.332581E-02  -0.553905E-02
  -0.487323E-02  -0.951805E-03   0.607667E-02   0.154699E-01   0.259706E-01
   0.360256E-01   0.440969E-01   0.489940E-01   0.501434E-01   0.477282E-01
   0.426578E-01   0.363738E-01   0.305347E-01   0.266536E-01   0.257761E-01
   0.282702E-01   0.337759E-01   0.413227E-01   0.495800E-01   0.571803E-01
   0.630369E-01   0.665847E-01   0.678934E-01   0.676327E-01   0.669046E-01
   0.669839E-01   0.690258E-01   0.738029E-01   0.815215E-01   0.917513E-01
   0.103475E+00   0.115246E+00   0.125421E+00   0.132425E+00   0.135007E+00
   0.132436E+00   0.124616E+00   0.112106E+00   0.960239E-01   0.778736E-01
   0.593139E-01   0.419059E-01   0.268903E-01   0.150294E-01   0.654382E-02
   0.115321E-02  -0.179067E-02  -0.311042E-02  -0.359406E-02  -0.381992E-02
  -0.405542E-02  -0.425178E-02  -0.413092E-02  -0.333659E-02  -0.160390E-02
   0.110420E-02   0.453586E-02   0.818620E-02   0.114230E-01   0.136687E-01
   0.145857E-01   0.142099E-01   0.129872E-01   0.116953E-01   0.112650E-01
   0.125414E-01   0.160493E-01   0.218235E-01   0.293529E-01   0.376573E-01
   0.454805E-01   0.515543E-01   0.548685E-01   0.548800E-01   0.516137E-01
   0.456315E-01   0.378840E-01   0.294851E-01   0.214687E-01   0.145867E-01
   0.919323E-02   0.523503E-02   0.234107E-02  -0.211447E-04  -0.236642E-02
  -0.503542E-02  -0.809470E-02  -0.113095E-01  -0.141863E-01  -0.160665E-01
  -0.162466E-01  -0.140987E-01  -0.917241E-02  -0.126912E-02   0.951493E-02
   0.227754E-01   0.378145E-01   0.536847E-01   0.692630E-01   0.833568E-01
   0.948358E-01   0.102776E+00   0.807033E-01   0.932884E-01   0.102684E+00
   0.108152E+00   0.109396E+00   0.106607E+00   0.100438E+00   0.918690E-01
   0.820149E-01   0.719063E-01   0.622992E-01   0.535639E-01   0.456831E-01
   0.383599E-01   0.312051E-01   0.239507E-01   0.166230E-01   0.962243E-02
   0.367825E-02  -0.315895E-03  -0.154510E-02   0.471248E-03   0.568470E-02
   0.134440E-01   0.225720E-01   0.315817E-01   0.389850E-01   0.436159E-01
   0.448915E-01   0.429415E-01   0.385761E-01   0.330976E-01   0.280048E-01
   0.246597E-01   0.239982E-01   0.263490E-01   0.313982E-01   0.383012E-01
   0.459066E-01   0.530347E-01   0.587449E-01   0.625325E-01   0.644185E-01
   0.649199E-01   0.649166E-01   0.654497E-01   0.674946E-01   0.717541E-01
   0.785052E-01   0.875234E-01   0.980908E-01   0.109084E+00   0.119125E+00
   0.126781E+00   0.130769E+00   0.130161E+00   0.124533E+00   0.114052E+00
   0.994719E-01   0.820368E-01   0.633027E-01   0.449025E-01   0.283004E-01
   0.145795E-01   0.430923E-02  -0.248381E-02  -0.623387E-02  -0.766753E-02
  -0.759113E-02  -0.668926E-02  -0.538567E-02  -0.380024E-02  -0.180850E-02
   0.820110E-03   0.425195E-02   0.844410E-02   0.130744E-01   0.175742E-01
   0.212609E-01   0.235322E-01   0.240681E-01   0.229727E-01   0.208100E-01
   0.185092E-01   0.171576E-01   0.177288E-01   0.208176E-01   0.264527E-01
   0.340421E-01   0.424693E-01   0.503214E-01   0.561932E-01   0.589930E-01
   0.581743E-01   0.538384E-01   0.466875E-01   0.378455E-01   0.285957E-01
   0.201036E-01   0.131922E-01   0.821708E-02   0.506359E-02   0.325216E-02
   0.211581E-02   0.999128E-03  -0.569964E-03  -0.277102E-02  -0.545894E-02
  -0.820336E-02  -0.103787E-01  -0.112784E-01  -0.102292E-01  -0.668990E-02
  -0.327065E-03   0.893066E-02   0.208596E-01   0.349300E-01   0.503222E-01
   0.659795E-01   0.807034E-01   0.932885E-01   0.102684E+00   0.753247E-01
   0.880291E-01   0.979166E-01   0.104226E+00   0.106616E+00   0.105228E+00
   0.100651E+00   0.937971E-01   0.857039E-01   0.773137E-01   0.692847E-01
   0.618856E-01   0.550023E-01   0.482584E-01   0.412138E-01   0.335861E-01
   0.254258E-01   0.171912E-01   0.969362E-02   0.392148E-02   0.787425E-03
   0.867487E-03   0.420590E-02   0.102441E-01   0.178996E-01   0.257801E-01
   0.324822E-01   0.368986E-01   0.384586E-01   0.372408E-01   0.339338E-01
   0.296570E-01   0.256906E-01   0.231832E-01   0.229078E-01   0.251200E-01
   0.295451E-01   0.354843E-01   0.420065E-01   0.481736E-01   0.532443E-01
   0.568166E-01   0.588857E-01   0.598160E-01   0.602456E-01   0.609481E-01
   0.626816E-01   0.660473E-01   0.713763E-01   0.786532E-01   0.874830E-01
   0.971079E-01   0.106473E+00   0.114346E+00   0.119477E+00   0.120790E+00
   0.117567E+00   0.109606E+00   0.972939E-01   0.815922E-01   0.639094E-01
   0.458865E-01   0.291321E-01   0.149620E-01   0.420342E-02  -0.289345E-02
  -0.661649E-02  -0.763942E-02  -0.679980E-02  -0.486913E-02  -0.237809E-02
   0.457205E-03   0.369295E-02   0.751989E-02   0.120803E-01   0.173046E-01
   0.228262E-01   0.280115E-01   0.321009E-01   0.344254E-01   0.346319E-01
   0.328458E-01   0.297116E-01   0.262881E-01   0.238137E-01   0.234000E-01
   0.257321E-01   0.308601E-01   0.381401E-01   0.463479E-01   0.539399E-01
   0.593969E-01   0.615654E-01   0.599108E-01   0.546207E-01   0.465396E-01
   0.369543E-01   0.272930E-01   0.188132E-01   0.123559E-01   0.821816E-02
   0.616478E-02   0.556024E-02   0.557747E-02   0.542417E-02   0.453214E-02
   0.267214E-02  -0.193494E-04  -0.309113E-02  -0.588052E-02  -0.763738E-02
  -0.764273E-02  -0.530617E-02  -0.237984E-03   0.770062E-02   0.183648E-01
   0.313103E-01   0.458020E-01   0.608558E-01   0.753248E-01   0.880293E-01
   0.979167E-01   0.677828E-01   0.795756E-01   0.889058E-01   0.951123E-01
   0.979195E-01   0.974856E-01   0.943629E-01   0.893719E-01   0.834115E-01
   0.772526E-01   0.713689E-01   0.658532E-01   0.604467E-01   0.546751E-01
   0.480564E-01   0.403210E-01   0.315766E-01   0.223668E-01   0.135984E-01
   0.635090E-02   0.161736E-02   0.449157E-04   0.174851E-02   0.625062E-02
   0.125669E-01   0.194177E-01   0.255119E-01   0.298297E-01   0.318333E-01
   0.315556E-01   0.295499E-01   0.267210E-01   0.240877E-01   0.225405E-01
   0.226530E-01   0.245892E-01   0.281157E-01   0.327039E-01   0.376846E-01
   0.424098E-01   0.463852E-01   0.493477E-01   0.512853E-01   0.524092E-01
   0.530965E-01   0.538222E-01   0.550903E-01   0.573674E-01   0.610147E-01
   0.662166E-01   0.729102E-01   0.807282E-01   0.889782E-01   0.966793E-01
   0.102670E+00   0.105782E+00   0.105057E+00   0.999578E-01   0.905249E-01
   0.774314E-01   0.619084E-01   0.455471E-01   0.300192E-01   0.167747E-01
   0.679345E-02   0.449066E-03  -0.248187E-02  -0.267324E-02  -0.101045E-02
   0.167008E-02   0.478785E-02   0.811413E-02   0.117343E-01   0.158967E-01
   0.208034E-01   0.264183E-01   0.323625E-01   0.379388E-01   0.422888E-01
   0.446373E-01   0.445523E-01   0.421358E-01   0.380773E-01   0.335418E-01
   0.299089E-01   0.284297E-01   0.298897E-01   0.343745E-01   0.412050E-01
   0.490663E-01   0.563008E-01   0.612931E-01   0.628458E-01   0.604528E-01
   0.544019E-01   0.456849E-01   0.357461E-01   0.261368E-01   0.181683E-01
   0.126473E-01   0.975181E-02   0.906651E-02   0.975321E-02   0.108011E-01
   0.112882E-01   0.105904E-01   0.849778E-02   0.522526E-02   0.133408E-02
  -0.240212E-02  -0.514718E-02  -0.613595E-02  -0.477330E-02  -0.695689E-03
   0.619714E-02   0.157302E-01   0.274553E-01   0.406699E-01   0.544608E-01
   0.677829E-01   0.795757E-01   0.889059E-01   0.588446E-01   0.687860E-01
   0.765786E-01   0.817707E-01   0.842455E-01   0.842403E-01   0.822928E-01
   0.791147E-01   0.754183E-01   0.717386E-01   0.682994E-01   0.649671E-01
   0.613097E-01   0.567528E-01   0.507917E-01   0.431998E-01   0.341729E-01
   0.243599E-01   0.147658E-01   0.654563E-02   0.741798E-03  -0.196536E-02
  -0.142601E-02   0.193778E-02   0.722929E-02   0.132865E-01   0.189472E-01
   0.233001E-01   0.258587E-01   0.266194E-01   0.259966E-01   0.246660E-01
   0.233635E-01   0.226993E-01   0.230328E-01   0.244332E-01   0.267207E-01
   0.295631E-01   0.325883E-01   0.354779E-01   0.380193E-01   0.401139E-01
   0.417542E-01   0.429948E-01   0.439353E-01   0.447253E-01   0.455831E-01
   0.468080E-01   0.487631E-01   0.518127E-01   0.562160E-01   0.620001E-01
   0.688527E-01   0.760769E-01   0.826434E-01   0.873463E-01   0.890409E-01
   0.869091E-01   0.806842E-01   0.707691E-01   0.582070E-01   0.444985E-01
   0.313075E-01   0.201244E-01   0.119760E-01   0.725606E-02   0.571883E-02
   0.663307E-02   0.904605E-02   0.120771E-01   0.151525E-01   0.181146E-01
   0.211746E-01   0.247344E-01   0.291378E-01   0.344412E-01   0.402840E-01
   0.459101E-01   0.503444E-01   0.526736E-01   0.523493E-01   0.494140E-01
   0.445731E-01   0.390771E-01   0.344352E-01   0.320316E-01   0.327500E-01
   0.367104E-01   0.431983E-01   0.508088E-01   0.577748E-01   0.623923E-01
   0.634336E-01   0.604385E-01   0.538124E-01   0.447085E-01   0.347313E-01
   0.255447E-01   0.184864E-01   0.142861E-01   0.129505E-01   0.138320E-01
   0.158474E-01   0.177807E-01   0.185870E-01   0.176237E-01   0.147644E-01
   0.103830E-01   0.523356E-02   0.268580E-03  -0.355116E-02  -0.541518E-02
  -0.476618E-02  -0.134490E-02   0.481049E-02   0.133923E-01   0.238631E-01
   0.355027E-01   0.474635E-01   0.588446E-01   0.687861E-01   0.765787E-01
   0.493723E-01   0.567480E-01   0.622489E-01   0.657165E-01   0.672613E-01
   0.672428E-01   0.661947E-01   0.647015E-01   0.632494E-01   0.620892E-01
   0.611518E-01   0.600496E-01   0.581721E-01   0.548610E-01   0.496199E-01
   0.423035E-01   0.332277E-01   0.231645E-01   0.132152E-01   0.458736E-02
  -0.166592E-02  -0.487811E-02  -0.491089E-02  -0.216858E-02   0.251562E-02
   0.808811E-02   0.135192E-01   0.180180E-01   0.211636E-01   0.229279E-01
   0.235948E-01   0.236142E-01   0.234399E-01   0.234038E-01   0.236571E-01
   0.241865E-01   0.248849E-01   0.256399E-01   0.264024E-01   0.272076E-01
   0.281438E-01   0.292882E-01   0.306414E-01   0.320964E-01   0.334633E-01
   0.345479E-01   0.352589E-01   0.357009E-01   0.362091E-01   0.372976E-01
   0.395205E-01   0.432799E-01   0.486353E-01   0.551821E-01   0.620495E-01
   0.680381E-01   0.718745E-01   0.725225E-01   0.694654E-01   0.628780E-01
   0.536308E-01   0.431175E-01   0.329452E-01   0.245688E-01   0.189697E-01
   0.164668E-01   0.167105E-01   0.188563E-01   0.218624E-01   0.248191E-01
   0.272077E-01   0.290130E-01   0.306558E-01   0.327727E-01   0.359182E-01
   0.402895E-01   0.455697E-01   0.509479E-01   0.553198E-01   0.576126E-01
   0.571364E-01   0.538514E-01   0.484603E-01   0.422848E-01   0.369512E-01
   0.339652E-01   0.342936E-01   0.380743E-01   0.445385E-01   0.521751E-01
   0.590957E-01   0.635055E-01   0.641539E-01   0.606438E-01   0.535213E-01
   0.441239E-01   0.342346E-01   0.256351E-01   0.196798E-01   0.169969E-01
   0.173860E-01   0.199270E-01   0.232576E-01   0.259375E-01   0.268014E-01
   0.252157E-01   0.211866E-01   0.153105E-01   0.859915E-02   0.223759E-02
  -0.265959E-02  -0.523953E-02  -0.501979E-02  -0.191123E-02   0.382655E-02
   0.116686E-01   0.209191E-01   0.307994E-01   0.405247E-01   0.493724E-01
   0.567480E-01   0.622489E-01   0.402072E-01   0.446341E-01   0.474410E-01
   0.488138E-01   0.491274E-01   0.488791E-01   0.485919E-01   0.486976E-01
   0.494205E-01   0.506922E-01   0.521268E-01   0.530771E-01   0.527696E-01
   0.504959E-01   0.458134E-01   0.387039E-01   0.296409E-01   0.195397E-01
   0.959599E-02   0.104733E-02  -0.508238E-02  -0.819028E-02  -0.820109E-02
  -0.554741E-02  -0.103416E-02   0.437127E-02   0.976238E-02   0.144698E-01
   0.181474E-01   0.207569E-01   0.224690E-01   0.235273E-01   0.241251E-01
   0.243391E-01   0.241365E-01   0.234451E-01   0.222520E-01   0.206825E-01
   0.190225E-01   0.176670E-01   0.170065E-01   0.172919E-01   0.185278E-01
   0.204411E-01   0.225473E-01   0.243011E-01   0.252903E-01   0.254056E-01
   0.249261E-01   0.244785E-01   0.248694E-01   0.268333E-01   0.307676E-01
   0.365423E-01   0.434503E-01   0.503284E-01   0.558277E-01   0.587618E-01
   0.584363E-01   0.548605E-01   0.487744E-01   0.414770E-01   0.344983E-01
   0.292087E-01   0.264752E-01   0.264661E-01   0.286589E-01   0.320460E-01
   0.354737E-01   0.380097E-01   0.392230E-01   0.392920E-01   0.389055E-01
   0.389919E-01   0.403627E-01   0.433870E-01   0.478070E-01   0.527589E-01
   0.570028E-01   0.592962E-01   0.587983E-01   0.553798E-01   0.497351E-01
   0.432512E-01   0.376617E-01   0.345765E-01   0.350216E-01   0.391209E-01
   0.460171E-01   0.540593E-01   0.612126E-01   0.655784E-01   0.658848E-01
   0.618145E-01   0.540823E-01   0.442447E-01   0.342954E-01   0.261593E-01
   0.212198E-01   0.200011E-01   0.220805E-01   0.262428E-01   0.308228E-01
   0.341388E-01   0.349014E-01   0.324982E-01   0.270954E-01   0.195496E-01
   0.111701E-01   0.340655E-02  -0.245634E-02  -0.552906E-02  -0.543279E-02
  -0.229629E-02   0.334113E-02   0.106797E-01   0.188196E-01   0.269003E-01
   0.342018E-01   0.402072E-01   0.446341E-01   0.474411E-01   0.320637E-01
   0.335432E-01   0.336696E-01   0.329899E-01   0.321467E-01   0.317619E-01
   0.323210E-01   0.340680E-01   0.369309E-01   0.404966E-01   0.440539E-01
   0.467081E-01   0.475556E-01   0.458859E-01   0.413662E-01   0.341593E-01
   0.249392E-01   0.147898E-01   0.500504E-02  -0.316489E-02  -0.875964E-02
  -0.112858E-01  -0.107816E-01  -0.775670E-02  -0.303007E-02   0.248465E-02
   0.798318E-02   0.129087E-01   0.169929E-01   0.202009E-01   0.226139E-01
   0.243011E-01   0.252325E-01   0.252686E-01   0.242289E-01   0.220131E-01
   0.187220E-01   0.147269E-01   0.106455E-01   0.722080E-02   0.512982E-02
   0.478256E-02   0.617858E-02   0.887726E-02   0.121037E-01   0.149687E-01
   0.167416E-01   0.170917E-01   0.162184E-01   0.148204E-01   0.139025E-01
   0.144705E-01   0.172028E-01   0.222025E-01   0.289095E-01   0.362113E-01
   0.427275E-01   0.471898E-01   0.488062E-01   0.474998E-01   0.439446E-01
   0.393844E-01   0.352822E-01   0.329050E-01   0.329656E-01   0.354307E-01
   0.395540E-01   0.441247E-01   0.478551E-01   0.497866E-01   0.495893E-01
   0.476596E-01   0.449828E-01   0.428051E-01   0.422131E-01   0.437583E-01
   0.472446E-01   0.517545E-01   0.559115E-01   0.583051E-01   0.579498E-01
   0.546357E-01   0.490569E-01   0.426688E-01   0.373056E-01   0.346632E-01
   0.357948E-01   0.407690E-01   0.485931E-01   0.574322E-01   0.650688E-01
   0.694788E-01   0.693662E-01   0.645090E-01   0.558229E-01   0.451250E-01
   0.346662E-01   0.265571E-01   0.222439E-01   0.221676E-01   0.256905E-01
   0.312977E-01   0.370096E-01   0.408897E-01   0.415135E-01   0.382851E-01
   0.315337E-01   0.223843E-01   0.124545E-01   0.346684E-02  -0.312288E-02
  -0.639727E-02  -0.610008E-02  -0.260481E-02   0.323973E-02   0.103324E-01
   0.175520E-01   0.239515E-01   0.288853E-01   0.320637E-01   0.335432E-01
   0.336696E-01   0.254509E-01   0.243525E-01   0.222106E-01   0.199197E-01
   0.183619E-01   0.182456E-01   0.199744E-01   0.235620E-01   0.286065E-01
   0.343332E-01   0.397087E-01   0.436156E-01   0.450631E-01   0.433952E-01
   0.384497E-01   0.306284E-01   0.208521E-01   0.104031E-01   0.684630E-03
  -0.704794E-02  -0.119217E-01  -0.135885E-01  -0.122433E-01  -0.851869E-02
  -0.329180E-02   0.253882E-02   0.824135E-02   0.133537E-01   0.176810E-01
   0.212036E-01   0.239392E-01   0.258210E-01   0.266426E-01   0.260964E-01
   0.238977E-01   0.199483E-01   0.144782E-01   0.810101E-02   0.174796E-02
  -0.351815E-02  -0.676356E-02  -0.744262E-02  -0.557204E-02  -0.175662E-02
   0.295444E-02   0.734955E-02   0.103977E-01   0.115513E-01   0.109139E-01
   0.921658E-02   0.760128E-02   0.727157E-02   0.911360E-02   0.134035E-01
   0.196942E-01   0.269227E-01   0.337107E-01   0.387705E-01   0.412948E-01
   0.412072E-01   0.391947E-01   0.365057E-01   0.345717E-01   0.345662E-01
   0.370365E-01   0.417226E-01   0.476251E-01   0.533027E-01   0.573127E-01
   0.586582E-01   0.571051E-01   0.532649E-01   0.484171E-01   0.441188E-01
   0.417231E-01   0.419523E-01   0.446626E-01   0.488785E-01   0.530907E-01
   0.557337E-01   0.556969E-01   0.527121E-01   0.474934E-01   0.415753E-01
   0.368904E-01   0.352019E-01   0.375565E-01   0.439220E-01   0.531189E-01
   0.630784E-01   0.713596E-01   0.757876E-01   0.750355E-01   0.689903E-01
   0.587994E-01   0.465864E-01   0.349122E-01   0.261278E-01   0.217915E-01
   0.223014E-01   0.268321E-01   0.335831E-01   0.402620E-01   0.446683E-01
   0.452270E-01   0.413395E-01   0.334776E-01   0.230156E-01   0.118619E-01
   0.199675E-02  -0.496650E-02  -0.809404E-02  -0.726161E-02  -0.309361E-02
   0.324982E-02   0.103696E-01   0.169326E-01   0.219192E-01   0.247746E-01
   0.254509E-01   0.243524E-01   0.222106E-01   0.206286E-01   0.176027E-01
   0.139066E-01   0.107425E-01   0.918255E-02   0.996617E-02   0.133616E-01
   0.191079E-01   0.264445E-01   0.342261E-01   0.411090E-01   0.457848E-01
   0.472226E-01   0.448767E-01   0.388140E-01   0.297289E-01   0.188337E-01
   0.764083E-02  -0.231990E-02  -0.978539E-02  -0.139805E-01  -0.147242E-01
  -0.123991E-01  -0.779816E-02  -0.189740E-02   0.437973E-02   0.103390E-01
   0.155883E-01   0.199962E-01   0.235649E-01   0.262740E-01   0.279610E-01
   0.282925E-01   0.268442E-01   0.232700E-01   0.175018E-01   0.990509E-02
   0.132137E-02  -0.703658E-02  -0.138271E-01  -0.178997E-01  -0.186017E-01
  -0.159764E-01  -0.107828E-01  -0.431708E-02   0.192195E-02   0.663515E-02
   0.907482E-02   0.924144E-02   0.786264E-02   0.615639E-02   0.544652E-02
   0.674562E-02   0.104331E-01   0.161295E-01   0.228086E-01   0.291165E-01
   0.337998E-01   0.361106E-01   0.360581E-01   0.344243E-01   0.325318E-01
   0.318312E-01   0.334335E-01   0.377326E-01   0.442415E-01   0.516983E-01
   0.584176E-01   0.627863E-01   0.637520E-01   0.611551E-01   0.557978E-01
   0.492235E-01   0.432677E-01   0.395162E-01   0.388333E-01   0.411085E-01
   0.453012E-01   0.497776E-01   0.528377E-01   0.532753E-01   0.507965E-01
   0.461622E-01   0.410028E-01   0.373504E-01   0.370193E-01   0.410190E-01
   0.491731E-01   0.600678E-01   0.713538E-01   0.803285E-01   0.846407E-01
   0.829242E-01   0.751837E-01   0.628246E-01   0.483172E-01   0.345831E-01
   0.242700E-01   0.191053E-01   0.194956E-01   0.244707E-01   0.319741E-01
   0.394146E-01   0.443269E-01   0.449692E-01   0.407115E-01   0.321314E-01
   0.208116E-01   0.891139E-02  -0.136605E-02  -0.827483E-02  -0.108785E-01
  -0.918556E-02  -0.406015E-02   0.304773E-02   0.104694E-01   0.166900E-01
   0.206453E-01   0.218910E-01   0.206286E-01   0.176027E-01   0.139065E-01
   0.176020E-01   0.134391E-01   0.904321E-02   0.587109E-02   0.512370E-02
   0.751134E-02   0.131153E-01   0.213630E-01   0.311168E-01   0.408619E-01
   0.489638E-01   0.539566E-01   0.548126E-01   0.511433E-01   0.432907E-01
   0.322836E-01   0.196607E-01   0.719177E-02  -0.344737E-02  -0.109745E-01
  -0.147093E-01  -0.146440E-01  -0.113643E-01  -0.584832E-02   0.796630E-03
   0.758559E-02   0.138264E-01   0.191682E-01   0.235279E-01   0.269321E-01
   0.293433E-01   0.305410E-01   0.301122E-01   0.275640E-01   0.225278E-01
   0.149863E-01   0.543807E-02  -0.507217E-02  -0.150925E-01  -0.230521E-01
  -0.276290E-01  -0.280936E-01  -0.245231E-01  -0.178137E-01  -0.947229E-02
  -0.123822E-02   0.536443E-02   0.941509E-02   0.108125E-01   0.102528E-01
   0.897462E-02   0.834849E-02   0.943462E-02   0.126459E-01   0.176219E-01
   0.233540E-01   0.285252E-01   0.319574E-01   0.330233E-01   0.318899E-01
   0.295066E-01   0.273360E-01   0.269016E-01   0.292918E-01   0.347758E-01
   0.426568E-01   0.514191E-01   0.591346E-01   0.640116E-01   0.649245E-01
   0.617599E-01   0.554710E-01   0.478170E-01   0.408604E-01   0.363703E-01
   0.353135E-01   0.375868E-01   0.420781E-01   0.470395E-01   0.506621E-01
   0.516787E-01   0.498047E-01   0.458777E-01   0.416421E-01   0.392326E-01
   0.405033E-01   0.464016E-01   0.565748E-01   0.693382E-01   0.820276E-01
   0.916496E-01   0.956564E-01   0.926329E-01   0.827037E-01   0.675468E-01
   0.500052E-01   0.333989E-01   0.207183E-01   0.139121E-01   0.134496E-01
   0.182660E-01   0.260899E-01   0.340587E-01   0.394506E-01   0.403458E-01
   0.360532E-01   0.272113E-01   0.155582E-01   0.345018E-02  -0.673339E-02
  -0.131472E-01  -0.148665E-01  -0.120273E-01  -0.570963E-02   0.238405E-02
   0.103596E-01   0.165636E-01   0.199210E-01   0.201171E-01   0.176020E-01
   0.134390E-01   0.904317E-02   0.161532E-01   0.116166E-01   0.732782E-02
   0.493913E-02   0.572109E-02   0.103031E-01   0.185420E-01   0.295338E-01
   0.417625E-01   0.533582E-01   0.624222E-01   0.673632E-01   0.671891E-01
   0.616987E-01   0.515341E-01   0.380789E-01   0.232152E-01   0.898588E-02
  -0.277142E-02  -0.107395E-01  -0.143192E-01  -0.136664E-01  -0.956898E-02
  -0.319973E-02   0.418258E-02   0.115026E-01   0.180379E-01   0.234506E-01
   0.276875E-01   0.307978E-01   0.327431E-01   0.332770E-01   0.319486E-01
   0.282377E-01   0.217843E-01   0.126344E-01   0.140882E-02  -0.106778E-01
  -0.219832E-01  -0.307614E-01  -0.355655E-01  -0.356172E-01  -0.310312E-01
  -0.228180E-01  -0.126519E-01  -0.245943E-02   0.606063E-02   0.118493E-01
   0.147133E-01   0.152982E-01   0.148189E-01   0.146311E-01   0.157754E-01
   0.186377E-01   0.228335E-01   0.273520E-01   0.309183E-01   0.324558E-01
   0.315001E-01   0.284255E-01   0.244008E-01   0.210770E-01   0.200940E-01
   0.225561E-01   0.286411E-01   0.374711E-01   0.473000E-01   0.559710E-01
   0.615173E-01   0.627273E-01   0.595050E-01   0.529108E-01   0.448646E-01
   0.375962E-01   0.330032E-01   0.321110E-01   0.347984E-01   0.398757E-01
   0.454939E-01   0.497621E-01   0.513849E-01   0.501201E-01   0.469080E-01
   0.436221E-01   0.425030E-01   0.454383E-01   0.532996E-01   0.655409E-01
   0.801898E-01   0.942513E-01   0.104428E+00   0.107964E+00   0.103386E+00
   0.909320E-01   0.725491E-01   0.514570E-01   0.313869E-01   0.156967E-01
   0.659248E-02   0.465212E-02   0.876635E-02   0.164974E-01   0.247486E-01
   0.305630E-01   0.318421E-01   0.278108E-01   0.191262E-01   0.762697E-02
  -0.419159E-02  -0.138251E-01  -0.193642E-01  -0.199098E-01  -0.157159E-01
  -0.804779E-02   0.118432E-02   0.991119E-02   0.163866E-01   0.195573E-01
   0.192500E-01   0.161531E-01   0.116166E-01   0.732779E-02   0.159017E-01
   0.115740E-01   0.797713E-02   0.690493E-02   0.965061E-02   0.167307E-01
   0.277643E-01   0.415222E-01   0.561321E-01   0.694006E-01   0.791973E-01
   0.838338E-01   0.823721E-01   0.748050E-01   0.620718E-01   0.459025E-01
   0.285149E-01   0.122223E-01  -0.969490E-03  -0.969342E-02  -0.134098E-01
  -0.124166E-01  -0.768652E-02  -0.580111E-03   0.748630E-02   0.153293E-01
   0.221710E-01   0.276610E-01   0.317581E-01   0.345292E-01   0.359462E-01
   0.357626E-01   0.335229E-01   0.287127E-01   0.210029E-01   0.105061E-01
  -0.205271E-02  -0.153280E-01  -0.275391E-01  -0.368191E-01  -0.416410E-01
  -0.412027E-01  -0.356552E-01  -0.260966E-01  -0.143220E-01  -0.238907E-02
   0.788138E-02   0.153303E-01   0.196884E-01   0.215419E-01   0.220521E-01
   0.225153E-01   0.239040E-01   0.265342E-01   0.299662E-01   0.331723E-01
   0.349197E-01   0.342452E-01   0.308664E-01   0.253869E-01   0.192164E-01
   0.142160E-01   0.121647E-01   0.142086E-01   0.204635E-01   0.299039E-01
   0.405855E-01   0.501500E-01   0.564699E-01   0.582462E-01   0.553789E-01
   0.489959E-01   0.411261E-01   0.341101E-01   0.299219E-01   0.296065E-01
   0.330033E-01   0.388428E-01   0.451889E-01   0.500930E-01   0.522594E-01
   0.515124E-01   0.489119E-01   0.464685E-01   0.465308E-01   0.510177E-01
   0.607246E-01   0.749151E-01   0.913355E-01   0.106669E+00   0.117320E+00
   0.120328E+00   0.114151E+00   0.991223E-01   0.774349E-01   0.526596E-01
   0.289195E-01   0.993361E-02  -0.182380E-02  -0.563743E-02  -0.261775E-02
   0.468070E-02   0.129748E-01   0.191063E-01   0.208127E-01   0.172254E-01
   0.898935E-02  -0.200356E-02  -0.131716E-01  -0.219332E-01  -0.263478E-01
  -0.255538E-01  -0.199111E-01  -0.108388E-01  -0.409746E-03   0.917901E-02
   0.161282E-01   0.194294E-01   0.190522E-01   0.159017E-01   0.115740E-01
   0.797710E-02   0.163847E-01   0.125617E-01   0.990145E-02   0.102959E-01
   0.150337E-01   0.245129E-01   0.381330E-01   0.543768E-01   0.710641E-01
   0.857277E-01   0.960461E-01   0.100257E+00   0.974780E-01   0.878771E-01
   0.726571E-01   0.538539E-01   0.339838E-01   0.156053E-01   0.884012E-03
  -0.875322E-02  -0.128021E-01  -0.116704E-01  -0.648519E-02   0.122773E-02
   0.990355E-02   0.182458E-01   0.254061E-01   0.310019E-01   0.349883E-01
   0.374444E-01   0.383598E-01   0.375070E-01   0.344520E-01   0.287096E-01
   0.199949E-01   0.848279E-02  -0.502217E-02  -0.190855E-01  -0.318406E-01
  -0.413520E-01  -0.460534E-01  -0.451391E-01  -0.387917E-01  -0.281681E-01
  -0.151371E-01  -0.183333E-02   0.985227E-02   0.186995E-01   0.243833E-01
   0.274321E-01   0.289383E-01   0.301149E-01   0.318402E-01   0.343382E-01
   0.371002E-01   0.390746E-01   0.390687E-01   0.362317E-01   0.304586E-01
   0.225734E-01   0.142154E-01   0.744501E-02   0.417606E-02   0.560287E-02
   0.117993E-01   0.216233E-01   0.329707E-01   0.433185E-01   0.504062E-01
   0.528582E-01   0.505614E-01   0.446838E-01   0.373222E-01   0.308823E-01
   0.273731E-01   0.278298E-01   0.320396E-01   0.386562E-01   0.456707E-01
   0.510968E-01   0.536568E-01   0.532534E-01   0.510701E-01   0.492531E-01
   0.502559E-01   0.560318E-01   0.673121E-01   0.831936E-01   0.101174E+00
   0.117650E+00   0.128759E+00   0.131345E+00   0.123795E+00   0.106508E+00
   0.818771E-01   0.537660E-01   0.266350E-01   0.452223E-02  -0.984966E-02
  -0.156216E-01  -0.138745E-01  -0.723190E-02   0.890075E-03   0.717977E-02
   0.924129E-02   0.612133E-02  -0.156234E-02  -0.118964E-01  -0.222539E-01
  -0.300148E-01  -0.332342E-01  -0.310953E-01  -0.240515E-01  -0.136453E-01
  -0.207358E-02   0.837743E-02   0.158827E-01   0.194877E-01   0.192920E-01
   0.163847E-01   0.125617E-01   0.990144E-02   0.171432E-01   0.138026E-01
   0.119501E-01   0.135453E-01   0.198664E-01   0.312161E-01   0.468236E-01
   0.649519E-01   0.831879E-01   0.988582E-01   0.109498E+00   0.113290E+00
   0.109392E+00   0.981065E-01   0.808345E-01   0.598465E-01   0.378910E-01
   0.177229E-01   0.164272E-02  -0.886113E-02  -0.132959E-01  -0.121415E-01
  -0.663739E-02   0.156083E-02   0.107630E-01   0.195678E-01   0.270515E-01
   0.327884E-01   0.367185E-01   0.389283E-01   0.394304E-01   0.380305E-01
   0.343345E-01   0.279023E-01   0.184981E-01   0.634811E-02  -0.769262E-02
  -0.221445E-01  -0.351065E-01  -0.446232E-01  -0.491254E-01  -0.478198E-01
  -0.409130E-01  -0.295912E-01  -0.157526E-01  -0.155712E-02   0.110817E-01
   0.209199E-01   0.275998E-01   0.316013E-01   0.339475E-01   0.357629E-01
   0.378277E-01   0.402739E-01   0.425265E-01   0.435131E-01   0.420789E-01
   0.374729E-01   0.297425E-01   0.198954E-01   0.975689E-02   0.154482E-02
  -0.272381E-02  -0.182064E-02   0.429316E-02   0.143857E-01   0.262332E-01
   0.371926E-01   0.449087E-01   0.479529E-01   0.462040E-01   0.408567E-01
   0.340494E-01   0.282215E-01   0.253905E-01   0.265653E-01   0.314778E-01
   0.387134E-01   0.462059E-01   0.519454E-01   0.546800E-01   0.543887E-01
   0.523678E-01   0.508859E-01   0.524936E-01   0.591831E-01   0.716459E-01
   0.888551E-01   0.108117E+00   0.125601E+00   0.137227E+00   0.139676E+00
   0.131257E+00   0.112400E+00   0.856274E-01   0.550125E-01   0.252629E-01
   0.659327E-03  -0.158775E-01  -0.233620E-01  -0.228293E-01  -0.169293E-01
  -0.915359E-02  -0.290929E-02  -0.679271E-03  -0.347558E-02  -0.107039E-01
  -0.204451E-01  -0.300535E-01  -0.368977E-01  -0.390460E-01  -0.357296E-01
  -0.274814E-01  -0.159410E-01  -0.339753E-02   0.780001E-02   0.158138E-01
   0.197361E-01   0.197694E-01   0.171432E-01   0.138026E-01   0.119501E-01
   0.178037E-01   0.146550E-01   0.131672E-01   0.153483E-01   0.224783E-01
   0.348110E-01   0.514806E-01   0.706243E-01   0.896926E-01   0.105889E+00
   0.116658E+00   0.120143E+00   0.115519E+00   0.103156E+00   0.845691E-01
   0.621657E-01   0.388361E-01   0.174617E-01   0.438586E-03  -0.106906E-01
  -0.154233E-01  -0.142711E-01  -0.853693E-02   0.394612E-04   0.967698E-02
   0.188889E-01   0.266822E-01   0.325839E-01   0.365137E-01   0.385628E-01
   0.387715E-01   0.369892E-01   0.328750E-01   0.260430E-01   0.163049E-01
   0.392208E-02  -0.102324E-01  -0.246788E-01  -0.375310E-01  -0.468595E-01
  -0.511240E-01  -0.495566E-01  -0.423779E-01  -0.307749E-01  -0.166330E-01
  -0.209100E-02   0.109587E-01   0.212830E-01   0.285161E-01   0.331040E-01
   0.360111E-01   0.382842E-01   0.406190E-01   0.430730E-01   0.450224E-01
   0.453854E-01   0.430433E-01   0.373247E-01   0.283884E-01   0.173677E-01
   0.620602E-02  -0.278795E-02  -0.754777E-02  -0.684235E-02  -0.672192E-03
   0.966237E-02   0.218585E-01   0.332018E-01   0.412884E-01   0.446704E-01
   0.432347E-01   0.382017E-01   0.317385E-01   0.263019E-01   0.239039E-01
   0.255240E-01   0.308453E-01   0.383995E-01   0.460787E-01   0.518587E-01
   0.545108E-01   0.540754E-01   0.519379E-01   0.504639E-01   0.522865E-01
   0.594430E-01   0.726166E-01   0.907147E-01   0.110928E+00   0.129281E+00
   0.141545E+00   0.144276E+00   0.135709E+00   0.116260E+00   0.884990E-01
   0.566015E-01   0.254069E-01  -0.665355E-03  -0.185722E-01  -0.272390E-01
  -0.276523E-01  -0.224515E-01  -0.151458E-01  -0.917277E-02  -0.704509E-02
  -0.979393E-02  -0.168303E-01  -0.262305E-01  -0.353432E-01  -0.415412E-01
  -0.429156E-01  -0.387428E-01  -0.296197E-01  -0.172589E-01  -0.401687E-02
   0.771116E-02   0.160746E-01   0.201922E-01   0.203294E-01   0.178037E-01
   0.146550E-01   0.131672E-01   0.181418E-01   0.147458E-01   0.130042E-01
   0.149599E-01   0.219174E-01   0.341412E-01   0.507619E-01   0.698994E-01
   0.889777E-01   0.105168E+00   0.115886E+00   0.119246E+00   0.114410E+00
   0.101744E+00   0.827742E-01   0.599324E-01   0.361458E-01   0.143397E-01
  -0.304445E-02  -0.144243E-01  -0.192697E-01  -0.180826E-01  -0.121776E-01
  -0.332702E-02   0.663896E-02   0.161758E-01   0.242343E-01   0.302982E-01
   0.342654E-01   0.362330E-01   0.362731E-01   0.342882E-01   0.300000E-01
   0.230817E-01   0.133866E-01   0.119060E-02  -0.126496E-01  -0.266991E-01
  -0.391357E-01  -0.480985E-01  -0.521058E-01  -0.504246E-01  -0.432797E-01
  -0.318304E-01  -0.179100E-01  -0.359282E-02   0.928969E-02   0.195479E-01
   0.268314E-01   0.315709E-01   0.346888E-01   0.371738E-01   0.396618E-01
   0.421633E-01   0.440320E-01   0.441931E-01   0.415631E-01   0.355255E-01
   0.263013E-01   0.150792E-01   0.383957E-02  -0.509805E-02  -0.968322E-02
  -0.872278E-02  -0.226733E-02   0.833244E-02   0.207341E-01   0.322022E-01
   0.403330E-01   0.436972E-01   0.422121E-01   0.371299E-01   0.306422E-01
   0.252154E-01   0.228535E-01   0.245116E-01   0.298391E-01   0.373331E-01
   0.448601E-01   0.503878E-01   0.527016E-01   0.518783E-01   0.493572E-01
   0.475670E-01   0.492024E-01   0.563493E-01   0.697182E-01   0.882168E-01
   0.109009E+00   0.128068E+00   0.141097E+00   0.144580E+00   0.136682E+00
   0.117760E+00   0.903464E-01   0.585982E-01   0.273570E-01   0.106188E-02
  -0.172123E-01  -0.263519E-01  -0.273015E-01  -0.226590E-01  -0.158946E-01
  -0.104103E-01  -0.868704E-02  -0.117294E-01  -0.189281E-01  -0.283479E-01
  -0.373368E-01  -0.432796E-01  -0.442932E-01  -0.396910E-01  -0.301156E-01
  -0.173284E-01  -0.373072E-02   0.824722E-02   0.167348E-01   0.208484E-01
   0.208686E-01   0.181417E-01   0.147458E-01   0.130042E-01   0.181192E-01
   0.140469E-01   0.114416E-01   0.123662E-01   0.181719E-01   0.291946E-01
   0.446531E-01   0.627615E-01   0.810291E-01   0.966902E-01   0.107188E+00
   0.110630E+00   0.106128E+00   0.939720E-01   0.755969E-01   0.533456E-01
   0.300730E-01   0.866207E-02  -0.845465E-02  -0.196726E-01  -0.244192E-01
  -0.231476E-01  -0.171325E-01  -0.812599E-02   0.203657E-02   0.117839E-01
   0.200282E-01   0.262174E-01   0.302305E-01   0.321725E-01   0.321540E-01
   0.301389E-01   0.259199E-01   0.192313E-01   0.996002E-02  -0.162541E-02
  -0.147208E-01  -0.279813E-01  -0.396965E-01  -0.481162E-01  -0.518451E-01
  -0.501944E-01  -0.433823E-01  -0.325130E-01  -0.193292E-01  -0.579968E-02
   0.634328E-02   0.159841E-01   0.228112E-01   0.272582E-01   0.302231E-01
   0.326575E-01   0.351640E-01   0.377357E-01   0.397309E-01   0.400990E-01
   0.377903E-01   0.322183E-01   0.236161E-01   0.131574E-01   0.277801E-02
  -0.527115E-02  -0.902048E-02  -0.735468E-02  -0.384694E-03   0.105062E-01
   0.229745E-01   0.343123E-01   0.421624E-01   0.451501E-01   0.432433E-01
   0.377320E-01   0.308292E-01   0.250058E-01   0.222583E-01   0.235281E-01
   0.284494E-01   0.355073E-01   0.425607E-01   0.475745E-01   0.493360E-01
   0.479286E-01   0.448045E-01   0.424151E-01   0.434895E-01   0.501625E-01
   0.632047E-01   0.815909E-01   0.102548E+00   0.122098E+00   0.135963E+00
   0.140609E+00   0.134143E+00   0.116825E+00   0.910641E-01   0.608807E-01
   0.309903E-01   0.573136E-02  -0.118816E-01  -0.207485E-01  -0.217817E-01
  -0.175106E-01  -0.113136E-01  -0.649482E-02  -0.544574E-02  -0.910127E-02
  -0.168082E-01  -0.266133E-01  -0.358679E-01  -0.419747E-01  -0.430754E-01
  -0.385092E-01  -0.289417E-01  -0.161548E-01  -0.256966E-02   0.936115E-02
   0.177399E-01   0.216508E-01   0.213391E-01   0.181192E-01   0.140469E-01
   0.114416E-01   0.178883E-01   0.128791E-01   0.899295E-02   0.828939E-02
   0.121773E-01   0.211116E-01   0.344787E-01   0.506862E-01   0.674315E-01
   0.821004E-01   0.922251E-01   0.959212E-01   0.922296E-01   0.813010E-01
   0.643875E-01   0.436393E-01   0.217409E-01   0.145329E-02  -0.148496E-01
  -0.255584E-01  -0.300448E-01  -0.286775E-01  -0.226438E-01  -0.136274E-01
  -0.342735E-02   0.638762E-02   0.147081E-01   0.209541E-01   0.249893E-01
   0.269312E-01   0.269354E-01   0.250369E-01   0.211079E-01   0.149469E-01
   0.646640E-02  -0.409439E-02  -0.160188E-01  -0.280974E-01  -0.387788E-01
  -0.464653E-01  -0.498761E-01  -0.483764E-01  -0.421674E-01  -0.322710E-01
  -0.203017E-01  -0.808129E-02   0.279481E-02   0.113154E-01   0.172292E-01
   0.209884E-01   0.234797E-01   0.256333E-01   0.280375E-01   0.306903E-01
   0.329758E-01   0.338804E-01   0.323863E-01   0.279146E-01   0.206676E-01
   0.117438E-01   0.296595E-02  -0.354941E-02  -0.596532E-02  -0.327350E-02
   0.435171E-02   0.155155E-01   0.279112E-01   0.389019E-01   0.462171E-01
   0.485639E-01   0.459721E-01   0.397678E-01   0.321748E-01   0.256595E-01
   0.222090E-01   0.227599E-01   0.269511E-01   0.332794E-01   0.396166E-01
   0.439325E-01   0.450054E-01   0.428961E-01   0.390282E-01   0.358324E-01
   0.360415E-01   0.418318E-01   0.540608E-01   0.718285E-01   0.925088E-01
   0.112264E+00   0.126921E+00   0.132985E+00   0.128520E+00   0.113659E+00
   0.906131E-01   0.631671E-01   0.357951E-01   0.126292E-01  -0.345685E-02
  -0.114208E-01  -0.121494E-01  -0.807678E-02  -0.244278E-02   0.160043E-02
   0.179777E-02  -0.268464E-02  -0.111371E-01  -0.215911E-01  -0.314128E-01
  -0.380325E-01  -0.396167E-01  -0.355163E-01  -0.263931E-01  -0.140146E-01
  -0.788886E-03   0.108304E-01   0.189191E-01   0.225055E-01   0.217545E-01
   0.178883E-01   0.128790E-01   0.899293E-02   0.177621E-01   0.118416E-01
   0.658981E-02   0.402551E-02   0.560663E-02   0.119309E-01   0.226069E-01
   0.363110E-01   0.510126E-01   0.643262E-01   0.739278E-01   0.779669E-01
   0.754016E-01   0.661993E-01   0.513616E-01   0.327662E-01   0.128492E-01
  -0.581332E-02  -0.209457E-01  -0.309462E-01  -0.351188E-01  -0.337176E-01
  -0.278026E-01  -0.189492E-01  -0.888736E-02   0.839048E-03   0.911118E-02
   0.153257E-01   0.193334E-01   0.212680E-01   0.213382E-01   0.196612E-01
   0.161997E-01   0.108222E-01   0.346206E-02  -0.568942E-02  -0.160359E-01
  -0.265460E-01  -0.358744E-01  -0.426174E-01  -0.456386E-01  -0.443680E-01
  -0.389811E-01  -0.303914E-01  -0.200471E-01  -0.958153E-02  -0.414552E-03
   0.657680E-02   0.112212E-01   0.139993E-01   0.157916E-01   0.175099E-01
   0.197339E-01   0.224749E-01   0.251515E-01   0.267924E-01   0.264081E-01
   0.234111E-01   0.179430E-01   0.109863E-01   0.420524E-02  -0.459650E-03
  -0.133322E-02   0.247489E-02   0.107364E-01   0.220717E-01   0.342473E-01
   0.447353E-01   0.513805E-01   0.529856E-01   0.496405E-01   0.426910E-01
   0.343503E-01   0.270602E-01   0.227885E-01   0.224712E-01   0.257688E-01
   0.312147E-01   0.367158E-01   0.402591E-01   0.406095E-01   0.377816E-01
   0.331329E-01   0.290311E-01   0.281785E-01   0.327793E-01   0.437913E-01
   0.604835E-01   0.804438E-01   0.100054E+00   0.115319E+00   0.122836E+00
   0.120645E+00   0.108734E+00   0.890663E-01   0.651094E-01   0.410107E-01
   0.206173E-01   0.660519E-02  -0.686255E-04  -0.261728E-03   0.371501E-02
   0.880188E-02   0.120403E-01   0.113428E-01   0.598945E-02  -0.325886E-02
  -0.144381E-01  -0.249533E-01  -0.322813E-01  -0.346184E-01  -0.313137E-01
  -0.229935E-01  -0.113680E-01   0.121205E-02   0.123263E-01   0.200389E-01
   0.233120E-01   0.221944E-01   0.177620E-01   0.118415E-01   0.658977E-02
   0.181537E-01   0.116817E-01   0.537236E-02   0.115086E-02   0.491676E-03
   0.412964E-02   0.119171E-01   0.228437E-01   0.352089E-01   0.469151E-01
   0.558323E-01   0.601741E-01   0.588223E-01   0.515425E-01   0.390484E-01
   0.228963E-01   0.522536E-02  -0.116137E-01  -0.254682E-01  -0.347505E-01
  -0.386854E-01  -0.373893E-01  -0.317666E-01  -0.232571E-01  -0.135012E-01
  -0.400677E-02   0.410118E-02   0.101946E-01   0.141099E-01   0.159995E-01
   0.161336E-01   0.147252E-01   0.118427E-01   0.743551E-02   0.145905E-02
  -0.595560E-02  -0.143593E-01  -0.229375E-01  -0.305949E-01  -0.361639E-01
  -0.386823E-01  -0.376589E-01  -0.332375E-01  -0.261992E-01  -0.177893E-01
  -0.941068E-02  -0.226957E-02   0.292034E-02   0.608369E-02   0.773285E-02
   0.873534E-02   0.997305E-02   0.120048E-01   0.148456E-01   0.179425E-01
   0.203625E-01   0.211398E-01   0.196702E-01   0.160218E-01   0.110447E-01
   0.622833E-02   0.332546E-02   0.384752E-02   0.857783E-02   0.172577E-01
   0.285552E-01   0.403454E-01   0.502384E-01   0.562106E-01   0.571598E-01
   0.532174E-01   0.457178E-01   0.368271E-01   0.289306E-01   0.239567E-01
   0.228375E-01   0.252676E-01   0.298403E-01   0.345238E-01   0.373407E-01
   0.370460E-01   0.335943E-01   0.282474E-01   0.232720E-01   0.213043E-01
   0.245544E-01   0.340793E-01   0.493404E-01   0.681842E-01   0.872686E-01
   0.102833E+00   0.111610E+00   0.111640E+00   0.102759E+00   0.866508E-01
   0.664212E-01   0.458386E-01   0.284211E-01   0.166203E-01   0.113038E-01
   0.116605E-01   0.155343E-01   0.200816E-01   0.225659E-01   0.210796E-01
   0.150093E-01   0.513989E-02  -0.660801E-02  -0.177190E-01  -0.257477E-01
  -0.289329E-01  -0.266103E-01  -0.193369E-01  -0.871545E-02   0.301708E-02
   0.135228E-01   0.208860E-01   0.240089E-01   0.228031E-01   0.181536E-01
   0.116816E-01   0.537231E-02   0.194950E-01   0.131305E-01   0.643161E-02
   0.116405E-02  -0.123610E-02   0.673682E-04   0.515819E-02   0.133502E-01
   0.233022E-01   0.332449E-01   0.412845E-01   0.457349E-01   0.454255E-01
   0.399301E-01   0.296700E-01   0.158671E-01   0.345483E-03  -0.147846E-01
  -0.275021E-01  -0.362329E-01  -0.401145E-01  -0.391112E-01  -0.339567E-01
  -0.259438E-01  -0.166184E-01  -0.745412E-02   0.410036E-03   0.631207E-02
   0.100673E-01   0.118473E-01   0.119923E-01   0.108276E-01   0.854717E-02
   0.519935E-02   0.771404E-03  -0.466891E-02  -0.108377E-01  -0.171685E-01
  -0.228551E-01  -0.270049E-01  -0.288617E-01  -0.280291E-01  -0.246172E-01
  -0.192549E-01  -0.129518E-01  -0.684155E-02  -0.188015E-02   0.140803E-02
   0.305485E-02   0.359970E-02   0.387868E-02   0.471656E-02   0.662134E-02
   0.958482E-02   0.130621E-01   0.161462E-01   0.178903E-01   0.176754E-01
   0.155014E-01   0.120958E-01   0.878594E-02   0.715508E-02   0.857518E-02
   0.137533E-01   0.224360E-01   0.333754E-01   0.445868E-01   0.538386E-01
   0.592429E-01   0.597780E-01   0.555842E-01   0.479407E-01   0.389180E-01
   0.308021E-01   0.254534E-01   0.237890E-01   0.255458E-01   0.293989E-01
   0.334059E-01   0.356500E-01   0.348896E-01   0.310163E-01   0.251763E-01
   0.195042E-01   0.165348E-01   0.184536E-01   0.264004E-01   0.400301E-01
   0.574659E-01   0.756730E-01   0.911608E-01   0.100830E+00   0.102740E+00
   0.965840E-01   0.837570E-01   0.669901E-01   0.496570E-01   0.349395E-01
   0.250701E-01   0.208475E-01   0.215388E-01   0.251787E-01   0.291699E-01
   0.310142E-01   0.289792E-01   0.225300E-01   0.124291E-01   0.496589E-03
  -0.108879E-01  -0.194003E-01  -0.233425E-01  -0.220304E-01  -0.159179E-01
  -0.644564E-02   0.432758E-02   0.142087E-01   0.213497E-01   0.246161E-01
   0.237774E-01   0.194949E-01   0.131305E-01   0.643155E-02   0.221469E-01
   0.167385E-01   0.105593E-01   0.514338E-02   0.181750E-02   0.145952E-02
   0.434307E-02   0.100865E-01   0.177102E-01   0.257942E-01   0.327146E-01
   0.369259E-01   0.372454E-01   0.330901E-01   0.246167E-01   0.127313E-01
  -0.104456E-02  -0.148338E-01  -0.267418E-01  -0.352034E-01  -0.392646E-01
  -0.387344E-01  -0.341757E-01  -0.267396E-01  -0.178877E-01  -0.907532E-02
  -0.147374E-02   0.420399E-02   0.774068E-02   0.932459E-02   0.937482E-02
   0.834743E-02   0.658692E-02   0.426623E-02   0.142418E-02  -0.192658E-02
  -0.567364E-02  -0.951899E-02  -0.129762E-01  -0.154620E-01  -0.164560E-01
  -0.156757E-01  -0.132007E-01  -0.949447E-02  -0.530475E-02  -0.146362E-02
   0.135337E-02   0.283178E-02   0.311566E-02   0.275863E-02   0.253661E-02
   0.317745E-02   0.509466E-02   0.821646E-02   0.119753E-01   0.154733E-01
   0.177802E-01   0.182735E-01   0.169088E-01   0.143226E-01   0.117179E-01
   0.105505E-01   0.120968E-01   0.170318E-01   0.251491E-01   0.353210E-01
   0.457283E-01   0.543089E-01   0.593048E-01   0.597495E-01   0.557523E-01
   0.484854E-01   0.398705E-01   0.320467E-01   0.267717E-01   0.249328E-01
   0.263133E-01   0.296905E-01   0.332411E-01   0.351386E-01   0.341665E-01
   0.301606E-01   0.241423E-01   0.180896E-01   0.144021E-01   0.152049E-01
   0.216896E-01   0.336842E-01   0.495813E-01   0.666584E-01   0.817085E-01
   0.918183E-01   0.950829E-01   0.910677E-01   0.808938E-01   0.669289E-01
   0.521702E-01   0.394874E-01   0.309281E-01   0.272628E-01   0.278803E-01
   0.310448E-01   0.344314E-01   0.357860E-01   0.335329E-01   0.271741E-01
   0.173895E-01   0.582950E-02  -0.532874E-02  -0.139344E-01  -0.183806E-01
  -0.179628E-01  -0.130020E-01  -0.472348E-02   0.505914E-02   0.143664E-01
   0.214756E-01   0.252537E-01   0.253379E-01   0.221468E-01   0.167385E-01
   0.105593E-01   0.263173E-01   0.227442E-01   0.180589E-01   0.134944E-01
   0.101921E-01   0.899880E-02   0.103167E-01   0.140262E-01   0.194895E-01
   0.256395E-01   0.311472E-01   0.346490E-01   0.350015E-01   0.315195E-01
   0.241476E-01   0.135212E-01   0.894535E-03  -0.120639E-01  -0.235717E-01
  -0.320675E-01  -0.365079E-01  -0.365563E-01  -0.326196E-01  -0.257270E-01
  -0.172804E-01  -0.874373E-02  -0.134700E-02   0.412282E-02   0.740087E-02
   0.868768E-02   0.848923E-02   0.741223E-02   0.598028E-02   0.452280E-02
   0.315934E-02   0.186776E-02   0.596339E-03  -0.632202E-03  -0.167016E-02
  -0.226947E-02  -0.217217E-02  -0.122955E-02   0.500689E-03   0.272476E-02
   0.497247E-02   0.673494E-02   0.763761E-02   0.758773E-02   0.683886E-02
   0.593897E-02   0.556795E-02   0.630973E-02   0.843253E-02   0.117547E-01
   0.156519E-01   0.192182E-01   0.215427E-01   0.220211E-01   0.206013E-01
   0.178769E-01   0.149811E-01   0.132971E-01   0.140590E-01   0.179573E-01
   0.248721E-01   0.338251E-01   0.431796E-01   0.510454E-01   0.557803E-01
   0.564453E-01   0.530770E-01   0.466918E-01   0.390117E-01   0.319837E-01
   0.272309E-01   0.255947E-01   0.269076E-01   0.300677E-01   0.333997E-01
   0.351997E-01   0.343029E-01   0.305047E-01   0.247006E-01   0.186950E-01
   0.147211E-01   0.148042E-01   0.201467E-01   0.307119E-01   0.451339E-01
   0.609840E-01   0.753329E-01   0.854565E-01   0.894995E-01   0.869183E-01
   0.785867E-01   0.665429E-01   0.534476E-01   0.419066E-01   0.338346E-01
   0.300281E-01   0.300472E-01   0.324242E-01   0.351276E-01   0.361462E-01
   0.340357E-01   0.282871E-01   0.194337E-01   0.888456E-02  -0.145374E-02
  -0.965820E-02  -0.142460E-01  -0.144971E-01  -0.105779E-01  -0.345325E-02
   0.536932E-02   0.141899E-01   0.214720E-01   0.261283E-01   0.276862E-01
   0.263172E-01   0.227442E-01   0.180589E-01   0.320016E-01   0.310022E-01
   0.286559E-01   0.258394E-01   0.234408E-01   0.222026E-01   0.225874E-01
   0.246827E-01   0.281575E-01   0.322873E-01   0.360533E-01   0.383119E-01
   0.380147E-01   0.344403E-01   0.273878E-01   0.172837E-01   0.516373E-02
  -0.747841E-02  -0.189551E-01  -0.277074E-01  -0.326137E-01  -0.332126E-01
  -0.297833E-01  -0.232649E-01  -0.150334E-01  -0.659446E-02   0.732972E-03
   0.606324E-02   0.906732E-02   0.995236E-02   0.931789E-02   0.794012E-02
   0.655082E-02   0.567106E-02   0.553701E-02   0.612252E-02   0.723263E-02
   0.862295E-02   0.100980E-01   0.115560E-01   0.129731E-01   0.143454E-01
   0.156233E-01   0.166775E-01   0.173180E-01   0.173667E-01   0.167569E-01
   0.156182E-01   0.143025E-01   0.133270E-01   0.132369E-01   0.144251E-01
   0.169648E-01   0.205211E-01   0.243831E-01   0.276255E-01   0.293672E-01
   0.290517E-01   0.266654E-01   0.228145E-01   0.186211E-01   0.154530E-01
   0.145509E-01   0.166604E-01   0.217766E-01   0.290869E-01   0.371419E-01
   0.442175E-01   0.487708E-01   0.498638E-01   0.474271E-01   0.422835E-01
   0.359169E-01   0.300488E-01   0.261429E-01   0.249838E-01   0.264561E-01
   0.295954E-01   0.329008E-01   0.348212E-01   0.342719E-01   0.310260E-01
   0.258584E-01   0.203880E-01   0.166552E-01   0.165465E-01   0.212283E-01
   0.307527E-01   0.439515E-01   0.586571E-01   0.721962E-01   0.820269E-01
   0.863504E-01   0.845347E-01   0.772396E-01   0.662170E-01   0.538440E-01
   0.425195E-01   0.340850E-01   0.294188E-01   0.283001E-01   0.295633E-01
   0.314861E-01   0.322951E-01   0.306518E-01   0.259922E-01   0.186460E-01
   0.971864E-02   0.786147E-03  -0.650550E-02  -0.108295E-01  -0.114618E-01
  -0.840334E-02  -0.232811E-02   0.560762E-02   0.140366E-01   0.216612E-01
   0.274846E-01   0.309536E-01   0.320016E-01   0.310022E-01   0.286559E-01
   0.389579E-01   0.409826E-01   0.415231E-01   0.410679E-01   0.402039E-01
   0.395102E-01   0.394471E-01   0.402517E-01   0.418574E-01   0.438616E-01
   0.455600E-01   0.460599E-01   0.444599E-01   0.400683E-01   0.326101E-01
   0.223683E-01   0.102137E-01  -0.250055E-02  -0.141675E-01  -0.232353E-01
  -0.285253E-01  -0.294828E-01  -0.262962E-01  -0.198532E-01  -0.115406E-01
  -0.293851E-02   0.451706E-02   0.981999E-02   0.125625E-01   0.129525E-01
   0.116871E-01   0.972680E-02   0.803662E-02   0.736245E-02   0.809463E-02
   0.102403E-01   0.134934E-01   0.173652E-01   0.213281E-01   0.249305E-01
   0.278574E-01   0.299369E-01   0.311117E-01   0.314024E-01   0.308884E-01
   0.297136E-01   0.281112E-01   0.264206E-01   0.250728E-01   0.245260E-01
   0.251551E-01   0.271204E-01   0.302609E-01   0.340563E-01   0.376905E-01
   0.402192E-01   0.408099E-01   0.389904E-01   0.348342E-01   0.290142E-01
   0.226947E-01   0.172730E-01   0.140308E-01   0.137901E-01   0.166694E-01
   0.220209E-01   0.285740E-01   0.347566E-01   0.391093E-01   0.406770E-01
   0.392654E-01   0.354845E-01   0.305620E-01   0.259786E-01   0.230284E-01
   0.224354E-01   0.241417E-01   0.273346E-01   0.307088E-01   0.328910E-01
   0.329001E-01   0.305050E-01   0.263667E-01   0.219120E-01   0.189666E-01
   0.192430E-01   0.238275E-01   0.328113E-01   0.451769E-01   0.589767E-01
   0.717648E-01   0.811678E-01   0.854457E-01   0.838965E-01   0.769988E-01
   0.662624E-01   0.538320E-01   0.419544E-01   0.324507E-01   0.263283E-01
   0.236223E-01   0.234934E-01   0.245376E-01   0.252137E-01   0.242686E-01
   0.210521E-01   0.156511E-01   0.882478E-02   0.177754E-02  -0.415747E-02
  -0.783631E-02  -0.854653E-02  -0.612607E-02  -0.948240E-03   0.620339E-02
   0.143245E-01   0.223920E-01   0.295355E-01   0.351522E-01   0.389579E-01
   0.409826E-01   0.415231E-01   0.467214E-01   0.518416E-01   0.554106E-01
   0.575291E-01   0.584642E-01   0.585968E-01   0.583382E-01   0.580247E-01
   0.578099E-01   0.575838E-01   0.569504E-01   0.552851E-01   0.518743E-01
   0.461131E-01   0.377161E-01   0.268835E-01   0.143688E-01   0.141347E-02
  -0.104497E-01  -0.196897E-01  -0.250999E-01  -0.260706E-01  -0.227410E-01
  -0.159855E-01  -0.723441E-02   0.183214E-02   0.964205E-02   0.150550E-01
   0.175751E-01   0.174057E-01   0.153416E-01   0.125349E-01   0.101991E-01
   0.932965E-02   0.105035E-01   0.137989E-01   0.188371E-01   0.249199E-01
   0.312145E-01   0.369347E-01   0.414777E-01   0.444967E-01   0.459106E-01
   0.458693E-01   0.446979E-01   0.428393E-01   0.408021E-01   0.391113E-01
   0.382510E-01   0.385924E-01   0.403099E-01   0.433036E-01   0.471545E-01
   0.511428E-01   0.543462E-01   0.558154E-01   0.547946E-01   0.509358E-01
   0.444451E-01   0.361071E-01   0.271653E-01   0.190714E-01   0.131586E-01
   0.103209E-01   0.107853E-01   0.140469E-01   0.189911E-01   0.241786E-01
   0.282198E-01   0.301366E-01   0.296096E-01   0.270400E-01   0.234058E-01
   0.199531E-01   0.178129E-01   0.176556E-01   0.194890E-01   0.226623E-01
   0.260798E-01   0.285613E-01   0.292452E-01   0.279086E-01   0.251040E-01
   0.220624E-01   0.203789E-01   0.215650E-01   0.265896E-01   0.355411E-01
   0.475094E-01   0.607293E-01   0.729537E-01   0.819627E-01   0.860755E-01
   0.845350E-01   0.776659E-01   0.667722E-01   0.538065E-01   0.409037E-01
   0.299002E-01   0.219602E-01   0.173938E-01   0.156973E-01   0.157862E-01
   0.163457E-01   0.161980E-01   0.145943E-01   0.113649E-01   0.690870E-02
   0.204351E-02  -0.222607E-02  -0.495584E-02  -0.546239E-02  -0.343777E-02
   0.103173E-02   0.752731E-02   0.154083E-01   0.239367E-01   0.323894E-01
   0.401415E-01   0.467215E-01   0.518417E-01   0.554107E-01   0.546583E-01
   0.625462E-01   0.688512E-01   0.733206E-01   0.759190E-01   0.768242E-01
   0.763740E-01   0.749662E-01   0.729321E-01   0.704186E-01   0.673176E-01
   0.632741E-01   0.577846E-01   0.503711E-01   0.407864E-01   0.291956E-01
   0.162710E-01   0.316049E-02  -0.867958E-02  -0.177606E-01  -0.228828E-01
  -0.234228E-01  -0.195094E-01  -0.120360E-01  -0.249754E-02   0.731414E-02
   0.156866E-01   0.213441E-01   0.237013E-01   0.229534E-01   0.199879E-01
   0.161437E-01   0.128839E-01   0.114621E-01   0.126621E-01   0.166640E-01
   0.230555E-01   0.309713E-01   0.393127E-01   0.469902E-01   0.531315E-01
   0.572181E-01   0.591338E-01   0.591344E-01   0.577593E-01   0.557140E-01
   0.537462E-01   0.525318E-01   0.525774E-01   0.541414E-01   0.571788E-01
   0.613171E-01   0.658765E-01   0.699444E-01   0.725108E-01   0.726491E-01
   0.697165E-01   0.635291E-01   0.544627E-01   0.434429E-01   0.318085E-01
   0.210651E-01   0.125798E-01   0.728719E-02   0.548326E-02   0.676486E-02
   0.101381E-01   0.142728E-01   0.178408E-01   0.198469E-01   0.198663E-01
   0.181184E-01   0.153618E-01   0.126365E-01   0.109334E-01   0.108857E-01
   0.125772E-01   0.155256E-01   0.188482E-01   0.215622E-01   0.229293E-01
   0.227389E-01   0.214372E-01   0.200561E-01   0.199515E-01   0.224167E-01
   0.282800E-01   0.375979E-01   0.495376E-01   0.624892E-01   0.743843E-01
   0.831461E-01   0.871540E-01   0.856073E-01   0.786963E-01   0.675424E-01
   0.539292E-01   0.398974E-01   0.273096E-01   0.174895E-01   0.110179E-01
   0.771769E-02   0.681511E-02   0.721641E-02   0.782091E-02   0.778987E-02
   0.671253E-02   0.464534E-02   0.203548E-02  -0.432869E-03  -0.201892E-02
  -0.208565E-02  -0.209079E-03   0.377370E-02   0.976971E-02   0.174699E-01
   0.264039E-01   0.359965E-01   0.456220E-01   0.546584E-01   0.625463E-01
   0.688512E-01   0.620490E-01   0.720285E-01   0.803944E-01   0.866089E-01
   0.903851E-01   0.917246E-01   0.908905E-01   0.883174E-01   0.844753E-01
   0.797254E-01   0.742126E-01   0.678327E-01   0.602934E-01   0.512613E-01
   0.405571E-01   0.283406E-01   0.152252E-01   0.227245E-02  -0.914864E-02
  -0.176184E-01  -0.219807E-01  -0.216367E-01  -0.167365E-01  -0.821198E-02
   0.237195E-02   0.131191E-01   0.221908E-01   0.281909E-01   0.304527E-01
   0.291623E-01   0.252881E-01   0.203383E-01   0.160064E-01   0.137924E-01
   0.146878E-01   0.189914E-01   0.262898E-01   0.355945E-01   0.455898E-01
   0.549274E-01   0.624987E-01   0.676297E-01   0.701660E-01   0.704483E-01
   0.691948E-01   0.673305E-01   0.657971E-01   0.653807E-01   0.665781E-01
   0.695147E-01   0.739186E-01   0.791503E-01   0.842863E-01   0.882497E-01
   0.899776E-01   0.886064E-01   0.836468E-01   0.751141E-01   0.635797E-01
   0.501213E-01   0.361656E-01   0.232463E-01   0.127213E-01   0.551097E-02
   0.192014E-02   0.159159E-02   0.360816E-02   0.672351E-02   0.966662E-02
   0.114436E-01   0.115588E-01   0.100967E-01   0.764568E-02   0.508578E-02
   0.330375E-02   0.291926E-02   0.410304E-02   0.654142E-02   0.955855E-02
   0.123598E-01   0.143219E-01   0.152400E-01   0.154507E-01   0.157850E-01
   0.173567E-01   0.212367E-01   0.281043E-01   0.379737E-01   0.500779E-01
   0.629514E-01   0.746981E-01   0.833830E-01   0.874506E-01   0.860661E-01
   0.792966E-01   0.680901E-01   0.540639E-01   0.391591E-01   0.252477E-01
   0.137884E-01   0.560288E-02   0.813206E-03  -0.106363E-02  -0.906015E-03
   0.274072E-03   0.157729E-02   0.239468E-02   0.248957E-02   0.198422E-02
   0.127485E-02   0.909708E-03   0.146445E-02   0.343907E-02   0.718673E-02
   0.128730E-01   0.204578E-01   0.296926E-01   0.401318E-01   0.511609E-01
   0.620491E-01   0.720286E-01   0.803945E-01   0.681878E-01   0.793412E-01
   0.888270E-01   0.959177E-01   0.100155E+00   0.101418E+00   0.999120E-01
   0.960967E-01   0.905421E-01   0.837733E-01   0.761382E-01   0.677441E-01
   0.584879E-01   0.481769E-01   0.367078E-01   0.242488E-01   0.113634E-01
  -0.974684E-03  -0.114995E-01  -0.188878E-01  -0.220606E-01  -0.204743E-01
  -0.143210E-01  -0.457444E-02   0.714393E-02   0.188613E-01   0.286473E-01
   0.350161E-01   0.372392E-01   0.354950E-01   0.308154E-01   0.248452E-01
   0.194692E-01   0.163979E-01   0.168077E-01   0.211134E-01   0.289211E-01
   0.391588E-01   0.503456E-01   0.609292E-01   0.696111E-01   0.755909E-01
   0.786841E-01   0.793010E-01   0.783060E-01   0.767982E-01   0.758657E-01
   0.763624E-01   0.787454E-01   0.829934E-01   0.886122E-01   0.947169E-01
   0.100176E+00   0.103791E+00   0.104496E+00   0.101536E+00   0.946154E-01
   0.839759E-01   0.703964E-01   0.550988E-01   0.395708E-01   0.253276E-01
   0.136564E-01   0.539303E-02   0.779822E-03  -0.557798E-03   0.492723E-03
   0.274407E-02   0.498339E-02   0.624311E-02   0.600207E-02   0.426753E-02
   0.151893E-02  -0.146835E-02  -0.386834E-02  -0.504846E-02  -0.474216E-02
  -0.310058E-02  -0.609299E-03   0.210376E-02   0.450981E-02   0.639408E-02
   0.797421E-02   0.987867E-02   0.129828E-01   0.181422E-01   0.258963E-01
   0.362255E-01   0.484369E-01   0.612176E-01   0.728528E-01   0.815598E-01
   0.858588E-01   0.848905E-01   0.786036E-01   0.677699E-01   0.538261E-01
   0.385852E-01   0.238891E-01   0.112821E-01   0.177524E-02  -0.425562E-02
  -0.703319E-02  -0.722845E-02  -0.574620E-02  -0.350186E-02  -0.123794E-02
   0.590112E-03   0.185039E-02   0.270445E-02   0.353237E-02   0.483746E-02
   0.714953E-02   0.109379E-01   0.165377E-01   0.240907E-01   0.335025E-01
   0.444210E-01   0.562478E-01   0.681879E-01   0.793413E-01   0.888271E-01
   0.724823E-01   0.837873E-01   0.933390E-01   0.100333E+00   0.104240E+00
   0.104883E+00   0.102445E+00   0.974002E-01   0.903801E-01   0.820145E-01
   0.727893E-01   0.629656E-01   0.525870E-01   0.415776E-01   0.299013E-01
   0.177348E-01   0.559240E-02  -0.564612E-02  -0.148331E-01  -0.207655E-01
  -0.224673E-01  -0.194705E-01  -0.120157E-01  -0.110690E-02   0.116100E-01
   0.241319E-01   0.344887E-01   0.411509E-01   0.433577E-01   0.412840E-01
   0.360036E-01   0.292527E-01   0.230493E-01   0.192560E-01   0.191872E-01
   0.233503E-01   0.313741E-01   0.421337E-01   0.540334E-01   0.653757E-01
   0.747277E-01   0.812037E-01   0.846075E-01   0.854138E-01   0.846058E-01
   0.834161E-01   0.830341E-01   0.843424E-01   0.877333E-01   0.930337E-01
   0.995421E-01   0.106162E+00   0.111601E+00   0.114595E+00   0.114126E+00
   0.109595E+00   0.100933E+00   0.886254E-01   0.736545E-01   0.573641E-01
   0.412603E-01   0.267821E-01   0.150769E-01   0.682139E-02   0.212417E-02
   0.532081E-03   0.114377E-02   0.281012E-02   0.438075E-02   0.494266E-02
   0.399706E-02   0.153354E-02  -0.201458E-02  -0.591992E-02  -0.937444E-02
  -0.117083E-01  -0.125545E-01  -0.119146E-01  -0.101094E-01  -0.763118E-02
  -0.494487E-02  -0.229874E-02   0.392725E-03   0.355361E-02   0.783021E-02
   0.138806E-01   0.221270E-01   0.325423E-01   0.445338E-01   0.569669E-01
   0.683315E-01   0.770182E-01   0.816400E-01   0.813238E-01   0.759020E-01
   0.659587E-01   0.527237E-01   0.378403E-01   0.230630E-01   0.995568E-02
  -0.348189E-03  -0.727773E-02  -0.108346E-01  -0.114939E-01  -0.100327E-01
  -0.733016E-02  -0.418518E-02  -0.118228E-02   0.137927E-02   0.349389E-02
   0.540827E-02   0.754716E-02   0.104225E-01   0.145381E-01   0.202979E-01
   0.279246E-01   0.373953E-01   0.484058E-01   0.603727E-01   0.724824E-01
   0.837874E-01   0.933390E-01   0.745368E-01   0.850066E-01   0.936148E-01
   0.996001E-01   0.102465E+00   0.102054E+00   0.985589E-01   0.924631E-01
   0.844154E-01   0.750822E-01   0.650105E-01   0.545425E-01   0.438116E-01
   0.328203E-01   0.215802E-01   0.102691E-01  -0.650294E-03  -0.103965E-01
  -0.179502E-01  -0.222438E-01  -0.224196E-01  -0.180939E-01  -0.954977E-02
   0.220397E-02   0.155419E-01   0.284902E-01   0.391035E-01   0.458655E-01
   0.480198E-01   0.457461E-01   0.401357E-01   0.329642E-01   0.263116E-01
   0.221162E-01   0.217648E-01   0.258137E-01   0.339013E-01   0.448675E-01
   0.570449E-01   0.686484E-01   0.781695E-01   0.846851E-01   0.880149E-01
   0.887018E-01   0.878298E-01   0.867321E-01   0.866614E-01   0.884972E-01
   0.925498E-01   0.984969E-01   0.105454E+00   0.112154E+00   0.117196E+00
   0.119306E+00   0.117564E+00   0.111569E+00   0.101496E+00   0.880789E-01
   0.724867E-01   0.561503E-01   0.405455E-01   0.269757E-01   0.163831E-01
   0.922030E-02   0.540183E-02   0.434665E-02   0.510594E-02   0.655461E-02
   0.761151E-02   0.744495E-02   0.562143E-02   0.216573E-02  -0.248003E-02
  -0.758757E-02  -0.123311E-01  -0.159857E-01  -0.180855E-01  -0.185016E-01
  -0.174220E-01  -0.152414E-01  -0.123969E-01  -0.919862E-02  -0.570887E-02
  -0.170868E-02   0.323269E-02   0.960118E-02   0.177360E-01   0.276401E-01
   0.388601E-01   0.504769E-01   0.612187E-01   0.696779E-01   0.745819E-01
   0.750565E-01   0.708181E-01   0.622502E-01   0.503450E-01   0.365281E-01
   0.224043E-01   0.948439E-02  -0.104962E-02  -0.849654E-02  -0.126818E-01
  -0.139008E-01  -0.127842E-01  -0.101234E-01  -0.669501E-02  -0.311928E-02
   0.228855E-03   0.325000E-02   0.609775E-02   0.911671E-02   0.127564E-01
   0.174747E-01   0.236429E-01   0.314607E-01   0.408924E-01   0.516323E-01
   0.631093E-01   0.745369E-01   0.850067E-01   0.936149E-01   0.742075E-01
   0.830098E-01   0.898439E-01   0.941030E-01   0.954213E-01   0.937307E-01
   0.892634E-01   0.824961E-01   0.740455E-01   0.645407E-01   0.545051E-01
   0.442824E-01   0.340304E-01   0.237861E-01   0.135851E-01   0.359819E-02
  -0.576247E-02  -0.138116E-01  -0.196589E-01  -0.223759E-01  -0.212273E-01
  -0.159112E-01  -0.673797E-02   0.531175E-02   0.186838E-01   0.314981E-01
   0.419026E-01   0.484553E-01   0.504447E-01   0.480668E-01   0.424083E-01
   0.352309E-01   0.286015E-01   0.244505E-01   0.241602E-01   0.282791E-01
   0.364279E-01   0.474156E-01   0.595351E-01   0.709638E-01   0.801733E-01
   0.862514E-01   0.890658E-01   0.892379E-01   0.879432E-01   0.865924E-01
   0.864738E-01   0.884415E-01   0.927161E-01   0.988365E-01   0.105764E+00
   0.112106E+00   0.116403E+00   0.117422E+00   0.114383E+00   0.107102E+00
   0.960115E-01   0.820765E-01   0.666265E-01   0.511385E-01   0.370101E-01
   0.253579E-01   0.168693E-01   0.117269E-01   0.961235E-02   0.978714E-02
   0.112368E-01   0.128550E-01   0.136382E-01   0.128579E-01   0.101782E-01
   0.569795E-02  -0.919133E-04  -0.642764E-02  -0.124422E-01  -0.173473E-01
  -0.205873E-01  -0.219269E-01  -0.214568E-01  -0.195143E-01  -0.165470E-01
  -0.129561E-01  -0.896694E-02  -0.456484E-02   0.482204E-03   0.651805E-02
   0.138381E-01   0.225194E-01   0.322924E-01   0.424948E-01   0.521298E-01
   0.600215E-01   0.650339E-01   0.663048E-01   0.634371E-01   0.566011E-01
   0.465250E-01   0.343733E-01   0.215433E-01   0.942541E-02  -0.820163E-03
  -0.842481E-02  -0.130835E-01  -0.149313E-01  -0.144411E-01  -0.122722E-01
  -0.910934E-02  -0.552355E-02  -0.188006E-02   0.169761E-02   0.531031E-02
   0.922472E-02   0.137903E-01   0.193479E-01   0.261447E-01   0.342640E-01
   0.435801E-01   0.537416E-01   0.641892E-01   0.742075E-01   0.830099E-01
   0.898439E-01   0.716228E-01   0.781623E-01   0.826606E-01   0.847594E-01
   0.843043E-01   0.813677E-01   0.762360E-01   0.693584E-01   0.612644E-01
   0.524689E-01   0.433874E-01   0.342856E-01   0.252821E-01   0.164059E-01
   0.769612E-02  -0.685915E-03  -0.837061E-02  -0.147564E-01  -0.190708E-01
  -0.205162E-01  -0.184728E-01  -0.127101E-01  -0.354604E-02   0.809957E-02
   0.207913E-01   0.328020E-01   0.424358E-01   0.483818E-01   0.500136E-01
   0.475573E-01   0.420783E-01   0.352788E-01   0.291444E-01   0.255187E-01
   0.257036E-01   0.301797E-01   0.385144E-01   0.494792E-01   0.613463E-01
   0.722931E-01   0.808164E-01   0.860566E-01   0.879587E-01   0.872357E-01
   0.851512E-01   0.831790E-01   0.826264E-01   0.843107E-01   0.883641E-01
   0.942043E-01   0.100671E+00   0.106287E+00   0.109582E+00   0.109397E+00
   0.105120E+00   0.967924E-01   0.850895E-01   0.711836E-01   0.565257E-01
   0.425975E-01   0.306778E-01   0.216615E-01   0.159539E-01   0.134487E-01
   0.135832E-01   0.154564E-01   0.179882E-01   0.200959E-01   0.208637E-01
   0.196803E-01   0.163266E-01   0.109971E-01   0.425266E-02  -0.309045E-02
  -0.101150E-01  -0.159724E-01  -0.200321E-01  -0.219805E-01  -0.218468E-01
  -0.199503E-01  -0.167849E-01  -0.128694E-01  -0.860471E-02  -0.417678E-02
   0.466760E-03   0.555952E-02   0.113929E-01   0.181615E-01   0.258210E-01
   0.340038E-01   0.420197E-01   0.489491E-01   0.538107E-01   0.557654E-01
   0.543050E-01   0.493808E-01   0.414387E-01   0.313517E-01   0.202668E-01
   0.940179E-02  -0.161464E-03  -0.764022E-02  -0.126403E-01  -0.151580E-01
  -0.155045E-01  -0.141775E-01  -0.117169E-01  -0.857759E-02  -0.504622E-02
  -0.121246E-02   0.300686E-02   0.780498E-02   0.134034E-01   0.199708E-01
   0.275579E-01   0.360581E-01   0.451957E-01   0.545416E-01   0.635517E-01
   0.716229E-01   0.781624E-01   0.826606E-01   0.671679E-01   0.711263E-01
   0.730350E-01   0.728515E-01   0.706854E-01   0.667790E-01   0.614724E-01
   0.551565E-01   0.482179E-01   0.409856E-01   0.336906E-01   0.264509E-01
   0.192918E-01   0.122011E-01   0.520964E-02  -0.152488E-02  -0.765740E-02
  -0.126469E-01  -0.158161E-01  -0.164794E-01  -0.141166E-01  -0.855394E-02
  -0.991026E-04   0.104144E-01   0.217048E-01   0.322406E-01   0.405298E-01
   0.454370E-01   0.464541E-01   0.438523E-01   0.386679E-01   0.325122E-01
   0.272395E-01   0.245458E-01   0.255907E-01   0.307350E-01   0.394581E-01
   0.504798E-01   0.620582E-01   0.723922E-01   0.800324E-01   0.841995E-01
   0.849359E-01   0.830549E-01   0.799069E-01   0.770212E-01   0.757162E-01
   0.767719E-01   0.802424E-01   0.854473E-01   0.911377E-01   0.957902E-01
   0.979546E-01   0.965739E-01   0.912069E-01   0.821104E-01   0.701754E-01
   0.567415E-01   0.433385E-01   0.314137E-01   0.220980E-01   0.160492E-01
   0.133889E-01   0.137320E-01   0.162885E-01   0.200145E-01   0.237827E-01
   0.265491E-01   0.274960E-01   0.261373E-01   0.223756E-01   0.165055E-01
   0.916058E-02   0.120951E-02  -0.638555E-02  -0.127277E-01  -0.171329E-01
  -0.192379E-01  -0.190448E-01  -0.168900E-01  -0.133445E-01  -0.906535E-02
  -0.463669E-02  -0.437871E-03   0.342505E-02   0.710672E-02   0.109313E-01
   0.152475E-01   0.202697E-01   0.259511E-01   0.319270E-01   0.375471E-01
   0.419935E-01   0.444551E-01   0.443158E-01   0.413073E-01   0.355877E-01
   0.277263E-01   0.185987E-01   0.922009E-02   0.558791E-03  -0.662527E-02
  -0.118808E-01  -0.150864E-01  -0.163962E-01  -0.161325E-01  -0.146599E-01
  -0.122751E-01  -0.914009E-02  -0.527071E-02  -0.575807E-03   0.506972E-02
   0.117428E-01   0.194043E-01   0.278624E-01   0.367731E-01   0.456745E-01
   0.540431E-01   0.613594E-01   0.671680E-01   0.711263E-01   0.730351E-01
   0.614372E-01   0.627740E-01   0.621386E-01   0.598371E-01   0.562652E-01
   0.518392E-01   0.469371E-01   0.418563E-01   0.367901E-01   0.318228E-01
   0.269417E-01   0.220660E-01   0.170905E-01   0.119425E-01   0.664352E-02
   0.136307E-02  -0.355203E-02  -0.758964E-02  -0.101362E-01  -0.105906E-01
  -0.851198E-02  -0.376771E-02   0.335658E-02   0.121255E-01   0.214252E-01
   0.299393E-01   0.364022E-01   0.398780E-01   0.399977E-01   0.370910E-01
   0.321671E-01   0.267353E-01   0.224955E-01   0.209639E-01   0.231231E-01
   0.291808E-01   0.385036E-01   0.497448E-01   0.611443E-01   0.709265E-01
   0.777043E-01   0.807869E-01   0.803181E-01   0.772114E-01   0.728991E-01
   0.689614E-01   0.667275E-01   0.669474E-01   0.696150E-01   0.739788E-01
   0.787338E-01   0.823414E-01   0.833955E-01   0.809479E-01   0.747191E-01
   0.651531E-01   0.533144E-01   0.406626E-01   0.287611E-01   0.189892E-01
   0.123140E-01   0.916007E-02   0.938771E-02   0.123680E-01   0.171258E-01
   0.225146E-01   0.273934E-01   0.307797E-01   0.319653E-01   0.305909E-01
   0.266756E-01   0.206046E-01   0.130723E-01   0.498662E-02  -0.266106E-02
  -0.894520E-02  -0.131524E-01  -0.148982E-01  -0.141885E-01  -0.114063E-01
  -0.722334E-02  -0.244905E-02   0.214833E-02   0.600812E-02   0.888889E-02
   0.108962E-01   0.124183E-01   0.139852E-01   0.160895E-01   0.190153E-01
   0.227253E-01   0.268347E-01   0.306830E-01   0.334838E-01   0.345133E-01
   0.332887E-01   0.296879E-01   0.239834E-01   0.167825E-01   0.889495E-02
   0.116458E-02  -0.568797E-02  -0.111736E-01  -0.150708E-01  -0.173881E-01
  -0.182754E-01  -0.179146E-01  -0.164288E-01  -0.138357E-01  -0.100579E-01
  -0.498229E-02   0.145292E-02   0.917483E-02   0.179228E-01   0.272437E-01
   0.365387E-01   0.451484E-01   0.524556E-01   0.579788E-01   0.614372E-01
   0.627740E-01   0.621386E-01   0.551633E-01   0.540874E-01   0.512052E-01
   0.471701E-01   0.426536E-01   0.382273E-01   0.342799E-01   0.309823E-01
   0.282978E-01   0.260291E-01   0.238869E-01   0.215653E-01   0.188129E-01
   0.154935E-01   0.116288E-01   0.742139E-02   0.325057E-02  -0.364939E-03
  -0.283947E-02  -0.362549E-02  -0.233752E-02   0.112877E-02   0.651322E-02
   0.131737E-01   0.201551E-01   0.263454E-01   0.306981E-01   0.324739E-01
   0.314464E-01   0.280118E-01   0.231629E-01   0.183179E-01   0.150306E-01
   0.146421E-01   0.179572E-01   0.250268E-01   0.350964E-01   0.467436E-01
   0.581791E-01   0.676411E-01   0.737918E-01   0.760146E-01   0.745400E-01
   0.703670E-01   0.649993E-01   0.600625E-01   0.568997E-01   0.562450E-01
   0.580550E-01   0.615369E-01   0.653600E-01   0.679955E-01   0.680940E-01
   0.648115E-01   0.580070E-01   0.482715E-01   0.367930E-01   0.250993E-01
   0.147443E-01   0.701295E-02   0.270453E-02   0.202975E-02   0.462729E-02
   0.967796E-02   0.160787E-01   0.226345E-01   0.282331E-01   0.319803E-01
   0.332894E-01   0.319255E-01   0.280131E-01   0.220102E-01   0.146527E-01
   0.686718E-02  -0.347223E-03  -0.605900E-02  -0.955031E-02  -0.104424E-01
  -0.877171E-02  -0.499163E-02   0.108808E-03   0.556146E-02   0.104197E-01
   0.139590E-01   0.158280E-01   0.161119E-01   0.152882E-01   0.140854E-01
   0.132788E-01   0.134758E-01   0.149487E-01   0.175552E-01   0.207707E-01
   0.238184E-01   0.258632E-01   0.262154E-01   0.244914E-01   0.206919E-01
   0.151820E-01   0.858795E-02   0.164337E-02  -0.496612E-02  -0.107187E-01
  -0.153049E-01  -0.186041E-01  -0.206099E-01  -0.213358E-01  -0.207407E-01
  -0.187031E-01  -0.150534E-01  -0.965478E-02  -0.250437E-02   0.618053E-02
   0.159245E-01   0.260216E-01   0.356287E-01   0.439019E-01   0.501446E-01
   0.539291E-01   0.551633E-01   0.540873E-01   0.512052E-01   0.491316E-01
   0.460534E-01   0.414051E-01   0.361520E-01   0.312027E-01   0.272471E-01
   0.246541E-01   0.234446E-01   0.233374E-01   0.238470E-01   0.244064E-01
   0.244882E-01   0.237024E-01   0.218601E-01   0.189998E-01   0.153792E-01
   0.114378E-01   0.773369E-02   0.485911E-02   0.333977E-02   0.352914E-02
   0.551439E-02   0.905628E-02   0.135858E-01   0.182736E-01   0.221724E-01
   0.244146E-01   0.244258E-01   0.221034E-01   0.179084E-01   0.128335E-01
   0.823606E-02   0.556324E-02   0.602301E-02   0.102806E-01   0.182579E-01
   0.290949E-01   0.412942E-01   0.530238E-01   0.625118E-01   0.684372E-01
   0.702223E-01   0.681501E-01   0.632763E-01   0.571560E-01   0.514523E-01
   0.475274E-01   0.461163E-01   0.471646E-01   0.498680E-01   0.528987E-01
   0.547561E-01   0.541521E-01   0.503335E-01   0.432661E-01   0.336425E-01
   0.227221E-01   0.120509E-01   0.313547E-02  -0.285208E-02  -0.527496E-02
  -0.410700E-02   0.117451E-03   0.644925E-02   0.137206E-01   0.207442E-01
   0.264800E-01   0.301498E-01   0.312986E-01   0.298128E-01   0.259087E-01
   0.200993E-01   0.131415E-01   0.595964E-02  -0.460179E-03  -0.520261E-02
  -0.756885E-02  -0.721020E-02  -0.421678E-02   0.868770E-03   0.712935E-02
   0.134386E-01   0.186838E-01   0.219993E-01   0.229525E-01   0.216361E-01
   0.186380E-01   0.148925E-01   0.114490E-01   0.921408E-02   0.873326E-02
   0.100665E-01   0.127876E-01   0.161034E-01   0.190577E-01   0.207631E-01
   0.206006E-01   0.183374E-01   0.141408E-01   0.849617E-02   0.206166E-02
  -0.448983E-02  -0.105960E-01  -0.158658E-01  -0.200676E-01  -0.230652E-01
  -0.247337E-01  -0.248978E-01  -0.233224E-01  -0.197632E-01  -0.140672E-01
  -0.628722E-02   0.323015E-02   0.138194E-01   0.245536E-01   0.343793E-01
   0.422997E-01   0.475633E-01   0.498088E-01   0.491316E-01   0.460534E-01
   0.414051E-01   0.440902E-01   0.395656E-01   0.337391E-01   0.278224E-01
   0.229008E-01   0.197353E-01   0.186471E-01   0.195026E-01   0.217905E-01
   0.247651E-01   0.276165E-01   0.296299E-01   0.303053E-01   0.294228E-01
   0.270538E-01   0.235260E-01   0.193567E-01   0.151663E-01   0.115807E-01
   0.913254E-02   0.816670E-02   0.876385E-02   0.106975E-01   0.134418E-01
   0.162424E-01   0.182519E-01   0.187130E-01   0.171546E-01   0.135560E-01
   0.842822E-02   0.277879E-02  -0.205177E-02  -0.465858E-02  -0.389215E-02
   0.845989E-03   0.940892E-02   0.208701E-01   0.336707E-01   0.459257E-01
   0.558206E-01   0.620056E-01   0.638897E-01   0.617585E-01   0.566834E-01
   0.502432E-01   0.441281E-01   0.397242E-01   0.377852E-01   0.382723E-01
   0.403988E-01   0.428635E-01   0.442078E-01   0.432031E-01   0.391683E-01
   0.321425E-01   0.228757E-01   0.126509E-01   0.299004E-02  -0.467722E-02
  -0.930150E-02  -0.103967E-01  -0.808870E-02  -0.303666E-02   0.373696E-02
   0.110562E-01   0.177908E-01   0.230096E-01   0.260717E-01   0.266617E-01
   0.247845E-01   0.207380E-01   0.150766E-01   0.856411E-02   0.210775E-02
  -0.333521E-02  -0.688325E-02  -0.787677E-02  -0.601875E-02  -0.147366E-02
   0.511127E-02   0.126844E-01   0.199664E-01   0.256967E-01   0.288956E-01
   0.290814E-01   0.263830E-01   0.215161E-01   0.156222E-01   0.100061E-01
   0.583624E-02   0.388157E-02   0.434962E-02   0.686349E-02   0.105786E-01
   0.144030E-01   0.172605E-01   0.183269E-01   0.171827E-01   0.138529E-01
   0.873757E-02   0.246759E-02  -0.426259E-02  -0.108334E-01  -0.167738E-01
  -0.217602E-01  -0.255582E-01  -0.279453E-01  -0.286551E-01  -0.273772E-01
  -0.238218E-01  -0.178335E-01  -0.951609E-02   0.677365E-03   0.119302E-01
   0.231434E-01   0.331044E-01   0.407072E-01   0.451733E-01   0.462132E-01
   0.440902E-01   0.395656E-01   0.337390E-01   0.406649E-01   0.353377E-01
   0.289559E-01   0.228903E-01   0.183270E-01   0.160482E-01   0.163114E-01
   0.188468E-01   0.229604E-01   0.277116E-01   0.321173E-01   0.353363E-01
   0.368033E-01   0.362930E-01   0.339184E-01   0.300771E-01   0.253634E-01
   0.204654E-01   0.160591E-01   0.127073E-01   0.107701E-01   0.103363E-01
   0.111873E-01   0.128090E-01   0.144640E-01   0.153245E-01   0.146527E-01
   0.119959E-01   0.735014E-02   0.124503E-02  -0.528860E-02  -0.108798E-01
  -0.140872E-01  -0.137230E-01  -0.915687E-02  -0.519525E-03   0.112554E-01
   0.245754E-01   0.374965E-01   0.481281E-01   0.550391E-01   0.575645E-01
   0.559337E-01   0.511860E-01   0.448935E-01   0.387603E-01   0.342011E-01
   0.320063E-01   0.321771E-01   0.339688E-01   0.361256E-01   0.372386E-01
   0.361326E-01   0.321788E-01   0.254583E-01   0.167412E-01   0.729700E-02
  -0.140694E-02  -0.803529E-02  -0.116628E-01  -0.119382E-01  -0.910905E-02
  -0.391910E-02   0.257955E-02   0.924357E-02   0.150329E-01   0.191473E-01
   0.210953E-01   0.207040E-01   0.180938E-01   0.136402E-01   0.793446E-02
   0.174286E-02  -0.404859E-02  -0.851838E-02  -0.108299E-01  -0.103786E-01
  -0.693797E-02  -0.765610E-03   0.737296E-02   0.162875E-01   0.245547E-01
   0.307873E-01   0.339234E-01   0.334664E-01   0.296111E-01   0.232178E-01
   0.156316E-01   0.838786E-02   0.287217E-02   0.188758E-04   0.120939E-03
   0.279535E-02   0.710682E-02   0.118114E-01   0.156527E-01   0.176334E-01
   0.171971E-01   0.142859E-01   0.927500E-02   0.282050E-02  -0.432326E-02
  -0.114595E-01  -0.180373E-01  -0.236595E-01  -0.280288E-01  -0.308695E-01
  -0.318723E-01  -0.306964E-01  -0.270394E-01  -0.207583E-01  -0.120011E-01
  -0.129768E-02   0.104330E-01   0.219799E-01   0.320317E-01   0.394222E-01
   0.433705E-01   0.436538E-01   0.406649E-01   0.353377E-01   0.289558E-01
   0.392867E-01   0.338332E-01   0.274949E-01   0.216990E-01   0.176505E-01
   0.161078E-01   0.172646E-01   0.207591E-01   0.257946E-01   0.313348E-01
   0.363221E-01   0.398719E-01   0.414068E-01   0.407174E-01   0.379524E-01
   0.335565E-01   0.281757E-01   0.225502E-01   0.174065E-01   0.133550E-01
   0.107976E-01   0.985471E-02   0.103219E-01   0.116759E-01   0.131421E-01
   0.138297E-01   0.129200E-01   0.987719E-02   0.463113E-02  -0.231924E-02
  -0.992460E-02  -0.167427E-01  -0.212159E-01  -0.220141E-01  -0.183648E-01
  -0.102834E-01   0.136213E-02   0.149832E-01   0.285786E-01   0.401523E-01
   0.481408E-01   0.517446E-01   0.510789E-01   0.471049E-01   0.413586E-01
   0.355473E-01   0.311193E-01   0.289172E-01   0.290024E-01   0.306905E-01
   0.327821E-01   0.339188E-01   0.329689E-01   0.293363E-01   0.231191E-01
   0.150808E-01   0.645433E-02  -0.136181E-02  -0.713039E-02  -0.100421E-01
  -0.986235E-02  -0.693493E-02  -0.206058E-02   0.370412E-02   0.926771E-02
   0.136913E-01   0.163094E-01   0.167778E-01   0.150622E-01   0.113964E-01
   0.623419E-02   0.209220E-03  -0.590172E-02  -0.112266E-01  -0.148763E-01
  -0.160625E-01  -0.142465E-01  -0.928877E-02  -0.155693E-02   0.805242E-02
   0.182078E-01   0.273523E-01   0.339960E-01   0.370282E-01   0.359734E-01
   0.311223E-01   0.234946E-01   0.146337E-01   0.627772E-02  -0.183093E-04
  -0.321481E-02  -0.299603E-02   0.194445E-03   0.529352E-02   0.108914E-01
   0.155625E-01   0.181697E-01   0.180692E-01   0.151776E-01   0.990155E-02
   0.297071E-02  -0.476674E-02  -0.125206E-01  -0.196626E-01  -0.257427E-01
  -0.304349E-01  -0.334549E-01  -0.344978E-01  -0.332351E-01  -0.293822E-01
  -0.228206E-01  -0.137308E-01  -0.268436E-02   0.935179E-02   0.211197E-01
   0.312724E-01   0.386299E-01   0.424279E-01   0.424914E-01   0.392866E-01
   0.338332E-01   0.274949E-01   0.401393E-01   0.352174E-01   0.294526E-01
   0.242204E-01   0.206648E-01   0.194846E-01   0.208276E-01   0.243090E-01
   0.291365E-01   0.343033E-01   0.387977E-01   0.417851E-01   0.427302E-01
   0.414495E-01   0.381003E-01   0.331249E-01   0.271675E-01   0.209805E-01
   0.153255E-01   0.108714E-01   0.809348E-02   0.718036E-02   0.796779E-02
   0.992225E-02   0.121961E-01   0.137639E-01   0.136295E-01   0.110682E-01
   0.584900E-02  -0.162452E-02  -0.103065E-01  -0.186586E-01  -0.249400E-01
  -0.275832E-01  -0.255668E-01  -0.186925E-01  -0.768676E-02   0.590884E-02
   0.200446E-01   0.325976E-01   0.418300E-01   0.467575E-01   0.473335E-01
   0.444045E-01   0.394492E-01   0.341725E-01   0.300631E-01   0.280290E-01
   0.282054E-01   0.299776E-01   0.322034E-01   0.335678E-01   0.329678E-01
   0.298216E-01   0.242256E-01   0.169227E-01   0.910283E-02   0.209802E-02
  -0.294114E-02  -0.530332E-02  -0.484923E-02  -0.199943E-02   0.240256E-02
   0.730146E-02   0.116538E-01   0.146100E-01   0.156227E-01   0.144777E-01
   0.112669E-01   0.633307E-02   0.213698E-03  -0.640192E-02  -0.127083E-01
  -0.178294E-01  -0.208961E-01  -0.211648E-01  -0.181680E-01  -0.118661E-01
  -0.275220E-02   0.813504E-02   0.193214E-01   0.291283E-01   0.359880E-01
   0.387743E-01   0.370683E-01   0.312842E-01   0.226139E-01   0.127916E-01
   0.372806E-02  -0.289911E-02  -0.600225E-02  -0.529978E-02  -0.134247E-02
   0.465054E-02   0.110980E-01   0.164224E-01   0.193826E-01   0.192948E-01
   0.161009E-01   0.102864E-01   0.269077E-02  -0.572195E-02  -0.140622E-01
  -0.216343E-01  -0.279591E-01  -0.327163E-01  -0.356536E-01  -0.365116E-01
  -0.350093E-01  -0.309032E-01  -0.241037E-01  -0.148066E-01  -0.358612E-02
   0.859979E-02   0.205110E-01   0.308247E-01   0.383881E-01   0.424621E-01
   0.428891E-01   0.401392E-01   0.352174E-01   0.294525E-01   0.431333E-01
   0.393351E-01   0.345758E-01   0.300744E-01   0.268419E-01   0.254946E-01
   0.261687E-01   0.285437E-01   0.319568E-01   0.355706E-01   0.385484E-01
   0.402003E-01   0.400787E-01   0.380190E-01   0.341363E-01   0.287929E-01
   0.225501E-01   0.161088E-01   0.102345E-01   0.566114E-02   0.297411E-02
   0.248380E-02   0.411597E-02   0.735467E-02   0.112716E-01   0.146603E-01
   0.162675E-01   0.150819E-01   0.106155E-01   0.310115E-02  -0.645877E-02
  -0.164272E-01  -0.248381E-01  -0.298139E-01  -0.299981E-01  -0.248940E-01
  -0.150197E-01  -0.182778E-02   0.125971E-01   0.259942E-01   0.364247E-01
   0.426866E-01   0.445421E-01   0.427031E-01   0.385832E-01   0.338883E-01
   0.301565E-01   0.283717E-01   0.287487E-01   0.307404E-01   0.332519E-01
   0.349940E-01   0.348719E-01   0.322998E-01   0.273602E-01   0.207728E-01
   0.136935E-01   0.740668E-02   0.300255E-02   0.112278E-02   0.183603E-02
   0.466116E-02   0.871533E-02   0.129340E-01   0.162985E-01   0.180165E-01
   0.176237E-01   0.150048E-01   0.103564E-01   0.412152E-02  -0.307297E-02
  -0.104647E-01  -0.171955E-01  -0.223609E-01  -0.250928E-01  -0.246826E-01
  -0.207354E-01  -0.133199E-01  -0.306622E-02   0.883713E-02   0.207745E-01
   0.309591E-01   0.377701E-01   0.400980E-01   0.376119E-01   0.308727E-01
   0.212516E-01   0.106607E-01   0.115262E-02  -0.551856E-02  -0.826821E-02
  -0.689573E-02  -0.209244E-02   0.475288E-02   0.118957E-01   0.176339E-01
   0.206631E-01   0.203056E-01   0.165723E-01   0.100611E-01   0.174116E-02
  -0.730232E-02  -0.160899E-01  -0.238798E-01  -0.301930E-01  -0.347497E-01
  -0.373648E-01  -0.378566E-01  -0.360164E-01  -0.316536E-01  -0.247032E-01
  -0.153531E-01  -0.413794E-02   0.804863E-02   0.200449E-01   0.306054E-01
   0.386369E-01   0.434254E-01   0.447918E-01   0.431333E-01   0.393350E-01
   0.345757E-01   0.479105E-01   0.457204E-01   0.422843E-01   0.385717E-01
   0.354013E-01   0.332977E-01   0.324310E-01   0.326411E-01   0.335253E-01
   0.345563E-01   0.351966E-01   0.349858E-01   0.335943E-01   0.308499E-01
   0.267506E-01   0.214772E-01   0.154037E-01   0.909640E-02   0.328029E-02
  -0.124397E-02  -0.373770E-02  -0.369932E-02  -0.103788E-02   0.380797E-02
   0.985685E-02   0.157089E-01   0.198033E-01   0.207654E-01   0.177629E-01
   0.107795E-01   0.719156E-03  -0.107046E-01  -0.212892E-01  -0.288085E-01
  -0.315160E-01  -0.285597E-01  -0.201999E-01  -0.776717E-02   0.663372E-02
   0.206044E-01   0.319961E-01   0.393783E-01   0.423157E-01   0.413867E-01
   0.379488E-01   0.337217E-01   0.303058E-01   0.287674E-01   0.293986E-01
   0.317061E-01   0.346196E-01   0.368483E-01   0.372790E-01   0.353017E-01
   0.309772E-01   0.250089E-01   0.185393E-01   0.128384E-01   0.897424E-02
   0.755664E-02   0.861333E-02   0.116182E-01   0.156470E-01   0.196059E-01
   0.224654E-01   0.234450E-01   0.221155E-01   0.184186E-01   0.126248E-01
   0.526299E-02  -0.294849E-02  -0.111586E-01  -0.184322E-01  -0.238112E-01
  -0.264070E-01  -0.255333E-01  -0.208640E-01  -0.125795E-01  -0.145183E-02
   0.111788E-01   0.235619E-01   0.338188E-01   0.403009E-01   0.419441E-01
   0.385308E-01   0.307829E-01   0.202490E-01   0.899909E-02  -0.808760E-03
  -0.738874E-02  -0.970429E-02  -0.767074E-02  -0.213719E-02   0.534241E-02
   0.128857E-01   0.187073E-01   0.214882E-01   0.206034E-01   0.161690E-01
   0.891541E-02  -0.555705E-04  -0.955233E-02  -0.185323E-01  -0.262421E-01
  -0.322401E-01  -0.363220E-01  -0.383998E-01  -0.383923E-01  -0.361755E-01
  -0.316122E-01  -0.246485E-01  -0.154360E-01  -0.442772E-02   0.759891E-02
   0.196138E-01   0.304933E-01   0.392276E-01   0.451216E-01   0.479330E-01
   0.479105E-01   0.457203E-01   0.422843E-01   0.538806E-01   0.536403E-01
   0.517246E-01   0.487796E-01   0.453890E-01   0.419870E-01   0.388284E-01
   0.360070E-01   0.335011E-01   0.312200E-01   0.290320E-01   0.267714E-01
   0.242372E-01   0.212032E-01   0.174586E-01   0.128837E-01   0.754575E-02
   0.178064E-02  -0.377990E-02  -0.827034E-02  -0.107523E-01  -0.104514E-01
  -0.701533E-02  -0.716240E-03   0.747487E-02   0.159908E-01   0.229499E-01
   0.265671E-01   0.255993E-01   0.197086E-01   0.963739E-02  -0.286850E-02
  -0.153909E-01  -0.253549E-01  -0.306089E-01  -0.299228E-01  -0.232760E-01
  -0.118587E-01   0.221725E-02   0.164247E-01   0.284134E-01   0.365364E-01
   0.401780E-01   0.398059E-01   0.367464E-01   0.327559E-01   0.295117E-01
   0.281660E-01   0.290766E-01   0.317804E-01   0.351978E-01   0.380000E-01
   0.390228E-01   0.376104E-01   0.337959E-01   0.282782E-01   0.222159E-01
   0.169053E-01   0.134398E-01   0.124421E-01   0.139336E-01   0.173618E-01
   0.217595E-01   0.259816E-01   0.289492E-01   0.298437E-01   0.282184E-01
   0.240232E-01   0.175654E-01   0.943871E-02   0.447136E-03  -0.846094E-02
  -0.162561E-01  -0.219054E-01  -0.244811E-01  -0.233054E-01  -0.181132E-01
  -0.919267E-02   0.254573E-02   0.156180E-01   0.281531E-01   0.382026E-01
   0.441158E-01   0.448990E-01   0.404647E-01   0.316988E-01   0.203129E-01
   0.850333E-02  -0.150986E-02  -0.795628E-02  -0.988767E-02  -0.735939E-02
  -0.137965E-02   0.635554E-02   0.138697E-01   0.193507E-01   0.215229E-01
   0.198633E-01   0.146243E-01   0.667786E-02  -0.275566E-02  -0.124101E-01
  -0.212236E-01  -0.284785E-01  -0.338147E-01  -0.371395E-01  -0.384876E-01
  -0.378913E-01  -0.353129E-01  -0.306589E-01  -0.238660E-01  -0.150183E-01
  -0.444757E-02   0.722934E-02   0.191580E-01   0.303713E-01   0.399602E-01
   0.472402E-01   0.518685E-01   0.538806E-01   0.536403E-01   0.517246E-01
   0.602892E-01   0.621719E-01   0.618545E-01   0.596103E-01   0.557633E-01
   0.506669E-01   0.447071E-01   0.383104E-01   0.319345E-01   0.260230E-01
   0.209274E-01   0.168157E-01   0.136050E-01   0.109545E-01   0.834267E-02
   0.522606E-02   0.124215E-02  -0.360206E-02  -0.882469E-02  -0.135002E-01
  -0.164447E-01  -0.165255E-01  -0.130206E-01  -0.592577E-02   0.389150E-02
   0.147593E-01   0.245010E-01   0.309113E-01   0.322975E-01   0.279442E-01
   0.183702E-01   0.529470E-02  -0.869746E-02  -0.207196E-01  -0.282394E-01
  -0.296629E-01  -0.246955E-01  -0.143868E-01  -0.848622E-03   0.132776E-01
   0.254630E-01   0.338753E-01   0.377562E-01   0.375028E-01   0.344480E-01
   0.304137E-01   0.271703E-01   0.259543E-01   0.271717E-01   0.303569E-01
   0.343810E-01   0.378345E-01   0.394668E-01   0.385533E-01   0.350942E-01
   0.297979E-01   0.238697E-01   0.186763E-01   0.153860E-01   0.146819E-01
   0.166180E-01   0.206377E-01   0.257352E-01   0.306984E-01   0.343663E-01
   0.358378E-01   0.345985E-01   0.305587E-01   0.240226E-01   0.156197E-01
   0.622477E-02  -0.311953E-02  -0.112836E-01  -0.171487E-01  -0.197354E-01
  -0.183626E-01  -0.128151E-01  -0.347720E-02   0.861701E-02   0.218594E-01
   0.342840E-01   0.439010E-01   0.490860E-01   0.489366E-01   0.435035E-01
   0.338265E-01   0.217513E-01   0.955533E-02  -0.532526E-03  -0.680893E-02
  -0.845246E-02  -0.567464E-02   0.368718E-03   0.787811E-02   0.148427E-01
   0.194933E-01   0.206652E-01   0.179898E-01   0.118840E-01   0.336199E-02
  -0.626299E-02  -0.156960E-01  -0.239119E-01  -0.302861E-01  -0.345891E-01
  -0.368761E-01  -0.373243E-01  -0.360852E-01  -0.332000E-01  -0.286022E-01
  -0.221945E-01  -0.139640E-01  -0.408819E-02   0.701148E-02   0.186883E-01
   0.301574E-01   0.406225E-01   0.494047E-01   0.560346E-01   0.602892E-01
   0.621719E-01   0.618545E-01   0.663100E-01   0.703068E-01   0.715523E-01
   0.699259E-01   0.654854E-01   0.585165E-01   0.495715E-01   0.394634E-01
   0.291916E-01   0.197929E-01   0.121423E-01   0.675073E-02   0.362400E-02
   0.223887E-02   0.166512E-02   0.820540E-03  -0.119917E-02  -0.480670E-02
  -0.972384E-02  -0.149729E-01  -0.190851E-01  -0.204902E-01  -0.179901E-01
  -0.111872E-01  -0.734464E-03   0.116823E-01   0.236526E-01   0.325790E-01
   0.363151E-01   0.337364E-01   0.250870E-01   0.119964E-01  -0.285207E-02
  -0.163257E-01  -0.255710E-01  -0.286791E-01  -0.251162E-01  -0.158099E-01
  -0.287363E-02   0.109532E-01   0.229951E-01   0.312788E-01   0.349539E-01
   0.343980E-01   0.309942E-01   0.266610E-01   0.232750E-01   0.221518E-01
   0.237231E-01   0.274857E-01   0.322186E-01   0.363905E-01   0.386297E-01
   0.381218E-01   0.348291E-01   0.294817E-01   0.233595E-01   0.179389E-01
   0.145079E-01   0.138556E-01   0.161061E-01   0.207264E-01   0.266836E-01
   0.326947E-01   0.374974E-01   0.400771E-01   0.398133E-01   0.365352E-01
   0.305050E-01   0.223548E-01   0.130050E-01   0.357563E-02  -0.471268E-02
  -0.106578E-01  -0.132257E-01  -0.117243E-01  -0.597490E-02   0.356133E-02
   0.157531E-01   0.289011E-01   0.409816E-01   0.500009E-01   0.543919E-01
   0.533619E-01   0.470993E-01   0.367760E-01   0.243287E-01   0.120584E-01
   0.213898E-02  -0.385076E-02  -0.525553E-02  -0.245511E-02   0.326616E-02
   0.100538E-01   0.159322E-01   0.192536E-01   0.190371E-01   0.151227E-01
   0.811898E-02  -0.821967E-03  -0.103265E-01  -0.191237E-01  -0.262878E-01
  -0.313475E-01  -0.342542E-01  -0.352435E-01  -0.346503E-01  -0.327435E-01
  -0.296300E-01  -0.252492E-01  -0.194464E-01  -0.120881E-01  -0.317440E-02
   0.708932E-02   0.182832E-01   0.298196E-01   0.410252E-01   0.512277E-01
   0.598226E-01   0.663101E-01   0.703068E-01   0.715523E-01   0.711502E-01
   0.770707E-01   0.797401E-01   0.786523E-01   0.736086E-01   0.648403E-01
   0.530835E-01   0.395579E-01   0.258236E-01   0.135234E-01   0.405504E-02
  -0.174775E-02  -0.383271E-02  -0.297012E-02  -0.581092E-03   0.162325E-02
   0.210958E-02  -0.260091E-04  -0.475394E-02  -0.110550E-01  -0.171496E-01
  -0.209681E-01  -0.207473E-01  -0.155891E-01  -0.581987E-02   0.696632E-02
   0.202129E-01   0.309922E-01   0.367352E-01   0.359077E-01   0.284478E-01
   0.158386E-01   0.787798E-03  -0.134103E-01  -0.236652E-01  -0.278281E-01
  -0.251841E-01  -0.165745E-01  -0.412448E-02   0.934279E-02   0.210404E-01
   0.289030E-01   0.320435E-01   0.308721E-01   0.268645E-01   0.220617E-01
   0.184550E-01   0.174298E-01   0.194196E-01   0.238503E-01   0.293726E-01
   0.342993E-01   0.371114E-01   0.368889E-01   0.335529E-01   0.278642E-01
   0.211975E-01   0.151667E-01   0.112133E-01   0.102667E-01   0.125547E-01
   0.175951E-01   0.243476E-01   0.314680E-01   0.375914E-01   0.415778E-01
   0.426792E-01   0.406158E-01   0.355744E-01   0.281556E-01   0.192919E-01
   0.101508E-01   0.201943E-02  -0.383393E-02  -0.632910E-02  -0.476076E-02
   0.102650E-02   0.105205E-01   0.225291E-01   0.353068E-01   0.468205E-01
   0.551179E-01   0.587240E-01   0.569727E-01   0.501842E-01   0.396317E-01
   0.272903E-01   0.154170E-01   0.605954E-02   0.610400E-03  -0.482515E-03
   0.222101E-02   0.732914E-02   0.129829E-01   0.173132E-01   0.188726E-01
   0.169361E-01   0.116049E-01   0.370371E-02  -0.548412E-02  -0.145583E-01
  -0.223249E-01  -0.280181E-01  -0.313769E-01  -0.325774E-01  -0.320616E-01
  -0.303294E-01  -0.277590E-01  -0.245050E-01  -0.204923E-01  -0.154898E-01
  -0.922953E-02  -0.152662E-02   0.763460E-02   0.180643E-01   0.293770E-01
   0.410298E-01   0.523676E-01   0.626629E-01   0.711503E-01   0.770708E-01
   0.797401E-01   0.741551E-01   0.816436E-01   0.855064E-01   0.848887E-01
   0.793593E-01   0.691056E-01   0.550430E-01   0.387807E-01   0.224123E-01
   0.815116E-02  -0.212325E-02  -0.729906E-02  -0.732588E-02  -0.327169E-02
   0.289922E-02   0.879465E-02   0.122031E-01   0.116873E-01   0.699772E-02
  -0.818450E-03  -0.966247E-02  -0.169337E-01  -0.202467E-01  -0.181238E-01
  -0.104688E-01   0.131968E-02   0.146402E-01   0.263225E-01   0.334383E-01
   0.340751E-01   0.278602E-01   0.160911E-01   0.143036E-02  -0.127548E-01
  -0.232331E-01  -0.277061E-01  -0.253508E-01  -0.169697E-01  -0.471740E-02
   0.850927E-02   0.198446E-01   0.271778E-01   0.296349E-01   0.277037E-01
   0.229845E-01   0.176577E-01   0.138289E-01   0.129406E-01   0.154061E-01
   0.205556E-01   0.268883E-01   0.325426E-01   0.358404E-01   0.357511E-01
   0.321552E-01   0.258498E-01   0.183129E-01   0.113081E-01   0.644543E-02
   0.481272E-02   0.676221E-02   0.118856E-01   0.191590E-01   0.271985E-01
   0.345535E-01   0.399681E-01   0.425665E-01   0.419483E-01   0.382036E-01
   0.318701E-01   0.238551E-01   0.153336E-01   0.762196E-02   0.202373E-02
  -0.354241E-03   0.120158E-02   0.683511E-02   0.160114E-01   0.275208E-01
   0.396243E-01   0.503356E-01   0.577949E-01   0.606572E-01   0.583997E-01
   0.514662E-01   0.411971E-01   0.295499E-01   0.186680E-01   0.104006E-01
   0.589157E-02   0.533980E-02   0.799240E-02   0.123675E-01   0.166464E-01
   0.191297E-01   0.186397E-01   0.147699E-01   0.792727E-02  -0.828379E-03
  -0.100902E-01  -0.184627E-01  -0.248754E-01  -0.287732E-01  -0.301508E-01
  -0.294401E-01  -0.273035E-01  -0.244024E-01  -0.212089E-01  -0.179052E-01
  -0.143828E-01  -0.103239E-01  -0.532570E-02   0.972707E-03   0.879328E-02
   0.181624E-01   0.288900E-01   0.405686E-01   0.525794E-01   0.641042E-01
   0.741552E-01   0.816436E-01   0.855064E-01   0.748945E-01   0.834607E-01
   0.882099E-01   0.879996E-01   0.822025E-01   0.709667E-01   0.553604E-01
   0.373284E-01   0.194257E-01   0.435653E-02  -0.559367E-02  -0.909817E-02
  -0.615369E-02   0.184722E-02   0.123852E-01   0.223837E-01   0.289517E-01
   0.301133E-01   0.253289E-01   0.156578E-01   0.350330E-02  -0.800822E-02
  -0.158569E-01  -0.179491E-01  -0.137036E-01  -0.423815E-02   0.790130E-02
   0.194032E-01   0.270686E-01   0.286678E-01   0.235424E-01   0.127880E-01
  -0.103099E-02  -0.145555E-01  -0.245086E-01  -0.285358E-01  -0.257840E-01
  -0.170690E-01  -0.459751E-02   0.866555E-02   0.198023E-01   0.266936E-01
   0.285172E-01   0.258679E-01   0.204869E-01   0.146955E-01   0.107044E-01
   0.999645E-02   0.129485E-01   0.187835E-01   0.258447E-01   0.320998E-01
   0.357198E-01   0.355736E-01   0.315090E-01   0.243614E-01   0.157093E-01
   0.745889E-02   0.138050E-02  -0.128404E-02  -0.552869E-04   0.474474E-02
   0.121300E-01   0.207062E-01   0.289690E-01   0.355755E-01   0.395432E-01
   0.403593E-01   0.380095E-01   0.329459E-01   0.260151E-01   0.183557E-01
   0.112679E-01   0.604966E-02   0.380564E-02   0.524529E-02   0.105083E-01
   0.190640E-01   0.297285E-01   0.408244E-01   0.504700E-01   0.569506E-01
   0.590892E-01   0.565244E-01   0.498164E-01   0.403420E-01   0.299902E-01
   0.207280E-01   0.141421E-01   0.110714E-01   0.114285E-01   0.142531E-01
   0.179841E-01   0.208752E-01   0.214423E-01   0.188278E-01   0.129873E-01
   0.466219E-02  -0.484324E-02  -0.140094E-01  -0.214722E-01  -0.263195E-01
  -0.282421E-01  -0.275167E-01  -0.248433E-01  -0.211013E-01  -0.170973E-01
  -0.133734E-01  -0.101160E-01  -0.716844E-02  -0.412503E-02  -0.462968E-03
   0.432706E-02   0.106388E-01   0.186829E-01   0.284447E-01   0.396527E-01
   0.517501E-01   0.638779E-01   0.748946E-01   0.834607E-01   0.882099E-01
   0.732183E-01   0.822804E-01   0.875507E-01   0.876787E-01   0.818850E-01
   0.702782E-01   0.540327E-01   0.353433E-01   0.171162E-01   0.243076E-02
  -0.612362E-02  -0.707828E-02  -0.511632E-03   0.118632E-01   0.270067E-01
   0.412094E-01   0.509520E-01   0.537559E-01   0.488018E-01   0.371446E-01
   0.214535E-01   0.533376E-02  -0.760003E-02  -0.146552E-01  -0.147485E-01
  -0.866309E-02   0.119531E-02   0.114770E-01   0.188158E-01   0.207502E-01
   0.163881E-01   0.663424E-02  -0.607596E-02  -0.184555E-01  -0.272645E-01
  -0.301784E-01  -0.263871E-01  -0.167697E-01  -0.360781E-02   0.100676E-01
   0.213054E-01   0.280039E-01   0.294137E-01   0.262474E-01   0.203839E-01
   0.142706E-01   0.102027E-01   0.968506E-02   0.130490E-01   0.194139E-01
   0.269858E-01   0.335896E-01   0.372779E-01   0.368468E-01   0.321279E-01
   0.239970E-01   0.141183E-01   0.451407E-02  -0.291733E-02  -0.680995E-02
  -0.657698E-02  -0.245841E-02   0.461134E-02   0.132570E-01   0.219612E-01
   0.293383E-01   0.343381E-01   0.363625E-01   0.353024E-01   0.315145E-01
   0.257567E-01   0.190907E-01   0.127532E-01   0.799196E-02   0.587418E-02
   0.708614E-02   0.117639E-01   0.194013E-01   0.288780E-01   0.386264E-01
   0.469218E-01   0.522420E-01   0.536134E-01   0.508532E-01   0.446361E-01
   0.363531E-01   0.277877E-01   0.206852E-01   0.163227E-01   0.151950E-01
   0.169002E-01   0.202588E-01   0.236336E-01   0.253658E-01   0.242091E-01
   0.196474E-01   0.120145E-01   0.239235E-02  -0.767637E-02  -0.165753E-01
  -0.229935E-01  -0.261987E-01  -0.261423E-01  -0.233859E-01  -0.188870E-01
  -0.137180E-01  -0.879833E-02  -0.470684E-02  -0.160742E-02   0.716166E-03
   0.274949E-02   0.510667E-02   0.840005E-02   0.131418E-01   0.196772E-01
   0.281335E-01   0.383689E-01   0.499152E-01   0.619341E-01   0.732184E-01
   0.822805E-01   0.875507E-01   0.692699E-01   0.782073E-01   0.835975E-01
   0.839731E-01   0.784519E-01   0.670976E-01   0.511294E-01   0.328838E-01
   0.154814E-01   0.223649E-02  -0.407549E-02  -0.191776E-02   0.853149E-02
   0.252768E-01   0.448406E-01   0.629862E-01   0.756687E-01   0.799833E-01
   0.748638E-01   0.613435E-01   0.422974E-01   0.217214E-01   0.373297E-02
  -0.844905E-02  -0.132743E-01  -0.111782E-01  -0.436740E-02   0.386353E-02
   0.100885E-01   0.117151E-01   0.769163E-02  -0.123270E-02  -0.127573E-01
  -0.237085E-01  -0.309473E-01  -0.322486E-01  -0.269059E-01  -0.159029E-01
  -0.161451E-02   0.128637E-01   0.245599E-01   0.314033E-01   0.327225E-01
   0.293389E-01   0.232469E-01   0.169893E-01   0.129152E-01   0.125320E-01
   0.161232E-01   0.227250E-01   0.304452E-01   0.370188E-01   0.404347E-01
   0.394621E-01   0.339435E-01   0.247972E-01   0.137508E-01   0.289925E-02
  -0.578509E-02  -0.108666E-01  -0.116945E-01  -0.845087E-02  -0.201865E-02
   0.626916E-02   0.149236E-01   0.225682E-01   0.281373E-01   0.309903E-01
   0.309501E-01   0.282843E-01   0.236481E-01   0.179955E-01   0.124588E-01
   0.819285E-02   0.619058E-02   0.709086E-02   0.110182E-01   0.175006E-01
   0.255055E-01   0.336095E-01   0.402828E-01   0.442312E-01   0.447113E-01
   0.417349E-01   0.360934E-01   0.291839E-01   0.226683E-01   0.180503E-01
   0.162783E-01   0.174875E-01   0.209516E-01   0.252667E-01   0.287171E-01
   0.297297E-01   0.272902E-01   0.212136E-01   0.121946E-01   0.163267E-02
  -0.871675E-02  -0.171650E-01  -0.224727E-01  -0.240952E-01  -0.222384E-01
  -0.177271E-01  -0.117408E-01  -0.549966E-02   0.127521E-04   0.422463E-02
   0.702465E-02   0.869847E-02   0.979636E-02   0.109842E-01   0.129180E-01
   0.161598E-01   0.211243E-01   0.280340E-01   0.368607E-01   0.472488E-01
   0.584438E-01   0.692700E-01   0.782074E-01   0.835975E-01   0.634556E-01
   0.716664E-01   0.767671E-01   0.772680E-01   0.722345E-01   0.616774E-01
   0.467922E-01   0.299370E-01   0.142968E-01   0.327001E-02  -0.303765E-03
   0.511291E-02   0.192437E-01   0.398809E-01   0.632333E-01   0.846888E-01
   0.998245E-01   0.105421E+00   0.100217E+00   0.852096E-01   0.634005E-01
   0.390545E-01   0.166530E-01  -0.182946E-03  -0.952049E-02  -0.114774E-01
  -0.803341E-02  -0.235370E-02   0.217794E-02   0.294356E-02  -0.118025E-02
  -0.954498E-02  -0.199689E-01  -0.294101E-01  -0.348721E-01  -0.342783E-01
  -0.270693E-01  -0.143615E-01   0.136729E-02   0.169610E-01   0.294365E-01
   0.367588E-01   0.383263E-01   0.350452E-01   0.289876E-01   0.227483E-01
   0.186928E-01   0.183095E-01   0.218386E-01   0.282644E-01   0.356529E-01
   0.417196E-01   0.444625E-01   0.426842E-01   0.362745E-01   0.261992E-01
   0.142225E-01   0.245875E-02  -0.711587E-02  -0.130696E-01  -0.147517E-01
  -0.123300E-01  -0.665345E-02   0.997981E-03   0.919868E-02   0.166324E-01
   0.222758E-01   0.255002E-01   0.261018E-01   0.242828E-01   0.205994E-01
   0.158835E-01   0.111355E-01   0.738342E-02   0.551232E-02   0.608691E-02
   0.920392E-02   0.144209E-01   0.207989E-01   0.270722E-01   0.319227E-01
   0.343000E-01   0.337047E-01   0.303523E-01   0.251582E-01   0.195315E-01
   0.150209E-01   0.128992E-01   0.138013E-01   0.175183E-01   0.230140E-01
   0.286673E-01   0.326814E-01   0.335515E-01   0.304644E-01   0.235218E-01
   0.137276E-01   0.274510E-02  -0.750548E-02  -0.152986E-01  -0.194839E-01
  -0.197007E-01  -0.163841E-01  -0.105784E-01  -0.362715E-02   0.316671E-02
   0.881842E-02   0.128160E-01   0.151348E-01   0.161394E-01   0.164263E-01
   0.166672E-01   0.174953E-01   0.194436E-01   0.229206E-01   0.281859E-01
   0.352983E-01   0.440288E-01   0.537644E-01   0.634557E-01   0.716665E-01
   0.767672E-01   0.563760E-01   0.633346E-01   0.677606E-01   0.682322E-01
   0.638108E-01   0.544470E-01   0.412447E-01   0.264644E-01   0.132075E-01
   0.480857E-02   0.405640E-02   0.124338E-01   0.295862E-01   0.531896E-01
   0.792943E-01   0.103098E+00   0.119978E+00   0.126536E+00   0.121386E+00
   0.105475E+00   0.818401E-01   0.548696E-01   0.292370E-01   0.880150E-02
  -0.424700E-02  -0.977604E-02  -0.954253E-02  -0.653068E-02  -0.399357E-02
  -0.447309E-02  -0.907267E-02  -0.171791E-01  -0.266975E-01  -0.347177E-01
  -0.384062E-01  -0.358643E-01  -0.267046E-01  -0.121884E-01   0.510468E-02
   0.219683E-01   0.354190E-01   0.434586E-01   0.455411E-01   0.426249E-01
   0.368136E-01   0.307037E-01   0.266351E-01   0.260551E-01   0.291668E-01
   0.349398E-01   0.414613E-01   0.465070E-01   0.481648E-01   0.453388E-01
   0.380087E-01   0.271971E-01   0.146790E-01   0.253245E-02  -0.733867E-02
  -0.135898E-01  -0.156476E-01  -0.137255E-01  -0.867248E-02  -0.172112E-02
   0.578777E-02   0.126409E-01   0.179125E-01   0.210440E-01   0.218575E-01
   0.205296E-01   0.175407E-01   0.136066E-01   0.958713E-02   0.636376E-02
   0.468900E-02   0.502748E-02   0.742486E-02   0.114492E-01   0.162403E-01
   0.206784E-01   0.236473E-01   0.243325E-01   0.224729E-01   0.184870E-01
   0.134214E-01   0.871603E-02   0.583673E-02   0.586836E-02   0.918185E-02
   0.152752E-01   0.228445E-01   0.300770E-01   0.350963E-01   0.364401E-01
   0.334443E-01   0.264253E-01   0.166127E-01   0.585190E-02  -0.384153E-02
  -0.107523E-01  -0.138375E-01  -0.129091E-01  -0.859183E-02  -0.208828E-02
   0.516877E-02   0.118720E-01   0.171085E-01   0.204845E-01   0.220995E-01
   0.224072E-01   0.220321E-01   0.216068E-01   0.216735E-01   0.226566E-01
   0.248781E-01   0.285690E-01   0.338377E-01   0.405829E-01   0.483766E-01
   0.563761E-01   0.633346E-01   0.677606E-01   0.487315E-01   0.540397E-01
   0.574651E-01   0.577317E-01   0.539418E-01   0.459813E-01   0.348033E-01
   0.224657E-01   0.118532E-01   0.610491E-02   0.785911E-02   0.185036E-01
   0.376405E-01   0.629395E-01   0.904626E-01   0.115417E+00   0.133174E+00
   0.140306E+00   0.135377E+00   0.119272E+00   0.949747E-01   0.668374E-01
   0.395374E-01   0.169860E-01   0.147927E-02  -0.669471E-02  -0.909987E-02
  -0.851066E-02  -0.797899E-02  -0.988107E-02  -0.152139E-01  -0.233326E-01
  -0.321907E-01  -0.389964E-01  -0.410854E-01  -0.367495E-01  -0.257813E-01
  -0.958521E-02   0.917015E-02   0.272474E-01   0.416786E-01   0.505073E-01
   0.532297E-01   0.508242E-01   0.453799E-01   0.394447E-01   0.352903E-01
   0.343000E-01   0.366433E-01   0.413090E-01   0.464642E-01   0.500196E-01
   0.502309E-01   0.461705E-01   0.379518E-01   0.266679E-01   0.140855E-01
   0.219776E-02  -0.723405E-02  -0.130336E-01  -0.147851E-01  -0.128157E-01
  -0.802200E-02  -0.161175E-02   0.516276E-02   0.112184E-01   0.157720E-01
   0.183900E-01   0.189782E-01   0.177395E-01   0.151202E-01   0.117479E-01
   0.835461E-02   0.567445E-02   0.431513E-02   0.462042E-02   0.655803E-02
   0.967515E-02   0.131559E-01   0.159898E-01   0.172254E-01   0.162494E-01
   0.130111E-01   0.811678E-02   0.274648E-02  -0.160460E-02  -0.350531E-02
  -0.199046E-02   0.312824E-02   0.111385E-01   0.205396E-01   0.293739E-01
   0.356965E-01   0.380613E-01   0.358891E-01   0.296197E-01   0.206031E-01
   0.107631E-01   0.212443E-02  -0.366445E-02  -0.568910E-02  -0.391783E-02
   0.882547E-03   0.742215E-02   0.142620E-01   0.201747E-01   0.243947E-01
   0.267059E-01   0.273685E-01   0.269377E-01   0.260516E-01   0.252642E-01
   0.249673E-01   0.254036E-01   0.267318E-01   0.290869E-01   0.325810E-01
   0.372262E-01   0.428022E-01   0.487315E-01   0.540398E-01   0.574651E-01
   0.412185E-01   0.446455E-01   0.468366E-01   0.467235E-01   0.434879E-01
   0.369525E-01   0.278775E-01   0.180359E-01   0.999041E-02   0.657851E-02
   0.102103E-01   0.221532E-01   0.420081E-01   0.675505E-01   0.950205E-01
   0.119830E+00   0.137532E+00   0.144817E+00   0.140274E+00   0.124723E+00
   0.101001E+00   0.732739E-01   0.460361E-01   0.230633E-01   0.659936E-02
  -0.301845E-02  -0.720737E-02  -0.852206E-02  -0.976183E-02  -0.130646E-01
  -0.192471E-01  -0.275738E-01  -0.360085E-01  -0.418621E-01  -0.426370E-01
  -0.368170E-01  -0.243720E-01  -0.683608E-02   0.130567E-01   0.320658E-01
   0.472641E-01   0.567498E-01   0.600569E-01   0.581613E-01   0.531001E-01
   0.473296E-01   0.430140E-01   0.414480E-01   0.427646E-01   0.459921E-01
   0.494201E-01   0.511512E-01   0.496699E-01   0.442723E-01   0.352456E-01
   0.237707E-01   0.115984E-01   0.604710E-03  -0.764368E-02  -0.122042E-01
  -0.128890E-01  -0.102056E-01  -0.515318E-02   0.104812E-02   0.721895E-02
   0.124133E-01   0.160188E-01   0.177715E-01   0.177160E-01   0.161408E-01
   0.135142E-01   0.104227E-01   0.750496E-02   0.536716E-02   0.447560E-02
   0.504140E-02   0.692829E-02   0.962412E-02   0.123081E-01   0.140220E-01
   0.139179E-01   0.115241E-01   0.694963E-02   0.955037E-03  -0.515434E-02
  -0.980556E-02  -0.115472E-01  -0.944986E-02  -0.340513E-02   0.577203E-02
   0.164796E-01   0.266815E-01   0.343911E-01   0.381570E-01   0.374210E-01
   0.326477E-01   0.251919E-01   0.169417E-01   0.983658E-02   0.539613E-02
   0.438448E-02   0.669428E-02   0.114669E-01   0.173973E-01   0.231222E-01
   0.275740E-01   0.302039E-01   0.310259E-01   0.304940E-01   0.292767E-01
   0.280176E-01   0.271645E-01   0.269138E-01   0.272684E-01   0.281598E-01
   0.295641E-01   0.315465E-01   0.342034E-01   0.375219E-01   0.412186E-01
   0.446455E-01   0.468366E-01   0.344361E-01   0.359386E-01   0.367796E-01
   0.361399E-01   0.333124E-01   0.280659E-01   0.209470E-01   0.133936E-01
   0.757459E-02   0.595332E-02   0.106582E-01   0.228234E-01   0.420909E-01
   0.664405E-01   0.924366E-01   0.115866E+00   0.132628E+00   0.139660E+00
   0.135649E+00   0.121340E+00   0.993526E-01   0.735309E-01   0.480188E-01
   0.262868E-01   0.103807E-01   0.584206E-03  -0.442428E-02  -0.698202E-02
  -0.960158E-02  -0.141290E-01  -0.211451E-01  -0.297784E-01  -0.379745E-01
  -0.431343E-01  -0.429241E-01  -0.360177E-01  -0.225536E-01  -0.417580E-02
   0.163466E-01   0.358064E-01   0.513515E-01   0.611606E-01   0.648162E-01
   0.632852E-01   0.585320E-01   0.528906E-01   0.483861E-01   0.461982E-01
   0.464092E-01   0.480871E-01   0.496592E-01   0.494459E-01   0.461947E-01
   0.394596E-01   0.297314E-01   0.182996E-01   0.690633E-02  -0.269743E-02
  -0.916306E-02  -0.118194E-01  -0.107549E-01  -0.671204E-02  -0.847330E-03
   0.555957E-02   0.113684E-01   0.157553E-01   0.182849E-01   0.188913E-01
   0.178038E-01   0.154556E-01   0.124008E-01   0.924679E-02   0.659141E-02
   0.495065E-02   0.466937E-02   0.582608E-02   0.816077E-02   0.110631E-01
   0.136519E-01   0.149518E-01   0.141413E-01   0.108119E-01   0.516192E-02
  -0.194605E-02  -0.910539E-02  -0.146538E-01  -0.170694E-01  -0.153738E-01
  -0.942754E-02  -0.283332E-04   0.112314E-01   0.223209E-01   0.312526E-01
   0.365627E-01   0.376585E-01   0.349378E-01   0.296489E-01   0.235324E-01
   0.183503E-01   0.154338E-01   0.153761E-01   0.179485E-01   0.222480E-01
   0.270199E-01   0.310476E-01   0.334894E-01   0.340667E-01   0.330617E-01
   0.311455E-01   0.291095E-01   0.276004E-01   0.269464E-01   0.271244E-01
   0.278624E-01   0.288193E-01   0.297621E-01   0.306590E-01   0.316504E-01
   0.329064E-01   0.344362E-01   0.359386E-01   0.367796E-01   0.288154E-01
   0.285357E-01   0.280404E-01   0.267792E-01   0.241812E-01   0.199803E-01
   0.145125E-01   0.886388E-02   0.477806E-02   0.430556E-02   0.926430E-02
   0.206515E-01   0.381830E-01   0.601176E-01   0.834531E-01   0.104480E+00
   0.119573E+00   0.126016E+00   0.122647E+00   0.110142E+00   0.908375E-01
   0.681554E-01   0.457576E-01   0.266740E-01   0.126344E-01   0.378429E-02
  -0.114727E-02  -0.428779E-02  -0.784289E-02  -0.133322E-01  -0.210649E-01
  -0.300061E-01  -0.380691E-01  -0.427411E-01  -0.418546E-01  -0.342741E-01
  -0.202977E-01  -0.165884E-02   0.188714E-01   0.381602E-01   0.534746E-01
   0.631119E-01   0.667315E-01   0.653059E-01   0.607263E-01   0.551920E-01
   0.505666E-01   0.478880E-01   0.471594E-01   0.474640E-01   0.473467E-01
   0.453347E-01   0.404357E-01   0.324687E-01   0.221435E-01   0.108799E-01
   0.435418E-03  -0.754276E-02  -0.119115E-01  -0.122719E-01  -0.900590E-02
  -0.312421E-02   0.401347E-02   0.110162E-01   0.167345E-01   0.204303E-01
   0.218285E-01   0.210684E-01   0.185954E-01   0.150382E-01   0.111012E-01
   0.748123E-02   0.479931E-02   0.353338E-02   0.394110E-02   0.598172E-02
   0.926227E-02   0.130429E-01   0.163298E-01   0.180613E-01   0.173601E-01
   0.137936E-01   0.756592E-02  -0.426521E-03  -0.871796E-02  -0.155637E-01
  -0.193383E-01  -0.189424E-01  -0.141040E-01  -0.548588E-02   0.544360E-02
   0.167510E-01   0.265030E-01   0.332319E-01   0.362740E-01   0.358867E-01
   0.331177E-01   0.294657E-01   0.264361E-01   0.251225E-01   0.259332E-01
   0.285358E-01   0.320245E-01   0.352483E-01   0.371897E-01   0.372758E-01
   0.355279E-01   0.325131E-01   0.291267E-01   0.262865E-01   0.246443E-01
   0.244107E-01   0.253419E-01   0.268823E-01   0.283994E-01   0.294181E-01
   0.297671E-01   0.295828E-01   0.291754E-01   0.288154E-01   0.285357E-01
   0.280404E-01   0.245826E-01   0.228216E-01   0.211261E-01   0.192151E-01
   0.166723E-01   0.132236E-01   0.902134E-02   0.481793E-02   0.193667E-02
   0.201082E-02   0.654047E-02   0.163862E-01   0.313559E-01   0.500276E-01
   0.698960E-01   0.878337E-01   0.100768E+00   0.106396E+00   0.103748E+00
   0.934256E-01   0.774532E-01   0.587598E-01   0.404400E-01   0.249939E-01
   0.137571E-01   0.667980E-02   0.251092E-02  -0.674362E-03  -0.476486E-02
  -0.109363E-01  -0.192101E-01  -0.283797E-01  -0.363268E-01  -0.406339E-01
  -0.393100E-01  -0.314162E-01  -0.174073E-01   0.911603E-03   0.207979E-01
   0.392356E-01   0.536589E-01   0.625343E-01   0.656427E-01   0.639976E-01
   0.594395E-01   0.540390E-01   0.494880E-01   0.466555E-01   0.454250E-01
   0.448433E-01   0.435179E-01   0.401303E-01   0.339065E-01   0.249072E-01
   0.140596E-01   0.293501E-02  -0.665369E-02  -0.131120E-01  -0.154515E-01
  -0.135053E-01  -0.792977E-02  -0.973264E-05   0.866122E-02   0.165315E-01
   0.223842E-01   0.255134E-01   0.257659E-01   0.234708E-01   0.193017E-01
   0.141200E-01   0.883658E-02   0.430364E-02   0.123250E-02   0.121699E-03
   0.118588E-02   0.429027E-02   0.891325E-02   0.141682E-01   0.189106E-01
   0.219348E-01   0.222347E-01   0.192696E-01   0.131639E-01   0.476911E-02
  -0.444890E-02  -0.126927E-01  -0.182267E-01  -0.197855E-01  -0.168866E-01
  -0.995899E-02  -0.242826E-03   0.105170E-01   0.205043E-01   0.282729E-01
   0.330737E-01   0.349782E-01   0.347682E-01   0.336329E-01   0.327670E-01
   0.329958E-01   0.345394E-01   0.369820E-01   0.394500E-01   0.409330E-01
   0.406422E-01   0.382882E-01   0.341918E-01   0.291945E-01   0.244029E-01
   0.208530E-01   0.192054E-01   0.195678E-01   0.214973E-01   0.241750E-01
   0.266851E-01   0.283017E-01   0.286832E-01   0.279145E-01   0.263885E-01
   0.245826E-01   0.228216E-01   0.211261E-01   0.217584E-01   0.189254E-01
   0.162614E-01   0.137383E-01   0.111059E-01   0.811702E-02   0.478693E-02
   0.158162E-02  -0.557646E-03  -0.391033E-03   0.327343E-02   0.111602E-01
   0.231672E-01   0.381960E-01   0.542509E-01   0.688095E-01   0.793809E-01
   0.841045E-01   0.822188E-01   0.742606E-01   0.619267E-01   0.476273E-01
   0.338532E-01   0.225351E-01   0.145800E-01   0.971806E-02   0.670471E-02
   0.381467E-02  -0.521632E-03  -0.713323E-02  -0.157552E-01  -0.250174E-01
  -0.327857E-01  -0.367565E-01  -0.351344E-01  -0.271904E-01  -0.135384E-01
   0.395427E-02   0.225985E-01   0.395331E-01   0.524087E-01   0.599164E-01
   0.620164E-01   0.598162E-01   0.551476E-01   0.499773E-01   0.458272E-01
   0.433730E-01   0.423277E-01   0.416283E-01   0.398576E-01   0.357621E-01
   0.287090E-01   0.189471E-01   0.760241E-02  -0.358340E-02  -0.126891E-01
  -0.180959E-01  -0.188839E-01  -0.150403E-01  -0.744006E-02   0.238122E-02
   0.125844E-01   0.214156E-01   0.275300E-01   0.301881E-01   0.293026E-01
   0.253573E-01   0.192453E-01   0.120792E-01   0.501681E-02  -0.879627E-03
  -0.474914E-02  -0.601627E-02  -0.446272E-02  -0.283879E-03   0.588786E-02
   0.130204E-01   0.198025E-01   0.248511E-01   0.269798E-01   0.254740E-01
   0.203013E-01   0.121898E-01   0.253413E-02  -0.686794E-02  -0.141949E-01
  -0.180063E-01  -0.175677E-01  -0.130070E-01  -0.525577E-02   0.420848E-02
   0.137501E-01   0.219825E-01   0.280811E-01   0.319158E-01   0.339734E-01
   0.351008E-01   0.361594E-01   0.377004E-01   0.397677E-01   0.418882E-01
   0.432488E-01   0.430015E-01   0.405907E-01   0.359958E-01   0.298047E-01
   0.230928E-01   0.171407E-01   0.130810E-01   0.115835E-01   0.126766E-01
   0.157593E-01   0.197949E-01   0.236219E-01   0.262786E-01   0.272405E-01
   0.264991E-01   0.244672E-01   0.217584E-01   0.189253E-01   0.162614E-01
   0.201868E-01   0.167342E-01   0.133860E-01   0.103378E-01   0.751194E-02
   0.472653E-02   0.192073E-02  -0.656884E-03  -0.238434E-02  -0.237025E-02
   0.290350E-03   0.618296E-02   0.152742E-01   0.267568E-01   0.391114E-01
   0.503930E-01   0.586754E-01   0.625330E-01   0.614168E-01   0.558067E-01
   0.470841E-01   0.371520E-01   0.279068E-01   0.207184E-01   0.160714E-01
   0.134814E-01   0.117137E-01   0.924307E-02   0.481544E-02  -0.206094E-02
  -0.108504E-01  -0.200408E-01  -0.275067E-01  -0.310848E-01  -0.291989E-01
  -0.213479E-01  -0.831413E-02   0.797592E-02   0.249021E-01   0.397875E-01
   0.505430E-01   0.561394E-01   0.567786E-01   0.537260E-01   0.488615E-01
   0.440870E-01   0.407683E-01   0.393684E-01   0.393742E-01   0.395263E-01
   0.382736E-01   0.343111E-01   0.270417E-01   0.168264E-01   0.495582E-02
  -0.664364E-02  -0.158817E-01  -0.210204E-01  -0.210962E-01  -0.161423E-01
  -0.716607E-02   0.409558E-02   0.155667E-01   0.252615E-01   0.316507E-01
   0.338920E-01   0.318978E-01   0.262562E-01   0.180525E-01   0.864852E-02
  -0.531778E-03  -0.818130E-02  -0.132473E-01  -0.150339E-01  -0.132787E-01
  -0.820278E-02  -0.520642E-03   0.861104E-02   0.177256E-01   0.252608E-01
   0.298324E-01   0.305156E-01   0.270669E-01   0.200225E-01   0.106313E-01
   0.621334E-03  -0.815443E-02  -0.141108E-01  -0.162627E-01  -0.144109E-01
  -0.913240E-02  -0.158055E-02   0.684435E-02   0.148596E-01   0.215940E-01
   0.267313E-01   0.304685E-01   0.333160E-01   0.358131E-01   0.382590E-01
   0.405524E-01   0.421956E-01   0.424621E-01   0.406736E-01   0.364910E-01
   0.301198E-01   0.223534E-01   0.144312E-01   0.774725E-02   0.349206E-02
   0.233809E-02   0.426190E-02   0.855823E-02   0.140399E-01   0.193609E-01
   0.233641E-01   0.253483E-01   0.251818E-01   0.232373E-01   0.201867E-01
   0.167341E-01   0.133860E-01   0.195872E-01   0.159406E-01   0.121942E-01
   0.872985E-02   0.564388E-02   0.285820E-02   0.303214E-03  -0.190900E-02
  -0.339874E-02  -0.356573E-02  -0.176522E-02   0.244176E-02   0.905177E-02
   0.174878E-01   0.266360E-01   0.350609E-01   0.413472E-01   0.444717E-01
   0.440893E-01   0.406375E-01   0.352149E-01   0.292611E-01   0.241277E-01
   0.206698E-01   0.189893E-01   0.184148E-01   0.177364E-01   0.156303E-01
   0.111475E-01   0.411372E-02  -0.469077E-02  -0.136408E-01  -0.206489E-01
  -0.237194E-01  -0.215182E-01  -0.137901E-01  -0.149759E-02   0.133695E-01
   0.282660E-01   0.407179E-01   0.489285E-01   0.521948E-01   0.510196E-01
   0.468918E-01   0.418017E-01   0.376365E-01   0.356286E-01   0.360166E-01
   0.380101E-01   0.400637E-01   0.403747E-01   0.374583E-01   0.306333E-01
   0.202821E-01   0.781480E-02  -0.464902E-02  -0.147894E-01  -0.206473E-01
  -0.210914E-01  -0.160758E-01  -0.663577E-02   0.536000E-02   0.176253E-01
   0.279282E-01   0.345088E-01   0.363579E-01   0.333206E-01   0.260316E-01
   0.157274E-01   0.399745E-02  -0.747223E-02  -0.171213E-01  -0.236885E-01
  -0.263365E-01  -0.247341E-01  -0.190992E-01  -0.101952E-01   0.734595E-03
   0.121069E-01   0.222149E-01   0.294992E-01   0.328275E-01   0.317239E-01
   0.264866E-01   0.181514E-01   0.829816E-02  -0.126686E-02  -0.887970E-02
  -0.133493E-01  -0.141682E-01  -0.115517E-01  -0.630347E-02   0.449890E-03
   0.757188E-02   0.141863E-01   0.198285E-01   0.244433E-01   0.282435E-01
   0.314902E-01   0.342792E-01   0.364136E-01   0.374131E-01   0.366629E-01
   0.336531E-01   0.282279E-01   0.207548E-01   0.121471E-01   0.371578E-02
  -0.311438E-02  -0.714948E-02  -0.773050E-02  -0.490719E-02   0.571239E-03
   0.744698E-02   0.142701E-01   0.197482E-01   0.230303E-01   0.238473E-01
   0.224811E-01   0.195872E-01   0.159406E-01   0.121941E-01   0.196172E-01
   0.161141E-01   0.122092E-01   0.842994E-02   0.504216E-02   0.210617E-02
  -0.390851E-03  -0.239111E-02  -0.367672E-02  -0.387775E-02  -0.258203E-02
   0.490675E-03   0.531656E-02   0.114694E-01   0.181464E-01   0.243286E-01
   0.290350E-01   0.315969E-01   0.318593E-01   0.302372E-01   0.275959E-01
   0.249803E-01   0.232727E-01   0.228866E-01   0.236001E-01   0.245951E-01
   0.247045E-01   0.228037E-01   0.182301E-01   0.110979E-01   0.239912E-02
  -0.616007E-02  -0.125574E-01  -0.149859E-01  -0.123699E-01  -0.471259E-02
   0.683402E-02   0.202098E-01   0.329421E-01   0.427649E-01   0.481905E-01
   0.488738E-01   0.456644E-01   0.403313E-01   0.350361E-01   0.317025E-01
   0.314608E-01   0.343236E-01   0.391827E-01   0.441278E-01   0.469959E-01
   0.459979E-01   0.402498E-01   0.300619E-01   0.169127E-01   0.311586E-02
  -0.872633E-02  -0.163390E-01  -0.183028E-01  -0.143678E-01  -0.548793E-02
   0.641535E-02   0.188857E-01   0.294471E-01   0.360789E-01   0.375559E-01
   0.335977E-01   0.248298E-01   0.125933E-01  -0.133216E-02  -0.150255E-01
  -0.266934E-01  -0.348810E-01  -0.386179E-01  -0.375033E-01  -0.317382E-01
  -0.221039E-01  -0.988232E-02   0.328951E-02   0.156292E-01   0.254658E-01
   0.315065E-01   0.330619E-01   0.301769E-01   0.236263E-01   0.147662E-01
   0.526521E-02  -0.322656E-02  -0.939329E-02  -0.124791E-01  -0.123721E-01
  -0.953341E-02  -0.480112E-02   0.866713E-03   0.663287E-02   0.119372E-01
   0.165310E-01   0.203941E-01   0.235790E-01   0.260481E-01   0.275736E-01
   0.277440E-01   0.260824E-01   0.222415E-01   0.162064E-01   0.843107E-02
  -0.151545E-03  -0.826658E-02  -0.145554E-01  -0.178887E-01  -0.176474E-01
  -0.138885E-01  -0.734573E-02   0.737124E-03   0.889657E-02   0.157809E-01
   0.204327E-01   0.224492E-01   0.219856E-01   0.196172E-01   0.161141E-01
   0.122091E-01   0.199347E-01   0.167854E-01   0.128826E-01   0.885879E-02
   0.513977E-02   0.195014E-02  -0.610152E-03  -0.246404E-02  -0.348152E-02
  -0.346646E-02  -0.221453E-02   0.380908E-03   0.422131E-02   0.894565E-02
   0.139600E-01   0.185598E-01   0.221149E-01   0.242583E-01   0.250120E-01
   0.247953E-01   0.242997E-01   0.242577E-01   0.251727E-01   0.271002E-01
   0.295607E-01   0.316298E-01   0.321968E-01   0.303251E-01   0.256104E-01
   0.184185E-01   0.991603E-02   0.186055E-02  -0.381081E-02  -0.548994E-02
  -0.236248E-02   0.530974E-02   0.161830E-01   0.281211E-01   0.387156E-01
   0.459007E-01   0.484965E-01   0.465256E-01   0.412098E-01   0.346377E-01
   0.291899E-01   0.268740E-01   0.287532E-01   0.346244E-01   0.430400E-01
   0.516688E-01   0.579024E-01   0.595456E-01   0.554088E-01   0.456461E-01
   0.317530E-01   0.162290E-01   0.199505E-02  -0.828379E-02  -0.128010E-01
  -0.109954E-01  -0.364056E-02   0.736603E-02   0.194460E-01   0.298966E-01
   0.364284E-01   0.375721E-01   0.328836E-01   0.229357E-01   0.912860E-02
  -0.661283E-02  -0.221798E-01  -0.355942E-01  -0.452551E-01  -0.501009E-01
  -0.496905E-01  -0.442157E-01  -0.344558E-01  -0.216806E-01  -0.750279E-02
   0.631600E-02   0.180941E-01   0.264664E-01   0.305912E-01   0.302821E-01
   0.260323E-01   0.189141E-01   0.103684E-01   0.192545E-02  -0.508004E-02
  -0.973653E-02  -0.116736E-01  -0.110504E-01  -0.842742E-02  -0.456885E-02
  -0.234948E-03   0.397416E-02   0.768558E-02   0.107252E-01   0.130204E-01
   0.144834E-01   0.149302E-01   0.140739E-01   0.116051E-01   0.733277E-02
   0.133971E-02  -0.591200E-02  -0.135724E-01  -0.205148E-01  -0.255490E-01
  -0.276858E-01  -0.263811E-01  -0.216887E-01  -0.142755E-01  -0.528997E-02
   0.388268E-02   0.119140E-01   0.177970E-01   0.210149E-01   0.215786E-01
   0.199347E-01   0.167854E-01   0.128826E-01   0.202534E-01   0.175313E-01
   0.137022E-01   0.946551E-02   0.539219E-02   0.188504E-02  -0.803050E-03
  -0.251875E-02  -0.316033E-02  -0.265883E-02  -0.997696E-03   0.174149E-02
   0.533526E-02   0.940866E-02   0.134811E-01   0.170680E-01   0.198120E-01
   0.216012E-01   0.226259E-01   0.233409E-01   0.243284E-01   0.260932E-01
   0.288509E-01   0.323809E-01   0.360062E-01   0.387280E-01   0.394938E-01
   0.375325E-01   0.326593E-01   0.254483E-01   0.172033E-01   0.970817E-02
   0.480615E-02   0.391209E-02   0.759321E-02   0.153448E-01   0.256415E-01
   0.362713E-01   0.448789E-01   0.495800E-01   0.494823E-01   0.449624E-01
   0.376125E-01   0.298549E-01   0.243172E-01   0.231274E-01   0.273158E-01
   0.364870E-01   0.488562E-01   0.616483E-01   0.717616E-01   0.765297E-01
   0.743856E-01   0.652613E-01   0.506234E-01   0.331390E-01   0.160607E-01
   0.248557E-02  -0.532935E-02  -0.643761E-02  -0.135863E-02   0.809902E-02
   0.192843E-01   0.292997E-01   0.356023E-01   0.364794E-01   0.313120E-01
   0.205971E-01   0.575984E-02  -0.111769E-01  -0.279768E-01  -0.425487E-01
  -0.532232E-01  -0.589225E-01  -0.592255E-01  -0.543486E-01  -0.450664E-01
  -0.325926E-01  -0.184327E-01  -0.421480E-02   0.849546E-02   0.183830E-01
   0.245519E-01   0.266447E-01   0.248856E-01   0.200277E-01   0.132082E-01
   0.573392E-02  -0.115758E-02  -0.651057E-02  -0.979025E-02  -0.109208E-01
  -0.102215E-01  -0.826671E-02  -0.571536E-02  -0.315888E-02  -0.102685E-02
   0.432741E-03   0.110869E-02   0.948189E-03  -0.113788E-03  -0.218219E-02
  -0.536974E-02  -0.971360E-02  -0.150722E-01  -0.210458E-01  -0.269614E-01
  -0.319444E-01  -0.350701E-01  -0.355644E-01  -0.329979E-01  -0.274205E-01
  -0.193915E-01  -0.989460E-02  -0.152176E-03   0.861226E-02   0.154048E-01
   0.196281E-01   0.211481E-01   0.202534E-01   0.175312E-01   0.137022E-01
   0.203843E-01   0.180478E-01   0.142905E-01   0.984394E-02   0.540463E-02
   0.155349E-02  -0.128315E-02  -0.284019E-02  -0.300354E-02  -0.179783E-02
   0.621057E-03   0.397273E-02   0.787021E-02   0.118623E-01   0.155060E-01
   0.184605E-01   0.205795E-01   0.219710E-01   0.229922E-01   0.241657E-01
   0.260253E-01   0.289267E-01   0.328781E-01   0.374518E-01   0.418197E-01
   0.449254E-01   0.457626E-01   0.436909E-01   0.386975E-01   0.315176E-01
   0.235557E-01   0.166044E-01   0.124169E-01   0.122366E-01   0.164165E-01
   0.242428E-01   0.340336E-01   0.435101E-01   0.503601E-01   0.528544E-01
   0.503511E-01   0.435422E-01   0.343594E-01   0.255427E-01   0.199695E-01
   0.199074E-01   0.263851E-01   0.388492E-01   0.552067E-01   0.722542E-01
   0.863958E-01   0.944749E-01   0.945154E-01   0.861891E-01   0.708961E-01
   0.514425E-01   0.313973E-01   0.142908E-01   0.284692E-02  -0.157311E-02
   0.804304E-03   0.830334E-02   0.182459E-01   0.275841E-01   0.335610E-01
   0.342528E-01   0.288855E-01   0.178845E-01   0.268288E-02  -0.146399E-01
  -0.317861E-01  -0.466389E-01  -0.575615E-01  -0.635617E-01  -0.643267E-01
  -0.601568E-01  -0.518402E-01  -0.405052E-01  -0.274736E-01  -0.141249E-01
  -0.177032E-02   0.846725E-02   0.157634E-01   0.196816E-01   0.202226E-01
   0.178161E-01   0.132444E-01   0.750299E-02   0.162296E-02  -0.351117E-02
  -0.730612E-02  -0.953587E-02  -0.103338E-01  -0.101085E-01  -0.941030E-02
  -0.878734E-02  -0.867025E-02  -0.931074E-02  -0.107817E-01  -0.130251E-01
  -0.159198E-01  -0.193386E-01  -0.231698E-01  -0.272969E-01  -0.315483E-01
  -0.356422E-01  -0.391577E-01  -0.415561E-01  -0.422600E-01  -0.407749E-01
  -0.368251E-01  -0.304623E-01  -0.221123E-01  -0.125402E-01  -0.273604E-02
   0.625394E-02   0.135107E-01   0.183969E-01   0.206480E-01   0.203843E-01
   0.180478E-01   0.142904E-01   0.202611E-01   0.182017E-01   0.144757E-01
   0.981854E-02   0.502715E-02   0.846707E-03  -0.212312E-02  -0.349277E-02
  -0.311538E-02  -0.108874E-02   0.227100E-02   0.648163E-02   0.109714E-01
   0.151748E-01   0.186373E-01   0.211113E-01   0.226210E-01   0.234721E-01
   0.241920E-01   0.254008E-01   0.276349E-01   0.311634E-01   0.358504E-01
   0.411114E-01   0.459954E-01   0.493899E-01   0.503103E-01   0.482030E-01
   0.431752E-01   0.360747E-01   0.283739E-01   0.218647E-01   0.182246E-01
   0.185627E-01   0.230668E-01   0.308647E-01   0.401580E-01   0.486205E-01
   0.539774E-01   0.546234E-01   0.501165E-01   0.414032E-01   0.306954E-01
   0.210043E-01   0.154312E-01   0.163828E-01   0.249104E-01   0.403460E-01
   0.603429E-01   0.813259E-01   0.992527E-01   0.110510E+00   0.112724E+00
   0.105300E+00   0.895454E-01   0.683662E-01   0.456031E-01   0.251758E-01
   0.102400E-01   0.255118E-02   0.217418E-02   0.758454E-02   0.161152E-01
   0.246211E-01   0.301941E-01   0.307615E-01   0.254468E-01   0.146365E-01
  -0.224659E-03  -0.170303E-01  -0.334855E-01  -0.475416E-01  -0.577077E-01
  -0.631961E-01  -0.639095E-01  -0.603122E-01  -0.532448E-01  -0.437400E-01
  -0.328761E-01  -0.216810E-01  -0.110783E-01  -0.185376E-02   0.537784E-02
   0.102130E-01   0.125026E-01   0.123797E-01   0.102515E-01   0.674194E-02
   0.258578E-02  -0.150761E-02  -0.499004E-02  -0.757538E-02  -0.927826E-02
  -0.103800E-01  -0.113318E-01  -0.126218E-01  -0.146437E-01  -0.176015E-01
  -0.214717E-01  -0.260286E-01  -0.309155E-01  -0.357362E-01  -0.401343E-01
  -0.438387E-01  -0.466658E-01  -0.484868E-01  -0.491815E-01  -0.486033E-01
  -0.465766E-01  -0.429332E-01  -0.375816E-01  -0.305849E-01  -0.222219E-01
  -0.130055E-01  -0.364409E-02   0.504900E-02   0.122828E-01   0.174220E-01
   0.200960E-01   0.202611E-01   0.182016E-01   0.144756E-01   0.199493E-01
   0.180508E-01   0.143226E-01   0.948007E-02   0.439275E-02  -0.559816E-04
  -0.311168E-02  -0.426832E-02  -0.334386E-02  -0.499555E-03   0.379971E-02
   0.887769E-02   0.139771E-01   0.184069E-01   0.216812E-01   0.236220E-01
   0.244027E-01   0.245155E-01   0.246619E-01   0.255799E-01   0.278432E-01
   0.316771E-01   0.368427E-01   0.426295E-01   0.479758E-01   0.517026E-01
   0.528158E-01   0.508021E-01   0.458375E-01   0.388376E-01   0.313152E-01
   0.250576E-01   0.216905E-01   0.222344E-01   0.267730E-01   0.343383E-01
   0.430673E-01   0.506162E-01   0.547476E-01   0.539484E-01   0.479166E-01
   0.377756E-01   0.259339E-01   0.155991E-01   0.100433E-01   0.117912E-01
   0.219307E-01   0.397286E-01   0.626613E-01   0.868743E-01   0.107974E+00
   0.121971E+00   0.126155E+00   0.119682E+00   0.103757E+00   0.813360E-01
   0.564589E-01   0.333480E-01   0.155057E-01   0.501267E-02   0.218290E-02
   0.563614E-02   0.127449E-01   0.203269E-01   0.254034E-01   0.258414E-01
   0.207422E-01   0.105114E-01  -0.337008E-02  -0.187842E-01  -0.334940E-01
  -0.456088E-01  -0.538966E-01  -0.578959E-01  -0.578388E-01  -0.544439E-01
  -0.486585E-01  -0.414301E-01  -0.335572E-01  -0.256378E-01  -0.180972E-01
  -0.112540E-01  -0.538189E-02  -0.733161E-03   0.248343E-02   0.415726E-02
   0.433237E-02   0.323337E-02   0.123935E-02  -0.119587E-02  -0.365749E-02
  -0.588263E-02  -0.783528E-02  -0.971584E-02  -0.118982E-01  -0.148098E-01
  -0.187895E-01  -0.239641E-01  -0.301809E-01  -0.370152E-01  -0.438502E-01
  -0.500042E-01  -0.548693E-01  -0.580207E-01  -0.592712E-01  -0.586593E-01
  -0.563837E-01  -0.527108E-01  -0.478885E-01  -0.420956E-01  -0.354403E-01
  -0.280056E-01  -0.199212E-01  -0.114337E-01  -0.294516E-02   0.499828E-02
   0.117716E-01   0.167773E-01   0.195673E-01   0.199493E-01   0.180508E-01
   0.143225E-01   0.196373E-01   0.178318E-01   0.141138E-01   0.916071E-02
   0.388536E-02  -0.725038E-03  -0.379352E-02  -0.472118E-02  -0.330145E-02
   0.244065E-03   0.531602E-02   0.110643E-01   0.165662E-01   0.210201E-01
   0.239149E-01   0.251407E-01   0.250132E-01   0.242047E-01   0.235882E-01
   0.240257E-01   0.261423E-01   0.301395E-01   0.356959E-01   0.419889E-01
   0.478477E-01   0.520130E-01   0.534516E-01   0.516501E-01   0.468094E-01
   0.398759E-01   0.323807E-01   0.261079E-01   0.226580E-01   0.230119E-01
   0.272133E-01   0.342667E-01   0.423032E-01   0.489987E-01   0.521594E-01
   0.503350E-01   0.433012E-01   0.322696E-01   0.197449E-01   0.903426E-02
   0.350470E-02   0.575754E-02   0.169215E-01   0.362484E-01   0.611306E-01
   0.875560E-01   0.110912E+00   0.126959E+00   0.132738E+00   0.127215E+00
   0.111481E+00   0.884936E-01   0.623920E-01   0.375793E-01   0.177775E-01
   0.528214E-02   0.580889E-03   0.240808E-02   0.819529E-02   0.147858E-01
   0.192233E-01   0.194200E-01   0.145546E-01   0.512797E-02  -0.730201E-02
  -0.206065E-01  -0.326482E-01  -0.417705E-01  -0.470992E-01  -0.486078E-01
  -0.469625E-01  -0.432241E-01  -0.385076E-01  -0.337024E-01  -0.293181E-01
  -0.254785E-01  -0.220355E-01  -0.187445E-01  -0.154299E-01  -0.120865E-01
  -0.888914E-02  -0.612246E-02  -0.406637E-02  -0.288947E-02  -0.259309E-02
  -0.302786E-02  -0.397528E-02  -0.526187E-02  -0.686003E-02  -0.893399E-02
  -0.118076E-01  -0.158584E-01  -0.213687E-01  -0.283810E-01  -0.366061E-01
  -0.454181E-01  -0.539437E-01  -0.612253E-01  -0.664140E-01  -0.689399E-01
  -0.686145E-01  -0.656381E-01  -0.605162E-01  -0.539127E-01  -0.464842E-01
  -0.387453E-01  -0.310002E-01  -0.233540E-01  -0.157932E-01  -0.830329E-02
  -0.979704E-03   0.590696E-02   0.119152E-01   0.165097E-01   0.191902E-01
   0.196373E-01   0.178317E-01   0.141137E-01   0.196109E-01   0.179144E-01
   0.142856E-01   0.935194E-02   0.404169E-02  -0.591780E-03  -0.358852E-02
  -0.428887E-02  -0.247888E-02   0.156116E-02   0.711734E-02   0.131988E-01
   0.187561E-01   0.229123E-01   0.251576E-01   0.254621E-01   0.242836E-01
   0.224634E-01   0.210316E-01   0.209604E-01   0.229184E-01   0.270819E-01
   0.330499E-01   0.398917E-01   0.463271E-01   0.510083E-01   0.528446E-01
   0.512961E-01   0.465588E-01   0.395829E-01   0.319032E-01   0.253030E-01
   0.213807E-01   0.211222E-01   0.245904E-01   0.308273E-01   0.380177E-01
   0.438977E-01   0.463286E-01   0.438992E-01   0.364025E-01   0.250480E-01
   0.123276E-01   0.153832E-02  -0.395019E-02  -0.151612E-02   0.100027E-01
   0.298918E-01   0.555591E-01   0.829746E-01   0.107466E+00   0.124692E+00
   0.131573E+00   0.126947E+00   0.111804E+00   0.890387E-01   0.627798E-01
   0.374637E-01   0.168763E-01   0.338941E-02  -0.243374E-02  -0.178911E-02
   0.282622E-02   0.834342E-02   0.119258E-01   0.116430E-01   0.685713E-02
  -0.175264E-02  -0.125025E-01  -0.232426E-01  -0.319614E-01  -0.372901E-01
  -0.387859E-01  -0.369379E-01  -0.329260E-01  -0.282232E-01  -0.241687E-01
  -0.216311E-01  -0.208483E-01  -0.214638E-01  -0.227278E-01  -0.237819E-01
  -0.239333E-01  -0.228398E-01  -0.205606E-01  -0.174796E-01  -0.141423E-01
  -0.110756E-01  -0.865182E-02  -0.704045E-02  -0.625169E-02  -0.624292E-02
  -0.703669E-02  -0.879575E-02  -0.118182E-01  -0.164462E-01  -0.229144E-01
  -0.311905E-01  -0.408644E-01  -0.511340E-01  -0.609027E-01  -0.689735E-01
  -0.742888E-01  -0.761535E-01  -0.743786E-01  -0.693059E-01  -0.617091E-01
  -0.525992E-01  -0.429897E-01  -0.336882E-01  -0.251680E-01  -0.175490E-01
  -0.106850E-01  -0.432214E-02   0.172694E-02   0.744925E-02   0.125811E-01
   0.166567E-01   0.191418E-01   0.196109E-01   0.179143E-01   0.142856E-01
   0.202116E-01   0.187297E-01   0.153294E-01   0.105819E-01   0.540836E-02
   0.892607E-03  -0.196218E-02  -0.246869E-02  -0.422418E-03   0.384288E-02
   0.952628E-02   0.155409E-01   0.207629E-01   0.242896E-01   0.256480E-01
   0.249058E-01   0.226580E-01   0.198934E-01   0.177666E-01   0.173253E-01
   0.192521E-01   0.236786E-01   0.301167E-01   0.375293E-01   0.445337E-01
   0.496990E-01   0.518782E-01   0.504990E-01   0.457400E-01   0.385418E-01
   0.304326E-01   0.231951E-01   0.184410E-01   0.171926E-01   0.195783E-01
   0.247323E-01   0.309453E-01   0.360538E-01   0.379897E-01   0.353641E-01
   0.279352E-01   0.168256E-01   0.440800E-02  -0.614399E-02  -0.115570E-01
  -0.925463E-02   0.194264E-02   0.213958E-01   0.466277E-01   0.737349E-01
   0.981531E-01   0.115608E+00   0.123029E+00   0.119210E+00   0.105049E+00
   0.833214E-01   0.580243E-01   0.334700E-01   0.133406E-01  -0.648603E-04
  -0.621532E-02  -0.628789E-02  -0.270016E-02   0.162576E-02   0.406560E-02
   0.295210E-02  -0.207014E-02  -0.100669E-01  -0.191823E-01  -0.272299E-01
  -0.323343E-01  -0.334433E-01  -0.305823E-01  -0.247967E-01  -0.178200E-01
  -0.115771E-01  -0.766992E-02  -0.698676E-02  -0.953146E-02  -0.145003E-01
  -0.205627E-01  -0.262502E-01  -0.303348E-01  -0.320972E-01  -0.314230E-01
  -0.287279E-01  -0.247561E-01  -0.203363E-01  -0.161738E-01  -0.127396E-01
  -0.102738E-01  -0.887873E-02  -0.864641E-02  -0.975639E-02  -0.124948E-01
  -0.171786E-01  -0.240062E-01  -0.328891E-01  -0.433283E-01  -0.543919E-01
  -0.648193E-01  -0.732365E-01  -0.784319E-01  -0.796193E-01  -0.766135E-01
  -0.698688E-01  -0.603676E-01  -0.493884E-01  -0.382176E-01  -0.278828E-01
  -0.189768E-01  -0.116162E-01  -0.553423E-02  -0.272414E-03   0.459367E-02
   0.926565E-02   0.136277E-01   0.172728E-01   0.196389E-01   0.202116E-01
   0.187297E-01   0.153294E-01   0.217818E-01   0.206833E-01   0.176770E-01
   0.132792E-01   0.838855E-02   0.409074E-02   0.139873E-02   0.100026E-02
   0.307966E-02   0.726206E-02   0.126953E-01   0.182498E-01   0.227876E-01
   0.254346E-01   0.257919E-01   0.240356E-01   0.208830E-01   0.174321E-01
   0.149096E-01   0.143839E-01   0.165047E-01   0.213281E-01   0.282679E-01
   0.361880E-01   0.436232E-01   0.490859E-01   0.513970E-01   0.499684E-01
   0.449684E-01   0.373256E-01   0.285550E-01   0.204329E-01   0.145863E-01
   0.120879E-01   0.131586E-01   0.170617E-01   0.222351E-01   0.266499E-01
   0.283268E-01   0.258911E-01   0.190260E-01   0.869627E-02  -0.293960E-02
  -0.129362E-01  -0.182132E-01  -0.163075E-01  -0.604511E-02   0.120437E-01
   0.356867E-01   0.612431E-01   0.844194E-01   0.101170E+00   0.108568E+00
   0.105442E+00   0.926128E-01   0.726784E-01   0.493898E-01   0.267826E-01
   0.827278E-02  -0.405639E-02  -0.980728E-02  -0.101854E-01  -0.752125E-02
  -0.453764E-02  -0.356654E-02  -0.592460E-02  -0.116071E-01  -0.193678E-01
  -0.271455E-01  -0.327044E-01  -0.343032E-01  -0.312073E-01  -0.239072E-01
  -0.139968E-01  -0.375418E-02   0.444593E-02   0.872598E-02   0.814577E-02
   0.288262E-02  -0.587878E-02  -0.162964E-01  -0.263498E-01  -0.343114E-01
  -0.390900E-01  -0.403720E-01  -0.385534E-01  -0.345117E-01  -0.293098E-01
  -0.239273E-01  -0.190940E-01  -0.152548E-01  -0.126453E-01  -0.114236E-01
  -0.117849E-01  -0.140017E-01  -0.183649E-01  -0.250427E-01  -0.339096E-01
  -0.444168E-01  -0.555637E-01  -0.660026E-01  -0.742667E-01  -0.790652E-01
  -0.795702E-01  -0.756118E-01  -0.677244E-01  -0.570265E-01  -0.449645E-01
  -0.329884E-01  -0.222477E-01  -0.133869E-01  -0.649016E-02  -0.118222E-02
   0.315503E-02   0.711978E-02   0.110634E-01   0.149662E-01   0.184502E-01
   0.209193E-01   0.217818E-01   0.206833E-01   0.176770E-01   0.246021E-01
   0.240681E-01   0.215958E-01   0.176552E-01   0.131169E-01   0.905072E-02
   0.645674E-02   0.600650E-02   0.786335E-02   0.116322E-01   0.164525E-01
   0.212097E-01   0.248133E-01   0.264690E-01   0.258810E-01   0.233335E-01
   0.196350E-01   0.159363E-01   0.134666E-01   0.132446E-01   0.158300E-01
   0.211692E-01   0.285702E-01   0.368162E-01   0.443974E-01   0.498171E-01
   0.519110E-01   0.501123E-01   0.446018E-01   0.363025E-01   0.267093E-01
   0.175783E-01   0.105379E-01   0.670455E-02   0.639619E-02   0.902237E-02
   0.131934E-01   0.170421E-01   0.186963E-01   0.167960E-01   0.109253E-01
   0.183974E-02  -0.859122E-02  -0.177376E-01  -0.227962E-01  -0.214806E-01
  -0.126477E-01   0.330375E-02   0.243801E-01   0.473197E-01   0.682416E-01
   0.834709E-01   0.903439E-01   0.877954E-01   0.765802E-01   0.590672E-01
   0.386594E-01   0.189815E-01   0.304463E-02  -0.740380E-02  -0.121812E-01
  -0.125560E-01  -0.107609E-01  -0.927551E-02  -0.100793E-01  -0.140792E-01
  -0.208655E-01  -0.288541E-01  -0.357684E-01  -0.393195E-01  -0.378914E-01
  -0.310423E-01  -0.196848E-01  -0.590289E-02   0.754143E-02   0.178721E-01
   0.229560E-01   0.217824E-01   0.146508E-01   0.303482E-02  -0.108212E-01
  -0.244517E-01  -0.357145E-01  -0.431960E-01  -0.463916E-01  -0.456481E-01
  -0.419193E-01  -0.364324E-01  -0.303725E-01  -0.246700E-01  -0.199302E-01
  -0.164919E-01  -0.145567E-01  -0.143160E-01  -0.160104E-01  -0.198896E-01
  -0.260856E-01  -0.344484E-01  -0.444169E-01  -0.549859E-01  -0.648088E-01
  -0.724228E-01  -0.765477E-01  -0.763766E-01  -0.717752E-01  -0.633280E-01
  -0.522124E-01  -0.399311E-01  -0.279734E-01  -0.174977E-01  -0.911813E-02
  -0.285028E-02   0.177825E-02   0.549330E-02   0.899050E-02   0.126894E-01
   0.165973E-01   0.203198E-01   0.232093E-01   0.246021E-01   0.240681E-01
   0.215958E-01   0.288282E-01   0.289917E-01   0.271129E-01   0.236315E-01
   0.193953E-01   0.154525E-01   0.127810E-01   0.120321E-01   0.133580E-01
   0.163723E-01   0.202524E-01   0.239564E-01   0.264969E-01   0.272011E-01
   0.258920E-01   0.229461E-01   0.192156E-01   0.158337E-01   0.139505E-01
   0.144583E-01   0.177679E-01   0.236857E-01   0.314162E-01   0.396942E-01
   0.470194E-01   0.519509E-01   0.534028E-01   0.508812E-01   0.446106E-01
   0.355184E-01   0.250690E-01   0.149748E-01   0.683616E-02   0.178668E-02
   0.224944E-03   0.170337E-02   0.501424E-02   0.846949E-02   0.103222E-01
   0.923626E-02   0.468974E-02  -0.279942E-02  -0.116989E-01  -0.197560E-01
  -0.245084E-01  -0.238978E-01  -0.168366E-01  -0.357946E-02   0.142109E-01
   0.337393E-01   0.516461E-01   0.647377E-01   0.707040E-01   0.686409E-01
   0.592418E-01   0.446057E-01   0.277050E-01   0.116512E-01  -0.105316E-02
  -0.907991E-02  -0.125127E-01  -0.126975E-01  -0.117528E-01  -0.118812E-01
  -0.146737E-01  -0.206039E-01  -0.288518E-01  -0.375078E-01  -0.441000E-01
  -0.462982E-01  -0.426005E-01  -0.328132E-01  -0.181924E-01  -0.120882E-02
   0.150013E-01   0.273528E-01   0.335107E-01   0.323931E-01   0.243635E-01
   0.110772E-01  -0.495653E-02  -0.209699E-01  -0.345299E-01  -0.439856E-01
  -0.486792E-01  -0.488999E-01  -0.456336E-01  -0.402072E-01  -0.339408E-01
  -0.279018E-01  -0.228049E-01  -0.190510E-01  -0.168517E-01  -0.163629E-01
  -0.177610E-01  -0.212246E-01  -0.268295E-01  -0.344009E-01  -0.433928E-01
  -0.528556E-01  -0.615299E-01  -0.680587E-01  -0.712689E-01  -0.704465E-01
  -0.655210E-01  -0.571030E-01  -0.463539E-01  -0.347203E-01  -0.236026E-01
  -0.140485E-01  -0.655519E-02  -0.103013E-02   0.308437E-02   0.656593E-02
   0.101237E-01   0.141535E-01   0.186095E-01   0.230255E-01   0.266767E-01
   0.288282E-01   0.289917E-01   0.271128E-01   0.344399E-01   0.353333E-01
   0.339862E-01   0.308310E-01   0.267070E-01   0.226470E-01   0.196099E-01
   0.182340E-01   0.186791E-01   0.206010E-01   0.232613E-01   0.257417E-01
   0.272031E-01   0.271212E-01   0.254380E-01   0.225910E-01   0.194169E-01
   0.169536E-01   0.161888E-01   0.178147E-01   0.220434E-01   0.285224E-01
   0.363679E-01   0.443114E-01   0.509279E-01   0.549068E-01   0.553101E-01
   0.517708E-01   0.445896E-01   0.347046E-01   0.235338E-01   0.127125E-01
   0.377120E-02  -0.218093E-02  -0.469797E-02  -0.410440E-02  -0.143041E-02
   0.182377E-02   0.405278E-02   0.396146E-02   0.930991E-03  -0.476162E-02
  -0.119400E-01  -0.187605E-01  -0.231394E-01  -0.232802E-01  -0.181707E-01
  -0.791892E-02   0.617224E-02   0.218266E-01   0.362726E-01   0.468670E-01
   0.517092E-01   0.500861E-01   0.426290E-01   0.311336E-01   0.180868E-01
   0.602233E-02  -0.312357E-02  -0.848157E-02  -0.104156E-01  -0.103397E-01
  -0.102353E-01  -0.120043E-01  -0.168397E-01  -0.247947E-01  -0.346767E-01
  -0.443033E-01  -0.510587E-01  -0.526019E-01  -0.475368E-01  -0.358606E-01
  -0.190681E-01   0.121525E-03   0.183453E-01   0.323373E-01   0.396420E-01
   0.391245E-01   0.311603E-01   0.174742E-01   0.689120E-03  -0.162872E-01
  -0.308761E-01  -0.412969E-01  -0.467955E-01  -0.476111E-01  -0.447296E-01
  -0.395214E-01  -0.333787E-01  -0.274468E-01  -0.225009E-01  -0.189654E-01
  -0.170268E-01  -0.167695E-01  -0.182659E-01  -0.215831E-01  -0.267071E-01
  -0.334229E-01  -0.412122E-01  -0.492271E-01  -0.563720E-01  -0.614907E-01
  -0.636127E-01  -0.621904E-01  -0.572514E-01  -0.494160E-01  -0.397631E-01
  -0.295787E-01  -0.200525E-01  -0.120078E-01  -0.574164E-02  -0.101590E-02
   0.279877E-02   0.647429E-02   0.106472E-01   0.155956E-01   0.211367E-01
   0.266741E-01   0.313775E-01   0.344399E-01   0.353333E-01   0.339862E-01
   0.412111E-01   0.427379E-01   0.417275E-01   0.386330E-01   0.343062E-01
   0.297799E-01   0.260058E-01   0.236244E-01   0.228268E-01   0.233443E-01
   0.245631E-01   0.257285E-01   0.261799E-01   0.255521E-01   0.238907E-01
   0.216522E-01   0.195942E-01   0.185836E-01   0.193722E-01   0.223939E-01
   0.276290E-01   0.345647E-01   0.422583E-01   0.494919E-01   0.549850E-01
   0.576285E-01   0.566956E-01   0.519920E-01   0.439163E-01   0.334155E-01
   0.218375E-01   0.107004E-01   0.141624E-02  -0.497911E-02  -0.803481E-02
  -0.798209E-02  -0.568799E-02  -0.246361E-02   0.241419E-03   0.119467E-02
  -0.295911E-03  -0.417522E-02  -0.961250E-02  -0.151730E-01  -0.191605E-01
  -0.200534E-01  -0.169271E-01  -0.974775E-02   0.546555E-03   0.122138E-01
   0.230930E-01   0.311137E-01   0.348007E-01   0.336364E-01   0.281794E-01
   0.199006E-01   0.107749E-01   0.273565E-02  -0.285707E-02  -0.558490E-02
  -0.606780E-02  -0.575452E-02  -0.645904E-02  -0.976955E-02  -0.164965E-01
  -0.263211E-01  -0.377538E-01  -0.484284E-01  -0.556660E-01  -0.571639E-01
  -0.516298E-01  -0.391896E-01  -0.214577E-01  -0.124399E-02   0.180317E-01
   0.330724E-01   0.414025E-01   0.418652E-01   0.348055E-01   0.219109E-01
   0.576816E-02  -0.107386E-01  -0.250337E-01  -0.353176E-01  -0.408026E-01
  -0.416919E-01  -0.389476E-01  -0.339381E-01  -0.280755E-01  -0.225370E-01
  -0.181224E-01  -0.152521E-01  -0.140622E-01  -0.145352E-01  -0.166011E-01
  -0.201706E-01  -0.250967E-01  -0.310945E-01  -0.376691E-01  -0.441011E-01
  -0.495170E-01  -0.530410E-01  -0.539896E-01  -0.520502E-01  -0.473845E-01
  -0.406133E-01  -0.326796E-01  -0.246198E-01  -0.173078E-01  -0.112441E-01
  -0.645383E-02  -0.252418E-02   0.122941E-02   0.551652E-02   0.108191E-01
   0.172083E-01   0.242867E-01   0.312732E-01   0.372071E-01   0.412112E-01
   0.427379E-01   0.417275E-01   0.487114E-01   0.506506E-01   0.496721E-01
   0.462791E-01   0.413610E-01   0.359688E-01   0.310632E-01   0.273048E-01
   0.249387E-01   0.237997E-01   0.234281E-01   0.232582E-01   0.228205E-01
   0.219035E-01   0.206287E-01   0.194251E-01   0.189115E-01   0.197217E-01
   0.223189E-01   0.268451E-01   0.330410E-01   0.402517E-01   0.475178E-01
   0.537285E-01   0.578096E-01   0.589104E-01   0.565586E-01   0.507572E-01
   0.420075E-01   0.312503E-01   0.197326E-01   0.881362E-02  -0.260246E-03
  -0.657367E-02  -0.971274E-02  -0.984763E-02  -0.770144E-02  -0.440047E-02
  -0.122800E-02   0.669973E-03   0.561049E-03  -0.168443E-02  -0.554558E-02
  -0.996705E-02  -0.136201E-01  -0.152497E-01  -0.140203E-01  -0.976695E-02
  -0.307921E-02   0.481526E-02   0.123439E-01   0.179866E-01   0.206704E-01
   0.200509E-01   0.165959E-01   0.114411E-01   0.605063E-02   0.177603E-02
  -0.562492E-03  -0.946080E-03  -0.191736E-03   0.271357E-03  -0.116804E-02
  -0.578119E-02  -0.140327E-01  -0.253083E-01  -0.379273E-01  -0.494563E-01
  -0.572555E-01  -0.591240E-01  -0.538792E-01  -0.417161E-01  -0.242489E-01
  -0.421705E-02   0.150760E-01   0.304555E-01   0.395314E-01   0.411636E-01
   0.356336E-01   0.244966E-01   0.101692E-01  -0.463519E-02  -0.174762E-01
  -0.266328E-01  -0.313364E-01  -0.317648E-01  -0.288348E-01  -0.238753E-01
  -0.182802E-01  -0.132299E-01  -0.953318E-02  -0.759859E-02  -0.750506E-02
  -0.911793E-02  -0.121959E-01  -0.164519E-01  -0.215597E-01  -0.271242E-01
  -0.326527E-01  -0.375598E-01  -0.412286E-01  -0.431203E-01  -0.429037E-01
  -0.405585E-01  -0.364126E-01  -0.310855E-01  -0.253451E-01  -0.199112E-01
  -0.152609E-01  -0.114967E-01  -0.831986E-02  -0.512516E-02  -0.119360E-02
   0.406924E-02   0.109183E-01   0.191421E-01   0.280641E-01   0.366766E-01
   0.438724E-01   0.487114E-01   0.506506E-01   0.496721E-01   0.563428E-01
   0.583858E-01   0.570796E-01   0.530056E-01   0.471128E-01   0.404876E-01
   0.341142E-01   0.286881E-01   0.245245E-01   0.215794E-01   0.195629E-01
   0.181056E-01   0.169252E-01   0.159431E-01   0.153226E-01   0.154203E-01
   0.166693E-01   0.194314E-01   0.238579E-01   0.297971E-01   0.367704E-01
   0.440208E-01   0.506216E-01   0.556214E-01   0.581970E-01   0.577868E-01
   0.541862E-01   0.475916E-01   0.385879E-01   0.280813E-01   0.171828E-01
   0.705564E-02  -0.125630E-02  -0.699342E-02  -0.981072E-02  -0.984430E-02
  -0.769262E-02  -0.430560E-02  -0.794885E-03   0.180086E-02   0.274498E-02
   0.177124E-02  -0.854632E-03  -0.440286E-02  -0.786723E-02  -0.102297E-01
  -0.107347E-01  -0.909936E-02  -0.559825E-02  -0.994866E-03   0.366657E-02
   0.735322E-02   0.933720E-02   0.940295E-02   0.790284E-02   0.563726E-02
   0.358762E-02   0.257728E-02   0.296173E-02   0.444730E-02   0.610543E-02
   0.659512E-02   0.454486E-02  -0.100553E-02  -0.102277E-01  -0.223067E-01
  -0.354949E-01  -0.474222E-01  -0.556005E-01  -0.580020E-01  -0.535665E-01
  -0.425064E-01  -0.263271E-01  -0.755107E-02   0.107929E-01   0.257918E-01
   0.352371E-01   0.380420E-01   0.343996E-01   0.256563E-01   0.139494E-01
   0.170609E-02  -0.886870E-02  -0.162010E-01  -0.195719E-01  -0.191301E-01
  -0.157222E-01  -0.106056E-01  -0.513184E-02  -0.475349E-03   0.253933E-02
   0.349801E-02   0.236222E-02  -0.622309E-03  -0.503128E-02  -0.103497E-01
  -0.160288E-01  -0.215187E-01  -0.262931E-01  -0.298859E-01  -0.319451E-01
  -0.322984E-01  -0.310074E-01  -0.283840E-01  -0.249474E-01  -0.213180E-01
  -0.180662E-01  -0.155524E-01  -0.138062E-01  -0.124854E-01  -0.109394E-01
  -0.836794E-02  -0.404190E-02   0.247185E-02   0.111441E-01   0.214249E-01
   0.323155E-01   0.425580E-01   0.508961E-01   0.563428E-01   0.583858E-01
   0.570796E-01   0.634099E-01   0.652203E-01   0.632466E-01   0.581697E-01
   0.510136E-01   0.429106E-01   0.348757E-01   0.276454E-01   0.216119E-01
   0.168565E-01   0.132580E-01   0.106341E-01   0.886845E-02   0.798505E-02
   0.815152E-02   0.961531E-02   0.125970E-01   0.171759E-01   0.232025E-01
   0.302640E-01   0.377117E-01   0.447430E-01   0.505178E-01   0.542843E-01
   0.554897E-01   0.538589E-01   0.494321E-01   0.425620E-01   0.338751E-01
   0.242018E-01   0.144838E-01   0.566313E-02  -0.143697E-02  -0.622710E-02
  -0.844547E-02  -0.820981E-02  -0.600989E-02  -0.263150E-02   0.982906E-03
   0.391492E-02   0.545570E-02   0.525339E-02   0.338378E-02   0.321651E-03
  -0.318469E-02  -0.630727E-02  -0.835102E-02  -0.892782E-02  -0.804294E-02
  -0.606832E-02  -0.360946E-02  -0.130529E-02   0.378012E-03   0.129362E-02
   0.165112E-02   0.192651E-02   0.266727E-02   0.425014E-02   0.666915E-02
   0.942842E-02   0.115883E-01   0.119700E-01   0.947552E-02   0.344158E-02
  -0.607317E-02  -0.181565E-01  -0.311205E-01  -0.427886E-01  -0.509345E-01
  -0.537731E-01  -0.503829E-01  -0.409539E-01  -0.267949E-01  -0.100919E-01
   0.652668E-02   0.205194E-01   0.299327E-01   0.337603E-01   0.320865E-01
   0.259924E-01   0.172604E-01   0.795610E-02  -0.882186E-05  -0.523684E-02
  -0.705830E-02  -0.557016E-02  -0.151530E-02   0.394884E-02   0.952636E-02
   0.140395E-01   0.166183E-01   0.168016E-01   0.145494E-01   0.101887E-01
   0.431744E-02  -0.230721E-02  -0.888076E-02  -0.146539E-01  -0.190237E-01
  -0.216098E-01  -0.223088E-01  -0.213161E-01  -0.191000E-01  -0.163230E-01
  -0.137109E-01  -0.118903E-01  -0.112270E-01  -0.117061E-01  -0.128899E-01
  -0.139780E-01  -0.139648E-01  -0.118679E-01  -0.697506E-02   0.949622E-03
   0.115556E-01   0.239242E-01   0.367177E-01   0.484271E-01   0.576611E-01
   0.634099E-01   0.652203E-01   0.632466E-01   0.692137E-01   0.704948E-01
   0.676078E-01   0.613452E-01   0.528102E-01   0.431799E-01   0.334972E-01
   0.245357E-01   0.167586E-01   0.103630E-01   0.537990E-02   0.178893E-02
  -0.393708E-03  -0.107965E-02  -0.132435E-03   0.256218E-02   0.700732E-02
   0.130197E-01   0.201941E-01   0.279214E-01   0.354566E-01   0.420203E-01
   0.469098E-01   0.495959E-01   0.497871E-01   0.474554E-01   0.428264E-01
   0.363419E-01   0.286071E-01   0.203304E-01   0.122575E-01   0.510314E-02
  -0.522671E-03  -0.418863E-02  -0.570791E-02  -0.518114E-02  -0.300074E-02
   0.195034E-03   0.361956E-02   0.647451E-02   0.809981E-02   0.810330E-02
   0.643742E-02   0.340062E-02  -0.439928E-03  -0.438681E-02  -0.777670E-02
  -0.101270E-01  -0.112251E-01  -0.111374E-01  -0.101383E-01  -0.858496E-02
  -0.677964E-02  -0.486795E-02  -0.280860E-02  -0.428757E-03   0.245025E-02
   0.585795E-02   0.954546E-02   0.129343E-01   0.151761E-01   0.153232E-01
   0.125767E-01   0.654734E-02  -0.254263E-02  -0.137835E-01  -0.256643E-01
  -0.363164E-01  -0.438693E-01  -0.468389E-01  -0.444579E-01  -0.368663E-01
  -0.251143E-01  -0.109708E-01   0.341965E-02   0.159559E-01   0.249813E-01
   0.295802E-01   0.297108E-01   0.261528E-01   0.202926E-01   0.138029E-01
   0.829091E-02   0.498966E-02   0.455221E-02   0.697753E-02   0.116685E-01
   0.175953E-01   0.235212E-01   0.282413E-01   0.307934E-01   0.306074E-01
   0.275794E-01   0.220665E-01   0.148104E-01   0.680589E-02  -0.866659E-03
  -0.722094E-02  -0.115307E-01  -0.134560E-01  -0.131049E-01  -0.110153E-01
  -0.804988E-02  -0.521913E-02  -0.345907E-02  -0.340911E-02  -0.523857E-02
  -0.856628E-02  -0.125002E-01  -0.157983E-01  -0.171228E-01  -0.153355E-01
  -0.976807E-02  -0.404672E-03   0.120691E-01   0.263648E-01   0.408179E-01
   0.536917E-01   0.634907E-01   0.692137E-01   0.704948E-01   0.676078E-01
   0.731551E-01   0.737065E-01   0.698110E-01   0.623707E-01   0.525586E-01
   0.415833E-01   0.305010E-01   0.201078E-01   0.109213E-01   0.323304E-02
  -0.280233E-02  -0.708047E-02  -0.949492E-02  -0.993418E-02  -0.832394E-02
  -0.469414E-02   0.757535E-03   0.763232E-02   0.153430E-01   0.231738E-01
   0.303736E-01   0.362606E-01   0.403126E-01   0.422253E-01   0.419299E-01
   0.395740E-01   0.354778E-01   0.300810E-01   0.238938E-01   0.174563E-01
   0.113069E-01   0.595054E-02   0.182021E-02  -0.769973E-03  -0.167655E-02
  -0.969903E-03   0.104742E-02   0.386188E-02   0.681575E-02   0.921330E-02
   0.104473E-01   0.101176E-01   0.811280E-02   0.463304E-02   0.145369E-03
  -0.471705E-02  -0.928758E-02  -0.129961E-01  -0.154641E-01  -0.165422E-01
  -0.162875E-01  -0.148927E-01  -0.125965E-01  -0.960856E-02  -0.607440E-02
  -0.209289E-02   0.222177E-02   0.665919E-02   0.108483E-01   0.142429E-01
   0.161766E-01   0.159875E-01   0.131863E-01   0.762702E-02  -0.370516E-03
  -0.998712E-02  -0.199834E-01  -0.288856E-01  -0.352451E-01  -0.379175E-01
  -0.362983E-01  -0.304612E-01  -0.211640E-01  -0.971836E-02   0.225016E-02
   0.131030E-01   0.214865E-01   0.265673E-01   0.281595E-01   0.267238E-01
   0.232439E-01   0.190096E-01   0.153538E-01   0.133946E-01   0.138289E-01
   0.168118E-01   0.219405E-01   0.283386E-01   0.348254E-01   0.401364E-01
   0.431593E-01   0.431431E-01   0.398448E-01   0.335859E-01   0.252058E-01
   0.159158E-01   0.707674E-02  -0.608166E-04  -0.460411E-02  -0.620202E-02
  -0.512232E-02  -0.219934E-02   0.134489E-02   0.417381E-02   0.514834E-02
   0.360896E-02  -0.438030E-03  -0.627795E-02  -0.126054E-01  -0.177822E-01
  -0.201827E-01  -0.185496E-01  -0.122827E-01  -0.159304E-02   0.125103E-01
   0.283977E-01   0.441186E-01   0.577556E-01   0.677531E-01   0.731551E-01
   0.737065E-01   0.698109E-01   0.748288E-01   0.745802E-01   0.697539E-01
   0.613455E-01   0.505741E-01   0.386544E-01   0.266321E-01   0.153035E-01
   0.521712E-02  -0.326921E-02  -0.991332E-02  -0.145295E-01  -0.169674E-01
  -0.171339E-01  -0.150422E-01  -0.108656E-01  -0.496936E-02   0.209892E-02
   0.966239E-02   0.170027E-01   0.234604E-01   0.285227E-01   0.318784E-01
   0.334305E-01   0.332699E-01   0.316227E-01   0.287926E-01   0.251143E-01
   0.209264E-01   0.165659E-01   0.123710E-01   0.868025E-02   0.581462E-02
   0.403807E-02   0.350242E-02   0.419197E-02   0.588786E-02   0.817043E-02
   0.104686E-01   0.121523E-01   0.126510E-01   0.115708E-01   0.878285E-02
   0.445816E-02  -0.958437E-03  -0.683125E-02  -0.124523E-01  -0.171671E-01
  -0.204786E-01  -0.221075E-01  -0.220014E-01  -0.202987E-01  -0.172659E-01
  -0.132303E-01  -0.853103E-02  -0.349686E-02   0.154671E-02   0.625541E-02
   0.102472E-01   0.131053E-01   0.144137E-01   0.138267E-01   0.111574E-01
   0.646251E-02   0.980803E-04  -0.727667E-02  -0.147586E-01  -0.213190E-01
  -0.259620E-01  -0.278947E-01  -0.266732E-01  -0.222954E-01  -0.152189E-01
  -0.629827E-02   0.334902E-02   0.125251E-01   0.201512E-01   0.254484E-01
   0.280693E-01   0.281545E-01   0.263055E-01   0.234728E-01   0.207785E-01
   0.193008E-01   0.198569E-01   0.228261E-01   0.280480E-01   0.348219E-01
   0.420153E-01   0.482686E-01   0.522615E-01   0.529900E-01   0.499963E-01
   0.434970E-01   0.343742E-01   0.240221E-01   0.140723E-01   0.605365E-02
   0.106044E-02  -0.494610E-03   0.102024E-02   0.453374E-02   0.851679E-02
   0.113438E-01   0.116890E-01   0.886505E-02   0.302227E-02  -0.484301E-02
  -0.130769E-01  -0.197136E-01  -0.228997E-01  -0.213022E-01  -0.144068E-01
  -0.264134E-02   0.126982E-01   0.296971E-01   0.461856E-01   0.601300E-01
   0.699693E-01   0.748289E-01   0.745801E-01   0.697538E-01   0.740923E-01
   0.731063E-01   0.675846E-01   0.585854E-01   0.473377E-01   0.350289E-01
   0.226651E-01   0.110183E-01   0.643884E-03  -0.806308E-02  -0.148096E-01
  -0.193723E-01  -0.216036E-01  -0.214672E-01  -0.190842E-01  -0.147633E-01
  -0.899426E-02  -0.239808E-02   0.435776E-02   0.106588E-01   0.160308E-01
   0.201916E-01   0.230572E-01   0.247033E-01   0.252998E-01   0.250415E-01
   0.240979E-01   0.225961E-01   0.206371E-01   0.183354E-01   0.158586E-01
   0.134469E-01   0.113974E-01   0.100105E-01   0.951155E-02   0.996982E-02
   0.112420E-01   0.129623E-01   0.145890E-01   0.155023E-01   0.151319E-01
   0.130853E-01   0.924424E-02   0.380680E-02  -0.273664E-02  -0.968648E-02
  -0.162566E-01  -0.217081E-01  -0.254658E-01  -0.271946E-01  -0.268262E-01
  -0.245375E-01  -0.206941E-01  -0.157765E-01  -0.103077E-01  -0.479522E-02
   0.307104E-03   0.461829E-02   0.783759E-02   0.974782E-02   0.102212E-01
   0.922979E-02   0.685942E-02   0.332037E-02  -0.105023E-02  -0.580066E-02
  -0.103946E-01  -0.142579E-01  -0.168400E-01  -0.176815E-01  -0.164822E-01
  -0.131584E-01  -0.788027E-02  -0.107828E-02   0.658780E-02   0.143021E-01
   0.212048E-01   0.265304E-01   0.297522E-01   0.307033E-01   0.296443E-01
   0.272525E-01   0.245204E-01   0.225716E-01   0.224225E-01   0.247389E-01
   0.296428E-01   0.366235E-01   0.445867E-01   0.520457E-01   0.574234E-01
   0.594038E-01   0.572507E-01   0.510138E-01   0.415649E-01   0.304407E-01
   0.195219E-01   0.106154E-01   0.503946E-02   0.331137E-02   0.502098E-02
   0.892576E-02   0.132518E-01   0.161319E-01   0.160765E-01   0.123630E-01
   0.524631E-02  -0.406162E-02  -0.136406E-01  -0.212808E-01  -0.249724E-01
  -0.233510E-01  -0.159974E-01  -0.352938E-02   0.125286E-01   0.300560E-01
   0.467485E-01   0.605337E-01   0.699024E-01   0.740924E-01   0.731062E-01
   0.675845E-01   0.710958E-01   0.695436E-01   0.636704E-01   0.545536E-01
   0.433889E-01   0.312986E-01   0.192222E-01   0.788721E-02  -0.216261E-02
  -0.105174E-01  -0.168642E-01  -0.209814E-01  -0.227655E-01  -0.222723E-01
  -0.197477E-01  -0.156249E-01  -0.104748E-01  -0.491885E-02   0.477989E-03
   0.530121E-02   0.934178E-02   0.125950E-01   0.152047E-01   0.173725E-01
   0.192608E-01   0.209234E-01   0.222848E-01   0.231763E-01   0.234137E-01
   0.228911E-01   0.216558E-01   0.199363E-01   0.181082E-01   0.166045E-01
   0.157937E-01   0.158598E-01   0.167219E-01   0.180194E-01   0.191711E-01
   0.194975E-01   0.183763E-01   0.153932E-01   0.104517E-01   0.381558E-02
  -0.392590E-02  -0.119586E-01  -0.193866E-01  -0.253857E-01  -0.293347E-01
  -0.309019E-01  -0.300756E-01  -0.271389E-01  -0.226022E-01  -0.171104E-01
  -0.113439E-01  -0.592839E-02  -0.136574E-02   0.200911E-02   0.404394E-02
   0.475948E-02   0.431883E-02   0.298254E-02   0.105772E-02  -0.114939E-02
  -0.336832E-02  -0.538003E-02  -0.701168E-02  -0.811490E-02  -0.853856E-02
  -0.811044E-02  -0.664161E-02  -0.396110E-02   0.219983E-04   0.524415E-02
   0.114255E-01   0.180485E-01   0.243989E-01   0.296764E-01   0.331615E-01
   0.344016E-01   0.333708E-01   0.305482E-01   0.268803E-01   0.236150E-01
   0.220327E-01   0.231298E-01   0.273335E-01   0.343266E-01   0.430412E-01
   0.518409E-01   0.588622E-01   0.624418E-01   0.615252E-01   0.559532E-01
   0.465434E-01   0.349352E-01   0.232279E-01   0.134920E-01   0.727619E-02
   0.523258E-02   0.696006E-02   0.111091E-01   0.157264E-01   0.187562E-01
   0.185727E-01   0.144108E-01   0.658666E-02  -0.354586E-02  -0.138920E-01
  -0.220903E-01  -0.260490E-01  -0.244134E-01  -0.168600E-01  -0.415456E-02
   0.120251E-01   0.294468E-01   0.457671E-01   0.589557E-01   0.676081E-01
   0.710958E-01   0.695436E-01   0.636703E-01   0.662685E-01   0.643875E-01
   0.585456E-01   0.497891E-01   0.392340E-01   0.279043E-01   0.166531E-01
   0.615389E-02  -0.306684E-02  -0.105950E-01  -0.161175E-01  -0.194443E-01
  -0.205505E-01  -0.196146E-01  -0.170230E-01  -0.133248E-01  -0.913696E-02
  -0.502009E-02  -0.136134E-02   0.170057E-02   0.428091E-02   0.667993E-02
   0.925757E-02   0.122892E-01   0.158474E-01   0.197481E-01   0.235812E-01
   0.268182E-01   0.289664E-01   0.297235E-01   0.290827E-01   0.273559E-01
   0.251027E-01   0.229826E-01   0.215708E-01   0.211893E-01   0.218001E-01
   0.229935E-01   0.240745E-01   0.242275E-01   0.227165E-01   0.190709E-01
   0.132117E-01   0.548950E-02  -0.337145E-02  -0.124066E-01  -0.205885E-01
  -0.270077E-01  -0.310220E-01  -0.323461E-01  -0.310734E-01  -0.276328E-01
  -0.226966E-01  -0.170607E-01  -0.115182E-01  -0.674641E-02  -0.322073E-02
  -0.116496E-02  -0.542972E-03  -0.109117E-02  -0.238638E-02  -0.393814E-02
  -0.528843E-02  -0.609893E-02  -0.620561E-02  -0.562666E-02  -0.451987E-02
  -0.309996E-02  -0.153893E-02   0.119138E-03   0.199803E-02   0.436424E-02
   0.753569E-02   0.117456E-01   0.170017E-01   0.229897E-01   0.290626E-01
   0.343389E-01   0.378983E-01   0.390333E-01   0.374895E-01   0.336204E-01
   0.283973E-01   0.232501E-01   0.197594E-01   0.192677E-01   0.225059E-01
   0.293401E-01   0.387171E-01   0.488424E-01   0.575622E-01   0.628627E-01
   0.633649E-01   0.586849E-01   0.495598E-01   0.376975E-01   0.253790E-01
   0.149101E-01   0.805877E-02   0.562512E-02   0.725504E-02   0.115487E-01
   0.164370E-01   0.197302E-01   0.196962E-01   0.155227E-01   0.754453E-02
  -0.281807E-02  -0.133892E-01  -0.217486E-01  -0.257943E-01  -0.242174E-01
  -0.167810E-01  -0.434680E-02   0.113385E-01   0.280309E-01   0.434443E-01
   0.556646E-01   0.634353E-01   0.662685E-01   0.643875E-01   0.585455E-01
   0.602640E-01   0.583093E-01   0.528487E-01   0.448445E-01   0.352911E-01
   0.250904E-01   0.150031E-01   0.565579E-02  -0.243210E-02  -0.883675E-02
  -0.132509E-01  -0.155336E-01  -0.157650E-01  -0.142718E-01  -0.115969E-01
  -0.840443E-02  -0.533455E-02  -0.284707E-02  -0.110049E-02   0.907893E-04
   0.119996E-02   0.284061E-02   0.556685E-02   0.967827E-02   0.150891E-01
   0.213052E-01   0.275214E-01   0.328162E-01   0.363921E-01   0.377913E-01
   0.370269E-01   0.345871E-01   0.313099E-01   0.281600E-01   0.259691E-01
   0.252089E-01   0.258593E-01   0.274068E-01   0.289714E-01   0.295287E-01
   0.281691E-01   0.243268E-01   0.179257E-01   0.940940E-02  -0.345504E-03
  -0.102057E-01  -0.190025E-01  -0.257470E-01  -0.297952E-01  -0.309361E-01
  -0.293937E-01  -0.257548E-01  -0.208432E-01  -0.155694E-01  -0.107810E-01
  -0.713726E-02  -0.502114E-02  -0.449966E-02  -0.533532E-02  -0.704669E-02
  -0.900996E-02  -0.105858E-01  -0.112492E-01  -0.106959E-01  -0.889952E-02
  -0.610253E-02  -0.273752E-02   0.704611E-03   0.382710E-02   0.645645E-02
   0.870658E-02   0.109503E-01   0.136966E-01   0.174019E-01   0.222673E-01
   0.280888E-01   0.342148E-01   0.396455E-01   0.432624E-01   0.441389E-01
   0.418486E-01   0.366791E-01   0.296739E-01   0.224694E-01   0.169463E-01
   0.147726E-01   0.169545E-01   0.235166E-01   0.334101E-01   0.446918E-01
   0.549427E-01   0.618328E-01   0.636886E-01   0.599168E-01   0.511685E-01
   0.391929E-01   0.264125E-01   0.153260E-01   0.789165E-02   0.505108E-02
   0.651885E-02   0.108904E-01   0.160386E-01   0.196931E-01   0.200490E-01
   0.162462E-01   0.860032E-02  -0.147173E-02  -0.118007E-01  -0.199940E-01
  -0.240044E-01  -0.225969E-01  -0.156054E-01  -0.393126E-02   0.106955E-01
   0.261144E-01   0.401831E-01   0.511651E-01   0.579775E-01   0.602640E-01
   0.583092E-01   0.528487E-01   0.538735E-01   0.520773E-01   0.472574E-01
   0.402428E-01   0.318750E-01   0.229246E-01   0.140718E-01   0.592164E-02
  -0.985428E-03  -0.619399E-02  -0.939382E-02  -0.104994E-01  -0.971257E-02
  -0.752982E-02  -0.466828E-02  -0.191417E-02   0.744620E-04   0.955553E-03
   0.821127E-03   0.199929E-03  -0.693384E-04   0.930990E-03   0.392206E-02
   0.918655E-02   0.164338E-01   0.248182E-01   0.331141E-01   0.400065E-01
   0.444191E-01   0.457917E-01   0.442273E-01   0.404677E-01   0.357007E-01
   0.312501E-01   0.282315E-01   0.272653E-01   0.283217E-01   0.307354E-01
   0.333835E-01   0.349761E-01   0.343814E-01   0.309050E-01   0.244555E-01
   0.155632E-01   0.525729E-02  -0.516043E-02  -0.143857E-01  -0.213626E-01
  -0.254626E-01  -0.265640E-01  -0.250277E-01  -0.215866E-01  -0.171832E-01
  -0.127891E-01  -0.924012E-02  -0.710934E-02  -0.663352E-02  -0.769660E-02
  -0.987020E-02  -0.125037E-01  -0.148518E-01  -0.162206E-01  -0.161069E-01
  -0.143035E-01  -0.109433E-01  -0.646598E-02  -0.150823E-02   0.326343E-02
   0.733589E-02   0.104993E-01   0.129154E-01   0.150750E-01   0.176435E-01
   0.212308E-01   0.261460E-01   0.322146E-01   0.387249E-01   0.445376E-01
   0.483506E-01   0.490586E-01   0.461132E-01   0.397773E-01   0.311843E-01
   0.221645E-01   0.148581E-01   0.112029E-01   0.124250E-01   0.186707E-01
   0.288892E-01   0.410156E-01   0.524218E-01   0.605308E-01   0.634402E-01
   0.603924E-01   0.519658E-01   0.399313E-01   0.268085E-01   0.152344E-01
   0.730947E-02   0.409164E-02   0.536854E-02   0.976364E-02   0.151426E-01
   0.192070E-01   0.201149E-01   0.169659E-01   0.100281E-01   0.656750E-03
  -0.906122E-02  -0.168353E-01  -0.207277E-01  -0.195978E-01  -0.133312E-01
  -0.281426E-02   0.103164E-01   0.240659E-01   0.365034E-01   0.461104E-01
   0.519839E-01   0.538735E-01   0.520772E-01   0.472574E-01   0.479214E-01
   0.464679E-01   0.424250E-01   0.364489E-01   0.292121E-01   0.213633E-01
   0.135323E-01   0.634465E-02   0.406260E-03  -0.376072E-02  -0.582249E-02
  -0.574459E-02  -0.386026E-02  -0.852780E-03   0.236770E-02   0.487714E-02
   0.598922E-02   0.547323E-02   0.366592E-02   0.142981E-02  -0.468792E-04
   0.434393E-03   0.373384E-02   0.100897E-01   0.189859E-01   0.292176E-01
   0.391489E-01   0.470992E-01   0.517576E-01   0.525152E-01   0.496214E-01
   0.441219E-01   0.375919E-01   0.317353E-01   0.279544E-01   0.270047E-01
   0.288203E-01   0.325514E-01   0.367983E-01   0.399737E-01   0.406981E-01
   0.381283E-01   0.321416E-01   0.233410E-01   0.128930E-01   0.224956E-02
  -0.717054E-02  -0.142654E-01  -0.184391E-01  -0.196659E-01  -0.184339E-01
  -0.155937E-01  -0.121584E-01  -0.909864E-02  -0.717075E-02  -0.680243E-02
  -0.804515E-02  -0.105923E-01  -0.138538E-01  -0.170735E-01  -0.194728E-01
  -0.203987E-01  -0.194539E-01  -0.165815E-01  -0.120836E-01  -0.656000E-02
  -0.773374E-03   0.453700E-02   0.884825E-02   0.120023E-01   0.142615E-01
   0.162431E-01   0.187369E-01   0.224449E-01   0.277132E-01   0.343369E-01
   0.415094E-01   0.479505E-01   0.522020E-01   0.530237E-01   0.497870E-01
   0.427508E-01   0.331268E-01   0.228910E-01   0.143672E-01   0.967669E-02
   0.101896E-01   0.161290E-01   0.264413E-01   0.389852E-01   0.510051E-01
   0.597762E-01   0.632612E-01   0.606059E-01   0.523434E-01   0.402515E-01
   0.268968E-01   0.149878E-01   0.670354E-02   0.317524E-02   0.425247E-02
   0.860800E-02   0.141446E-01   0.185873E-01   0.200986E-01   0.177543E-01
   0.117609E-01   0.336977E-02  -0.547341E-02  -0.126391E-01  -0.163414E-01
  -0.155481E-01  -0.101779E-01  -0.105622E-02   0.103349E-01   0.222259E-01
   0.329408E-01   0.411946E-01   0.462496E-01   0.479214E-01   0.464679E-01
   0.424249E-01   0.431604E-01   0.421771E-01   0.389201E-01   0.338488E-01
   0.274686E-01   0.203329E-01   0.130680E-01   0.637566E-02   0.980749E-03
  -0.248445E-02  -0.363517E-02  -0.247726E-02   0.521432E-03   0.447760E-02
   0.826970E-02   0.108148E-01   0.113758E-01   0.980788E-02   0.666384E-02
   0.310733E-02   0.641438E-03   0.712988E-03   0.429635E-02   0.115739E-01
   0.218101E-01   0.334661E-01   0.445366E-01   0.530262E-01   0.574428E-01
   0.571744E-01   0.526494E-01   0.452326E-01   0.368851E-01   0.296752E-01
   0.252695E-01   0.245351E-01   0.273513E-01   0.326733E-01   0.388211E-01
   0.439123E-01   0.463232E-01   0.450609E-01   0.399629E-01   0.316864E-01
   0.215073E-01   0.109939E-01   0.164426E-02  -0.542341E-02  -0.966311E-02
  -0.111460E-01  -0.104676E-01  -0.855755E-02  -0.644513E-02  -0.503812E-02
  -0.495452E-02  -0.643149E-02  -0.931458E-02  -0.131168E-01  -0.171289E-01
  -0.205587E-01  -0.226794E-01  -0.229648E-01  -0.211915E-01  -0.174902E-01
  -0.123281E-01  -0.642065E-02  -0.578507E-03   0.448166E-02   0.832082E-02
   0.109061E-01   0.126401E-01   0.142685E-01   0.166736E-01   0.205986E-01
   0.263733E-01   0.337243E-01   0.417388E-01   0.490138E-01   0.539749E-01
   0.552933E-01   0.522932E-01   0.452333E-01   0.353669E-01   0.247408E-01
   0.157618E-01   0.106276E-01   0.107659E-01   0.164298E-01   0.265696E-01
   0.390274E-01   0.510202E-01   0.597946E-01   0.632892E-01   0.606328E-01
   0.523469E-01   0.401997E-01   0.267494E-01   0.146983E-01   0.622700E-02
   0.248405E-02   0.335808E-02   0.758365E-02   0.131406E-01   0.178298E-01
   0.198656E-01   0.183282E-01   0.133643E-01   0.609797E-02  -0.170570E-02
  -0.811965E-02  -0.115401E-01  -0.110521E-01  -0.659370E-02   0.110319E-02
   0.107505E-01   0.208371E-01   0.299566E-01   0.370479E-01   0.415054E-01
   0.431604E-01   0.421771E-01   0.389200E-01   0.401793E-01   0.397405E-01
   0.371711E-01   0.327275E-01   0.267675E-01   0.197927E-01   0.124829E-01
   0.567724E-02   0.275575E-03  -0.293650E-02  -0.349543E-02  -0.143451E-02
   0.264439E-02   0.764956E-02   0.122327E-01   0.151306E-01   0.155261E-01
   0.133238E-01   0.924771E-02   0.471382E-02   0.149278E-02   0.124224E-02
   0.503132E-02   0.129911E-01   0.241970E-01   0.368282E-01   0.485752E-01
   0.571936E-01   0.610629E-01   0.595992E-01   0.534122E-01   0.441625E-01
   0.341539E-01   0.257694E-01   0.208951E-01   0.204808E-01   0.243448E-01
   0.312624E-01   0.393056E-01   0.463363E-01   0.505207E-01   0.507373E-01
   0.467847E-01   0.393540E-01   0.297934E-01   0.197411E-01   0.107293E-01
   0.385706E-02  -0.397124E-03  -0.219684E-02  -0.221994E-02  -0.143189E-02
  -0.826337E-03  -0.119586E-02  -0.297764E-02  -0.619432E-02  -0.104860E-01
  -0.152120E-01  -0.195944E-01  -0.228719E-01  -0.244417E-01  -0.239684E-01
  -0.214474E-01  -0.172107E-01  -0.118722E-01  -0.621242E-02  -0.101811E-02
   0.309656E-02   0.584847E-02   0.738043E-02   0.825632E-02   0.934055E-02
   0.115755E-01   0.157030E-01   0.220002E-01   0.301082E-01   0.390173E-01
   0.472369E-01   0.531257E-01   0.553136E-01   0.531047E-01   0.467484E-01
   0.374885E-01   0.273535E-01   0.187207E-01   0.137531E-01   0.138481E-01
   0.192480E-01   0.289214E-01   0.407633E-01   0.520722E-01   0.601910E-01
   0.631481E-01   0.601343E-01   0.516891E-01   0.395497E-01   0.262025E-01
   0.142580E-01   0.581412E-02   0.197303E-02   0.263326E-02   0.659908E-02
   0.119655E-01   0.166632E-01   0.190124E-01   0.181372E-01   0.141422E-01
   0.801999E-02   0.133539E-02  -0.421132E-02  -0.721699E-02  -0.689052E-02
  -0.318158E-02   0.328668E-02   0.114353E-01   0.200162E-01   0.278799E-01
   0.341568E-01   0.383254E-01   0.401793E-01   0.397405E-01   0.371711E-01
   0.393354E-01   0.394701E-01   0.374163E-01   0.332392E-01   0.271854E-01
   0.197578E-01   0.117501E-01   0.419744E-02  -0.177728E-02  -0.520019E-02
  -0.550754E-02  -0.274964E-02   0.234049E-02   0.846003E-02   0.140255E-01
   0.175767E-01   0.181891E-01   0.157760E-01   0.111811E-01   0.601476E-02
   0.226138E-02   0.175057E-02   0.563281E-02   0.140061E-01   0.258060E-01
   0.390018E-01   0.510605E-01   0.595608E-01   0.628005E-01   0.602344E-01
   0.526257E-01   0.418693E-01   0.305329E-01   0.212342E-01   0.160180E-01
   0.158878E-01   0.206091E-01   0.288205E-01   0.384121E-01   0.470628E-01
   0.527921E-01   0.543897E-01   0.516243E-01   0.452005E-01   0.364953E-01
   0.271633E-01   0.187198E-01   0.122087E-01   0.802699E-02   0.592822E-02
   0.518180E-02   0.482771E-02   0.395143E-02   0.191071E-02  -0.153187E-02
  -0.618645E-02  -0.115112E-01  -0.167543E-01  -0.211227E-01  -0.239435E-01
  -0.247888E-01  -0.235497E-01  -0.204535E-01  -0.160226E-01  -0.109816E-01
  -0.612288E-02  -0.214726E-02   0.492585E-03   0.171451E-02   0.186009E-02
   0.165260E-02   0.205193E-02   0.402475E-02   0.827585E-02   0.150068E-01
   0.237729E-01   0.334934E-01   0.426354E-01   0.495464E-01   0.528622E-01
   0.518893E-01   0.468538E-01   0.389353E-01   0.300550E-01   0.224540E-01
   0.181573E-01   0.184568E-01   0.235529E-01   0.324554E-01   0.431840E-01
   0.532246E-01   0.601328E-01   0.621290E-01   0.585317E-01   0.499159E-01
   0.379562E-01   0.249977E-01   0.134708E-01   0.530447E-02   0.149139E-02
   0.191057E-02   0.544366E-02   0.103388E-01   0.147127E-01   0.170495E-01
   0.165660E-01   0.133556E-01   0.829162E-02   0.273695E-02  -0.184385E-02
  -0.425705E-02  -0.383991E-02  -0.554838E-03   0.508253E-02   0.121939E-01
   0.197730E-01   0.268905E-01   0.328193E-01   0.370661E-01   0.393354E-01
   0.394701E-01   0.374163E-01   0.407174E-01   0.414150E-01   0.396664E-01
   0.353753E-01   0.287250E-01   0.202763E-01   0.109920E-01   0.214909E-02
  -0.487440E-02  -0.889761E-02  -0.924754E-02  -0.598683E-02   0.244717E-04
   0.727689E-02   0.139540E-01   0.183929E-01   0.195427E-01   0.172895E-01
   0.125452E-01   0.705506E-02   0.296120E-02   0.222693E-02   0.607544E-02
   0.145989E-01   0.266538E-01   0.400831E-01   0.522179E-01   0.605316E-01
   0.632770E-01   0.599382E-01   0.513763E-01   0.396297E-01   0.274223E-01
   0.175075E-01   0.120181E-01   0.119863E-01   0.171490E-01   0.260746E-01
   0.365648E-01   0.462142E-01   0.529788E-01   0.556112E-01   0.538643E-01
   0.484340E-01   0.406800E-01   0.322168E-01   0.244935E-01   0.184688E-01
   0.144521E-01   0.121315E-01   0.107573E-01   0.941247E-02   0.729210E-02
   0.391748E-02  -0.757886E-03  -0.636234E-02  -0.122198E-01  -0.175227E-01
  -0.215178E-01  -0.236634E-01  -0.237314E-01  -0.218424E-01  -0.184359E-01
  -0.141862E-01  -0.987807E-02  -0.626104E-02  -0.390099E-02  -0.305356E-02
  -0.358389E-02  -0.495723E-02  -0.631565E-02  -0.664102E-02  -0.498217E-02
  -0.702527E-03   0.631100E-02   0.155387E-01   0.258627E-01   0.357596E-01
   0.436207E-01   0.481328E-01   0.486259E-01   0.452903E-01   0.391940E-01
   0.320762E-01   0.259547E-01   0.226358E-01   0.232506E-01   0.279414E-01
   0.357874E-01   0.449996E-01   0.533424E-01   0.586790E-01   0.594983E-01
   0.552891E-01   0.466610E-01   0.351838E-01   0.229885E-01   0.122400E-01
   0.462007E-02   0.955694E-03   0.108344E-02   0.397334E-02   0.806563E-02
   0.117182E-01   0.136390E-01   0.131896E-01   0.104913E-01   0.632232E-02
   0.185508E-02  -0.167794E-02  -0.329312E-02  -0.245965E-02   0.839366E-03
   0.617986E-02   0.128563E-01   0.200631E-01   0.270380E-01   0.331368E-01
   0.378390E-01   0.407174E-01   0.414150E-01   0.396664E-01   0.441410E-01
   0.453491E-01   0.436863E-01   0.389375E-01   0.312766E-01   0.213744E-01
   0.104051E-01  -0.877340E-04  -0.846211E-02  -0.133333E-01  -0.139259E-01
  -0.103181E-01  -0.349156E-02   0.485119E-02   0.126769E-01   0.181305E-01
   0.200297E-01   0.182087E-01   0.136027E-01   0.803529E-02   0.375143E-02
   0.281039E-02   0.650111E-02   0.149403E-01   0.269700E-01   0.403933E-01
   0.524929E-01   0.607030E-01   0.632576E-01   0.596450E-01   0.507499E-01
   0.386443E-01   0.260858E-01   0.158546E-01   0.101007E-01   0.986639E-02
   0.148971E-01   0.237742E-01   0.343201E-01   0.441565E-01   0.512666E-01
   0.544200E-01   0.533658E-01   0.487666E-01   0.419168E-01   0.343383E-01
   0.273730E-01   0.218759E-01   0.180772E-01   0.156292E-01   0.138014E-01
   0.117540E-01   0.880747E-02   0.463677E-02  -0.651098E-03  -0.656185E-02
  -0.123551E-01  -0.172351E-01  -0.205399E-01  -0.218864E-01  -0.212442E-01
  -0.189335E-01  -0.155554E-01  -0.118735E-01  -0.867027E-02  -0.659956E-02
  -0.605790E-02  -0.709222E-02  -0.936240E-02  -0.121720E-01  -0.145731E-01
  -0.155378E-01  -0.141727E-01  -0.993720E-02  -0.281300E-02   0.662155E-02
   0.172483E-01   0.276020E-01   0.361682E-01   0.417256E-01   0.436477E-01
   0.420834E-01   0.379579E-01   0.327791E-01   0.282844E-01   0.260120E-01
   0.269030E-01   0.310412E-01   0.376048E-01   0.450501E-01   0.514860E-01
   0.551444E-01   0.548260E-01   0.502023E-01   0.418963E-01   0.313219E-01
   0.203263E-01   0.107348E-01   0.391888E-02   0.499687E-03   0.259652E-03
   0.227376E-02   0.521299E-02   0.772787E-02   0.880406E-02   0.799747E-02
   0.549679E-02   0.201400E-02  -0.144893E-02  -0.387937E-02  -0.449817E-02
  -0.290842E-02   0.873795E-03   0.649042E-02   0.133686E-01   0.208497E-01
   0.282779E-01   0.350320E-01   0.405154E-01   0.441410E-01   0.453491E-01
   0.436863E-01   0.491751E-01   0.507928E-01   0.490054E-01   0.435314E-01
   0.345874E-01   0.229959E-01   0.101634E-01  -0.210072E-02  -0.119094E-01
  -0.177015E-01  -0.186233E-01  -0.147792E-01  -0.726490E-02   0.204825E-02
   0.109432E-01   0.174015E-01   0.201236E-01   0.188812E-01   0.145988E-01
   0.912752E-02   0.476196E-02   0.361889E-02   0.704359E-02   0.152044E-01
   0.269900E-01   0.402447E-01   0.522850E-01   0.605652E-01   0.633182E-01
   0.600034E-01   0.514476E-01   0.396420E-01   0.272545E-01   0.169860E-01
   0.109389E-01   0.101554E-01   0.144347E-01   0.224601E-01   0.321855E-01
   0.413684E-01   0.481024E-01   0.512191E-01   0.504670E-01   0.464454E-01
   0.403362E-01   0.335240E-01   0.272164E-01   0.221655E-01   0.185497E-01
   0.160299E-01   0.139415E-01   0.115535E-01   0.831506E-02   0.402332E-02
  -0.112414E-02  -0.659427E-02  -0.116708E-01  -0.156451E-01  -0.179942E-01
  -0.185042E-01  -0.173159E-01  -0.148916E-01  -0.119177E-01  -0.916748E-02
  -0.735163E-02  -0.698183E-02  -0.826673E-02  -0.110553E-01  -0.148375E-01
  -0.188071E-01  -0.219843E-01  -0.233855E-01  -0.222167E-01  -0.180555E-01
  -0.109806E-01  -0.161067E-02   0.896869E-02   0.193912E-01   0.282776E-01
   0.345310E-01   0.375878E-01   0.375594E-01   0.352185E-01   0.318219E-01
   0.288064E-01   0.274278E-01   0.284353E-01   0.318675E-01   0.370284E-01
   0.426538E-01   0.472300E-01   0.493804E-01   0.482211E-01   0.435879E-01
   0.360782E-01   0.268955E-01   0.175441E-01   0.945583E-02   0.365239E-02
   0.530592E-03  -0.177791E-03   0.729662E-03   0.219032E-02   0.318908E-02
   0.303114E-02   0.150416E-02  -0.110364E-02  -0.411982E-02  -0.669102E-02
  -0.800722E-02  -0.748292E-02  -0.485415E-02  -0.182446E-03   0.621152E-02
   0.138431E-01   0.221447E-01   0.305073E-01   0.382802E-01   0.447555E-01
   0.491751E-01   0.507928E-01   0.490054E-01   0.551941E-01   0.570649E-01
   0.549620E-01   0.485918E-01   0.382592E-01   0.249626E-01   0.103377E-01
  -0.356987E-02  -0.146748E-01  -0.212902E-01  -0.225239E-01  -0.185228E-01
  -0.104851E-01  -0.414682E-03   0.933800E-02   0.166406E-01   0.201088E-01
   0.194582E-01   0.155796E-01   0.103078E-01   0.593487E-02   0.459352E-02
   0.766921E-02   0.153998E-01   0.267708E-01   0.397391E-01   0.517273E-01
   0.602619E-01   0.635892E-01   0.611081E-01   0.535118E-01   0.426063E-01
   0.308592E-01   0.208005E-01   0.144324E-01   0.127947E-01   0.157871E-01
   0.222778E-01   0.304506E-01   0.382880E-01   0.440573E-01   0.466765E-01
   0.458815E-01   0.421710E-01   0.365693E-01   0.302895E-01   0.243974E-01
   0.195646E-01   0.159676E-01   0.133379E-01   0.111329E-01   0.876173E-02
   0.579603E-02   0.210789E-02  -0.209676E-02  -0.634754E-02  -0.100525E-01
  -0.126685E-01  -0.138528E-01  -0.135566E-01  -0.120458E-01  -0.984721E-02
  -0.764043E-02  -0.612025E-02  -0.585835E-02  -0.718787E-02  -0.101284E-01
  -0.143614E-01  -0.192602E-01  -0.239731E-01  -0.275515E-01  -0.291082E-01
  -0.279832E-01  -0.238874E-01  -0.169925E-01  -0.794055E-02   0.224119E-02
   0.123138E-01   0.210596E-01   0.275281E-01   0.312354E-01   0.322680E-01
   0.312565E-01   0.292192E-01   0.273074E-01   0.265139E-01   0.274187E-01
   0.300382E-01   0.338210E-01   0.377927E-01   0.408138E-01   0.418807E-01
   0.403910E-01   0.362998E-01   0.301271E-01   0.228173E-01   0.154908E-01
   0.915989E-02   0.448777E-02   0.165408E-02   0.359659E-03  -0.387465E-04
  -0.308914E-03  -0.110556E-02  -0.278224E-02  -0.530141E-02  -0.825886E-02
  -0.110044E-01  -0.128145E-01  -0.130628E-01  -0.113424E-01  -0.751626E-02
  -0.169944E-02   0.579983E-02   0.145447E-01   0.240092E-01   0.335810E-01
   0.425413E-01   0.500528E-01   0.551941E-01   0.570649E-01   0.549620E-01
   0.614504E-01   0.633641E-01   0.607807E-01   0.534458E-01   0.417857E-01
   0.269785E-01   0.108605E-01  -0.434252E-02  -0.164189E-01  -0.236259E-01
  -0.250834E-01  -0.210001E-01  -0.126593E-01  -0.214838E-02   0.811579E-02
   0.159547E-01   0.199496E-01   0.197814E-01   0.162958E-01   0.112718E-01
   0.694753E-02   0.542421E-02   0.810100E-02   0.152892E-01   0.261062E-01
   0.386773E-01   0.505921E-01   0.594965E-01   0.636663E-01   0.624182E-01
   0.562542E-01   0.467142E-01   0.359799E-01   0.263415E-01   0.196644E-01
   0.169905E-01   0.183621E-01   0.228984E-01   0.290855E-01   0.351903E-01
   0.396837E-01   0.415679E-01   0.405347E-01   0.369362E-01   0.315972E-01
   0.255385E-01   0.196954E-01   0.147057E-01   0.108144E-01   0.790267E-02
   0.561552E-02   0.353518E-02   0.134486E-02  -0.106505E-02  -0.357244E-02
  -0.587862E-02  -0.761881E-02  -0.849071E-02  -0.836325E-02  -0.733698E-02
  -0.574321E-02  -0.408555E-02  -0.294024E-02  -0.283880E-02  -0.415681E-02
  -0.702871E-02  -0.113021E-01  -0.165379E-01  -0.220576E-01  -0.270318E-01
  -0.306020E-01  -0.320187E-01  -0.307767E-01  -0.267223E-01  -0.201099E-01
  -0.115878E-01  -0.210836E-02   0.723028E-02   0.153816E-01   0.215491E-01
   0.253394E-01   0.268319E-01   0.265434E-01   0.252913E-01   0.239871E-01
   0.234080E-01   0.240056E-01   0.258018E-01   0.283972E-01   0.310915E-01
   0.330813E-01   0.336802E-01   0.325021E-01   0.295567E-01   0.252328E-01
   0.201792E-01   0.151183E-01   0.106507E-01   0.710566E-02   0.447953E-02
   0.247701E-02   0.637189E-03  -0.149620E-02  -0.421288E-02  -0.752952E-02
  -0.111664E-01  -0.146081E-01  -0.172239E-01  -0.184084E-01  -0.177005E-01
  -0.148525E-01  -0.984144E-02  -0.283556E-02   0.585413E-02   0.158095E-01
   0.265092E-01   0.373039E-01   0.473855E-01   0.557877E-01   0.614505E-01
   0.633641E-01   0.607806E-01   0.671597E-01   0.688691E-01   0.656756E-01
   0.574069E-01   0.446279E-01   0.286797E-01   0.115476E-01  -0.444088E-02
  -0.170376E-01  -0.245259E-01  -0.260938E-01  -0.220295E-01  -0.136767E-01
  -0.314588E-02   0.716075E-02   0.151008E-01   0.192860E-01   0.193954E-01
   0.162262E-01   0.114672E-01   0.724959E-02   0.558865E-02   0.785833E-02
   0.144307E-01   0.245709E-01   0.366118E-01   0.483585E-01   0.576183E-01
   0.627198E-01   0.628924E-01   0.584165E-01   0.505171E-01   0.410381E-01
   0.319889E-01   0.250806E-01   0.213658E-01   0.210604E-01   0.235776E-01
   0.277440E-01   0.321308E-01   0.354066E-01   0.366242E-01   0.353807E-01
   0.318280E-01   0.265530E-01   0.203764E-01   0.141330E-01   0.849173E-02
   0.385410E-02   0.342030E-03  -0.213999E-02  -0.380132E-02  -0.485918E-02
  -0.546269E-02  -0.566507E-02  -0.544424E-02  -0.475756E-02  -0.360746E-02
  -0.209475E-02  -0.442152E-03   0.101904E-02   0.189620E-02   0.180531E-02
   0.448470E-03  -0.231630E-02  -0.642583E-02  -0.115919E-01  -0.173154E-01
  -0.229352E-01  -0.277076E-01  -0.309097E-01  -0.319521E-01  -0.304843E-01
  -0.264731E-01  -0.202342E-01  -0.124044E-01  -0.385228E-02   0.446238E-02
   0.116550E-01   0.170748E-01   0.204194E-01   0.217785E-01   0.215924E-01
   0.205337E-01   0.193401E-01   0.186388E-01   0.188054E-01   0.198938E-01
   0.216509E-01   0.236109E-01   0.252387E-01   0.260808E-01   0.258810E-01
   0.246300E-01   0.225379E-01   0.199423E-01   0.171852E-01   0.144986E-01
   0.119352E-01   0.936642E-02   0.654684E-02   0.322271E-02  -0.750137E-03
  -0.531704E-02  -0.101916E-01  -0.148883E-01  -0.188093E-01  -0.213572E-01
  -0.220416E-01  -0.205500E-01  -0.167703E-01  -0.107720E-01  -0.276496E-02
   0.693542E-02   0.179159E-01   0.296403E-01   0.414062E-01   0.523141E-01
   0.612858E-01   0.671597E-01   0.688691E-01   0.656755E-01   0.715910E-01
   0.728454E-01   0.689632E-01   0.598845E-01   0.463132E-01   0.297184E-01
   0.121653E-01  -0.400943E-02  -0.166203E-01  -0.240624E-01  -0.256469E-01
  -0.217534E-01  -0.137539E-01  -0.371266E-02   0.607328E-02   0.135891E-01
   0.175500E-01   0.176740E-01   0.147124E-01   0.102318E-01   0.620197E-02
   0.449154E-02   0.639784E-02   0.123238E-01   0.216793E-01   0.330246E-01
   0.444160E-01   0.538608E-01   0.597711E-01   0.613053E-01   0.585218E-01
   0.523193E-01   0.441886E-01   0.358479E-01   0.288539E-01   0.242811E-01
   0.225371E-01   0.233433E-01   0.258688E-01   0.289702E-01   0.314715E-01
   0.324160E-01   0.312386E-01   0.278331E-01   0.225158E-01   0.159104E-01
   0.879416E-02   0.194389E-02  -0.398667E-02  -0.854048E-02  -0.114806E-01
  -0.127728E-01  -0.125449E-01  -0.110372E-01  -0.855828E-02  -0.545157E-02
  -0.207234E-02   0.122727E-02   0.411027E-02   0.626767E-02   0.743397E-02
   0.740566E-02   0.606158E-02   0.338319E-02  -0.527530E-03  -0.543622E-02
  -0.109746E-01  -0.166540E-01  -0.218993E-01  -0.261045E-01  -0.287074E-01
  -0.292753E-01  -0.275871E-01  -0.236929E-01  -0.179348E-01  -0.109165E-01
  -0.342051E-02   0.371573E-02   0.974217E-02   0.141269E-01   0.166456E-01
   0.174086E-01   0.168178E-01   0.154631E-01   0.139847E-01   0.129335E-01
   0.126644E-01   0.132852E-01   0.146710E-01   0.165324E-01   0.185148E-01
   0.202958E-01   0.216535E-01   0.224891E-01   0.228005E-01   0.226248E-01
   0.219727E-01   0.207836E-01   0.189195E-01   0.162033E-01   0.124909E-01
   0.775262E-02   0.213836E-02  -0.399971E-02  -0.101350E-01  -0.156399E-01
  -0.198853E-01  -0.223366E-01  -0.226234E-01  -0.205656E-01  -0.161588E-01
  -0.953463E-02  -0.920468E-03   0.937668E-02   0.209512E-01   0.332503E-01
   0.455205E-01   0.567839E-01   0.658800E-01   0.715910E-01   0.728454E-01
   0.689631E-01   0.741523E-01   0.747431E-01   0.701640E-01   0.604838E-01
   0.465309E-01   0.298531E-01   0.125163E-01  -0.323069E-02  -0.153630E-01
  -0.224686E-01  -0.240284E-01  -0.205182E-01  -0.132985E-01  -0.431352E-02
   0.433847E-02   0.108637E-01   0.141562E-01   0.140161E-01   0.111546E-01
   0.698710E-02   0.326750E-02   0.165279E-02   0.330253E-02   0.860578E-02
   0.170951E-01   0.275608E-01   0.383317E-01   0.476491E-01   0.540465E-01
   0.566464E-01   0.553154E-01   0.506496E-01   0.438065E-01   0.362309E-01
   0.293407E-01   0.242445E-01   0.215444E-01   0.212586E-01   0.228676E-01
   0.254614E-01   0.279492E-01   0.292856E-01   0.286686E-01   0.256770E-01
   0.203298E-01   0.130654E-01   0.465238E-02  -0.394720E-02  -0.117361E-01
  -0.178356E-01  -0.216115E-01  -0.227556E-01  -0.213131E-01  -0.176554E-01
  -0.124062E-01  -0.633626E-02  -0.245339E-03   0.514621E-02   0.928004E-02
   0.118049E-01   0.125823E-01   0.116592E-01   0.922161E-02   0.554444E-02
   0.951919E-03  -0.420431E-02  -0.955009E-02  -0.146852E-01  -0.191843E-01
  -0.226143E-01  -0.245745E-01  -0.247577E-01  -0.230178E-01  -0.194277E-01
  -0.143052E-01  -0.819245E-02  -0.178703E-02   0.416856E-02   0.901503E-02
   0.122946E-01   0.138311E-01   0.137532E-01   0.124541E-01   0.104995E-01
   0.850626E-02   0.702177E-02   0.643153E-02   0.691355E-02   0.844337E-02
   0.108400E-01   0.138324E-01   0.171239E-01   0.204350E-01   0.235182E-01
   0.261468E-01   0.280934E-01   0.291150E-01   0.289603E-01   0.274053E-01
   0.243098E-01   0.196807E-01   0.137186E-01   0.682919E-02  -0.408164E-03
  -0.731375E-02  -0.132035E-01  -0.174846E-01  -0.197257E-01  -0.196859E-01
  -0.173017E-01  -0.126435E-01  -0.586626E-02   0.281965E-02   0.131416E-01
   0.247187E-01   0.369942E-01   0.491791E-01   0.602417E-01   0.689756E-01
   0.741524E-01   0.747431E-01   0.701639E-01   0.744615E-01   0.742686E-01
   0.690732E-01   0.590744E-01   0.451980E-01   0.290141E-01   0.125095E-01
  -0.224674E-02  -0.134780E-01  -0.200320E-01  -0.215946E-01  -0.187319E-01
  -0.127498E-01  -0.539837E-02   0.151177E-02   0.649585E-02   0.869710E-02
   0.803949E-02   0.520123E-02   0.142085E-02  -0.181457E-02  -0.312448E-02
  -0.155276E-02   0.322025E-02   0.108128E-01   0.202307E-01   0.300828E-01
   0.388712E-01   0.452913E-01   0.484798E-01   0.481646E-01   0.446920E-01
   0.389348E-01   0.321043E-01   0.255080E-01   0.202990E-01   0.172645E-01
   0.166871E-01   0.183036E-01   0.213633E-01   0.247767E-01   0.273253E-01
   0.278981E-01   0.257102E-01   0.204662E-01   0.124353E-01   0.242352E-02
  -0.835582E-02  -0.184891E-01  -0.266103E-01  -0.316420E-01  -0.329813E-01
  -0.305967E-01  -0.250156E-01  -0.172094E-01  -0.840298E-02   0.149373E-03
   0.737265E-02   0.125236E-01   0.152602E-01   0.156246E-01   0.139546E-01
   0.107571E-01   0.657975E-02   0.191404E-02  -0.285152E-02  -0.742747E-02
  -0.115839E-01  -0.151009E-01  -0.177361E-01  -0.192264E-01  -0.193302E-01
  -0.178957E-01  -0.149353E-01  -0.106752E-01  -0.556037E-02  -0.204452E-03
   0.470998E-02   0.855768E-02   0.108939E-01   0.115435E-01   0.106340E-01
   0.856475E-02   0.592262E-02   0.336468E-02   0.149821E-02   0.783866E-03
   0.147968E-02   0.363053E-02   0.709488E-02   0.115926E-01   0.167557E-01
   0.221694E-01   0.273976E-01   0.319981E-01   0.355375E-01   0.376160E-01
   0.379077E-01   0.362139E-01   0.325161E-01   0.270135E-01   0.201274E-01
   0.124651E-01   0.474446E-02  -0.230427E-02  -0.803791E-02  -0.119756E-01
  -0.138329E-01  -0.135086E-01  -0.110370E-01  -0.652599E-02  -0.109908E-03
   0.806035E-02   0.177810E-01   0.287222E-01   0.403457E-01   0.518498E-01
   0.621784E-01   0.701151E-01   0.744615E-01   0.742686E-01   0.690731E-01
   0.723928E-01   0.714202E-01   0.657855E-01   0.558075E-01   0.424749E-01
   0.273232E-01   0.121878E-01  -0.111838E-02  -0.111353E-01  -0.170186E-01
  -0.186769E-01  -0.167531E-01  -0.124535E-01  -0.726774E-02  -0.264135E-02
   0.324104E-03   0.108054E-02  -0.288573E-03  -0.313053E-02  -0.640393E-02
  -0.893151E-02  -0.966734E-02  -0.792242E-02  -0.350616E-02   0.323803E-02
   0.115023E-01   0.201689E-01   0.280171E-01   0.339420E-01   0.371499E-01
   0.372971E-01   0.345516E-01   0.295684E-01   0.233799E-01   0.172170E-01
   0.122868E-01   0.954213E-02   0.948488E-02   0.120410E-01   0.165398E-01
   0.218101E-01   0.263867E-01   0.287930E-01   0.278489E-01   0.229388E-01
   0.141807E-01   0.245298E-02  -0.107363E-01  -0.235156E-01  -0.340001E-01
  -0.406512E-01  -0.425689E-01  -0.396517E-01  -0.325923E-01  -0.227126E-01
  -0.116797E-01  -0.117229E-02   0.742789E-02   0.132514E-01   0.160241E-01
   0.160133E-01   0.138656E-01   0.103919E-01   0.635845E-02   0.233925E-02
  -0.134313E-02  -0.458629E-02  -0.741306E-02  -0.985546E-02  -0.118621E-01
  -0.132621E-01  -0.137966E-01  -0.132057E-01  -0.113393E-01  -0.825177E-02
  -0.424725E-02   0.145700E-03   0.426618E-02   0.745803E-02   0.921604E-02
   0.930298E-02   0.780783E-02   0.513212E-02   0.191031E-02  -0.111360E-02
  -0.322253E-02  -0.384553E-02  -0.263801E-02   0.485772E-03   0.536406E-02
   0.116295E-01   0.187658E-01   0.261667E-01   0.331895E-01   0.392050E-01
   0.436467E-01   0.460624E-01   0.461682E-01   0.438954E-01   0.394197E-01
   0.331589E-01   0.257315E-01   0.178780E-01   0.103581E-01   0.384565E-02
  -0.115424E-02  -0.434498E-02  -0.562753E-02  -0.504551E-02  -0.270806E-02
   0.127991E-02   0.685172E-02   0.139602E-01   0.225074E-01   0.322442E-01
   0.426751E-01   0.530103E-01   0.621960E-01   0.690365E-01   0.723928E-01
   0.714202E-01   0.657854E-01   0.680927E-01   0.664792E-01   0.606684E-01
   0.510787E-01   0.387242E-01   0.250561E-01   0.117017E-01   0.163325E-03
  -0.845812E-02  -0.136501E-01  -0.155459E-01  -0.148429E-01  -0.126078E-01
  -0.100161E-01  -0.809093E-02  -0.749686E-02  -0.843059E-02  -0.106227E-01
  -0.134386E-01  -0.160462E-01  -0.176084E-01  -0.174584E-01  -0.152281E-01
  -0.109123E-01  -0.486810E-02   0.224354E-02   0.955772E-02   0.161335E-01
   0.210944E-01   0.237679E-01   0.238077E-01   0.212806E-01   0.166974E-01
   0.109703E-01   0.528866E-02   0.918407E-03  -0.104603E-02   0.665967E-04
   0.430614E-02   0.110112E-01   0.188657E-01   0.261091E-01   0.308716E-01
   0.315700E-01   0.272777E-01   0.179794E-01   0.464422E-02  -0.109136E-01
  -0.263644E-01  -0.393158E-01  -0.477881E-01  -0.506039E-01  -0.476045E-01
  -0.396437E-01  -0.283678E-01  -0.158370E-01  -0.408472E-02   0.528103E-02
   0.113439E-01   0.139614E-01   0.136612E-01   0.113966E-01   0.823836E-02
   0.509056E-02   0.250186E-02   0.611644E-03  -0.772258E-03  -0.200453E-02
  -0.340524E-02  -0.510059E-02  -0.695063E-02  -0.858223E-02  -0.951178E-02
  -0.931464E-02  -0.778527E-02  -0.503677E-02  -0.150815E-02   0.212403E-02
   0.510520E-02   0.678936E-02   0.680269E-02   0.514251E-02   0.218884E-02
  -0.137007E-02  -0.467613E-02  -0.686793E-02  -0.723774E-02  -0.534822E-02
  -0.109230E-02   0.530556E-02   0.133362E-01   0.222843E-01   0.313216E-01
   0.396021E-01   0.463513E-01   0.509464E-01   0.529818E-01   0.523176E-01
   0.491006E-01   0.437522E-01   0.369161E-01   0.293702E-01   0.219144E-01
   0.152548E-01   0.991043E-02   0.616403E-02   0.407029E-02   0.351709E-02
   0.432122E-02   0.632703E-02   0.947426E-02   0.138089E-01   0.194283E-01
   0.263736E-01   0.345016E-01   0.433803E-01   0.522509E-01   0.600813E-01
   0.657160E-01   0.680927E-01   0.664792E-01   0.606684E-01   0.619584E-01
   0.599590E-01   0.542904E-01   0.454438E-01   0.344248E-01   0.225617E-01
   0.112386E-01   0.162061E-02  -0.556438E-02  -0.101344E-01  -0.124319E-01
  -0.131831E-01  -0.132825E-01  -0.135580E-01  -0.145782E-01  -0.165436E-01
  -0.192780E-01  -0.223116E-01  -0.250209E-01  -0.267852E-01  -0.271200E-01
  -0.257623E-01  -0.227012E-01  -0.181628E-01  -0.125666E-01  -0.647245E-02
  -0.525274E-03   0.460178E-02   0.827395E-02   0.997900E-02   0.942774E-02
   0.665579E-02   0.209788E-02  -0.340046E-02  -0.866306E-02  -0.123651E-01
  -0.132978E-01  -0.106664E-01  -0.435045E-02   0.495079E-02   0.157444E-01
   0.259644E-01   0.333580E-01   0.359627E-01   0.325668E-01   0.230394E-01
   0.843932E-02  -0.913755E-02  -0.269494E-01  -0.421560E-01  -0.523966E-01
  -0.562644E-01  -0.535645E-01  -0.452992E-01  -0.333892E-01  -0.202063E-01
  -0.803649E-02   0.139306E-02   0.721382E-02   0.948149E-02   0.901076E-02
   0.704209E-02   0.484321E-02   0.335732E-02   0.298891E-02   0.357298E-02
   0.451839E-02   0.506776E-02   0.458708E-02   0.279558E-02  -0.129833E-03
  -0.360083E-02  -0.679368E-02  -0.889730E-02  -0.935717E-02  -0.804354E-02
  -0.529726E-02  -0.184311E-02   0.140203E-02   0.357138E-02   0.407531E-02
   0.275555E-02  -0.687233E-04  -0.366840E-02  -0.706270E-02  -0.922604E-02
  -0.929447E-02  -0.672885E-02  -0.140705E-02   0.636358E-02   0.159056E-01
   0.262830E-01   0.364406E-01   0.453491E-01   0.521362E-01   0.561922E-01
   0.572389E-01   0.553563E-01   0.509626E-01   0.447488E-01   0.375711E-01
   0.303194E-01   0.237800E-01   0.185223E-01   0.148321E-01   0.127099E-01
   0.119343E-01   0.121761E-01   0.131302E-01   0.146280E-01   0.166939E-01
   0.195251E-01   0.233951E-01   0.285072E-01   0.348399E-01   0.420364E-01
   0.493781E-01   0.558638E-01   0.603849E-01   0.619584E-01   0.599590E-01
   0.542904E-01   0.545822E-01   0.525219E-01   0.473193E-01   0.395101E-01
   0.300632E-01   0.201617E-01   0.109352E-01   0.321424E-02  -0.263028E-02
  -0.672116E-02  -0.958005E-02  -0.119351E-01  -0.144884E-01  -0.177101E-01
  -0.217130E-01  -0.262364E-01  -0.307348E-01  -0.345368E-01  -0.370240E-01
  -0.377778E-01  -0.366584E-01  -0.338064E-01  -0.295805E-01  -0.244653E-01
  -0.189836E-01  -0.136394E-01  -0.889931E-02  -0.519554E-02  -0.292593E-02
  -0.242226E-02  -0.387537E-02  -0.722765E-02  -0.120681E-01  -0.175791E-01
  -0.225807E-01  -0.256972E-01  -0.256338E-01  -0.215103E-01  -0.131687E-01
  -0.136318E-02   0.122456E-01   0.253210E-01   0.352804E-01   0.398404E-01
   0.375507E-01   0.281825E-01   0.128648E-01  -0.608363E-02  -0.255993E-01
  -0.424997E-01  -0.541442E-01  -0.589714E-01  -0.567835E-01  -0.487143E-01
  -0.368934E-01  -0.239002E-01  -0.121493E-01  -0.336336E-02   0.173947E-02
   0.347809E-02   0.297215E-02   0.171874E-02   0.110928E-02   0.202287E-02
   0.460303E-02   0.826787E-02   0.119358E-01   0.143895E-01   0.146652E-01
   0.123550E-01   0.773804E-02   0.171010E-02  -0.446060E-02  -0.947652E-02
  -0.123539E-01  -0.126711E-01  -0.106591E-01  -0.711577E-02  -0.317428E-02
   0.602028E-05   0.154397E-02   0.105883E-02  -0.124011E-02  -0.460996E-02
  -0.795417E-02  -0.100753E-01  -0.993892E-02  -0.689044E-02  -0.784063E-03
   0.799339E-02   0.185979E-01   0.298787E-01   0.405705E-01   0.494914E-01
   0.557162E-01   0.587015E-01   0.583490E-01   0.550001E-01   0.493654E-01
   0.423994E-01   0.351389E-01   0.285322E-01   0.232888E-01   0.197790E-01
   0.180066E-01   0.176611E-01   0.182408E-01   0.192153E-01   0.201885E-01
   0.210157E-01   0.218410E-01   0.230402E-01   0.250807E-01   0.283366E-01
   0.329112E-01   0.385221E-01   0.444899E-01   0.498415E-01   0.535104E-01
   0.545822E-01   0.525218E-01   0.473192E-01   0.466683E-01   0.448774E-01
   0.404132E-01   0.338281E-01   0.260342E-01   0.180641E-01   0.108057E-01
   0.478544E-02   0.610833E-04  -0.374726E-02  -0.729930E-02  -0.112989E-01
  -0.162514E-01  -0.222846E-01  -0.290858E-01  -0.359686E-01  -0.420472E-01
  -0.464635E-01  -0.486001E-01  -0.482196E-01  -0.454977E-01  -0.409511E-01
  -0.352933E-01  -0.292719E-01  -0.235375E-01  -0.185788E-01  -0.147292E-01
  -0.122190E-01  -0.112314E-01  -0.119192E-01  -0.143566E-01  -0.184345E-01
  -0.237361E-01  -0.294529E-01  -0.344011E-01  -0.371728E-01  -0.364172E-01
  -0.311971E-01  -0.213301E-01  -0.760851E-02   0.818893E-02   0.235348E-01
   0.356134E-01   0.419130E-01   0.408110E-01   0.320028E-01   0.166541E-01
  -0.278019E-02  -0.230413E-01  -0.407485E-01  -0.531154E-01  -0.585247E-01
  -0.568215E-01  -0.492553E-01  -0.380927E-01  -0.260074E-01  -0.154101E-01
  -0.789188E-02  -0.392044E-02  -0.285551E-02  -0.326275E-02  -0.342495E-02
  -0.189972E-02   0.203324E-02   0.815616E-02   0.153797E-01   0.220633E-01
   0.264909E-01   0.273639E-01   0.241740E-01   0.173559E-01   0.818460E-02
  -0.154770E-02  -0.998086E-02  -0.156395E-01  -0.177701E-01  -0.164808E-01
  -0.126570E-01  -0.768718E-02  -0.307902E-02  -0.684601E-04   0.680231E-03
  -0.784030E-03  -0.373948E-02  -0.699117E-02  -0.917152E-02  -0.906521E-02
  -0.588418E-02   0.562953E-03   0.983386E-02   0.209437E-01   0.325556E-01
   0.432262E-01   0.516561E-01   0.569021E-01   0.585181E-01   0.566060E-01
   0.517727E-01   0.450065E-01   0.374922E-01   0.304003E-01   0.246851E-01
   0.209304E-01   0.192727E-01   0.194184E-01   0.207530E-01   0.225193E-01
   0.240237E-01   0.248201E-01   0.248245E-01   0.243264E-01   0.238928E-01
   0.241862E-01   0.257440E-01   0.287830E-01   0.330836E-01   0.379944E-01
   0.425591E-01   0.457388E-01   0.466683E-01   0.448774E-01   0.404132E-01
   0.389332E-01   0.376822E-01   0.341263E-01   0.288096E-01   0.225762E-01
   0.163181E-01   0.107151E-01   0.604456E-02   0.211738E-02  -0.163796E-02
  -0.596951E-02  -0.115346E-01  -0.186521E-01  -0.271485E-01  -0.363471E-01
  -0.452019E-01  -0.525422E-01  -0.573535E-01  -0.590188E-01  -0.574525E-01
  -0.530969E-01  -0.467908E-01  -0.395598E-01  -0.323929E-01  -0.260739E-01
  -0.211050E-01  -0.177300E-01  -0.160226E-01  -0.159881E-01  -0.176208E-01
  -0.208838E-01  -0.256116E-01  -0.313771E-01  -0.373858E-01  -0.424691E-01
  -0.452180E-01  -0.442597E-01  -0.386227E-01  -0.280952E-01  -0.134645E-01
   0.345760E-02   0.200711E-01   0.334601E-01   0.410069E-01   0.410025E-01
   0.330945E-01   0.184460E-01  -0.454715E-03  -0.203028E-01  -0.376872E-01
  -0.498313E-01  -0.551772E-01  -0.536685E-01  -0.466603E-01  -0.364873E-01
  -0.258083E-01  -0.169046E-01  -0.111196E-01  -0.858351E-02  -0.828953E-02
  -0.848768E-02  -0.727751E-02  -0.322835E-02   0.414784E-02   0.142015E-01
   0.252792E-01   0.351445E-01   0.415678E-01   0.429210E-01   0.386173E-01
   0.292810E-01   0.166073E-01   0.295612E-02  -0.920773E-02  -0.178816E-01
  -0.219545E-01  -0.213996E-01  -0.171937E-01  -0.110002E-01  -0.470799E-02
   0.495097E-04   0.227836E-02   0.182350E-02  -0.649680E-03  -0.387065E-02
  -0.630975E-02  -0.656418E-02  -0.369255E-02   0.257274E-02   0.117719E-01
   0.228217E-01   0.342423E-01   0.444526E-01   0.520687E-01   0.561517E-01
   0.563592E-01   0.529816E-01   0.468624E-01   0.392220E-01   0.314216E-01
   0.247097E-01   0.200003E-01   0.177226E-01   0.177735E-01   0.195804E-01
   0.222637E-01   0.248626E-01   0.265743E-01   0.269495E-01   0.259959E-01
   0.241616E-01   0.222009E-01   0.209543E-01   0.211000E-01   0.229446E-01
   0.263114E-01   0.305598E-01   0.347345E-01   0.378057E-01   0.389332E-01
   0.376822E-01   0.341263E-01   0.320068E-01   0.314563E-01   0.288456E-01
   0.246887E-01   0.197576E-01   0.148253E-01   0.104127E-01   0.662005E-02
   0.309514E-02  -0.847446E-03  -0.598931E-02  -0.129231E-01  -0.218053E-01
  -0.322242E-01  -0.432265E-01  -0.535010E-01  -0.616700E-01  -0.666091E-01
  -0.677065E-01  -0.649934E-01  -0.591147E-01  -0.511561E-01  -0.423858E-01
  -0.339882E-01  -0.268637E-01  -0.215418E-01  -0.182121E-01  -0.168376E-01
  -0.172894E-01  -0.194381E-01  -0.231592E-01  -0.282483E-01  -0.342860E-01
  -0.405187E-01  -0.458306E-01  -0.488569E-01  -0.482443E-01  -0.430081E-01
  -0.328933E-01  -0.186224E-01  -0.193342E-02   0.146440E-01   0.282509E-01
   0.363071E-01   0.371184E-01   0.303217E-01   0.170409E-01  -0.307818E-03
  -0.185274E-01  -0.343506E-01  -0.451718E-01  -0.496135E-01  -0.477786E-01
  -0.411255E-01  -0.319996E-01  -0.229519E-01  -0.160303E-01  -0.122382E-01
  -0.113054E-01  -0.118321E-01  -0.117612E-01  -0.904212E-02  -0.230042E-02
   0.867732E-02   0.227795E-01   0.377748E-01   0.508329E-01   0.592229E-01
   0.610032E-01   0.555230E-01   0.436053E-01   0.273693E-01   0.974343E-02
  -0.620293E-02  -0.179369E-01  -0.239841E-01  -0.241745E-01  -0.195694E-01
  -0.121045E-01  -0.405629E-02   0.252939E-02   0.630503E-02   0.688272E-02
   0.484259E-02   0.150755E-02  -0.144316E-02  -0.241733E-02  -0.302701E-03
   0.527666E-02   0.138869E-01   0.243958E-01   0.352297E-01   0.447107E-01
   0.513984E-01   0.543657E-01   0.533597E-01   0.488228E-01   0.417798E-01
   0.336179E-01   0.258076E-01   0.196196E-01   0.158917E-01   0.148907E-01
   0.162949E-01   0.193002E-01   0.228264E-01   0.257792E-01   0.273092E-01
   0.270090E-01   0.249996E-01   0.218855E-01   0.185863E-01   0.160875E-01
   0.151723E-01   0.162061E-01   0.190312E-01   0.230007E-01   0.271454E-01
   0.304270E-01   0.320068E-01   0.314562E-01   0.288456E-01   0.263497E-01
   0.265290E-01   0.247670E-01   0.215280E-01   0.175124E-01   0.134014E-01
   0.961506E-02   0.615846E-02   0.260879E-02  -0.174863E-02  -0.767182E-02
  -0.156742E-01  -0.257844E-01  -0.374309E-01  -0.494918E-01  -0.605048E-01
  -0.689826E-01  -0.737508E-01  -0.742151E-01  -0.704878E-01  -0.633438E-01
  -0.540245E-01  -0.439528E-01  -0.344401E-01  -0.264670E-01  -0.205861E-01
  -0.169560E-01  -0.154678E-01  -0.159023E-01  -0.180467E-01  -0.217231E-01
  -0.267195E-01  -0.326589E-01  -0.388719E-01  -0.443489E-01  -0.478276E-01
  -0.480245E-01  -0.439690E-01  -0.353503E-01  -0.227639E-01  -0.776222E-02
   0.734505E-02   0.199212E-01   0.275758E-01   0.287393E-01   0.230850E-01
   0.116715E-01  -0.324983E-02  -0.187313E-01  -0.318102E-01  -0.402022E-01
  -0.428226E-01  -0.399946E-01  -0.332846E-01  -0.250083E-01  -0.175420E-01
  -0.126287E-01  -0.108743E-01  -0.115773E-01  -0.129422E-01  -0.126225E-01
  -0.844473E-02   0.887932E-03   0.153092E-01   0.332614E-01   0.519694E-01
   0.680525E-01   0.783194E-01   0.805425E-01   0.740122E-01   0.597327E-01
   0.402111E-01   0.188979E-01  -0.577175E-03  -0.151851E-01  -0.231044E-01
  -0.240207E-01  -0.190631E-01  -0.104160E-01  -0.719716E-03   0.758273E-02
   0.127943E-01   0.142858E-01   0.125353E-01   0.889832E-02   0.518834E-02
   0.318229E-02   0.417350E-02   0.867205E-02   0.163091E-01   0.259499E-01
   0.359727E-01   0.446403E-01   0.504752E-01   0.525590E-01   0.506995E-01
   0.454401E-01   0.379183E-01   0.296136E-01   0.220377E-01   0.164331E-01
   0.135396E-01   0.134721E-01   0.157336E-01   0.193557E-01   0.231377E-01
   0.259294E-01   0.268975E-01   0.257133E-01   0.226191E-01   0.183561E-01
   0.139715E-01   0.105493E-01   0.893405E-02   0.951602E-02   0.121345E-01
   0.161249E-01   0.204959E-01   0.241893E-01   0.263498E-01   0.265290E-01
   0.247670E-01   0.222006E-01   0.230209E-01   0.219089E-01   0.192620E-01
   0.157093E-01   0.118684E-01   0.811652E-02   0.444671E-02   0.459573E-03
  -0.450325E-02  -0.111195E-01  -0.198113E-01  -0.305190E-01  -0.425977E-01
  -0.548749E-01  -0.658634E-01  -0.740759E-01  -0.783589E-01  -0.781552E-01
  -0.736263E-01  -0.656030E-01  -0.553855E-01  -0.444516E-01  -0.341573E-01
  -0.255098E-01  -0.190647E-01  -0.149572E-01  -0.130340E-01  -0.130215E-01
  -0.146603E-01  -0.177544E-01  -0.221197E-01  -0.274629E-01  -0.332501E-01
  -0.386408E-01  -0.425423E-01  -0.438016E-01  -0.415000E-01  -0.352697E-01
  -0.255300E-01  -0.135490E-01  -0.127933E-02   0.901950E-02   0.152926E-01
   0.162060E-01   0.115241E-01   0.223117E-02  -0.965566E-02  -0.215498E-01
  -0.309236E-01  -0.359361E-01  -0.358884E-01  -0.313753E-01  -0.240812E-01
  -0.162711E-01  -0.101107E-01  -0.700535E-02  -0.714783E-02  -0.941045E-02
  -0.116248E-01  -0.111841E-01  -0.581122E-02   0.571613E-02   0.230854E-01
   0.443551E-01   0.662879E-01   0.850369E-01   0.970194E-01   0.997587E-01
   0.924840E-01   0.763375E-01   0.541397E-01   0.297727E-01   0.733786E-02
  -0.970959E-02  -0.192419E-01  -0.208070E-01  -0.155793E-01  -0.594832E-02
   0.513277E-02   0.148711E-01   0.212536E-01   0.234255E-01   0.217611E-01
   0.176353E-01   0.129786E-01   0.973969E-02   0.939093E-02   0.125889E-01
   0.190556E-01   0.276883E-01   0.368539E-01   0.447841E-01   0.499770E-01
   0.515138E-01   0.492300E-01   0.437150E-01   0.361515E-01   0.280400E-01
   0.208725E-01   0.158248E-01   0.135305E-01   0.139784E-01   0.165517E-01
   0.201949E-01   0.236699E-01   0.258464E-01   0.259606E-01   0.237863E-01
   0.196784E-01   0.144804E-01   0.931541E-02   0.531155E-02   0.332760E-02
   0.374711E-02   0.639207E-02   0.105779E-01   0.152942E-01   0.194625E-01
   0.222006E-01   0.230209E-01   0.219089E-01   0.195619E-01   0.208581E-01
   0.201525E-01   0.177579E-01   0.142297E-01   0.101445E-01   0.588779E-02
   0.151652E-02  -0.325770E-02  -0.895625E-02  -0.161226E-01  -0.250765E-01
  -0.357091E-01  -0.473877E-01  -0.590071E-01  -0.691828E-01  -0.765405E-01
  -0.800241E-01  -0.791406E-01  -0.740754E-01  -0.656475E-01  -0.551209E-01
  -0.439279E-01  -0.333812E-01  -0.244514E-01  -0.176637E-01  -0.131240E-01
  -0.106473E-01  -0.992861E-02  -0.106878E-01  -0.127369E-01  -0.159494E-01
  -0.201524E-01  -0.249970E-01  -0.298738E-01  -0.339306E-01  -0.362130E-01
  -0.359043E-01  -0.325984E-01  -0.265140E-01  -0.185655E-01  -0.102423E-01
  -0.329991E-02   0.667256E-03   0.661518E-03  -0.340253E-02  -0.106058E-01
  -0.192027E-01  -0.270391E-01  -0.321084E-01  -0.330946E-01  -0.297467E-01
  -0.229657E-01  -0.145651E-01  -0.675531E-02  -0.148721E-02   0.163961E-03
  -0.160704E-02  -0.528863E-02  -0.838783E-02  -0.807654E-02  -0.198690E-02
   0.110545E-01   0.305566E-01   0.542977E-01   0.787008E-01   0.995723E-01
   0.113030E+00   0.116396E+00   0.108828E+00   0.915421E-01   0.675657E-01
   0.410849E-01   0.165458E-01  -0.227234E-02  -0.129988E-01  -0.150611E-01
  -0.965272E-02   0.689400E-03   0.127746E-01   0.235354E-01   0.307043E-01
   0.332413E-01   0.314322E-01   0.266662E-01   0.209723E-01   0.164487E-01
   0.147296E-01   0.166115E-01   0.219136E-01   0.295826E-01   0.379953E-01
   0.453714E-01   0.501923E-01   0.515300E-01   0.492193E-01   0.438501E-01
   0.365937E-01   0.289151E-01   0.222401E-01   0.176528E-01   0.156840E-01
   0.162301E-01   0.186141E-01   0.217676E-01   0.244924E-01   0.257416E-01
   0.248601E-01   0.217319E-01   0.168016E-01   0.109675E-01   0.536923E-02
   0.112066E-02  -0.950056E-03  -0.491061E-03   0.229783E-02   0.672265E-02
   0.117700E-01   0.163528E-01   0.195619E-01   0.208581E-01   0.201524E-01
   0.182257E-01   0.198153E-01   0.192945E-01   0.168740E-01   0.130271E-01
   0.830168E-02   0.312990E-02  -0.230604E-02  -0.810959E-02  -0.145948E-01
  -0.221224E-01  -0.308982E-01  -0.407977E-01  -0.512768E-01  -0.614042E-01
  -0.700167E-01  -0.759593E-01  -0.783489E-01  -0.767880E-01  -0.714699E-01
  -0.631446E-01  -0.529573E-01  -0.422030E-01  -0.320670E-01  -0.234200E-01
  -0.167177E-01  -0.120200E-01  -0.910985E-02  -0.765835E-02  -0.737494E-02
  -0.809069E-02  -0.974993E-02  -0.123226E-01  -0.156805E-01  -0.194976E-01
  -0.232271E-01  -0.261828E-01  -0.277122E-01  -0.274113E-01  -0.253061E-01
  -0.219296E-01  -0.182461E-01  -0.154234E-01  -0.145050E-01  -0.160720E-01
  -0.200032E-01  -0.254185E-01  -0.308474E-01  -0.345932E-01  -0.352055E-01
  -0.319266E-01  -0.249762E-01  -0.155743E-01  -0.566929E-02   0.257360E-02
   0.739566E-02   0.800895E-02   0.493307E-02  -0.108871E-04  -0.407609E-02
  -0.426125E-02   0.188388E-02   0.155261E-01   0.360893E-01   0.612052E-01
   0.871098E-01   0.109407E+00   0.124027E+00   0.128141E+00   0.120823E+00
   0.103286E+00   0.786366E-01   0.512096E-01   0.256430E-01   0.591185E-02
  -0.545180E-02  -0.778282E-02  -0.226903E-02   0.847251E-02   0.211050E-01
   0.323836E-01   0.398722E-01   0.424067E-01   0.402170E-01   0.347100E-01
   0.279946E-01   0.222876E-01   0.193515E-01   0.200958E-01   0.244209E-01
   0.313190E-01   0.391830E-01   0.462299E-01   0.509311E-01   0.523460E-01
   0.502938E-01   0.453370E-01   0.385995E-01   0.314735E-01   0.252902E-01
   0.210299E-01   0.191308E-01   0.194307E-01   0.212454E-01   0.235574E-01
   0.252694E-01   0.254654E-01   0.236218E-01   0.197262E-01   0.142788E-01
   0.817867E-02   0.252037E-02  -0.165252E-02  -0.358188E-02  -0.296394E-02
  -0.141120E-04   0.458681E-02   0.985079E-02   0.147055E-01   0.182257E-01
   0.198153E-01   0.192945E-01   0.178325E-01   0.195733E-01   0.190989E-01
   0.164986E-01   0.121495E-01   0.657080E-02   0.262176E-03  -0.642773E-02
  -0.133628E-01  -0.205946E-01  -0.282614E-01  -0.364430E-01  -0.450232E-01
  -0.536063E-01  -0.615217E-01  -0.679246E-01  -0.719705E-01  -0.730158E-01
  -0.707900E-01  -0.654859E-01  -0.577430E-01  -0.485218E-01  -0.389061E-01
  -0.298849E-01  -0.221741E-01  -0.161233E-01  -0.117267E-01  -0.872559E-02
  -0.676184E-02  -0.552790E-02  -0.486517E-02  -0.478129E-02  -0.538828E-02
  -0.679176E-02  -0.898004E-02  -0.117615E-01  -0.147815E-01  -0.176192E-01
  -0.199326E-01  -0.215978E-01  -0.227834E-01  -0.239199E-01  -0.255559E-01
  -0.281379E-01  -0.317803E-01  -0.361087E-01  -0.402451E-01  -0.429670E-01
  -0.430159E-01  -0.394810E-01  -0.321457E-01  -0.216835E-01  -0.961858E-02
   0.196954E-02   0.109453E-01   0.157008E-01   0.156668E-01   0.115977E-01
   0.552607E-02   0.365371E-03  -0.765503E-03   0.465906E-02   0.178501E-01
   0.382532E-01   0.635018E-01   0.898124E-01   0.112744E+00   0.128154E+00
   0.133124E+00   0.126631E+00   0.109801E+00   0.856839E-01   0.585974E-01
   0.332035E-01   0.135322E-01   0.218136E-02  -0.128578E-03   0.544070E-02
   0.162601E-01   0.289461E-01   0.401866E-01   0.474786E-01   0.496128E-01
   0.468092E-01   0.405046E-01   0.328708E-01   0.262054E-01   0.223517E-01
   0.222856E-01   0.259519E-01   0.323653E-01   0.399255E-01   0.468494E-01
   0.516061E-01   0.532508E-01   0.515889E-01   0.471505E-01   0.409995E-01
   0.344400E-01   0.286957E-01   0.246395E-01   0.226274E-01   0.224648E-01
   0.234992E-01   0.248091E-01   0.254408E-01   0.246382E-01   0.220183E-01
   0.176567E-01   0.120716E-01   0.610977E-02   0.763473E-03  -0.304337E-02
  -0.465416E-02  -0.382146E-02  -0.761703E-03   0.388847E-02   0.920375E-02
   0.141592E-01   0.178326E-01   0.195733E-01   0.190988E-01   0.179534E-01
   0.197836E-01   0.193361E-01   0.165614E-01   0.117204E-01   0.529141E-02
  -0.215676E-02  -0.100909E-01  -0.181045E-01  -0.259517E-01  -0.335191E-01
  -0.407497E-01  -0.475485E-01  -0.537063E-01  -0.588719E-01  -0.625882E-01
  -0.643863E-01  -0.639122E-01  -0.610473E-01  -0.559823E-01  -0.492185E-01
  -0.414885E-01  -0.336148E-01  -0.263434E-01  -0.201990E-01  -0.154003E-01
  -0.118605E-01  -0.926853E-02  -0.722334E-02  -0.538058E-02  -0.356478E-02
  -0.181606E-02  -0.360696E-03   0.478296E-03   0.395960E-03  -0.796172E-03
  -0.312197E-02  -0.645610E-02  -0.105914E-01  -0.153249E-01  -0.205221E-01
  -0.261230E-01  -0.320808E-01  -0.382489E-01  -0.442609E-01  -0.494609E-01
  -0.529330E-01  -0.536536E-01  -0.507457E-01  -0.437770E-01  -0.330104E-01
  -0.195167E-01  -0.508304E-02   0.809775E-02   0.179058E-01   0.228349E-01
   0.224525E-01   0.176432E-01   0.105407E-01   0.412924E-02   0.158470E-02
   0.549876E-02   0.171763E-01   0.361897E-01   0.603208E-01   0.859300E-01
   0.108685E+00   0.124490E+00   0.130392E+00   0.125263E+00   0.110066E+00
   0.876630E-01   0.621941E-01   0.381799E-01   0.195616E-01   0.890295E-02
   0.693458E-02   0.125333E-01   0.231204E-01   0.353624E-01   0.459929E-01
   0.525511E-01   0.538705E-01   0.502179E-01   0.430804E-01   0.346784E-01
   0.273491E-01   0.229601E-01   0.224929E-01   0.258832E-01   0.321292E-01
   0.396179E-01   0.465643E-01   0.514479E-01   0.533397E-01   0.520528E-01
   0.481014E-01   0.424993E-01   0.364642E-01   0.311103E-01   0.272013E-01
   0.250143E-01   0.243332E-01   0.245565E-01   0.248828E-01   0.245252E-01
   0.229027E-01   0.197739E-01   0.152869E-01   0.994503E-02   0.449939E-02
  -0.206163E-03  -0.340649E-02  -0.456992E-02  -0.350805E-02  -0.420344E-03
   0.413433E-02   0.933393E-02   0.142382E-01   0.179534E-01   0.197836E-01
   0.193361E-01   0.181783E-01   0.201272E-01   0.198089E-01   0.170210E-01
   0.118868E-01   0.482108E-02  -0.355443E-02  -0.125279E-01  -0.214177E-01
  -0.296683E-01  -0.369011E-01  -0.429135E-01  -0.476339E-01  -0.510553E-01
  -0.531728E-01  -0.539503E-01  -0.533284E-01  -0.512684E-01  -0.478171E-01
  -0.431617E-01  -0.376521E-01  -0.317712E-01  -0.260577E-01  -0.209959E-01
  -0.169072E-01  -0.138750E-01  -0.117297E-01  -0.101026E-01  -0.853648E-02
  -0.662311E-02  -0.412940E-02  -0.107654E-02   0.224933E-02   0.535571E-02
   0.765253E-02   0.857828E-02   0.770892E-02   0.482404E-02  -0.778342E-04
  -0.680451E-02  -0.150125E-01  -0.242413E-01  -0.339233E-01  -0.433711E-01
  -0.517626E-01  -0.581558E-01  -0.615634E-01  -0.611004E-01  -0.561904E-01
  -0.467853E-01  -0.335309E-01  -0.178081E-01  -0.160113E-02   0.128172E-01
   0.233372E-01   0.285078E-01   0.279519E-01   0.225799E-01   0.145157E-01
   0.671886E-02   0.235936E-02   0.407995E-02   0.133180E-01   0.298617E-01
   0.517675E-01   0.756835E-01   0.975223E-01   0.113339E+00   0.120206E+00
   0.116884E+00   0.104113E+00   0.844587E-01   0.617427E-01   0.401970E-01
   0.235423E-01   0.142109E-01   0.128942E-01   0.185100E-01   0.285790E-01
   0.399038E-01   0.493680E-01   0.546589E-01   0.547429E-01   0.499958E-01
   0.419811E-01   0.329588E-01   0.252661E-01   0.207344E-01   0.202836E-01
   0.237770E-01   0.301494E-01   0.377491E-01   0.447874E-01   0.497726E-01
   0.518237E-01   0.507993E-01   0.472322E-01   0.421105E-01   0.365780E-01
   0.316398E-01   0.279421E-01   0.256723E-01   0.245839E-01   0.241230E-01
   0.236122E-01   0.224385E-01   0.202044E-01   0.168121E-01   0.124754E-01
   0.766580E-02   0.301262E-02  -0.818598E-03  -0.324811E-02  -0.388581E-02
  -0.260393E-02   0.429907E-03   0.476354E-02   0.971499E-02   0.144654E-01
   0.181783E-01   0.201272E-01   0.198089E-01   0.181970E-01   0.203634E-01
   0.203648E-01   0.178396E-01   0.127542E-01   0.543233E-02  -0.348221E-02
  -0.131273E-01  -0.225675E-01  -0.309501E-01  -0.376355E-01  -0.422730E-01
  -0.448089E-01  -0.454314E-01  -0.444770E-01  -0.423273E-01  -0.393291E-01
  -0.357566E-01  -0.318179E-01  -0.276919E-01  -0.235727E-01  -0.196928E-01
  -0.163106E-01  -0.136596E-01  -0.118749E-01  -0.109245E-01  -0.105737E-01
  -0.104056E-01  -0.990047E-02  -0.856062E-02  -0.604844E-02  -0.230131E-02
   0.241073E-02   0.750228E-02   0.121633E-01   0.155013E-01   0.167023E-01
   0.151735E-01   0.106416E-01   0.319441E-02  -0.673046E-02  -0.183938E-01
  -0.308220E-01  -0.428811E-01  -0.533554E-01  -0.610391E-01  -0.648537E-01
  -0.639935E-01  -0.580917E-01  -0.473730E-01  -0.327488E-01  -0.158025E-01
   0.136810E-02   0.164590E-01   0.273780E-01   0.326957E-01   0.320216E-01
   0.262002E-01   0.172481E-01   0.801194E-02   0.159460E-02   0.666284E-03
   0.681636E-02   0.201089E-01   0.389664E-01   0.604319E-01   0.807687E-01
   0.962683E-01   0.104080E+00   0.102861E+00   0.930912E-01   0.769616E-01
   0.578721E-01   0.396507E-01   0.256891E-01   0.182032E-01   0.177950E-01
   0.234141E-01   0.327132E-01   0.426957E-01   0.504825E-01   0.540019E-01
   0.524374E-01   0.463350E-01   0.373657E-01   0.278252E-01   0.200168E-01
   0.156796E-01   0.156050E-01   0.195208E-01   0.262498E-01   0.340764E-01
   0.412090E-01   0.462096E-01   0.482872E-01   0.473940E-01   0.441258E-01
   0.394764E-01   0.345291E-01   0.301733E-01   0.269165E-01   0.248253E-01
   0.235914E-01   0.226843E-01   0.215361E-01   0.197069E-01   0.169900E-01
   0.134448E-01   0.936266E-02   0.518896E-02   0.142909E-02  -0.143957E-02
  -0.303654E-02  -0.312577E-02  -0.164581E-02   0.127253E-02   0.530045E-02
   0.992223E-02   0.144712E-01   0.181970E-01   0.203634E-01   0.203648E-01
   0.178587E-01   0.203634E-01   0.209018E-01   0.189585E-01   0.143322E-01
   0.722817E-02  -0.172742E-02  -0.115685E-01  -0.211514E-01  -0.293634E-01
  -0.353276E-01  -0.385524E-01  -0.389920E-01  -0.370064E-01  -0.332388E-01
  -0.284493E-01  -0.233524E-01  -0.185013E-01  -0.142408E-01  -0.107291E-01
  -0.800493E-02  -0.606463E-02  -0.491394E-02  -0.457338E-02  -0.503658E-02
  -0.620177E-02  -0.780985E-02  -0.942336E-02  -0.104684E-01  -0.103410E-01
  -0.855530E-02  -0.489576E-02   0.471981E-03   0.696707E-02   0.136528E-01
   0.193812E-01   0.229923E-01   0.235244E-01   0.203913E-01   0.134926E-01
   0.324251E-02  -0.947825E-02  -0.234298E-01  -0.371553E-01  -0.491370E-01
  -0.579541E-01  -0.624357E-01  -0.618080E-01  -0.558266E-01  -0.448765E-01
  -0.300123E-01  -0.129057E-01   0.432519E-02   0.194051E-01   0.302820E-01
   0.355329E-01   0.347081E-01   0.285188E-01   0.187978E-01   0.820669E-02
  -0.275586E-03  -0.398454E-02  -0.118408E-02   0.848831E-02   0.238667E-01
   0.424500E-01   0.609177E-01   0.758578E-01   0.845384E-01   0.855349E-01
   0.790567E-01   0.668862E-01   0.519427E-01   0.375781E-01   0.267801E-01
   0.214815E-01   0.221486E-01   0.277436E-01   0.360623E-01   0.443492E-01
   0.500235E-01   0.513268E-01   0.477298E-01   0.400043E-01   0.299601E-01
   0.199320E-01   0.121639E-01   0.825609E-02   0.881412E-02   0.133745E-01
   0.206059E-01   0.287095E-01   0.358973E-01   0.408158E-01   0.428108E-01
   0.419808E-01   0.390307E-01   0.349887E-01   0.308824E-01   0.274657E-01
   0.250665E-01   0.235788E-01   0.225792E-01   0.215167E-01   0.199080E-01
   0.174815E-01   0.142381E-01   0.104248E-01   0.644727E-02   0.275932E-02
  -0.233062E-03  -0.222954E-02  -0.305104E-02  -0.262709E-02  -0.977192E-03
   0.179376E-02   0.547857E-02   0.973764E-02   0.140769E-01   0.178587E-01
   0.203634E-01   0.209017E-01   0.172014E-01   0.201272E-01   0.213723E-01
   0.202887E-01   0.165095E-01   0.101015E-01   0.163058E-02  -0.789164E-02
  -0.171780E-01  -0.249158E-01  -0.300344E-01  -0.319208E-01  -0.305285E-01
  -0.263536E-01  -0.202891E-01  -0.134043E-01  -0.671055E-02  -0.977496E-03
   0.335884E-02   0.618451E-02   0.761466E-02   0.786454E-02   0.713638E-02
   0.556329E-02   0.322563E-02   0.226406E-03  -0.321232E-02  -0.667968E-02
  -0.957318E-02  -0.111808E-01  -0.108364E-01  -0.810858E-02  -0.296948E-02
   0.411115E-02   0.121814E-01   0.199386E-01   0.259519E-01   0.289265E-01
   0.279511E-01   0.226760E-01   0.133883E-01   0.975669E-03  -0.132015E-01
  -0.275012E-01  -0.402144E-01  -0.497735E-01  -0.549357E-01  -0.549295E-01
  -0.495618E-01  -0.392786E-01  -0.251662E-01  -0.887538E-02   0.754677E-02
   0.219198E-01   0.322674E-01   0.371798E-01   0.361293E-01   0.296574E-01
   0.193654E-01   0.767828E-02  -0.259809E-02  -0.884702E-02  -0.921724E-02
  -0.306646E-02   0.884635E-02   0.244852E-01   0.409671E-01   0.552066E-01
   0.646244E-01   0.677456E-01   0.645330E-01   0.563693E-01   0.456863E-01
   0.353364E-01   0.278667E-01   0.248854E-01   0.266834E-01   0.322079E-01
   0.393880E-01   0.457210E-01   0.489561E-01   0.476936E-01   0.417414E-01
   0.321416E-01   0.208722E-01   0.103147E-01   0.263929E-02  -0.725229E-03
   0.598039E-03   0.591290E-02   0.137043E-01   0.220807E-01   0.292717E-01
   0.340431E-01   0.359261E-01   0.352158E-01   0.327657E-01   0.296573E-01
   0.268531E-01   0.249340E-01   0.239881E-01   0.236638E-01   0.233517E-01
   0.224236E-01   0.204490E-01   0.173242E-01   0.132859E-01   0.882059E-02
   0.451205E-02   0.885546E-03  -0.170166E-02  -0.309595E-02  -0.331265E-02
  -0.246046E-02  -0.666801E-03   0.195894E-02   0.530721E-02   0.920455E-02
   0.133367E-01   0.172014E-01   0.201272E-01   0.213723E-01   0.164478E-01
   0.197836E-01   0.217889E-01   0.217213E-01   0.190682E-01   0.137495E-01
   0.623337E-02  -0.248656E-02  -0.110577E-01  -0.180451E-01  -0.222463E-01
  -0.229602E-01  -0.201365E-01  -0.143666E-01  -0.672226E-02   0.150870E-02
   0.911347E-02   0.151914E-01   0.192789E-01   0.213400E-01   0.216450E-01
   0.205912E-01   0.185341E-01   0.156878E-01   0.121249E-01   0.786646E-02
   0.302126E-02  -0.208897E-02  -0.687512E-02  -0.105331E-01  -0.122016E-01
  -0.111866E-01  -0.718919E-02  -0.465963E-03   0.813140E-02   0.172601E-01
   0.253154E-01   0.307336E-01   0.322985E-01   0.293811E-01   0.220636E-01
   0.111273E-01  -0.208170E-02  -0.158705E-01  -0.284541E-01  -0.381994E-01
  -0.438282E-01  -0.445634E-01  -0.402163E-01  -0.312187E-01  -0.185988E-01
  -0.389629E-02   0.109934E-01   0.240487E-01   0.334138E-01   0.377185E-01
   0.363669E-01   0.297265E-01   0.191507E-01   0.680038E-02  -0.473022E-02
  -0.129205E-01  -0.158590E-01  -0.126812E-01  -0.379186E-02   0.919739E-02
   0.238189E-01   0.373147E-01   0.472821E-01   0.522375E-01   0.519503E-01
   0.474560E-01   0.407419E-01   0.341857E-01   0.298981E-01   0.291468E-01
   0.320184E-01   0.374116E-01   0.433609E-01   0.476003E-01   0.482099E-01
   0.441649E-01   0.356369E-01   0.239673E-01   0.113250E-01   0.149140E-03
  -0.746811E-02  -0.102871E-01  -0.818424E-02  -0.211203E-02   0.621714E-02
   0.148217E-01   0.219703E-01   0.265856E-01   0.284298E-01   0.280377E-01
   0.264406E-01   0.247776E-01   0.239212E-01   0.242252E-01   0.254612E-01
   0.269449E-01   0.277981E-01   0.272524E-01   0.248981E-01   0.208043E-01
   0.154857E-01   0.973910E-02   0.441301E-02   0.190938E-03  -0.254687E-02
  -0.374853E-02  -0.361099E-02  -0.243995E-02  -0.511189E-03   0.201089E-02
   0.506782E-02   0.862181E-02   0.125316E-01   0.164478E-01   0.197836E-01
   0.217889E-01   0.159684E-01   0.195733E-01   0.222291E-01   0.231547E-01
   0.217301E-01   0.177376E-01   0.115195E-01   0.399117E-02  -0.351298E-02
  -0.952484E-02  -0.127863E-01  -0.125541E-01  -0.877926E-02  -0.211010E-02
   0.627930E-02   0.149840E-01   0.226992E-01   0.284928E-01   0.319488E-01
   0.331506E-01   0.325282E-01   0.306309E-01   0.279098E-01   0.245839E-01
   0.206323E-01   0.159076E-01   0.103243E-01   0.404525E-02  -0.240692E-02
  -0.816777E-02  -0.121863E-01  -0.134817E-01  -0.114288E-01  -0.598808E-02
   0.219312E-02   0.118448E-01   0.212950E-01   0.287956E-01   0.328735E-01
   0.326246E-01   0.278845E-01   0.192469E-01   0.793725E-02  -0.441635E-02
  -0.160589E-01  -0.253734E-01  -0.310945E-01  -0.324511E-01  -0.292381E-01
  -0.218280E-01  -0.111322E-01   0.148414E-02   0.143378E-01   0.256205E-01
   0.336443E-01   0.371192E-01   0.354151E-01   0.287510E-01   0.182467E-01
   0.579533E-02  -0.624567E-02  -0.155013E-01  -0.200725E-01  -0.189602E-01
  -0.123074E-01  -0.138427E-02   0.116980E-01   0.244836E-01   0.347598E-01
   0.410841E-01   0.431087E-01   0.416108E-01   0.382180E-01   0.349012E-01
   0.333750E-01   0.345763E-01   0.383707E-01   0.435730E-01   0.482802E-01
   0.504245E-01   0.483896E-01   0.415132E-01   0.303324E-01   0.164988E-01
   0.238584E-02  -0.949984E-02  -0.171406E-01  -0.194897E-01  -0.166841E-01
  -0.993773E-02  -0.115778E-02   0.759894E-02   0.146680E-01   0.191666E-01
   0.211280E-01   0.213606E-01   0.210894E-01   0.215029E-01   0.233460E-01
   0.266808E-01   0.308777E-01   0.348280E-01   0.372995E-01   0.373211E-01
   0.344748E-01   0.290146E-01   0.217839E-01   0.139721E-01   0.679293E-02
   0.118855E-02  -0.235421E-02  -0.383223E-02  -0.360917E-02  -0.221062E-02
  -0.112997E-03   0.239662E-02   0.524484E-02   0.848103E-02   0.121169E-01
   0.159685E-01   0.195733E-01   0.222291E-01   0.162188E-01   0.198153E-01
   0.228350E-01   0.245281E-01   0.242239E-01   0.215933E-01   0.168410E-01
   0.107524E-01   0.456355E-02  -0.316571E-03  -0.265798E-02  -0.173110E-02
   0.249728E-02   0.935332E-02   0.176336E-01   0.259172E-01   0.329184E-01
   0.377766E-01   0.402014E-01   0.404391E-01   0.390852E-01   0.368130E-01
   0.341150E-01   0.311444E-01   0.277087E-01   0.234144E-01   0.179078E-01
   0.111279E-01   0.347523E-02  -0.416728E-02  -0.105834E-01  -0.145072E-01
  -0.149629E-01  -0.115620E-01  -0.466951E-02   0.461277E-02   0.146468E-01
   0.235919E-01   0.297875E-01   0.320890E-01   0.300821E-01   0.241323E-01
   0.152763E-01   0.499404E-02  -0.507341E-02  -0.133965E-01  -0.187731E-01
  -0.204644E-01  -0.182523E-01  -0.124364E-01  -0.378594E-02   0.653945E-02
   0.171036E-01   0.263490E-01   0.327983E-01   0.352882E-01   0.332057E-01
   0.266708E-01   0.166084E-01   0.466381E-02  -0.705267E-02  -0.163568E-01
  -0.214414E-01  -0.212793E-01  -0.158699E-01  -0.625316E-02   0.572988E-02
   0.178806E-01   0.281803E-01   0.352798E-01   0.388046E-01   0.393862E-01
   0.384080E-01   0.375323E-01   0.381462E-01   0.408878E-01   0.453966E-01
   0.503701E-01   0.539174E-01   0.541137E-01   0.495966E-01   0.400306E-01
   0.262970E-01   0.103494E-01  -0.523231E-02  -0.178682E-01  -0.256085E-01
  -0.275926E-01  -0.242110E-01  -0.169292E-01  -0.783237E-02   0.971490E-03
   0.791639E-02   0.123491E-01   0.146074E-01   0.157960E-01   0.173399E-01
   0.204599E-01   0.257315E-01   0.328604E-01   0.407361E-01   0.477400E-01
   0.522101E-01   0.529168E-01   0.494112E-01   0.421461E-01   0.323460E-01
   0.216751E-01   0.118116E-01   0.405697E-02  -0.911582E-03  -0.308666E-02
  -0.298516E-02  -0.137936E-02   0.993881E-03   0.364643E-02   0.641101E-02
   0.936269E-02   0.126358E-01   0.162188E-01   0.198153E-01   0.228350E-01
   0.176589E-01   0.208581E-01   0.238012E-01   0.258484E-01   0.263484E-01
   0.249044E-01   0.215883E-01   0.170196E-01   0.122670E-01   0.859353E-02
   0.711784E-02   0.849540E-02   0.127212E-01   0.191176E-01   0.265142E-01
   0.335645E-01   0.391039E-01   0.424371E-01   0.434698E-01   0.426501E-01
   0.407428E-01   0.385194E-01   0.364668E-01   0.346145E-01   0.325385E-01
   0.295409E-01   0.249475E-01   0.184233E-01   0.102004E-01   0.113609E-02
  -0.742616E-02  -0.139625E-01  -0.171555E-01  -0.162536E-01  -0.112993E-01
  -0.316160E-02   0.663603E-02   0.162468E-01   0.239005E-01   0.282714E-01
   0.287263E-01   0.254046E-01   0.191288E-01   0.111872E-01   0.305498E-02
  -0.387757E-02  -0.851542E-02  -0.101849E-01  -0.867758E-02  -0.423314E-02
   0.251397E-02   0.106084E-01   0.188667E-01   0.259987E-01   0.307669E-01
   0.321808E-01   0.297019E-01   0.234149E-01   0.141083E-01   0.321717E-02
  -0.738894E-02  -0.157512E-01  -0.202300E-01  -0.198792E-01  -0.146819E-01
  -0.557221E-02   0.577934E-02   0.173740E-01   0.273828E-01   0.345991E-01
   0.387154E-01   0.403393E-01   0.407381E-01   0.413811E-01   0.434133E-01
   0.472202E-01   0.522220E-01   0.569714E-01   0.595378E-01   0.580764E-01
   0.514168E-01   0.394963E-01   0.235008E-01   0.566146E-02  -0.112478E-01
  -0.245747E-01  -0.324314E-01  -0.341323E-01  -0.303053E-01  -0.226467E-01
  -0.133950E-01  -0.468021E-02   0.206120E-02   0.643562E-02   0.910968E-02
   0.114986E-01   0.152272E-01   0.215306E-01   0.307798E-01   0.422728E-01
   0.543566E-01   0.648389E-01   0.715700E-01   0.730209E-01   0.686944E-01
   0.592547E-01   0.463491E-01   0.321840E-01   0.189848E-01   0.849619E-02
   0.165772E-02  -0.147392E-02  -0.155921E-02   0.354868E-03   0.321064E-02
   0.623876E-02   0.909523E-02   0.118135E-01   0.146139E-01   0.176589E-01
   0.208582E-01   0.238013E-01   0.206674E-01   0.230209E-01   0.253475E-01
   0.271974E-01   0.280160E-01   0.273947E-01   0.252947E-01   0.221524E-01
   0.188181E-01   0.163370E-01   0.156419E-01   0.172563E-01   0.211102E-01
   0.265336E-01   0.324359E-01   0.376179E-01   0.411178E-01   0.424800E-01
   0.418610E-01   0.399355E-01   0.376354E-01   0.358051E-01   0.348882E-01
   0.347504E-01   0.347002E-01   0.337075E-01   0.307541E-01   0.252092E-01
   0.171083E-01   0.724709E-02  -0.294847E-02  -0.117440E-01  -0.175225E-01
  -0.191957E-01  -0.164870E-01  -0.100093E-01  -0.112219E-02   0.838888E-02
   0.167201E-01   0.224363E-01   0.247444E-01   0.235961E-01   0.196174E-01
   0.139030E-01   0.774533E-02   0.237037E-02  -0.126397E-02  -0.258113E-02
  -0.141503E-02   0.202058E-02   0.719272E-02   0.133201E-01   0.194500E-01
   0.245519E-01   0.276406E-01   0.279332E-01   0.250213E-01   0.190225E-01
   0.106559E-01   0.119888E-02  -0.769816E-02  -0.143201E-01  -0.172560E-01
  -0.157380E-01  -0.985132E-02  -0.544433E-03   0.105830E-01   0.216709E-01
   0.310687E-01   0.377530E-01   0.415685E-01   0.432132E-01   0.439633E-01
   0.452097E-01   0.479450E-01   0.523561E-01   0.576600E-01   0.622448E-01
   0.640953E-01   0.613858E-01   0.530719E-01   0.393019E-01   0.215145E-01
   0.217976E-02  -0.157581E-01  -0.295856E-01  -0.374755E-01  -0.389061E-01
  -0.347243E-01  -0.268326E-01  -0.175957E-01  -0.913743E-02  -0.273914E-02
   0.148650E-02   0.454970E-02   0.818325E-02   0.142099E-01   0.238695E-01
   0.373102E-01   0.533985E-01   0.699098E-01   0.840476E-01   0.931455E-01
   0.953529E-01   0.901128E-01   0.783044E-01   0.620187E-01   0.440414E-01
   0.271945E-01   0.137199E-01   0.486673E-02   0.771445E-03   0.634931E-03
   0.311053E-02   0.676733E-02   0.104834E-01   0.136618E-01   0.162294E-01
   0.184534E-01   0.206674E-01   0.230209E-01   0.253475E-01   0.254623E-01
   0.265291E-01   0.276758E-01   0.287145E-01   0.292622E-01   0.289611E-01
   0.276975E-01   0.257284E-01   0.236570E-01   0.222607E-01   0.222293E-01
   0.239061E-01   0.271301E-01   0.312416E-01   0.352606E-01   0.381841E-01
   0.393083E-01   0.384653E-01   0.360911E-01   0.330939E-01   0.305579E-01
   0.293737E-01   0.299126E-01   0.318552E-01   0.342347E-01   0.356943E-01
   0.348859E-01   0.308938E-01   0.235569E-01   0.135888E-01   0.245560E-02
  -0.795810E-02  -0.158046E-01  -0.197234E-01  -0.191658E-01  -0.145090E-01
  -0.693761E-02   0.186421E-02   0.101212E-01   0.163632E-01   0.197121E-01
   0.199990E-01   0.177057E-01   0.137688E-01   0.931632E-02   0.541253E-02
   0.286686E-02   0.213485E-02   0.330507E-02   0.614480E-02   0.101714E-01
   0.147257E-01   0.190402E-01   0.223137E-01   0.238056E-01   0.229586E-01
   0.195388E-01   0.137585E-01   0.633610E-02  -0.154924E-02  -0.843074E-02
  -0.128358E-01  -0.136197E-01  -0.102648E-01  -0.305343E-02   0.695129E-02
   0.181334E-01   0.287143E-01   0.372052E-01   0.427931E-01   0.455409E-01
   0.463302E-01   0.465501E-01   0.476131E-01   0.504402E-01   0.550740E-01
   0.605494E-01   0.650827E-01   0.665408E-01   0.630668E-01   0.536829E-01
   0.386873E-01   0.197151E-01  -0.571401E-03  -0.190923E-01  -0.330929E-01
  -0.408130E-01  -0.418885E-01  -0.373686E-01  -0.293410E-01  -0.202725E-01
  -0.122608E-01  -0.641623E-02  -0.256181E-02   0.659817E-03   0.529967E-02
   0.133797E-01   0.261488E-01   0.435417E-01   0.640065E-01   0.847617E-01
   0.102420E+00   0.113804E+00   0.116744E+00   0.110613E+00   0.964974E-01
   0.769203E-01   0.552424E-01   0.348854E-01   0.185997E-01   0.795831E-02
   0.318951E-02   0.335613E-02   0.679559E-02   0.116681E-01   0.164473E-01
   0.202241E-01   0.227642E-01   0.243450E-01   0.254623E-01   0.265291E-01
   0.276758E-01   0.320402E-01   0.314563E-01   0.309192E-01   0.305567E-01
   0.302217E-01   0.296676E-01   0.287515E-01   0.275727E-01   0.264841E-01
   0.259724E-01   0.264504E-01   0.280499E-01   0.304991E-01   0.331462E-01
   0.351361E-01   0.356873E-01   0.343794E-01   0.313482E-01   0.273093E-01
   0.233870E-01   0.207891E-01   0.204204E-01   0.225578E-01   0.266925E-01
   0.316018E-01   0.356417E-01   0.371841E-01   0.350769E-01   0.289925E-01
   0.195641E-01   0.826550E-02  -0.293309E-02  -0.120397E-01  -0.175155E-01
  -0.186241E-01  -0.155675E-01  -0.938313E-02  -0.164482E-02   0.594231E-02
   0.119393E-01   0.154629E-01   0.163067E-01   0.148849E-01   0.120393E-01
   0.878062E-02   0.603892E-02   0.448339E-02   0.443715E-02   0.588108E-02
   0.851697E-02   0.118537E-01   0.152896E-01   0.181812E-01   0.199073E-01
   0.199439E-01   0.179585E-01   0.139168E-01   0.817410E-02   0.150907E-02
  -0.493765E-02  -0.983670E-02  -0.119367E-01  -0.103683E-01  -0.490224E-02
   0.392225E-02   0.148581E-01   0.262085E-01   0.362291E-01   0.435733E-01
   0.476489E-01   0.487760E-01   0.480802E-01   0.471351E-01   0.474473E-01
   0.499292E-01   0.545248E-01   0.601134E-01   0.647432E-01   0.661473E-01
   0.624051E-01   0.525600E-01   0.370082E-01   0.175279E-01  -0.307623E-02
  -0.216290E-01  -0.353627E-01  -0.425976E-01  -0.431277E-01  -0.381950E-01
  -0.300568E-01  -0.212685E-01  -0.138926E-01  -0.886882E-02  -0.573709E-02
  -0.280281E-02   0.229738E-02   0.117901E-01   0.269558E-01   0.475566E-01
   0.716789E-01   0.960492E-01   0.116749E+00   0.130141E+00   0.133754E+00
   0.126895E+00   0.110821E+00   0.884462E-01   0.636498E-01   0.404035E-01
   0.219278E-01   0.100980E-01   0.522529E-02   0.623386E-02   0.111432E-01
   0.176942E-01   0.239335E-01   0.286061E-01   0.312793E-01   0.322096E-01
   0.320401E-01   0.314563E-01   0.309192E-01   0.401445E-01   0.376822E-01
   0.350926E-01   0.328474E-01   0.310793E-01   0.297040E-01   0.285981E-01
   0.277400E-01   0.272540E-01   0.273407E-01   0.281308E-01   0.295335E-01
   0.311577E-01   0.323566E-01   0.324014E-01   0.307343E-01   0.272152E-01
   0.222679E-01   0.168581E-01   0.122852E-01   0.983471E-02   0.103881E-01
   0.141088E-01   0.203086E-01   0.275498E-01   0.339689E-01   0.377408E-01
   0.375571E-01   0.329841E-01   0.246001E-01   0.138687E-01   0.278588E-02
  -0.660554E-02  -0.126994E-01  -0.146818E-01  -0.126708E-01  -0.761627E-02
  -0.100220E-02   0.555482E-02   0.106982E-01   0.136143E-01   0.141450E-01
   0.127242E-01   0.101784E-01   0.746566E-02   0.542806E-02   0.461939E-02
   0.523280E-02   0.712172E-02   0.988227E-02   0.129583E-01   0.157390E-01
   0.176360E-01   0.181476E-01   0.169213E-01   0.138275E-01   0.903616E-02
   0.307366E-02  -0.317549E-02  -0.855508E-02  -0.118219E-01  -0.119071E-01
  -0.819643E-02  -0.750095E-03   0.961621E-02   0.214396E-01   0.329059E-01
   0.422733E-01   0.483152E-01   0.506535E-01   0.498739E-01   0.473679E-01
   0.449261E-01   0.441864E-01   0.460912E-01   0.505204E-01   0.562246E-01
   0.611007E-01   0.627509E-01   0.591795E-01   0.494263E-01   0.339482E-01
   0.146216E-01  -0.565284E-02  -0.236469E-01  -0.366123E-01  -0.429693E-01
  -0.426760E-01  -0.371643E-01  -0.288550E-01  -0.203897E-01  -0.138024E-01
  -0.987990E-02  -0.790508E-02  -0.587170E-02  -0.111849E-02   0.879401E-02
   0.252167E-01   0.478113E-01   0.744015E-01   0.101335E+00   0.124272E+00
   0.139200E+00   0.143396E+00   0.136095E+00   0.118685E+00   0.943803E-01
   0.674773E-01   0.423931E-01   0.227314E-01   0.106114E-01   0.640172E-02
   0.888903E-02   0.157927E-01   0.244551E-01   0.325088E-01   0.383519E-01
   0.413378E-01   0.416789E-01   0.401445E-01   0.376822E-01   0.350925E-01
   0.492705E-01   0.448774E-01   0.400588E-01   0.356272E-01   0.320117E-01
   0.293254E-01   0.275084E-01   0.264660E-01   0.261357E-01   0.264651E-01
   0.273244E-01   0.284133E-01   0.292267E-01   0.291226E-01   0.274918E-01
   0.239839E-01   0.187103E-01   0.123410E-01   0.603592E-02   0.120686E-02
  -0.842542E-03   0.701042E-03   0.587026E-02   0.138158E-01   0.229409E-01
   0.312497E-01   0.368249E-01   0.383059E-01   0.352369E-01   0.281872E-01
   0.186101E-01   0.847796E-02  -0.204732E-03  -0.587892E-02  -0.777393E-02
  -0.603207E-02  -0.159540E-02   0.409909E-02   0.952060E-02   0.134282E-01
   0.151387E-01   0.146205E-01   0.124115E-01   0.940423E-02   0.657456E-02
   0.473178E-02   0.435010E-02   0.550750E-02   0.792308E-02   0.110596E-01
   0.142501E-01   0.168151E-01   0.181553E-01   0.178229E-01   0.155816E-01
   0.114654E-01   0.583056E-02  -0.620075E-03  -0.687007E-02  -0.117058E-01
  -0.139200E-01  -0.125750E-01  -0.726696E-02   0.168817E-02   0.132182E-01
   0.256502E-01   0.370466E-01   0.456521E-01   0.503389E-01   0.509199E-01
   0.482249E-01   0.438951E-01   0.399302E-01   0.381010E-01   0.393919E-01
   0.436402E-01   0.494944E-01   0.547270E-01   0.568316E-01   0.537483E-01
   0.445091E-01   0.296123E-01   0.110003E-01  -0.836972E-02  -0.252559E-01
  -0.369613E-01  -0.420272E-01  -0.405849E-01  -0.342578E-01  -0.256310E-01
  -0.174407E-01  -0.117147E-01  -0.912345E-02  -0.873860E-02  -0.828616E-02
  -0.483341E-02   0.427812E-02   0.205194E-01   0.435475E-01   0.710573E-01
   0.991719E-01   0.123282E+00   0.139117E+00   0.143771E+00   0.136410E+00
   0.118487E+00   0.934007E-01   0.657171E-01   0.401470E-01   0.205485E-01
   0.919703E-02   0.648055E-02   0.110563E-01   0.203847E-01   0.314655E-01
   0.415687E-01   0.487788E-01   0.522443E-01   0.521193E-01   0.492705E-01
   0.448774E-01   0.400587E-01   0.587079E-01   0.525219E-01   0.455214E-01
   0.388226E-01   0.331377E-01   0.287893E-01   0.258174E-01   0.241046E-01
   0.234594E-01   0.236316E-01   0.242784E-01   0.249248E-01   0.249727E-01
   0.237894E-01   0.208740E-01   0.160548E-01   0.964847E-02   0.250773E-02
  -0.408678E-02  -0.868867E-02  -0.100458E-01  -0.746218E-02  -0.105299E-02
   0.819335E-02   0.185828E-01   0.280826E-01   0.347977E-01   0.374306E-01
   0.355997E-01   0.299264E-01   0.218677E-01   0.133382E-01   0.622811E-02
   0.194457E-02   0.109940E-02   0.341756E-02   0.787865E-02   0.130389E-01
   0.174356E-01   0.199593E-01   0.201002E-01   0.180148E-01   0.144149E-01
   0.103294E-01   0.681656E-02   0.470618E-02   0.443241E-02   0.598143E-02
   0.894400E-02   0.126377E-01   0.162555E-01   0.190051E-01   0.202210E-01
   0.194482E-01   0.165066E-01   0.115424E-01   0.506130E-02  -0.207486E-02
  -0.871361E-02  -0.135588E-01  -0.153958E-01  -0.133626E-01  -0.720364E-02
   0.257014E-02   0.146829E-01   0.272905E-01   0.383525E-01   0.461005E-01
   0.494864E-01   0.484780E-01   0.441035E-01   0.382052E-01   0.329485E-01
   0.302079E-01   0.309986E-01   0.351237E-01   0.411552E-01   0.467771E-01
   0.494120E-01   0.469652E-01   0.384764E-01   0.244825E-01   0.697263E-02
  -0.110695E-01  -0.264206E-01  -0.364626E-01  -0.398746E-01  -0.369683E-01
  -0.295588E-01  -0.203995E-01  -0.123365E-01  -0.742548E-02  -0.627342E-02
  -0.780616E-02  -0.954500E-02  -0.832795E-02  -0.128004E-02   0.132404E-01
   0.349926E-01   0.616975E-01   0.894352E-01   0.113504E+00   0.129522E+00
   0.134482E+00   0.127486E+00   0.109976E+00   0.853966E-01   0.584034E-01
   0.338165E-01   0.155902E-01   0.604992E-02   0.556012E-02   0.126679E-01
   0.246406E-01   0.382254E-01   0.504190E-01   0.590591E-01   0.631207E-01
   0.626941E-01   0.587079E-01   0.525218E-01   0.455213E-01   0.676197E-01
   0.599590E-01   0.510496E-01   0.422420E-01   0.344876E-01   0.283076E-01
   0.238636E-01   0.210653E-01   0.196575E-01   0.192642E-01   0.193958E-01
   0.194558E-01   0.187864E-01   0.167759E-01   0.130193E-01   0.748757E-02
   0.645511E-03  -0.654475E-02  -0.127656E-01  -0.166197E-01  -0.169787E-01
  -0.133135E-01  -0.590376E-02   0.414493E-02   0.151017E-01   0.249885E-01
   0.320431E-01   0.351434E-01   0.340781E-01   0.295861E-01   0.231521E-01
   0.166146E-01   0.116921E-01   0.955549E-02   0.105614E-01   0.142084E-01
   0.193204E-01   0.243943E-01   0.280106E-01   0.291941E-01   0.276330E-01
   0.237108E-01   0.183612E-01   0.127993E-01   0.821340E-02   0.549648E-02
   0.507823E-02   0.688004E-02   0.103810E-01   0.147580E-01   0.190547E-01
   0.223419E-01   0.238496E-01   0.230663E-01   0.198115E-01   0.142863E-01
   0.709525E-02  -0.777890E-03  -0.806198E-02  -0.133722E-01  -0.154562E-01
  -0.134750E-01  -0.725269E-02   0.258173E-02   0.146235E-01   0.269202E-01
   0.373693E-01   0.442033E-01   0.464376E-01   0.441525E-01   0.385117E-01
   0.314875E-01   0.253441E-01   0.220074E-01   0.224953E-01   0.265760E-01
   0.327693E-01   0.387119E-01   0.418029E-01   0.399559E-01   0.322462E-01
   0.192588E-01   0.302117E-02  -0.134765E-01  -0.270533E-01  -0.351883E-01
  -0.367069E-01  -0.320986E-01  -0.233643E-01  -0.134249E-01  -0.525208E-02
  -0.968880E-03  -0.118317E-02  -0.475583E-02  -0.908498E-02  -0.108400E-01
  -0.694769E-02   0.444422E-02   0.233004E-01   0.475252E-01   0.733449E-01
   0.961563E-01   0.111621E+00   0.116723E+00   0.110507E+00   0.943258E-01
   0.715206E-01   0.466434E-01   0.244234E-01   0.874057E-02   0.185824E-02
   0.407863E-02   0.138718E-01   0.284019E-01   0.442834E-01   0.583601E-01
   0.683173E-01   0.730077E-01   0.724589E-01   0.676197E-01   0.599590E-01
   0.510495E-01   0.751463E-01   0.664792E-01   0.561342E-01   0.456012E-01
   0.360004E-01   0.280183E-01   0.219453E-01   0.177596E-01   0.152109E-01
   0.138762E-01   0.131970E-01   0.125194E-01   0.111692E-01   0.857189E-02
   0.440659E-02  -0.125049E-02  -0.784628E-02  -0.143847E-01  -0.195939E-01
  -0.222052E-01  -0.212814E-01  -0.165041E-01  -0.833170E-02   0.203321E-02
   0.128754E-01   0.223505E-01   0.289228E-01   0.317414E-01   0.308485E-01
   0.271588E-01   0.222125E-01   0.177653E-01   0.153278E-01   0.157782E-01
   0.191501E-01   0.246495E-01   0.308881E-01   0.362630E-01   0.393761E-01
   0.393808E-01   0.361706E-01   0.303732E-01   0.231650E-01   0.159711E-01
   0.101343E-01   0.663571E-02   0.592637E-02   0.788844E-02   0.119131E-01
   0.170556E-01   0.222206E-01   0.263401E-01   0.285226E-01   0.281671E-01
   0.250461E-01   0.193598E-01   0.117537E-01   0.328272E-02  -0.469887E-02
  -0.107303E-01  -0.135072E-01  -0.121718E-01  -0.656261E-02   0.265359E-02
   0.140271E-01   0.255713E-01   0.351755E-01   0.410953E-01   0.423983E-01
   0.392326E-01   0.328290E-01   0.252087E-01   0.186556E-01   0.150849E-01
   0.154811E-01   0.195719E-01   0.258475E-01   0.319406E-01   0.352778E-01
   0.338280E-01   0.267357E-01   0.146485E-01  -0.369730E-03  -0.153357E-01
  -0.271251E-01  -0.333215E-01  -0.328911E-01  -0.264852E-01  -0.162704E-01
  -0.532251E-02   0.325342E-02   0.723020E-02   0.593153E-02   0.471154E-03
  -0.652220E-02  -0.116288E-01  -0.116167E-01  -0.440447E-02   0.102611E-01
   0.306084E-01   0.531879E-01   0.736772E-01   0.879349E-01   0.930258E-01
   0.879516E-01   0.739012E-01   0.539664E-01   0.324076E-01   0.136680E-01
   0.138935E-02  -0.233136E-02   0.271840E-02   0.149803E-01   0.316241E-01
   0.492728E-01   0.647594E-01   0.757301E-01   0.809791E-01   0.804774E-01
   0.751463E-01   0.664791E-01   0.561341E-01   0.805221E-01   0.714202E-01
   0.602648E-01   0.485726E-01   0.375441E-01   0.279801E-01   0.202917E-01
   0.145589E-01   0.105982E-01   0.801903E-02   0.627395E-02   0.472017E-02
   0.271274E-02  -0.266785E-03  -0.446531E-02  -0.973752E-02  -0.154984E-01
  -0.207867E-01  -0.244488E-01  -0.254121E-01  -0.229836E-01  -0.170885E-01
  -0.837154E-02   0.188547E-02   0.120246E-01   0.203940E-01   0.257533E-01
   0.275907E-01   0.262610E-01   0.228973E-01   0.191170E-01   0.165944E-01
   0.166165E-01   0.197402E-01   0.256431E-01   0.332062E-01   0.408018E-01
   0.467076E-01   0.495339E-01   0.485549E-01   0.438648E-01   0.363306E-01
   0.273671E-01   0.186056E-01   0.115422E-01   0.725073E-02   0.621540E-02
   0.829934E-02   0.128328E-01   0.187789E-01   0.249308E-01   0.301005E-01
   0.332791E-01   0.337627E-01   0.312443E-01   0.258757E-01   0.182863E-01
   0.954438E-02   0.103972E-02  -0.571963E-02  -0.937991E-02  -0.903846E-02
  -0.449527E-02   0.361686E-02   0.138832E-01   0.243574E-01   0.329756E-01
   0.380440E-01   0.386743E-01   0.350426E-01   0.283813E-01   0.206821E-01
   0.141725E-01   0.106961E-01   0.111686E-01   0.152720E-01   0.214886E-01
   0.274876E-01   0.307707E-01   0.294052E-01   0.226335E-01   0.111786E-01
  -0.286241E-02  -0.165222E-01  -0.267401E-01  -0.311992E-01  -0.289863E-01
  -0.208804E-01  -0.917487E-02   0.293020E-02   0.122044E-01   0.162913E-01
   0.143847E-01   0.748156E-02  -0.186708E-02  -0.102483E-01  -0.143341E-01
  -0.118251E-01  -0.212911E-02   0.134135E-01   0.318231E-01   0.492153E-01
   0.617812E-01   0.667521E-01   0.630983E-01   0.517847E-01   0.355275E-01
   0.181301E-01   0.357956E-02  -0.486189E-02  -0.534704E-02   0.223645E-02
   0.163644E-01   0.343320E-01   0.529224E-01   0.691082E-01   0.806174E-01
   0.862545E-01   0.859416E-01   0.805221E-01   0.714201E-01   0.602647E-01
   0.831854E-01   0.742686E-01   0.630137E-01   0.508469E-01   0.389517E-01
   0.281819E-01   0.190504E-01   0.117602E-01   0.624787E-02   0.222637E-02
  -0.766178E-03  -0.329777E-02  -0.594075E-02  -0.914062E-02  -0.130797E-01
  -0.175762E-01  -0.220615E-01  -0.256658E-01  -0.274089E-01  -0.264615E-01
  -0.224079E-01  -0.154330E-01  -0.636584E-02   0.345015E-02   0.124441E-01
   0.191937E-01   0.227918E-01   0.231009E-01   0.208153E-01   0.173058E-01
   0.142766E-01   0.133243E-01   0.155114E-01   0.210724E-01   0.293292E-01
   0.388406E-01   0.477442E-01   0.542025E-01   0.568351E-01   0.550319E-01
   0.490747E-01   0.400486E-01   0.295806E-01   0.194796E-01   0.113708E-01
   0.640513E-02   0.509743E-02   0.730404E-02   0.123202E-01   0.190530E-01
   0.262231E-01   0.325573E-01   0.369527E-01   0.386075E-01   0.371207E-01
   0.325603E-01   0.254906E-01   0.169372E-01   0.827289E-02   0.101393E-02
  -0.345379E-02  -0.417394E-02  -0.873782E-03   0.590253E-02   0.148400E-01
   0.240958E-01   0.317022E-01   0.360403E-01   0.362626E-01   0.325411E-01
   0.260557E-01   0.187044E-01   0.125951E-01   0.945134E-02   0.100942E-01
   0.141585E-01   0.201395E-01   0.257770E-01   0.286859E-01   0.270619E-01
   0.202630E-01   0.908919E-02  -0.433740E-02  -0.170762E-01  -0.261324E-01
  -0.292739E-01  -0.256729E-01  -0.161836E-01  -0.316627E-02   0.101071E-01
   0.203102E-01   0.249513E-01   0.230478E-01   0.153980E-01   0.437022E-02
  -0.673492E-02  -0.145780E-01  -0.166847E-01  -0.121149E-01  -0.171687E-02
   0.120996E-01   0.260047E-01   0.366276E-01   0.414361E-01   0.393852E-01
   0.311718E-01   0.190414E-01   0.621405E-02  -0.390953E-02  -0.855063E-02
  -0.616604E-02   0.326536E-02   0.183256E-01   0.365567E-01   0.550495E-01
   0.710612E-01   0.825172E-01   0.882977E-01   0.882820E-01   0.831854E-01
   0.742685E-01   0.630136E-01   0.828652E-01   0.747431E-01   0.641107E-01
   0.521927E-01   0.400624E-01   0.285632E-01   0.182841E-01   0.956236E-02
   0.249494E-02  -0.304359E-02  -0.736798E-02  -0.109187E-01  -0.141610E-01
  -0.174557E-01  -0.209311E-01  -0.243971E-01  -0.273406E-01  -0.290234E-01
  -0.286735E-01  -0.257280E-01  -0.200577E-01  -0.121026E-01  -0.286212E-02
   0.627903E-02   0.138568E-01   0.186934E-01   0.202233E-01   0.186828E-01
   0.151004E-01   0.110754E-01   0.839331E-02   0.857217E-02   0.124599E-01
   0.199882E-01   0.301522E-01   0.412222E-01   0.511349E-01   0.579645E-01
   0.603555E-01   0.578131E-01   0.507894E-01   0.405561E-01   0.289098E-01
   0.177909E-01   0.891122E-02   0.346741E-02   0.198951E-02   0.433081E-02
   0.977365E-02   0.172057E-01   0.253199E-01   0.328027E-01   0.384936E-01
   0.415145E-01   0.413719E-01   0.380323E-01   0.319586E-01   0.240875E-01
   0.157257E-01   0.835574E-02   0.336849E-02   0.176689E-02   0.391041E-02
   0.937543E-02   0.169894E-01   0.250565E-01   0.317405E-01   0.355164E-01
   0.355756E-01   0.320638E-01   0.260715E-01   0.193585E-01   0.138732E-01
   0.111895E-01   0.120216E-01   0.159630E-01   0.215412E-01   0.265923E-01
   0.288670E-01   0.267029E-01   0.195726E-01   0.833962E-02  -0.486784E-02
  -0.171515E-01  -0.255834E-01  -0.279949E-01  -0.235972E-01  -0.132518E-01
   0.692694E-03   0.149662E-01   0.261992E-01   0.317826E-01   0.305334E-01
   0.229867E-01   0.112341E-01  -0.164330E-02  -0.123937E-01  -0.184406E-01
  -0.185296E-01  -0.130079E-01  -0.367024E-02   0.677437E-02   0.154612E-01
   0.201441E-01   0.197796E-01   0.147742E-01   0.684613E-02  -0.144584E-02
  -0.736587E-02  -0.867753E-02  -0.416219E-02   0.613729E-02   0.209839E-01
   0.382784E-01   0.555486E-01   0.704616E-01   0.812377E-01   0.868875E-01
   0.872502E-01   0.828652E-01   0.747430E-01   0.641106E-01   0.796294E-01
   0.728454E-01   0.634925E-01   0.525024E-01   0.407580E-01   0.290366E-01
   0.179766E-01   0.805204E-02  -0.452549E-03  -0.746012E-02  -0.130941E-01
  -0.176306E-01  -0.214061E-01  -0.246930E-01  -0.275791E-01  -0.298910E-01
  -0.311992E-01  -0.309212E-01  -0.285069E-01  -0.236582E-01  -0.165170E-01
  -0.775373E-02   0.149081E-02   0.981419E-02   0.158721E-01   0.187290E-01
   0.181424E-01   0.146918E-01   0.970285E-02   0.496912E-02   0.233291E-02
   0.322760E-02   0.829999E-02   0.172130E-01   0.286838E-01   0.407510E-01
   0.512057E-01   0.580789E-01   0.600665E-01   0.567939E-01   0.488657E-01
   0.377024E-01   0.252191E-01   0.134322E-01   0.408710E-02  -0.161508E-02
  -0.315315E-02  -0.680878E-03   0.508713E-02   0.130518E-01   0.219220E-01
   0.303908E-01   0.372836E-01   0.416782E-01   0.430054E-01   0.411287E-01
   0.363922E-01   0.296128E-01   0.219936E-01   0.149465E-01   0.983698E-02
   0.769632E-02   0.896622E-02   0.133518E-01   0.198401E-01   0.269026E-01
   0.328514E-01   0.362645E-01   0.363702E-01   0.332759E-01   0.279639E-01
   0.220359E-01   0.172646E-01   0.150680E-01   0.160575E-01   0.197981E-01
   0.248668E-01   0.292115E-01   0.307248E-01   0.278793E-01   0.202417E-01
   0.870916E-02  -0.461595E-02  -0.169002E-01  -0.252857E-01  -0.276442E-01
  -0.231731E-01  -0.126646E-01   0.163538E-02   0.165487E-01   0.287359E-01
   0.355127E-01   0.354980E-01   0.289244E-01   0.175323E-01   0.408578E-02
  -0.835480E-02  -0.172046E-01  -0.209658E-01  -0.195253E-01  -0.140729E-01
  -0.668369E-02   0.309927E-03   0.497416E-02   0.628315E-02   0.435390E-02
   0.361759E-03  -0.382038E-02  -0.614538E-02  -0.492984E-02   0.732549E-03
   0.107761E-01   0.242139E-01   0.393960E-01   0.543863E-01   0.673536E-01
   0.768838E-01   0.821544E-01   0.829620E-01   0.796294E-01   0.728454E-01
   0.634924E-01   0.738861E-01   0.688691E-01   0.613199E-01   0.518140E-01
   0.409877E-01   0.295101E-01   0.180466E-01   0.720530E-02  -0.252871E-02
  -0.108529E-01  -0.176747E-01  -0.230879E-01  -0.272927E-01  -0.304796E-01
  -0.327124E-01  -0.338560E-01  -0.335844E-01  -0.314802E-01  -0.272087E-01
  -0.207144E-01  -0.123738E-01  -0.304375E-02   0.603442E-02   0.134697E-01
   0.180463E-01   0.190560E-01   0.165414E-01   0.113709E-01   0.510621E-02
  -0.320209E-03  -0.304808E-02  -0.174299E-02   0.405494E-02   0.137802E-01
   0.259324E-01   0.383880E-01   0.488601E-01   0.553904E-01   0.567597E-01
   0.527214E-01   0.440148E-01   0.321710E-01   0.191711E-01   0.704906E-02
  -0.247029E-02  -0.822566E-02  -0.973280E-02  -0.716218E-02  -0.121654E-02
   0.704299E-02   0.163774E-01   0.255292E-01   0.333516E-01   0.389159E-01
   0.416045E-01   0.411931E-01   0.379081E-01   0.324365E-01   0.258579E-01
   0.194883E-01   0.146420E-01   0.123549E-01   0.131327E-01   0.167967E-01
   0.224862E-01   0.288362E-01   0.343044E-01   0.375690E-01   0.378914E-01
   0.353370E-01   0.307777E-01   0.256595E-01   0.215878E-01   0.198388E-01
   0.209400E-01   0.244473E-01   0.290021E-01   0.326682E-01   0.334709E-01
   0.299927E-01   0.218560E-01   0.994717E-02  -0.370000E-02  -0.163467E-01
  -0.252126E-01  -0.281887E-01  -0.244082E-01  -0.145166E-01  -0.563905E-03
   0.144611E-01   0.273352E-01   0.353609E-01   0.369872E-01   0.321336E-01
   0.221422E-01   0.938298E-02  -0.337141E-02  -0.136304E-01  -0.197493E-01
  -0.212352E-01  -0.187328E-01  -0.137184E-01  -0.800630E-02  -0.321482E-02
  -0.337351E-03   0.474736E-03  -0.121522E-03  -0.912892E-03  -0.512182E-03
   0.224423E-02   0.799031E-02   0.166853E-01   0.276478E-01   0.397360E-01
   0.516081E-01   0.619853E-01   0.698543E-01   0.745752E-01   0.758940E-01
   0.738860E-01   0.688690E-01   0.613198E-01   0.663375E-01   0.633641E-01
   0.579576E-01   0.503085E-01   0.407790E-01   0.299078E-01   0.183721E-01
   0.690776E-02  -0.379854E-02  -0.132137E-01  -0.210247E-01  -0.271424E-01
  -0.316384E-01  -0.346361E-01  -0.361954E-01  -0.362389E-01  -0.345549E-01
  -0.308891E-01  -0.251017E-01  -0.173406E-01  -0.816525E-02   0.143781E-02
   0.101771E-01   0.167059E-01   0.199440E-01   0.193877E-01   0.153152E-01
   0.881504E-02   0.160985E-02  -0.429763E-02  -0.707743E-02  -0.551363E-02
   0.679318E-03   0.107495E-01   0.230417E-01   0.353434E-01   0.453587E-01
   0.511956E-01   0.517526E-01   0.469184E-01   0.375503E-01   0.252531E-01
   0.120254E-01  -0.134134E-03  -0.957089E-02  -0.152036E-01  -0.166124E-01
  -0.139972E-01  -0.804734E-02   0.228060E-03   0.966666E-02   0.190915E-01
   0.274198E-01   0.337517E-01   0.374549E-01   0.382449E-01   0.362511E-01
   0.320408E-01   0.265718E-01   0.210559E-01   0.167401E-01   0.146428E-01
   0.153074E-01   0.186438E-01   0.239160E-01   0.298979E-01   0.351722E-01
   0.385025E-01   0.391764E-01   0.372187E-01   0.334024E-01   0.290376E-01
   0.255894E-01   0.242232E-01   0.254119E-01   0.287259E-01   0.328818E-01
   0.360550E-01   0.363810E-01   0.325139E-01   0.240827E-01   0.119086E-01
  -0.209134E-02  -0.153073E-01  -0.250491E-01  -0.292122E-01  -0.268228E-01
  -0.183132E-01  -0.545302E-02   0.905021E-02   0.221774E-01   0.312912E-01
   0.347195E-01   0.320871E-01   0.243219E-01   0.133517E-01   0.158529E-02
  -0.867748E-02  -0.157520E-01  -0.188719E-01  -0.182315E-01  -0.147831E-01
  -0.987073E-02  -0.481463E-02  -0.563362E-03   0.250184E-02   0.457787E-02
   0.628801E-02   0.843232E-02   0.117233E-01   0.165813E-01   0.230370E-01
   0.307473E-01   0.390998E-01   0.473583E-01   0.548003E-01   0.608118E-01
   0.649284E-01   0.668335E-01   0.663375E-01   0.633641E-01   0.579576E-01
   0.578939E-01   0.570649E-01   0.539236E-01   0.482830E-01   0.402354E-01
   0.301872E-01   0.188217E-01   0.699392E-02  -0.441816E-02  -0.146623E-01
  -0.232180E-01  -0.298292E-01  -0.344583E-01  -0.371831E-01  -0.380806E-01
  -0.371469E-01  -0.342897E-01  -0.294059E-01  -0.225203E-01  -0.139368E-01
  -0.433761E-02   0.522354E-02   0.134587E-01   0.190987E-01   0.212044E-01
   0.194506E-01   0.142967E-01   0.697785E-02  -0.702435E-03  -0.674244E-02
  -0.939282E-02  -0.757667E-02  -0.117095E-02   0.892643E-02   0.209659E-01
   0.327134E-01   0.419277E-01   0.468312E-01   0.464670E-01   0.408622E-01
   0.309746E-01   0.184498E-01   0.526210E-02  -0.666797E-02  -0.157953E-01
  -0.211504E-01  -0.224002E-01  -0.197880E-01  -0.139947E-01  -0.597458E-02
   0.319656E-02   0.124395E-01   0.207585E-01   0.273131E-01   0.314902E-01
   0.329818E-01   0.318556E-01   0.285898E-01   0.240422E-01   0.193309E-01
   0.156327E-01   0.139322E-01   0.147827E-01   0.181462E-01   0.233707E-01
   0.293285E-01   0.346932E-01   0.382894E-01   0.394203E-01   0.380748E-01
   0.349457E-01   0.312389E-01   0.283177E-01   0.272771E-01   0.285705E-01
   0.318059E-01   0.357827E-01   0.387761E-01   0.390028E-01   0.351443E-01
   0.267830E-01   0.146213E-01   0.411517E-03  -0.133995E-01  -0.242269E-01
  -0.299649E-01  -0.295049E-01  -0.230184E-01  -0.119310E-01   0.140384E-02
   0.142482E-01   0.240974E-01   0.292194E-01   0.289862E-01   0.239282E-01
   0.155168E-01   0.575101E-02  -0.333631E-02  -0.101207E-01  -0.136764E-01
  -0.138612E-01  -0.112035E-01  -0.664822E-02  -0.125092E-02   0.409438E-02
   0.882707E-02   0.127666E-01   0.160479E-01   0.189881E-01   0.219403E-01
   0.251788E-01   0.288418E-01   0.329301E-01   0.373405E-01   0.419063E-01
   0.464193E-01   0.506275E-01   0.542152E-01   0.567894E-01   0.578939E-01
   0.570649E-01   0.539236E-01   0.495606E-01   0.507928E-01   0.498154E-01
   0.461070E-01   0.395222E-01   0.303528E-01   0.192908E-01   0.729903E-02
  -0.457353E-02  -0.153814E-01  -0.244248E-01  -0.313093E-01  -0.359152E-01
  -0.382992E-01  -0.385749E-01  -0.368222E-01  -0.330663E-01  -0.273374E-01
  -0.197901E-01  -0.108337E-01  -0.121334E-02   0.801009E-02   0.156022E-01
   0.204011E-01   0.216104E-01   0.190558E-01   0.133240E-01   0.572577E-02
  -0.192940E-02  -0.770624E-02  -0.998024E-02  -0.782928E-02  -0.127892E-02
   0.866576E-02   0.202153E-01   0.311730E-01   0.394036E-01   0.432801E-01
   0.420062E-01   0.357438E-01   0.255315E-01   0.130259E-01   0.144443E-03
  -0.113020E-01  -0.199041E-01  -0.248245E-01  -0.258330E-01  -0.232279E-01
  -0.176922E-01  -0.101333E-01  -0.154491E-02   0.709279E-02   0.148814E-01
   0.210599E-01   0.250658E-01   0.266079E-01   0.257374E-01   0.228888E-01
   0.188584E-01   0.146971E-01   0.115216E-01   0.102750E-01   0.114950E-01
   0.151565E-01   0.206446E-01   0.268816E-01   0.325898E-01   0.366248E-01
   0.382920E-01   0.375499E-01   0.350339E-01   0.318811E-01   0.293963E-01
   0.286457E-01   0.300980E-01   0.334191E-01   0.374941E-01   0.406834E-01
   0.412534E-01   0.378718E-01   0.300276E-01   0.182592E-01   0.411583E-02
  -0.101469E-01  -0.220653E-01  -0.295352E-01  -0.313036E-01  -0.272598E-01
  -0.184535E-01  -0.684044E-02   0.517506E-02   0.152810E-01   0.217476E-01
   0.237522E-01   0.214717E-01   0.159433E-01   0.874612E-02   0.160174E-02
  -0.400396E-02  -0.708981E-02  -0.729290E-02  -0.482625E-02  -0.319781E-03
   0.539305E-02   0.114795E-01   0.172558E-01   0.222604E-01   0.262592E-01
   0.292076E-01   0.312005E-01   0.324311E-01   0.331652E-01   0.337228E-01
   0.344502E-01   0.356704E-01   0.376084E-01   0.403065E-01   0.435561E-01
   0.468765E-01   0.495607E-01   0.507928E-01   0.498154E-01   0.423165E-01
   0.453491E-01   0.462277E-01   0.441680E-01   0.388426E-01   0.304615E-01
   0.197321E-01   0.771050E-02  -0.441362E-02  -0.155398E-01  -0.248292E-01
  -0.317857E-01  -0.362382E-01  -0.382453E-01  -0.379708E-01  -0.355816E-01
  -0.312111E-01  -0.249998E-01  -0.171956E-01  -0.826614E-02   0.103332E-02
   0.968548E-02   0.165489E-01   0.205891E-01   0.211482E-01   0.181726E-01
   0.123256E-01   0.493056E-02  -0.226053E-02  -0.743104E-02  -0.911246E-02
  -0.654284E-02   0.123444E-03   0.981337E-02   0.207466E-01   0.308121E-01
   0.380185E-01   0.409109E-01   0.388567E-01   0.321405E-01   0.218584E-01
   0.965138E-02  -0.264528E-02  -0.133499E-01  -0.212021E-01  -0.255060E-01
  -0.261417E-01  -0.234724E-01  -0.181961E-01  -0.111895E-01  -0.338071E-02
   0.433686E-02   0.111591E-01   0.164146E-01   0.196168E-01   0.205306E-01
   0.192397E-01   0.161876E-01   0.121570E-01   0.816851E-02   0.529803E-02
   0.444624E-02   0.611468E-02   0.102542E-01   0.162397E-01   0.229947E-01
   0.292463E-01   0.338512E-01   0.361036E-01   0.359372E-01   0.339523E-01
   0.312523E-01   0.291231E-01   0.286403E-01   0.303158E-01   0.338884E-01
   0.383276E-01   0.420630E-01   0.433850E-01   0.409146E-01   0.340160E-01
   0.230350E-01   0.929575E-02  -0.515362E-02  -0.179827E-01  -0.270990E-01
  -0.311151E-01  -0.296466E-01  -0.233709E-01  -0.138412E-01  -0.310928E-02
   0.674165E-02   0.140370E-01   0.178231E-01   0.179889E-01   0.151906E-01
   0.106163E-01   0.566947E-02   0.165206E-02  -0.478983E-03  -0.241154E-03
   0.236421E-02   0.693789E-02   0.128220E-01   0.192487E-01   0.254673E-01
   0.308341E-01   0.348684E-01   0.372868E-01   0.380238E-01   0.372454E-01
   0.353446E-01   0.329074E-01   0.306362E-01   0.292298E-01   0.292351E-01
   0.309014E-01   0.340782E-01   0.381911E-01   0.423166E-01   0.453491E-01
   0.462277E-01   0.369999E-01   0.414150E-01   0.436714E-01   0.428147E-01
   0.384065E-01   0.306151E-01   0.201707E-01   0.820238E-02  -0.399937E-02
  -0.152281E-01  -0.245541E-01  -0.314210E-01  -0.356363E-01  -0.372779E-01
  -0.365644E-01  -0.337430E-01  -0.290372E-01  -0.226702E-01  -0.149476E-01
  -0.635432E-02   0.238530E-02   0.103331E-01   0.164639E-01   0.198769E-01
   0.200379E-01   0.169808E-01   0.113974E-01   0.457065E-02  -0.185392E-02
  -0.621278E-02  -0.720722E-02  -0.422618E-02   0.247655E-02   0.118023E-01
   0.220258E-01   0.311606E-01   0.373848E-01   0.394232E-01   0.367980E-01
   0.298948E-01   0.198406E-01   0.823529E-02  -0.318679E-02  -0.128831E-01
  -0.197452E-01  -0.232172E-01  -0.232899E-01  -0.203972E-01  -0.152658E-01
  -0.876222E-02  -0.177318E-02   0.487330E-02   0.104547E-01   0.143907E-01
   0.162889E-01   0.160042E-01   0.136993E-01   0.987771E-02   0.535768E-02
   0.116751E-02  -0.163568E-02  -0.219137E-02  -0.510595E-04   0.467968E-02
   0.113240E-01   0.187628E-01   0.256909E-01   0.309400E-01   0.337839E-01
   0.341377E-01   0.325881E-01   0.302344E-01   0.283758E-01   0.281258E-01
   0.300585E-01   0.339923E-01   0.389765E-01   0.434955E-01   0.458452E-01
   0.445837E-01   0.389374E-01   0.290546E-01   0.160332E-01   0.171408E-02
  -0.117106E-01  -0.221748E-01  -0.281831E-01  -0.291137E-01  -0.253131E-01
  -0.179671E-01  -0.879423E-02   0.356407E-03   0.789940E-02   0.128103E-01
   0.147669E-01   0.141225E-01   0.117369E-01   0.872781E-02   0.620604E-02
   0.505820E-02   0.581111E-02   0.858848E-02   0.131457E-01   0.189557E-01
   0.253162E-01   0.314590E-01   0.366487E-01   0.402721E-01   0.419177E-01
   0.414439E-01   0.390255E-01   0.351614E-01   0.306273E-01   0.263643E-01
   0.233117E-01   0.222106E-01   0.234218E-01   0.268036E-01   0.316926E-01
   0.369999E-01   0.414150E-01   0.436714E-01   0.342166E-01   0.394701E-01
   0.425067E-01   0.423050E-01   0.383927E-01   0.309369E-01   0.206946E-01
   0.883895E-02  -0.328749E-02  -0.144295E-01  -0.236206E-01  -0.302864E-01
  -0.342389E-01  -0.355843E-01  -0.345897E-01  -0.315636E-01  -0.267925E-01
  -0.205497E-01  -0.131632E-01  -0.510275E-02   0.296633E-02   0.102029E-01
   0.157026E-01   0.186867E-01   0.187178E-01   0.158776E-01   0.108404E-01
   0.480407E-02  -0.725940E-03  -0.425561E-02  -0.465098E-02  -0.142632E-02
   0.510623E-02   0.138704E-01   0.232408E-01   0.313892E-01   0.366786E-01
   0.380104E-01   0.350423E-01   0.282321E-01   0.187072E-01   0.800154E-02
  -0.226611E-02  -0.106959E-01  -0.163258E-01  -0.187318E-01  -0.180088E-01
  -0.146633E-01  -0.946189E-02  -0.328205E-02   0.300540E-02   0.861300E-02
   0.128826E-01   0.153209E-01   0.156407E-01   0.138137E-01   0.101186E-01
   0.516131E-02  -0.164757E-03  -0.479317E-02  -0.766946E-02  -0.797341E-02
  -0.532506E-02   0.863851E-04   0.749906E-02   0.157187E-01   0.233814E-01
   0.292786E-01   0.326609E-01   0.334354E-01   0.321937E-01   0.300548E-01
   0.283539E-01   0.282583E-01   0.304123E-01   0.347122E-01   0.402780E-01
   0.456386E-01   0.490873E-01   0.491185E-01   0.448312E-01   0.361939E-01
   0.241008E-01   0.102032E-01  -0.343973E-02  -0.148033E-01  -0.223224E-01
  -0.251978E-01  -0.235167E-01  -0.181697E-01  -0.105980E-01  -0.244396E-02
   0.480665E-02   0.101069E-01   0.130018E-01   0.136345E-01   0.126257E-01
   0.108726E-01   0.932544E-02   0.879041E-02   0.979477E-02   0.125245E-01
   0.168280E-01   0.222689E-01   0.282072E-01   0.338954E-01   0.385812E-01
   0.416121E-01   0.425390E-01   0.412067E-01   0.378152E-01   0.329301E-01
   0.274254E-01   0.223522E-01   0.187480E-01   0.174193E-01   0.187449E-01
   0.225525E-01   0.281055E-01   0.342167E-01   0.394702E-01   0.425068E-01
   0.342798E-01   0.397405E-01   0.428968E-01   0.427639E-01   0.389096E-01
   0.315351E-01   0.214189E-01   0.974209E-02  -0.215812E-02  -0.130408E-01
  -0.219590E-01  -0.283609E-01  -0.320834E-01  -0.332602E-01  -0.321893E-01
  -0.292103E-01  -0.246355E-01  -0.187501E-01  -0.118709E-01  -0.442536E-02
   0.299486E-02   0.964677E-02   0.147329E-01   0.175676E-01   0.177698E-01
   0.154215E-01   0.111331E-01   0.597953E-02   0.130451E-02  -0.156793E-02
  -0.164686E-02   0.146877E-02   0.746082E-02   0.153298E-01   0.235964E-01
   0.306207E-01   0.349605E-01   0.356830E-01   0.325556E-01   0.260745E-01
   0.173345E-01   0.777886E-02  -0.110168E-02  -0.804952E-02  -0.122393E-01
  -0.133650E-01  -0.116151E-01  -0.756514E-02  -0.202887E-02   0.408925E-02
   0.991243E-02   0.146720E-01   0.177584E-01   0.187591E-01   0.174989E-01
   0.140828E-01   0.893058E-02   0.277647E-02  -0.338830E-02  -0.844504E-02
  -0.113390E-01  -0.112986E-01  -0.803006E-02  -0.182903E-02   0.643444E-02
   0.154720E-01   0.238501E-01   0.303186E-01   0.341133E-01   0.351480E-01
   0.340382E-01   0.319394E-01   0.302351E-01   0.301510E-01   0.323975E-01
   0.369389E-01   0.429542E-01   0.490087E-01   0.533949E-01   0.545588E-01
   0.515006E-01   0.440490E-01   0.329364E-01   0.196595E-01   0.616063E-02
  -0.558875E-02  -0.139975E-01  -0.181619E-01  -0.180033E-01  -0.142151E-01
  -0.804677E-02  -0.988997E-03   0.555795E-02   0.105563E-01   0.134893E-01
   0.143871E-01   0.137340E-01   0.122970E-01   0.109253E-01   0.103677E-01
   0.111388E-01   0.134492E-01   0.171956E-01   0.219982E-01   0.272709E-01
   0.323111E-01   0.364014E-01   0.389179E-01   0.394374E-01   0.378296E-01
   0.343172E-01   0.294815E-01   0.241984E-01   0.195030E-01   0.163969E-01
   0.156340E-01   0.175334E-01   0.218654E-01   0.278504E-01   0.342798E-01
   0.397405E-01   0.428968E-01   0.371829E-01   0.421772E-01   0.447866E-01
   0.441578E-01   0.399615E-01   0.324573E-01   0.224317E-01   0.110289E-01
  -0.481243E-03  -0.109375E-01  -0.194685E-01  -0.255820E-01  -0.291538E-01
  -0.303368E-01  -0.294318E-01  -0.267700E-01  -0.226448E-01  -0.173110E-01
  -0.110391E-01  -0.419307E-02   0.271473E-02   0.902756E-02   0.140257E-01
   0.170737E-01   0.177943E-01   0.162151E-01   0.128343E-01   0.856982E-02
   0.459023E-02   0.206019E-02   0.186124E-02   0.436124E-02   0.929656E-02
   0.158035E-01   0.225966E-01   0.282527E-01   0.315307E-01   0.316494E-01
   0.284564E-01   0.224505E-01   0.146602E-01   0.641366E-02  -0.937474E-03
  -0.627557E-02  -0.889990E-02  -0.860598E-02  -0.566137E-02  -0.702387E-03
   0.540971E-02   0.117352E-01   0.173784E-01   0.215760E-01   0.237571E-01
   0.235869E-01   0.210049E-01   0.162579E-01   0.991575E-02   0.284793E-02
  -0.385619E-02  -0.903327E-02  -0.116436E-01  -0.109851E-01  -0.687253E-02
   0.272463E-03   0.945866E-02   0.192999E-01   0.282992E-01   0.351796E-01
   0.391824E-01   0.402502E-01   0.390411E-01   0.367594E-01   0.348399E-01
   0.345599E-01   0.366824E-01   0.412222E-01   0.474029E-01   0.538206E-01
   0.587760E-01   0.606924E-01   0.585142E-01   0.519839E-01   0.417289E-01
   0.291384E-01   0.160632E-01   0.441626E-02  -0.422681E-02  -0.893380E-02
  -0.956093E-02  -0.671484E-02  -0.155477E-02   0.450557E-02   0.101180E-01
   0.142674E-01   0.164329E-01   0.166217E-01   0.152870E-01   0.131658E-01
   0.110850E-01   0.978185E-02   0.977045E-02   0.112707E-01   0.141975E-01
   0.181996E-01   0.227305E-01   0.271398E-01   0.307732E-01   0.330747E-01
   0.336822E-01   0.325066E-01   0.297761E-01   0.260324E-01   0.220641E-01
   0.187790E-01   0.170292E-01   0.174225E-01   0.201606E-01   0.249488E-01
   0.310056E-01   0.371830E-01   0.421772E-01   0.447866E-01   0.426069E-01
   0.464680E-01   0.479106E-01   0.462898E-01   0.414271E-01   0.336519E-01
   0.237361E-01   0.127384E-01   0.179895E-02  -0.806421E-02  -0.161071E-01
  -0.219296E-01  -0.254551E-01  -0.268412E-01  -0.263595E-01  -0.242879E-01
  -0.208525E-01  -0.162322E-01  -0.106172E-01  -0.428834E-02   0.232184E-02
   0.862372E-02   0.139381E-01   0.176279E-01   0.192604E-01   0.187501E-01
   0.164330E-01   0.130374E-01   0.954749E-02   0.698467E-02   0.616025E-02
   0.746484E-02   0.107526E-01   0.153553E-01   0.202281E-01   0.241909E-01
   0.262081E-01   0.256341E-01   0.223666E-01   0.168715E-01   0.100784E-01
   0.317769E-02  -0.262788E-02  -0.635726E-02  -0.742108E-02  -0.569851E-02
  -0.151844E-02   0.443518E-02   0.112608E-01   0.179854E-01   0.236927E-01
   0.276229E-01   0.292432E-01   0.282981E-01   0.248443E-01   0.192707E-01
   0.122915E-01   0.489839E-02  -0.174392E-02  -0.645788E-02  -0.825372E-02
  -0.653310E-02  -0.124722E-02   0.703912E-02   0.172104E-01   0.277936E-01
   0.372510E-01   0.443095E-01   0.482482E-01   0.490668E-01   0.474857E-01
   0.447661E-01   0.423891E-01   0.416691E-01   0.433993E-01   0.476226E-01
   0.535907E-01   0.599258E-01   0.649490E-01   0.670923E-01   0.652919E-01
   0.592640E-01   0.495928E-01   0.376126E-01   0.251147E-01   0.139554E-01
   0.566110E-02   0.112517E-02   0.462707E-03   0.304719E-02   0.770743E-02
   0.130260E-01   0.176618E-01   0.206201E-01   0.214166E-01   0.201109E-01
   0.172193E-01   0.135460E-01   0.997870E-02   0.730063E-02   0.605271E-02
   0.646407E-02   0.844973E-02   0.116615E-01   0.155725E-01   0.195760E-01
   0.230855E-01   0.256249E-01   0.269045E-01   0.268734E-01   0.257411E-01
   0.239592E-01   0.221562E-01   0.210269E-01   0.211915E-01   0.230478E-01
   0.266494E-01   0.316449E-01   0.372999E-01   0.426070E-01   0.464680E-01
   0.479106E-01   0.499560E-01   0.520773E-01   0.518261E-01   0.488208E-01
   0.430620E-01   0.349485E-01   0.252103E-01   0.147734E-01   0.459121E-02
  -0.451638E-02  -0.119772E-01  -0.175094E-01  -0.210892E-01  -0.228643E-01
  -0.230444E-01  -0.218120E-01  -0.192789E-01  -0.155054E-01  -0.105672E-01
  -0.464377E-02   0.191250E-02   0.855973E-02   0.146217E-01   0.194082E-01
   0.223719E-01   0.232558E-01   0.221849E-01   0.196671E-01   0.164936E-01
   0.135587E-01   0.116414E-01   0.112085E-01   0.122909E-01   0.144710E-01
   0.169853E-01   0.189196E-01   0.194445E-01   0.180331E-01   0.146040E-01
   0.955684E-02   0.369277E-02  -0.195563E-02  -0.634147E-02  -0.861519E-02
  -0.828431E-02  -0.529209E-02  -0.847334E-05   0.685303E-02   0.143653E-01
   0.215332E-01   0.274301E-01   0.313093E-01   0.326854E-01   0.313897E-01
   0.275987E-01   0.218375E-01   0.149477E-01   0.801250E-02   0.223004E-02
  -0.125776E-02  -0.156215E-02   0.176657E-02   0.860883E-02   0.182429E-01
   0.294347E-01   0.406483E-01   0.503425E-01   0.572909E-01   0.608518E-01
   0.611149E-01   0.588823E-01   0.554759E-01   0.524127E-01   0.510220E-01
   0.521002E-01   0.556930E-01   0.610618E-01   0.668506E-01   0.714128E-01
   0.732191E-01   0.712431E-01   0.652299E-01   0.557779E-01   0.442167E-01
   0.323117E-01   0.218706E-01   0.143495E-01   0.105530E-01   0.104933E-01
   0.134370E-01   0.181135E-01   0.230288E-01   0.268020E-01   0.284469E-01
   0.275388E-01   0.242434E-01   0.192149E-01   0.134052E-01   0.783672E-02
   0.339449E-02   0.677906E-03  -0.673068E-04   0.106171E-02   0.369652E-02
   0.730341E-02   0.112975E-01   0.151447E-01   0.184401E-01   0.209576E-01
   0.226711E-01   0.237468E-01   0.245089E-01   0.253769E-01   0.267806E-01
   0.290617E-01   0.323769E-01   0.366261E-01   0.414242E-01   0.461333E-01
   0.499560E-01   0.520773E-01   0.518261E-01   0.584175E-01   0.583093E-01
   0.559714E-01   0.513144E-01   0.445279E-01   0.360705E-01   0.266030E-01
   0.168801E-01   0.762514E-02  -0.581452E-03  -0.737148E-02  -0.126003E-01
  -0.163010E-01  -0.185993E-01  -0.196197E-01  -0.194153E-01  -0.179470E-01
  -0.151198E-01  -0.108656E-01  -0.524380E-02   0.147675E-02   0.878893E-02
   0.159901E-01   0.222946E-01   0.269901E-01   0.295973E-01   0.299871E-01
   0.284184E-01   0.254808E-01   0.219538E-01   0.186155E-01   0.160525E-01
   0.145211E-01   0.138973E-01   0.137308E-01   0.133868E-01   0.122383E-01
   0.985768E-02   0.615634E-02   0.143728E-02  -0.365190E-02  -0.825156E-02
  -0.114738E-01  -0.125921E-01  -0.111938E-01  -0.726456E-02  -0.119234E-02
   0.630179E-02   0.142852E-01   0.217600E-01   0.278074E-01   0.317117E-01
   0.330516E-01   0.317570E-01   0.281276E-01   0.228150E-01   0.167633E-01
   0.111057E-01   0.701976E-02   0.555048E-02   0.742585E-02   0.128976E-01
   0.216462E-01   0.327843E-01   0.449739E-01   0.566502E-01   0.663153E-01
   0.728403E-01   0.757083E-01   0.751323E-01   0.720123E-01   0.677297E-01
   0.638209E-01   0.616040E-01   0.618492E-01   0.645777E-01   0.690434E-01
   0.739068E-01   0.775638E-01   0.785471E-01   0.759036E-01   0.694501E-01
   0.598439E-01   0.484496E-01   0.370352E-01   0.273722E-01   0.208396E-01
   0.181252E-01   0.190940E-01   0.228491E-01   0.279615E-01   0.328074E-01
   0.359284E-01   0.363303E-01   0.336563E-01   0.282085E-01   0.208260E-01
   0.126636E-01   0.493161E-02  -0.134051E-02  -0.546900E-02  -0.718467E-02
  -0.660740E-02  -0.414943E-02  -0.381770E-03   0.410078E-02   0.878827E-02
   0.133230E-01   0.175232E-01   0.213703E-01   0.249701E-01   0.285008E-01
   0.321542E-01   0.360784E-01   0.403260E-01   0.448140E-01   0.493033E-01
   0.534056E-01   0.566226E-01   0.584175E-01   0.583093E-01   0.559714E-01
   0.670409E-01   0.643875E-01   0.597406E-01   0.533044E-01   0.454509E-01
   0.366833E-01   0.275734E-01   0.186816E-01   0.104777E-01   0.328239E-02
  -0.275640E-02  -0.764166E-02  -0.114668E-01  -0.143325E-01  -0.162677E-01
  -0.171806E-01  -0.168601E-01  -0.150335E-01  -0.114666E-01  -0.608178E-02
   0.945229E-03   0.914017E-02   0.177601E-01   0.258984E-01   0.326446E-01
   0.372613E-01   0.393330E-01   0.388467E-01   0.361820E-01   0.320104E-01
   0.271299E-01   0.222767E-01   0.179642E-01   0.143898E-01   0.114324E-01
   0.873857E-02   0.587179E-02   0.248078E-02  -0.155859E-02  -0.606688E-02
  -0.105700E-01  -0.143904E-01  -0.167962E-01  -0.171703E-01  -0.151590E-01
  -0.107651E-01  -0.436913E-02   0.332484E-02   0.114016E-01   0.188821E-01
   0.248771E-01   0.287228E-01   0.300807E-01   0.289919E-01   0.258822E-01
   0.215187E-01   0.169194E-01   0.132239E-01   0.115323E-01   0.127311E-01
   0.173293E-01   0.253354E-01   0.362052E-01   0.488847E-01   0.619544E-01
   0.738622E-01   0.832047E-01   0.890029E-01   0.909077E-01   0.892835E-01
   0.851377E-01   0.799029E-01   0.751130E-01   0.720452E-01   0.714134E-01
   0.731898E-01   0.766047E-01   0.803313E-01   0.828138E-01   0.826632E-01
   0.790208E-01   0.718000E-01   0.617423E-01   0.502702E-01   0.391729E-01
   0.301985E-01   0.246533E-01   0.231051E-01   0.252601E-01   0.300388E-01
   0.358302E-01   0.408566E-01   0.435611E-01   0.429272E-01   0.386625E-01
   0.312129E-01   0.216196E-01   0.112642E-01   0.157032E-02  -0.626677E-02
  -0.114661E-01  -0.137342E-01  -0.132259E-01  -0.104208E-01  -0.595927E-02
  -0.481842E-03   0.549063E-02   0.116175E-01   0.177389E-01   0.238302E-01
   0.299327E-01   0.360826E-01   0.422557E-01   0.483360E-01   0.541100E-01
   0.592813E-01   0.635012E-01   0.664079E-01   0.676715E-01   0.670408E-01
   0.643875E-01   0.597406E-01   0.748307E-01   0.695437E-01   0.625662E-01
   0.543728E-01   0.454966E-01   0.364708E-01   0.277700E-01   0.197589E-01
   0.126574E-01   0.653075E-02   0.131008E-02  -0.315558E-02  -0.702443E-02
  -0.103802E-01  -0.131650E-01  -0.151490E-01  -0.159516E-01  -0.151182E-01
  -0.122389E-01  -0.708449E-02   0.277334E-03   0.941739E-02   0.195583E-01
   0.296705E-01   0.386354E-01   0.454424E-01   0.493732E-01   0.501297E-01
   0.478746E-01   0.431732E-01   0.368523E-01   0.298114E-01   0.228345E-01
   0.164479E-01   0.108585E-01   0.598236E-02   0.155102E-02  -0.273871E-02
  -0.707559E-02  -0.114279E-01  -0.155097E-01  -0.188278E-01  -0.207961E-01
  -0.208869E-01  -0.187785E-01  -0.144625E-01  -0.828376E-02  -0.904773E-03
   0.679833E-02   0.138846E-01   0.195122E-01   0.230857E-01   0.243634E-01
   0.235071E-01   0.210689E-01   0.179193E-01   0.151252E-01   0.137931E-01
   0.148976E-01   0.191156E-01   0.266920E-01   0.373599E-01   0.503384E-01
   0.644167E-01   0.781244E-01   0.899664E-01   0.986846E-01   0.103496E+00
   0.104254E+00   0.101492E+00   0.963228E-01   0.902126E-01   0.846646E-01
   0.808839E-01   0.794991E-01   0.804127E-01   0.828210E-01   0.854076E-01
   0.866703E-01   0.853051E-01   0.805553E-01   0.724359E-01   0.617751E-01
   0.500561E-01   0.390934E-01   0.306193E-01   0.258809E-01   0.253433E-01
   0.285727E-01   0.343261E-01   0.408247E-01   0.461443E-01   0.486293E-01
   0.472349E-01   0.417211E-01   0.326655E-01   0.213000E-01   0.922479E-02
  -0.192787E-02  -0.107995E-01  -0.165156E-01  -0.187661E-01  -0.177553E-01
  -0.140528E-01  -0.839808E-02  -0.151163E-02   0.604045E-02   0.139055E-01
   0.219267E-01   0.300690E-01   0.383203E-01   0.466021E-01   0.547134E-01
   0.623215E-01   0.689954E-01   0.742701E-01   0.777222E-01   0.790384E-01
   0.780650E-01   0.748307E-01   0.695436E-01   0.625661E-01   0.808492E-01
   0.731063E-01   0.639991E-01   0.542257E-01   0.444495E-01   0.352218E-01
   0.269282E-01   0.197617E-01   0.137245E-01   0.865923E-02   0.430469E-02
   0.372770E-03  -0.336498E-02  -0.699520E-02  -0.104032E-01  -0.132540E-01
  -0.150263E-01  -0.151024E-01  -0.129017E-01  -0.803488E-02  -0.441983E-03
   0.951891E-02   0.210630E-01   0.330609E-01   0.442028E-01   0.532135E-01
   0.590747E-01   0.612019E-01   0.595384E-01   0.545414E-01   0.470654E-01
   0.381714E-01   0.289087E-01   0.201219E-01   0.123270E-01   0.568277E-02
   0.565731E-04  -0.484079E-02  -0.929336E-02  -0.134392E-01  -0.171898E-01
  -0.202318E-01  -0.221074E-01  -0.223509E-01  -0.206402E-01  -0.169228E-01
  -0.114792E-01  -0.490746E-02   0.197170E-02   0.826650E-02   0.131895E-01
   0.162192E-01   0.172138E-01   0.164559E-01   0.146199E-01   0.126685E-01
   0.116979E-01   0.127553E-01   0.166588E-01   0.238456E-01   0.342727E-01
   0.473877E-01   0.621783E-01   0.772996E-01   0.912670E-01   0.102687E+00
   0.110490E+00   0.114125E+00   0.113669E+00   0.109824E+00   0.103793E+00
   0.970483E-01   0.910273E-01   0.868298E-01   0.849744E-01   0.852796E-01
   0.869038E-01   0.885451E-01   0.887603E-01   0.863332E-01   0.806038E-01
   0.716758E-01   0.604461E-01   0.484393E-01   0.374825E-01   0.292922E-01
   0.250707E-01   0.252119E-01   0.291861E-01   0.356364E-01   0.426636E-01
   0.482345E-01   0.506166E-01   0.487390E-01   0.424001E-01   0.322807E-01
   0.197684E-01   0.664632E-02  -0.527675E-02  -0.145045E-01  -0.200880E-01
  -0.217161E-01  -0.196577E-01  -0.145913E-01  -0.737888E-02   0.115143E-02
   0.103604E-01   0.198610E-01   0.294889E-01   0.392050E-01   0.489710E-01
   0.586400E-01   0.678962E-01   0.762585E-01   0.831452E-01   0.879766E-01
   0.902877E-01   0.898224E-01   0.865860E-01   0.808492E-01   0.731062E-01
   0.639990E-01   0.843197E-01   0.745802E-01   0.637716E-01   0.527510E-01
   0.422733E-01   0.329020E-01   0.249586E-01   0.185130E-01   0.134113E-01
   0.933282E-02   0.586975E-02   0.261892E-02  -0.723648E-03  -0.427848E-02
  -0.792377E-02  -0.112775E-01  -0.137326E-01  -0.145502E-01  -0.130008E-01
  -0.853410E-02  -0.940811E-03   0.952948E-02   0.221303E-01   0.356794E-01
   0.487168E-01   0.597357E-01   0.674393E-01   0.709687E-01   0.700512E-01
   0.650326E-01   0.567864E-01   0.465213E-01   0.355324E-01   0.249562E-01
   0.155850E-01   0.778219E-02   0.151042E-02  -0.354421E-02  -0.779272E-02
  -0.115628E-01  -0.149690E-01  -0.178671E-01  -0.199037E-01  -0.206411E-01
  -0.197196E-01  -0.170069E-01  -0.126913E-01  -0.728766E-02  -0.155361E-02
   0.366648E-02   0.763153E-02   0.988191E-02   0.103633E-01   0.946736E-02
   0.797938E-02   0.694431E-02   0.747750E-02   0.105575E-01   0.168383E-01
   0.265145E-01   0.392598E-01   0.542505E-01   0.702685E-01   0.858704E-01
   0.995978E-01   0.110199E+00   0.116828E+00   0.119184E+00   0.117569E+00
   0.112839E+00   0.106256E+00   0.992574E-01   0.931762E-01   0.889737E-01
   0.870381E-01   0.870978E-01   0.882796E-01   0.893079E-01   0.888092E-01
   0.856563E-01   0.792745E-01   0.698307E-01   0.582545E-01   0.460746E-01
   0.351011E-01   0.270219E-01   0.230063E-01   0.234131E-01   0.276746E-01
   0.343901E-01   0.416120E-01   0.472583E-01   0.495583E-01   0.474276E-01
   0.406879E-01   0.300858E-01   0.171130E-01   0.367875E-02  -0.828363E-02
  -0.171821E-01  -0.220233E-01  -0.225143E-01  -0.190017E-01  -0.122844E-01
  -0.336107E-02   0.681557E-02   0.175154E-01   0.283038E-01   0.390077E-01
   0.496011E-01   0.600580E-01   0.702234E-01   0.797420E-01   0.880666E-01
   0.945395E-01   0.985219E-01   0.995341E-01   0.973688E-01   0.921488E-01
   0.843196E-01   0.745801E-01   0.637715E-01   0.847214E-01   0.737065E-01
   0.618341E-01   0.500421E-01   0.391348E-01   0.296868E-01   0.219947E-01
   0.160752E-01   0.117025E-01   0.847577E-02   0.590403E-02   0.350181E-02
   0.885760E-03  -0.213715E-02  -0.550291E-02  -0.886069E-02  -0.115947E-01
  -0.129066E-01  -0.119554E-01  -0.803722E-02  -0.772556E-03   0.974189E-02
   0.228572E-01   0.374023E-01   0.518287E-01   0.644489E-01   0.737250E-01
   0.785470E-01   0.784351E-01   0.736213E-01   0.649855E-01   0.538632E-01
   0.417670E-01   0.300902E-01   0.198609E-01   0.116030E-01   0.533006E-02
   0.663300E-03  -0.296633E-02  -0.609427E-02  -0.903968E-02  -0.118135E-01
  -0.141382E-01  -0.155667E-01  -0.156614E-01  -0.141744E-01  -0.111751E-01
  -0.708349E-02  -0.259697E-02   0.147119E-02   0.440017E-02   0.576150E-02
   0.555783E-02   0.426400E-02   0.275827E-02   0.215855E-02   0.359980E-02
   0.800106E-02   0.158702E-01   0.271846E-01   0.413678E-01   0.573641E-01
   0.737935E-01   0.891585E-01   0.102069E+00   0.111450E+00   0.116695E+00
   0.117758E+00   0.115148E+00   0.109843E+00   0.103120E+00   0.963329E-01
   0.906657E-01   0.869108E-01   0.853119E-01   0.855110E-01   0.866198E-01
   0.874114E-01   0.866001E-01   0.831541E-01   0.765709E-01   0.670489E-01
   0.555044E-01   0.434191E-01   0.325419E-01   0.245065E-01   0.204512E-01
   0.207322E-01   0.248038E-01   0.312999E-01   0.383069E-01   0.437671E-01
   0.459220E-01   0.436933E-01   0.369128E-01   0.263517E-01   0.135456E-01
   0.462824E-03  -0.109017E-01  -0.189104E-01  -0.225593E-01  -0.215914E-01
  -0.164381E-01  -0.802045E-02   0.252427E-02   0.141133E-01   0.259186E-01
   0.374541E-01   0.485439E-01   0.591981E-01   0.694476E-01   0.791946E-01
   0.881256E-01   0.957126E-01   0.101298E+00   0.104236E+00   0.104049E+00
   0.100557E+00   0.939379E-01   0.847214E-01   0.737064E-01   0.618340E-01
   0.818633E-01   0.704948E-01   0.583565E-01   0.463825E-01   0.353813E-01
   0.259414E-01   0.183824E-01   0.127499E-01   0.884698E-02   0.628971E-02
   0.458061E-02   0.319308E-02   0.166355E-02  -0.314836E-03  -0.280872E-02
  -0.558848E-02  -0.811993E-02  -0.962071E-02  -0.918646E-02  -0.597522E-02
   0.581204E-03   0.105850E-01   0.235498E-01   0.383894E-01   0.535376E-01
   0.671878E-01   0.776078E-01   0.834655E-01   0.840875E-01   0.795902E-01
   0.708471E-01   0.592976E-01   0.466419E-01   0.344940E-01   0.240773E-01
   0.160335E-01   0.103852E-01   0.665187E-02   0.407816E-02   0.190581E-02
  -0.388891E-03  -0.295599E-02  -0.556438E-02  -0.772009E-02  -0.886776E-02
  -0.861003E-02  -0.687580E-02  -0.398489E-02  -0.587979E-03   0.250254E-02
   0.454366E-02   0.508991E-02   0.415435E-02   0.225694E-02   0.344428E-03
  -0.399840E-03   0.118879E-02   0.599641E-02   0.144251E-01   0.262857E-01
   0.408083E-01   0.567640E-01   0.726668E-01   0.870148E-01   0.985245E-01
   0.106318E+00   0.110036E+00   0.109872E+00   0.106509E+00   0.101001E+00
   0.945850E-01   0.884790E-01   0.836759E-01   0.807720E-01   0.798599E-01
   0.805079E-01   0.818402E-01   0.827113E-01   0.819518E-01   0.786379E-01
   0.723323E-01   0.632338E-01   0.521964E-01   0.405966E-01   0.300675E-01
   0.221509E-01   0.179434E-01   0.178200E-01   0.213079E-01   0.271489E-01
   0.335445E-01   0.385356E-01   0.404295E-01   0.381770E-01   0.316102E-01
   0.214855E-01   0.932228E-02  -0.291965E-02  -0.132470E-01  -0.200256E-01
  -0.222704E-01  -0.197717E-01  -0.130426E-01  -0.311642E-02   0.874043E-02
   0.213210E-01   0.337010E-01   0.453442E-01   0.560806E-01   0.659792E-01
   0.751700E-01   0.836748E-01   0.912992E-01   0.976155E-01   0.102037E+00
   0.103960E+00   0.102917E+00   0.987203E-01   0.915325E-01   0.818633E-01
   0.704947E-01   0.583564E-01   0.759220E-01   0.652203E-01   0.536948E-01
   0.421895E-01   0.314718E-01   0.221467E-01   0.146058E-01   0.900901E-02
   0.529167E-02   0.318974E-02   0.228091E-02   0.204378E-02   0.193803E-02
   0.150442E-02   0.473879E-03  -0.113597E-02  -0.296556E-02  -0.432760E-02
  -0.430717E-02  -0.194390E-02   0.353308E-02   0.124677E-01   0.245988E-01
   0.389967E-01   0.541486E-01   0.681894E-01   0.792390E-01   0.857722E-01
   0.869346E-01   0.827264E-01   0.740025E-01   0.622868E-01   0.494413E-01
   0.372715E-01   0.271641E-01   0.198450E-01   0.153133E-01   0.129575E-01
   0.118141E-01   0.108907E-01   0.946045E-02   0.724904E-02   0.446757E-02
   0.169098E-02  -0.372781E-03  -0.114783E-02  -0.406530E-03   0.162955E-02
   0.433473E-02   0.685731E-02   0.837827E-02   0.837517E-02   0.681424E-02
   0.421447E-02   0.156329E-02   0.103981E-03   0.104894E-02   0.529086E-02
   0.131824E-01   0.244353E-01   0.381577E-01   0.530156E-01   0.674773E-01
   0.800828E-01   0.896838E-01   0.956102E-01   0.977408E-01   0.964772E-01
   0.926371E-01   0.872935E-01   0.815896E-01   0.765568E-01   0.729580E-01
   0.711741E-01   0.711479E-01   0.723958E-01   0.740900E-01   0.752089E-01
   0.747360E-01   0.718787E-01   0.662648E-01   0.580701E-01   0.480409E-01
   0.373904E-01   0.275770E-01   0.200037E-01   0.157009E-01   0.150677E-01
   0.177388E-01   0.226208E-01   0.280990E-01   0.323782E-01   0.338806E-01
   0.316097E-01   0.253911E-01   0.159325E-01   0.468525E-02  -0.645866E-02
  -0.155613E-01  -0.210310E-01  -0.219207E-01  -0.180676E-01  -0.100520E-01
   0.100129E-02   0.137167E-01   0.267765E-01   0.391656E-01   0.502999E-01
   0.600192E-01   0.684668E-01   0.759040E-01   0.825229E-01   0.883139E-01
   0.930214E-01   0.961942E-01   0.973073E-01   0.959146E-01   0.917862E-01
   0.849931E-01   0.759219E-01   0.652202E-01   0.536947E-01   0.674333E-01
   0.583858E-01   0.483273E-01   0.379310E-01   0.278781E-01   0.187892E-01
   0.111700E-01   0.537123E-02   0.155612E-02  -0.323406E-03  -0.535709E-03
   0.450221E-03   0.202559E-02   0.354843E-02   0.448558E-02   0.456252E-02
   0.388081E-02   0.296063E-02   0.267826E-02   0.409255E-02   0.818687E-02
   0.155823E-01   0.262958E-01   0.396146E-01   0.541378E-01   0.679916E-01
   0.791837E-01   0.860170E-01   0.874639E-01   0.834049E-01   0.746666E-01
   0.628431E-01   0.499426E-01   0.379453E-01   0.283835E-01   0.220500E-01
   0.189023E-01   0.181818E-01   0.187044E-01   0.192366E-01   0.188504E-01
   0.171588E-01   0.143729E-01   0.111747E-01   0.845120E-02   0.697815E-02
   0.714909E-02   0.883349E-02   0.114045E-01   0.139270E-01   0.154486E-01
   0.153067E-01   0.133610E-01   0.100820E-01   0.647077E-02   0.382801E-02
   0.343721E-02   0.624401E-02   0.126154E-01   0.222367E-01   0.341677E-01
   0.470367E-01   0.593193E-01   0.696327E-01   0.769796E-01   0.808935E-01
   0.814673E-01   0.792758E-01   0.752214E-01   0.703465E-01   0.656494E-01
   0.619330E-01   0.597022E-01   0.591122E-01   0.599661E-01   0.617560E-01
   0.637440E-01   0.650790E-01   0.649412E-01   0.626994E-01   0.580566E-01
   0.511522E-01   0.425891E-01   0.333656E-01   0.247079E-01   0.178283E-01
   0.136557E-01   0.126011E-01   0.144203E-01   0.182195E-01   0.226155E-01
   0.260264E-01   0.270284E-01   0.246970E-01   0.188484E-01   0.101172E-01
  -0.152677E-03  -0.101805E-01  -0.181212E-01  -0.224484E-01  -0.222572E-01
  -0.174182E-01  -0.855269E-02   0.315321E-02   0.162409E-01   0.292976E-01
   0.412223E-01   0.513783E-01   0.596096E-01   0.661341E-01   0.713593E-01
   0.756807E-01   0.793224E-01   0.822587E-01   0.842278E-01   0.848236E-01
   0.836284E-01   0.803441E-01   0.748885E-01   0.674332E-01   0.583857E-01
   0.483272E-01   0.572317E-01   0.506506E-01   0.427736E-01   0.340325E-01
   0.249798E-01   0.162433E-01   0.847103E-02   0.226227E-02  -0.191558E-02
  -0.381560E-02  -0.348497E-02  -0.129682E-02   0.208445E-02   0.581597E-02
   0.905683E-02   0.111811E-01   0.119696E-01   0.117206E-01   0.112343E-01
   0.116527E-01   0.141784E-01   0.197350E-01   0.286546E-01   0.404826E-01
   0.539674E-01   0.672554E-01   0.782595E-01   0.851169E-01   0.866242E-01
   0.825344E-01   0.736364E-01   0.615869E-01   0.485359E-01   0.366370E-01
   0.275699E-01   0.221952E-01   0.204304E-01   0.213688E-01   0.236043E-01
   0.256618E-01   0.264141E-01   0.253677E-01   0.227452E-01   0.193500E-01
   0.162640E-01   0.144741E-01   0.145425E-01   0.164194E-01   0.194510E-01
   0.225782E-01   0.246633E-01   0.248470E-01   0.228293E-01   0.189916E-01
   0.143264E-01   0.101936E-01   0.797335E-02   0.871076E-02   0.128478E-01
   0.201105E-01   0.295743E-01   0.398827E-01   0.495557E-01   0.573054E-01
   0.622837E-01   0.642088E-01   0.633556E-01   0.604312E-01   0.563790E-01
   0.521680E-01   0.486148E-01   0.462671E-01   0.453581E-01   0.458189E-01
   0.473300E-01   0.493908E-01   0.513955E-01   0.527108E-01   0.527583E-01
   0.511029E-01   0.475414E-01   0.421740E-01   0.354375E-01   0.280749E-01
   0.210299E-01   0.152733E-01   0.115899E-01   0.103758E-01   0.115003E-01
   0.142798E-01   0.175870E-01   0.200818E-01   0.205197E-01   0.180630E-01
   0.125182E-01   0.443255E-02  -0.498020E-02  -0.140749E-01  -0.211168E-01
  -0.246488E-01  -0.237961E-01  -0.184360E-01  -0.919601E-02   0.271232E-02
   0.157748E-01   0.284975E-01   0.396908E-01   0.486499E-01   0.552015E-01
   0.596198E-01   0.624516E-01   0.643066E-01   0.656718E-01   0.667935E-01
   0.676464E-01   0.679813E-01   0.674266E-01   0.656068E-01   0.622451E-01
   0.572316E-01   0.506505E-01   0.427736E-01   0.463404E-01   0.427379E-01
   0.375122E-01   0.307988E-01   0.229818E-01   0.146801E-01   0.669308E-02
  -0.990881E-04  -0.487700E-02  -0.704498E-02  -0.638017E-02  -0.312461E-02
   0.201794E-02   0.799996E-02   0.136522E-01   0.179661E-01   0.203674E-01
   0.209034E-01   0.202786E-01   0.197110E-01   0.206283E-01   0.242708E-01
   0.313041E-01   0.415486E-01   0.539132E-01   0.665672E-01   0.773227E-01
   0.841384E-01   0.856185E-01   0.813737E-01   0.721446E-01   0.596484E-01
   0.461830E-01   0.340895E-01   0.252140E-01   0.205069E-01   0.198650E-01
   0.222501E-01   0.260445E-01   0.295374E-01   0.314047E-01   0.310470E-01
   0.286992E-01   0.252887E-01   0.220947E-01   0.203163E-01   0.206810E-01
   0.232088E-01   0.271983E-01   0.314359E-01   0.345611E-01   0.354771E-01
   0.336864E-01   0.294537E-01   0.237506E-01   0.180028E-01   0.137119E-01
   0.120630E-01   0.136222E-01   0.182069E-01   0.249519E-01   0.325470E-01
   0.395697E-01   0.448226E-01   0.475865E-01   0.477320E-01   0.456782E-01
   0.422258E-01   0.383244E-01   0.348427E-01   0.323977E-01   0.312748E-01
   0.314388E-01   0.326103E-01   0.343705E-01   0.362580E-01   0.378374E-01
   0.387345E-01   0.386528E-01   0.373874E-01   0.348512E-01   0.311133E-01
   0.264342E-01   0.212760E-01   0.162615E-01   0.120750E-01   0.931350E-02
   0.832165E-02   0.905756E-02   0.110373E-01   0.133898E-01   0.150260E-01
   0.148914E-01   0.122434E-01   0.688118E-02  -0.738595E-03  -0.953906E-02
  -0.180153E-01  -0.245399E-01  -0.277114E-01  -0.266586E-01  -0.212295E-01
  -0.120172E-01  -0.222604E-03   0.126089E-01   0.249090E-01   0.353867E-01
   0.432399E-01   0.482386E-01   0.506743E-01   0.512037E-01   0.506387E-01
   0.497381E-01   0.490480E-01   0.488181E-01   0.489970E-01   0.492908E-01
   0.492582E-01   0.484168E-01   0.463404E-01   0.427379E-01   0.375121E-01
   0.358265E-01   0.353333E-01   0.329120E-01   0.283659E-01   0.218770E-01
   0.140304E-01   0.576593E-02  -0.175188E-02  -0.733596E-02  -0.100184E-01
  -0.928022E-02  -0.520887E-02   0.147025E-02   0.951548E-02   0.174332E-01
   0.238319E-01   0.277809E-01   0.290754E-01   0.283260E-01   0.268315E-01
   0.262497E-01   0.281415E-01   0.335051E-01   0.424283E-01   0.539646E-01
   0.662825E-01   0.770632E-01   0.840548E-01   0.856392E-01   0.812611E-01
   0.716000E-01   0.584333E-01   0.442201E-01   0.315145E-01   0.223625E-01
   0.178414E-01   0.178639E-01   0.212908E-01   0.263152E-01   0.310029E-01
   0.338359E-01   0.341050E-01   0.320489E-01   0.287087E-01   0.255507E-01
   0.239777E-01   0.248738E-01   0.283192E-01   0.335532E-01   0.391930E-01
   0.436368E-01   0.455321E-01   0.441682E-01   0.396830E-01   0.330276E-01
   0.257043E-01   0.193585E-01   0.153440E-01   0.143835E-01   0.164129E-01
   0.206444E-01   0.258171E-01   0.305536E-01   0.337200E-01   0.346879E-01
   0.334387E-01   0.304951E-01   0.267192E-01   0.230457E-01   0.202346E-01
   0.187073E-01   0.185004E-01   0.193307E-01   0.207332E-01   0.222168E-01
   0.233885E-01   0.240127E-01   0.240054E-01   0.233822E-01   0.221961E-01
   0.204994E-01   0.183434E-01   0.158150E-01   0.130841E-01   0.104293E-01
   0.821494E-02   0.681083E-02   0.647053E-02   0.720589E-02   0.870534E-02
   0.103367E-01   0.112533E-01   0.105889E-01   0.769840E-02   0.237805E-02
  -0.500023E-02  -0.134885E-01  -0.217095E-01  -0.281244E-01  -0.313589E-01
  -0.305097E-01  -0.253543E-01  -0.164112E-01  -0.483845E-02   0.780537E-02
   0.198750E-01   0.299543E-01   0.371010E-01   0.409739E-01   0.418241E-01
   0.403695E-01   0.375920E-01   0.345125E-01   0.319902E-01   0.305828E-01
   0.304800E-01   0.315101E-01   0.332022E-01   0.348883E-01   0.358265E-01
   0.353333E-01   0.329120E-01   0.266430E-01   0.289917E-01   0.291917E-01
   0.266983E-01   0.214652E-01   0.140142E-01   0.539666E-02  -0.296257E-02
  -0.952477E-02  -0.129569E-01  -0.124422E-01  -0.790351E-02  -0.710882E-04
   0.964170E-02   0.194433E-01   0.275883E-01   0.328183E-01   0.347037E-01
   0.337840E-01   0.314538E-01   0.296069E-01   0.301192E-01   0.343044E-01
   0.424887E-01   0.538317E-01   0.664551E-01   0.778610E-01   0.855400E-01
   0.876104E-01   0.833207E-01   0.732727E-01   0.593030E-01   0.440474E-01
   0.303025E-01   0.203545E-01   0.154545E-01   0.155776E-01   0.195250E-01
   0.253319E-01   0.308596E-01   0.344012E-01   0.351310E-01   0.332760E-01
   0.299704E-01   0.268474E-01   0.254953E-01   0.269428E-01   0.313236E-01
   0.378161E-01   0.448701E-01   0.506479E-01   0.535469E-01   0.526512E-01
   0.479819E-01   0.404817E-01   0.317449E-01   0.235771E-01   0.175170E-01
   0.144545E-01   0.144474E-01   0.167759E-01   0.202051E-01   0.233668E-01
   0.251441E-01   0.249494E-01   0.228268E-01   0.193646E-01   0.154623E-01
   0.120332E-01   0.973910E-02   0.882952E-02   0.912454E-02   0.101283E-01
   0.112232E-01   0.118748E-01   0.117808E-01   0.109243E-01   0.952767E-02
   0.793464E-02   0.647419E-02   0.535534E-02   0.462840E-02   0.421813E-02
   0.400557E-02   0.391729E-02   0.397847E-02   0.430245E-02   0.501561E-02
   0.614515E-02   0.751593E-02   0.870507E-02   0.908711E-02   0.797306E-02
   0.481296E-02  -0.594053E-03  -0.794846E-02  -0.164127E-01  -0.247130E-01
  -0.313686E-01  -0.349971E-01  -0.346236E-01  -0.299153E-01  -0.212808E-01
  -0.980966E-02   0.293499E-02   0.152201E-01   0.254718E-01   0.325563E-01
   0.359565E-01   0.358148E-01   0.328472E-01   0.281589E-01   0.230081E-01
   0.185685E-01   0.157308E-01   0.149703E-01   0.162920E-01   0.192515E-01
   0.230430E-01   0.266430E-01   0.289917E-01   0.291917E-01   0.194863E-01
   0.240681E-01   0.264107E-01   0.256251E-01   0.214223E-01   0.142295E-01
   0.516804E-02  -0.412185E-02  -0.117927E-01  -0.161803E-01  -0.161909E-01
  -0.115868E-01  -0.308930E-02   0.774676E-02   0.188755E-01   0.282491E-01
   0.343353E-01   0.365290E-01   0.353370E-01   0.322732E-01   0.294729E-01
   0.291142E-01   0.327964E-01   0.410405E-01   0.530592E-01   0.668700E-01
   0.797381E-01   0.888430E-01   0.919950E-01   0.882124E-01   0.779997E-01
   0.632486E-01   0.467826E-01   0.316668E-01   0.204665E-01   0.146525E-01
   0.143118E-01   0.182322E-01   0.243286E-01   0.302818E-01   0.342050E-01
   0.351496E-01   0.333115E-01   0.298921E-01   0.266630E-01   0.253744E-01
   0.271836E-01   0.322741E-01   0.397713E-01   0.479758E-01   0.548388E-01
   0.585372E-01   0.579787E-01   0.530945E-01   0.448419E-01   0.349234E-01
   0.253151E-01   0.177420E-01   0.132533E-01   0.120088E-01   0.133253E-01
   0.159509E-01   0.184740E-01   0.197373E-01   0.191381E-01   0.167354E-01
   0.131496E-01   0.930335E-02   0.609502E-02   0.411288E-02   0.347361E-02
   0.382637E-02   0.450751E-02   0.478489E-02   0.410727E-02   0.227840E-02
  -0.494051E-03  -0.368118E-02  -0.661026E-02  -0.867251E-02  -0.949178E-02
  -0.900357E-02  -0.742801E-02  -0.515801E-02  -0.261151E-02  -0.105877E-03
   0.219996E-02   0.427823E-02   0.613672E-02   0.769924E-02   0.871726E-02
   0.875910E-02   0.729564E-02   0.386670E-02  -0.171970E-02  -0.922041E-02
  -0.178842E-01  -0.265110E-01  -0.336441E-01  -0.378568E-01  -0.380667E-01
  -0.337976E-01  -0.253216E-01  -0.136440E-01  -0.331173E-03   0.127796E-01
   0.239213E-01   0.317161E-01   0.354060E-01   0.349542E-01   0.310079E-01
   0.247405E-01   0.176130E-01   0.111033E-01   0.645168E-02   0.445870E-02
   0.536367E-02   0.881534E-02   0.139382E-01   0.194864E-01   0.240681E-01
   0.264107E-01   0.146968E-01   0.206833E-01   0.244901E-01   0.249070E-01
   0.213993E-01   0.142732E-01   0.467418E-02  -0.560034E-02  -0.144548E-01
  -0.199481E-01  -0.207477E-01  -0.164719E-01  -0.782445E-02   0.353155E-02
   0.153489E-01   0.253428E-01   0.317758E-01   0.339287E-01   0.323227E-01
   0.286174E-01   0.251925E-01   0.245099E-01   0.284173E-01   0.375809E-01
   0.512098E-01   0.671597E-01   0.824049E-01   0.937660E-01   0.987051E-01
   0.959801E-01   0.859774E-01   0.706339E-01   0.529634E-01   0.363143E-01
   0.235572E-01   0.164201E-01   0.151448E-01   0.185504E-01   0.244710E-01
   0.304360E-01   0.343927E-01   0.352666E-01   0.332058E-01   0.294502E-01
   0.258783E-01   0.243739E-01   0.262060E-01   0.316049E-01   0.396573E-01
   0.485440E-01   0.560456E-01   0.601638E-01   0.596745E-01   0.544578E-01
   0.455128E-01   0.346663E-01   0.240663E-01   0.156131E-01   0.104912E-01
   0.892755E-02   0.102302E-01   0.130778E-01   0.159574E-01   0.176136E-01
   0.173755E-01   0.152749E-01   0.119388E-01   0.830687E-02   0.527741E-02
   0.339853E-02   0.270001E-02   0.271136E-02   0.264915E-02   0.170433E-02
  -0.668448E-03  -0.455260E-02  -0.952260E-02  -0.147569E-01  -0.192688E-01
  -0.221791E-01  -0.229438E-01  -0.214731E-01  -0.181119E-01  -0.135038E-01
  -0.839066E-02  -0.342054E-02   0.974682E-03   0.459867E-02   0.741387E-02
   0.940996E-02   0.104787E-01   0.103530E-01   0.864395E-02   0.497383E-02
  -0.835199E-03  -0.858010E-02  -0.175717E-01  -0.266542E-01  -0.343643E-01
  -0.392015E-01  -0.399493E-01  -0.359662E-01  -0.273727E-01  -0.150833E-01
  -0.671537E-03   0.139043E-01   0.266540E-01   0.359119E-01   0.406244E-01
   0.405145E-01   0.360992E-01   0.285656E-01   0.195372E-01   0.107765E-01
   0.387701E-02  -0.693705E-05  -0.351343E-03   0.265234E-02   0.813320E-02
   0.146969E-01   0.206834E-01   0.244901E-01   0.122230E-01   0.187297E-01
   0.232564E-01   0.243101E-01   0.211218E-01   0.138596E-01   0.365105E-02
  -0.760996E-02  -0.176484E-01  -0.243113E-01  -0.260772E-01  -0.224465E-01
  -0.141027E-01  -0.278632E-02   0.910868E-02   0.191292E-01   0.254042E-01
   0.271640E-01   0.249897E-01   0.207090E-01   0.169444E-01   0.164176E-01
   0.211854E-01   0.320117E-01   0.480536E-01   0.669603E-01   0.853778E-01
   0.997373E-01   0.107129E+00   0.106029E+00   0.966875E-01   0.810722E-01
   0.623763E-01   0.442283E-01   0.298115E-01   0.211297E-01   0.186094E-01
   0.211376E-01   0.265056E-01   0.321240E-01   0.357945E-01   0.363219E-01
   0.337941E-01   0.294651E-01   0.252888E-01   0.232531E-01   0.247190E-01
   0.299612E-01   0.380435E-01   0.470612E-01   0.546719E-01   0.587552E-01
   0.580072E-01   0.522978E-01   0.426958E-01   0.311620E-01   0.200098E-01
   0.112929E-01   0.629785E-02   0.527669E-02   0.748158E-02   0.114713E-01
   0.155819E-01   0.184125E-01   0.191831E-01   0.178679E-01   0.150835E-01
   0.117873E-01   0.889525E-02   0.694887E-02   0.593543E-02   0.531301E-02
   0.422255E-02   0.181075E-02  -0.244545E-02  -0.851812E-02  -0.157805E-01
  -0.231442E-01  -0.293364E-01  -0.332283E-01  -0.341173E-01  -0.318817E-01
  -0.269718E-01  -0.202532E-01  -0.127611E-01  -0.544908E-02   0.991766E-03
   0.619600E-02   0.100662E-01   0.126334E-01   0.139005E-01   0.137379E-01
   0.118778E-01   0.801643E-02   0.199367E-02  -0.601388E-02  -0.153586E-01
  -0.249064E-01  -0.331655E-01  -0.385437E-01  -0.396775E-01  -0.357527E-01
  -0.267353E-01  -0.134502E-01   0.251658E-02   0.190751E-01   0.339949E-01
   0.452980E-01   0.516018E-01   0.523480E-01   0.478773E-01   0.393442E-01
   0.284936E-01   0.173432E-01   0.782786E-02   0.146562E-02  -0.902470E-03
   0.744852E-03   0.560935E-02   0.122230E-01   0.187297E-01   0.232565E-01
   0.116582E-01   0.179143E-01   0.224929E-01   0.236675E-01   0.204604E-01
   0.128989E-01   0.206114E-02  -0.101163E-01  -0.212455E-01  -0.290281E-01
  -0.318085E-01  -0.290011E-01  -0.212728E-01  -0.104163E-01   0.107608E-02
   0.106452E-01   0.163507E-01   0.174264E-01   0.145491E-01   0.972657E-02
   0.581322E-02   0.576230E-02   0.118021E-01   0.247562E-01   0.436980E-01
   0.660504E-01   0.881211E-01   0.105951E+00   0.116256E+00   0.117229E+00
   0.108973E+00   0.934645E-01   0.740530E-01   0.546222E-01   0.386506E-01
   0.284124E-01   0.245292E-01   0.259799E-01   0.305466E-01   0.355555E-01
   0.386910E-01   0.386509E-01   0.354609E-01   0.303710E-01   0.253828E-01
   0.225595E-01   0.233328E-01   0.280159E-01   0.356636E-01   0.443179E-01
   0.515597E-01   0.551986E-01   0.538989E-01   0.475581E-01   0.373345E-01
   0.253245E-01   0.139905E-01   0.551104E-02   0.123756E-02   0.140758E-02
   0.517884E-02   0.109551E-01   0.168903E-01   0.214119E-01   0.236095E-01
   0.233849E-01   0.213380E-01   0.184476E-01   0.156627E-01   0.135445E-01
   0.120723E-01   0.106701E-01   0.843735E-02   0.450018E-02  -0.163348E-02
  -0.983277E-02  -0.192935E-01  -0.286946E-01  -0.365128E-01  -0.413999E-01
  -0.425111E-01  -0.396923E-01  -0.334814E-01  -0.249349E-01  -0.153443E-01
  -0.593331E-02   0.237373E-02   0.905466E-02   0.139498E-01   0.171165E-01
   0.186471E-01   0.185272E-01   0.165921E-01   0.126038E-01   0.642084E-02
  -0.179744E-02  -0.114317E-01  -0.213562E-01  -0.300419E-01  -0.358020E-01
  -0.371295E-01  -0.330450E-01  -0.233687E-01  -0.884268E-02   0.893160E-02
   0.277340E-01   0.450974E-01   0.587333E-01   0.669268E-01   0.688261E-01
   0.645725E-01   0.552553E-01   0.427021E-01   0.291477E-01   0.168381E-01
   0.763986E-02   0.271625E-02   0.232930E-02   0.580247E-02   0.116582E-01
   0.179144E-01   0.224929E-01   0.123448E-01   0.178317E-01   0.219878E-01
   0.229105E-01   0.194525E-01   0.115128E-01   0.104924E-03  -0.128319E-01
  -0.248533E-01  -0.335767E-01  -0.372650E-01  -0.352807E-01  -0.282830E-01
  -0.181001E-01  -0.728497E-02   0.154633E-02   0.643230E-02   0.664789E-02
   0.298316E-02  -0.237763E-02  -0.637030E-02  -0.584323E-02   0.156964E-02
   0.167268E-01   0.386105E-01   0.644271E-01   0.901723E-01   0.111528E+00
   0.124871E+00   0.128124E+00   0.121243E+00   0.106194E+00   0.864413E-01
   0.660790E-01   0.488362E-01   0.372261E-01   0.320533E-01   0.323977E-01
   0.360586E-01   0.403134E-01   0.427639E-01   0.420258E-01   0.380708E-01
   0.321364E-01   0.262500E-01   0.225228E-01   0.224348E-01   0.263275E-01
   0.332540E-01   0.412283E-01   0.477920E-01   0.507280E-01   0.487070E-01
   0.416794E-01   0.309013E-01   0.185942E-01   0.734503E-02  -0.577077E-03
  -0.379040E-02  -0.210200E-02   0.353013E-02   0.113432E-01   0.193053E-01
   0.256738E-01   0.294114E-01   0.303507E-01   0.290786E-01   0.266000E-01
   0.239055E-01   0.215894E-01   0.196417E-01   0.174739E-01   0.141631E-01
   0.882761E-02   0.100691E-02  -0.907919E-02  -0.204771E-01  -0.316707E-01
  -0.409271E-01  -0.467138E-01  -0.480658E-01  -0.448008E-01  -0.375289E-01
  -0.274664E-01  -0.161202E-01  -0.494265E-02   0.494434E-02   0.128845E-01
   0.186638E-01   0.223607E-01   0.241427E-01   0.240926E-01   0.221345E-01
   0.180872E-01   0.118266E-01   0.349889E-02  -0.629974E-02  -0.164498E-01
  -0.253899E-01  -0.313516E-01  -0.327039E-01  -0.283246E-01  -0.179066E-01
  -0.211931E-02   0.174234E-01   0.383879E-01   0.580981E-01   0.739884E-01
   0.840430E-01   0.871370E-01   0.832166E-01   0.732904E-01   0.592354E-01
   0.434568E-01   0.284622E-01   0.164225E-01   0.879618E-02   0.608167E-02
   0.774545E-02   0.123449E-01   0.178318E-01   0.219878E-01   0.135255E-01
   0.180508E-01   0.215699E-01   0.220655E-01   0.182702E-01   0.998332E-02
  -0.184414E-02  -0.152937E-01  -0.279066E-01  -0.372664E-01  -0.416013E-01
  -0.402547E-01  -0.338909E-01  -0.243646E-01  -0.142646E-01  -0.623154E-02
  -0.221886E-02  -0.289481E-02  -0.735875E-02  -0.132719E-01  -0.173957E-01
  -0.164187E-01  -0.786666E-02   0.914422E-02   0.335209E-01   0.622964E-01
   0.912163E-01   0.115675E+00   0.131767E+00   0.137193E+00   0.131770E+00
   0.117432E+00   0.977112E-01   0.768441E-01   0.587429E-01   0.461034E-01
   0.398793E-01   0.392451E-01   0.420356E-01   0.455145E-01   0.472414E-01
   0.457839E-01   0.410783E-01   0.343504E-01   0.276379E-01   0.230758E-01
   0.221684E-01   0.252703E-01   0.314330E-01   0.386572E-01   0.444714E-01
   0.466607E-01   0.439258E-01   0.362802E-01   0.250710E-01   0.126220E-01
   0.161091E-02  -0.563835E-02  -0.774355E-02  -0.457265E-02   0.280083E-02
   0.124635E-01   0.222248E-01   0.302031E-01   0.352631E-01   0.371903E-01
   0.365704E-01   0.344387E-01   0.318267E-01   0.293605E-01   0.270410E-01
   0.242701E-01   0.201069E-01   0.136624E-01   0.450072E-02  -0.708746E-02
  -0.200288E-01  -0.326510E-01  -0.430534E-01  -0.495564E-01  -0.511002E-01
  -0.474816E-01  -0.393704E-01  -0.281126E-01  -0.153888E-01  -0.283391E-02
   0.827343E-02   0.171730E-01   0.236122E-01   0.276926E-01   0.296484E-01
   0.296472E-01   0.276893E-01   0.236420E-01   0.173957E-01   0.908227E-02
  -0.726887E-03  -0.109268E-01  -0.199408E-01  -0.259462E-01  -0.272221E-01
  -0.225375E-01  -0.114855E-01   0.532617E-02   0.262807E-01   0.489638E-01
   0.705427E-01   0.882389E-01   0.998005E-01   0.103883E+00   0.100269E+00
   0.898879E-01   0.746394E-01   0.570460E-01   0.398076E-01   0.253283E-01
   0.153011E-01   0.104226E-01   0.102932E-01   0.135255E-01   0.180508E-01
   0.215699E-01   0.145106E-01   0.182017E-01   0.211285E-01   0.212210E-01
   0.171491E-01   0.865342E-02  -0.336017E-02  -0.170012E-01  -0.298241E-01
  -0.394168E-01  -0.440117E-01  -0.429625E-01  -0.369522E-01  -0.278603E-01
  -0.182972E-01  -0.109111E-01  -0.763700E-02  -0.909063E-02  -0.142838E-01
  -0.207630E-01  -0.251632E-01  -0.240575E-01  -0.148899E-01   0.325066E-02
   0.292333E-01   0.599877E-01   0.911029E-01   0.117786E+00   0.135945E+00
   0.143116E+00   0.139004E+00   0.125493E+00   0.106126E+00   0.852020E-01
   0.667298E-01   0.535118E-01   0.465990E-01   0.452405E-01   0.473167E-01
   0.501110E-01   0.511837E-01   0.490942E-01   0.437708E-01   0.364349E-01
   0.291250E-01   0.239785E-01   0.224991E-01   0.250367E-01   0.306337E-01
   0.372831E-01   0.425145E-01   0.441306E-01   0.408705E-01   0.328058E-01
   0.213530E-01   0.890383E-02  -0.181441E-02  -0.846009E-02  -0.967398E-02
  -0.538752E-02   0.323124E-02   0.141598E-01   0.251037E-01   0.341005E-01
   0.399682E-01   0.424818E-01   0.422456E-01   0.403280E-01   0.377916E-01
   0.352788E-01   0.327855E-01   0.296911E-01   0.250265E-01   0.178860E-01
   0.784517E-02  -0.475512E-02  -0.187520E-01  -0.323550E-01  -0.435373E-01
  -0.505103E-01  -0.521456E-01  -0.482288E-01  -0.394791E-01  -0.273433E-01
  -0.136336E-01  -0.120272E-03   0.118054E-01   0.213134E-01   0.281331E-01
   0.323956E-01   0.343980E-01   0.343829E-01   0.324165E-01   0.284075E-01
   0.222560E-01   0.140769E-01   0.440962E-02  -0.567042E-02  -0.145979E-01
  -0.205337E-01  -0.217115E-01  -0.168358E-01  -0.543254E-02   0.119395E-01
   0.336764E-01   0.573285E-01   0.799791E-01   0.987265E-01   0.111175E+00
   0.115841E+00   0.112398E+00   0.101716E+00   0.856921E-01   0.669095E-01
   0.481765E-01   0.320362E-01   0.203274E-01   0.138770E-01   0.123826E-01
   0.145106E-01   0.182017E-01   0.211285E-01   0.148293E-01   0.180478E-01
   0.206190E-01   0.204806E-01   0.163011E-01   0.781108E-02  -0.410153E-02
  -0.175704E-01  -0.301791E-01  -0.395489E-01  -0.439473E-01  -0.427630E-01
  -0.367109E-01  -0.276955E-01  -0.183423E-01  -0.113002E-01  -0.848850E-02
  -0.104900E-01  -0.162674E-01  -0.233053E-01  -0.281713E-01  -0.273725E-01
  -0.182978E-01   0.777779E-06   0.264045E-01   0.578279E-01   0.898184E-01
   0.117520E+00   0.136762E+00   0.144999E+00   0.141858E+00   0.129157E+00
   0.110394E+00   0.898450E-01   0.715164E-01   0.582294E-01   0.510693E-01
   0.493296E-01   0.509403E-01   0.532332E-01   0.538120E-01   0.512700E-01
   0.455571E-01   0.379026E-01   0.303394E-01   0.249879E-01   0.233284E-01
   0.256858E-01   0.310834E-01   0.375063E-01   0.424920E-01   0.438660E-01
   0.404033E-01   0.322165E-01   0.207591E-01   0.844702E-02  -0.198921E-02
  -0.822833E-02  -0.895294E-02  -0.415028E-02   0.495296E-02   0.162851E-01
   0.275222E-01   0.366971E-01   0.426478E-01   0.451861E-01   0.449585E-01
   0.430678E-01   0.405924E-01   0.381658E-01   0.357519E-01   0.326838E-01
   0.279452E-01   0.205976E-01   0.102108E-01  -0.284676E-02  -0.173531E-01
  -0.314374E-01  -0.429879E-01  -0.501446E-01  -0.517382E-01  -0.475531E-01
  -0.383486E-01  -0.256442E-01  -0.113420E-01   0.270001E-02   0.150233E-01
   0.247638E-01   0.316549E-01   0.358657E-01   0.377536E-01   0.376280E-01
   0.356123E-01   0.316498E-01   0.256472E-01   0.176986E-01   0.830320E-02
  -0.151106E-02  -0.102213E-01  -0.160150E-01  -0.171319E-01  -0.122619E-01
  -0.901400E-03   0.164264E-01   0.381483E-01   0.618331E-01   0.845642E-01
   0.103422E+00   0.115977E+00   0.120706E+00   0.117241E+00   0.106420E+00
   0.901233E-01   0.709320E-01   0.516708E-01   0.349124E-01   0.225350E-01
   0.154086E-01   0.132724E-01   0.148293E-01   0.180479E-01   0.206190E-01
   0.143317E-01   0.175313E-01   0.200595E-01   0.199211E-01   0.158434E-01
   0.759634E-02  -0.391956E-02  -0.168542E-01  -0.288316E-01  -0.375293E-01
  -0.412759E-01  -0.395152E-01  -0.330039E-01  -0.236711E-01  -0.141509E-01
  -0.708980E-02  -0.439939E-02  -0.665539E-02  -0.128169E-01  -0.203678E-01
  -0.258730E-01  -0.258282E-01  -0.175956E-01  -0.181143E-03   0.253618E-01
   0.560260E-01   0.874391E-01   0.114813E+00   0.134018E+00   0.142515E+00
   0.139893E+00   0.127898E+00   0.109928E+00   0.901483E-01   0.724677E-01
   0.596351E-01   0.527028E-01   0.509743E-01   0.524269E-01   0.544654E-01
   0.547746E-01   0.520203E-01   0.462017E-01   0.385675E-01   0.311393E-01
   0.260035E-01   0.245957E-01   0.271990E-01   0.328088E-01   0.394031E-01
   0.445319E-01   0.460468E-01   0.427513E-01   0.347767E-01   0.235759E-01
   0.115400E-01   0.135362E-02  -0.472148E-02  -0.542695E-02  -0.794144E-03
   0.793349E-02   0.187020E-01   0.292394E-01   0.376572E-01   0.428846E-01
   0.448206E-01   0.441792E-01   0.420985E-01   0.396549E-01   0.374454E-01
   0.353722E-01   0.326955E-01   0.283304E-01   0.212878E-01   0.111130E-01
  -0.182154E-02  -0.162664E-01  -0.303092E-01  -0.417952E-01  -0.488317E-01
  -0.502360E-01  -0.458020E-01  -0.363195E-01  -0.233521E-01  -0.884936E-02
   0.529139E-02   0.175894E-01   0.271820E-01   0.338277E-01   0.377411E-01
   0.393364E-01   0.389814E-01   0.368476E-01   0.329082E-01   0.270744E-01
   0.194182E-01   0.103931E-01   0.963223E-03  -0.742090E-02  -0.130175E-01
  -0.141247E-01  -0.947022E-02   0.143916E-02   0.180994E-01   0.389853E-01
   0.617371E-01   0.835247E-01   0.101519E+00   0.113372E+00   0.117624E+00
   0.113940E+00   0.103158E+00   0.871258E-01   0.683635E-01   0.496173E-01
   0.333776E-01   0.214498E-01   0.146539E-01   0.127093E-01   0.143317E-01
   0.175313E-01   0.200595E-01   0.132231E-01   0.167854E-01   0.195260E-01
   0.195720E-01   0.157658E-01   0.796108E-02  -0.290382E-02  -0.149907E-01
  -0.259773E-01  -0.336206E-01  -0.363339E-01  -0.336330E-01  -0.263214E-01
  -0.163474E-01  -0.634230E-02   0.105817E-02   0.394587E-02   0.172911E-02
  -0.459165E-02  -0.125598E-01  -0.188037E-01  -0.198652E-01  -0.131132E-01
   0.249540E-02   0.260178E-01   0.546097E-01   0.840925E-01   0.109870E+00
   0.127971E+00   0.135943E+00   0.133386E+00   0.121968E+00   0.104940E+00
   0.862832E-01   0.697177E-01   0.578377E-01   0.515997E-01   0.502829E-01
   0.519073E-01   0.539686E-01   0.542628E-01   0.515578E-01   0.459231E-01
   0.386322E-01   0.316883E-01   0.271280E-01   0.263249E-01   0.295094E-01
   0.356477E-01   0.427181E-01   0.482946E-01   0.502627E-01   0.474504E-01
   0.399877E-01   0.292902E-01   0.176763E-01   0.773433E-02   0.162695E-02
   0.534267E-03   0.438929E-02   0.119692E-01   0.212991E-01   0.302338E-01
   0.370396E-01   0.408022E-01   0.415540E-01   0.400988E-01   0.376113E-01
   0.351513E-01   0.332567E-01   0.317444E-01   0.297813E-01   0.261982E-01
   0.199410E-01   0.105134E-01  -0.173249E-02  -0.155531E-01  -0.290365E-01
  -0.400292E-01  -0.466468E-01  -0.477214E-01  -0.430663E-01  -0.334904E-01
  -0.205708E-01  -0.626014E-02   0.755376E-02   0.194131E-01   0.284898E-01
   0.345862E-01   0.379660E-01   0.390939E-01   0.383844E-01   0.360482E-01
   0.320832E-01   0.264063E-01   0.190711E-01   0.104844E-01   0.153672E-02
  -0.641792E-02  -0.117472E-01  -0.128570E-01  -0.856361E-02   0.157469E-02
   0.170538E-01   0.364079E-01   0.573948E-01   0.773482E-01   0.936282E-01
   0.104077E+00   0.107390E+00   0.103336E+00   0.927841E-01   0.775317E-01
   0.599822E-01   0.427149E-01   0.280334E-01   0.175677E-01   0.120031E-01
   0.109848E-01   0.132231E-01   0.167855E-01   0.195260E-01   0.120224E-01
   0.161141E-01   0.191469E-01   0.194232E-01   0.159483E-01   0.869383E-02
  -0.135032E-02  -0.123639E-01  -0.220998E-01  -0.284219E-01  -0.298537E-01
  -0.259970E-01  -0.177023E-01  -0.692286E-02   0.373333E-02   0.116608E-01
   0.149626E-01   0.130193E-01   0.675709E-02  -0.147942E-02  -0.844414E-02
  -0.107832E-01  -0.591180E-02   0.725368E-02   0.279090E-01   0.534375E-01
   0.799456E-01   0.103133E+00   0.119283E+00   0.126109E+00   0.123259E+00
   0.112325E+00   0.963759E-01   0.791489E-01   0.641037E-01   0.536122E-01
   0.484843E-01   0.479468E-01   0.500568E-01   0.524123E-01   0.529395E-01
   0.505265E-01   0.453212E-01   0.386200E-01   0.323956E-01   0.286194E-01
   0.285919E-01   0.324883E-01   0.392559E-01   0.468928E-01   0.530209E-01
   0.555785E-01   0.534247E-01   0.466770E-01   0.366843E-01   0.256495E-01
   0.160177E-01   0.981191E-02   0.811019E-02   0.108093E-01   0.167307E-01
   0.240223E-01   0.307214E-01   0.353056E-01   0.370659E-01   0.362015E-01
   0.336227E-01   0.305427E-01   0.279973E-01   0.264544E-01   0.256362E-01
   0.246110E-01   0.221215E-01   0.170432E-01   0.882552E-02  -0.222354E-02
  -0.149027E-01  -0.273456E-01  -0.374498E-01  -0.433817E-01  -0.440177E-01
  -0.391988E-01  -0.297386E-01  -0.171935E-01  -0.347209E-02   0.959784E-02
   0.206257E-01   0.288488E-01   0.341272E-01   0.367718E-01   0.372854E-01
   0.361142E-01   0.334951E-01   0.294467E-01   0.238953E-01   0.168842E-01
   0.878136E-02   0.402614E-03  -0.700880E-02  -0.119593E-01  -0.130038E-01
  -0.909259E-02   0.124703E-03   0.141215E-01   0.314946E-01   0.501518E-01
   0.676513E-01   0.816218E-01   0.901790E-01   0.922535E-01   0.877699E-01
   0.776452E-01   0.636132E-01   0.479081E-01   0.328666E-01   0.205186E-01
   0.122371E-01   0.850912E-02   0.887057E-02   0.120225E-01   0.161142E-01
   0.191469E-01   0.114556E-01   0.159406E-01   0.190991E-01   0.194570E-01
   0.162212E-01   0.950080E-02   0.336226E-03  -0.949056E-02  -0.178400E-01
  -0.227186E-01  -0.227878E-01  -0.177488E-01  -0.849328E-02   0.304273E-02
   0.143079E-01   0.227608E-01   0.265392E-01   0.250013E-01   0.189813E-01
   0.106726E-01   0.314232E-02  -0.415611E-03   0.249193E-02   0.129656E-01
   0.303457E-01   0.522789E-01   0.752166E-01   0.952277E-01   0.108920E+00
   0.114233E+00   0.110894E+00   0.100423E+00   0.856887E-01   0.701404E-01
   0.569307E-01   0.481641E-01   0.444701E-01   0.450048E-01   0.478585E-01
   0.507367E-01   0.517035E-01   0.497699E-01   0.451576E-01   0.391726E-01
   0.337400E-01   0.307511E-01   0.314278E-01   0.358984E-01   0.431142E-01
   0.511276E-01   0.576470E-01   0.606972E-01   0.591891E-01   0.532293E-01
   0.440821E-01   0.338020E-01   0.246494E-01   0.184684E-01   0.162056E-01
   0.177085E-01   0.218469E-01   0.269097E-01   0.311437E-01   0.332661E-01
   0.327961E-01   0.301148E-01   0.262466E-01   0.224452E-01   0.197245E-01
   0.184876E-01   0.183730E-01   0.183650E-01   0.171327E-01   0.134882E-01
   0.682146E-02  -0.262606E-02  -0.137337E-01  -0.247311E-01  -0.336192E-01
  -0.386618E-01  -0.388080E-01  -0.339330E-01  -0.248369E-01  -0.130164E-01
  -0.285564E-03   0.116399E-01   0.214795E-01   0.285630E-01   0.328157E-01
   0.345867E-01   0.343973E-01   0.327031E-01   0.297513E-01   0.255749E-01
   0.201150E-01   0.134185E-01   0.582983E-02  -0.189988E-02  -0.864000E-02
  -0.130521E-01  -0.138696E-01  -0.102137E-01  -0.186031E-02   0.106171E-01
   0.258721E-01   0.419792E-01   0.567582E-01   0.681589E-01   0.746273E-01
   0.753774E-01   0.705205E-01   0.610298E-01   0.485526E-01   0.351100E-01
   0.227372E-01   0.131284E-01   0.734671E-02   0.564704E-02   0.744725E-02
   0.114556E-01   0.159407E-01   0.190991E-01   0.123040E-01   0.167342E-01
   0.195987E-01   0.196906E-01   0.164451E-01   0.101144E-01   0.177257E-02
  -0.687086E-02  -0.138274E-01  -0.172884E-01  -0.160845E-01  -0.100285E-01
  -0.429605E-04   0.119834E-01   0.235999E-01   0.323764E-01   0.365259E-01
   0.354071E-01   0.297627E-01   0.216118E-01   0.138019E-01   0.931569E-02
   0.105057E-01   0.184522E-01   0.326223E-01   0.509302E-01   0.701965E-01
   0.868960E-01   0.980038E-01   0.101718E+00   0.978707E-01   0.879175E-01
   0.745167E-01   0.608140E-01   0.496326E-01   0.427898E-01   0.407216E-01
   0.425074E-01   0.462702E-01   0.498231E-01   0.513647E-01   0.500179E-01
   0.460596E-01   0.407823E-01   0.360412E-01   0.336333E-01   0.347014E-01
   0.393451E-01   0.465542E-01   0.544832E-01   0.609787E-01   0.641992E-01
   0.631412E-01   0.579160E-01   0.496989E-01   0.403742E-01   0.319859E-01
   0.261627E-01   0.236877E-01   0.243333E-01   0.270011E-01   0.301119E-01
   0.321159E-01   0.319643E-01   0.293986E-01   0.249746E-01   0.198252E-01
   0.152462E-01   0.122408E-01   0.111704E-01   0.116224E-01   0.125349E-01
   0.125373E-01   0.104011E-01   0.545988E-02  -0.212990E-02  -0.113674E-01
  -0.206307E-01  -0.280803E-01  -0.321237E-01  -0.318111E-01  -0.270544E-01
  -0.186173E-01  -0.789396E-02   0.344961E-02   0.138624E-01   0.222148E-01
   0.279500E-01   0.310589E-01   0.319114E-01   0.310188E-01   0.288166E-01
   0.255398E-01   0.212269E-01   0.158396E-01   0.944543E-02   0.238807E-02
  -0.462567E-02  -0.105664E-01  -0.142526E-01  -0.146110E-01  -0.109580E-01
  -0.322346E-02   0.794923E-02   0.212575E-01   0.349433E-01   0.471017E-01
   0.560259E-01   0.605161E-01   0.600882E-01   0.550461E-01   0.464084E-01
   0.357106E-01   0.247239E-01   0.151414E-01   0.828696E-02   0.489204E-02
   0.497812E-02   0.786428E-02   0.123040E-01   0.167342E-01   0.195987E-01
   0.152395E-01   0.189254E-01   0.208830E-01   0.202092E-01   0.165830E-01
   0.103922E-01   0.271598E-02  -0.485238E-02  -0.105254E-01  -0.127249E-01
  -0.104822E-01  -0.373220E-02   0.658429E-02   0.186612E-01   0.301989E-01
   0.389350E-01   0.432094E-01   0.424189E-01   0.372311E-01   0.294846E-01
   0.217788E-01   0.168430E-01   0.168390E-01   0.227795E-01   0.342203E-01
   0.493185E-01   0.652542E-01   0.789105E-01   0.876399E-01   0.899131E-01
   0.856781E-01   0.763357E-01   0.643395E-01   0.525349E-01   0.434196E-01
   0.385295E-01   0.381143E-01   0.411842E-01   0.458988E-01   0.501760E-01
   0.523363E-01   0.515930E-01   0.482488E-01   0.435515E-01   0.392606E-01
   0.370656E-01   0.380347E-01   0.422625E-01   0.488203E-01   0.560189E-01
   0.619025E-01   0.648180E-01   0.638900E-01   0.592602E-01   0.520225E-01
   0.438821E-01   0.366453E-01   0.316976E-01   0.296262E-01   0.300961E-01
   0.320077E-01   0.338791E-01   0.343279E-01   0.325022E-01   0.283289E-01
   0.225078E-01   0.162617E-01   0.109264E-01   0.751199E-02   0.637640E-02
   0.710875E-02   0.865906E-02   0.967072E-02   0.891190E-02   0.567357E-02
   0.137220E-04  -0.722347E-02  -0.146169E-01  -0.205415E-01  -0.235938E-01
  -0.229500E-01  -0.185572E-01  -0.111159E-01  -0.187165E-02   0.771239E-02
   0.163005E-01   0.229499E-01   0.272323E-01   0.291958E-01   0.292040E-01
   0.277212E-01   0.251250E-01   0.216094E-01   0.172050E-01   0.118975E-01
   0.579392E-02  -0.735470E-03  -0.699908E-02  -0.120453E-01  -0.148361E-01
  -0.144904E-01  -0.105293E-01  -0.305246E-02   0.720853E-02   0.189789E-01
   0.306565E-01   0.406043E-01   0.474535E-01   0.503519E-01   0.491053E-01
   0.441912E-01   0.366479E-01   0.278687E-01   0.193451E-01   0.124059E-01
   0.799454E-02   0.651923E-02   0.779430E-02   0.110834E-01   0.152395E-01
   0.189254E-01   0.208830E-01   0.206772E-01   0.228216E-01   0.231776E-01
   0.211727E-01   0.167350E-01   0.103717E-01   0.313271E-02  -0.355074E-02
  -0.814058E-02  -0.933127E-02  -0.638227E-02   0.641498E-03   0.107959E-01
   0.223924E-01   0.333324E-01   0.415787E-01   0.456531E-01   0.450351E-01
   0.403446E-01   0.332460E-01   0.260760E-01   0.212773E-01   0.207760E-01
   0.254657E-01   0.349397E-01   0.475528E-01   0.608076E-01   0.719694E-01
   0.787523E-01   0.798928E-01   0.754576E-01   0.668018E-01   0.561908E-01
   0.461918E-01   0.390028E-01   0.359056E-01   0.369892E-01   0.412137E-01
   0.467844E-01   0.517202E-01   0.544466E-01   0.542381E-01   0.513886E-01
   0.470667E-01   0.429098E-01   0.404880E-01   0.408017E-01   0.439673E-01
   0.491796E-01   0.549601E-01   0.596069E-01   0.617082E-01   0.605599E-01
   0.563635E-01   0.501471E-01   0.434396E-01   0.378016E-01   0.343587E-01
   0.334782E-01   0.346856E-01   0.368391E-01   0.385040E-01   0.384065E-01
   0.358283E-01   0.308196E-01   0.241724E-01   0.171655E-01   0.111662E-01
   0.721266E-02   0.570591E-02   0.630308E-02   0.804040E-02   0.964352E-02
   0.992751E-02   0.816410E-02   0.430701E-02  -0.987806E-03  -0.654733E-02
  -0.110112E-01  -0.132058E-01  -0.124524E-01  -0.872818E-02  -0.264061E-02
   0.476006E-02   0.122658E-01   0.188020E-01   0.236421E-01   0.264923E-01
   0.274417E-01   0.268119E-01   0.249749E-01   0.222058E-01   0.186226E-01
   0.142292E-01   0.903556E-02   0.320506E-02  -0.283612E-02  -0.837728E-02
  -0.125113E-01  -0.143172E-01  -0.130887E-01  -0.854456E-02  -0.955861E-03
   0.884850E-02   0.196075E-01   0.298563E-01   0.382034E-01   0.435909E-01
   0.454820E-01   0.439360E-01   0.395647E-01   0.333873E-01   0.266216E-01
   0.204570E-01   0.158504E-01   0.133760E-01   0.131483E-01   0.148206E-01
   0.176589E-01   0.206772E-01   0.228216E-01   0.231776E-01   0.286726E-01
   0.285357E-01   0.266498E-01   0.227877E-01   0.171231E-01   0.102622E-01
   0.319384E-02  -0.285089E-02  -0.662067E-02  -0.711291E-02  -0.383349E-02
   0.302048E-02   0.125158E-01   0.231113E-01   0.329513E-01   0.402715E-01
   0.438245E-01   0.432141E-01   0.390428E-01   0.328148E-01   0.266007E-01
   0.225359E-01   0.222746E-01   0.265437E-01   0.349196E-01   0.458991E-01
   0.572545E-01   0.665878E-01   0.719402E-01   0.722935E-01   0.678270E-01
   0.598597E-01   0.504922E-01   0.420480E-01   0.364671E-01   0.348203E-01
   0.370744E-01   0.421676E-01   0.483645E-01   0.537829E-01   0.569347E-01
   0.571269E-01   0.546098E-01   0.504402E-01   0.461101E-01   0.430604E-01
   0.422314E-01   0.437839E-01   0.470722E-01   0.508703E-01   0.537743E-01
   0.546537E-01   0.530089E-01   0.491269E-01   0.439881E-01   0.389572E-01
   0.353554E-01   0.340478E-01   0.351727E-01   0.380944E-01   0.415919E-01
   0.442233E-01   0.447544E-01   0.425211E-01   0.376176E-01   0.308589E-01
   0.235327E-01   0.170210E-01   0.124068E-01   0.101825E-01   0.101446E-01
   0.114968E-01   0.131234E-01   0.139452E-01   0.132467E-01   0.108800E-01
   0.729036E-02   0.336444E-02   0.156355E-03  -0.142153E-02  -0.849746E-03
   0.187440E-02   0.626611E-02   0.115137E-01   0.167100E-01   0.210793E-01
   0.241308E-01   0.257031E-01   0.259009E-01   0.249630E-01   0.231186E-01
   0.204910E-01   0.170832E-01   0.128491E-01   0.781833E-02   0.222379E-02
  -0.342544E-02  -0.836361E-02  -0.116893E-01  -0.125613E-01  -0.104170E-01
  -0.514894E-02   0.281388E-02   0.125490E-01   0.228015E-01   0.322249E-01
   0.396426E-01   0.442671E-01   0.458277E-01   0.445838E-01   0.412291E-01
   0.367178E-01   0.320593E-01   0.281250E-01   0.255043E-01   0.244270E-01
   0.247557E-01   0.260371E-01   0.275987E-01   0.286726E-01   0.285357E-01
   0.266498E-01   0.388810E-01   0.359386E-01   0.313551E-01   0.252482E-01
   0.180259E-01   0.103747E-01   0.320076E-02  -0.248579E-02  -0.573710E-02
  -0.586408E-02  -0.262202E-02   0.366470E-02   0.120867E-01   0.212699E-01
   0.296272E-01   0.356972E-01   0.384937E-01   0.377750E-01   0.341505E-01
   0.289809E-01   0.240759E-01   0.212554E-01   0.218794E-01   0.264721E-01
   0.345463E-01   0.446858E-01   0.548759E-01   0.630021E-01   0.673892E-01
   0.672345E-01   0.628189E-01   0.554332E-01   0.470393E-01   0.397576E-01
   0.353194E-01   0.346351E-01   0.375944E-01   0.431465E-01   0.496329E-01
   0.552701E-01   0.586429E-01   0.590659E-01   0.567180E-01   0.525191E-01
   0.477984E-01   0.438623E-01   0.415961E-01   0.412204E-01   0.422694E-01
   0.437918E-01   0.447022E-01   0.441684E-01   0.419101E-01   0.383136E-01
   0.343270E-01   0.311690E-01   0.299420E-01   0.312700E-01   0.350744E-01
   0.405567E-01   0.463947E-01   0.510949E-01   0.533962E-01   0.526064E-01
   0.487765E-01   0.426653E-01   0.355110E-01   0.286829E-01   0.233160E-01
   0.200358E-01   0.188439E-01   0.191901E-01   0.201941E-01   0.209439E-01
   0.207747E-01   0.194488E-01   0.171894E-01   0.145716E-01   0.123146E-01
   0.110478E-01   0.111252E-01   0.125403E-01   0.149577E-01   0.178398E-01
   0.206156E-01   0.228332E-01   0.242465E-01   0.248155E-01   0.246309E-01
   0.238042E-01   0.223717E-01   0.202560E-01   0.173051E-01   0.133969E-01
   0.857174E-02   0.313919E-02  -0.228691E-02  -0.685291E-02  -0.962302E-02
  -0.979290E-02  -0.690107E-02  -0.976603E-03   0.742287E-02   0.172984E-01
   0.274036E-01   0.364955E-01   0.435809E-01   0.480962E-01   0.499801E-01
   0.496315E-01   0.477682E-01   0.452340E-01   0.428010E-01   0.410151E-01
   0.401115E-01   0.400074E-01   0.403579E-01   0.406535E-01   0.403310E-01
   0.388810E-01   0.359386E-01   0.313551E-01   0.505852E-01   0.446455E-01
   0.371890E-01   0.286604E-01   0.196839E-01   0.110134E-01   0.346700E-02
  -0.216214E-02  -0.521864E-02  -0.531136E-02  -0.242878E-02   0.299156E-02
   0.100742E-01   0.176185E-01   0.243100E-01   0.289937E-01   0.309509E-01
   0.301032E-01   0.270798E-01   0.231113E-01   0.197581E-01   0.185296E-01
   0.204863E-01   0.259320E-01   0.342845E-01   0.441719E-01   0.537430E-01
   0.611164E-01   0.648554E-01   0.643415E-01   0.599420E-01   0.529249E-01
   0.451377E-01   0.385369E-01   0.346932E-01   0.344069E-01   0.375345E-01
   0.430696E-01   0.494492E-01   0.549932E-01   0.583515E-01   0.588322E-01
   0.565266E-01   0.522043E-01   0.470245E-01   0.421572E-01   0.384359E-01
   0.361440E-01   0.349967E-01   0.343129E-01   0.333159E-01   0.314597E-01
   0.286721E-01   0.254352E-01   0.226732E-01   0.214809E-01   0.227756E-01
   0.269808E-01   0.338386E-01   0.424128E-01   0.512838E-01   0.588826E-01
   0.638697E-01   0.654523E-01   0.635536E-01   0.587941E-01   0.522970E-01
   0.453796E-01   0.392237E-01   0.346133E-01   0.318074E-01   0.305679E-01
   0.303183E-01   0.303718E-01   0.301549E-01   0.293598E-01   0.279896E-01
   0.262972E-01   0.246523E-01   0.233916E-01   0.227029E-01   0.225812E-01
   0.228602E-01   0.232994E-01   0.236839E-01   0.238969E-01   0.239345E-01
   0.238595E-01   0.237178E-01   0.234528E-01   0.228632E-01   0.216285E-01
   0.194056E-01   0.159715E-01   0.113640E-01   0.597031E-02   0.522823E-03
  -0.401111E-02  -0.662512E-02  -0.650775E-02  -0.325066E-02   0.302814E-02
   0.116837E-01   0.216703E-01   0.317621E-01   0.408126E-01   0.479841E-01
   0.528912E-01   0.556258E-01   0.566664E-01   0.567025E-01   0.564285E-01
   0.563602E-01   0.567203E-01   0.574115E-01   0.580723E-01   0.581900E-01
   0.572346E-01   0.547791E-01   0.505852E-01   0.446454E-01   0.371889E-01
   0.627837E-01   0.540397E-01   0.438582E-01   0.329744E-01   0.222043E-01
   0.123636E-01   0.419671E-02  -0.168845E-02  -0.488660E-02  -0.526039E-02
  -0.299408E-02   0.138544E-02   0.704370E-02   0.129449E-01   0.180263E-01
   0.214143E-01   0.226343E-01   0.217564E-01   0.194256E-01   0.167502E-01
   0.150566E-01   0.155615E-01   0.190398E-01   0.255785E-01   0.344906E-01
   0.444257E-01   0.536611E-01   0.605085E-01   0.637315E-01   0.628649E-01
   0.583471E-01   0.514237E-01   0.438456E-01   0.374369E-01   0.336476E-01
   0.332089E-01   0.359813E-01   0.410313E-01   0.469093E-01   0.520469E-01
   0.551604E-01   0.555502E-01   0.532188E-01   0.487876E-01   0.432493E-01
   0.376416E-01   0.327452E-01   0.288973E-01   0.259729E-01   0.235282E-01
   0.210537E-01   0.182449E-01   0.152003E-01   0.124746E-01   0.109666E-01
   0.116703E-01   0.153636E-01   0.223296E-01   0.321953E-01   0.439415E-01
   0.560846E-01   0.669850E-01   0.751983E-01   0.797763E-01   0.804429E-01
   0.776033E-01   0.721966E-01   0.654400E-01   0.585395E-01   0.524443E-01
   0.477007E-01   0.444293E-01   0.424091E-01   0.412282E-01   0.404434E-01
   0.397029E-01   0.388031E-01   0.376793E-01   0.363525E-01   0.348666E-01
   0.332472E-01   0.314972E-01   0.296284E-01   0.277048E-01   0.258705E-01
   0.243390E-01   0.233351E-01   0.230037E-01   0.233174E-01   0.240210E-01
   0.246435E-01   0.245911E-01   0.233037E-01   0.204360E-01   0.160095E-01
   0.104829E-01   0.471091E-02  -0.209634E-03  -0.317399E-02  -0.332408E-02
  -0.256511E-03   0.587355E-02   0.143825E-01   0.242153E-01   0.341876E-01
   0.432482E-01   0.506923E-01   0.562725E-01   0.601832E-01   0.629317E-01
   0.651377E-01   0.673212E-01   0.697384E-01   0.723047E-01   0.746199E-01
   0.760791E-01   0.760317E-01   0.739440E-01   0.695238E-01   0.627837E-01
   0.540397E-01   0.438581E-01   0.743243E-01   0.633346E-01   0.508856E-01
   0.379475E-01   0.254975E-01   0.144142E-01   0.540135E-02  -0.106009E-02
  -0.474302E-02  -0.569248E-02  -0.423138E-02  -0.943012E-03   0.338320E-02
   0.785282E-02   0.116115E-01   0.140137E-01   0.147776E-01   0.140830E-01
   0.125709E-01   0.112275E-01   0.111637E-01   0.133326E-01   0.182554E-01
   0.258281E-01   0.352728E-01   0.452589E-01   0.541773E-01   0.605073E-01
   0.631839E-01   0.618700E-01   0.570575E-01   0.499657E-01   0.422568E-01
   0.356413E-01   0.314737E-01   0.304430E-01   0.324386E-01   0.366194E-01
   0.416640E-01   0.461269E-01   0.488014E-01   0.489922E-01   0.466284E-01
   0.422004E-01   0.365507E-01   0.305939E-01   0.250544E-01   0.203025E-01
   0.163320E-01   0.128782E-01   0.962798E-02   0.644688E-02   0.354143E-02
   0.149835E-02   0.118009E-02   0.350244E-02   0.915772E-02   0.183649E-01
   0.307223E-01   0.452090E-01   0.603409E-01   0.744426E-01   0.859663E-01
   0.937801E-01   0.973551E-01   0.968158E-01   0.928512E-01   0.865225E-01
   0.790230E-01   0.714510E-01   0.646453E-01   0.591061E-01   0.549997E-01
   0.522240E-01   0.505001E-01   0.494618E-01   0.487224E-01   0.479175E-01
   0.467324E-01   0.449276E-01   0.423708E-01   0.390740E-01   0.352220E-01
   0.311730E-01   0.274151E-01   0.244724E-01   0.227775E-01   0.225363E-01
   0.236302E-01   0.255890E-01   0.276595E-01   0.289627E-01   0.287096E-01
   0.264198E-01   0.220847E-01   0.162226E-01   0.980455E-02   0.405949E-02
   0.206703E-03  -0.818884E-03   0.142374E-02   0.679200E-02   0.146128E-01
   0.238620E-01   0.334201E-01   0.423334E-01   0.500116E-01   0.563105E-01
   0.614853E-01   0.660336E-01   0.704799E-01   0.751652E-01   0.801020E-01
   0.849316E-01   0.889922E-01   0.914723E-01   0.916050E-01   0.888501E-01
   0.830199E-01   0.743242E-01   0.633345E-01   0.508855E-01   0.840599E-01
   0.716664E-01   0.576539E-01   0.431539E-01   0.292672E-01   0.169403E-01
   0.688320E-02  -0.471575E-03  -0.498003E-02  -0.677712E-02  -0.625172E-02
  -0.400367E-02  -0.775883E-03   0.264381E-02   0.554758E-02   0.744259E-02
   0.816707E-02   0.795259E-02   0.740309E-02   0.737813E-02   0.879330E-02
   0.123772E-01   0.184437E-01   0.267428E-01   0.364400E-01   0.462436E-01
   0.546613E-01   0.603298E-01   0.623371E-01   0.604536E-01   0.552082E-01
   0.477830E-01   0.397487E-01   0.327060E-01   0.279216E-01   0.260519E-01
   0.270240E-01   0.300980E-01   0.340898E-01   0.376893E-01   0.397847E-01
   0.397093E-01   0.373489E-01   0.330944E-01   0.276652E-01   0.218675E-01
   0.163651E-01   0.115321E-01   0.742660E-02   0.388577E-02   0.703003E-03
  -0.217807E-02  -0.452149E-02  -0.576174E-02  -0.509074E-02  -0.164983E-02
   0.522505E-02   0.157744E-01   0.296682E-01   0.459848E-01   0.633254E-01
   0.800394E-01   0.945054E-01   0.105405E+00   0.111926E+00   0.113863E+00
   0.111598E+00   0.105978E+00   0.981328E-01   0.892754E-01   0.805163E-01
   0.727301E-01   0.664785E-01   0.619877E-01   0.591688E-01   0.576704E-01
   0.569531E-01   0.563812E-01   0.553272E-01   0.532827E-01   0.499618E-01
   0.453778E-01   0.398698E-01   0.340629E-01   0.287566E-01   0.247553E-01
   0.226733E-01   0.227622E-01   0.248067E-01   0.281264E-01   0.316956E-01
   0.343607E-01   0.351089E-01   0.333224E-01   0.289516E-01   0.225582E-01
   0.152123E-01   0.826526E-02   0.305312E-02   0.605197E-03   0.143227E-02
   0.544607E-02   0.120272E-01   0.202179E-01   0.289834E-01   0.374679E-01
   0.451768E-01   0.520384E-01   0.583348E-01   0.645290E-01   0.710438E-01
   0.780581E-01   0.853800E-01   0.924308E-01   0.983430E-01   0.102142E+00
   0.102960E+00   0.100234E+00   0.938252E-01   0.840598E-01   0.716663E-01
   0.576538E-01   0.910024E-01   0.782073E-01   0.634861E-01   0.480441E-01
   0.330600E-01   0.195525E-01   0.829045E-02  -0.252707E-03  -0.590876E-02
  -0.879829E-02  -0.929503E-02  -0.797173E-02  -0.552509E-02  -0.267787E-02
  -0.637286E-04   0.188984E-02   0.305567E-02   0.364955E-02   0.419881E-02
   0.542906E-02   0.808350E-02   0.127111E-01   0.194756E-01   0.280380E-01
   0.375560E-01   0.468104E-01   0.544426E-01   0.592485E-01   0.604600E-01
   0.579396E-01   0.522359E-01   0.444777E-01   0.361315E-01   0.286770E-01
   0.232838E-01   0.205674E-01   0.204855E-01   0.223957E-01   0.252538E-01
   0.278962E-01   0.293285E-01   0.289456E-01   0.266312E-01   0.227189E-01
   0.178408E-01   0.127148E-01   0.794050E-02   0.386341E-02   0.544908E-03
  -0.216035E-02  -0.445098E-02  -0.640392E-02  -0.783862E-02  -0.826855E-02
  -0.696146E-02  -0.309738E-02   0.401566E-02   0.147255E-01   0.288772E-01
   0.457553E-01   0.641445E-01   0.824964E-01   0.991663E-01   0.112670E+00
   0.121906E+00   0.126309E+00   0.125908E+00   0.121282E+00   0.113443E+00
   0.103666E+00   0.932910E-01   0.835389E-01   0.753518E-01   0.692844E-01
   0.654526E-01   0.635465E-01   0.629074E-01   0.626627E-01   0.619015E-01
   0.598644E-01   0.561140E-01   0.506489E-01   0.439312E-01   0.368110E-01
   0.303547E-01   0.256075E-01   0.233407E-01   0.238434E-01   0.268152E-01
   0.313915E-01   0.363078E-01   0.401683E-01   0.417601E-01   0.403365E-01
   0.357995E-01   0.287342E-01   0.202849E-01   0.119030E-01   0.502933E-02
   0.791387E-03  -0.211536E-03   0.201582E-02   0.693927E-02   0.136920E-01
   0.213341E-01   0.291001E-01   0.365679E-01   0.437066E-01   0.507969E-01
   0.582543E-01   0.664108E-01   0.753220E-01   0.846543E-01   0.936855E-01
   0.101416E+00   0.106761E+00   0.108773E+00   0.106838E+00   0.100802E+00
   0.910023E-01   0.782072E-01   0.634860E-01   0.944529E-01   0.822804E-01
   0.677500E-01   0.520431E-01   0.363624E-01   0.217979E-01   0.922623E-02
  -0.750492E-03  -0.783271E-02  -0.120222E-01  -0.135963E-01  -0.130574E-01
  -0.110569E-01  -0.829501E-02  -0.540465E-02  -0.283603E-02  -0.767224E-03
   0.934594E-03   0.268165E-02   0.505999E-02   0.866538E-02   0.139150E-01
   0.208824E-01   0.292016E-01   0.380756E-01   0.463983E-01   0.529683E-01
   0.567496E-01   0.571145E-01   0.540062E-01   0.479761E-01   0.400812E-01
   0.316624E-01   0.240565E-01   0.183125E-01   0.149815E-01   0.140307E-01
   0.148997E-01   0.166788E-01   0.183591E-01   0.190865E-01   0.183552E-01
   0.160929E-01   0.126252E-01   0.853793E-02   0.448486E-02   0.100052E-02
  -0.162769E-02  -0.339318E-02  -0.450459E-02  -0.524567E-02  -0.580680E-02
  -0.614200E-02  -0.589763E-02  -0.443812E-02  -0.966963E-03   0.528471E-02
   0.148482E-01   0.278371E-01   0.438421E-01   0.619263E-01   0.807253E-01
   0.986327E-01   0.114037E+00   0.125562E+00   0.132275E+00   0.133820E+00
   0.130465E+00   0.123050E+00   0.112853E+00   0.101387E+00   0.901686E-01
   0.804869E-01   0.732089E-01   0.686583E-01   0.665870E-01   0.662502E-01
   0.665760E-01   0.664024E-01   0.647386E-01   0.609953E-01   0.551351E-01
   0.477031E-01   0.397228E-01   0.324758E-01   0.272063E-01   0.248201E-01
   0.256469E-01   0.293277E-01   0.348596E-01   0.407935E-01   0.455434E-01
   0.477342E-01   0.465086E-01   0.417165E-01   0.339450E-01   0.243806E-01
   0.145427E-01   0.595384E-02  -0.169918E-03  -0.313587E-02  -0.285058E-02
   0.253488E-03   0.541001E-02   0.117695E-01   0.186367E-01   0.256294E-01
   0.327220E-01   0.401671E-01   0.483270E-01   0.574675E-01   0.675779E-01
   0.782673E-01   0.887669E-01   0.980375E-01   0.104953E+00   0.108512E+00
   0.108029E+00   0.103262E+00   0.944528E-01   0.822803E-01   0.677499E-01
   0.940904E-01   0.834607E-01   0.699662E-01   0.546634E-01   0.387187E-01
   0.232817E-01   0.937429E-02  -0.219862E-02  -0.109122E-01  -0.165564E-01
  -0.192394E-01  -0.193542E-01  -0.175078E-01  -0.144156E-01  -0.107743E-01
  -0.713436E-02  -0.379837E-02  -0.773026E-03   0.220879E-02   0.559314E-02
   0.985473E-02   0.153252E-01   0.220441E-01   0.296750E-01   0.375160E-01
   0.446104E-01   0.499374E-01   0.526389E-01   0.522270E-01   0.487169E-01
   0.426488E-01   0.349885E-01   0.269275E-01   0.196316E-01   0.139970E-01
   0.104764E-01   0.901485E-02   0.910898E-02   0.997023E-02   0.107470E-01
   0.107463E-01   0.959725E-02   0.731899E-02   0.427848E-02   0.105844E-02
  -0.172431E-02  -0.359616E-02  -0.434994E-02  -0.408079E-02  -0.312668E-02
  -0.193256E-02  -0.877267E-03  -0.112641E-03   0.539349E-03   0.160092E-02
   0.385599E-02   0.818683E-02   0.153653E-01   0.258448E-01   0.396003E-01
   0.560517E-01   0.740913E-01   0.922138E-01   0.108728E+00   0.122014E+00
   0.130783E+00   0.134286E+00   0.132450E+00   0.125897E+00   0.115848E+00
[truncated: 34,092,447 more chars]
