# Supplementary material for: Accurate structure models and absolute configuration determination using dynamical effects in continuous-rotation 3D electron diffraction data
Source: Nat Chem. 2023 Apr 20;15(6):848–55. doi: 10.1038/s41557-023-01186-1 (PMC10239730; doi:10.1038/s41557-023-01186-1)
Supplement: Source Data Fig. 2 — Files (in xplor format) containing the electrostatic potential maps, from which the histograms in Fig. 2a were calculated. [file 41557_2023_1186_MOESM15_ESM.zip › STW_HPM-1_kin_asym.xplor]

    1
Xplor65_EQU_EXTI_kick10
     122       0     121     300       0     299      62       0      61
  0.1219E+02  0.2997E+02  0.6250E+01  0.9000E+02  0.1200E+03  0.9000E+02
ZYX
    0
  -0.111266E+00  -0.934266E-01  -0.749666E-01  -0.594122E-01  -0.494797E-01
  -0.463385E-01  -0.492196E-01  -0.554842E-01  -0.611525E-01  -0.617774E-01
  -0.534587E-01  -0.337592E-01  -0.231244E-02   0.390111E-01   0.864020E-01
   0.134787E+00   0.178715E+00   0.213253E+00   0.234715E+00   0.241106E+00
   0.232241E+00   0.209593E+00   0.175947E+00   0.134974E+00   0.908088E-01
   0.476735E-01   0.954254E-02  -0.201657E-01  -0.389005E-01  -0.452858E-01
  -0.393781E-01  -0.227983E-01   0.134834E-02   0.288225E-01   0.548702E-01
   0.750306E-01   0.859823E-01   0.862372E-01   0.764977E-01   0.595594E-01
   0.397440E-01   0.219636E-01   0.106231E-01   0.861728E-02   0.166679E-01
   0.331668E-01   0.545669E-01   0.762228E-01   0.934706E-01   0.102675E+00
   0.101987E+00   0.916368E-01   0.737140E-01   0.515179E-01   0.286783E-01
   0.828861E-02  -0.772328E-02  -0.188389E-01  -0.257823E-01  -0.300308E-01
  -0.331815E-01  -0.363775E-01  -0.399670E-01  -0.434871E-01  -0.459545E-01
  -0.463527E-01  -0.441448E-01  -0.396364E-01  -0.340616E-01  -0.293547E-01
  -0.276638E-01  -0.307437E-01  -0.394038E-01  -0.531703E-01  -0.702682E-01
  -0.879350E-01  -0.102994E+00  -0.112546E+00  -0.114607E+00  -0.108540E+00
  -0.951891E-01  -0.766874E-01  -0.559951E-01  -0.362871E-01  -0.203246E-01
  -0.994391E-02  -0.575964E-02  -0.712389E-02  -0.123302E-01  -0.190034E-01
  -0.245902E-01  -0.268533E-01  -0.242839E-01  -0.163657E-01  -0.365314E-02
   0.123433E-01   0.294406E-01   0.451854E-01   0.573022E-01   0.641066E-01
   0.648009E-01   0.595897E-01   0.495863E-01   0.365217E-01   0.223197E-01
   0.863349E-02  -0.354027E-02  -0.140662E-01  -0.236318E-01  -0.334638E-01
  -0.448662E-01  -0.587032E-01  -0.749736E-01  -0.926133E-01  -0.109603E+00
  -0.123380E+00  -0.131468E+00  -0.132152E+00  -0.125031E+00  -0.111266E+00
  -0.934264E-01  -0.749665E-01  -0.101812E+00  -0.879679E-01  -0.756328E-01
  -0.676261E-01  -0.656498E-01  -0.697025E-01  -0.778603E-01  -0.865137E-01
  -0.910364E-01  -0.867547E-01  -0.700038E-01  -0.390269E-01   0.549000E-02
   0.603754E-01   0.120430E+00   0.179284E+00   0.230451E+00   0.268377E+00
   0.289256E+00   0.291487E+00   0.275739E+00   0.244657E+00   0.202336E+00
   0.153684E+00   0.103817E+00   0.575337E-01   0.189237E-01  -0.893232E-02
  -0.241835E-01  -0.263751E-01  -0.165411E-01   0.282258E-02   0.279670E-01
   0.543223E-01   0.771486E-01   0.923275E-01   0.971540E-01   0.909466E-01
   0.753023E-01   0.538858E-01   0.317445E-01   0.142633E-01   0.597642E-02
   0.951163E-02   0.249271E-01   0.496195E-01   0.788458E-01   0.106747E+00
   0.127634E+00   0.137225E+00   0.133538E+00   0.117220E+00   0.912639E-01
   0.601828E-01   0.288967E-01   0.160582E-02  -0.190537E-01  -0.323808E-01
  -0.394476E-01  -0.424948E-01  -0.440913E-01  -0.463128E-01  -0.501770E-01
  -0.554785E-01  -0.610423E-01  -0.652893E-01  -0.669157E-01  -0.654642E-01
  -0.616046E-01  -0.570332E-01  -0.540215E-01  -0.547483E-01  -0.606138E-01
  -0.717392E-01  -0.868028E-01  -0.103263E+00  -0.117915E+00  -0.127636E+00
  -0.130120E+00  -0.124422E+00  -0.111170E+00  -0.924125E-01  -0.711405E-01
  -0.506192E-01  -0.336924E-01  -0.222200E-01  -0.167656E-01  -0.165851E-01
  -0.198899E-01  -0.243062E-01  -0.274119E-01  -0.272358E-01  -0.226218E-01
  -0.134024E-01  -0.369031E-03   0.149323E-01   0.305261E-01   0.443830E-01
   0.547756E-01   0.605537E-01   0.612946E-01   0.573081E-01   0.494988E-01
   0.391166E-01   0.274491E-01   0.155232E-01   0.388802E-02  -0.746302E-02
  -0.190046E-01  -0.314387E-01  -0.453594E-01  -0.609136E-01  -0.775614E-01
  -0.940244E-01  -0.108464E+00  -0.118875E+00  -0.123599E+00  -0.121837E+00
  -0.114008E+00  -0.101812E+00  -0.879678E-01  -0.756327E-01  -0.102186E+00
  -0.934266E-01  -0.873040E-01  -0.858578E-01  -0.898552E-01  -0.983539E-01
  -0.108630E+00  -0.116533E+00  -0.117234E+00  -0.106228E+00  -0.803687E-01
  -0.387174E-01   0.170182E-01   0.825566E-01   0.151632E+00   0.216983E+00
   0.271534E+00   0.309521E+00   0.327357E+00   0.324068E+00   0.301272E+00
   0.262744E+00   0.213716E+00   0.160057E+00   0.107516E+00   0.611035E-01
   0.246729E-01   0.688259E-03  -0.987359E-02  -0.752292E-02   0.582151E-02
   0.270039E-01   0.519325E-01   0.760435E-01   0.949220E-01   0.105021E+00
   0.104352E+00   0.929949E-01   0.732509E-01   0.493596E-01   0.267516E-01
   0.109624E-01   0.642018E-02   0.153846E-01   0.373053E-01   0.687829E-01
   0.104179E+00   0.136763E+00   0.160129E+00   0.169569E+00   0.163053E+00
   0.141589E+00   0.108893E+00   0.704373E-01   0.321577E-01  -0.871227E-03
  -0.254515E-01  -0.407364E-01  -0.480778E-01  -0.503350E-01  -0.508689E-01
  -0.525224E-01  -0.568694E-01  -0.639253E-01  -0.723657E-01  -0.801517E-01
  -0.853448E-01  -0.868503E-01  -0.848577E-01  -0.808484E-01  -0.771741E-01
  -0.763382E-01  -0.802007E-01  -0.893449E-01  -0.102795E+00  -0.118169E+00
  -0.132232E+00  -0.141685E+00  -0.143989E+00  -0.137996E+00  -0.124225E+00
  -0.104725E+00  -0.825682E-01  -0.611289E-01  -0.433185E-01  -0.309820E-01
  -0.245831E-01  -0.232302E-01  -0.250101E-01  -0.275188E-01  -0.284485E-01
  -0.260893E-01  -0.196419E-01  -0.929762E-02   0.390152E-02   0.183599E-01
   0.322966E-01   0.440964E-01   0.525754E-01   0.571216E-01   0.577028E-01
   0.547614E-01   0.490329E-01   0.413330E-01   0.323588E-01   0.225443E-01
   0.119988E-01   0.543947E-03  -0.121563E-01  -0.263978E-01  -0.422171E-01
  -0.592102E-01  -0.764505E-01  -0.925521E-01  -0.105890E+00  -0.114948E+00
  -0.118723E+00  -0.117077E+00  -0.110927E+00  -0.102186E+00  -0.934266E-01
  -0.873039E-01  -0.112143E+00  -0.108623E+00  -0.107787E+00  -0.110915E+00
  -0.118023E+00  -0.127557E+00  -0.136428E+00  -0.140430E+00  -0.134994E+00
  -0.116152E+00  -0.815062E-01  -0.309773E-01   0.328525E-01   0.104910E+00
   0.178310E+00   0.245412E+00   0.299057E+00   0.333715E+00   0.346334E+00
   0.336722E+00   0.307428E+00   0.263178E+00   0.210028E+00   0.154414E+00
   0.102286E+00   0.584597E-01   0.262317E-01   0.724325E-02   0.153849E-02
   0.773562E-02   0.232612E-01   0.446300E-01   0.677873E-01   0.885406E-01
   0.103090E+00   0.108620E+00   0.103860E+00   0.894776E-01   0.681708E-01
   0.443498E-01   0.234064E-01   0.106645E-01   0.102130E-01   0.238880E-01
   0.506661E-01   0.866562E-01   0.125743E+00   0.160772E+00   0.185025E+00
   0.193639E+00   0.184638E+00   0.159312E+00   0.121857E+00   0.783634E-01
   0.354148E-01  -0.135851E-02  -0.284067E-01  -0.448063E-01  -0.521195E-01
  -0.536476E-01  -0.533154E-01  -0.545128E-01  -0.592134E-01  -0.675933E-01
  -0.782231E-01  -0.887348E-01  -0.967343E-01  -0.100669E+00  -0.100382E+00
  -0.972013E-01  -0.935310E-01  -0.920956E-01  -0.950608E-01  -0.103303E+00
  -0.116045E+00  -0.130968E+00  -0.144769E+00  -0.154005E+00  -0.155979E+00
  -0.149445E+00  -0.134916E+00  -0.114527E+00  -0.914860E-01  -0.692899E-01
  -0.508987E-01  -0.380988E-01  -0.311952E-01  -0.290886E-01  -0.296856E-01
  -0.305095E-01  -0.293390E-01  -0.247140E-01  -0.161986E-01  -0.436703E-02
   0.944741E-02   0.235449E-01   0.362760E-01   0.463767E-01   0.531539E-01
   0.565025E-01   0.567797E-01   0.545942E-01   0.505783E-01   0.452009E-01
   0.386614E-01   0.308773E-01   0.215579E-01   0.103398E-01  -0.304732E-02
  -0.186209E-01  -0.360241E-01  -0.544739E-01  -0.728021E-01  -0.895973E-01
  -0.103439E+00  -0.113192E+00  -0.118292E+00  -0.118972E+00  -0.116319E+00
  -0.112143E+00  -0.108623E+00  -0.107787E+00  -0.129160E+00  -0.130287E+00
  -0.133149E+00  -0.138359E+00  -0.145421E+00  -0.152541E+00  -0.156716E+00
  -0.154152E+00  -0.140960E+00  -0.114019E+00  -0.718186E-01  -0.150927E-01
   0.529397E-01   0.126812E+00   0.199523E+00   0.263598E+00   0.312299E+00
   0.340731E+00   0.346617E+00   0.330606E+00   0.296045E+00   0.248319E+00
   0.193899E+00   0.139321E+00   0.902897E-01   0.510485E-01   0.240811E-01
   0.101096E-01   0.831243E-02   0.166547E-01   0.322435E-01   0.516659E-01
   0.713094E-01   0.876993E-01   0.978808E-01   0.998429E-01   0.929285E-01
   0.781285E-01   0.581386E-01   0.370799E-01   0.198572E-01   0.112257E-01
   0.147370E-01   0.318055E-01   0.611429E-01   0.987492E-01   0.138523E+00
   0.173400E+00   0.196791E+00   0.203974E+00   0.193118E+00   0.165679E+00
   0.126038E+00   0.804968E-01   0.358520E-01  -0.208701E-02  -0.296665E-01
  -0.459694E-01  -0.526871E-01  -0.533540E-01  -0.521846E-01  -0.528492E-01
  -0.575250E-01  -0.664674E-01  -0.781870E-01  -0.901391E-01  -0.996907E-01
  -0.105056E+00  -0.105914E+00  -0.103533E+00  -0.100367E+00  -0.992643E-01
  -0.102535E+00  -0.111163E+00  -0.124402E+00  -0.139877E+00  -0.154165E+00
  -0.163689E+00  -0.165664E+00  -0.158834E+00  -0.143800E+00  -0.122856E+00
  -0.993824E-01  -0.769967E-01  -0.586720E-01  -0.460760E-01  -0.392838E-01
  -0.369164E-01  -0.366370E-01  -0.358468E-01  -0.323804E-01  -0.250198E-01
  -0.137099E-01   0.546821E-03   0.160521E-01   0.309037E-01   0.434696E-01
   0.527215E-01   0.583586E-01   0.607190E-01   0.605358E-01   0.586274E-01
   0.556190E-01   0.517668E-01   0.469187E-01   0.406051E-01   0.322182E-01
   0.212263E-01   0.736606E-02  -0.922610E-02  -0.279680E-01  -0.478747E-01
  -0.676811E-01  -0.860275E-01  -0.101680E+00  -0.113759E+00  -0.121926E+00
  -0.126497E+00  -0.128430E+00  -0.129160E+00  -0.130287E+00  -0.133149E+00
  -0.149063E+00  -0.153793E+00  -0.158548E+00  -0.163396E+00  -0.167580E+00
  -0.169409E+00  -0.166365E+00  -0.155458E+00  -0.133809E+00  -0.993514E-01
  -0.515157E-01   0.827424E-02   0.764493E-01   0.147567E+00   0.215002E+00
   0.271942E+00   0.312506E+00   0.332737E+00   0.331273E+00   0.309549E+00
   0.271488E+00   0.222764E+00   0.169819E+00   0.118826E+00   0.748338E-01
   0.412204E-01   0.195108E-01   0.952839E-02   0.976580E-02   0.178424E-01
   0.309340E-01   0.461092E-01   0.605689E-01   0.718324E-01   0.779285E-01
   0.776268E-01   0.706968E-01   0.581241E-01   0.421801E-01   0.262427E-01
   0.143176E-01   0.102911E-01   0.170458E-01   0.356414E-01   0.647883E-01
   0.100800E+00   0.138101E+00   0.170238E+00   0.191177E+00   0.196605E+00
   0.184900E+00   0.157521E+00   0.118703E+00   0.745087E-01   0.314796E-01
  -0.479475E-02  -0.308145E-01  -0.457463E-01  -0.513084E-01  -0.510275E-01
  -0.490955E-01  -0.491571E-01  -0.533664E-01  -0.619574E-01  -0.734213E-01
  -0.852001E-01  -0.946614E-01  -0.100042E+00  -0.101070E+00  -0.990806E-01
  -0.965966E-01  -0.965107E-01  -0.101127E+00  -0.111358E+00  -0.126319E+00
  -0.143461E+00  -0.159188E+00  -0.169797E+00  -0.172467E+00  -0.166015E+00
  -0.151204E+00  -0.130529E+00  -0.107557E+00  -0.859967E-01  -0.687734E-01
  -0.573575E-01  -0.515095E-01  -0.494911E-01  -0.486553E-01  -0.462329E-01
  -0.400882E-01  -0.292441E-01  -0.140559E-01   0.398102E-02   0.227033E-01
   0.398737E-01   0.537239E-01   0.633052E-01   0.685744E-01   0.702243E-01
   0.693415E-01   0.670074E-01   0.639647E-01   0.604326E-01   0.561049E-01
   0.503048E-01   0.422363E-01   0.312501E-01   0.170543E-01  -0.175823E-03
  -0.198001E-01  -0.408130E-01  -0.620074E-01  -0.821640E-01  -0.100235E+00
  -0.115497E+00  -0.127653E+00  -0.136867E+00  -0.143720E+00  -0.149063E+00
  -0.153793E+00  -0.158548E+00  -0.167034E+00  -0.174203E+00  -0.179256E+00
  -0.181838E+00  -0.181135E+00  -0.175829E+00  -0.164179E+00  -0.144271E+00
  -0.114436E+00  -0.737600E-01  -0.225807E-01   0.371568E-01   0.101824E+00
   0.166379E+00   0.224986E+00   0.271887E+00   0.302361E+00   0.313571E+00
   0.305088E+00   0.278991E+00   0.239487E+00   0.192161E+00   0.142997E+00
   0.974129E-01   0.594958E-01   0.315786E-01   0.142072E-01   0.643774E-02
   0.633562E-02   0.115185E-01   0.196063E-01   0.285002E-01   0.364907E-01
   0.422539E-01   0.448286E-01   0.436510E-01   0.386763E-01   0.305490E-01
   0.207315E-01   0.114804E-01   0.558777E-02   0.587386E-02   0.145104E-01
   0.323329E-01   0.583434E-01   0.895843E-01   0.121486E+00   0.148662E+00
   0.166003E+00   0.169805E+00   0.158659E+00   0.133834E+00   0.990558E-01
   0.596954E-01   0.215736E-01  -0.103242E-01  -0.328897E-01  -0.454265E-01
  -0.495526E-01  -0.485198E-01  -0.461595E-01  -0.457631E-01  -0.492150E-01
  -0.566129E-01  -0.664610E-01  -0.763492E-01  -0.838890E-01  -0.876051E-01
  -0.875009E-01  -0.851224E-01  -0.831002E-01  -0.843134E-01  -0.909331E-01
  -0.103643E+00  -0.121282E+00  -0.141026E+00  -0.159065E+00  -0.171589E+00
  -0.175797E+00  -0.170640E+00  -0.157093E+00  -0.137876E+00  -0.116715E+00
  -0.973536E-01  -0.825857E-01  -0.735898E-01  -0.697203E-01  -0.688004E-01
  -0.678125E-01  -0.637756E-01  -0.545640E-01  -0.394464E-01  -0.192232E-01
   0.404828E-02   0.276307E-01   0.488063E-01   0.655000E-01   0.766665E-01
   0.823654E-01   0.835409E-01   0.816033E-01   0.779549E-01   0.735962E-01
   0.689136E-01   0.636775E-01   0.572224E-01   0.487286E-01   0.375116E-01
   0.232381E-01   0.602269E-02  -0.135977E-01  -0.347825E-01  -0.565488E-01
  -0.779304E-01  -0.980994E-01  -0.116439E+00  -0.132572E+00  -0.146346E+00
  -0.157789E+00  -0.167035E+00  -0.174203E+00  -0.179257E+00  -0.178758E+00
  -0.187369E+00  -0.191654E+00  -0.190917E+00  -0.184428E+00  -0.171400E+00
  -0.151023E+00  -0.122583E+00  -0.856891E-01  -0.405648E-01   0.116425E-01
   0.686515E-01   0.127025E+00   0.182412E+00   0.230051E+00   0.265479E+00
   0.285295E+00   0.287818E+00   0.273466E+00   0.244749E+00   0.205862E+00
   0.161946E+00   0.118192E+00   0.789845E-01   0.472776E-01   0.243228E-01
   0.978482E-02   0.216615E-02  -0.603182E-03  -0.586694E-03   0.577912E-03
   0.185728E-02   0.276621E-02   0.315962E-02   0.299684E-02   0.219568E-02
   0.643417E-03  -0.164453E-02  -0.429907E-02  -0.642807E-02  -0.662016E-02
  -0.318424E-02   0.539800E-02   0.199184E-01   0.399581E-01   0.636508E-01
   0.878159E-01   0.108485E+00   0.121726E+00   0.124557E+00   0.115720E+00
   0.960702E-01   0.684695E-01   0.371722E-01   0.686162E-02  -0.184157E-01
  -0.361339E-01  -0.457507E-01  -0.486333E-01  -0.474801E-01  -0.454216E-01
  -0.450680E-01  -0.477881E-01  -0.534243E-01  -0.605170E-01  -0.669510E-01
  -0.708089E-01  -0.711525E-01  -0.684760E-01  -0.646763E-01  -0.625399E-01
  -0.648933E-01  -0.736770E-01  -0.892288E-01  -0.110007E+00  -0.132852E+00
  -0.153733E+00  -0.168768E+00  -0.175231E+00  -0.172265E+00  -0.161085E+00
  -0.144629E+00  -0.126732E+00  -0.111088E+00  -0.100263E+00  -0.950454E-01
  -0.942982E-01  -0.953413E-01  -0.947413E-01  -0.892787E-01  -0.768249E-01
  -0.568981E-01  -0.307673E-01  -0.110528E-02   0.286875E-01   0.552857E-01
   0.761492E-01   0.899660E-01   0.967435E-01   0.975666E-01   0.941323E-01
   0.882130E-01   0.812043E-01   0.738640E-01   0.662785E-01   0.580250E-01
   0.484424E-01   0.369135E-01   0.230717E-01   0.688969E-02  -0.113472E-01
  -0.311431E-01  -0.519139E-01  -0.730804E-01  -0.941086E-01  -0.114497E+00
  -0.133736E+00  -0.151275E+00  -0.166501E+00  -0.178758E+00  -0.187370E+00
  -0.191654E+00  -0.181431E+00  -0.190845E+00  -0.193963E+00  -0.189804E+00
  -0.177765E+00  -0.157632E+00  -0.129542E+00  -0.939654E-01  -0.517269E-01
  -0.408875E-02   0.471345E-01   0.994929E-01   0.149922E+00   0.194932E+00
   0.230976E+00   0.254965E+00   0.264820E+00   0.259935E+00   0.241402E+00
   0.211929E+00   0.175424E+00   0.136323E+00   0.988050E-01   0.660941E-01
   0.399919E-01   0.207660E-01   0.739406E-02  -0.191735E-02  -0.909948E-02
  -0.156542E-01  -0.223060E-01  -0.289497E-01  -0.348773E-01  -0.391793E-01
  -0.411671E-01  -0.406657E-01  -0.380785E-01  -0.342095E-01  -0.299186E-01
  -0.257453E-01  -0.216519E-01  -0.169960E-01  -0.107653E-01  -0.200747E-02
   0.968157E-02   0.237859E-01   0.387603E-01   0.522523E-01   0.616207E-01
   0.646131E-01   0.600075E-01   0.480167E-01   0.303223E-01   0.970960E-02
  -0.106052E-01  -0.277645E-01  -0.399484E-01  -0.467457E-01  -0.491090E-01
  -0.489171E-01  -0.482856E-01  -0.488482E-01  -0.512375E-01  -0.549341E-01
  -0.585320E-01  -0.603352E-01  -0.590890E-01  -0.546013E-01  -0.480350E-01
  -0.417527E-01  -0.387343E-01  -0.417252E-01  -0.523652E-01  -0.705690E-01
  -0.943588E-01  -0.120228E+00  -0.143954E+00  -0.161639E+00  -0.170703E+00
  -0.170530E+00  -0.162592E+00  -0.150008E+00  -0.136660E+00  -0.126098E+00
  -0.120565E+00  -0.120373E+00  -0.123834E+00  -0.127730E+00  -0.128194E+00
  -0.121761E+00  -0.106291E+00  -0.815436E-01  -0.492519E-01  -0.127145E-01
   0.239661E-01   0.567801E-01   0.826092E-01   0.997369E-01   0.107980E+00
   0.108454E+00   0.103092E+00   0.940608E-01   0.832575E-01   0.719855E-01
   0.608604E-01   0.499159E-01   0.388263E-01   0.271496E-01   0.145095E-01
   0.677678E-03  -0.144360E-01  -0.308410E-01  -0.485173E-01  -0.674164E-01
  -0.874002E-01  -0.108139E+00  -0.129011E+00  -0.149058E+00  -0.167015E+00
  -0.181431E+00  -0.190845E+00  -0.193963E+00  -0.174402E+00  -0.184394E+00
  -0.186587E+00  -0.179712E+00  -0.163273E+00  -0.137563E+00  -0.103568E+00
  -0.628065E-01  -0.171668E-01   0.312112E-01   0.799980E-01   0.126705E+00
   0.168735E+00   0.203508E+00   0.228683E+00   0.242481E+00   0.244021E+00
   0.233593E+00   0.212754E+00   0.184186E+00   0.151307E+00   0.117690E+00
   0.864336E-01   0.596217E-01   0.380286E-01   0.211432E-01   0.751162E-02
  -0.469768E-02  -0.170641E-01  -0.304014E-01  -0.445055E-01  -0.582319E-01
  -0.698742E-01  -0.777206E-01  -0.806157E-01  -0.783536E-01  -0.717801E-01
  -0.625762E-01  -0.527911E-01  -0.442736E-01  -0.381794E-01  -0.347069E-01
  -0.331387E-01  -0.321709E-01  -0.304170E-01  -0.269228E-01  -0.215239E-01
  -0.149324E-01  -0.852800E-02  -0.392474E-02  -0.245780E-02  -0.475954E-02
  -0.105621E-01  -0.187885E-01  -0.278964E-01  -0.363563E-01  -0.430994E-01
  -0.477840E-01  -0.507904E-01  -0.529513E-01  -0.551165E-01  -0.577141E-01
  -0.604760E-01  -0.624462E-01  -0.622922E-01  -0.588338E-01  -0.516210E-01
  -0.413544E-01  -0.299825E-01  -0.203988E-01  -0.157862E-01  -0.187754E-01
  -0.306552E-01  -0.508760E-01  -0.770163E-01  -0.105255E+00  -0.131243E+00
  -0.151157E+00  -0.162637E+00  -0.165356E+00  -0.161046E+00  -0.152970E+00
  -0.144977E+00  -0.140393E+00  -0.141057E+00  -0.146760E+00  -0.155243E+00
  -0.162761E+00  -0.165034E+00  -0.158367E+00  -0.140606E+00  -0.111718E+00
  -0.738516E-01  -0.308749E-01   0.124446E-01   0.514152E-01   0.822975E-01
   0.102886E+00   0.112700E+00   0.112780E+00   0.105218E+00   0.925617E-01
   0.772561E-01   0.612619E-01   0.458778E-01   0.317607E-01   0.190666E-01
   0.762772E-02  -0.290719E-02  -0.129992E-01  -0.232006E-01  -0.341489E-01
  -0.465231E-01  -0.609330E-01  -0.777456E-01  -0.968881E-01  -0.117694E+00
  -0.138849E+00  -0.158484E+00  -0.174402E+00  -0.184394E+00  -0.186587E+00
  -0.159283E+00  -0.169999E+00  -0.171958E+00  -0.163589E+00  -0.144421E+00
  -0.115122E+00  -0.773479E-01  -0.334613E-01   0.137911E-01   0.615758E-01
   0.107187E+00   0.148176E+00   0.182421E+00   0.208190E+00   0.224228E+00
   0.229886E+00   0.225272E+00   0.211348E+00   0.189921E+00   0.163469E+00
   0.134802E+00   0.106601E+00   0.809410E-01   0.589246E-01   0.405308E-01
   0.247466E-01   0.995968E-02  -0.547823E-02  -0.226719E-01  -0.417517E-01
  -0.617247E-01  -0.806630E-01  -0.961893E-01  -0.106131E+00  -0.109159E+00
  -0.105226E+00  -0.956717E-01  -0.829642E-01  -0.701271E-01  -0.600227E-01
  -0.546761E-01  -0.548268E-01  -0.598213E-01  -0.678645E-01  -0.765465E-01
  -0.834877E-01  -0.869227E-01  -0.860708E-01  -0.812124E-01  -0.734856E-01
  -0.644900E-01  -0.558396E-01  -0.487970E-01  -0.440845E-01  -0.418911E-01
  -0.420293E-01  -0.441445E-01  -0.478765E-01  -0.529024E-01  -0.588533E-01
  -0.651580E-01  -0.709102E-01  -0.748606E-01  -0.755933E-01  -0.718806E-01
  -0.631282E-01  -0.497729E-01  -0.334781E-01  -0.170160E-01  -0.380859E-02
   0.279389E-02   0.326483E-03  -0.121054E-01  -0.334752E-01  -0.609469E-01
  -0.904552E-01  -0.117628E+00  -0.138816E+00  -0.151967E+00  -0.157085E+00
  -0.156158E+00  -0.152550E+00  -0.150011E+00  -0.151579E+00  -0.158650E+00
  -0.170495E+00  -0.184328E+00  -0.195940E+00  -0.200710E+00  -0.194752E+00
  -0.175893E+00  -0.144251E+00  -0.102278E+00  -0.542795E-01  -0.555766E-02
   0.386120E-01   0.739117E-01   0.976290E-01   0.108911E+00   0.108624E+00
   0.989168E-01   0.826371E-01   0.627519E-01   0.419019E-01   0.221380E-01
   0.483595E-02  -0.926796E-02  -0.199890E-01  -0.276107E-01  -0.328255E-01
  -0.366855E-01  -0.405213E-01  -0.457923E-01  -0.538542E-01  -0.656658E-01
  -0.814981E-01  -0.100725E+00  -0.121768E+00  -0.142243E+00  -0.159283E+00
  -0.169999E+00  -0.171958E+00  -0.139521E+00  -0.151346E+00  -0.153961E+00
  -0.145458E+00  -0.125296E+00  -0.943575E-01  -0.547601E-01  -0.948711E-02
   0.380723E-01   0.845630E-01   0.127008E+00   0.163023E+00   0.190901E+00
   0.209618E+00   0.218804E+00   0.218709E+00   0.210178E+00   0.194618E+00
   0.173903E+00   0.150193E+00   0.125665E+00   0.102179E+00   0.809575E-01
   0.623694E-01   0.458954E-01   0.303205E-01   0.141284E-01  -0.398873E-02
  -0.246369E-01  -0.473900E-01  -0.707330E-01  -0.923232E-01  -0.109523E+00
  -0.120078E+00  -0.122760E+00  -0.117804E+00  -0.106984E+00  -0.933236E-01
  -0.804588E-01  -0.718376E-01  -0.699373E-01  -0.757012E-01  -0.883340E-01
  -0.105499E+00  -0.123860E+00  -0.139827E+00  -0.150316E+00  -0.153347E+00
  -0.148367E+00  -0.136235E+00  -0.118931E+00  -0.990881E-01  -0.794700E-01
  -0.625220E-01  -0.500616E-01  -0.431301E-01  -0.419767E-01  -0.461231E-01
  -0.544613E-01  -0.653614E-01  -0.767977E-01  -0.865259E-01  -0.923376E-01
  -0.924009E-01  -0.856438E-01  -0.721018E-01  -0.531197E-01  -0.313111E-01
  -0.102223E-01   0.627375E-02   0.147488E-01   0.129814E-01   0.515561E-03
  -0.211495E-01  -0.488198E-01  -0.782845E-01  -0.105265E+00  -0.126403E+00
  -0.140030E+00  -0.146521E+00  -0.148109E+00  -0.148213E+00  -0.150433E+00
  -0.157485E+00  -0.170336E+00  -0.187797E+00  -0.206663E+00  -0.222389E+00
  -0.230129E+00  -0.225875E+00  -0.207430E+00  -0.174973E+00  -0.131095E+00
  -0.803271E-01  -0.282798E-01   0.193791E-01   0.578823E-01   0.840560E-01
   0.966401E-01   0.962242E-01   0.848777E-01   0.656072E-01   0.417839E-01
   0.166544E-01  -0.700514E-02  -0.270858E-01  -0.422293E-01  -0.518456E-01
  -0.561005E-01  -0.558814E-01  -0.527191E-01  -0.486332E-01  -0.458749E-01
  -0.465709E-01  -0.523138E-01  -0.637787E-01  -0.804600E-01  -0.100614E+00
  -0.121445E+00  -0.139521E+00  -0.151346E+00  -0.153961E+00  -0.119542E+00
  -0.132951E+00  -0.137045E+00  -0.129561E+00  -0.109799E+00  -0.787084E-01
  -0.386817E-01   0.688174E-02   0.541335E-01   0.993313E-01   0.139290E+00
   0.171664E+00   0.195055E+00   0.208973E+00   0.213704E+00   0.210148E+00
   0.199654E+00   0.183878E+00   0.164627E+00   0.143701E+00   0.122694E+00
   0.102795E+00   0.846038E-01   0.680467E-01   0.524153E-01   0.365750E-01
   0.193090E-01  -0.266235E-03  -0.223227E-01  -0.460941E-01  -0.698881E-01
  -0.913693E-01  -0.108069E+00  -0.118012E+00  -0.120295E+00  -0.115463E+00
  -0.105565E+00  -0.938335E-01  -0.840585E-01  -0.797756E-01  -0.834665E-01
  -0.959601E-01  -0.116182E+00  -0.141315E+00  -0.167337E+00  -0.189813E+00
  -0.204762E+00  -0.209413E+00  -0.202695E+00  -0.185382E+00  -0.159884E+00
  -0.129768E+00  -0.991149E-01  -0.718478E-01  -0.511576E-01  -0.390887E-01
  -0.363266E-01  -0.421822E-01  -0.547458E-01  -0.711773E-01  -0.880979E-01
  -0.102053E+00  -0.110010E+00  -0.109831E+00  -0.100677E+00  -0.832326E-01
  -0.597131E-01  -0.335902E-01  -0.905232E-02   0.972649E-02   0.193796E-01
   0.180330E-01   0.571731E-02  -0.156110E-01  -0.424726E-01  -0.706235E-01
  -0.960024E-01  -0.115645E+00  -0.128340E+00  -0.134846E+00  -0.137620E+00
  -0.140091E+00  -0.145674E+00  -0.156761E+00  -0.173950E+00  -0.195714E+00
  -0.218597E+00  -0.237907E+00  -0.248731E+00  -0.247036E+00  -0.230597E+00
  -0.199539E+00  -0.156383E+00  -0.105606E+00  -0.528290E-01  -0.384197E-02
   0.363367E-01   0.641710E-01   0.779866E-01   0.779933E-01   0.660114E-01
   0.450067E-01   0.185567E-01  -0.965163E-02  -0.362334E-01  -0.584087E-01
  -0.742086E-01  -0.826094E-01  -0.836031E-01  -0.781991E-01  -0.683291E-01
  -0.566268E-01  -0.460710E-01  -0.395154E-01  -0.391695E-01  -0.461288E-01
  -0.600614E-01  -0.791408E-01  -0.100265E+00  -0.119543E+00  -0.132951E+00
  -0.137045E+00  -0.103674E+00  -0.119098E+00  -0.125243E+00  -0.119490E+00
  -0.100923E+00  -0.704548E-01  -0.306129E-01   0.149332E-01   0.620024E-01
   0.106547E+00   0.145188E+00   0.175569E+00   0.196473E+00   0.207766E+00
   0.210181E+00   0.205055E+00   0.194051E+00   0.178930E+00   0.161367E+00
   0.142810E+00   0.124375E+00   0.106759E+00   0.901896E-01   0.744278E-01
   0.588538E-01   0.426411E-01   0.250113E-01   0.551911E-02  -0.156998E-01
  -0.377995E-01  -0.592731E-01  -0.782026E-01  -0.926771E-01  -0.101292E+00
  -0.103603E+00  -0.100418E+00  -0.938064E-01  -0.868070E-01  -0.828648E-01
  -0.851028E-01  -0.955941E-01  -0.114804E+00  -0.141338E+00  -0.172076E+00
  -0.202672E+00  -0.228327E+00  -0.244676E+00  -0.248612E+00  -0.238879E+00
  -0.216313E+00  -0.183719E+00  -0.145389E+00  -0.106386E+00  -0.717271E-01
  -0.455956E-01  -0.307288E-01  -0.280491E-01  -0.365869E-01  -0.536881E-01
  -0.754632E-01  -0.974081E-01  -0.115110E+00  -0.124940E+00  -0.124633E+00
  -0.113669E+00  -0.933857E-01  -0.667776E-01  -0.380153E-01  -0.117305E-01
   0.780618E-02   0.174648E-01   0.158369E-01   0.348568E-02  -0.172011E-01
  -0.425428E-01  -0.683759E-01  -0.909708E-01  -0.107845E+00  -0.118279E+00
  -0.123412E+00  -0.125876E+00  -0.129060E+00  -0.136162E+00  -0.149282E+00
  -0.168744E+00  -0.192852E+00  -0.218118E+00  -0.239933E+00  -0.253511E+00
  -0.254909E+00  -0.241874E+00  -0.214357E+00  -0.174572E+00  -0.126628E+00
  -0.758168E-01  -0.277339E-01   0.125904E-01   0.413892E-01   0.565830E-01
   0.578986E-01   0.467154E-01   0.257161E-01  -0.156957E-02  -0.312454E-01
  -0.594998E-01  -0.830001E-01  -0.992185E-01  -0.106686E+00  -0.105158E+00
  -0.956656E-01  -0.804156E-01  -0.625226E-01  -0.455663E-01  -0.330207E-01
  -0.276392E-01  -0.309070E-01  -0.426797E-01  -0.611034E-01  -0.828547E-01
  -0.103674E+00  -0.119098E+00  -0.125243E+00  -0.951237E-01  -0.112881E+00
  -0.121325E+00  -0.117501E+00  -0.100264E+00  -0.704379E-01  -0.306149E-01
   0.153408E-01   0.629748E-01   0.107959E+00   0.146703E+00   0.176764E+00
   0.196998E+00   0.207476E+00   0.209220E+00   0.203849E+00   0.193218E+00
   0.179118E+00   0.163072E+00   0.146230E+00   0.129346E+00   0.112801E+00
   0.966622E-01   0.807573E-01   0.647622E-01   0.483143E-01   0.311428E-01
   0.132030E-01  -0.521446E-02  -0.234383E-01  -0.404695E-01  -0.551477E-01
  -0.664153E-01  -0.736312E-01  -0.768561E-01  -0.770259E-01  -0.759394E-01
  -0.760276E-01  -0.799220E-01  -0.898942E-01  -0.107283E+00  -0.132041E+00
  -0.162522E+00  -0.195576E+00  -0.226977E+00  -0.252097E+00  -0.266730E+00
  -0.267889E+00  -0.254419E+00  -0.227310E+00  -0.189627E+00  -0.146074E+00
  -0.102260E+00  -0.638006E-01  -0.354186E-01  -0.201892E-01  -0.190676E-01
  -0.307709E-01  -0.520284E-01  -0.781554E-01  -0.103851E+00  -0.124086E+00
  -0.134937E+00  -0.134221E+00  -0.121838E+00  -0.997485E-01  -0.715980E-01
  -0.420492E-01  -0.159353E-01   0.260725E-02   0.108694E-01   0.801924E-02
  -0.481740E-02  -0.248648E-01  -0.483329E-01  -0.712491E-01  -0.903096E-01
  -0.103566E+00  -0.110793E+00  -0.113462E+00  -0.114305E+00  -0.116601E+00
  -0.123304E+00  -0.136255E+00  -0.155627E+00  -0.179750E+00  -0.205348E+00
  -0.228146E+00  -0.243701E+00  -0.248284E+00  -0.239626E+00  -0.217385E+00
  -0.183239E+00  -0.140617E+00  -0.941389E-01  -0.488911E-01  -0.966994E-02
   0.196642E-01   0.366419E-01   0.404050E-01   0.316966E-01   0.126615E-01
  -0.134929E-01  -0.429176E-01  -0.715846E-01  -0.957520E-01  -0.112403E+00
  -0.119620E+00  -0.116855E+00  -0.105041E+00  -0.865134E-01  -0.646994E-01
  -0.436157E-01  -0.272129E-01  -0.186768E-01  -0.198136E-01  -0.306451E-01
  -0.493115E-01  -0.723225E-01  -0.951239E-01  -0.112881E+00  -0.121325E+00
  -0.952536E-01  -0.115541E+00  -0.126257E+00  -0.124144E+00  -0.107843E+00
  -0.780920E-01  -0.375425E-01   0.975438E-02   0.590679E-01   0.105768E+00
   0.146009E+00   0.177194E+00   0.198165E+00   0.209102E+00   0.211225E+00
   0.206354E+00   0.196481E+00   0.183407E+00   0.168524E+00   0.152749E+00
   0.136574E+00   0.120201E+00   0.103686E+00   0.870704E-01   0.704497E-01
   0.540020E-01   0.379752E-01   0.226587E-01   0.835590E-02  -0.464107E-02
  -0.160777E-01  -0.257796E-01  -0.337180E-01  -0.400958E-01  -0.454337E-01
  -0.506210E-01  -0.568932E-01  -0.657056E-01  -0.784949E-01  -0.963552E-01
  -0.119686E+00  -0.147892E+00  -0.179230E+00  -0.210858E+00  -0.239131E+00
  -0.260126E+00  -0.270297E+00  -0.267168E+00  -0.249912E+00  -0.219676E+00
  -0.179585E+00  -0.134371E+00  -0.896925E-01  -0.512406E-01  -0.237986E-01
  -0.104285E-01  -0.119393E-01  -0.267445E-01  -0.511415E-01  -0.799670E-01
  -0.107510E+00  -0.128512E+00  -0.139081E+00  -0.137333E+00  -0.123667E+00
  -0.100617E+00  -0.723178E-01  -0.436910E-01  -0.195212E-01  -0.358573E-02
   0.198784E-02  -0.297792E-02  -0.167998E-01  -0.363840E-01  -0.579350E-01
  -0.777726E-01  -0.930866E-01  -0.102475E+00  -0.106163E+00  -0.105855E+00
  -0.104278E+00  -0.104504E+00  -0.109201E+00  -0.119984E+00  -0.136995E+00
  -0.158785E+00  -0.182535E+00  -0.204553E+00  -0.220948E+00  -0.228334E+00
  -0.224451E+00  -0.208567E+00  -0.181625E+00  -0.146108E+00  -0.105667E+00
  -0.646026E-01  -0.272646E-01   0.251170E-02   0.218781E-01   0.292985E-01
   0.247030E-01   0.946696E-02  -0.137746E-01  -0.414567E-01  -0.695290E-01
  -0.939750E-01  -0.111353E+00  -0.119292E+00  -0.116874E+00  -0.104820E+00
  -0.854411E-01  -0.623153E-01  -0.397323E-01  -0.219708E-01  -0.125293E-01
  -0.134513E-01  -0.248798E-01  -0.449417E-01  -0.700018E-01  -0.952538E-01
  -0.115541E+00  -0.126257E+00  -0.103331E+00  -0.126278E+00  -0.139103E+00
  -0.138277E+00  -0.122263E+00  -0.917506E-01  -0.494885E-01   0.240133E-03
   0.523804E-01   0.101950E+00   0.144794E+00   0.178112E+00   0.200684E+00
   0.212765E+00   0.215740E+00   0.211622E+00   0.202542E+00   0.190333E+00
   0.176294E+00   0.161160E+00   0.145229E+00   0.128590E+00   0.111362E+00
   0.938551E-01   0.766236E-01   0.603930E-01   0.458990E-01   0.336957E-01
   0.239948E-01   0.165853E-01   0.108528E-01   0.588623E-02   0.637203E-03
  -0.591806E-02  -0.146532E-01  -0.262251E-01  -0.410593E-01  -0.593629E-01
  -0.811253E-01  -0.106078E+00  -0.133608E+00  -0.162641E+00  -0.191545E+00
  -0.218127E+00  -0.239754E+00  -0.253653E+00  -0.257342E+00  -0.249153E+00
  -0.228711E+00  -0.197261E+00  -0.157741E+00  -0.114518E+00  -0.728150E-01
  -0.379007E-01  -0.141872E-01  -0.442023E-02  -0.913129E-02  -0.264838E-01
  -0.525620E-01  -0.820610E-01  -0.109251E+00  -0.129026E+00  -0.137824E+00
  -0.134243E+00  -0.119230E+00  -0.958051E-01  -0.684097E-01  -0.419958E-01
  -0.210678E-01  -0.886063E-02  -0.681438E-02  -0.144332E-01  -0.295343E-01
  -0.488126E-01  -0.685854E-01  -0.855574E-01  -0.974495E-01  -0.103376E+00
  -0.103914E+00  -0.100867E+00  -0.968068E-01  -0.944737E-01  -0.961867E-01
  -0.103356E+00  -0.116189E+00  -0.133631E+00  -0.153537E+00  -0.173018E+00
  -0.188921E+00  -0.198326E+00  -0.199010E+00  -0.189794E+00  -0.170747E+00
  -0.143212E+00  -0.109659E+00  -0.734055E-01  -0.382050E-01  -0.778758E-02
   0.146215E-01   0.267347E-01   0.275349E-01   0.174562E-01  -0.162366E-02
  -0.265961E-01  -0.535281E-01  -0.782211E-01  -0.968478E-01  -0.106572E+00
  -0.106045E+00  -0.956831E-01  -0.776537E-01  -0.555575E-01  -0.338315E-01
  -0.169683E-01  -0.868340E-02  -0.111851E-01  -0.246889E-01  -0.472823E-01
  -0.751796E-01  -0.103331E+00  -0.126278E+00  -0.139103E+00  -0.116802E+00
  -0.142548E+00  -0.157360E+00  -0.157454E+00  -0.141149E+00  -0.109134E+00
  -0.643168E-01  -0.112809E-01   0.445268E-01   0.977119E-01   0.143766E+00
   0.179663E+00   0.204113E+00   0.217459E+00   0.221283E+00   0.217827E+00
   0.209402E+00   0.197913E+00   0.184601E+00   0.170045E+00   0.154360E+00
   0.137531E+00   0.119725E+00   0.101502E+00   0.838396E-01   0.679651E-01
   0.550499E-01   0.458583E-01   0.404627E-01   0.381155E-01   0.373245E-01
   0.361177E-01   0.324323E-01   0.245260E-01   0.113084E-01  -0.748564E-02
  -0.313085E-01  -0.589737E-01  -0.889207E-01  -0.119483E+00  -0.149082E+00
  -0.176299E+00  -0.199843E+00  -0.218455E+00  -0.230839E+00  -0.235685E+00
  -0.231839E+00  -0.218599E+00  -0.196075E+00  -0.165504E+00  -0.129387E+00
  -0.913783E-01  -0.558593E-01  -0.272751E-01  -0.933282E-02  -0.424556E-02
  -0.122012E-01  -0.312024E-01  -0.573439E-01  -0.854944E-01  -0.110252E+00
  -0.126975E+00  -0.132668E+00  -0.126525E+00  -0.110028E+00  -0.865682E-01
  -0.607041E-01  -0.372065E-01  -0.201181E-01  -0.120169E-01  -0.136280E-01
  -0.238408E-01  -0.400946E-01  -0.590207E-01  -0.771829E-01  -0.917523E-01
  -0.100988E+00  -0.104448E+00  -0.102921E+00  -0.981335E-01  -0.923183E-01
  -0.877433E-01  -0.862940E-01  -0.891685E-01  -0.967139E-01  -0.108402E+00
  -0.122923E+00  -0.138365E+00  -0.152455E+00  -0.162836E+00  -0.167363E+00
  -0.164394E+00  -0.153057E+00  -0.133457E+00  -0.106782E+00  -0.752696E-01
  -0.420111E-01  -0.105996E-01   0.153545E-01   0.327687E-01   0.396085E-01
   0.352812E-01   0.208203E-01  -0.119861E-02  -0.270171E-01  -0.522858E-01
  -0.727959E-01  -0.852230E-01  -0.877459E-01  -0.804164E-01  -0.651981E-01
  -0.456499E-01  -0.262972E-01  -0.117952E-01  -0.603290E-02  -0.113455E-01
  -0.279882E-01  -0.539794E-01  -0.853557E-01  -0.116802E+00  -0.142548E+00
  -0.157360E+00  -0.132021E+00  -0.160771E+00  -0.177635E+00  -0.178563E+00
  -0.161739E+00  -0.127892E+00  -0.801477E-01  -0.234548E-01   0.362861E-01
   0.932223E-01   0.142470E+00   0.180780E+00   0.206827E+00   0.221094E+00
   0.225421E+00   0.222345E+00   0.214412E+00   0.203635E+00   0.191214E+00
   0.177560E+00   0.162579E+00   0.146090E+00   0.128242E+00   0.109761E+00
   0.919659E-01   0.765095E-01   0.649427E-01   0.582125E-01   0.562615E-01
   0.578567E-01   0.607188E-01   0.619384E-01   0.585813E-01   0.483339E-01
   0.300215E-01   0.387252E-02  -0.285347E-01  -0.646144E-01  -0.101304E+00
  -0.135637E+00  -0.165208E+00  -0.188427E+00  -0.204528E+00  -0.213379E+00
  -0.215193E+00  -0.210265E+00  -0.198859E+00  -0.181265E+00  -0.158027E+00
  -0.130239E+00  -0.997687E-01  -0.693009E-01  -0.421058E-01  -0.215512E-01
  -0.104432E-01  -0.103563E-01  -0.211380E-01  -0.407425E-01  -0.654763E-01
  -0.906335E-01  -0.111396E+00  -0.123799E+00  -0.125538E+00  -0.116432E+00
  -0.984200E-01  -0.751137E-01  -0.510020E-01  -0.305033E-01  -0.170834E-01
  -0.126335E-01  -0.172266E-01  -0.292777E-01  -0.460329E-01  -0.642460E-01
  -0.808697E-01  -0.936098E-01  -0.101241E+00  -0.103653E+00  -0.101675E+00
  -0.967516E-01  -0.905832E-01  -0.848096E-01  -0.807914E-01  -0.794917E-01
  -0.814355E-01  -0.867034E-01  -0.949265E-01  -0.105272E+00  -0.116438E+00
  -0.126694E+00  -0.134011E+00  -0.136303E+00  -0.131771E+00  -0.119290E+00
  -0.987746E-01  -0.713997E-01  -0.396134E-01  -0.688981E-02   0.227625E-01
   0.454624E-01   0.581636E-01   0.592637E-01   0.489766E-01   0.293761E-01
   0.408013E-02  -0.223767E-01  -0.453721E-01  -0.610670E-01  -0.671494E-01
  -0.632991E-01  -0.512784E-01  -0.346186E-01  -0.179559E-01  -0.613273E-02
  -0.323299E-02  -0.117304E-01  -0.319159E-01  -0.617180E-01  -0.969609E-01
  -0.132021E+00  -0.160772E+00  -0.177635E+00  -0.145229E+00  -0.177269E+00
  -0.196494E+00  -0.198551E+00  -0.181482E+00  -0.146068E+00  -0.956820E-01
  -0.356802E-01   0.275493E-01   0.876785E-01   0.139457E+00   0.179447E+00
   0.206345E+00   0.220849E+00   0.225131E+00   0.222087E+00   0.214544E+00
   0.204643E+00   0.193532E+00   0.181418E+00   0.167925E+00   0.152620E+00
   0.135526E+00   0.117426E+00   0.998706E-01   0.848572E-01   0.742664E-01
   0.692281E-01   0.696118E-01   0.738123E-01   0.789232E-01   0.812846E-01
   0.772787E-01   0.641780E-01   0.408258E-01   0.797091E-02  -0.318306E-01
  -0.747193E-01  -0.116309E+00  -0.152536E+00  -0.180365E+00  -0.198199E+00
  -0.205914E+00  -0.204560E+00  -0.195860E+00  -0.181673E+00  -0.163598E+00
  -0.142817E+00  -0.120196E+00  -0.965654E-01  -0.730373E-01  -0.512101E-01
  -0.331374E-01  -0.210303E-01  -0.167526E-01  -0.212502E-01  -0.340960E-01
  -0.533137E-01  -0.755754E-01  -0.967631E-01  -0.112781E+00  -0.120424E+00
  -0.118092E+00  -0.106149E+00  -0.868553E-01  -0.638660E-01  -0.414306E-01
  -0.234914E-01  -0.128966E-01  -0.109070E-01  -0.170919E-01  -0.296042E-01
  -0.457314E-01  -0.625580E-01  -0.775675E-01  -0.890475E-01  -0.962345E-01
  -0.992149E-01  -0.986638E-01  -0.955347E-01  -0.908068E-01  -0.853501E-01
  -0.799167E-01  -0.752077E-01  -0.719408E-01  -0.708417E-01  -0.725237E-01
  -0.772664E-01  -0.847622E-01  -0.939285E-01  -0.102884E+00  -0.109147E+00
  -0.110067E+00  -0.103392E+00  -0.878798E-01  -0.637572E-01  -0.329231E-01
   0.120992E-02   0.342259E-01   0.614854E-01   0.790160E-01   0.843213E-01
   0.769269E-01   0.585338E-01   0.327329E-01   0.433057E-02  -0.215829E-01
  -0.406335E-01  -0.500309E-01  -0.491258E-01  -0.395464E-01  -0.248820E-01
  -0.997378E-02   0.546347E-04   0.843164E-03  -0.102798E-01  -0.336707E-01
  -0.671664E-01  -0.106347E+00  -0.145229E+00  -0.177269E+00  -0.196494E+00
  -0.153538E+00  -0.189169E+00  -0.211250E+00  -0.215077E+00  -0.198514E+00
  -0.162381E+00  -0.110298E+00  -0.480259E-01   0.175641E-01   0.796922E-01
   0.132783E+00   0.173273E+00   0.199955E+00   0.213813E+00   0.217419E+00
   0.214071E+00   0.206899E+00   0.198167E+00   0.188934E+00   0.179142E+00
   0.168053E+00   0.154885E+00   0.139421E+00   0.122390E+00   0.105476E+00
   0.909383E-01   0.809531E-01   0.768525E-01   0.785170E-01   0.841150E-01
   0.903066E-01   0.928945E-01   0.877746E-01   0.719490E-01   0.443355E-01
   0.615632E-02  -0.392050E-01  -0.868474E-01  -0.131336E+00  -0.167780E+00
  -0.192734E+00  -0.204724E+00  -0.204290E+00  -0.193583E+00  -0.175668E+00
  -0.153752E+00  -0.130546E+00  -0.107925E+00  -0.869305E-01  -0.680459E-01
  -0.516075E-01  -0.381593E-01  -0.286062E-01  -0.240945E-01  -0.256503E-01
  -0.337015E-01  -0.476579E-01  -0.657186E-01  -0.850109E-01  -0.102065E+00
  -0.113522E+00  -0.116898E+00  -0.111185E+00  -0.971420E-01  -0.771590E-01
  -0.547465E-01  -0.337692E-01  -0.176238E-01  -0.856936E-02  -0.736713E-02
  -0.132962E-01  -0.245076E-01  -0.385879E-01  -0.531617E-01  -0.663657E-01
  -0.770877E-01  -0.849458E-01  -0.900653E-01  -0.927736E-01  -0.933408E-01
  -0.918665E-01  -0.883453E-01  -0.828687E-01  -0.758636E-01  -0.682457E-01
  -0.613884E-01  -0.568717E-01  -0.560538E-01  -0.595814E-01  -0.669935E-01
  -0.765660E-01  -0.854892E-01  -0.903800E-01  -0.880344E-01  -0.762457E-01
  -0.544835E-01  -0.242436E-01   0.110436E-01   0.465592E-01   0.769923E-01
   0.975989E-01   0.105187E+00   0.988045E-01   0.799784E-01   0.524327E-01
   0.213559E-01  -0.763889E-02  -0.296424E-01  -0.414329E-01  -0.421176E-01
  -0.333041E-01  -0.187714E-01  -0.370422E-02   0.635899E-02   0.666428E-02
  -0.574886E-02  -0.313595E-01  -0.679318E-01  -0.110787E+00  -0.153538E+00
  -0.189170E+00  -0.211251E+00  -0.155663E+00  -0.195072E+00  -0.220520E+00
  -0.226910E+00  -0.211891E+00  -0.176284E+00  -0.123920E+00  -0.609260E-01
   0.539741E-02   0.678826E-01   0.120706E+00   0.160258E+00   0.185504E+00
   0.197776E+00   0.200086E+00   0.196148E+00   0.189384E+00   0.182141E+00
   0.175342E+00   0.168596E+00   0.160731E+00   0.150534E+00   0.137465E+00
   0.122109E+00   0.106198E+00   0.921972E-01   0.825485E-01   0.788126E-01
   0.809680E-01   0.871052E-01   0.936440E-01   0.960579E-01   0.899397E-01
   0.721365E-01   0.416545E-01   0.835594E-04  -0.485841E-01  -0.987063E-01
  -0.144131E+00  -0.179440E+00  -0.200991E+00  -0.207514E+00  -0.200144E+00
  -0.181930E+00  -0.156978E+00  -0.129495E+00  -0.102977E+00  -0.797369E-01
  -0.608389E-01  -0.463930E-01  -0.360416E-01  -0.294427E-01  -0.265723E-01
  -0.277452E-01  -0.333678E-01  -0.435307E-01  -0.576118E-01  -0.740624E-01
  -0.904854E-01  -0.104022E+00  -0.111959E+00  -0.112383E+00  -0.104697E+00
  -0.898338E-01  -0.701022E-01  -0.486895E-01  -0.289630E-01  -0.137546E-01
  -0.481855E-02  -0.259618E-02  -0.632433E-02  -0.144248E-01  -0.250333E-01
  -0.364958E-01  -0.476878E-01  -0.580790E-01  -0.675610E-01  -0.761348E-01
  -0.836013E-01  -0.893926E-01  -0.926242E-01  -0.923681E-01  -0.880552E-01
  -0.798597E-01  -0.689094E-01  -0.572082E-01  -0.472453E-01  -0.413679E-01
  -0.410788E-01  -0.464655E-01  -0.559463E-01  -0.664448E-01  -0.739939E-01
  -0.746445E-01  -0.654694E-01  -0.454064E-01  -0.157185E-01   0.200682E-01
   0.567588E-01   0.884997E-01   0.109982E+00   0.117567E+00   0.110080E+00
   0.890927E-01   0.586293E-01   0.243561E-01  -0.756451E-02  -0.317213E-01
  -0.445417E-01  -0.450014E-01  -0.348189E-01  -0.181017E-01  -0.516432E-03
   0.118527E-01   0.137420E-01   0.180708E-02  -0.246219E-01  -0.632750E-01
  -0.109223E+00  -0.155664E+00  -0.195072E+00  -0.220520E+00  -0.152207E+00
  -0.195294E+00  -0.224399E+00  -0.234018E+00  -0.221558E+00  -0.187800E+00
  -0.136729E+00  -0.747599E-01  -0.953125E-02   0.515034E-01   0.102374E+00
   0.139520E+00   0.162146E+00   0.171972E+00   0.172455E+00   0.167704E+00
   0.161380E+00   0.155862E+00   0.151873E+00   0.148642E+00   0.144516E+00
   0.137809E+00   0.127615E+00   0.114324E+00   0.996691E-01   0.862702E-01
   0.768136E-01   0.731041E-01   0.752873E-01   0.815001E-01   0.880900E-01
   0.903847E-01   0.838315E-01   0.652119E-01   0.336056E-01  -0.916592E-02
  -0.587505E-01  -0.109091E+00  -0.153663E+00  -0.186823E+00  -0.204917E+00
  -0.206912E+00  -0.194407E+00  -0.171060E+00  -0.141633E+00  -0.110915E+00
  -0.828083E-01  -0.597891E-01  -0.428196E-01  -0.316649E-01  -0.254439E-01
  -0.232014E-01  -0.243077E-01  -0.285706E-01  -0.360575E-01  -0.467307E-01
  -0.600599E-01  -0.747842E-01  -0.889377E-01  -0.100160E+00  -0.106213E+00
  -0.105547E+00  -0.977407E-01  -0.836735E-01  -0.653657E-01  -0.455303E-01
  -0.269654E-01  -0.119600E-01  -0.188214E-02   0.294845E-02   0.309220E-02
  -0.392279E-03  -0.639653E-02  -0.141179E-01  -0.232032E-01  -0.336436E-01
  -0.454750E-01  -0.584143E-01  -0.715890E-01  -0.834928E-01  -0.922226E-01
  -0.959545E-01  -0.935231E-01  -0.849180E-01  -0.715147E-01  -0.559263E-01
  -0.414672E-01  -0.313424E-01  -0.277675E-01  -0.312654E-01  -0.403523E-01
  -0.517358E-01  -0.610095E-01  -0.636987E-01  -0.564047E-01  -0.377634E-01
  -0.896490E-02   0.263113E-01   0.625532E-01   0.935273E-01   0.113595E+00
   0.118937E+00   0.108405E+00   0.838135E-01   0.496085E-01   0.119778E-01
  -0.223947E-01  -0.476754E-01  -0.600499E-01  -0.584810E-01  -0.449121E-01
  -0.238816E-01  -0.162830E-02   0.151387E-01   0.205737E-01   0.108829E-01
  -0.148533E-01  -0.543822E-01  -0.102565E+00  -0.152207E+00  -0.195294E+00
  -0.224399E+00  -0.145429E+00  -0.191651E+00  -0.224244E+00  -0.237333E+00
  -0.228091E+00  -0.197229E+00  -0.148816E+00  -0.894592E-01  -0.270124E-01
   0.309138E-01   0.783237E-01   0.111796E+00   0.130834E+00   0.137557E+00
   0.135834E+00   0.130106E+00   0.124204E+00   0.120465E+00   0.119363E+00
   0.119719E+00   0.119396E+00   0.116243E+00   0.108997E+00   0.978524E-01
   0.845163E-01   0.717319E-01   0.623981E-01   0.585556E-01   0.605512E-01
   0.666531E-01   0.732656E-01   0.757204E-01   0.694526E-01   0.512535E-01
   0.202566E-01  -0.216177E-01  -0.698959E-01  -0.118416E+00  -0.160609E+00
  -0.190874E+00  -0.205709E+00  -0.204321E+00  -0.188600E+00  -0.162501E+00
  -0.131034E+00  -0.991400E-01  -0.707582E-01  -0.482774E-01  -0.324692E-01
  -0.228347E-01  -0.181964E-01  -0.173131E-01  -0.193177E-01  -0.238616E-01
  -0.309611E-01  -0.406438E-01  -0.525606E-01  -0.657282E-01  -0.785169E-01
  -0.889054E-01  -0.949289E-01  -0.951774E-01  -0.891813E-01  -0.775586E-01
  -0.618757E-01  -0.442654E-01  -0.269257E-01  -0.116552E-01   0.436076E-03
   0.896611E-02   0.140852E-01   0.161411E-01   0.153480E-01   0.115979E-01
   0.449990E-02  -0.635792E-02  -0.210130E-01  -0.387545E-01  -0.579330E-01
  -0.760685E-01  -0.902800E-01  -0.979501E-01  -0.974478E-01  -0.886941E-01
  -0.733742E-01  -0.546932E-01  -0.366932E-01  -0.232810E-01  -0.172119E-01
  -0.193022E-01  -0.280987E-01  -0.401236E-01  -0.506617E-01  -0.549139E-01
  -0.492390E-01  -0.321708E-01  -0.495181E-02   0.285672E-01   0.626513E-01
   0.908749E-01   0.107512E+00   0.108806E+00   0.938433E-01   0.648120E-01
   0.266210E-01  -0.140615E-01  -0.501319E-01  -0.754662E-01  -0.861380E-01
  -0.812016E-01  -0.628913E-01  -0.362040E-01  -0.794995E-02   0.145496E-01
   0.248763E-01   0.187793E-01  -0.494237E-02  -0.441068E-01  -0.934370E-01
  -0.145429E+00  -0.191651E+00  -0.224244E+00  -0.138555E+00  -0.186833E+00
  -0.222125E+00  -0.238287E+00  -0.232305E+00  -0.204815E+00  -0.159909E+00
  -0.104278E+00  -0.458544E-01   0.773620E-02   0.505974E-01   0.795350E-01
   0.943851E-01   0.976465E-01   0.935384E-01   0.867437E-01   0.811682E-01
   0.790360E-01   0.805378E-01   0.840950E-01   0.871305E-01   0.870935E-01
   0.824222E-01   0.731477E-01   0.609549E-01   0.486785E-01   0.393824E-01
   0.353026E-01   0.369775E-01   0.428450E-01   0.494535E-01   0.522574E-01
   0.467986E-01   0.299552E-01   0.915147E-03  -0.384002E-01  -0.835899E-01
  -0.128648E+00  -0.167240E+00  -0.194043E+00  -0.205839E+00  -0.202063E+00
  -0.184739E+00  -0.157826E+00  -0.126211E+00  -0.946104E-01  -0.666794E-01
  -0.445244E-01  -0.286835E-01  -0.185093E-01  -0.127739E-01  -0.102766E-01
  -0.102629E-01  -0.125448E-01  -0.173273E-01  -0.248450E-01  -0.349667E-01
  -0.469320E-01  -0.593226E-01  -0.702867E-01  -0.779429E-01  -0.808298E-01
  -0.782544E-01  -0.704292E-01  -0.583640E-01  -0.435612E-01  -0.276276E-01
  -0.119380E-01   0.254101E-02   0.152223E-01   0.257036E-01   0.335103E-01
   0.379072E-01   0.378921E-01   0.324137E-01   0.207704E-01   0.306667E-02
  -0.194438E-01  -0.442820E-01  -0.680248E-01  -0.869241E-01  -0.977364E-01
  -0.985490E-01  -0.893661E-01  -0.722636E-01  -0.510262E-01  -0.303201E-01
  -0.145872E-01  -0.693656E-02  -0.832332E-02  -0.172445E-01  -0.300528E-01
  -0.418321E-01  -0.476309E-01  -0.437522E-01  -0.287797E-01  -0.407956E-02
   0.263568E-01   0.567026E-01   0.805421E-01   0.922895E-01   0.884580E-01
   0.684960E-01   0.350052E-01  -0.670467E-02  -0.496264E-01  -0.864205E-01
  -0.110855E+00  -0.119033E+00  -0.110176E+00  -0.868037E-01  -0.543023E-01
  -0.199375E-01   0.848630E-02   0.240888E-01   0.222296E-01   0.143678E-02
  -0.362288E-01  -0.854530E-01  -0.138555E+00  -0.186834E+00  -0.222125E+00
  -0.134818E+00  -0.183555E+00  -0.220121E+00  -0.238258E+00  -0.234861E+00
  -0.210509E+00  -0.169271E+00  -0.117814E+00  -0.640150E-01  -0.153707E-01
   0.224386E-01   0.465161E-01   0.570412E-01   0.568453E-01   0.504064E-01
   0.425391E-01   0.371250E-01   0.362118E-01   0.396967E-01   0.456480E-01
   0.511385E-01   0.533260E-01   0.504492E-01   0.424409E-01   0.309766E-01
   0.189457E-01   0.950683E-02   0.501451E-02   0.614614E-02   0.115039E-01
   0.178302E-01   0.207986E-01   0.161714E-01   0.100884E-02  -0.254075E-01
  -0.611967E-01  -0.102157E+00  -0.142630E+00  -0.176730E+00  -0.199605E+00
  -0.208430E+00  -0.202873E+00  -0.184968E+00  -0.158456E+00  -0.127815E+00
  -0.972464E-01  -0.698928E-01  -0.474502E-01  -0.302253E-01  -0.175502E-01
  -0.837204E-02  -0.180943E-02   0.250151E-02   0.435589E-02   0.320483E-02
  -0.145575E-02  -0.969013E-02  -0.208707E-01  -0.336592E-01  -0.462261E-01
  -0.566324E-01  -0.632448E-01  -0.650546E-01  -0.618088E-01  -0.539349E-01
  -0.423129E-01  -0.279981E-01  -0.120076E-01   0.475261E-02   0.214082E-01
   0.369415E-01   0.500315E-01   0.590222E-01   0.621003E-01   0.576800E-01
   0.449139E-01   0.241753E-01  -0.266331E-02  -0.322955E-01  -0.604439E-01
  -0.826586E-01  -0.952799E-01  -0.963233E-01  -0.860409E-01  -0.669815E-01
  -0.434926E-01  -0.207567E-01  -0.358233E-02   0.475036E-02   0.329610E-02
  -0.631507E-02  -0.202779E-01  -0.335669E-01  -0.412171E-01  -0.396168E-01
  -0.274948E-01  -0.635439E-02   0.197540E-01   0.450750E-01   0.634117E-01
   0.695224E-01   0.603352E-01   0.357136E-01  -0.139226E-02  -0.454383E-01
  -0.893158E-01  -0.125707E+00  -0.148495E+00  -0.153959E+00  -0.141518E+00
  -0.113905E+00  -0.767210E-01  -0.374577E-01  -0.415891E-02   0.160444E-01
   0.182654E-01   0.814130E-03  -0.344107E-01  -0.821806E-01  -0.134818E+00
  -0.183555E+00  -0.220122E+00  -0.136475E+00  -0.183713E+00  -0.219648E+00
  -0.238099E+00  -0.235991E+00  -0.213894E+00  -0.175813E+00  -0.128299E+00
  -0.790448E-01  -0.352918E-01  -0.240653E-02   0.170574E-01   0.236059E-01
   0.203299E-01   0.118559E-01   0.301084E-02  -0.244353E-02  -0.268217E-02
   0.191677E-02   0.914905E-02   0.158642E-01   0.190708E-01   0.169330E-01
   0.936307E-02  -0.195923E-02  -0.141390E-01  -0.240174E-01  -0.292305E-01
  -0.290512E-01  -0.247537E-01  -0.193790E-01  -0.169539E-01  -0.213782E-01
  -0.352906E-01  -0.592310E-01  -0.913364E-01  -0.127654E+00  -0.162990E+00
  -0.192053E+00  -0.210607E+00  -0.216321E+00  -0.209119E+00  -0.190985E+00
  -0.165307E+00  -0.135979E+00  -0.106513E+00  -0.794068E-01  -0.558923E-01
  -0.360812E-01  -0.194039E-01  -0.515882E-02   0.702277E-02   0.169410E-01
   0.238786E-01   0.268940E-01   0.252356E-01   0.187220E-01   0.795901E-02
  -0.567870E-02  -0.202848E-01  -0.337947E-01  -0.443730E-01  -0.506997E-01
  -0.520880E-01  -0.484323E-01  -0.400484E-01  -0.274995E-01  -0.114978E-01
   0.707362E-02   0.270383E-01   0.467816E-01   0.641934E-01   0.767949E-01
   0.820915E-01   0.781080E-01   0.639848E-01   0.404569E-01   0.100421E-01
  -0.231810E-01  -0.542160E-01  -0.781071E-01  -0.910001E-01  -0.910424E-01
  -0.788797E-01  -0.575925E-01  -0.320546E-01  -0.784769E-02   0.100165E-01
   0.182535E-01   0.160540E-01   0.523088E-02  -0.102758E-01  -0.254183E-01
  -0.353347E-01  -0.366004E-01  -0.281335E-01  -0.115362E-01   0.920647E-02
   0.285984E-01   0.408696E-01   0.412974E-01   0.273167E-01  -0.817942E-03
  -0.399562E-01  -0.845711E-01  -0.127762E+00  -0.162542E+00  -0.183157E+00
  -0.186194E+00  -0.171274E+00  -0.141200E+00  -0.101536E+00  -0.596788E-01
  -0.235827E-01  -0.342020E-03   0.510926E-02  -0.905024E-02  -0.411157E-01
  -0.860793E-01  -0.136476E+00  -0.183713E+00  -0.219648E+00  -0.144084E+00
  -0.187782E+00  -0.221013E+00  -0.237868E+00  -0.235432E+00  -0.214304E+00
  -0.178403E+00  -0.134080E+00  -0.887330E-01  -0.492459E-01  -0.206035E-01
  -0.500281E-02  -0.165679E-02  -0.730996E-02  -0.173092E-01  -0.269328E-01
  -0.326219E-01  -0.327984E-01  -0.280702E-01  -0.208056E-01  -0.142281E-01
  -0.113191E-01  -0.138563E-01  -0.218715E-01  -0.336754E-01  -0.464324E-01
  -0.570986E-01  -0.634333E-01  -0.647736E-01  -0.623347E-01  -0.589377E-01
  -0.582392E-01  -0.636816E-01  -0.774635E-01  -0.998236E-01  -0.128839E+00
  -0.160788E+00  -0.190981E+00  -0.214813E+00  -0.228760E+00  -0.231072E+00
  -0.221979E+00  -0.203416E+00  -0.178379E+00  -0.150110E+00  -0.121369E+00
  -0.939751E-01  -0.687040E-01  -0.455293E-01  -0.240734E-01  -0.409330E-02
   0.141726E-01   0.299050E-01   0.418724E-01   0.487943E-01   0.497690E-01
   0.446175E-01   0.340379E-01   0.195263E-01   0.310471E-02  -0.130506E-01
  -0.269632E-01  -0.370971E-01  -0.424439E-01  -0.424756E-01  -0.370374E-01
  -0.262654E-01  -0.105963E-01   0.911973E-02   0.314544E-01   0.542844E-01
   0.748318E-01   0.899388E-01   0.965799E-01   0.925281E-01   0.770116E-01
   0.511700E-01   0.181368E-01  -0.173406E-01  -0.497126E-01  -0.737192E-01
  -0.855129E-01  -0.835374E-01  -0.689271E-01  -0.453040E-01  -0.179959E-01
   0.714939E-02   0.250749E-01   0.326330E-01   0.292402E-01   0.169112E-01
  -0.330719E-03  -0.175142E-01  -0.299894E-01  -0.345958E-01  -0.304508E-01
  -0.191815E-01  -0.455514E-02   0.839130E-02   0.145153E-01   0.976081E-02
  -0.788064E-02  -0.378391E-01  -0.769642E-01  -0.120043E+00  -0.160725E+00
  -0.192679E+00  -0.210760E+00  -0.211985E+00  -0.196143E+00  -0.165928E+00
  -0.126573E+00  -0.850231E-01  -0.487714E-01  -0.245587E-01  -0.171436E-01
  -0.283788E-01  -0.567794E-01  -0.976947E-01  -0.144085E+00  -0.187783E+00
  -0.221013E+00  -0.156227E+00  -0.194621E+00  -0.223320E+00  -0.236853E+00
  -0.232560E+00  -0.211103E+00  -0.176280E+00  -0.134165E+00  -0.917766E-01
  -0.555710E-01  -0.301202E-01  -0.172868E-01  -0.160765E-01  -0.231813E-01
  -0.340460E-01  -0.441618E-01  -0.502364E-01  -0.509377E-01  -0.470351E-01
  -0.409342E-01  -0.357729E-01  -0.343635E-01  -0.383016E-01  -0.474989E-01
  -0.602668E-01  -0.739077E-01  -0.856192E-01  -0.934273E-01  -0.968585E-01
  -0.971448E-01  -0.968969E-01  -0.993422E-01  -0.107352E+00  -0.122543E+00
  -0.144711E+00  -0.171761E+00  -0.200138E+00  -0.225643E+00  -0.244383E+00
  -0.253613E+00  -0.252230E+00  -0.240834E+00  -0.221361E+00  -0.196444E+00
  -0.168703E+00  -0.140175E+00  -0.112038E+00  -0.846659E-01  -0.579584E-01
  -0.317882E-01  -0.640740E-02   0.173399E-01   0.380650E-01   0.541196E-01
   0.640192E-01   0.668612E-01   0.626078E-01   0.521501E-01   0.371499E-01
   0.197228E-01   0.207071E-02  -0.138245E-01  -0.263760E-01  -0.344219E-01
  -0.371612E-01  -0.340781E-01  -0.249402E-01  -0.991051E-02   0.102477E-01
   0.339574E-01   0.587263E-01   0.812700E-01   0.979151E-01   0.105251E+00
   0.100905E+00   0.842414E-01   0.567874E-01   0.222050E-01  -0.142344E-01
  -0.466085E-01  -0.695379E-01  -0.793385E-01  -0.748481E-01  -0.577113E-01
  -0.320336E-01  -0.347556E-02   0.220043E-01   0.394556E-01   0.459793E-01
   0.412638E-01   0.274974E-01   0.869679E-02  -0.103665E-01  -0.253715E-01
  -0.334918E-01  -0.340404E-01  -0.285801E-01  -0.205012E-01  -0.141857E-01
  -0.139634E-01  -0.230989E-01  -0.430199E-01  -0.729364E-01  -0.109908E+00
  -0.149328E+00  -0.185724E+00  -0.213719E+00  -0.228997E+00  -0.229097E+00
  -0.213928E+00  -0.185895E+00  -0.149614E+00  -0.111229E+00  -0.774320E-01
  -0.543145E-01  -0.462575E-01  -0.550562E-01  -0.794722E-01  -0.115337E+00
  -0.156227E+00  -0.194621E+00  -0.223320E+00  -0.169786E+00  -0.201745E+00
  -0.224749E+00  -0.233859E+00  -0.226714E+00  -0.204030E+00  -0.169432E+00
  -0.128655E+00  -0.882720E-01  -0.542771E-01  -0.308394E-01  -0.195449E-01
  -0.192917E-01  -0.268411E-01  -0.378561E-01  -0.481311E-01  -0.546790E-01
  -0.563897E-01  -0.541080E-01  -0.501446E-01  -0.473984E-01  -0.483708E-01
  -0.543718E-01  -0.651513E-01  -0.790466E-01  -0.935847E-01  -0.106332E+00
  -0.115720E+00  -0.121586E+00  -0.125255E+00  -0.129146E+00  -0.136017E+00
  -0.148074E+00  -0.166229E+00  -0.189706E+00  -0.216120E+00  -0.241995E+00
  -0.263573E+00  -0.277666E+00  -0.282322E+00  -0.277130E+00  -0.263119E+00
  -0.242296E+00  -0.217007E+00  -0.189332E+00  -0.160672E+00  -0.131652E+00
  -0.102326E+00  -0.725746E-01  -0.425441E-01  -0.129579E-01   0.148110E-01
   0.389309E-01   0.575011E-01   0.690130E-01   0.727340E-01   0.689004E-01
   0.586719E-01   0.438783E-01   0.266569E-01   0.909947E-02  -0.698863E-02
  -0.201707E-01  -0.293257E-01  -0.335403E-01  -0.320468E-01  -0.242883E-01
  -0.101297E-01   0.983984E-02   0.340322E-01   0.597558E-01   0.833975E-01
   0.100930E+00   0.108678E+00   0.104184E+00   0.869414E-01   0.587823E-01
   0.237579E-01  -0.125132E-01  -0.439185E-01  -0.651143E-01  -0.726767E-01
  -0.658575E-01  -0.467490E-01  -0.198090E-01   0.914327E-02   0.342178E-01
   0.507169E-01   0.560728E-01   0.502481E-01   0.355299E-01   0.157971E-01
  -0.453064E-02  -0.215940E-01  -0.329791E-01  -0.381941E-01  -0.386575E-01
  -0.372386E-01  -0.374905E-01  -0.427713E-01  -0.554506E-01  -0.763600E-01
  -0.104575E+00  -0.137542E+00  -0.171502E+00  -0.202120E+00  -0.225211E+00
  -0.237444E+00  -0.236947E+00  -0.223697E+00  -0.199654E+00  -0.168583E+00
  -0.135565E+00  -0.106223E+00  -0.857869E-01  -0.781169E-01  -0.848979E-01
  -0.105172E+00  -0.135354E+00  -0.169786E+00  -0.201746E+00  -0.224749E+00
  -0.180707E+00  -0.206008E+00  -0.223131E+00  -0.227679E+00  -0.217561E+00
  -0.193482E+00  -0.158829E+00  -0.118926E+00  -0.798683E-01  -0.471880E-01
  -0.246996E-01  -0.138029E-01  -0.134062E-01  -0.204647E-01  -0.309659E-01
  -0.410744E-01  -0.481213E-01  -0.511733E-01  -0.510555E-01  -0.498572E-01
  -0.501055E-01  -0.538770E-01  -0.621250E-01  -0.744195E-01  -0.891629E-01
  -0.104192E+00  -0.117554E+00  -0.128207E+00  -0.136400E+00  -0.143621E+00
  -0.152124E+00  -0.164178E+00  -0.181273E+00  -0.203538E+00  -0.229530E+00
  -0.256485E+00  -0.280927E+00  -0.299476E+00  -0.309602E+00  -0.310129E+00
  -0.301347E+00  -0.284743E+00  -0.262451E+00  -0.236618E+00  -0.208886E+00
  -0.180132E+00  -0.150535E+00  -0.119911E+00  -0.881682E-01  -0.557207E-01
  -0.236973E-01   0.612190E-02   0.316277E-01   0.508566E-01   0.624634E-01
   0.660450E-01   0.622206E-01   0.524589E-01   0.387261E-01   0.230799E-01
   0.734460E-02  -0.704311E-02  -0.189999E-01  -0.276340E-01  -0.320704E-01
  -0.313843E-01  -0.247224E-01  -0.116098E-01   0.764332E-02   0.315907E-01
   0.575201E-01   0.816665E-01   0.997943E-01   0.108054E+00   0.103920E+00
   0.869511E-01   0.591514E-01   0.247788E-01  -0.103994E-01  -0.402578E-01
  -0.596090E-01  -0.653280E-01  -0.570269E-01  -0.371082E-01  -0.101856E-01
   0.179811E-01   0.417680E-01   0.568697E-01   0.611064E-01   0.546819E-01
   0.398704E-01   0.202519E-01  -0.279856E-03  -0.184747E-01  -0.324217E-01
  -0.418420E-01  -0.479556E-01  -0.530030E-01  -0.595775E-01  -0.699447E-01
  -0.855015E-01  -0.106468E+00  -0.131837E+00  -0.159557E+00  -0.186866E+00
  -0.210724E+00  -0.228267E+00  -0.237239E+00  -0.236373E+00  -0.225669E+00
  -0.206539E+00  -0.181764E+00  -0.155207E+00  -0.131295E+00  -0.114295E+00
  -0.107500E+00  -0.112483E+00  -0.128612E+00  -0.152959E+00  -0.180708E+00
  -0.206008E+00  -0.223131E+00  -0.185068E+00  -0.204500E+00  -0.216666E+00
  -0.217614E+00  -0.205413E+00  -0.180653E+00  -0.146385E+00  -0.107470E+00
  -0.695052E-01  -0.376000E-01  -0.152953E-01  -0.391809E-02  -0.251295E-02
  -0.834542E-02  -0.178125E-01  -0.274887E-01  -0.350101E-01  -0.395601E-01
  -0.418491E-01  -0.436363E-01  -0.469757E-01  -0.534446E-01  -0.636037E-01
  -0.768505E-01  -0.916980E-01  -0.106365E+00  -0.119467E+00  -0.130571E+00
  -0.140408E+00  -0.150685E+00  -0.163523E+00  -0.180717E+00  -0.203037E+00
  -0.229812E+00  -0.258907E+00  -0.287138E+00  -0.310976E+00  -0.327357E+00
  -0.334351E+00  -0.331495E+00  -0.319740E+00  -0.301020E+00  -0.277621E+00
  -0.251551E+00  -0.224103E+00  -0.195737E+00  -0.166290E+00  -0.135417E+00
  -0.103087E+00  -0.699532E-01  -0.374673E-01  -0.768180E-02   0.171847E-01
   0.352823E-01   0.455906E-01   0.481591E-01   0.440588E-01   0.350753E-01
   0.232564E-01   0.104729E-01  -0.186594E-02  -0.128626E-01  -0.219615E-01
  -0.286587E-01  -0.322432E-01  -0.317103E-01  -0.259277E-01  -0.140359E-01
   0.403835E-02   0.271401E-01   0.527084E-01   0.769925E-01   0.956782E-01
   0.104808E+00   0.101773E+00   0.860994E-01   0.597967E-01   0.271207E-01
  -0.622203E-02  -0.342624E-01  -0.520619E-01  -0.567896E-01  -0.483124E-01
  -0.291549E-01  -0.384923E-02   0.221464E-01   0.436771E-01   0.569598E-01
   0.602397E-01   0.539069E-01   0.400945E-01   0.219132E-01   0.255501E-02
  -0.154877E-01  -0.309048E-01  -0.436684E-01  -0.547833E-01  -0.658063E-01
  -0.782997E-01  -0.933716E-01  -0.111403E+00  -0.131989E+00  -0.154056E+00
  -0.176084E+00  -0.196348E+00  -0.213132E+00  -0.224907E+00  -0.230481E+00
  -0.229163E+00  -0.220938E+00  -0.206637E+00  -0.188025E+00  -0.167747E+00
  -0.149050E+00  -0.135277E+00  -0.129210E+00  -0.132375E+00  -0.144518E+00
  -0.163405E+00  -0.185068E+00  -0.204500E+00  -0.216666E+00  -0.180170E+00
  -0.195447E+00  -0.204570E+00  -0.203860E+00  -0.191371E+00  -0.167436E+00
  -0.134666E+00  -0.974074E-01  -0.607774E-01  -0.295230E-01  -0.701649E-02
   0.536402E-02   0.831667E-02   0.416902E-02  -0.394230E-02  -0.130108E-01
  -0.209424E-01  -0.269686E-01  -0.316017E-01  -0.361905E-01  -0.422560E-01
  -0.508464E-01  -0.621315E-01  -0.753652E-01  -0.892154E-01  -0.102332E+00
  -0.113943E+00  -0.124261E+00  -0.134533E+00  -0.146711E+00  -0.162821E+00
  -0.184228E+00  -0.211040E+00  -0.241842E+00  -0.273854E+00  -0.303493E+00
  -0.327168E+00  -0.342087E+00  -0.346835E+00  -0.341576E+00  -0.327829E+00
  -0.307910E+00  -0.284232E+00  -0.258682E+00  -0.232269E+00  -0.205121E+00
  -0.176817E+00  -0.146916E+00  -0.115467E+00  -0.833325E-01  -0.522026E-01
  -0.242800E-01  -0.175228E-02   0.137812E-01   0.217364E-01   0.226874E-01
   0.181824E-01   0.103028E-01   0.111752E-02  -0.778147E-02  -0.155125E-01
  -0.218406E-01  -0.268623E-01  -0.305778E-01  -0.325360E-01  -0.317159E-01
  -0.267268E-01  -0.162923E-01   0.129179E-03   0.218040E-01   0.464791E-01
   0.705729E-01   0.898146E-01   0.100199E+00   0.990118E-01   0.856434E-01
   0.619317E-01   0.319180E-01   0.103820E-02  -0.250567E-01  -0.417560E-01
  -0.464991E-01  -0.392830E-01  -0.225512E-01  -0.511241E-03   0.219179E-01
   0.402413E-01   0.513116E-01   0.538232E-01   0.482936E-01   0.365954E-01
   0.212190E-01   0.450479E-02  -0.119390E-01  -0.274921E-01  -0.424293E-01
  -0.575625E-01  -0.737718E-01  -0.915914E-01  -0.110978E+00  -0.131302E+00
  -0.151537E+00  -0.170525E+00  -0.187237E+00  -0.200909E+00  -0.211050E+00
  -0.217350E+00  -0.219577E+00  -0.217535E+00  -0.211163E+00  -0.200727E+00
  -0.187066E+00  -0.171735E+00  -0.156964E+00  -0.145348E+00  -0.139309E+00
  -0.140443E+00  -0.148934E+00  -0.163237E+00  -0.180170E+00  -0.195447E+00
  -0.204570E+00  -0.165373E+00  -0.178837E+00  -0.187480E+00  -0.187667E+00
  -0.177239E+00  -0.156108E+00  -0.126356E+00  -0.917902E-01  -0.570773E-01
  -0.266899E-01  -0.394400E-02   0.961281E-02   0.143206E-01   0.120341E-01
   0.540152E-02  -0.296952E-02  -0.112029E-01  -0.185114E-01  -0.251471E-01
  -0.320070E-01  -0.400671E-01  -0.498639E-01  -0.612143E-01  -0.732722E-01
  -0.848949E-01  -0.951794E-01  -0.103961E+00  -0.112078E+00  -0.121274E+00
  -0.133749E+00  -0.151466E+00  -0.175439E+00  -0.205218E+00  -0.238772E+00
  -0.272793E+00  -0.303386E+00  -0.326930E+00  -0.340872E+00  -0.344229E+00
  -0.337664E+00  -0.323130E+00  -0.303211E+00  -0.280375E+00  -0.256369E+00
  -0.231945E+00  -0.206959E+00  -0.180806E+00  -0.152997E+00  -0.123676E+00
  -0.938872E-01  -0.654883E-01  -0.407383E-01  -0.216948E-01  -0.962336E-02
  -0.461758E-02  -0.556086E-02  -0.104424E-01  -0.169243E-01  -0.229695E-01
  -0.273238E-01  -0.296938E-01  -0.305691E-01  -0.307651E-01  -0.308568E-01
  -0.307245E-01  -0.293929E-01  -0.252509E-01  -0.166046E-01  -0.239404E-02
   0.171681E-01   0.402728E-01   0.636571E-01   0.832229E-01   0.949943E-01
   0.961563E-01   0.858788E-01   0.656761E-01   0.391775E-01   0.113496E-01
  -0.126323E-01  -0.285661E-01  -0.341464E-01  -0.293928E-01  -0.164898E-01
   0.890395E-03   0.185708E-01   0.328742E-01   0.413788E-01   0.432446E-01
   0.390708E-01   0.303831E-01   0.189514E-01   0.616968E-02  -0.731378E-02
  -0.216272E-01  -0.373979E-01  -0.552998E-01  -0.756041E-01  -0.979009E-01
  -0.121083E+00  -0.143586E+00  -0.163793E+00  -0.180438E+00  -0.192884E+00
  -0.201163E+00  -0.205799E+00  -0.207477E+00  -0.206722E+00  -0.203707E+00
  -0.198280E+00  -0.190218E+00  -0.179594E+00  -0.167116E+00  -0.154274E+00
  -0.143185E+00  -0.136138E+00  -0.134947E+00  -0.140291E+00  -0.151274E+00
  -0.165373E+00  -0.178837E+00  -0.187480E+00  -0.142438E+00  -0.156615E+00
  -0.167475E+00  -0.171194E+00  -0.165203E+00  -0.148861E+00  -0.123655E+00
  -0.928546E-01  -0.607381E-01  -0.315960E-01  -0.879498E-02   0.585295E-02
   0.122640E-01   0.117946E-01   0.661918E-02  -0.100693E-02  -0.936528E-02
  -0.175960E-01  -0.256607E-01  -0.340095E-01  -0.431128E-01  -0.530590E-01
  -0.633802E-01  -0.731815E-01  -0.815273E-01  -0.879360E-01  -0.927882E-01
  -0.974680E-01  -0.104147E+00  -0.115240E+00  -0.132673E+00  -0.157199E+00
  -0.187965E+00  -0.222499E+00  -0.257144E+00  -0.287827E+00  -0.310959E+00
  -0.324208E+00  -0.326928E+00  -0.320133E+00  -0.306043E+00  -0.287361E+00
  -0.266503E+00  -0.245033E+00  -0.223455E+00  -0.201405E+00  -0.178150E+00
  -0.153199E+00  -0.126809E+00  -0.100180E+00  -0.752862E-01  -0.543783E-01
  -0.393279E-01  -0.310341E-01  -0.291003E-01  -0.318954E-01  -0.369914E-01
  -0.418401E-01  -0.444714E-01  -0.439855E-01  -0.406793E-01  -0.357668E-01
  -0.307919E-01  -0.269371E-01  -0.244715E-01  -0.225394E-01  -0.193800E-01
  -0.129264E-01  -0.159765E-02   0.149764E-01   0.355470E-01   0.573196E-01
   0.765204E-01   0.893196E-01   0.928518E-01   0.860375E-01   0.699597E-01
   0.476747E-01   0.235015E-01   0.198580E-02  -0.131742E-01  -0.199461E-01
  -0.183120E-01  -0.100788E-01   0.176321E-02   0.139191E-01   0.236359E-01
   0.292752E-01   0.304745E-01   0.278936E-01   0.226778E-01   0.158488E-01
   0.784177E-02  -0.165689E-02  -0.135291E-01  -0.287848E-01  -0.480311E-01
  -0.710516E-01  -0.966523E-01  -0.122837E+00  -0.147256E+00  -0.167790E+00
  -0.183057E+00  -0.192690E+00  -0.197299E+00  -0.198131E+00  -0.196560E+00
  -0.193600E+00  -0.189611E+00  -0.184305E+00  -0.177052E+00  -0.167375E+00
  -0.155434E+00  -0.142318E+00  -0.129987E+00  -0.120853E+00  -0.117102E+00
  -0.119947E+00  -0.129069E+00  -0.142439E+00  -0.156615E+00  -0.167475E+00
  -0.115262E+00  -0.132361E+00  -0.147706E+00  -0.157082E+00  -0.157366E+00
  -0.147286E+00  -0.127718E+00  -0.101437E+00  -0.724083E-01  -0.448334E-01
  -0.222113E-01  -0.667532E-02   0.124845E-02   0.243856E-02  -0.135281E-02
  -0.815774E-02  -0.163573E-01  -0.249882E-01  -0.337326E-01  -0.426487E-01
  -0.517918E-01  -0.609060E-01  -0.693293E-01  -0.761687E-01  -0.806870E-01
  -0.827545E-01  -0.831783E-01  -0.837513E-01  -0.869513E-01  -0.953400E-01
  -0.110823E+00  -0.133990E+00  -0.163756E+00  -0.197425E+00  -0.231194E+00
  -0.260975E+00  -0.283287E+00  -0.296004E+00  -0.298711E+00  -0.292611E+00
  -0.280010E+00  -0.263566E+00  -0.245535E+00  -0.227252E+00  -0.208988E+00
  -0.190208E+00  -0.170117E+00  -0.148273E+00  -0.125057E+00  -0.101811E+00
  -0.805838E-01  -0.635761E-01  -0.524472E-01  -0.477365E-01  -0.485960E-01
  -0.529418E-01  -0.579930E-01  -0.610366E-01  -0.601807E-01  -0.548544E-01
  -0.458928E-01  -0.351766E-01  -0.249422E-01  -0.169845E-01  -0.120159E-01
  -0.939547E-02  -0.732655E-02  -0.346712E-02   0.423555E-02   0.167546E-01
   0.334970E-01   0.522908E-01   0.698677E-01   0.827113E-01   0.880210E-01
   0.845063E-01   0.727753E-01   0.551998E-01   0.353031E-01   0.168528E-01
   0.292781E-02  -0.477406E-02  -0.620242E-02  -0.274667E-02   0.334704E-02
   0.972669E-02   0.146058E-01   0.171497E-01   0.174785E-01   0.163199E-01
   0.144659E-01   0.122459E-01   0.921694E-02   0.419130E-02  -0.440295E-02
  -0.179494E-01  -0.370593E-01  -0.611835E-01  -0.885669E-01  -0.116576E+00
  -0.142307E+00  -0.163288E+00  -0.178050E+00  -0.186394E+00  -0.189271E+00
  -0.188330E+00  -0.185282E+00  -0.181321E+00  -0.176783E+00  -0.171174E+00
  -0.163539E+00  -0.153067E+00  -0.139678E+00  -0.124400E+00  -0.109349E+00
  -0.972996E-01  -0.909361E-01  -0.920155E-01  -0.100696E+00  -0.115263E+00
  -0.132361E+00  -0.147706E+00  -0.890591E-01  -0.110529E+00  -0.131700E+00
  -0.147846E+00  -0.155230E+00  -0.151949E+00  -0.138319E+00  -0.116701E+00
  -0.908342E-01  -0.649053E-01  -0.425915E-01  -0.263514E-01  -0.171178E-01
  -0.144226E-01  -0.168540E-01  -0.226572E-01  -0.302682E-01  -0.386233E-01
  -0.471821E-01  -0.557167E-01  -0.640025E-01  -0.715740E-01  -0.776771E-01
  -0.814604E-01  -0.823469E-01  -0.804437E-01  -0.768145E-01  -0.734726E-01
  -0.730390E-01  -0.781281E-01  -0.906210E-01  -0.111045E+00  -0.138257E+00
  -0.169556E+00  -0.201211E+00  -0.229273E+00  -0.250445E+00  -0.262776E+00
  -0.265971E+00  -0.261252E+00  -0.250833E+00  -0.237179E+00  -0.222297E+00
  -0.207274E+00  -0.192188E+00  -0.176412E+00  -0.159166E+00  -0.140114E+00
  -0.119781E+00  -0.996258E-01  -0.817373E-01  -0.682256E-01  -0.605266E-01
  -0.588459E-01  -0.619460E-01  -0.673711E-01  -0.720609E-01  -0.731786E-01
  -0.689011E-01  -0.589256E-01  -0.445295E-01  -0.281598E-01  -0.126737E-01
  -0.464932E-03   0.725302E-02   0.107853E-01   0.118093E-01   0.127925E-01
   0.161575E-01   0.234596E-01   0.348340E-01   0.488866E-01   0.630612E-01
   0.743693E-01   0.802534E-01   0.793210E-01   0.717287E-01   0.591091E-01
   0.440784E-01   0.294909E-01   0.176763E-01   0.989504E-02   0.616176E-02
   0.546482E-02   0.627813E-02   0.717118E-02   0.729947E-02   0.660940E-02
   0.569740E-02   0.538877E-02   0.620192E-02   0.790620E-02   0.935079E-02
   0.864876E-02   0.367641E-02  -0.726487E-02  -0.248404E-01  -0.483344E-01
  -0.756909E-01  -0.103948E+00  -0.129939E+00  -0.151055E+00  -0.165829E+00
  -0.174162E+00  -0.177138E+00  -0.176496E+00  -0.173938E+00  -0.170521E+00
  -0.166337E+00  -0.160594E+00  -0.152076E+00  -0.139816E+00  -0.123762E+00
  -0.105164E+00  -0.865508E-01  -0.712310E-01  -0.624629E-01  -0.625143E-01
  -0.719034E-01  -0.890593E-01  -0.110529E+00  -0.131700E+00  -0.691709E-01
  -0.954094E-01  -0.122514E+00  -0.145236E+00  -0.159269E+00  -0.162172E+00
  -0.153818E+00  -0.136262E+00  -0.113110E+00  -0.885787E-01  -0.665166E-01
  -0.496544E-01  -0.392397E-01  -0.351053E-01  -0.360771E-01  -0.405415E-01
  -0.469696E-01  -0.542400E-01  -0.616944E-01  -0.689697E-01  -0.757299E-01
  -0.814527E-01  -0.853914E-01  -0.867558E-01  -0.850570E-01  -0.804836E-01
  -0.741449E-01  -0.680500E-01  -0.647745E-01  -0.668719E-01  -0.761867E-01
  -0.932719E-01  -0.117098E+00  -0.145167E+00  -0.174008E+00  -0.199948E+00
  -0.219922E+00  -0.232107E+00  -0.236199E+00  -0.233278E+00  -0.225303E+00
  -0.214434E+00  -0.202384E+00  -0.190018E+00  -0.177314E+00  -0.163662E+00
  -0.148400E+00  -0.131360E+00  -0.113225E+00  -0.955421E-01  -0.803820E-01
  -0.697181E-01  -0.647458E-01  -0.653653E-01  -0.700194E-01  -0.759699E-01
  -0.799568E-01  -0.790580E-01  -0.714975E-01  -0.571579E-01  -0.376346E-01
  -0.158099E-01   0.493426E-02   0.216324E-01   0.325119E-01   0.374046E-01
   0.376818E-01   0.357452E-01   0.342422E-01   0.352500E-01   0.396765E-01
   0.470496E-01   0.557406E-01   0.635312E-01   0.683300E-01   0.688059E-01
   0.647467E-01   0.570450E-01   0.473413E-01   0.374645E-01   0.288675E-01
   0.222486E-01   0.174745E-01   0.138113E-01   0.103590E-01   0.651719E-02
   0.229807E-02  -0.163720E-02  -0.424165E-02  -0.455677E-02  -0.222666E-02
   0.214226E-02   0.692595E-02   0.978296E-02   0.824085E-02   0.397542E-03
  -0.144811E-01  -0.356626E-01  -0.610545E-01  -0.876953E-01  -0.112487E+00
  -0.132945E+00  -0.147739E+00  -0.156862E+00  -0.161379E+00  -0.162862E+00
  -0.162697E+00  -0.161519E+00  -0.158971E+00  -0.153870E+00  -0.144762E+00
  -0.130657E+00  -0.111707E+00  -0.895856E-01  -0.673814E-01  -0.490205E-01
  -0.383302E-01  -0.380113E-01  -0.488143E-01  -0.691711E-01  -0.954096E-01
  -0.122514E+00  -0.598015E-01  -0.900804E-01  -0.121945E+00  -0.149726E+00
  -0.168702E+00  -0.176071E+00  -0.171432E+00  -0.156672E+00  -0.135337E+00
  -0.111676E+00  -0.896518E-01  -0.721510E-01  -0.605944E-01  -0.549746E-01
  -0.542431E-01  -0.568707E-01  -0.613760E-01  -0.666653E-01  -0.721096E-01
  -0.773949E-01  -0.822620E-01  -0.862843E-01  -0.888056E-01  -0.890882E-01
  -0.866256E-01  -0.814992E-01  -0.746275E-01  -0.677764E-01  -0.632799E-01
  -0.635177E-01  -0.702853E-01  -0.842462E-01  -0.104639E+00  -0.129346E+00
  -0.155319E+00  -0.179254E+00  -0.198325E+00  -0.210758E+00  -0.216111E+00
  -0.215161E+00  -0.209484E+00  -0.200864E+00  -0.190732E+00  -0.179826E+00
  -0.168154E+00  -0.155276E+00  -0.140773E+00  -0.124710E+00  -0.107927E+00
  -0.920087E-01  -0.789260E-01  -0.704432E-01  -0.674819E-01  -0.696567E-01
  -0.751596E-01  -0.810657E-01  -0.840019E-01  -0.810050E-01  -0.703252E-01
  -0.519412E-01  -0.276295E-01  -0.558838E-03   0.254800E-01   0.469941E-01
   0.616038E-01   0.685314E-01   0.686447E-01   0.640683E-01   0.574985E-01
   0.514390E-01   0.475798E-01   0.464855E-01   0.476509E-01   0.498662E-01
   0.517391E-01   0.521900E-01   0.507585E-01   0.476411E-01   0.434784E-01
   0.390000E-01   0.346790E-01   0.305353E-01   0.261661E-01   0.209889E-01
   0.145976E-01   0.708489E-02  -0.811803E-03  -0.782288E-02  -0.125066E-01
  -0.137515E-01  -0.112539E-01  -0.579872E-02   0.777548E-03   0.595904E-02
   0.716948E-02   0.245998E-02  -0.894238E-02  -0.263980E-01  -0.480094E-01
  -0.711250E-01  -0.930381E-01  -0.111664E+00  -0.125986E+00  -0.136130E+00
  -0.143059E+00  -0.147997E+00  -0.151789E+00  -0.154432E+00  -0.154951E+00
  -0.151694E+00  -0.142968E+00  -0.127824E+00  -0.106715E+00  -0.818095E-01
  -0.567937E-01  -0.361810E-01  -0.242809E-01  -0.241021E-01  -0.364975E-01
  -0.598017E-01  -0.900806E-01  -0.121946E+00  -0.629897E-01  -0.956156E-01
  -0.130007E+00  -0.160274E+00  -0.181525E+00  -0.190843E+00  -0.187762E+00
  -0.174137E+00  -0.153498E+00  -0.130089E+00  -0.107865E+00  -0.897048E-01
  -0.770204E-01  -0.698051E-01  -0.670299E-01  -0.672160E-01  -0.689789E-01
  -0.713767E-01  -0.739891E-01  -0.767540E-01  -0.796766E-01  -0.825612E-01
  -0.848963E-01  -0.859530E-01  -0.850697E-01  -0.820126E-01  -0.772661E-01
  -0.721212E-01  -0.684930E-01  -0.684939E-01  -0.738740E-01  -0.854952E-01
  -0.103004E+00  -0.124815E+00  -0.148416E+00  -0.170922E+00  -0.189708E+00
  -0.202950E+00  -0.209915E+00  -0.210936E+00  -0.207110E+00  -0.199824E+00
  -0.190297E+00  -0.179275E+00  -0.166984E+00  -0.153333E+00  -0.138273E+00
  -0.122164E+00  -0.105985E+00  -0.912715E-01  -0.797840E-01  -0.729768E-01
  -0.714425E-01  -0.745189E-01  -0.802156E-01  -0.855241E-01  -0.870594E-01
  -0.818777E-01  -0.682488E-01  -0.461679E-01  -0.174552E-01   0.145920E-01
   0.459082E-01   0.725440E-01   0.914930E-01   0.101258E+00   0.102023E+00
   0.954284E-01   0.840318E-01   0.706391E-01   0.576894E-01   0.468474E-01
   0.388763E-01   0.337677E-01   0.310329E-01   0.300229E-01   0.301602E-01
   0.310183E-01   0.322574E-01   0.334849E-01   0.341413E-01   0.334951E-01
   0.307833E-01   0.254641E-01   0.174929E-01   0.750464E-02  -0.319477E-02
  -0.128673E-01  -0.197702E-01  -0.226587E-01  -0.212084E-01  -0.162159E-01
  -0.949092E-02  -0.345109E-02  -0.522126E-03  -0.251508E-02  -0.101658E-01
  -0.229771E-01  -0.394110E-01  -0.573707E-01  -0.748145E-01  -0.903055E-01
  -0.103315E+00  -0.114186E+00  -0.123762E+00  -0.132831E+00  -0.141570E+00
  -0.149208E+00  -0.154061E+00  -0.153956E+00  -0.146959E+00  -0.132170E+00
  -0.110349E+00  -0.841284E-01  -0.577094E-01  -0.360590E-01  -0.238032E-01
  -0.240946E-01  -0.377628E-01  -0.629900E-01  -0.956160E-01  -0.130007E+00
  -0.780852E-01  -0.110747E+00  -0.144798E+00  -0.174404E+00  -0.194806E+00
  -0.203256E+00  -0.199435E+00  -0.185285E+00  -0.164335E+00  -0.140729E+00
  -0.118248E+00  -0.995559E-01  -0.858562E-01  -0.769804E-01  -0.718283E-01
  -0.689687E-01  -0.671967E-01  -0.658767E-01  -0.649928E-01  -0.649364E-01
  -0.661452E-01  -0.687569E-01  -0.724181E-01  -0.763294E-01  -0.795126E-01
  -0.812040E-01  -0.812260E-01  -0.801939E-01  -0.794674E-01  -0.808401E-01
  -0.860511E-01  -0.962622E-01  -0.111662E+00  -0.131321E+00  -0.153340E+00
  -0.175255E+00  -0.194573E+00  -0.209284E+00  -0.218216E+00  -0.221128E+00
  -0.218570E+00  -0.211553E+00  -0.201192E+00  -0.188423E+00  -0.173890E+00
  -0.158037E+00  -0.141315E+00  -0.124417E+00  -0.108411E+00  -0.946687E-01
  -0.845991E-01  -0.792210E-01  -0.787270E-01  -0.821810E-01  -0.874832E-01
  -0.916590E-01  -0.914345E-01  -0.839722E-01  -0.675814E-01  -0.422145E-01
  -0.960929E-02   0.269704E-01   0.633402E-01   0.952001E-01   0.118946E+00
   0.132302E+00   0.134637E+00   0.126928E+00   0.111414E+00   0.910597E-01
   0.689718E-01   0.479102E-01   0.299695E-01   0.164548E-01   0.791569E-02
   0.426643E-02   0.492544E-02   0.892905E-02   0.150154E-01   0.217064E-01
   0.274287E-01   0.306998E-01   0.303723E-01   0.258893E-01   0.174725E-01
   0.616548E-02  -0.631747E-02  -0.179333E-01  -0.267743E-01  -0.315395E-01
  -0.318791E-01  -0.285062E-01  -0.230307E-01  -0.175501E-01  -0.141115E-01
  -0.141985E-01  -0.183949E-01  -0.263253E-01  -0.368839E-01  -0.486720E-01
  -0.604934E-01  -0.717367E-01  -0.825068E-01  -0.934513E-01  -0.105335E+00
  -0.118506E+00  -0.132449E+00  -0.145604E+00  -0.155569E+00  -0.159660E+00
  -0.155703E+00  -0.142838E+00  -0.122069E+00  -0.963772E-01  -0.702991E-01
  -0.490392E-01  -0.373159E-01  -0.382350E-01  -0.524860E-01  -0.780854E-01
  -0.110748E+00  -0.144799E+00  -0.101867E+00  -0.132086E+00  -0.162832E+00
  -0.188635E+00  -0.205194E+00  -0.210208E+00  -0.203704E+00  -0.187796E+00
  -0.165975E+00  -0.142156E+00  -0.119743E+00  -0.100962E+00  -0.865974E-01
  -0.761728E-01  -0.684518E-01  -0.620778E-01  -0.561352E-01  -0.504631E-01
  -0.456443E-01  -0.427035E-01  -0.426432E-01  -0.459907E-01  -0.525207E-01
  -0.612507E-01  -0.707116E-01  -0.794064E-01  -0.863010E-01  -0.911866E-01
  -0.947907E-01  -0.985929E-01  -0.104399E+00  -0.113794E+00  -0.127645E+00
  -0.145783E+00  -0.166966E+00  -0.189122E+00  -0.209787E+00  -0.226626E+00
  -0.237872E+00  -0.242598E+00  -0.240761E+00  -0.233045E+00  -0.220589E+00
  -0.204702E+00  -0.186653E+00  -0.167588E+00  -0.148558E+00  -0.130598E+00
  -0.114786E+00  -0.102191E+00  -0.937056E-01  -0.897769E-01  -0.901227E-01
  -0.935401E-01  -0.979051E-01  -0.100414E+00  -0.980549E-01  -0.882138E-01
  -0.692919E-01  -0.411675E-01  -0.538681E-02   0.349822E-01   0.758128E-01
   0.112605E+00   0.141248E+00   0.158698E+00   0.163445E+00   0.155679E+00
   0.137167E+00   0.110878E+00   0.804588E-01   0.496804E-01   0.219312E-01
  -0.164507E-03  -0.149821E-01  -0.219853E-01  -0.216877E-01  -0.155083E-01
  -0.553996E-02   0.575199E-02   0.158803E-01   0.227022E-01   0.247526E-01
   0.214831E-01   0.133500E-01   0.171403E-02  -0.114457E-01  -0.239557E-01
  -0.339185E-01  -0.401193E-01  -0.422639E-01  -0.409859E-01  -0.376205E-01
  -0.338087E-01  -0.310489E-01  -0.303267E-01  -0.319338E-01  -0.355275E-01
  -0.404028E-01  -0.458803E-01  -0.516669E-01  -0.580524E-01  -0.658526E-01
  -0.760937E-01  -0.895259E-01  -0.106123E+00  -0.124749E+00  -0.143141E+00
  -0.158265E+00  -0.166999E+00  -0.166973E+00  -0.157346E+00  -0.139278E+00
  -0.115927E+00  -0.919354E-01  -0.724761E-01  -0.621035E-01  -0.636761E-01
  -0.776407E-01  -0.101867E+00  -0.132087E+00  -0.162832E+00  -0.129283E+00
  -0.154856E+00  -0.179744E+00  -0.199149E+00  -0.209523E+00  -0.209262E+00
  -0.198892E+00  -0.180736E+00  -0.158179E+00  -0.134742E+00  -0.113237E+00
  -0.952244E-01  -0.808840E-01  -0.693079E-01  -0.590884E-01  -0.489949E-01
  -0.385242E-01  -0.281555E-01  -0.192413E-01  -0.135815E-01  -0.128252E-01
  -0.178958E-01  -0.286246E-01  -0.437098E-01  -0.610193E-01  -0.781469E-01
  -0.930590E-01  -0.104640E+00  -0.112978E+00  -0.119306E+00  -0.125619E+00
  -0.134077E+00  -0.146360E+00  -0.163152E+00  -0.183896E+00  -0.206858E+00
  -0.229495E+00  -0.248996E+00  -0.262862E+00  -0.269382E+00  -0.267893E+00
  -0.258803E+00  -0.243403E+00  -0.223543E+00  -0.201285E+00  -0.178608E+00
  -0.157221E+00  -0.138474E+00  -0.123350E+00  -0.112457E+00  -0.106009E+00
  -0.103749E+00  -0.104855E+00  -0.107881E+00  -0.110778E+00  -0.111074E+00
  -0.106190E+00  -0.938830E-01  -0.727297E-01  -0.425320E-01  -0.455546E-02
   0.384852E-01   0.827148E-01   0.123626E+00   0.156754E+00   0.178383E+00
   0.186135E+00   0.179361E+00   0.159240E+00   0.128592E+00   0.914416E-01
   0.524077E-01   0.160336E-01  -0.138465E-01  -0.346032E-01  -0.451060E-01
  -0.457816E-01  -0.384370E-01  -0.258823E-01  -0.114177E-01   0.173310E-02
   0.109478E-01   0.146015E-01   0.122644E-01   0.466888E-02  -0.654458E-02
  -0.192453E-01  -0.313010E-01  -0.410272E-01  -0.474954E-01  -0.506333E-01
  -0.511026E-01  -0.500005E-01  -0.484784E-01  -0.473944E-01  -0.471061E-01
  -0.474664E-01  -0.480203E-01  -0.483358E-01  -0.483496E-01  -0.485977E-01
  -0.502287E-01  -0.547608E-01  -0.636273E-01  -0.776329E-01  -0.964884E-01
  -0.118586E+00  -0.141129E+00  -0.160625E+00  -0.173657E+00  -0.177748E+00
  -0.172083E+00  -0.157885E+00  -0.138310E+00  -0.117852E+00  -0.101380E+00
  -0.930224E-01  -0.952013E-01  -0.108034E+00  -0.129283E+00  -0.154856E+00
  -0.179744E+00  -0.154638E+00  -0.173971E+00  -0.191239E+00  -0.202570E+00
  -0.205416E+00  -0.199050E+00  -0.184595E+00  -0.164579E+00  -0.142175E+00
  -0.120338E+00  -0.101086E+00  -0.851141E-01  -0.718389E-01  -0.598356E-01
  -0.475177E-01  -0.338473E-01  -0.188531E-01  -0.379642E-02   0.906994E-02
   0.170818E-01   0.179163E-01   0.102957E-01  -0.556444E-02  -0.279003E-01
  -0.537624E-01  -0.797045E-01  -0.102613E+00  -0.120453E+00  -0.132736E+00
  -0.140570E+00  -0.146301E+00  -0.152827E+00  -0.162778E+00  -0.177775E+00
  -0.197951E+00  -0.221856E+00  -0.246756E+00  -0.269235E+00  -0.285944E+00
  -0.294307E+00  -0.293028E+00  -0.282291E+00  -0.263634E+00  -0.239577E+00
  -0.213088E+00  -0.187053E+00  -0.163847E+00  -0.145074E+00  -0.131500E+00
  -0.123122E+00  -0.119324E+00  -0.119038E+00  -0.120863E+00  -0.123149E+00
  -0.124046E+00  -0.121575E+00  -0.113779E+00  -0.989504E-01  -0.759422E-01
  -0.445034E-01  -0.555310E-02   0.386922E-01   0.848085E-01   0.128501E+00
   0.165161E+00   0.190557E+00   0.201542E+00   0.196639E+00   0.176372E+00
   0.143281E+00   0.101573E+00   0.564992E-01   0.135301E-01  -0.224987E-01
  -0.481205E-01  -0.617180E-01  -0.636639E-01  -0.561055E-01  -0.424445E-01
  -0.266240E-01  -0.123696E-01  -0.253432E-02   0.132710E-02  -0.916774E-03
  -0.815348E-02  -0.184485E-01  -0.295957E-01  -0.396588E-01  -0.473759E-01
  -0.523405E-01  -0.549304E-01  -0.560289E-01  -0.566320E-01  -0.574682E-01
  -0.587491E-01  -0.601288E-01  -0.608878E-01  -0.602830E-01  -0.579538E-01
  -0.542467E-01  -0.503365E-01  -0.480768E-01  -0.495898E-01  -0.566890E-01
  -0.702861E-01  -0.899580E-01  -0.113819E+00  -0.138768E+00  -0.161091E+00
  -0.177282E+00  -0.184886E+00  -0.183151E+00  -0.173301E+00  -0.158327E+00
  -0.142353E+00  -0.129685E+00  -0.123801E+00  -0.126520E+00  -0.137567E+00
  -0.154639E+00  -0.173971E+00  -0.191239E+00  -0.172932E+00  -0.185210E+00
  -0.194051E+00  -0.196695E+00  -0.191753E+00  -0.179488E+00  -0.161648E+00
  -0.140924E+00  -0.120165E+00  -0.101603E+00  -0.862884E-01  -0.738988E-01
  -0.629813E-01  -0.515465E-01  -0.378454E-01  -0.211009E-01  -0.197164E-02
   0.173988E-01   0.337814E-01   0.436180E-01   0.439385E-01   0.331910E-01
   0.117559E-01  -0.180088E-01  -0.522204E-01  -0.863179E-01  -0.116095E+00
  -0.138654E+00  -0.153045E+00  -0.160414E+00  -0.163632E+00  -0.166499E+00
  -0.172714E+00  -0.184894E+00  -0.203863E+00  -0.228397E+00  -0.255479E+00
  -0.280988E+00  -0.300636E+00  -0.310937E+00  -0.309956E+00  -0.297685E+00
  -0.275981E+00  -0.248094E+00  -0.217950E+00  -0.189352E+00  -0.165301E+00
  -0.147567E+00  -0.136580E+00  -0.131596E+00  -0.131057E+00  -0.133015E+00
  -0.135486E+00  -0.136677E+00  -0.135053E+00  -0.129298E+00  -0.118249E+00
  -0.100889E+00  -0.764597E-01  -0.446940E-01  -0.612229E-02   0.376577E-01
   0.838581E-01   0.128622E+00   0.167426E+00   0.195735E+00   0.209785E+00
   0.207345E+00   0.188272E+00   0.154709E+00   0.110863E+00   0.623636E-01
   0.153278E-01  -0.246809E-01  -0.535926E-01  -0.694662E-01  -0.726914E-01
  -0.657254E-01  -0.524334E-01  -0.371943E-01  -0.239750E-01  -0.155802E-01
  -0.132327E-01  -0.165528E-01  -0.239092E-01  -0.330225E-01  -0.416519E-01
  -0.481811E-01  -0.519619E-01  -0.533432E-01  -0.534037E-01  -0.534875E-01
  -0.546919E-01  -0.574664E-01  -0.614450E-01  -0.655637E-01  -0.684301E-01
  -0.688360E-01  -0.662563E-01  -0.611781E-01  -0.551446E-01  -0.504774E-01
  -0.497325E-01  -0.550233E-01  -0.673913E-01  -0.864034E-01  -0.110100E+00
  -0.135336E+00  -0.158438E+00  -0.176040E+00  -0.185876E+00  -0.187330E+00
  -0.181592E+00  -0.171376E+00  -0.160256E+00  -0.151782E+00  -0.148600E+00
  -0.151808E+00  -0.160691E+00  -0.172932E+00  -0.185210E+00  -0.194051E+00
  -0.181017E+00  -0.186186E+00  -0.186701E+00  -0.181007E+00  -0.168946E+00
  -0.151794E+00  -0.131910E+00  -0.112074E+00  -0.947121E-01  -0.812141E-01
  -0.715489E-01  -0.642905E-01  -0.570664E-01  -0.473157E-01  -0.331588E-01
  -0.141346E-01   0.840755E-02   0.313968E-01   0.506162E-01   0.616438E-01
   0.609342E-01   0.467640E-01   0.197919E-01  -0.169306E-01  -0.585242E-01
  -0.993051E-01  -0.134027E+00  -0.159042E+00  -0.173089E+00  -0.177524E+00
  -0.175904E+00  -0.173059E+00  -0.173843E+00  -0.181895E+00  -0.198711E+00
  -0.223241E+00  -0.252121E+00  -0.280461E+00  -0.302999E+00  -0.315322E+00
  -0.314865E+00  -0.301457E+00  -0.277290E+00  -0.246359E+00  -0.213528E+00
  -0.183465E+00  -0.159719E+00  -0.144133E+00  -0.136697E+00  -0.135841E+00
  -0.139008E+00  -0.143351E+00  -0.146331E+00  -0.146084E+00  -0.141499E+00
  -0.132052E+00  -0.117513E+00  -0.976799E-01  -0.722741E-01  -0.410583E-01
  -0.415682E-02   0.375343E-01   0.820088E-01   0.126041E+00   0.165418E+00
   0.195517E+00   0.212140E+00   0.212422E+00   0.195578E+00   0.163289E+00
   0.119588E+00   0.702371E-01   0.217131E-01  -0.199880E-01  -0.504495E-01
  -0.675894E-01  -0.718999E-01  -0.661266E-01  -0.544783E-01  -0.415707E-01
  -0.313653E-01  -0.263580E-01  -0.271971E-01  -0.327944E-01  -0.408650E-01
  -0.487233E-01  -0.541061E-01  -0.557997E-01  -0.539118E-01  -0.497364E-01
  -0.452734E-01  -0.425588E-01  -0.430105E-01  -0.469820E-01  -0.536523E-01
  -0.612811E-01  -0.677529E-01  -0.712499E-01  -0.708577E-01  -0.669244E-01
  -0.610640E-01  -0.557923E-01  -0.538878E-01  -0.576465E-01  -0.682318E-01
  -0.852998E-01  -0.107005E+00  -0.130396E+00  -0.152095E+00  -0.169106E+00
  -0.179515E+00  -0.182928E+00  -0.180508E+00  -0.174628E+00  -0.168201E+00
  -0.163896E+00  -0.163423E+00  -0.167086E+00  -0.173717E+00  -0.181017E+00
  -0.186186E+00  -0.186701E+00  -0.178297E+00  -0.176901E+00  -0.169875E+00
  -0.156873E+00  -0.138944E+00  -0.118337E+00  -0.979526E-01  -0.805925E-01
  -0.681866E-01  -0.612263E-01  -0.585634E-01  -0.576570E-01  -0.552285E-01
  -0.481776E-01  -0.345317E-01  -0.141778E-01   0.108333E-01   0.365223E-01
   0.577376E-01   0.692788E-01   0.671300E-01   0.495034E-01   0.174241E-01
  -0.253127E-01  -0.728345E-01  -0.118395E+00  -0.155822E+00  -0.180862E+00
  -0.192108E+00  -0.191270E+00  -0.182710E+00  -0.172354E+00  -0.166227E+00
  -0.168975E+00  -0.182718E+00  -0.206533E+00  -0.236672E+00  -0.267469E+00
  -0.292698E+00  -0.307048E+00  -0.307362E+00  -0.293318E+00  -0.267436E+00
  -0.234410E+00  -0.199964E+00  -0.169537E+00  -0.147126E+00  -0.134555E+00
  -0.131321E+00  -0.134993E+00  -0.142028E+00  -0.148716E+00  -0.152018E+00
  -0.150068E+00  -0.142252E+00  -0.128912E+00  -0.110820E+00  -0.886536E-01
  -0.626706E-01  -0.327007E-01   0.152765E-02   0.398515E-01   0.811259E-01
   0.122888E+00   0.161402E+00   0.192151E+00   0.210683E+00   0.213634E+00
   0.199644E+00   0.169899E+00   0.128135E+00   0.800449E-01   0.322070E-01
  -0.921317E-02  -0.396835E-01  -0.571437E-01  -0.622610E-01  -0.580468E-01
  -0.489471E-01  -0.396487E-01  -0.339127E-01  -0.337317E-01  -0.390086E-01
  -0.478144E-01  -0.571228E-01  -0.637970E-01  -0.655475E-01  -0.615951E-01
  -0.528717E-01  -0.417200E-01  -0.311984E-01  -0.242012E-01  -0.226492E-01
  -0.269774E-01  -0.360570E-01  -0.475609E-01  -0.586603E-01  -0.668470E-01
  -0.706492E-01  -0.700413E-01  -0.664406E-01  -0.622979E-01  -0.604037E-01
  -0.631065E-01  -0.716596E-01  -0.858722E-01  -0.104155E+00  -0.123939E+00
  -0.142348E+00  -0.156933E+00  -0.166272E+00  -0.170270E+00  -0.170094E+00
  -0.167754E+00  -0.165466E+00  -0.164974E+00  -0.167020E+00  -0.171103E+00
  -0.175615E+00  -0.178297E+00  -0.176901E+00  -0.169875E+00  -0.166785E+00
  -0.159730E+00  -0.146333E+00  -0.127373E+00  -0.105005E+00  -0.823455E-01
  -0.627510E-01  -0.489828E-01  -0.424545E-01  -0.427764E-01  -0.477352E-01
  -0.537468E-01  -0.567038E-01  -0.530315E-01  -0.407025E-01  -0.199514E-01
   0.651246E-02   0.338855E-01   0.561970E-01   0.675974E-01   0.637238E-01
   0.428186E-01   0.632106E-02  -0.412428E-01  -0.930817E-01  -0.141515E+00
  -0.179602E+00  -0.202653E+00  -0.209257E+00  -0.201577E+00  -0.184818E+00
  -0.165985E+00  -0.152210E+00  -0.149056E+00  -0.159193E+00  -0.181774E+00
  -0.212665E+00  -0.245464E+00  -0.273052E+00  -0.289308E+00  -0.290534E+00
  -0.276283E+00  -0.249367E+00  -0.215092E+00  -0.179926E+00  -0.149955E+00
  -0.129518E+00  -0.120360E+00  -0.121472E+00  -0.129613E+00  -0.140325E+00
  -0.149126E+00  -0.152557E+00  -0.148800E+00  -0.137756E+00  -0.120622E+00
  -0.991521E-01  -0.748899E-01  -0.486298E-01  -0.202925E-01   0.107539E-01
   0.450481E-01   0.823010E-01   0.120849E+00   0.157522E+00   0.188031E+00
   0.207819E+00   0.213156E+00   0.202189E+00   0.175629E+00   0.136851E+00
   0.913395E-01   0.455946E-01   0.575795E-02  -0.236881E-01  -0.408134E-01
  -0.464952E-01  -0.439758E-01  -0.378495E-01  -0.327590E-01  -0.321515E-01
  -0.374251E-01  -0.476800E-01  -0.601195E-01  -0.709684E-01  -0.766363E-01
  -0.747966E-01  -0.650843E-01  -0.492305E-01  -0.306124E-01  -0.133607E-01
  -0.128232E-02   0.310097E-02  -0.859601E-03  -0.118704E-01  -0.271417E-01
  -0.432061E-01  -0.568689E-01  -0.660263E-01  -0.701359E-01  -0.702311E-01
  -0.685008E-01  -0.675773E-01  -0.697462E-01  -0.763051E-01  -0.872409E-01
  -0.101300E+00  -0.116410E+00  -0.130312E+00  -0.141209E+00  -0.148247E+00
  -0.151681E+00  -0.152706E+00  -0.152991E+00  -0.154080E+00  -0.156826E+00
  -0.161046E+00  -0.165486E+00  -0.168133E+00  -0.166785E+00  -0.159730E+00
  -0.146333E+00  -0.150523E+00  -0.138850E+00  -0.120357E+00  -0.967892E-01
  -0.712423E-01  -0.475491E-01  -0.294226E-01  -0.195498E-01  -0.188645E-01
  -0.261947E-01  -0.384013E-01  -0.510096E-01  -0.592197E-01  -0.590763E-01
  -0.485308E-01  -0.281318E-01  -0.115105E-02   0.269274E-01   0.494804E-01
   0.601719E-01   0.544202E-01   0.305690E-01  -0.953121E-02  -0.607021E-01
  -0.115378E+00  -0.165128E+00  -0.202440E+00  -0.222352E+00  -0.223559E+00
  -0.208705E+00  -0.183786E+00  -0.156762E+00  -0.135718E+00  -0.126975E+00
  -0.133633E+00  -0.154871E+00  -0.186194E+00  -0.220554E+00  -0.250075E+00
  -0.267950E+00  -0.270042E+00  -0.255802E+00  -0.228290E+00  -0.193315E+00
  -0.157945E+00  -0.128772E+00  -0.110385E+00  -0.104426E+00  -0.109433E+00
  -0.121469E+00  -0.135307E+00  -0.145830E+00  -0.149247E+00  -0.143809E+00
  -0.129885E+00  -0.109422E+00  -0.850341E-01  -0.590225E-01  -0.326593E-01
  -0.595793E-02   0.220130E-01   0.523970E-01   0.856605E-01   0.120868E+00
   0.155398E+00   0.185234E+00   0.205797E+00   0.213104E+00   0.204908E+00
   0.181502E+00   0.145901E+00   0.103330E+00   0.601234E-01   0.223007E-01
  -0.577985E-02  -0.223503E-01  -0.284812E-01  -0.275896E-01  -0.243482E-01
  -0.232986E-01  -0.275558E-01  -0.379553E-01  -0.528708E-01  -0.687381E-01
  -0.811252E-01  -0.860417E-01  -0.811177E-01  -0.663303E-01  -0.440863E-01
  -0.186514E-01   0.490305E-02   0.219412E-01   0.293538E-01   0.262193E-01
   0.138789E-01  -0.455988E-02  -0.251287E-01  -0.440443E-01  -0.586097E-01
  -0.677420E-01  -0.720164E-01  -0.732587E-01  -0.738409E-01  -0.759056E-01
  -0.807481E-01  -0.885202E-01  -0.983159E-01  -0.108579E+00  -0.117683E+00
  -0.124489E+00  -0.128706E+00  -0.130938E+00  -0.132422E+00  -0.134527E+00
  -0.138200E+00  -0.143508E+00  -0.149457E+00  -0.154141E+00  -0.155208E+00
  -0.150523E+00  -0.138850E+00  -0.120357E+00  -0.134499E+00  -0.119244E+00
  -0.968607E-01  -0.698508E-01  -0.420274E-01  -0.177624E-01  -0.102128E-02
   0.558811E-02   0.151875E-02  -0.114479E-01  -0.294653E-01  -0.473919E-01
  -0.599216E-01  -0.628357E-01  -0.540932E-01  -0.344938E-01  -0.773095E-02
   0.202215E-01   0.422944E-01   0.518471E-01   0.442039E-01   0.178509E-01
  -0.250023E-01  -0.786647E-01  -0.134999E+00  -0.185057E+00  -0.220967E+00
  -0.237653E+00  -0.233975E+00  -0.213016E+00  -0.181415E+00  -0.147870E+00
  -0.121165E+00  -0.108161E+00  -0.112229E+00  -0.132517E+00  -0.164219E+00
  -0.199778E+00  -0.230742E+00  -0.249799E+00  -0.252495E+00  -0.238224E+00
  -0.210240E+00  -0.174735E+00  -0.139218E+00  -0.110650E+00  -0.937916E-01
  -0.901991E-01  -0.980705E-01  -0.112951E+00  -0.129050E+00  -0.140788E+00
  -0.144137E+00  -0.137406E+00  -0.121313E+00  -0.983640E-01  -0.718101E-01
  -0.445141E-01  -0.181050E-01   0.733063E-02   0.329427E-01   0.603226E-01
   0.905031E-01   0.123103E+00   0.155925E+00   0.185180E+00   0.206298E+00
   0.215117E+00   0.209101E+00   0.188217E+00   0.155182E+00   0.114994E+00
   0.738226E-01   0.375700E-01   0.104877E-01  -0.577140E-02  -0.123991E-01
  -0.129095E-01  -0.119982E-01  -0.141051E-01  -0.220861E-01  -0.363633E-01
  -0.547898E-01  -0.732563E-01  -0.868654E-01  -0.913386E-01  -0.842649E-01
  -0.658482E-01  -0.389574E-01  -0.847720E-02   0.198523E-01   0.407865E-01
   0.507587E-01   0.485954E-01   0.356052E-01   0.150576E-01  -0.876853E-02
  -0.316879E-01  -0.505618E-01  -0.638658E-01  -0.717632E-01  -0.757207E-01
  -0.778277E-01  -0.800491E-01  -0.836385E-01  -0.888689E-01  -0.951269E-01
  -0.101303E+00  -0.106315E+00  -0.109587E+00  -0.111301E+00  -0.112348E+00
  -0.113996E+00  -0.117370E+00  -0.122930E+00  -0.130118E+00  -0.137302E+00
  -0.142072E+00  -0.141826E+00  -0.134499E+00  -0.119243E+00  -0.968605E-01
  -0.123357E+00  -0.105518E+00  -0.803577E-01  -0.508712E-01  -0.213349E-01
   0.354166E-02   0.196434E-01   0.244231E-01   0.175836E-01   0.128596E-02
  -0.201954E-01  -0.413286E-01  -0.565265E-01  -0.614422E-01  -0.540678E-01
  -0.353715E-01  -0.929788E-02   0.179120E-01   0.389721E-01   0.471288E-01
   0.377276E-01   0.941120E-02  -0.353445E-01  -0.905213E-01  -0.147657E+00
  -0.197545E+00  -0.232177E+00  -0.246501E+00  -0.239563E+00  -0.214777E+00
  -0.179198E+00  -0.141968E+00  -0.112253E+00  -0.971718E-01  -0.100187E+00
  -0.120358E+00  -0.152634E+00  -0.189120E+00  -0.221009E+00  -0.240697E+00
  -0.243566E+00  -0.229004E+00  -0.200408E+00  -0.164219E+00  -0.128226E+00
  -0.996213E-01  -0.832829E-01  -0.807301E-01  -0.899786E-01  -0.106288E+00
  -0.123553E+00  -0.135932E+00  -0.139254E+00  -0.131850E+00  -0.114614E+00
  -0.903461E-01  -0.626330E-01  -0.346350E-01  -0.816793E-02   0.166478E-01
   0.410852E-01   0.669821E-01   0.956792E-01   0.127093E+00   0.159251E+00
   0.188471E+00   0.210166E+00   0.220051E+00   0.215400E+00   0.195970E+00
   0.164293E+00   0.125229E+00   0.848640E-01   0.490603E-01   0.220559E-01
   0.549760E-02  -0.181192E-02  -0.338714E-02  -0.390300E-02  -0.773820E-02
  -0.176317E-01  -0.338319E-01  -0.539754E-01  -0.737258E-01  -0.879872E-01
  -0.923525E-01  -0.843808E-01  -0.643568E-01  -0.353315E-01  -0.244501E-02
   0.282735E-01   0.512993E-01   0.628313E-01   0.615331E-01   0.486334E-01
   0.274065E-01   0.221250E-02  -0.226160E-01  -0.437391E-01  -0.593915E-01
  -0.694721E-01  -0.751834E-01  -0.783797E-01  -0.808561E-01  -0.837954E-01
  -0.875246E-01  -0.916169E-01  -0.952636E-01  -0.977569E-01  -0.988983E-01
  -0.991802E-01  -0.996712E-01  -0.101635E+00  -0.106008E+00  -0.112906E+00
  -0.121343E+00  -0.129266E+00  -0.133948E+00  -0.132643E+00  -0.123357E+00
  -0.105518E+00  -0.803575E-01  -0.120212E+00  -0.100826E+00  -0.740024E-01
  -0.429475E-01  -0.121183E-01   0.136550E-01   0.302133E-01   0.350409E-01
   0.279298E-01   0.111589E-01  -0.108828E-01  -0.325809E-01  -0.483152E-01
  -0.537579E-01  -0.469609E-01  -0.289702E-01  -0.379858E-02   0.222805E-01
   0.420017E-01   0.486894E-01   0.378152E-01   0.817426E-02  -0.376081E-01
  -0.933973E-01  -0.150673E+00  -0.200241E+00  -0.234181E+00  -0.247581E+00
  -0.239668E+00  -0.214035E+00  -0.177888E+00  -0.140467E+00  -0.110967E+00
  -0.964630E-01  -0.100315E+00  -0.121436E+00  -0.154616E+00  -0.191813E+00
  -0.224109E+00  -0.243840E+00  -0.246384E+00  -0.231178E+00  -0.201710E+00
  -0.164529E+00  -0.127538E+00  -0.980250E-01  -0.809368E-01  -0.778286E-01
  -0.867186E-01  -0.102843E+00  -0.120056E+00  -0.132470E+00  -0.135871E+00
  -0.128556E+00  -0.111398E+00  -0.871837E-01  -0.594927E-01  -0.314779E-01
  -0.494408E-02   0.200057E-01   0.446663E-01   0.708973E-01   0.100054E+00
   0.132052E+00   0.164898E+00   0.194863E+00   0.217291E+00   0.227811E+00
   0.223608E+00   0.204360E+00   0.172546E+00   0.133012E+00   0.918748E-01
   0.550764E-01   0.269683E-01   0.933129E-02   0.109941E-02  -0.113666E-02
  -0.199288E-02  -0.584749E-02  -0.154990E-01  -0.313046E-01  -0.510379E-01
  -0.704993E-01  -0.847011E-01  -0.892904E-01  -0.818138E-01  -0.624773E-01
  -0.342016E-01  -0.197199E-02   0.283280E-01   0.512780E-01   0.631161E-01
   0.624692E-01   0.504610E-01   0.302136E-01   0.592159E-02  -0.182257E-01
  -0.389781E-01  -0.545871E-01  -0.648949E-01  -0.709889E-01  -0.745801E-01
  -0.773284E-01  -0.803244E-01  -0.838695E-01  -0.875853E-01  -0.907743E-01
  -0.928748E-01  -0.938318E-01  -0.942410E-01  -0.952036E-01  -0.979317E-01
  -0.103231E+00  -0.111032E+00  -0.120148E+00  -0.128352E+00  -0.132802E+00
  -0.130730E+00  -0.120212E+00  -0.100826E+00  -0.740021E-01  -0.125877E+00
  -0.106133E+00  -0.789253E-01  -0.473718E-01  -0.158163E-01   0.110193E-01
   0.290465E-01   0.357566E-01   0.308713E-01   0.165246E-01  -0.309770E-02
  -0.226111E-01  -0.366150E-01  -0.409532E-01  -0.337688E-01  -0.161002E-01
   0.814960E-02   0.329030E-01   0.511449E-01   0.564610E-01   0.445460E-01
   0.143363E-01  -0.315146E-01  -0.869677E-01  -0.143708E+00  -0.192821E+00
  -0.226683E+00  -0.240636E+00  -0.234065E+00  -0.210585E+00  -0.177280E+00
  -0.143142E+00  -0.117045E+00  -0.105725E+00  -0.112251E+00  -0.135346E+00
  -0.169733E+00  -0.207420E+00  -0.239625E+00  -0.258854E+00  -0.260641E+00
  -0.244518E+00  -0.214000E+00  -0.175598E+00  -0.137152E+00  -0.105908E+00
  -0.868336E-01  -0.815902E-01  -0.883881E-01  -0.102706E+00  -0.118641E+00
  -0.130478E+00  -0.134066E+00  -0.127618E+00  -0.111786E+00  -0.890401E-01
  -0.626080E-01  -0.353303E-01  -0.880057E-02   0.169486E-01   0.431352E-01
   0.714193E-01   0.102881E+00   0.137142E+00   0.171947E+00   0.203372E+00
   0.226645E+00   0.237353E+00   0.232695E+00   0.212399E+00   0.179023E+00
   0.137517E+00   0.941370E-01   0.550096E-01   0.247183E-01   0.530767E-02
  -0.402773E-02  -0.649053E-02  -0.659904E-02  -0.878717E-02  -0.160806E-01
  -0.292172E-01  -0.464488E-01  -0.640664E-01  -0.774881E-01  -0.825951E-01
  -0.769397E-01  -0.604940E-01  -0.357442E-01  -0.712085E-02   0.200637E-01
   0.408705E-01   0.518455E-01   0.517048E-01   0.414430E-01   0.238779E-01
   0.279567E-02  -0.180448E-01  -0.357722E-01  -0.489156E-01  -0.574723E-01
  -0.625705E-01  -0.658762E-01  -0.689543E-01  -0.727833E-01  -0.775572E-01
  -0.828018E-01  -0.877307E-01  -0.916905E-01  -0.945243E-01  -0.967145E-01
  -0.992478E-01  -0.103237E+00  -0.109424E+00  -0.117723E+00  -0.126983E+00
  -0.135057E+00  -0.139209E+00  -0.136767E+00  -0.125877E+00  -0.106133E+00
  -0.789250E-01  -0.138685E+00  -0.120016E+00  -0.940006E-01  -0.633741E-01
  -0.320720E-01  -0.447434E-02   0.155280E-01   0.254289E-01   0.247463E-01
   0.152338E-01   0.584753E-03  -0.143367E-01  -0.245884E-01  -0.263337E-01
  -0.178452E-01  -0.834225E-04   0.233140E-01   0.466701E-01   0.634286E-01
   0.676043E-01   0.552067E-01   0.253074E-01  -0.195185E-01  -0.735178E-01
  -0.128821E+00  -0.177034E+00  -0.211028E+00  -0.226507E+00  -0.223001E+00
  -0.204011E+00  -0.176261E+00  -0.148193E+00  -0.128046E+00  -0.121958E+00
  -0.132552E+00  -0.158329E+00  -0.194038E+00  -0.231928E+00  -0.263582E+00
  -0.281888E+00  -0.282674E+00  -0.265599E+00  -0.234127E+00  -0.194576E+00
  -0.154540E+00  -0.121071E+00  -0.990934E-01  -0.904316E-01  -0.936544E-01
  -0.104730E+00  -0.118260E+00  -0.128925E+00  -0.132741E+00  -0.127810E+00
  -0.114399E+00  -0.943974E-01  -0.703800E-01  -0.446070E-01  -0.182869E-01
   0.866285E-02   0.372946E-01   0.688752E-01   0.103962E+00   0.141641E+00
   0.179207E+00   0.212440E+00   0.236445E+00   0.246832E+00   0.240926E+00
   0.218625E+00   0.182670E+00   0.138188E+00   0.916347E-01   0.493691E-01
   0.162686E-01  -0.527837E-02  -0.157235E-01  -0.179785E-01  -0.164202E-01
  -0.155662E-01  -0.187882E-01  -0.274128E-01  -0.404411E-01  -0.549418E-01
  -0.669840E-01  -0.728310E-01  -0.700544E-01  -0.582611E-01  -0.392464E-01
  -0.165505E-01   0.543799E-02   0.225683E-01   0.319050E-01   0.323397E-01
   0.246984E-01   0.113490E-01  -0.454559E-02  -0.199008E-01  -0.324617E-01
  -0.412404E-01  -0.465504E-01  -0.496742E-01  -0.523000E-01  -0.559202E-01
  -0.613784E-01  -0.686884E-01  -0.771560E-01  -0.857338E-01  -0.934719E-01
  -0.998982E-01  -0.105197E+00  -0.110118E+00  -0.115644E+00  -0.122527E+00
  -0.130837E+00  -0.139691E+00  -0.147273E+00  -0.151158E+00  -0.148892E+00
  -0.138685E+00  -0.120016E+00  -0.940003E-01  -0.154946E+00  -0.139025E+00
  -0.116099E+00  -0.882482E-01  -0.587238E-01  -0.313351E-01  -0.963753E-02
   0.388979E-02   0.847155E-02   0.529964E-02  -0.266042E-02  -0.113071E-01
  -0.163618E-01  -0.144407E-01  -0.398911E-02   0.141581E-01   0.367507E-01
   0.586790E-01   0.740210E-01   0.773668E-01   0.651277E-01   0.365176E-01
  -0.604422E-02  -0.572403E-01  -0.109843E+00  -0.156187E+00  -0.189813E+00
  -0.206896E+00  -0.207124E+00  -0.193801E+00  -0.173111E+00  -0.152718E+00
  -0.139988E+00  -0.140263E+00  -0.155600E+00  -0.184265E+00  -0.221124E+00
  -0.258831E+00  -0.289533E+00  -0.306676E+00  -0.306485E+00  -0.288762E+00
  -0.256828E+00  -0.216647E+00  -0.175377E+00  -0.139716E+00  -0.114460E+00
  -0.101614E+00  -0.100232E+00  -0.106974E+00  -0.117177E+00  -0.126109E+00
  -0.130076E+00  -0.127069E+00  -0.116865E+00  -0.100580E+00  -0.799178E-01
  -0.563592E-01  -0.306022E-01  -0.242384E-02   0.289891E-01   0.643640E-01
   0.103561E+00   0.144972E+00   0.185347E+00   0.220151E+00   0.244417E+00
   0.253887E+00   0.246128E+00   0.221310E+00   0.182413E+00   0.134756E+00
   0.849594E-01   0.395789E-01   0.375496E-02  -0.197777E-01  -0.310815E-01
  -0.327203E-01  -0.288778E-01  -0.241375E-01  -0.222566E-01  -0.252550E-01
  -0.330393E-01  -0.436337E-01  -0.539160E-01  -0.606282E-01  -0.613675E-01
  -0.552834E-01  -0.433035E-01  -0.278508E-01  -0.121605E-01   0.593336E-03
   0.810594E-02   0.946461E-02   0.525900E-02  -0.272512E-02  -0.121141E-01
  -0.206649E-01  -0.268818E-01  -0.303653E-01  -0.318109E-01  -0.326883E-01
  -0.347157E-01  -0.393025E-01  -0.471285E-01  -0.579759E-01  -0.708499E-01
  -0.843315E-01  -0.970382E-01  -0.108041E+00  -0.117101E+00  -0.124657E+00
  -0.131560E+00  -0.138653E+00  -0.146320E+00  -0.154162E+00  -0.160914E+00
  -0.164649E+00  -0.163237E+00  -0.154946E+00  -0.139025E+00  -0.116099E+00
  -0.169925E+00  -0.158528E+00  -0.140769E+00  -0.117847E+00  -0.920909E-01
  -0.665337E-01  -0.442543E-01  -0.276514E-01  -0.178295E-01  -0.142703E-01
  -0.148960E-01  -0.165416E-01  -0.157460E-01  -0.968503E-02   0.298066E-02
   0.215656E-01   0.432884E-01   0.637266E-01   0.777246E-01   0.805660E-01
   0.691430E-01   0.428347E-01   0.386482E-02  -0.429846E-01  -0.912705E-01
  -0.134218E+00  -0.166187E+00  -0.183931E+00  -0.187346E+00  -0.179508E+00
  -0.165975E+00  -0.153494E+00  -0.148405E+00  -0.155129E+00  -0.175084E+00
  -0.206304E+00  -0.243846E+00  -0.280900E+00  -0.310327E+00  -0.326261E+00
  -0.325400E+00  -0.307677E+00  -0.276177E+00  -0.236354E+00  -0.194744E+00
  -0.157522E+00  -0.129249E+00  -0.112089E+00  -0.105649E+00  -0.107421E+00
  -0.113651E+00  -0.120365E+00  -0.124267E+00  -0.123284E+00  -0.116661E+00
  -0.104651E+00  -0.879614E-01  -0.671893E-01  -0.424609E-01  -0.134130E-01
   0.204721E-01   0.592937E-01   0.102128E+00   0.146625E+00   0.188999E+00
   0.224474E+00   0.248144E+00   0.256023E+00   0.246049E+00   0.218741E+00
   0.177318E+00   0.127223E+00   0.751181E-01   0.276067E-01  -0.100383E-01
  -0.348252E-01  -0.464574E-01  -0.471269E-01  -0.407625E-01  -0.319423E-01
  -0.247554E-01  -0.218951E-01  -0.241933E-01  -0.306770E-01  -0.390863E-01
  -0.466782E-01  -0.510758E-01  -0.509283E-01  -0.462181E-01  -0.381591E-01
  -0.287517E-01  -0.201477E-01  -0.140261E-01  -0.111606E-01  -0.112926E-01
  -0.133296E-01  -0.157875E-01  -0.173324E-01  -0.172521E-01  -0.157152E-01
  -0.137477E-01  -0.129398E-01  -0.149768E-01  -0.211369E-01  -0.319050E-01
  -0.468122E-01  -0.645447E-01  -0.832835E-01  -0.101173E+00  -0.116776E+00
  -0.129388E+00  -0.139117E+00  -0.146708E+00  -0.153178E+00  -0.159361E+00
  -0.165512E+00  -0.171096E+00  -0.174833E+00  -0.175000E+00  -0.169924E+00
  -0.158528E+00  -0.140769E+00  -0.179068E+00  -0.173817E+00  -0.163192E+00
  -0.147351E+00  -0.127528E+00  -0.105816E+00  -0.846914E-01  -0.663983E-01
  -0.523553E-01  -0.427540E-01  -0.364789E-01  -0.313935E-01  -0.249433E-01
  -0.149315E-01  -0.268802E-03   0.185124E-01   0.391400E-01   0.579468E-01
   0.706266E-01   0.732389E-01   0.632223E-01   0.401568E-01   0.606620E-02
  -0.348488E-01  -0.770136E-01  -0.114652E+00  -0.143060E+00  -0.159675E+00
  -0.164676E+00  -0.160949E+00  -0.153414E+00  -0.147857E+00  -0.149535E+00
  -0.161888E+00  -0.185666E+00  -0.218680E+00  -0.256231E+00  -0.292131E+00
  -0.320054E+00  -0.334906E+00  -0.333896E+00  -0.317067E+00  -0.287187E+00
  -0.249059E+00  -0.208431E+00  -0.170800E+00  -0.140366E+00  -0.119390E+00
  -0.108039E+00  -0.104704E+00  -0.106648E+00  -0.110771E+00  -0.114284E+00
  -0.115116E+00  -0.112018E+00  -0.104377E+00  -0.918927E-01  -0.742682E-01
  -0.510664E-01  -0.218127E-01   0.136763E-01   0.548418E-01   0.999790E-01
   0.146053E+00   0.188856E+00   0.223542E+00   0.245449E+00   0.251048E+00
   0.238777E+00   0.209547E+00   0.166768E+00   0.115857E+00   0.633078E-01
   0.155311E-01  -0.222940E-01  -0.470903E-01  -0.582944E-01  -0.577314E-01
  -0.490049E-01  -0.365657E-01  -0.246897E-01  -0.166054E-01  -0.139563E-01
  -0.166929E-01  -0.233716E-01  -0.317450E-01  -0.394611E-01  -0.446813E-01
  -0.464686E-01  -0.448719E-01  -0.407241E-01  -0.352478E-01  -0.296104E-01
  -0.245687E-01  -0.203064E-01  -0.165014E-01  -0.125841E-01  -0.809258E-02
  -0.299903E-02   0.210350E-02   0.602419E-02   0.721081E-02   0.413744E-02
  -0.426536E-02  -0.182632E-01  -0.371579E-01  -0.593679E-01  -0.827377E-01
  -0.104996E+00  -0.124247E+00  -0.139354E+00  -0.150131E+00  -0.157263E+00
  -0.162008E+00  -0.165740E+00  -0.169481E+00  -0.173544E+00  -0.177392E+00
  -0.179770E+00  -0.179068E+00  -0.173817E+00  -0.163192E+00  -0.179185E+00
  -0.181224E+00  -0.179204E+00  -0.172171E+00  -0.160174E+00  -0.144269E+00
  -0.126238E+00  -0.108097E+00  -0.915227E-01  -0.773834E-01  -0.655149E-01
  -0.548152E-01  -0.436520E-01  -0.304758E-01  -0.144643E-01   0.399499E-02
   0.231426E-01   0.400840E-01   0.513931E-01   0.539455E-01   0.457698E-01
   0.266858E-01  -0.145845E-02  -0.350415E-01  -0.693826E-01  -0.997577E-01
  -0.122476E+00  -0.135750E+00  -0.140132E+00  -0.138397E+00  -0.134891E+00
  -0.134473E+00  -0.141334E+00  -0.157936E+00  -0.184362E+00  -0.218208E+00
  -0.255044E+00  -0.289344E+00  -0.315638E+00  -0.329640E+00  -0.329087E+00
  -0.314112E+00  -0.287106E+00  -0.252123E+00  -0.214002E+00  -0.177423E+00
  -0.146107E+00  -0.122316E+00  -0.106726E+00  -0.986170E-01  -0.963028E-01
  -0.976211E-01  -0.100367E+00  -0.102563E+00  -0.102550E+00  -0.989384E-01
  -0.905001E-01  -0.761228E-01  -0.548773E-01  -0.262314E-01   0.963945E-02
   0.515404E-01   0.970659E-01   0.142637E+00   0.183823E+00   0.215936E+00
   0.234792E+00   0.237512E+00   0.223149E+00   0.193023E+00   0.150638E+00
   0.101186E+00   0.507203E-01   0.515175E-02  -0.307215E-01  -0.539638E-01
  -0.638790E-01  -0.619517E-01  -0.513828E-01  -0.363343E-01  -0.210551E-01
  -0.907623E-02  -0.263484E-02  -0.242618E-02  -0.770120E-02  -0.166498E-01
  -0.269510E-01  -0.363448E-01  -0.430938E-01  -0.462424E-01  -0.456448E-01
  -0.417951E-01  -0.355407E-01  -0.277810E-01  -0.192470E-01  -0.104190E-01
  -0.159018E-02   0.696331E-02   0.147851E-01   0.210996E-01   0.248004E-01
   0.245945E-01   0.192794E-01   0.808192E-02  -0.903851E-02  -0.312207E-01
  -0.567350E-01  -0.832347E-01  -0.108182E+00  -0.129348E+00  -0.145270E+00
  -0.155534E+00  -0.160816E+00  -0.162648E+00  -0.162981E+00  -0.163640E+00
  -0.165823E+00  -0.169777E+00  -0.174745E+00  -0.179185E+00  -0.181224E+00
  -0.179204E+00  -0.169274E+00  -0.178971E+00  -0.186158E+00  -0.188798E+00
  -0.185763E+00  -0.177063E+00  -0.163754E+00  -0.147562E+00  -0.130347E+00
  -0.113569E+00  -0.979309E-01  -0.832875E-01  -0.688719E-01  -0.537475E-01
  -0.373488E-01  -0.199298E-01  -0.276166E-02   0.120058E-01   0.218057E-01
   0.243237E-01   0.181912E-01   0.349765E-02  -0.180441E-01  -0.433524E-01
  -0.686142E-01  -0.901559E-01  -0.105329E+00  -0.113183E+00  -0.114730E+00
  -0.112740E+00  -0.111085E+00  -0.113795E+00  -0.124061E+00  -0.143415E+00
  -0.171294E+00  -0.205081E+00  -0.240607E+00  -0.272995E+00  -0.297629E+00
  -0.311029E+00  -0.311459E+00  -0.299141E+00  -0.276066E+00  -0.245501E+00
  -0.211308E+00  -0.177264E+00  -0.146503E+00  -0.121184E+00  -0.102390E+00
  -0.902159E-01  -0.839827E-01  -0.824649E-01  -0.840874E-01  -0.870519E-01
  -0.894130E-01  -0.891445E-01  -0.842487E-01  -0.729419E-01  -0.539201E-01
  -0.266651E-01   0.827867E-02   0.491410E-01   0.929489E-01   0.135776E+00
   0.173211E+00   0.200978E+00   0.215610E+00   0.215054E+00   0.199074E+00
   0.169383E+00   0.129452E+00   0.840259E-01   0.384212E-01  -0.227046E-02
  -0.339368E-01  -0.540265E-01  -0.618582E-01  -0.586096E-01  -0.469974E-01
  -0.307132E-01  -0.137275E-01   0.410541E-03   0.914705E-02   0.112751E-01
   0.701073E-02  -0.220176E-02  -0.140962E-01  -0.261050E-01  -0.358790E-01
  -0.416984E-01  -0.427035E-01  -0.389179E-01  -0.310896E-01  -0.204179E-01
  -0.825335E-02   0.414571E-02   0.157432E-01   0.257293E-01   0.334282E-01
   0.381743E-01   0.392290E-01   0.357973E-01   0.271645E-01   0.129262E-01
  -0.675623E-02  -0.309675E-01  -0.580017E-01  -0.855271E-01  -0.110946E+00
  -0.131884E+00  -0.146685E+00  -0.154794E+00  -0.156907E+00  -0.154820E+00
  -0.151022E+00  -0.148092E+00  -0.148073E+00  -0.151973E+00  -0.159524E+00
  -0.169274E+00  -0.178971E+00  -0.186158E+00  -0.150787E+00  -0.167555E+00
  -0.183437E+00  -0.195433E+00  -0.201360E+00  -0.200266E+00  -0.192517E+00
  -0.179532E+00  -0.163278E+00  -0.145695E+00  -0.128207E+00  -0.111486E+00
  -0.955052E-01  -0.798529E-01  -0.641783E-01  -0.486055E-01  -0.339589E-01
  -0.217076E-01  -0.136270E-01  -0.112747E-01  -0.154409E-01  -0.257569E-01
  -0.406026E-01  -0.573724E-01  -0.730525E-01  -0.849650E-01  -0.914819E-01
  -0.925049E-01  -0.895724E-01  -0.855453E-01  -0.839422E-01  -0.880857E-01
  -0.100273E+00  -0.121176E+00  -0.149612E+00  -0.182744E+00  -0.216627E+00
  -0.246982E+00  -0.269994E+00  -0.282964E+00  -0.284677E+00  -0.275457E+00
  -0.256929E+00  -0.231596E+00  -0.202352E+00  -0.172041E+00  -0.143144E+00
  -0.117610E+00  -0.967991E-01  -0.814934E-01  -0.719118E-01  -0.677044E-01
  -0.679268E-01  -0.710283E-01  -0.749080E-01  -0.770816E-01  -0.749740E-01
  -0.663138E-01  -0.495637E-01  -0.242962E-01   0.857915E-02   0.468027E-01
   0.869943E-01   0.125096E+00   0.156957E+00   0.178952E+00   0.188532E+00
   0.184607E+00   0.167704E+00   0.139887E+00   0.104456E+00   0.654944E-01
   0.273134E-01  -0.610216E-02  -0.315948E-01  -0.472114E-01  -0.524149E-01
  -0.481014E-01  -0.364203E-01  -0.204137E-01  -0.352145E-02   0.109764E-01
   0.204922E-01   0.235443E-01   0.199739E-01   0.109170E-01  -0.146556E-02
  -0.144494E-01  -0.253019E-01  -0.318148E-01  -0.326992E-01  -0.277650E-01
  -0.178580E-01  -0.458972E-02   0.100553E-01   0.241243E-01   0.360111E-01
   0.446118E-01   0.493105E-01   0.498375E-01   0.460820E-01   0.379513E-01
   0.253444E-01   0.826077E-02  -0.129941E-01  -0.375899E-01  -0.640443E-01
  -0.902722E-01  -0.113848E+00  -0.132448E+00  -0.144369E+00  -0.148988E+00
  -0.147015E+00  -0.140449E+00  -0.132200E+00  -0.125475E+00  -0.123042E+00
  -0.126580E+00  -0.136277E+00  -0.150787E+00  -0.167555E+00  -0.183437E+00
  -0.127281E+00  -0.149590E+00  -0.172501E+00  -0.192267E+00  -0.205856E+00
  -0.211538E+00  -0.209098E+00  -0.199683E+00  -0.185321E+00  -0.168301E+00
  -0.150604E+00  -0.133526E+00  -0.117605E+00  -0.102821E+00  -0.889612E-01
  -0.760090E-01  -0.643895E-01  -0.549793E-01  -0.488683E-01  -0.469536E-01
  -0.495125E-01  -0.559149E-01  -0.646014E-01  -0.733675E-01  -0.798980E-01
  -0.824097E-01  -0.802155E-01  -0.740364E-01  -0.659540E-01  -0.589923E-01
  -0.564285E-01  -0.610039E-01  -0.742398E-01  -0.960305E-01  -0.124613E+00
  -0.156908E+00  -0.189134E+00  -0.217525E+00  -0.238992E+00  -0.251558E+00
  -0.254524E+00  -0.248357E+00  -0.234391E+00  -0.214460E+00  -0.190567E+00
  -0.164663E+00  -0.138555E+00  -0.113895E+00  -0.921852E-01  -0.747258E-01
  -0.624791E-01  -0.558573E-01  -0.545041E-01  -0.571578E-01  -0.616834E-01
  -0.653175E-01  -0.651120E-01  -0.584987E-01  -0.438485E-01  -0.208907E-01
   0.911861E-02   0.435314E-01   0.787245E-01   0.110708E+00   0.135797E+00
   0.151198E+00   0.155412E+00   0.148381E+00   0.131393E+00   0.106793E+00
   0.775832E-01   0.470058E-01   0.181669E-01  -0.626405E-02  -0.242729E-01
  -0.346513E-01  -0.370881E-01  -0.322021E-01  -0.214953E-01  -0.720170E-02
   0.798626E-02   0.213043E-01   0.303698E-01   0.336209E-01   0.306411E-01
   0.222775E-01   0.105022E-01  -0.197721E-02  -0.122830E-01  -0.179836E-01
  -0.176138E-01  -0.109729E-01   0.869933E-03   0.158574E-01   0.314302E-01
   0.450824E-01   0.548387E-01   0.595371E-01   0.588638E-01   0.531684E-01
   0.431501E-01   0.295429E-01   0.129159E-01  -0.634477E-02  -0.278770E-01
  -0.510852E-01  -0.749053E-01  -0.977159E-01  -0.117476E+00  -0.132092E+00
  -0.139933E+00  -0.140350E+00  -0.134034E+00  -0.123061E+00  -0.110599E+00
  -0.100281E+00  -0.954120E-01  -0.982045E-01  -0.109234E+00  -0.127281E+00
  -0.149590E+00  -0.172501E+00  -0.103534E+00  -0.129136E+00  -0.156483E+00
  -0.181345E+00  -0.200127E+00  -0.210566E+00  -0.212058E+00  -0.205563E+00
  -0.193153E+00  -0.177367E+00  -0.160560E+00  -0.144448E+00  -0.129927E+00
  -0.117197E+00  -0.106082E+00  -0.963935E-01  -0.882015E-01  -0.818907E-01
  -0.779968E-01  -0.768885E-01  -0.784320E-01  -0.817857E-01  -0.854368E-01
  -0.875059E-01  -0.862552E-01  -0.806541E-01  -0.708251E-01  -0.582160E-01
  -0.454166E-01  -0.356442E-01  -0.320195E-01  -0.368209E-01  -0.509147E-01
  -0.735119E-01  -0.102310E+00  -0.133971E+00  -0.164803E+00  -0.191453E+00
  -0.211451E+00  -0.223474E+00  -0.227323E+00  -0.223663E+00  -0.213651E+00
  -0.198598E+00  -0.179757E+00  -0.158286E+00  -0.135347E+00  -0.112242E+00
  -0.904834E-01  -0.717152E-01  -0.574584E-01  -0.487393E-01  -0.457126E-01
  -0.474184E-01  -0.517865E-01  -0.559372E-01  -0.567387E-01  -0.514986E-01
  -0.386154E-01  -0.180185E-01   0.872918E-02   0.387002E-01   0.681804E-01
   0.934107E-01   0.111312E+00   0.120021E+00   0.119129E+00   0.109597E+00
   0.934118E-01   0.731054E-01   0.512706E-01   0.301961E-01   0.116712E-01
  -0.304727E-02  -0.131673E-01  -0.182771E-01  -0.183092E-01  -0.135786E-01
  -0.486513E-02   0.652639E-02   0.188082E-01   0.299046E-01   0.377988E-01
   0.409674E-01   0.387863E-01   0.317812E-01   0.216195E-01   0.108081E-01
   0.214915E-02  -0.192262E-02   0.535167E-04   0.817749E-02   0.211324E-01
   0.364790E-01   0.512202E-01   0.624827E-01   0.681266E-01   0.671255E-01
   0.596300E-01   0.467249E-01   0.299847E-01   0.109858E-01  -0.906267E-02
  -0.294568E-01  -0.498816E-01  -0.701087E-01  -0.896460E-01  -0.107500E+00
  -0.122169E+00  -0.131922E+00  -0.135277E+00  -0.131573E+00  -0.121405E+00
  -0.106788E+00  -0.909350E-01  -0.776684E-01  -0.706047E-01  -0.723075E-01
  -0.836457E-01  -0.103534E+00  -0.129136E+00  -0.156483E+00  -0.843684E-01
  -0.110706E+00  -0.139412E+00  -0.166056E+00  -0.186792E+00  -0.199119E+00
  -0.202272E+00  -0.197163E+00  -0.185942E+00  -0.171319E+00  -0.155874E+00
  -0.141531E+00  -0.129335E+00  -0.119525E+00  -0.111833E+00  -0.105857E+00
  -0.101341E+00  -0.982807E-01  -0.968008E-01  -0.968962E-01  -0.981530E-01
  -0.995962E-01  -0.997663E-01  -0.970397E-01  -0.901224E-01  -0.785642E-01
  -0.631205E-01  -0.458183E-01  -0.296672E-01  -0.180618E-01  -0.140208E-01
  -0.194646E-01  -0.347284E-01  -0.584467E-01  -0.878358E-01  -0.119295E+00
  -0.149154E+00  -0.174361E+00  -0.192946E+00  -0.204155E+00  -0.208261E+00
  -0.206180E+00  -0.199017E+00  -0.187733E+00  -0.173015E+00  -0.155376E+00
  -0.135405E+00  -0.114036E+00  -0.926875E-01  -0.731785E-01  -0.574018E-01
  -0.468368E-01  -0.420540E-01  -0.423859E-01  -0.459024E-01  -0.497438E-01
  -0.507529E-01  -0.462509E-01  -0.347468E-01  -0.163778E-01   0.705084E-02
   0.324481E-01   0.561424E-01   0.747207E-01   0.857785E-01   0.883863E-01
   0.831692E-01   0.720057E-01   0.574627E-01   0.421452E-01   0.281518E-01
   0.167709E-01   0.846695E-02   0.310613E-02   0.298448E-03  -0.292030E-03
   0.121123E-02   0.485430E-02   0.106447E-01   0.182835E-01   0.269734E-01
   0.354119E-01   0.420158E-01   0.453300E-01   0.444993E-01   0.396418E-01
   0.319765E-01   0.236301E-01   0.171435E-01   0.148007E-01   0.179683E-01
   0.266413E-01   0.393400E-01   0.534024E-01   0.655981E-01   0.728973E-01
   0.731768E-01   0.656702E-01   0.510455E-01   0.311079E-01   0.823814E-02
  -0.152461E-01  -0.376073E-01  -0.579315E-01  -0.760472E-01  -0.921785E-01
  -0.106486E+00  -0.118680E+00  -0.127878E+00  -0.132768E+00  -0.132055E+00
  -0.125048E+00  -0.112174E+00  -0.952376E-01  -0.772926E-01  -0.621122E-01
  -0.533820E-01  -0.538197E-01  -0.644687E-01  -0.843686E-01  -0.110706E+00
  -0.139412E+00  -0.734707E-01  -0.981813E-01  -0.125268E+00  -0.150352E+00
  -0.169632E+00  -0.180666E+00  -0.182775E+00  -0.176994E+00  -0.165618E+00
  -0.151497E+00  -0.137316E+00  -0.125038E+00  -0.115660E+00  -0.109279E+00
  -0.105410E+00  -0.103372E+00  -0.102609E+00  -0.102815E+00  -0.103847E+00
  -0.105489E+00  -0.107194E+00  -0.107953E+00  -0.106384E+00  -0.101061E+00
  -0.909965E-01  -0.761299E-01  -0.576381E-01  -0.379378E-01  -0.203245E-01
  -0.831555E-02  -0.485635E-02  -0.116056E-01  -0.285001E-01  -0.537256E-01
  -0.841053E-01  -0.115796E+00  -0.145099E+00  -0.169159E+00  -0.186380E+00
  -0.196464E+00  -0.200111E+00  -0.198514E+00  -0.192840E+00  -0.183875E+00
  -0.171933E+00  -0.157053E+00  -0.139358E+00  -0.119430E+00  -0.985208E-01
  -0.784833E-01  -0.614129E-01  -0.490908E-01  -0.424079E-01  -0.409713E-01
  -0.430485E-01  -0.459092E-01  -0.464940E-01  -0.422343E-01  -0.317882E-01
  -0.154690E-01   0.476843E-02   0.257941E-01   0.440967E-01   0.566813E-01
   0.618177E-01   0.594316E-01   0.510390E-01   0.392593E-01   0.270682E-01
   0.170178E-01   0.106529E-01   0.827935E-02   0.912112E-02   0.117826E-01
   0.148376E-01   0.173398E-01   0.190869E-01   0.205670E-01   0.226279E-01
   0.260082E-01   0.309172E-01   0.368277E-01   0.425712E-01   0.467122E-01
   0.480768E-01   0.462473E-01   0.418371E-01   0.364270E-01   0.321553E-01
   0.310716E-01   0.344475E-01   0.422668E-01   0.530657E-01   0.641941E-01
   0.724357E-01   0.748169E-01   0.693687E-01   0.556229E-01   0.347013E-01
   0.898264E-02  -0.185405E-01  -0.450114E-01  -0.683373E-01  -0.875150E-01
  -0.102577E+00  -0.114213E+00  -0.123215E+00  -0.129976E+00  -0.134208E+00
  -0.135015E+00  -0.131287E+00  -0.122284E+00  -0.108211E+00  -0.905579E-01
  -0.720580E-01  -0.562319E-01  -0.466164E-01  -0.458882E-01  -0.551318E-01
  -0.734709E-01  -0.981815E-01  -0.125268E+00  -0.725049E-01  -0.939117E-01
  -0.117085E+00  -0.137881E+00  -0.152781E+00  -0.159654E+00  -0.158142E+00
  -0.149576E+00  -0.136493E+00  -0.121894E+00  -0.108502E+00  -0.981908E-01
  -0.917503E-01  -0.889867E-01  -0.890728E-01  -0.909887E-01  -0.938805E-01
  -0.972175E-01  -0.100718E+00  -0.104109E+00  -0.106863E+00  -0.108042E+00
  -0.106383E+00  -0.100608E+00  -0.899043E-01  -0.744027E-01  -0.554745E-01
  -0.357103E-01  -0.185293E-01  -0.749247E-02  -0.548661E-02  -0.140060E-01
  -0.327381E-01  -0.595787E-01  -0.910818E-01  -0.123220E+00  -0.152242E+00
  -0.175397E+00  -0.191331E+00  -0.200072E+00  -0.202660E+00  -0.200557E+00
  -0.195065E+00  -0.186937E+00  -0.176298E+00  -0.162882E+00  -0.146470E+00
  -0.127335E+00  -0.106523E+00  -0.858183E-01  -0.673833E-01  -0.531765E-01
  -0.443315E-01  -0.407169E-01  -0.408479E-01  -0.422123E-01  -0.419407E-01
  -0.376330E-01  -0.280938E-01  -0.137436E-01   0.343275E-02   0.204019E-01
   0.339208E-01   0.414535E-01   0.418953E-01   0.358878E-01   0.256322E-01
   0.142595E-01   0.495054E-02   0.704095E-04   0.574090E-03   0.585110E-02
   0.140380E-01   0.226837E-01   0.295454E-01   0.332629E-01   0.337042E-01
   0.318903E-01   0.295449E-01   0.284367E-01   0.297431E-01   0.336522E-01
   0.393306E-01   0.452618E-01   0.498283E-01   0.519305E-01   0.514202E-01
   0.491908E-01   0.468801E-01   0.462776E-01   0.486275E-01   0.540647E-01
   0.613797E-01   0.682086E-01   0.716081E-01   0.688514E-01   0.582045E-01
   0.394490E-01   0.139914E-01  -0.154714E-01  -0.456258E-01  -0.733459E-01
  -0.963843E-01  -0.113751E+00  -0.125686E+00  -0.133259E+00  -0.137773E+00
  -0.140161E+00  -0.140629E+00  -0.138633E+00  -0.133223E+00  -0.123619E+00
  -0.109804E+00  -0.929239E-01  -0.753149E-01  -0.601146E-01  -0.505465E-01
  -0.490750E-01  -0.566845E-01  -0.725051E-01  -0.939119E-01  -0.117085E+00
  -0.807450E-01  -0.982101E-01  -0.116312E+00  -0.131228E+00  -0.139864E+00
  -0.140582E+00  -0.133521E+00  -0.120470E+00  -0.104313E+00  -0.882511E-01
  -0.750246E-01  -0.663498E-01  -0.627072E-01  -0.634948E-01  -0.674474E-01
  -0.731462E-01  -0.794354E-01  -0.856134E-01  -0.913643E-01  -0.964976E-01
  -0.100639E+00  -0.103034E+00  -0.102578E+00  -0.981063E-01  -0.888615E-01
  -0.749756E-01  -0.577879E-01  -0.398425E-01  -0.245123E-01  -0.153156E-01
  -0.150945E-01  -0.252857E-01  -0.454981E-01  -0.735288E-01  -0.105826E+00
  -0.138273E+00  -0.167077E+00  -0.189512E+00  -0.204331E+00  -0.211736E+00
  -0.212980E+00  -0.209735E+00  -0.203456E+00  -0.194959E+00  -0.184324E+00
  -0.171133E+00  -0.154945E+00  -0.135792E+00  -0.114505E+00  -0.927346E-01
  -0.726170E-01  -0.562003E-01  -0.448091E-01  -0.385752E-01  -0.363120E-01
  -0.358029E-01  -0.344383E-01  -0.300164E-01  -0.214553E-01  -0.918636E-02
   0.491509E-02   0.180568E-01   0.273682E-01   0.307978E-01   0.277921E-01
   0.195389E-01   0.868974E-02  -0.136522E-02  -0.745533E-02  -0.753376E-02
  -0.125440E-02   0.995231E-02   0.233252E-01   0.356011E-01   0.439721E-01
   0.468818E-01   0.444234E-01   0.382328E-01   0.309243E-01   0.252584E-01
   0.233091E-01   0.258881E-01   0.323939E-01   0.411141E-01   0.498608E-01
   0.567166E-01   0.606381E-01   0.617194E-01   0.610352E-01   0.601268E-01
   0.603131E-01   0.620698E-01   0.646940E-01   0.663810E-01   0.646980E-01
   0.573134E-01   0.427486E-01   0.209143E-01  -0.674348E-02  -0.375349E-01
  -0.681682E-01  -0.955413E-01  -0.117443E+00  -0.132955E+00  -0.142448E+00
  -0.147201E+00  -0.148787E+00  -0.148461E+00  -0.146737E+00  -0.143326E+00
  -0.137425E+00  -0.128261E+00  -0.115678E+00  -0.100551E+00  -0.848475E-01
  -0.712931E-01  -0.627073E-01  -0.612116E-01  -0.675502E-01  -0.807451E-01
  -0.982103E-01  -0.116312E+00  -0.953083E-01  -0.109368E+00  -0.122589E+00
  -0.131444E+00  -0.133299E+00  -0.127086E+00  -0.113559E+00  -0.950745E-01
  -0.749682E-01  -0.567093E-01  -0.430867E-01  -0.356455E-01  -0.345108E-01
  -0.386079E-01  -0.461679E-01  -0.553268E-01  -0.646154E-01  -0.731950E-01
  -0.807924E-01  -0.874062E-01  -0.929333E-01  -0.968936E-01  -0.983903E-01
  -0.963470E-01  -0.899577E-01  -0.791886E-01  -0.651409E-01  -0.501085E-01
  -0.372597E-01  -0.299928E-01  -0.311284E-01  -0.421658E-01  -0.628251E-01
  -0.910214E-01  -0.123291E+00  -0.155557E+00  -0.184015E+00  -0.205906E+00
  -0.219950E+00  -0.226352E+00  -0.226415E+00  -0.221907E+00  -0.214402E+00
  -0.204820E+00  -0.193291E+00  -0.179375E+00  -0.162520E+00  -0.142585E+00
  -0.120210E+00  -0.968779E-01  -0.746453E-01  -0.555958E-01  -0.412202E-01
  -0.319305E-01  -0.268922E-01  -0.242547E-01  -0.217260E-01  -0.173156E-01
  -0.100084E-01  -0.138738E-03   0.106729E-01   0.200209E-01   0.255089E-01
   0.255914E-01   0.201882E-01   0.108636E-01   0.488011E-03  -0.753328E-02
  -0.102428E-01  -0.602878E-02   0.484112E-02   0.202236E-01   0.366544E-01
   0.502995E-01   0.580260E-01   0.582790E-01   0.515070E-01   0.400150E-01
   0.272953E-01   0.170417E-01   0.121414E-01   0.139388E-01   0.219742E-01
   0.342504E-01   0.479171E-01   0.601424E-01   0.688930E-01   0.733867E-01
   0.740974E-01   0.723424E-01   0.696151E-01   0.669045E-01   0.642373E-01
   0.605984E-01   0.542535E-01   0.433610E-01   0.266655E-01   0.403830E-02
  -0.233172E-01  -0.530652E-01  -0.822800E-01  -0.108158E+00  -0.128673E+00
  -0.142973E+00  -0.151411E+00  -0.155211E+00  -0.155912E+00  -0.154787E+00
  -0.152442E+00  -0.148729E+00  -0.143002E+00  -0.134604E+00  -0.123411E+00
  -0.110205E+00  -0.967296E-01  -0.853732E-01  -0.785450E-01  -0.779432E-01
  -0.839417E-01  -0.953084E-01  -0.109368E+00  -0.122589E+00  -0.111928E+00
  -0.124173E+00  -0.133970E+00  -0.137960E+00  -0.133897E+00  -0.121266E+00
  -0.101464E+00  -0.774817E-01  -0.531854E-01  -0.323906E-01  -0.179981E-01
  -0.114200E-01  -0.124359E-01  -0.194842E-01  -0.302644E-01  -0.424389E-01
  -0.542127E-01  -0.646236E-01  -0.734882E-01  -0.810675E-01  -0.876154E-01
  -0.930034E-01  -0.965835E-01  -0.973548E-01  -0.943868E-01  -0.873461E-01
  -0.769270E-01  -0.650040E-01  -0.544106E-01  -0.483686E-01  -0.497134E-01
  -0.601345E-01  -0.796605E-01  -0.106550E+00  -0.137633E+00  -0.169013E+00
  -0.196924E+00  -0.218520E+00  -0.232351E+00  -0.238440E+00  -0.237955E+00
  -0.232609E+00  -0.224015E+00  -0.213192E+00  -0.200380E+00  -0.185210E+00
  -0.167122E+00  -0.145877E+00  -0.121953E+00  -0.966680E-01  -0.719642E-01
  -0.499316E-01  -0.322178E-01  -0.195370E-01  -0.114587E-01  -0.656231E-02
  -0.292206E-02   0.123066E-02   0.688975E-02   0.139166E-01   0.210781E-01
   0.264872E-01   0.283147E-01   0.255412E-01   0.184933E-01   0.896357E-02
  -0.158338E-03  -0.566006E-02  -0.496578E-02   0.301166E-02   0.174002E-01
   0.354491E-01   0.531670E-01   0.663556E-01   0.717511E-01   0.679464E-01
   0.558236E-01   0.383659E-01   0.199001E-01   0.497956E-02  -0.277301E-02
  -0.154546E-02   0.829792E-02   0.244425E-01   0.433469E-01   0.612313E-01
   0.750312E-01   0.830472E-01   0.851297E-01   0.823869E-01   0.765528E-01
   0.692489E-01   0.613872E-01   0.529022E-01   0.428783E-01   0.300034E-01
   0.131754E-01  -0.795842E-02  -0.327138E-01  -0.594297E-01  -0.858493E-01
  -0.109687E+00  -0.129190E+00  -0.143508E+00  -0.152762E+00  -0.157809E+00
  -0.159798E+00  -0.159698E+00  -0.157971E+00  -0.154513E+00  -0.148874E+00
  -0.140682E+00  -0.130085E+00  -0.118045E+00  -0.106324E+00  -0.971374E-01
  -0.925546E-01  -0.938208E-01  -0.100829E+00  -0.111928E+00  -0.124173E+00
  -0.133970E+00  -0.126061E+00  -0.138793E+00  -0.147533E+00  -0.148894E+00
  -0.140864E+00  -0.123382E+00  -0.984432E-01  -0.696819E-01  -0.415431E-01
  -0.182628E-01  -0.293545E-02   0.308522E-02   0.309137E-03  -0.924697E-02
  -0.227589E-01  -0.374087E-01  -0.510649E-01  -0.626409E-01  -0.720600E-01
  -0.798842E-01  -0.867780E-01  -0.930181E-01  -0.982409E-01  -0.101521E+00
  -0.101759E+00  -0.982308E-01  -0.911053E-01  -0.817166E-01  -0.724722E-01
  -0.663857E-01  -0.663530E-01  -0.743782E-01  -0.909820E-01  -0.114976E+00
  -0.143674E+00  -0.173491E+00  -0.200748E+00  -0.222456E+00  -0.236869E+00
  -0.243641E+00  -0.243611E+00  -0.238280E+00  -0.229195E+00  -0.217445E+00
  -0.203419E+00  -0.186896E+00  -0.167396E+00  -0.144659E+00  -0.119045E+00
  -0.917078E-01  -0.644592E-01  -0.393689E-01  -0.182270E-01  -0.206132E-02
   0.911899E-02   0.162561E-01   0.208679E-01   0.244884E-01   0.281190E-01
   0.318878E-01   0.350474E-01   0.363286E-01   0.345386E-01   0.291984E-01
   0.209878E-01   0.118133E-01   0.443222E-02   0.171111E-02   0.572799E-02
   0.169952E-01   0.340651E-01   0.536792E-01   0.714646E-01   0.830143E-01
   0.850624E-01   0.764246E-01   0.584269E-01   0.346858E-01   0.102818E-01
  -0.945725E-02  -0.202381E-01  -0.198081E-01  -0.842410E-02   0.113227E-01
   0.352506E-01   0.586725E-01   0.775123E-01   0.891511E-01   0.928014E-01
   0.893532E-01   0.807949E-01   0.694242E-01   0.571070E-01   0.448007E-01
   0.324564E-01   0.192834E-01   0.424597E-02  -0.134011E-01  -0.337253E-01
  -0.559973E-01  -0.788572E-01  -0.100685E+00  -0.120026E+00  -0.135917E+00
  -0.148012E+00  -0.156473E+00  -0.161706E+00  -0.164068E+00  -0.163665E+00
  -0.160359E+00  -0.153970E+00  -0.144610E+00  -0.132990E+00  -0.120571E+00
  -0.109429E+00  -0.101836E+00  -0.996437E-01  -0.103660E+00  -0.113210E+00
  -0.126061E+00  -0.138793E+00  -0.147533E+00  -0.134054E+00  -0.149793E+00
  -0.160208E+00  -0.161664E+00  -0.152183E+00  -0.132007E+00  -0.103633E+00
  -0.713002E-01  -0.400467E-01  -0.145859E-01   0.170914E-02   0.744910E-02
   0.334655E-02  -0.819302E-02  -0.238617E-01  -0.403744E-01  -0.552577E-01
  -0.672885E-01  -0.764886E-01  -0.837269E-01  -0.900983E-01  -0.963153E-01
  -0.102327E+00  -0.107297E+00  -0.109942E+00  -0.109110E+00  -0.104382E+00
  -0.964852E-01  -0.873531E-01  -0.797835E-01  -0.767794E-01  -0.807630E-01
  -0.928943E-01  -0.112700E+00  -0.138129E+00  -0.166004E+00  -0.192756E+00
  -0.215204E+00  -0.231175E+00  -0.239793E+00  -0.241393E+00  -0.237116E+00
  -0.228354E+00  -0.216243E+00  -0.201355E+00  -0.183691E+00  -0.162943E+00
  -0.138903E+00  -0.111857E+00  -0.827986E-01  -0.533835E-01  -0.256184E-01
  -0.139760E-02   0.179589E-01   0.320000E-01   0.411684E-01   0.465473E-01
   0.494188E-01   0.507958E-01   0.511011E-01   0.501190E-01   0.472450E-01
   0.419510E-01   0.342923E-01   0.252546E-01   0.167761E-01   0.113830E-01
   0.115071E-01   0.186747E-01   0.328227E-01   0.519834E-01   0.724901E-01
   0.897062E-01   0.991198E-01   0.975243E-01   0.839597E-01   0.601371E-01
   0.302023E-01  -0.129117E-03  -0.248556E-01  -0.390679E-01  -0.400657E-01
  -0.279301E-01  -0.541730E-02   0.227790E-01   0.511806E-01   0.747804E-01
   0.900755E-01   0.956331E-01   0.920905E-01   0.816468E-01   0.672402E-01
   0.516689E-01   0.369014E-01   0.237385E-01   0.118697E-01   0.244124E-03
  -0.124024E-01  -0.270494E-01  -0.440669E-01  -0.631312E-01  -0.833597E-01
  -0.103572E+00  -0.122564E+00  -0.139293E+00  -0.152941E+00  -0.162873E+00
  -0.168572E+00  -0.169624E+00  -0.165811E+00  -0.157311E+00  -0.144919E+00
  -0.130197E+00  -0.115421E+00  -0.103280E+00  -0.963392E-01  -0.963840E-01
  -0.103827E+00  -0.117367E+00  -0.134054E+00  -0.149794E+00  -0.160208E+00
  -0.134061E+00  -0.155021E+00  -0.169604E+00  -0.173724E+00  -0.165247E+00
  -0.144553E+00  -0.114517E+00  -0.799111E-01  -0.463502E-01  -0.190586E-01
  -0.175994E-02   0.402460E-02  -0.890534E-03  -0.137994E-01  -0.309733E-01
  -0.486914E-01  -0.641402E-01  -0.759403E-01  -0.841846E-01  -0.900247E-01
  -0.949762E-01  -0.100193E+00  -0.105955E+00  -0.111540E+00  -0.115504E+00
  -0.116270E+00  -0.112830E+00  -0.105295E+00  -0.951187E-01  -0.848929E-01
  -0.777652E-01  -0.766420E-01  -0.834107E-01  -0.984103E-01  -0.120300E+00
  -0.146358E+00  -0.173118E+00  -0.197144E+00  -0.215727E+00  -0.227328E+00
  -0.231644E+00  -0.229355E+00  -0.221647E+00  -0.209704E+00  -0.194338E+00
  -0.175864E+00  -0.154240E+00  -0.129387E+00  -0.101556E+00  -0.715782E-01
  -0.409059E-01  -0.114110E-01   0.149887E-01   0.367503E-01   0.530278E-01
   0.637848E-01   0.696669E-01   0.716871E-01   0.708477E-01   0.678459E-01
   0.629792E-01   0.562874E-01   0.478784E-01   0.382998E-01   0.287878E-01
   0.212516E-01   0.179336E-01   0.208027E-01   0.308438E-01   0.474719E-01
   0.682902E-01   0.893342E-01   0.105806E+00   0.113157E+00   0.108247E+00
   0.902820E-01   0.612402E-01   0.256407E-01  -0.103229E-01  -0.400984E-01
  -0.582167E-01  -0.615047E-01  -0.497634E-01  -0.257503E-01   0.551846E-02
   0.379522E-01   0.657485E-01   0.845923E-01   0.924107E-01   0.895353E-01
   0.782863E-01   0.621387E-01   0.447251E-01   0.289427E-01   0.163763E-01
   0.713832E-02   0.105137E-03  -0.657272E-02  -0.148602E-01  -0.262974E-01
  -0.416471E-01  -0.607735E-01  -0.827236E-01  -0.105938E+00  -0.128511E+00
  -0.148440E+00  -0.163844E+00  -0.173160E+00  -0.175345E+00  -0.170088E+00
  -0.157999E+00  -0.140725E+00  -0.120900E+00  -0.101868E+00  -0.871751E-01
  -0.798820E-01  -0.818415E-01  -0.931271E-01  -0.111789E+00  -0.134061E+00
  -0.155022E+00  -0.169604E+00  -0.126486E+00  -0.154134E+00  -0.174607E+00
  -0.183234E+00  -0.177582E+00  -0.158025E+00  -0.127699E+00  -0.918201E-01
  -0.565395E-01  -0.275967E-01  -0.911608E-02  -0.283269E-02  -0.792965E-02
  -0.214977E-01  -0.394646E-01  -0.577200E-01  -0.731201E-01  -0.841073E-01
  -0.908034E-01  -0.945945E-01  -0.973781E-01  -0.100731E+00  -0.105274E+00
  -0.110426E+00  -0.114627E+00  -0.115934E+00  -0.112796E+00  -0.104749E+00
  -0.927979E-01  -0.793511E-01  -0.677195E-01  -0.613112E-01  -0.627580E-01
  -0.732218E-01  -0.920737E-01  -0.117027E+00  -0.144672E+00  -0.171246E+00
  -0.193426E+00  -0.208912E+00  -0.216697E+00  -0.216957E+00  -0.210673E+00
  -0.199131E+00  -0.183468E+00  -0.164423E+00  -0.142325E+00  -0.117308E+00
  -0.896234E-01  -0.599235E-01  -0.293889E-01   0.349616E-03   0.274769E-01
   0.503522E-01   0.678379E-01   0.794885E-01   0.855423E-01   0.867347E-01
   0.840164E-01   0.782934E-01   0.702937E-01   0.606099E-01   0.498915E-01
   0.390879E-01   0.296083E-01   0.232780E-01   0.220346E-01   0.274050E-01
   0.398994E-01   0.585171E-01   0.805636E-01   0.101910E+00   0.117703E+00
   0.123408E+00   0.115938E+00   0.945682E-01   0.613857E-01   0.210895E-01
  -0.198421E-01  -0.544564E-01  -0.768014E-01  -0.832134E-01  -0.731031E-01
  -0.490451E-01  -0.161554E-01   0.190836E-01   0.502527E-01   0.723326E-01
   0.826346E-01   0.811308E-01   0.701476E-01   0.535503E-01   0.356549E-01
   0.201577E-01   0.933191E-02   0.365621E-02   0.191066E-02   0.166116E-02
  -0.286826E-04  -0.584842E-02  -0.176220E-01  -0.359279E-01  -0.599952E-01
  -0.878499E-01  -0.116647E+00  -0.143116E+00  -0.164042E+00  -0.176750E+00
  -0.179532E+00  -0.171981E+00  -0.155189E+00  -0.131741E+00  -0.105461E+00
  -0.808992E-01  -0.625946E-01  -0.542222E-01  -0.577929E-01  -0.730929E-01
  -0.975308E-01  -0.126486E+00  -0.154134E+00  -0.174607E+00  -0.113840E+00
  -0.148626E+00  -0.175602E+00  -0.189474E+00  -0.187439E+00  -0.169783E+00
  -0.139804E+00  -0.103081E+00  -0.662378E-01  -0.355067E-01  -0.154318E-01
  -0.802079E-02  -0.125399E-01  -0.259720E-01  -0.439865E-01  -0.621410E-01
  -0.769809E-01  -0.867508E-01  -0.915494E-01  -0.929307E-01  -0.931094E-01
  -0.940428E-01  -0.966804E-01  -0.100615E+00  -0.104234E+00  -0.105312E+00
  -0.101848E+00  -0.928868E-01  -0.790430E-01  -0.625720E-01  -0.469436E-01
  -0.360342E-01  -0.331635E-01  -0.402450E-01  -0.572827E-01  -0.823433E-01
  -0.111997E+00  -0.142088E+00  -0.168617E+00  -0.188497E+00  -0.200003E+00
  -0.202834E+00  -0.197829E+00  -0.186467E+00  -0.170330E+00  -0.150704E+00
  -0.128405E+00  -0.103859E+00  -0.773555E-01  -0.493414E-01  -0.206451E-01
   0.747484E-02   0.334677E-01   0.557647E-01   0.730925E-01   0.847149E-01
   0.905309E-01   0.910084E-01   0.869991E-01   0.795208E-01   0.695989E-01
   0.582251E-01   0.464343E-01   0.354368E-01   0.267061E-01   0.219205E-01
   0.227059E-01   0.301995E-01   0.445436E-01   0.644714E-01   0.871608E-01
   0.108480E+00   0.123649E+00   0.128212E+00   0.119114E+00   0.956036E-01
   0.597049E-01   0.160828E-01  -0.287194E-01  -0.675339E-01  -0.940381E-01
  -0.104096E+00  -0.966449E-01  -0.739085E-01  -0.408785E-01  -0.419223E-02
   0.293218E-01   0.540822E-01   0.668391E-01   0.671681E-01   0.572898E-01
   0.412981E-01   0.240185E-01   0.979171E-02   0.147212E-02  -0.142490E-03
   0.364494E-02   0.987729E-02   0.147368E-01   0.144802E-01   0.630404E-02
  -0.110309E-01  -0.369166E-01  -0.689766E-01  -0.103464E+00  -0.135885E+00
  -0.161747E+00  -0.177301E+00  -0.180197E+00  -0.169946E+00  -0.148116E+00
  -0.118213E+00  -0.852369E-01  -0.549301E-01  -0.328209E-01  -0.232101E-01
  -0.282903E-01  -0.475941E-01  -0.779253E-01  -0.113840E+00  -0.148626E+00
  -0.175602E+00  -0.100047E+00  -0.141353E+00  -0.174250E+00  -0.192885E+00
  -0.194112E+00  -0.178104E+00  -0.148268E+00  -0.110467E+00  -0.717264E-01
  -0.387205E-01  -0.163992E-01  -0.707160E-02  -0.101526E-01  -0.226044E-01
  -0.399266E-01  -0.574128E-01  -0.713290E-01  -0.797081E-01  -0.825713E-01
  -0.815583E-01  -0.791145E-01  -0.775083E-01  -0.779884E-01  -0.803385E-01
  -0.829608E-01  -0.834511E-01  -0.794829E-01  -0.697196E-01  -0.544673E-01
  -0.358596E-01  -0.175008E-01  -0.365817E-02   0.177826E-02  -0.371695E-02
  -0.206392E-01  -0.472842E-01  -0.801075E-01  -0.114503E+00  -0.145779E+00
  -0.170079E+00  -0.185018E+00  -0.189899E+00  -0.185522E+00  -0.173679E+00
  -0.156523E+00  -0.136010E+00  -0.113550E+00  -0.899406E-01  -0.655380E-01
  -0.405667E-01  -0.154241E-01   0.913467E-02   0.319942E-01   0.518493E-01
   0.674763E-01   0.780045E-01   0.830963E-01   0.829876E-01   0.783935E-01
   0.703383E-01   0.599854E-01   0.485337E-01   0.372042E-01   0.272877E-01
   0.201830E-01   0.173430E-01   0.200726E-01   0.291827E-01   0.445747E-01
   0.648900E-01   0.873764E-01   0.108092E+00   0.122482E+00   0.126262E+00
   0.116421E+00   0.921028E-01   0.551118E-01   0.986504E-02  -0.372645E-01
  -0.791113E-01  -0.109143E+00  -0.122827E+00  -0.118601E+00  -0.982172E-01
  -0.663476E-01  -0.295548E-01   0.514602E-02   0.317841E-01   0.466417E-01
   0.488987E-01   0.405833E-01   0.258698E-01   0.991931E-02  -0.244205E-02
  -0.788777E-02  -0.533716E-02   0.386572E-02   0.163483E-01   0.275577E-01
   0.328471E-01   0.285520E-01   0.128313E-01  -0.138851E-01  -0.489072E-01
  -0.877313E-01  -0.124821E+00  -0.154572E+00  -0.172307E+00  -0.175114E+00
  -0.162430E+00  -0.136233E+00  -0.100833E+00  -0.622450E-01  -0.272358E-01
  -0.217599E-02   0.811332E-02   0.130651E-02  -0.218865E-01  -0.577275E-01
  -0.100047E+00  -0.141353E+00  -0.174250E+00  -0.893751E-01  -0.135676E+00
  -0.172885E+00  -0.194752E+00  -0.197894E+00  -0.182411E+00  -0.151799E+00
  -0.112142E+00  -0.707835E-01  -0.347636E-01  -0.939296E-02   0.271957E-02
   0.196694E-02  -0.866963E-02  -0.246107E-01  -0.409650E-01  -0.537642E-01
  -0.608269E-01  -0.620449E-01  -0.590532E-01  -0.544216E-01  -0.506355E-01
  -0.491855E-01  -0.500451E-01  -0.516894E-01  -0.516437E-01  -0.473874E-01
  -0.373324E-01  -0.215693E-01  -0.214227E-02   0.172482E-01   0.320504E-01
   0.379618E-01   0.320261E-01   0.134312E-01  -0.162061E-01  -0.531379E-01
  -0.922778E-01  -0.128271E+00  -0.156565E+00  -0.174212E+00  -0.180238E+00
  -0.175520E+00  -0.162277E+00  -0.143336E+00  -0.121416E+00  -0.985990E-01
  -0.761137E-01  -0.544182E-01  -0.335085E-01  -0.133017E-01   0.604871E-02
   0.240062E-01   0.397034E-01   0.521511E-01   0.605124E-01   0.643404E-01
   0.637022E-01   0.591646E-01   0.516703E-01   0.423683E-01   0.324692E-01
   0.231694E-01   0.156435E-01   0.110604E-01   0.105533E-01   0.150863E-01
   0.251989E-01   0.406754E-01   0.602408E-01   0.814171E-01   0.100657E+00
   0.113814E+00   0.116899E+00   0.106996E+00   0.831081E-01   0.467001E-01
   0.174981E-02  -0.457760E-01  -0.889567E-01  -0.121261E+00  -0.137901E+00
  -0.136864E+00  -0.119376E+00  -0.896472E-01  -0.539604E-01  -0.192920E-01
   0.819893E-02   0.244640E-01   0.283371E-01   0.216122E-01   0.842768E-02
  -0.587695E-02  -0.161438E-01  -0.186829E-01  -0.121640E-01   0.208234E-02
   0.203998E-01   0.376794E-01   0.485539E-01   0.486385E-01   0.355498E-01
   0.949542E-02  -0.266699E-01  -0.679181E-01  -0.107944E+00  -0.140308E+00
  -0.159613E+00  -0.162511E+00  -0.148367E+00  -0.119458E+00  -0.806800E-01
  -0.387868E-01  -0.127214E-02   0.249212E-01   0.346553E-01   0.255825E-01
  -0.133523E-02  -0.419016E-01  -0.893756E-01  -0.135676E+00  -0.172885E+00
  -0.852782E-01  -0.134456E+00  -0.173709E+00  -0.196618E+00  -0.199720E+00
  -0.183130E+00  -0.150435E+00  -0.107884E+00  -0.630423E-01  -0.232195E-01
   0.598769E-02   0.216993E-01   0.240926E-01   0.160237E-01   0.205763E-02
  -0.128208E-01  -0.244712E-01  -0.305112E-01  -0.306593E-01  -0.264538E-01
  -0.204694E-01  -0.152914E-01  -0.125685E-01  -0.124360E-01  -0.134799E-01
  -0.132501E-01  -0.916198E-02   0.493019E-03   0.157440E-01   0.346027E-01
   0.533166E-01   0.671677E-01   0.716111E-01   0.634509E-01   0.417327E-01
   0.811168E-02  -0.334031E-01  -0.772600E-01  -0.117518E+00  -0.149042E+00
  -0.168456E+00  -0.174627E+00  -0.168607E+00  -0.153105E+00  -0.131665E+00
  -0.107799E+00  -0.842859E-01  -0.628140E-01  -0.439741E-01  -0.275578E-01
  -0.130043E-01   0.166500E-03   0.120709E-01   0.223947E-01   0.305275E-01
   0.358178E-01   0.378416E-01   0.365853E-01   0.324923E-01   0.263781E-01
   0.192663E-01   0.122195E-01   0.622559E-02   0.216342E-02   0.822280E-03
   0.291778E-02   0.903848E-02   0.194862E-01   0.340250E-01   0.516127E-01
   0.702298E-01   0.869229E-01   0.981371E-01   0.100333E+00   0.907813E-01
   0.683610E-01   0.341272E-01  -0.853374E-02  -0.542784E-01  -0.966837E-01
  -0.129469E+00  -0.147793E+00  -0.149319E+00  -0.134767E+00  -0.107803E+00
  -0.742600E-01  -0.408554E-01  -0.137135E-01   0.296839E-02   0.778123E-02
   0.229454E-02  -0.946608E-02  -0.221169E-01  -0.303163E-01  -0.301267E-01
  -0.200121E-01  -0.124364E-02   0.223705E-01   0.453537E-01   0.618166E-01
   0.668102E-01   0.574746E-01   0.337422E-01  -0.154391E-02  -0.431079E-01
  -0.842076E-01  -0.117892E+00  -0.138310E+00  -0.141822E+00  -0.127721E+00
  -0.984393E-01  -0.591884E-01  -0.171061E-01   0.199642E-01   0.448540E-01
   0.523731E-01   0.403008E-01   0.987070E-02  -0.343623E-01  -0.852787E-01
  -0.134456E+00  -0.173710E+00  -0.894373E-01  -0.139167E+00  -0.178004E+00
  -0.199603E+00  -0.200608E+00  -0.181246E+00  -0.145205E+00  -0.988337E-01
  -0.498154E-01  -0.560759E-02   0.280031E-01   0.479161E-01   0.540852E-01
   0.491793E-01   0.376519E-01   0.244767E-01   0.138851E-01   0.842832E-02
   0.858963E-02   0.130134E-01   0.192444E-01   0.247303E-01   0.277717E-01
   0.281267E-01   0.270877E-01   0.270074E-01   0.304213E-01   0.390384E-01
   0.529165E-01   0.700919E-01   0.868032E-01   0.982784E-01   0.998904E-01
   0.883741E-01   0.627752E-01   0.248692E-01  -0.210701E-01  -0.690981E-01
  -0.112814E+00  -0.146655E+00  -0.166954E+00  -0.172516E+00  -0.164607E+00
  -0.146414E+00  -0.122145E+00  -0.960339E-01  -0.715103E-01  -0.507034E-01
  -0.343619E-01  -0.221313E-01  -0.130457E-01  -0.605377E-02  -0.414345E-03
   0.413063E-02   0.741663E-02   0.908077E-02   0.883786E-02   0.669651E-02
   0.304293E-02  -0.142032E-02  -0.583619E-02  -0.937879E-02  -0.113875E-01
  -0.114075E-01  -0.914488E-02  -0.438749E-02   0.303395E-02   0.131875E-01
   0.258697E-01   0.403682E-01   0.552563E-01   0.683329E-01   0.768048E-01
   0.777372E-01   0.687117E-01   0.485455E-01   0.178720E-01  -0.206131E-01
  -0.623698E-01  -0.101713E+00  -0.132879E+00  -0.151222E+00  -0.154262E+00
  -0.142303E+00  -0.118441E+00  -0.879253E-01  -0.570074E-01  -0.315361E-01
  -0.156400E-01  -0.108185E-01  -0.156696E-01  -0.263206E-01  -0.374595E-01
  -0.437112E-01  -0.410240E-01  -0.277288E-01  -0.502034E-02   0.232507E-01
   0.514180E-01   0.732721E-01   0.834691E-01   0.787586E-01   0.587643E-01
   0.261554E-01  -0.138151E-01  -0.543021E-01  -0.881802E-01  -0.109415E+00
  -0.114232E+00  -0.101862E+00  -0.747382E-01  -0.381089E-01   0.872173E-03
   0.344089E-01   0.554697E-01   0.590879E-01   0.433232E-01   0.969844E-02
  -0.369843E-01  -0.894378E-01  -0.139168E+00  -0.178004E+00  -0.101261E+00
  -0.149379E+00  -0.185592E+00  -0.203862E+00  -0.201105E+00  -0.177738E+00
  -0.137548E+00  -0.869050E-01  -0.334855E-01   0.152402E-01   0.534100E-01
   0.777691E-01   0.880515E-01   0.866824E-01   0.779033E-01   0.665610E-01
   0.568787E-01   0.515225E-01   0.511860E-01   0.547674E-01   0.600493E-01
   0.646490E-01   0.669380E-01   0.666453E-01   0.649577E-01   0.640856E-01
   0.664281E-01   0.735952E-01   0.855969E-01   0.100469E+00   0.114480E+00
   0.122903E+00   0.121160E+00   0.106047E+00   0.766985E-01   0.350279E-01
  -0.144906E-01  -0.656563E-01  -0.111788E+00  -0.147072E+00  -0.167681E+00
  -0.172415E+00  -0.162720E+00  -0.142141E+00  -0.115379E+00  -0.872169E-01
  -0.615872E-01  -0.409892E-01  -0.263416E-01  -0.172359E-01  -0.124495E-01
  -0.105265E-01  -0.102499E-01  -0.108891E-01  -0.121970E-01  -0.142181E-01
  -0.170195E-01  -0.204665E-01  -0.241275E-01  -0.273333E-01  -0.293491E-01
  -0.295799E-01  -0.277185E-01  -0.237820E-01  -0.180282E-01  -0.108030E-01
  -0.240012E-02   0.698910E-02   0.171907E-01   0.278482E-01   0.381849E-01
   0.468435E-01   0.519115E-01   0.511945E-01   0.427150E-01   0.253294E-01
  -0.709335E-03  -0.334339E-01  -0.692336E-01  -0.103366E+00  -0.130835E+00
  -0.147453E+00  -0.150816E+00  -0.140944E+00  -0.120380E+00  -0.936933E-01
  -0.664743E-01  -0.440507E-01  -0.302391E-01  -0.264433E-01  -0.313364E-01
  -0.412142E-01  -0.509446E-01  -0.552812E-01  -0.502230E-01  -0.340829E-01
  -0.800786E-02   0.241790E-01   0.567752E-01   0.834478E-01   0.986440E-01
   0.988439E-01   0.833770E-01   0.546323E-01   0.176231E-01  -0.209892E-01
  -0.542052E-01  -0.760617E-01  -0.827994E-01  -0.736056E-01  -0.507952E-01
  -0.194058E-01   0.137157E-01   0.411697E-01   0.563792E-01   0.548388E-01
   0.350129E-01  -0.128682E-02  -0.491278E-01  -0.101262E+00  -0.149379E+00
  -0.185592E+00  -0.117979E+00  -0.162753E+00  -0.194723E+00  -0.208341E+00
  -0.200909E+00  -0.173075E+00  -0.128689E+00  -0.740458E-01  -0.166747E-01
   0.360887E-01   0.784326E-01   0.107025E+00   0.121393E+00   0.123668E+00
   0.117780E+00   0.108326E+00   0.994095E-01   0.937367E-01   0.921961E-01
   0.939880E-01   0.972325E-01   0.998425E-01   0.100382E+00   0.986388E-01
   0.957293E-01   0.937038E-01   0.947666E-01   0.100357E+00   0.110383E+00
   0.122866E+00   0.134146E+00   0.139621E+00   0.134865E+00   0.116816E+00
   0.847250E-01   0.405916E-01  -0.110449E-01  -0.639272E-01  -0.111317E+00
  -0.147346E+00  -0.168150E+00  -0.172529E+00  -0.161992E+00  -0.140224E+00
  -0.112133E+00  -0.827624E-01  -0.563143E-01  -0.355241E-01  -0.214734E-01
  -0.138166E-01  -0.112861E-01  -0.122851E-01  -0.153843E-01  -0.195984E-01
  -0.244110E-01  -0.296027E-01  -0.349954E-01  -0.402387E-01  -0.447303E-01
  -0.476978E-01  -0.484018E-01  -0.463726E-01  -0.415797E-01  -0.344640E-01
  -0.258155E-01  -0.165458E-01  -0.744202E-02   0.994962E-03   0.856183E-02
   0.152025E-01   0.207557E-01   0.247072E-01   0.260699E-01   0.234769E-01
   0.155073E-01   0.117506E-02  -0.195597E-01  -0.454322E-01  -0.738180E-01
  -0.101060E+00  -0.123142E+00  -0.136571E+00  -0.139242E+00  -0.131039E+00
  -0.114001E+00  -0.919449E-01  -0.696236E-01  -0.516040E-01  -0.411412E-01
  -0.393424E-01  -0.448473E-01  -0.541264E-01  -0.623392E-01  -0.645519E-01
  -0.570159E-01  -0.381911E-01  -0.925925E-02   0.260064E-01   0.619881E-01
   0.924162E-01   0.111733E+00   0.116315E+00   0.105281E+00   0.807174E-01
   0.472733E-01   0.112249E-01  -0.207851E-01  -0.430720E-01  -0.520311E-01
  -0.468423E-01  -0.296289E-01  -0.505095E-02   0.205830E-01   0.405200E-01
   0.488611E-01   0.417207E-01   0.180373E-01  -0.201179E-01  -0.677990E-01
  -0.117980E+00  -0.162753E+00  -0.194724E+00  -0.135313E+00  -0.175576E+00
  -0.202436E+00  -0.210934E+00  -0.198815E+00  -0.166949E+00  -0.119178E+00
  -0.616018E-01  -0.145469E-02   0.542153E-01   0.997762E-01   0.131902E+00
   0.149935E+00   0.155675E+00   0.152647E+00   0.145082E+00   0.136841E+00
   0.130584E+00   0.127356E+00   0.126677E+00   0.127075E+00   0.126857E+00
   0.124886E+00   0.121089E+00   0.116556E+00   0.113177E+00   0.112930E+00
   0.117043E+00   0.125294E+00   0.135699E+00   0.144713E+00   0.147936E+00
   0.141168E+00   0.121530E+00   0.883664E-01   0.436518E-01  -0.820317E-02
  -0.611351E-01  -0.108609E+00  -0.144911E+00  -0.166248E+00  -0.171390E+00
  -0.161734E+00  -0.140799E+00  -0.113334E+00  -0.842622E-01  -0.577459E-01
  -0.365699E-01  -0.219466E-01  -0.137164E-01  -0.108176E-01  -0.118409E-01
  -0.154916E-01  -0.208413E-01  -0.273378E-01  -0.346308E-01  -0.423268E-01
  -0.497996E-01  -0.561478E-01  -0.603256E-01  -0.614001E-01  -0.588397E-01
  -0.527201E-01  -0.437653E-01  -0.331992E-01  -0.224496E-01  -0.128049E-01
  -0.513692E-02   0.215028E-03   0.336349E-02   0.463186E-02   0.424932E-02
   0.210740E-02  -0.231392E-02  -0.979911E-02  -0.210583E-01  -0.363024E-01
  -0.548823E-01  -0.751405E-01  -0.945682E-01  -0.110270E+00  -0.119635E+00
  -0.121045E+00  -0.114395E+00  -0.101275E+00  -0.846983E-01  -0.684296E-01
  -0.560560E-01  -0.500366E-01  -0.509876E-01  -0.574111E-01  -0.659626E-01
  -0.722173E-01  -0.717594E-01  -0.613300E-01  -0.397464E-01  -0.835798E-02
   0.290863E-01   0.671389E-01   0.997675E-01   0.121627E+00   0.129201E+00
   0.121556E+00   0.100551E+00   0.704502E-01   0.370498E-01   0.649486E-02
  -0.159558E-01  -0.269674E-01  -0.257696E-01  -0.142828E-01   0.328241E-02
   0.212676E-01   0.336880E-01   0.354251E-01   0.232714E-01  -0.336114E-02
  -0.422024E-01  -0.884058E-01  -0.135313E+00  -0.175576E+00  -0.202436E+00
  -0.148562E+00  -0.183711E+00  -0.205309E+00  -0.209021E+00  -0.193021E+00
  -0.158347E+00  -0.108737E+00  -0.499656E-01   0.111758E-01   0.680739E-01
   0.115403E+00   0.149928E+00   0.170843E+00   0.179587E+00   0.179213E+00
   0.173477E+00   0.165891E+00   0.158971E+00   0.153859E+00   0.150384E+00
   0.147514E+00   0.144013E+00   0.139110E+00   0.132933E+00   0.126582E+00
   0.121793E+00   0.120306E+00   0.123123E+00   0.129896E+00   0.138666E+00
   0.146066E+00   0.147976E+00   0.140487E+00   0.120925E+00   0.886681E-01
   0.455234E-01  -0.445607E-02  -0.556799E-01  -0.102095E+00  -0.138362E+00
  -0.160864E+00  -0.168293E+00  -0.161727E+00  -0.144187E+00  -0.119845E+00
  -0.930838E-01  -0.676747E-01  -0.462280E-01  -0.300273E-01  -0.192081E-01
  -0.131659E-01  -0.110235E-01  -0.120008E-01  -0.155820E-01  -0.214658E-01
  -0.293598E-01  -0.387359E-01  -0.486712E-01  -0.578588E-01  -0.648080E-01
  -0.681796E-01  -0.671463E-01  -0.616573E-01  -0.525095E-01  -0.411928E-01
  -0.295481E-01  -0.193394E-01  -0.118686E-01  -0.774678E-02  -0.688347E-02
  -0.868228E-02  -0.123638E-01  -0.172950E-01  -0.232054E-01  -0.302121E-01
  -0.386460E-01  -0.487458E-01  -0.603380E-01  -0.726352E-01  -0.842518E-01
  -0.934637E-01  -0.986571E-01  -0.988358E-01  -0.940240E-01  -0.854161E-01
  -0.751916E-01  -0.660093E-01  -0.602957E-01  -0.595143E-01  -0.636260E-01
  -0.709106E-01  -0.782333E-01  -0.817199E-01  -0.776925E-01  -0.636395E-01
  -0.389751E-01  -0.538567E-02   0.333407E-01   0.719801E-01   0.104893E+00
   0.127168E+00   0.135641E+00   0.129543E+00   0.110662E+00   0.829628E-01
   0.517676E-01   0.226731E-01   0.430546E-03  -0.119825E-01  -0.139174E-01
  -0.713855E-02   0.457072E-02   0.161944E-01   0.225096E-01   0.191586E-01
   0.357032E-02  -0.244365E-01  -0.624815E-01  -0.105919E+00  -0.148562E+00
  -0.183711E+00  -0.205309E+00  -0.153833E+00  -0.183711E+00  -0.200431E+00
  -0.200248E+00  -0.181710E+00  -0.145939E+00  -0.964609E-01  -0.386055E-01
   0.214120E-01   0.775429E-01   0.124881E+00   0.160370E+00   0.183097E+00
   0.194143E+00   0.196043E+00   0.192002E+00   0.185091E+00   0.177592E+00
   0.170678E+00   0.164448E+00   0.158298E+00   0.151470E+00   0.143585E+00
   0.134998E+00   0.126830E+00   0.120666E+00   0.118007E+00   0.119631E+00
   0.125095E+00   0.132523E+00   0.138807E+00   0.140199E+00   0.133153E+00
   0.115220E+00   0.857576E-01   0.462541E-01   0.177090E-03  -0.476340E-01
  -0.918853E-01  -0.127834E+00  -0.152144E+00  -0.163397E+00  -0.162162E+00
  -0.150646E+00  -0.132045E+00  -0.109800E+00  -0.869398E-01  -0.656668E-01
  -0.472531E-01  -0.322033E-01  -0.205796E-01  -0.123418E-01  -0.757075E-02
  -0.650175E-02  -0.937099E-02  -0.161513E-01  -0.262955E-01  -0.386063E-01
  -0.513093E-01  -0.623353E-01  -0.697480E-01  -0.721948E-01  -0.692489E-01
  -0.615360E-01  -0.506014E-01  -0.385503E-01  -0.275607E-01  -0.194045E-01
  -0.151042E-01  -0.148118E-01  -0.179221E-01  -0.233679E-01  -0.299870E-01
  -0.368441E-01  -0.434094E-01  -0.495555E-01  -0.553972E-01  -0.610548E-01
  -0.664449E-01  -0.711918E-01  -0.747022E-01  -0.763862E-01  -0.759443E-01
  -0.736084E-01  -0.702293E-01  -0.671444E-01  -0.658325E-01  -0.674341E-01
  -0.722738E-01  -0.795380E-01  -0.872318E-01  -0.924699E-01  -0.920658E-01
  -0.832940E-01  -0.646440E-01  -0.363683E-01  -0.671221E-03   0.385352E-01
   0.762775E-01   0.107440E+00   0.127758E+00   0.134664E+00   0.127805E+00
   0.109109E+00   0.823945E-01   0.525972E-01   0.247911E-01   0.319624E-02
  -0.962317E-02  -0.132164E-01  -0.927854E-02  -0.125967E-02   0.636572E-02
   0.902784E-02   0.301436E-02  -0.137281E-01  -0.410896E-01  -0.766834E-01
  -0.116150E+00  -0.153833E+00  -0.183711E+00  -0.200431E+00  -0.149096E+00
  -0.173825E+00  -0.186311E+00  -0.183339E+00  -0.163749E+00  -0.128660E+00
  -0.812962E-01  -0.264445E-01   0.303549E-01   0.837176E-01   0.129252E+00
   0.164157E+00   0.187472E+00   0.199943E+00   0.203577E+00   0.200995E+00
   0.194761E+00   0.186859E+00   0.178420E+00   0.169760E+00   0.160665E+00
   0.150823E+00   0.140233E+00   0.129461E+00   0.119633E+00   0.112170E+00
   0.108326E+00   0.108675E+00   0.112718E+00   0.118739E+00   0.123993E+00
   0.125211E+00   0.119300E+00   0.104077E+00   0.788466E-01   0.446632E-01
   0.421532E-02  -0.386520E-01  -0.796543E-01  -0.114851E+00  -0.141309E+00
  -0.157494E+00  -0.163340E+00  -0.159995E+00  -0.149371E+00  -0.133633E+00
  -0.114773E+00  -0.943780E-01  -0.736114E-01  -0.533711E-01  -0.345173E-01
  -0.180553E-01  -0.517642E-02   0.287928E-02   0.510968E-02   0.109417E-02
  -0.872611E-02  -0.229431E-01  -0.393151E-01  -0.551336E-01  -0.677445E-01
  -0.750960E-01  -0.761719E-01  -0.711942E-01  -0.615417E-01  -0.494074E-01
  -0.372859E-01  -0.274241E-01  -0.213719E-01  -0.197370E-01  -0.221843E-01
  -0.276530E-01  -0.347111E-01  -0.419348E-01  -0.482129E-01  -0.529083E-01
  -0.558630E-01  -0.572828E-01  -0.575684E-01  -0.571659E-01  -0.564882E-01
  -0.559173E-01  -0.558603E-01  -0.568031E-01  -0.593018E-01  -0.638750E-01
  -0.708043E-01  -0.798888E-01  -0.902409E-01  -0.100212E+00  -0.107513E+00
  -0.109560E+00  -0.103975E+00  -0.891694E-01  -0.648508E-01  -0.323190E-01
   0.554047E-02   0.446067E-01   0.801663E-01   0.107730E+00   0.123853E+00
   0.126792E+00   0.116845E+00   0.962997E-01   0.690083E-01   0.396496E-01
   0.128488E-01  -0.768441E-02  -0.198248E-01  -0.233852E-01  -0.200911E-01
  -0.131877E-01  -0.675832E-02  -0.488413E-02  -0.107997E-01  -0.261988E-01
  -0.508159E-01  -0.823608E-01  -0.116823E+00  -0.149097E+00  -0.173825E+00
  -0.186311E+00  -0.134792E+00  -0.154602E+00  -0.163493E+00  -0.158702E+00
  -0.139292E+00  -0.106316E+00  -0.626401E-01  -0.124546E-01   0.394281E-01
   0.883475E-01   0.130491E+00   0.163381E+00   0.186068E+00   0.199015E+00
   0.203729E+00   0.202248E+00   0.196612E+00   0.188464E+00   0.178843E+00
   0.168220E+00   0.156713E+00   0.144400E+00   0.131602E+00   0.119046E+00
   0.107819E+00   0.991443E-01   0.940130E-01   0.928064E-01   0.950150E-01
   0.991615E-01   0.102973E+00   0.103778E+00   0.990450E-01   0.869281E-01
   0.666900E-01   0.388945E-01   0.532621E-02  -0.313384E-01  -0.680183E-01
  -0.101752E+00  -0.130130E+00  -0.151553E+00  -0.165277E+00  -0.171272E+00
  -0.169989E+00  -0.162116E+00  -0.148420E+00  -0.129719E+00  -0.106976E+00
  -0.814530E-01  -0.548355E-01  -0.292456E-01  -0.708507E-02   0.928793E-02
   0.179878E-01   0.180311E-01   0.964490E-02  -0.564671E-02  -0.252072E-01
  -0.457249E-01  -0.638152E-01  -0.766562E-01  -0.825115E-01  -0.810213E-01
  -0.731991E-01  -0.611420E-01  -0.475314E-01  -0.350478E-01  -0.258340E-01
  -0.211238E-01  -0.211012E-01  -0.249987E-01  -0.313833E-01  -0.385447E-01
  -0.448866E-01  -0.492377E-01  -0.510318E-01  -0.503439E-01  -0.478067E-01
  -0.444488E-01  -0.414999E-01  -0.401981E-01  -0.416182E-01  -0.465214E-01
  -0.552254E-01  -0.674942E-01  -0.824608E-01  -0.986083E-01  -0.113842E+00
  -0.125677E+00  -0.131550E+00  -0.129220E+00  -0.117210E+00  -0.951921E-01
  -0.642369E-01  -0.268356E-01   0.133312E-01   0.518710E-01   0.843315E-01
   0.106917E+00   0.117128E+00   0.114208E+00   0.992841E-01   0.751870E-01
   0.459590E-01   0.161499E-01  -0.997633E-02  -0.291740E-01  -0.397552E-01
  -0.418377E-01  -0.372604E-01  -0.291834E-01  -0.214481E-01  -0.178133E-01
  -0.212044E-01  -0.331095E-01  -0.532315E-01  -0.794589E-01  -0.108166E+00
  -0.134792E+00  -0.154603E+00  -0.163493E+00  -0.113824E+00  -0.128944E+00
  -0.134670E+00  -0.128639E+00  -0.110096E+00  -0.800037E-01  -0.408631E-01
   0.373098E-02   0.496952E-01   0.931048E-01   0.130756E+00   0.160540E+00
   0.181581E+00   0.194120E+00   0.199224E+00   0.198385E+00   0.193142E+00
   0.184789E+00   0.174248E+00   0.162098E+00   0.148729E+00   0.134540E+00
   0.120105E+00   0.106238E+00   0.939283E-01   0.841468E-01   0.775945E-01
   0.744559E-01   0.742420E-01   0.757785E-01   0.773552E-01   0.770106E-01
   0.728864E-01   0.635694E-01   0.483435E-01   0.272976E-01   0.127865E-02
  -0.282832E-01  -0.596195E-01  -0.908680E-01  -0.120261E+00  -0.146223E+00
  -0.167390E+00  -0.182582E+00  -0.190780E+00  -0.191161E+00  -0.183218E+00
  -0.166942E+00  -0.143027E+00  -0.113021E+00  -0.793546E-01  -0.451819E-01
  -0.140357E-01   0.106689E-01   0.261925E-01   0.309732E-01   0.249583E-01
   0.967624E-02  -0.119826E-01  -0.362474E-01  -0.591194E-01  -0.770658E-01
  -0.876155E-01  -0.897370E-01  -0.839305E-01  -0.720243E-01  -0.567325E-01
  -0.410743E-01  -0.277805E-01  -0.188067E-01  -0.150401E-01  -0.162440E-01
  -0.212286E-01  -0.281965E-01  -0.351785E-01  -0.404697E-01  -0.429822E-01
  -0.424560E-01  -0.394988E-01  -0.354580E-01  -0.321549E-01  -0.315290E-01
  -0.352519E-01  -0.443712E-01  -0.590406E-01  -0.783800E-01  -0.100494E+00
  -0.122657E+00  -0.141652E+00  -0.154219E+00  -0.157556E+00  -0.149802E+00
  -0.130413E+00  -0.100365E+00  -0.621399E-01  -0.194670E-01   0.231380E-01
   0.609890E-01   0.898984E-01   0.106794E+00   0.110180E+00   0.100361E+00
   0.793866E-01   0.507220E-01   0.186956E-01  -0.121878E-01  -0.379546E-01
  -0.557737E-01  -0.643706E-01  -0.641753E-01  -0.571815E-01  -0.465385E-01
  -0.359484E-01  -0.289678E-01  -0.283360E-01  -0.354469E-01  -0.500556E-01
  -0.702777E-01  -0.928813E-01  -0.113824E+00  -0.128944E+00  -0.134670E+00
  -0.909233E-01  -0.101540E+00  -0.104251E+00  -0.970704E-01  -0.794188E-01
  -0.521942E-01  -0.175741E-01   0.213891E-01   0.612919E-01   0.989112E-01
   0.131642E+00   0.157767E+00   0.176525E+00   0.188001E+00   0.192889E+00
   0.192205E+00   0.187032E+00   0.178348E+00   0.166959E+00   0.153532E+00
   0.138687E+00   0.123089E+00   0.107501E+00   0.927591E-01   0.796874E-01
   0.689531E-01   0.609240E-01   0.555651E-01   0.524084E-01   0.506079E-01
   0.490683E-01   0.466123E-01   0.421476E-01   0.347955E-01   0.239613E-01
   0.934770E-02  -0.906960E-02  -0.310715E-01  -0.562028E-01  -0.837425E-01
  -0.112644E+00  -0.141475E+00  -0.168400E+00  -0.191249E+00  -0.207702E+00
  -0.215577E+00  -0.213202E+00  -0.199793E+00  -0.175752E+00  -0.142814E+00
  -0.103976E+00  -0.631912E-01  -0.248667E-01   0.676808E-02   0.283077E-01
   0.377129E-01   0.346455E-01   0.205272E-01  -0.169366E-02  -0.280304E-01
  -0.541127E-01  -0.758929E-01  -0.902783E-01  -0.955794E-01  -0.917027E-01
  -0.800617E-01  -0.632322E-01  -0.444243E-01  -0.268720E-01  -0.132547E-01
  -0.525449E-02  -0.332566E-02  -0.671278E-02  -0.137058E-01  -0.220770E-01
  -0.296104E-01  -0.346165E-01  -0.363270E-01  -0.350888E-01  -0.323118E-01
  -0.301772E-01  -0.311564E-01  -0.374368E-01  -0.503660E-01  -0.700314E-01
  -0.950666E-01  -0.122735E+00  -0.149288E+00  -0.170540E+00  -0.182564E+00
  -0.182379E+00  -0.168510E+00  -0.141314E+00  -0.103015E+00  -0.574371E-01
  -0.948820E-02   0.355322E-01   0.726772E-01   0.980369E-01   0.109259E+00
   0.105834E+00   0.891066E-01   0.620258E-01   0.286794E-01  -0.631889E-02
  -0.384948E-01  -0.641372E-01  -0.807927E-01  -0.875623E-01  -0.851587E-01
  -0.757162E-01  -0.623800E-01  -0.487393E-01  -0.381904E-01  -0.333352E-01
  -0.355160E-01  -0.445686E-01  -0.588413E-01  -0.754790E-01  -0.909235E-01
  -0.101540E+00  -0.104251E+00  -0.715345E-01  -0.778358E-01  -0.774611E-01
  -0.688023E-01  -0.514928E-01  -0.264222E-01   0.447621E-02   0.386035E-01
   0.731490E-01   0.105520E+00   0.133664E+00   0.156239E+00   0.172617E+00
   0.182771E+00   0.187084E+00   0.186165E+00   0.180707E+00   0.171420E+00
   0.159025E+00   0.144292E+00   0.128063E+00   0.111249E+00   0.947665E-01
   0.794410E-01   0.658895E-01   0.544325E-01   0.450628E-01   0.374836E-01
   0.312092E-01   0.256922E-01   0.204377E-01   0.150624E-01   0.928157E-02
   0.282876E-02  -0.465454E-02  -0.137084E-01  -0.250697E-01  -0.395782E-01
  -0.579728E-01  -0.806123E-01  -0.107190E+00  -0.136528E+00  -0.166520E+00
  -0.194284E+00  -0.216516E+00  -0.229992E+00  -0.232146E+00  -0.221588E+00
  -0.198475E+00  -0.164626E+00  -0.123365E+00  -0.790984E-01  -0.367033E-01
  -0.823968E-03   0.248004E-01   0.378662E-01   0.378126E-01   0.258611E-01
   0.479080E-02  -0.215111E-01  -0.486478E-01  -0.723696E-01  -0.891912E-01
  -0.968786E-01  -0.947364E-01  -0.836509E-01  -0.658825E-01  -0.446385E-01
  -0.234940E-01  -0.575799E-02   0.610325E-02   0.108759E-01   0.875984E-02
   0.124136E-02  -0.930179E-02  -0.201878E-01  -0.290862E-01  -0.345967E-01
  -0.366148E-01  -0.363909E-01  -0.362536E-01  -0.390464E-01  -0.473958E-01
  -0.629721E-01  -0.859167E-01  -0.114574E+00  -0.145609E+00  -0.174492E+00
  -0.196283E+00  -0.206534E+00  -0.202147E+00  -0.182007E+00  -0.147274E+00
  -0.101263E+00  -0.489639E-01   0.371369E-02   0.508282E-01   0.872620E-01
   0.109412E+00   0.115613E+00   0.106256E+00   0.836085E-01   0.513876E-01
   0.141774E-01  -0.232247E-01  -0.564408E-01  -0.820472E-01  -0.979557E-01
  -0.103600E+00  -0.999143E-01  -0.891041E-01  -0.742454E-01  -0.587585E-01
  -0.458349E-01  -0.379039E-01  -0.362261E-01  -0.406875E-01  -0.498358E-01
  -0.611555E-01  -0.715346E-01  -0.778358E-01  -0.774611E-01  -0.604965E-01
  -0.627645E-01  -0.591705E-01  -0.485116E-01  -0.306814E-01  -0.663249E-02
   0.218564E-01   0.525386E-01   0.830935E-01   0.111464E+00   0.136075E+00
   0.155909E+00   0.170452E+00   0.179569E+00   0.183366E+00   0.182091E+00
   0.176103E+00   0.165900E+00   0.152171E+00   0.135825E+00   0.117965E+00
   0.997716E-01   0.823393E-01   0.664935E-01   0.526512E-01   0.407779E-01
   0.304619E-01   0.210923E-01   0.120892E-01   0.311052E-02  -0.583450E-02
  -0.144137E-01  -0.221432E-01  -0.286546E-01  -0.339744E-01  -0.387155E-01
  -0.440995E-01  -0.517704E-01  -0.634217E-01  -0.803162E-01  -0.102818E+00
  -0.130069E+00  -0.159905E+00  -0.189071E+00  -0.213698E+00  -0.229968E+00
  -0.234820E+00  -0.226548E+00  -0.205181E+00  -0.172552E+00  -0.132053E+00
  -0.881356E-01  -0.456528E-01  -0.915756E-02   0.177146E-01   0.326990E-01
   0.351389E-01   0.259948E-01   0.764793E-02  -0.164624E-01  -0.423164E-01
  -0.658511E-01  -0.835008E-01  -0.926791E-01  -0.921422E-01  -0.821736E-01
  -0.645451E-01  -0.422373E-01  -0.189428E-01   0.157920E-02   0.161826E-01
   0.229155E-01   0.213713E-01   0.127189E-01  -0.614091E-03  -0.155491E-01
  -0.291245E-01  -0.392459E-01  -0.452304E-01  -0.480001E-01  -0.498586E-01
  -0.538850E-01  -0.630805E-01  -0.794706E-01  -0.103383E+00  -0.133094E+00
  -0.164938E+00  -0.193895E+00  -0.214511E+00  -0.221985E+00  -0.213163E+00
  -0.187238E+00  -0.146009E+00  -0.936463E-01  -0.360295E-01   0.201997E-01
   0.686782E-01   0.104259E+00   0.123690E+00   0.125941E+00   0.112169E+00
   0.853671E-01   0.497980E-01   0.103240E-01  -0.282608E-01  -0.618108E-01
  -0.872656E-01  -0.102916E+00  -0.108489E+00  -0.105057E+00  -0.947900E-01
  -0.805716E-01  -0.655303E-01  -0.525376E-01  -0.437462E-01  -0.402456E-01
  -0.418968E-01  -0.473845E-01  -0.544843E-01  -0.604966E-01  -0.627644E-01
  -0.591704E-01  -0.608460E-01  -0.595570E-01  -0.527599E-01  -0.396812E-01
  -0.205143E-01   0.367008E-02   0.311775E-01   0.600306E-01   0.883060E-01
   0.114386E+00   0.137081E+00   0.155613E+00   0.169519E+00   0.178516E+00
   0.182414E+00   0.181104E+00   0.174637E+00   0.163336E+00   0.147910E+00
   0.129472E+00   0.109450E+00   0.893717E-01   0.705904E-01   0.540103E-01
   0.399156E-01   0.279586E-01   0.173264E-01   0.704665E-02  -0.365743E-02
  -0.150728E-01  -0.268650E-01  -0.381633E-01  -0.478513E-01  -0.549859E-01
  -0.592161E-01  -0.610677E-01  -0.619841E-01  -0.640841E-01  -0.696752E-01
  -0.806362E-01  -0.978303E-01  -0.120708E+00  -0.147220E+00  -0.174075E+00
  -0.197311E+00  -0.213032E+00  -0.218167E+00  -0.211069E+00  -0.191837E+00
  -0.162298E+00  -0.125683E+00  -0.860839E-01  -0.478101E-01  -0.147800E-01
   0.996082E-02   0.245423E-01   0.283882E-01   0.221788E-01   0.769844E-02
  -0.123969E-01  -0.348723E-01  -0.562622E-01  -0.732680E-01  -0.831868E-01
  -0.843242E-01  -0.763193E-01  -0.602979E-01  -0.387808E-01  -0.153182E-01
   0.611676E-02   0.218749E-01   0.293604E-01   0.275703E-01   0.172987E-01
   0.928841E-03  -0.181581E-01  -0.364312E-01  -0.511079E-01  -0.608720E-01
  -0.662143E-01  -0.692894E-01  -0.733049E-01  -0.815857E-01  -0.965442E-01
  -0.118824E+00  -0.146849E+00  -0.176903E+00  -0.203763E+00  -0.221721E+00
  -0.225794E+00  -0.212827E+00  -0.182244E+00  -0.136281E+00  -0.796702E-01
  -0.188408E-01   0.391640E-01   0.878332E-01   0.122167E+00   0.139320E+00
   0.138835E+00   0.122466E+00   0.936934E-01   0.570487E-01   0.173992E-01
  -0.207030E-01  -0.535241E-01  -0.784756E-01  -0.942626E-01  -0.100873E+00
  -0.994332E-01  -0.919500E-01  -0.809676E-01  -0.691663E-01  -0.589438E-01
  -0.520373E-01  -0.492451E-01  -0.503063E-01  -0.539707E-01  -0.582556E-01
  -0.608460E-01  -0.595570E-01  -0.527598E-01  -0.730502E-01  -0.689409E-01
  -0.592897E-01  -0.437565E-01  -0.228409E-01   0.225637E-02   0.299026E-01
   0.583514E-01   0.860193E-01   0.111651E+00   0.134346E+00   0.153468E+00
   0.168499E+00   0.178914E+00   0.184152E+00   0.183697E+00   0.177263E+00
   0.165009E+00   0.147690E+00   0.126685E+00   0.103834E+00   0.811264E-01
   0.603043E-01   0.424923E-01   0.279747E-01   0.161945E-01   0.598817E-02
  -0.400083E-02  -0.148520E-01  -0.269836E-01  -0.399804E-01  -0.526974E-01
  -0.636209E-01  -0.713863E-01  -0.752956E-01  -0.756709E-01  -0.739208E-01
  -0.722758E-01  -0.732485E-01  -0.789558E-01  -0.904870E-01  -0.107497E+00
  -0.128141E+00  -0.149384E+00  -0.167608E+00  -0.179363E+00  -0.182088E+00
  -0.174616E+00  -0.157373E+00  -0.132231E+00  -0.102095E+00  -0.703504E-01
  -0.402975E-01  -0.147095E-01   0.442933E-02   0.160051E-01   0.197255E-01
   0.160154E-01   0.591801E-02  -0.897081E-02  -0.265580E-01  -0.443493E-01
  -0.596457E-01  -0.698684E-01  -0.729913E-01  -0.679978E-01  -0.552375E-01
  -0.365541E-01  -0.150938E-01   0.521720E-02   0.204419E-01   0.274811E-01
   0.247885E-01   0.127525E-01  -0.637920E-02  -0.290425E-01  -0.512480E-01
  -0.695978E-01  -0.821595E-01  -0.889543E-01  -0.919134E-01  -0.942944E-01
  -0.996994E-01  -0.110948E+00  -0.129103E+00  -0.152925E+00  -0.178899E+00
  -0.201868E+00  -0.216114E+00  -0.216637E+00  -0.200325E+00  -0.166741E+00
  -0.118345E+00  -0.601180E-01   0.132297E-02   0.588858E-01   0.106201E+00
   0.138602E+00   0.153713E+00   0.151579E+00   0.134379E+00   0.105830E+00
   0.704487E-01   0.328262E-01  -0.297138E-02  -0.338077E-01  -0.576808E-01
  -0.737536E-01  -0.822541E-01  -0.842865E-01  -0.815814E-01  -0.762047E-01
  -0.702384E-01  -0.654597E-01  -0.630553E-01  -0.634183E-01  -0.660770E-01
  -0.697832E-01  -0.727576E-01  -0.730502E-01  -0.689408E-01  -0.592896E-01
  -0.948668E-01  -0.889273E-01  -0.771982E-01  -0.597412E-01  -0.373200E-01
  -0.112182E-01   0.170355E-01   0.459497E-01   0.742759E-01   0.101080E+00
   0.125676E+00   0.147459E+00   0.165729E+00   0.179586E+00   0.187970E+00
   0.189850E+00   0.184526E+00   0.171943E+00   0.152902E+00   0.129079E+00
   0.102808E+00   0.766644E-01   0.529376E-01   0.331580E-01   0.177987E-01
   0.625678E-02  -0.287380E-02  -0.113114E-01  -0.205202E-01  -0.312380E-01
  -0.432439E-01  -0.554407E-01  -0.662301E-01  -0.740672E-01  -0.780217E-01
  -0.781670E-01  -0.756649E-01  -0.725086E-01  -0.709878E-01  -0.730270E-01
  -0.795924E-01  -0.903432E-01  -0.103635E+00  -0.116878E+00  -0.127157E+00
  -0.131932E+00  -0.129636E+00  -0.120005E+00  -0.104081E+00  -0.838960E-01
  -0.619567E-01  -0.407003E-01  -0.220607E-01  -0.725607E-02   0.318571E-02
   0.922695E-02   0.110617E-01   0.892329E-02   0.304305E-02  -0.622762E-02
  -0.181960E-01  -0.316271E-01  -0.446903E-01  -0.551409E-01  -0.607411E-01
  -0.598325E-01  -0.518993E-01  -0.379317E-01  -0.204411E-01  -0.306115E-02
   0.102036E-01   0.159094E-01   0.120412E-01  -0.143201E-02  -0.224885E-01
  -0.475201E-01  -0.722306E-01  -0.927355E-01  -0.106565E+00  -0.113290E+00
  -0.114588E+00  -0.113706E+00  -0.114475E+00  -0.120113E+00  -0.132166E+00
  -0.149866E+00  -0.170096E+00  -0.187993E+00  -0.198035E+00  -0.195343E+00
  -0.176887E+00  -0.142285E+00  -0.940149E-01  -0.370076E-01   0.222678E-01
   0.769998E-01   0.121229E+00   0.150789E+00   0.163821E+00   0.160811E+00
   0.144198E+00   0.117712E+00   0.856035E-01   0.519481E-01   0.201220E-01
  -0.748625E-02  -0.295528E-01  -0.457334E-01  -0.564820E-01  -0.628290E-01
  -0.661497E-01  -0.679349E-01  -0.695654E-01  -0.720966E-01  -0.760727E-01
  -0.814065E-01  -0.873602E-01  -0.926520E-01  -0.956863E-01  -0.948667E-01
  -0.889272E-01  -0.771980E-01  -0.121873E+00  -0.115254E+00  -0.102612E+00
  -0.843437E-01  -0.613843E-01  -0.349934E-01  -0.648967E-02   0.229785E-01
   0.525503E-01   0.816199E-01   0.109669E+00   0.136032E+00   0.159699E+00
   0.179243E+00   0.192949E+00   0.199121E+00   0.196519E+00   0.184779E+00
   0.164690E+00   0.138220E+00   0.108239E+00   0.780062E-01   0.505134E-01
   0.278925E-01   0.110233E-01  -0.532841E-03  -0.826057E-02  -0.141582E-01
  -0.201033E-01  -0.273030E-01  -0.359906E-01  -0.454493E-01  -0.543468E-01
  -0.612606E-01  -0.652214E-01  -0.660913E-01  -0.646522E-01  -0.623726E-01
  -0.609254E-01  -0.616148E-01  -0.648996E-01  -0.701750E-01  -0.758900E-01
  -0.799751E-01  -0.804520E-01  -0.760361E-01  -0.665469E-01  -0.529958E-01
  -0.373256E-01  -0.218852E-01  -0.880380E-02   0.538286E-03   0.578085E-02
   0.752249E-02   0.696152E-02   0.537329E-02   0.361124E-02   0.180948E-02
  -0.605916E-03  -0.459803E-02  -0.110046E-01  -0.200153E-01  -0.308416E-01
  -0.417253E-01  -0.503221E-01  -0.543710E-01  -0.524518E-01  -0.445897E-01
  -0.324913E-01  -0.192986E-01  -0.889034E-02  -0.490311E-02  -0.973931E-02
  -0.238529E-01  -0.455339E-01  -0.712777E-01  -0.966573E-01  -0.117468E+00
  -0.130829E+00  -0.135923E+00  -0.134171E+00  -0.128768E+00  -0.123706E+00
  -0.122563E+00  -0.127371E+00  -0.137902E+00  -0.151567E+00  -0.163956E+00
  -0.169896E+00  -0.164744E+00  -0.145579E+00  -0.111997E+00  -0.663244E-01
  -0.131996E-01   0.413374E-01   0.910209E-01   0.130511E+00   0.156265E+00
   0.166967E+00   0.163472E+00   0.148346E+00   0.125154E+00   0.976999E-01
   0.693803E-01   0.427577E-01   0.193915E-01  -0.113883E-03  -0.159164E-01
  -0.286843E-01  -0.393503E-01  -0.489044E-01  -0.582312E-01  -0.679798E-01
  -0.784557E-01  -0.895388E-01  -0.100647E+00  -0.110770E+00  -0.118593E+00
  -0.122709E+00  -0.121873E+00  -0.115254E+00  -0.102612E+00  -0.148536E+00
  -0.142379E+00  -0.130205E+00  -0.112653E+00  -0.907019E-01  -0.654414E-01
  -0.378277E-01  -0.853086E-02   0.220770E-01   0.537693E-01   0.861923E-01
   0.118563E+00   0.149457E+00   0.176785E+00   0.198022E+00   0.210654E+00
   0.212747E+00   0.203495E+00   0.183571E+00   0.155164E+00   0.121667E+00
   0.870589E-01   0.551422E-01   0.288153E-01   0.957666E-02  -0.261935E-02
  -0.912790E-02  -0.120816E-01  -0.137243E-01  -0.158064E-01  -0.192089E-01
  -0.238848E-01  -0.291039E-01  -0.338894E-01  -0.374791E-01  -0.396435E-01
  -0.407499E-01  -0.415554E-01  -0.428116E-01  -0.448351E-01  -0.472140E-01
  -0.487831E-01  -0.479039E-01  -0.429832E-01  -0.330690E-01  -0.183265E-01
  -0.216734E-03   0.187092E-01   0.353711E-01   0.469286E-01   0.515338E-01
   0.488410E-01   0.401052E-01   0.278291E-01   0.150513E-01   0.448348E-02
  -0.224245E-02  -0.498825E-02  -0.505432E-02  -0.467164E-02  -0.619893E-02
  -0.112794E-01  -0.202284E-01  -0.318566E-01  -0.437973E-01  -0.532496E-01
  -0.579116E-01  -0.568110E-01  -0.507619E-01  -0.422851E-01  -0.349882E-01
  -0.325721E-01  -0.377473E-01  -0.513838E-01  -0.721553E-01  -0.968005E-01
  -0.120942E+00  -0.140237E+00  -0.151544E+00  -0.153747E+00  -0.148033E+00
  -0.137497E+00  -0.126223E+00  -0.118061E+00  -0.115479E+00  -0.118789E+00
  -0.125974E+00  -0.133167E+00  -0.135646E+00  -0.129072E+00  -0.110650E+00
  -0.799056E-01  -0.388887E-01   0.822813E-02   0.560270E-01   0.989636E-01
   0.132443E+00   0.153603E+00   0.161656E+00   0.157752E+00   0.144472E+00
   0.125103E+00   0.102905E+00   0.805330E-01   0.597127E-01   0.411829E-01
   0.248559E-01   0.101003E-01  -0.394906E-02  -0.181291E-01  -0.330677E-01
  -0.490836E-01  -0.661451E-01  -0.838633E-01  -0.101508E+00  -0.118053E+00
  -0.132262E+00  -0.142825E+00  -0.148546E+00  -0.148536E+00  -0.142379E+00
  -0.130205E+00  -0.169560E+00  -0.164784E+00  -0.154400E+00  -0.139187E+00
  -0.120039E+00  -0.977192E-01  -0.726606E-01  -0.449030E-01  -0.142057E-01
   0.196687E-01   0.565691E-01   0.955862E-01   0.134831E+00   0.171471E+00
   0.202062E+00   0.223142E+00   0.231947E+00   0.227085E+00   0.208967E+00
   0.179880E+00   0.143639E+00   0.104901E+00   0.682969E-01   0.375870E-01
   0.150517E-01   0.125105E-02  -0.481242E-02  -0.520418E-02  -0.240249E-02
   0.132931E-02   0.437664E-02   0.592397E-02   0.583122E-02   0.433579E-02
   0.172866E-02  -0.185248E-02  -0.642833E-02  -0.119864E-01  -0.181853E-01
  -0.241020E-01  -0.281695E-01  -0.283913E-01  -0.228248E-01  -0.102137E-01
   0.941982E-02   0.344365E-01   0.616481E-01   0.868394E-01   0.105649E+00
   0.114596E+00   0.111970E+00   0.983261E-01   0.764207E-01   0.505724E-01
   0.256079E-01   0.567012E-02  -0.678434E-02  -0.115168E-01  -0.104201E-01
  -0.684308E-02  -0.452582E-02  -0.646236E-02  -0.140244E-01  -0.266041E-01
  -0.418753E-01  -0.565872E-01  -0.676424E-01  -0.731252E-01  -0.729611E-01
  -0.689997E-01  -0.644887E-01  -0.630938E-01  -0.677571E-01  -0.797405E-01
  -0.981467E-01  -0.120071E+00  -0.141344E+00  -0.157666E+00  -0.165784E+00
  -0.164388E+00  -0.154457E+00  -0.138955E+00  -0.121959E+00  -0.107488E+00
  -0.983415E-01  -0.953035E-01  -0.969103E-01  -0.998549E-01  -0.999011E-01
  -0.930513E-01  -0.766465E-01  -0.501083E-01  -0.151382E-01   0.246533E-01
   0.645682E-01   0.998569E-01   0.126700E+00   0.142894E+00   0.148115E+00
   0.143721E+00   0.132221E+00   0.116565E+00   0.994564E-01   0.828492E-01
   0.677118E-01   0.540655E-01   0.412305E-01   0.281758E-01   0.138693E-01
  -0.245095E-02  -0.211186E-01  -0.419896E-01  -0.644746E-01  -0.876174E-01
  -0.110198E+00  -0.130851E+00  -0.148195E+00  -0.160990E+00  -0.168287E+00
  -0.169560E+00  -0.164784E+00  -0.154400E+00  -0.181165E+00  -0.178269E+00
  -0.170625E+00  -0.159075E+00  -0.144327E+00  -0.126697E+00  -0.105966E+00
  -0.814205E-01  -0.520912E-01  -0.171828E-01   0.234278E-01   0.687519E-01
   0.116461E+00   0.162977E+00   0.203916E+00   0.234812E+00   0.251986E+00
   0.253335E+00   0.238857E+00   0.210759E+00   0.173106E+00   0.131089E+00
   0.900747E-01   0.546747E-01   0.280284E-01   0.114602E-01   0.454707E-02
   0.552610E-02   0.118950E-01   0.210210E-01   0.306032E-01   0.389053E-01
   0.447640E-01   0.474597E-01   0.465720E-01   0.419280E-01   0.336938E-01
   0.225745E-01   0.100178E-01  -0.171946E-02  -0.975808E-02  -0.110774E-01
  -0.322434E-02   0.149171E-01   0.425246E-01   0.766225E-01   0.112389E+00
   0.143986E+00   0.165749E+00   0.173471E+00   0.165426E+00   0.142862E+00
   0.109794E+00   0.721120E-01   0.362249E-01   0.757127E-02  -0.106029E-01
  -0.178870E-01  -0.166001E-01  -0.109799E-01  -0.590372E-02  -0.550382E-02
  -0.120684E-01  -0.255255E-01  -0.436368E-01  -0.628188E-01  -0.793269E-01
  -0.904394E-01  -0.952842E-01  -0.950665E-01  -0.926394E-01  -0.915591E-01
  -0.949190E-01  -0.104322E+00  -0.119305E+00  -0.137386E+00  -0.154730E+00
  -0.167223E+00  -0.171646E+00  -0.166593E+00  -0.152874E+00  -0.133284E+00
  -0.111810E+00  -0.925060E-01  -0.783772E-01  -0.705660E-01  -0.680845E-01
  -0.681451E-01  -0.669864E-01  -0.609505E-01  -0.475095E-01  -0.259641E-01
   0.235841E-02   0.344376E-01   0.663049E-01   0.939839E-01   0.114368E+00
   0.125818E+00   0.128353E+00   0.123432E+00   0.113418E+00   0.100911E+00
   0.881125E-01   0.763975E-01   0.661458E-01   0.568452E-01   0.473887E-01
   0.364611E-01   0.229093E-01   0.601715E-02  -0.143513E-01  -0.377350E-01
  -0.631581E-01  -0.892712E-01  -0.114522E+00  -0.137335E+00  -0.156286E+00
  -0.170266E+00  -0.178610E+00  -0.181165E+00  -0.178269E+00  -0.170624E+00
  -0.181977E+00  -0.180907E+00  -0.176319E+00  -0.169087E+00  -0.159690E+00
  -0.147953E+00  -0.132955E+00  -0.113169E+00  -0.868322E-01  -0.525163E-01
  -0.973717E-02   0.405354E-01   0.956384E-01   0.151354E+00   0.202443E+00
   0.243495E+00   0.269917E+00   0.278832E+00   0.269691E+00   0.244425E+00
   0.207115E+00   0.163240E+00   0.118703E+00   0.788282E-01   0.475783E-01
   0.271145E-01   0.177576E-01   0.182856E-01   0.264370E-01   0.394538E-01
   0.545318E-01   0.691057E-01   0.809790E-01   0.883704E-01   0.899703E-01
   0.850762E-01   0.738156E-01   0.573865E-01   0.381940E-01   0.197483E-01
   0.623776E-02   0.178358E-02   0.949964E-02   0.305758E-01   0.636476E-01
   0.104679E+00   0.147476E+00   0.184785E+00   0.209761E+00   0.217470E+00
   0.206047E+00   0.177191E+00   0.135845E+00   0.891070E-01   0.446300E-01
   0.889904E-02  -0.141683E-01  -0.239552E-01  -0.230322E-01  -0.162511E-01
  -0.930982E-02  -0.718954E-02  -0.128885E-01  -0.267836E-01  -0.467633E-01
  -0.690534E-01  -0.894636E-01  -0.104673E+00  -0.113176E+00  -0.115623E+00
  -0.114480E+00  -0.113134E+00  -0.114738E+00  -0.121150E+00  -0.132291E+00
  -0.146118E+00  -0.159196E+00  -0.167707E+00  -0.168580E+00  -0.160404E+00
  -0.143863E+00  -0.121563E+00  -0.973181E-01  -0.751032E-01  -0.579870E-01
  -0.473404E-01  -0.425420E-01  -0.412450E-01  -0.401112E-01  -0.357913E-01
  -0.258694E-01  -0.951555E-02   0.123159E-01   0.371705E-01   0.617537E-01
   0.827659E-01   0.976786E-01   0.105254E+00   0.105697E+00   0.100430E+00
   0.916029E-01   0.814702E-01   0.718335E-01   0.636625E-01   0.569750E-01
   0.509630E-01   0.443018E-01   0.355380E-01   0.234586E-01   0.736407E-02
  -0.127912E-01  -0.363919E-01  -0.622643E-01  -0.888520E-01  -0.114432E+00
  -0.137344E+00  -0.156201E+00  -0.170073E+00  -0.178594E+00  -0.181977E+00
  -0.180907E+00  -0.176319E+00  -0.173307E+00  -0.173437E+00  -0.171452E+00
  -0.168275E+00  -0.164201E+00  -0.158621E+00  -0.149968E+00  -0.135941E+00
  -0.114003E+00  -0.820632E-01  -0.391972E-01   0.137763E-01   0.740396E-01
   0.136943E+00   0.196606E+00   0.246853E+00   0.282294E+00   0.299307E+00
   0.296715E+00   0.275991E+00   0.240961E+00   0.197089E+00   0.150497E+00
   0.106973E+00   0.711423E-01   0.459681E-01   0.326064E-01   0.305806E-01
   0.381508E-01   0.527468E-01   0.713554E-01   0.908143E-01   0.108031E+00
   0.120189E+00   0.125002E+00   0.121055E+00   0.108181E+00   0.877795E-01
   0.629248E-01   0.381331E-01   0.187332E-01   0.988593E-02   0.154299E-01
   0.368198E-01   0.724500E-01   0.117600E+00   0.165101E+00   0.206640E+00
   0.234448E+00   0.242970E+00   0.230132E+00   0.197841E+00   0.151597E+00
   0.992640E-01   0.493091E-01   0.892412E-02  -0.174914E-01  -0.291237E-01
  -0.286320E-01  -0.211908E-01  -0.129681E-01  -0.946110E-02  -0.141338E-01
  -0.277015E-01  -0.482152E-01  -0.718711E-01  -0.942716E-01  -0.111752E+00
  -0.122387E+00  -0.126405E+00  -0.125916E+00  -0.124085E+00  -0.124013E+00
  -0.127686E+00  -0.135313E+00  -0.145236E+00  -0.154434E+00  -0.159446E+00
  -0.157436E+00  -0.147068E+00  -0.128947E+00  -0.105490E+00  -0.802852E-01
  -0.571329E-01  -0.390459E-01  -0.274975E-01  -0.221173E-01  -0.209027E-01
  -0.208652E-01  -0.189105E-01  -0.127003E-01  -0.126029E-02   0.148151E-01
   0.335892E-01   0.523488E-01   0.683315E-01   0.794079E-01   0.845420E-01
   0.839292E-01   0.788090E-01   0.710332E-01   0.625293E-01   0.548073E-01
   0.486272E-01   0.438908E-01   0.397528E-01   0.348966E-01   0.278893E-01
   0.175272E-01   0.310410E-02  -0.154387E-01  -0.374883E-01  -0.618504E-01
  -0.869290E-01  -0.110964E+00  -0.132297E+00  -0.149619E+00  -0.162180E+00
  -0.169893E+00  -0.173307E+00  -0.173437E+00  -0.171452E+00  -0.158741E+00
  -0.158996E+00  -0.158425E+00  -0.158082E+00  -0.158201E+00  -0.157900E+00
  -0.155142E+00  -0.147014E+00  -0.130316E+00  -0.102339E+00  -0.616732E-01
  -0.884242E-02   0.534106E-01   0.120299E+00   0.185623E+00   0.242745E+00
   0.285716E+00   0.310302E+00   0.314699E+00   0.299785E+00   0.268876E+00
   0.227073E+00   0.180351E+00   0.134607E+00   0.948653E-01   0.647386E-01
   0.462132E-01   0.396923E-01   0.442116E-01   0.577210E-01   0.773592E-01
   0.997040E-01   0.121031E+00   0.137640E+00   0.146288E+00   0.144729E+00
   0.132257E+00   0.110136E+00   0.817227E-01   0.521611E-01   0.276072E-01
   0.140670E-01   0.160676E-01   0.354668E-01   0.707208E-01   0.116852E+00
   0.166204E+00   0.209874E+00   0.239534E+00   0.249212E+00   0.236618E+00
   0.203657E+00   0.156008E+00   0.101828E+00   0.499148E-01   0.777153E-02
  -0.199625E-01  -0.323267E-01  -0.319314E-01  -0.239914E-01  -0.147903E-01
  -0.999784E-02  -0.132867E-01  -0.255913E-01  -0.451599E-01  -0.683283E-01
  -0.907471E-01  -0.108686E+00  -0.120038E+00  -0.124759E+00  -0.124649E+00
  -0.122591E+00  -0.121504E+00  -0.123342E+00  -0.128452E+00  -0.135464E+00
  -0.141729E+00  -0.144161E+00  -0.140217E+00  -0.128708E+00  -0.110216E+00
  -0.869910E-01  -0.623813E-01  -0.399543E-01  -0.225830E-01  -0.117439E-01
  -0.721674E-02  -0.725021E-02  -0.912386E-02  -0.993260E-02  -0.736776E-02
  -0.285850E-03   0.110713E-01   0.252354E-01   0.399760E-01   0.529191E-01
   0.621446E-01   0.666074E-01   0.662926E-01   0.620946E-01   0.554817E-01
   0.480573E-01   0.411395E-01   0.354592E-01   0.310344E-01   0.272259E-01
   0.229398E-01   0.169144E-01   0.802258E-02  -0.446789E-02  -0.207194E-01
  -0.402568E-01  -0.620127E-01  -0.844788E-01  -0.105943E+00  -0.124777E+00
  -0.139732E+00  -0.150181E+00  -0.156242E+00  -0.158741E+00  -0.158996E+00
  -0.158425E+00  -0.143155E+00  -0.142251E+00  -0.141402E+00  -0.141899E+00
  -0.144108E+00  -0.147122E+00  -0.148713E+00  -0.145627E+00  -0.134216E+00
  -0.111278E+00  -0.749252E-01  -0.252646E-01   0.352827E-01   0.102136E+00
   0.169170E+00   0.229686E+00   0.277517E+00   0.308050E+00   0.318948E+00
   0.310433E+00   0.285106E+00   0.247381E+00   0.202694E+00   0.156656E+00
   0.114340E+00   0.797632E-01   0.556319E-01   0.432683E-01   0.426662E-01
   0.525937E-01   0.707112E-01   0.937238E-01   0.117624E+00   0.138083E+00
   0.151026E+00   0.153339E+00   0.143587E+00   0.122564E+00   0.934840E-01
   0.616651E-01   0.336769E-01   0.160696E-01   0.139274E-01   0.295813E-01
   0.618176E-01   0.105832E+00   0.154002E+00   0.197363E+00   0.227465E+00
   0.238190E+00   0.227086E+00   0.195893E+00   0.150113E+00   0.977275E-01
   0.473807E-01   0.646749E-02  -0.204017E-01  -0.321991E-01  -0.313768E-01
  -0.229334E-01  -0.129331E-01  -0.688817E-02  -0.842999E-02  -0.185939E-01
  -0.358574E-01  -0.568603E-01  -0.775518E-01  -0.944100E-01  -0.105383E+00
  -0.110305E+00  -0.110707E+00  -0.109126E+00  -0.108153E+00  -0.109530E+00
  -0.113567E+00  -0.119042E+00  -0.123603E+00  -0.124527E+00  -0.119598E+00
  -0.107837E+00  -0.898695E-01  -0.678313E-01  -0.448470E-01  -0.242402E-01
  -0.870328E-02   0.344665E-03   0.304547E-02   0.975497E-03  -0.333853E-02
  -0.711200E-02  -0.800867E-02  -0.467822E-02   0.299818E-02   0.139888E-01
   0.264660E-01   0.383155E-01   0.476568E-01   0.532442E-01   0.546654E-01
   0.523174E-01   0.471940E-01   0.405635E-01   0.336249E-01   0.272247E-01
   0.216877E-01   0.167836E-01   0.118190E-01   0.582727E-02  -0.218917E-02
  -0.130083E-01  -0.269745E-01  -0.438608E-01  -0.628380E-01  -0.825674E-01
  -0.101415E+00  -0.117756E+00  -0.130317E+00  -0.138471E+00  -0.142417E+00
  -0.143155E+00  -0.142251E+00  -0.141402E+00  -0.131406E+00  -0.128182E+00
  -0.125232E+00  -0.124195E+00  -0.125784E+00  -0.129370E+00  -0.132879E+00
  -0.133062E+00  -0.126126E+00  -0.108579E+00  -0.781258E-01  -0.343828E-01
   0.207719E-01   0.833043E-01   0.147586E+00   0.207293E+00   0.256446E+00
   0.290370E+00   0.306377E+00   0.304061E+00   0.285182E+00   0.253213E+00
   0.212699E+00   0.168576E+00   0.125584E+00   0.878359E-01   0.585517E-01
   0.399069E-01   0.329321E-01   0.374265E-01   0.518899E-01   0.735313E-01
   0.984370E-01   0.121974E+00   0.139442E+00   0.146920E+00   0.142126E+00
   0.125114E+00   0.985555E-01   0.674747E-01   0.384012E-01   0.180665E-01
   0.119079E-01   0.227271E-01   0.498488E-01   0.890276E-01   0.133177E+00
   0.173793E+00   0.202759E+00   0.214109E+00   0.205332E+00   0.177877E+00
   0.136765E+00   0.893744E-01   0.437373E-01   0.674225E-02  -0.172946E-01
  -0.273697E-01  -0.256922E-01  -0.168195E-01  -0.629638E-02   0.822539E-03
   0.117667E-02  -0.625928E-02  -0.202174E-01  -0.377878E-01  -0.554437E-01
  -0.701198E-01  -0.800326E-01  -0.850293E-01  -0.864043E-01  -0.862813E-01
  -0.867821E-01  -0.892518E-01  -0.937781E-01  -0.991404E-01  -0.103191E+00
  -0.103539E+00  -0.983176E-01  -0.868182E-01  -0.697841E-01  -0.493044E-01
  -0.283325E-01  -0.997365E-02   0.325967E-02   0.100275E-01   0.104323E-01
   0.592653E-02  -0.109803E-02  -0.791552E-02  -0.121039E-01  -0.120592E-01
  -0.727723E-02   0.163954E-02   0.132190E-01   0.255171E-01   0.365673E-01
   0.447747E-01   0.491802E-01   0.495557E-01   0.463390E-01   0.404410E-01
   0.329845E-01   0.250306E-01   0.173468E-01   0.102566E-01   0.359450E-02
  -0.322689E-02  -0.110475E-01  -0.207193E-01  -0.328403E-01  -0.475237E-01
  -0.642614E-01  -0.819312E-01  -0.989672E-01  -0.113673E+00  -0.124615E+00
  -0.130999E+00  -0.132922E+00  -0.131406E+00  -0.128182E+00  -0.125232E+00
  -0.127042E+00  -0.120797E+00  -0.114234E+00  -0.109420E+00  -0.107610E+00
  -0.108745E+00  -0.111268E+00  -0.112318E+00  -0.108300E+00  -0.956960E-01
  -0.719433E-01  -0.361558E-01   0.104881E-01   0.647889E-01   0.121994E+00
   0.176579E+00   0.223165E+00   0.257363E+00   0.276383E+00   0.279310E+00
   0.267040E+00   0.241952E+00   0.207443E+00   0.167444E+00   0.126008E+00
   0.870072E-01   0.539097E-01   0.295762E-01   0.160332E-01   0.142034E-01
   0.236404E-01   0.423628E-01   0.669033E-01   0.926622E-01   0.114585E+00
   0.128084E+00   0.130023E+00   0.119538E+00   0.984380E-01   0.710442E-01
   0.434142E-01   0.220869E-01   0.126080E-01   0.181845E-01   0.388098E-01
   0.711027E-01   0.108936E+00   0.144729E+00   0.171114E+00   0.182567E+00
   0.176623E+00   0.154362E+00   0.120071E+00   0.801698E-01   0.416823E-01
   0.106478E-01  -0.914373E-02  -0.167940E-01  -0.141984E-01  -0.528091E-02
   0.519153E-02   0.128808E-01   0.148974E-01   0.103255E-01   0.162492E-03
  -0.132503E-01  -0.270958E-01  -0.389701E-01  -0.475341E-01  -0.527575E-01
  -0.557212E-01  -0.580737E-01  -0.613389E-01  -0.663017E-01  -0.726639E-01
  -0.790704E-01  -0.834901E-01  -0.838303E-01  -0.785962E-01  -0.674018E-01
  -0.511845E-01  -0.320656E-01  -0.128957E-01   0.338789E-02   0.144238E-01
   0.189432E-01   0.170203E-01   0.100098E-01   0.207348E-03  -0.967335E-02
  -0.170748E-01  -0.200939E-01  -0.178073E-01  -0.103749E-01   0.107302E-02
   0.147192E-01   0.284396E-01   0.402003E-01   0.483992E-01   0.520988E-01
   0.511210E-01   0.459981E-01   0.377963E-01   0.278475E-01   0.174427E-01
   0.754555E-02  -0.141023E-02  -0.959221E-02  -0.176840E-01  -0.266543E-01
  -0.374289E-01  -0.505465E-01  -0.658916E-01  -0.825914E-01  -0.991229E-01
  -0.113625E+00  -0.124347E+00  -0.130126E+00  -0.130739E+00  -0.127042E+00
  -0.120797E+00  -0.114234E+00  -0.131365E+00  -0.122122E+00  -0.111152E+00
  -0.100963E+00  -0.934754E-01  -0.894412E-01  -0.881360E-01  -0.874428E-01
  -0.843111E-01  -0.754855E-01  -0.583256E-01  -0.315086E-01   0.455441E-02
   0.476875E-01   0.942982E-01   0.140006E+00   0.180392E+00   0.211687E+00
   0.231274E+00   0.237912E+00   0.231717E+00   0.213946E+00   0.186719E+00
   0.152740E+00   0.115101E+00   0.771270E-01   0.422386E-01   0.137389E-01
  -0.550633E-02  -0.134952E-01  -0.954172E-02   0.537433E-02   0.285071E-01
   0.556029E-01   0.815438E-01   0.101293E+00   0.110952E+00   0.108684E+00
   0.952445E-01   0.739495E-01   0.500315E-01   0.295015E-01   0.177635E-01
   0.183161E-01   0.318675E-01   0.560973E-01   0.861426E-01   0.115699E+00
   0.138471E+00   0.149609E+00   0.146792E+00   0.130675E+00   0.104625E+00
   0.738270E-01   0.440009E-01   0.200761E-01   0.514752E-02  -0.426034E-04
   0.299315E-02   0.111263E-01   0.205799E-01   0.279430E-01   0.309593E-01
   0.289055E-01   0.225013E-01   0.134329E-01   0.366993E-02  -0.519797E-02
  -0.124064E-01  -0.181280E-01  -0.232454E-01  -0.288833E-01  -0.358694E-01
  -0.443038E-01  -0.533776E-01  -0.614981E-01  -0.666863E-01  -0.671271E-01
  -0.617154E-01  -0.504406E-01  -0.345033E-01  -0.161311E-01   0.185918E-02
   0.166425E-01   0.259700E-01   0.286231E-01   0.246418E-01   0.152915E-01
   0.279006E-02  -0.101348E-01  -0.207596E-01  -0.268507E-01  -0.270374E-01
  -0.210167E-01  -0.956785E-02   0.561450E-02   0.222314E-01   0.377815E-01
   0.499861E-01   0.571658E-01   0.585045E-01   0.541477E-01   0.451150E-01
   0.330353E-01   0.197588E-01   0.692551E-02  -0.440758E-02  -0.139870E-01
  -0.223683E-01  -0.306962E-01  -0.403063E-01  -0.522531E-01  -0.668928E-01
  -0.836461E-01  -0.101022E+00  -0.116919E+00  -0.129125E+00  -0.135907E+00
  -0.136500E+00  -0.131365E+00  -0.122122E+00  -0.111152E+00  -0.143085E+00
  -0.131709E+00  -0.116519E+00  -0.100387E+00  -0.859339E-01  -0.748482E-01
  -0.674605E-01  -0.626757E-01  -0.582868E-01  -0.515759E-01  -0.400405E-01
  -0.220531E-01   0.270937E-02   0.331581E-01   0.670090E-01   0.101237E+00
   0.132633E+00   0.158315E+00   0.176090E+00   0.184616E+00   0.183392E+00
   0.172654E+00   0.153254E+00   0.126599E+00   0.946551E-01   0.599705E-01
   0.256411E-01  -0.487084E-02  -0.281089E-01  -0.411642E-01  -0.422847E-01
  -0.313944E-01  -0.103520E-01   0.171821E-01   0.463076E-01   0.717986E-01
   0.891821E-01   0.957265E-01   0.910850E-01   0.774086E-01   0.588709E-01
   0.406974E-01   0.279264E-01   0.242043E-01   0.309178E-01   0.468815E-01
   0.686582E-01   0.914246E-01   0.110156E+00   0.120827E+00   0.121317E+00
   0.111821E+00   0.946664E-01   0.736294E-01   0.529419E-01   0.362722E-01
   0.259342E-01   0.225103E-01   0.249458E-01   0.310424E-01   0.381747E-01
   0.440122E-01   0.470472E-01   0.468066E-01   0.437286E-01   0.387871E-01
   0.330138E-01   0.270856E-01   0.211087E-01   0.146567E-01   0.703593E-02
  -0.232464E-02  -0.134965E-01  -0.258201E-01  -0.379018E-01  -0.478539E-01
  -0.537160E-01  -0.539471E-01  -0.478544E-01  -0.358461E-01  -0.194409E-01
  -0.103069E-02   0.165491E-01   0.305440E-01   0.387884E-01   0.400967E-01
   0.344678E-01   0.230772E-01   0.806718E-02  -0.781725E-02  -0.216834E-01
  -0.309634E-01  -0.338339E-01  -0.295196E-01  -0.184340E-01  -0.212988E-02
   0.169430E-01   0.358424E-01   0.516395E-01   0.619380E-01   0.653044E-01
   0.615155E-01   0.515581E-01   0.373699E-01   0.213677E-01   0.586944E-02
  -0.745348E-02  -0.179513E-01  -0.260977E-01  -0.332818E-01  -0.413389E-01
  -0.519411E-01  -0.660142E-01  -0.833474E-01  -0.102515E+00  -0.121143E+00
  -0.136466E+00  -0.146017E+00  -0.148276E+00  -0.143085E+00  -0.131708E+00
  -0.116519E+00  -0.158665E+00  -0.146783E+00  -0.128584E+00  -0.107143E+00
  -0.856924E-01  -0.668648E-01  -0.521339E-01  -0.415876E-01  -0.340684E-01
  -0.276182E-01  -0.200824E-01  -0.970362E-02   0.445045E-02   0.223117E-01
   0.428975E-01   0.645893E-01   0.854930E-01   0.103765E+00   0.117827E+00
   0.126449E+00   0.128736E+00   0.124097E+00   0.112274E+00   0.934483E-01
   0.684412E-01   0.388984E-01   0.737566E-02  -0.227863E-01  -0.478419E-01
  -0.642476E-01  -0.693802E-01  -0.621920E-01  -0.436123E-01  -0.165510E-01
   0.145499E-01   0.445512E-01   0.686611E-01   0.834455E-01   0.875520E-01
   0.819597E-01   0.696855E-01   0.550127E-01   0.424381E-01   0.355995E-01
   0.364540E-01   0.449031E-01   0.589432E-01   0.752780E-01   0.902129E-01
   0.100587E+00   0.104499E+00   0.101661E+00   0.933095E-01   0.817470E-01
   0.696608E-01   0.594277E-01   0.525895E-01   0.496191E-01   0.500048E-01
   0.525816E-01   0.559798E-01   0.590360E-01   0.610479E-01   0.618142E-01
   0.614796E-01   0.602694E-01   0.582290E-01   0.550736E-01   0.502123E-01
   0.429428E-01   0.327561E-01   0.196465E-01   0.432046E-02  -0.117775E-01
  -0.266478E-01  -0.380943E-01  -0.441751E-01  -0.436357E-01  -0.362197E-01
  -0.227859E-01  -0.520578E-02   0.139327E-01   0.317507E-01   0.455494E-01
   0.532411E-01   0.536752E-01   0.468136E-01   0.337421E-01   0.165199E-01
  -0.210931E-02  -0.191123E-01  -0.316208E-01  -0.373897E-01  -0.351907E-01
  -0.250720E-01  -0.841983E-02   0.122129E-01   0.335099E-01   0.519688E-01
   0.645522E-01   0.692747E-01   0.655920E-01   0.544866E-01   0.382140E-01
   0.197529E-01   0.208268E-02  -0.125350E-01  -0.230884E-01  -0.300165E-01
  -0.350193E-01  -0.405190E-01  -0.489123E-01  -0.618131E-01  -0.794927E-01
  -0.100678E+00  -0.122767E+00  -0.142414E+00  -0.156328E+00  -0.162074E+00
  -0.158665E+00  -0.146783E+00  -0.128584E+00  -0.173251E+00  -0.162986E+00
  -0.143811E+00  -0.118780E+00  -0.915523E-01  -0.655813E-01  -0.434346E-01
  -0.264057E-01  -0.144746E-01  -0.657935E-02  -0.108352E-02   0.371450E-02
   0.916828E-02   0.160539E-01   0.245387E-01   0.342993E-01   0.447010E-01
   0.549520E-01   0.641811E-01   0.714376E-01   0.756638E-01   0.757112E-01
   0.704652E-01   0.590964E-01   0.413987E-01   0.181172E-01  -0.885856E-02
  -0.365454E-01  -0.612172E-01  -0.790239E-01  -0.867612E-01  -0.826088E-01
  -0.666430E-01  -0.409650E-01  -0.938223E-02   0.233114E-01   0.522983E-01
   0.737180E-01   0.854291E-01   0.873698E-01   0.814357E-01   0.709182E-01
   0.596572E-01   0.511290E-01   0.476962E-01   0.501915E-01   0.579111E-01
   0.689785E-01   0.809496E-01   0.914753E-01   0.988439E-01   0.102279E+00
   0.101946E+00   0.987227E-01   0.938231E-01   0.884252E-01   0.834014E-01
   0.792172E-01   0.759922E-01   0.736609E-01   0.721458E-01   0.714596E-01
   0.716917E-01   0.728846E-01   0.748584E-01   0.770635E-01   0.785415E-01
   0.780398E-01   0.742718E-01   0.662646E-01   0.536973E-01   0.371283E-01
   0.180336E-01  -0.137209E-02  -0.185028E-01  -0.308770E-01  -0.365945E-01
  -0.347098E-01  -0.254238E-01  -0.100630E-01   0.913693E-02   0.293884E-01
   0.477754E-01   0.616709E-01   0.690902E-01   0.689452E-01   0.611841E-01
   0.468128E-01   0.277959E-01   0.683908E-02  -0.129430E-01  -0.284556E-01
  -0.371065E-01  -0.372739E-01  -0.286693E-01  -0.125013E-01   0.862810E-02
   0.311175E-01   0.510022E-01   0.647181E-01   0.698292E-01   0.655448E-01
   0.528859E-01   0.344391E-01   0.137354E-01  -0.560496E-02  -0.207563E-01
  -0.303717E-01  -0.348877E-01  -0.363597E-01  -0.378645E-01  -0.426200E-01
  -0.530524E-01  -0.700585E-01  -0.926593E-01  -0.118140E+00  -0.142640E+00
  -0.162037E+00  -0.172898E+00  -0.173251E+00  -0.162986E+00  -0.143811E+00
  -0.181966E+00  -0.175516E+00  -0.157805E+00  -0.131619E+00  -0.100795E+00
  -0.693864E-01  -0.408814E-01  -0.176715E-01  -0.835634E-03   0.975907E-02
   0.151317E-01   0.167675E-01   0.162306E-01   0.148949E-01   0.138175E-01
   0.137228E-01   0.150329E-01   0.178822E-01   0.220832E-01   0.270570E-01
   0.317837E-01   0.348405E-01   0.345836E-01   0.294798E-01   0.185357E-01
   0.171779E-02  -0.197688E-01  -0.434575E-01  -0.659135E-01  -0.833149E-01
  -0.922131E-01  -0.902945E-01  -0.769543E-01  -0.535236E-01  -0.230765E-01
   0.101522E-01   0.416094E-01   0.673261E-01   0.846696E-01   0.927733E-01
   0.925594E-01   0.863744E-01   0.773499E-01   0.686644E-01   0.628860E-01
   0.615409E-01   0.649761E-01   0.725022E-01   0.827319E-01   0.939942E-01
   0.104705E+00   0.113618E+00   0.119921E+00   0.123220E+00   0.123449E+00
   0.120790E+00   0.115630E+00   0.108567E+00   0.100434E+00   0.922799E-01
   0.852804E-01   0.805466E-01   0.788659E-01   0.804395E-01   0.847021E-01
   0.903019E-01   0.952818E-01   0.974494E-01   0.948598E-01   0.863010E-01
   0.716563E-01   0.520429E-01   0.296818E-01   0.751932E-02  -0.113159E-01
  -0.240982E-01  -0.290027E-01  -0.254156E-01  -0.140064E-01   0.342996E-02
   0.243029E-01   0.456453E-01   0.645353E-01   0.784604E-01   0.855893E-01
   0.849487E-01   0.765161E-01   0.612399E-01   0.409806E-01   0.183588E-01
  -0.351298E-02  -0.214224E-01  -0.325459E-01  -0.349685E-01  -0.281281E-01
  -0.130666E-01   0.761070E-02   0.301134E-01   0.501425E-01   0.637438E-01
   0.681529E-01   0.624224E-01   0.476613E-01   0.267995E-01   0.390722E-02
  -0.167783E-01  -0.318867E-01  -0.397458E-01  -0.407908E-01  -0.374383E-01
  -0.334446E-01  -0.329096E-01  -0.391777E-01  -0.539176E-01  -0.766188E-01
  -0.104629E+00  -0.133718E+00  -0.159021E+00  -0.176115E+00  -0.181966E+00
  -0.175516E+00  -0.157805E+00  -0.181218E+00  -0.180372E+00  -0.166434E+00
  -0.141697E+00  -0.109914E+00  -0.754629E-01  -0.425004E-01  -0.143038E-01
   0.709935E-02   0.209874E-01   0.277506E-01   0.285566E-01   0.249917E-01
   0.187640E-01   0.115042E-01   0.464993E-02  -0.630228E-03  -0.351841E-02
  -0.365354E-02  -0.124400E-02   0.286526E-02   0.723508E-02   0.100297E-01
   0.937216E-02   0.380135E-02  -0.727224E-02  -0.232414E-01  -0.422197E-01
  -0.612618E-01  -0.768696E-01  -0.856855E-01  -0.852171E-01  -0.744155E-01
  -0.539614E-01  -0.261803E-01   0.539816E-02   0.367357E-01   0.640693E-01
   0.846055E-01   0.969718E-01   0.101344E+00   0.992492E-01   0.931195E-01
   0.857275E-01   0.796367E-01   0.767810E-01   0.782347E-01   0.841760E-01
   0.940029E-01   0.106536E+00   0.120245E+00   0.133459E+00   0.144551E+00
   0.152100E+00   0.155054E+00   0.152886E+00   0.145740E+00   0.134505E+00
   0.120782E+00   0.106691E+00   0.945404E-01   0.863711E-01   0.834961E-01
   0.861307E-01   0.932316E-01   0.102612E+00   0.111339E+00   0.116335E+00
   0.115065E+00   0.106136E+00   0.896668E-01   0.673346E-01   0.420780E-01
   0.175306E-01  -0.268542E-02  -0.156421E-01  -0.196178E-01  -0.143426E-01
  -0.951653E-03   0.183061E-01   0.405095E-01   0.625450E-01   0.815291E-01
   0.951188E-01   0.101700E+00   0.100481E+00   0.915261E-01   0.757600E-01
   0.549355E-01   0.315383E-01   0.858264E-02  -0.107320E-01  -0.234955E-01
  -0.276308E-01  -0.223942E-01  -0.869397E-02   0.108947E-01   0.324841E-01
   0.515714E-01   0.639547E-01   0.666660E-01   0.586887E-01   0.412603E-01
   0.176519E-01  -0.755452E-02  -0.295368E-01  -0.443969E-01  -0.501265E-01
  -0.471237E-01  -0.381175E-01  -0.275065E-01  -0.202705E-01  -0.207249E-01
  -0.314271E-01  -0.525062E-01  -0.815766E-01  -0.114245E+00  -0.145075E+00
  -0.168759E+00  -0.181218E+00  -0.180372E+00  -0.166434E+00  -0.169684E+00
  -0.175390E+00  -0.166865E+00  -0.145755E+00  -0.115505E+00  -0.805494E-01
  -0.454315E-01  -0.140425E-01   0.108724E-01   0.279042E-01   0.368957E-01
   0.386777E-01   0.347321E-01   0.268730E-01   0.169939E-01   0.688575E-02
  -0.190100E-02  -0.818314E-02  -0.112749E-01  -0.111078E-01  -0.829820E-02
  -0.410852E-02  -0.265527E-03   0.136700E-02  -0.787353E-03  -0.758717E-02
  -0.188492E-01  -0.332322E-01  -0.483856E-01  -0.613549E-01  -0.691650E-01
  -0.694514E-01  -0.609885E-01  -0.439877E-01  -0.200901E-01   0.794297E-02
   0.367677E-01   0.630961E-01   0.842904E-01   0.987896E-01   0.106293E+00
   0.107689E+00   0.104773E+00   0.998425E-01   0.952626E-01   0.930802E-01
   0.947430E-01   0.100938E+00   0.111539E+00   0.125653E+00   0.141731E+00
   0.157759E+00   0.171509E+00   0.180849E+00   0.184097E+00   0.180363E+00
   0.169812E+00   0.153773E+00   0.134629E+00   0.115465E+00   0.995157E-01
   0.895071E-01   0.870358E-01   0.921389E-01   0.103179E+00   0.117101E+00
   0.130032E+00   0.138093E+00   0.138253E+00   0.129017E+00   0.110790E+00
   0.858179E-01   0.577369E-01   0.308301E-01   0.917416E-02  -0.412909E-02
  -0.747205E-02  -0.921532E-03   0.139412E-01   0.344404E-01   0.573549E-01
   0.794587E-01   0.979466E-01   0.110695E+00   0.116367E+00   0.114418E+00
   0.105062E+00   0.892401E-01   0.686010E-01   0.454515E-01   0.226134E-01
   0.313855E-02  -0.101297E-01  -0.150961E-01  -0.109404E-01   0.151777E-02
   0.197570E-01   0.398774E-01   0.572966E-01   0.676983E-01   0.680223E-01
   0.572494E-01   0.367582E-01   0.101276E-01  -0.176077E-01  -0.410965E-01
  -0.559377E-01  -0.597650E-01  -0.528672E-01  -0.381789E-01  -0.206268E-01
  -0.598379E-02   0.493017E-03  -0.469004E-02  -0.224304E-01  -0.508038E-01
  -0.854846E-01  -0.120693E+00  -0.150428E+00  -0.169684E+00  -0.175390E+00
  -0.166865E+00  -0.148724E+00  -0.160809E+00  -0.158259E+00  -0.142024E+00
  -0.115104E+00  -0.817817E-01  -0.467244E-01  -0.141587E-01   0.127244E-01
   0.320595E-01   0.433050E-01   0.470252E-01   0.445597E-01   0.376783E-01
   0.282866E-01   0.182042E-01   0.900527E-02   0.189628E-02  -0.238850E-02
  -0.367206E-02  -0.237586E-02   0.519053E-03   0.361995E-02   0.538275E-02
   0.445115E-02   0.606729E-05  -0.796155E-02  -0.185358E-01  -0.299674E-01
  -0.399707E-01  -0.461690E-01  -0.465905E-01  -0.400987E-01  -0.266546E-01
  -0.734931E-02   0.157984E-01   0.402283E-01   0.633186E-01   0.828521E-01
   0.973758E-01   0.106392E+00   0.110365E+00   0.110563E+00   0.108789E+00
   0.107057E+00   0.107259E+00   0.110878E+00   0.118755E+00   0.130937E+00
   0.146613E+00   0.164165E+00   0.181339E+00   0.195556E+00   0.204323E+00
   0.205716E+00   0.198832E+00   0.184112E+00   0.163441E+00   0.139947E+00
   0.117503E+00   0.100004E+00   0.905538E-01   0.907501E-01   0.100236E+00
   0.116660E+00   0.136079E+00   0.153738E+00   0.165063E+00   0.166644E+00
   0.156983E+00   0.136827E+00   0.109011E+00   0.778539E-01   0.482607E-01
   0.247374E-01   0.105517E-01   0.720907E-02   0.143348E-01   0.299385E-01
   0.509534E-01   0.738874E-01   0.954246E-01   0.112860E+00   0.124315E+00
   0.128773E+00   0.125986E+00   0.116367E+00   0.100918E+00   0.811939E-01
   0.592918E-01   0.377618E-01   0.193887E-01   0.680949E-02   0.200426E-02
   0.577214E-02   0.173418E-01   0.342703E-01   0.527270E-01   0.681659E-01
   0.762731E-01   0.739824E-01   0.603029E-01   0.367233E-01   0.704746E-02
  -0.233450E-01  -0.486703E-01  -0.640763E-01  -0.668193E-01  -0.569836E-01
  -0.375508E-01  -0.137846E-01   0.793153E-02   0.215312E-01   0.226342E-01
   0.952593E-02  -0.164743E-01  -0.513252E-01  -0.891591E-01  -0.123532E+00
  -0.148724E+00  -0.160809E+00  -0.158259E+00  -0.122105E+00  -0.139220E+00
  -0.141955E+00  -0.130632E+00  -0.107779E+00  -0.774104E-01  -0.441279E-01
  -0.122478E-01   0.148607E-01   0.351362E-01   0.478728E-01   0.535187E-01
   0.533284E-01   0.489796E-01   0.422372E-01   0.347086E-01   0.276934E-01
   0.221069E-01   0.184464E-01   0.167841E-01   0.167836E-01   0.177551E-01
   0.187658E-01   0.188112E-01   0.170317E-01   0.129356E-01   0.657543E-02
  -0.137789E-02  -0.969483E-02  -0.167846E-01  -0.209940E-01  -0.209441E-01
  -0.158255E-01  -0.558331E-02   0.905193E-02   0.266934E-01   0.455550E-01
   0.637769E-01   0.797501E-01   0.923773E-01   0.101228E+00   0.106573E+00
   0.109304E+00   0.110767E+00   0.112530E+00   0.116127E+00   0.122788E+00
   0.133197E+00   0.147300E+00   0.164198E+00   0.182165E+00   0.198831E+00
   0.211519E+00   0.217721E+00   0.215640E+00   0.204679E+00   0.185765E+00
   0.161401E+00   0.135362E+00   0.112084E+00   0.958131E-01   0.897020E-01
   0.950585E-01   0.110931E+00   0.134161E+00   0.159931E+00   0.182695E+00
   0.197316E+00   0.200140E+00   0.189768E+00   0.167347E+00   0.136312E+00
   0.101649E+00   0.688566E-01   0.428557E-01   0.270866E-01   0.229855E-01
   0.299183E-01   0.455372E-01   0.664254E-01   0.888424E-01   0.109387E+00
   0.125447E+00   0.135388E+00   0.138515E+00   0.134900E+00   0.125195E+00
   0.110491E+00   0.922705E-01   0.724060E-01   0.531228E-01   0.368513E-01
   0.259149E-01   0.220777E-01   0.260479E-01   0.370837E-01   0.528589E-01
   0.696989E-01   0.832034E-01   0.891601E-01   0.845532E-01   0.684095E-01
   0.422444E-01   0.994487E-02  -0.229335E-01  -0.503276E-01  -0.670286E-01
  -0.699204E-01  -0.587836E-01  -0.364545E-01  -0.827900E-02   0.190207E-01
   0.388075E-01   0.459756E-01   0.380477E-01   0.156761E-01  -0.175492E-01
  -0.559167E-01  -0.928208E-01  -0.122106E+00  -0.139220E+00  -0.141955E+00
  -0.951141E-01  -0.114933E+00  -0.121112E+00  -0.113527E+00  -0.943185E-01
  -0.672240E-01  -0.366759E-01  -0.690485E-02   0.187707E-01   0.383457E-01
   0.511944E-01   0.578540E-01   0.596333E-01   0.581717E-01   0.550536E-01
   0.515445E-01   0.484683E-01   0.462035E-01   0.447572E-01   0.438722E-01
   0.431356E-01   0.420736E-01   0.402348E-01   0.372685E-01   0.330001E-01
   0.274986E-01   0.211186E-01   0.144974E-01   0.849327E-02   0.406484E-02
   0.210847E-02   0.328717E-02   0.789016E-02   0.157583E-01   0.262954E-01
   0.385651E-01   0.514527E-01   0.638577E-01   0.748791E-01   0.839593E-01
   0.909678E-01   0.962155E-01   0.100403E+00   0.104513E+00   0.109654E+00
   0.116871E+00   0.126933E+00   0.140125E+00   0.156070E+00   0.173641E+00
   0.190991E+00   0.205744E+00   0.215356E+00   0.217606E+00   0.211129E+00
   0.195886E+00   0.173428E+00   0.146867E+00   0.120482E+00   0.990091E-01
   0.867293E-01   0.865342E-01   0.991944E-01   0.123016E+00   0.154005E+00
   0.186533E+00   0.214405E+00   0.232080E+00   0.235801E+00   0.224364E+00
   0.199354E+00   0.164792E+00   0.126290E+00   0.898994E-01   0.609324E-01
   0.430139E-01   0.375533E-01   0.437193E-01   0.588692E-01   0.792807E-01
   0.100981E+00   0.120469E+00   0.135193E+00   0.143720E+00   0.145648E+00
   0.141363E+00   0.131762E+00   0.118054E+00   0.101669E+00   0.842578E-01
   0.677011E-01   0.540271E-01   0.451848E-01   0.426671E-01   0.470633E-01
   0.576761E-01   0.723589E-01   0.876915E-01   0.995278E-01   0.103844E+00
   0.977035E-01   0.801031E-01   0.524522E-01   0.185215E-01  -0.161886E-01
  -0.455508E-01  -0.641495E-01  -0.685412E-01  -0.581239E-01  -0.353888E-01
  -0.547215E-02   0.249030E-01   0.488570E-01   0.608241E-01   0.577256E-01
   0.395818E-01   0.943828E-02  -0.273510E-01  -0.642964E-01  -0.951144E-01
  -0.114934E+00  -0.121112E+00  -0.732782E-01  -0.929075E-01  -0.999083E-01
  -0.939635E-01  -0.770056E-01  -0.525752E-01  -0.249262E-01   0.189444E-02
   0.247854E-01   0.420112E-01   0.532589E-01   0.593795E-01   0.619265E-01
   0.626343E-01   0.629684E-01   0.638368E-01   0.654971E-01   0.676401E-01
   0.695925E-01   0.705667E-01   0.698891E-01   0.671635E-01   0.623491E-01
   0.557563E-01   0.479835E-01   0.398152E-01   0.321077E-01   0.256765E-01
   0.211980E-01   0.191305E-01   0.196629E-01   0.226961E-01   0.278620E-01
   0.345801E-01   0.421468E-01   0.498442E-01   0.570506E-01   0.633344E-01
   0.685173E-01   0.726983E-01   0.762396E-01   0.797188E-01   0.838563E-01
   0.894219E-01   0.971233E-01   0.107477E+00   0.120670E+00   0.136420E+00
   0.153872E+00   0.171568E+00   0.187521E+00   0.199441E+00   0.205094E+00
   0.202764E+00   0.191736E+00   0.172680E+00   0.147819E+00   0.120799E+00
   0.962116E-01   0.788331E-01   0.726922E-01   0.801703E-01   0.101337E+00
   0.133706E+00   0.172504E+00   0.211444E+00   0.243869E+00   0.264021E+00
   0.268183E+00   0.255416E+00   0.227738E+00   0.189702E+00   0.147455E+00
   0.107520E+00   0.755542E-01   0.553641E-01   0.483724E-01   0.536172E-01
   0.682298E-01   0.882313E-01   0.109430E+00   0.128201E+00   0.141997E+00
   0.149522E+00   0.150609E+00   0.145916E+00   0.136578E+00   0.123930E+00
   0.109375E+00   0.943659E-01   0.804454E-01   0.692343E-01   0.622938E-01
   0.608386E-01   0.653555E-01   0.752442E-01   0.886267E-01   0.102450E+00
   0.112937E+00   0.116328E+00   0.109784E+00   0.921948E-01   0.646995E-01
   0.307108E-01  -0.460562E-02  -0.353275E-01  -0.560380E-01  -0.630627E-01
  -0.553777E-01  -0.349515E-01  -0.641702E-02   0.238683E-01   0.491654E-01
   0.637908E-01   0.643159E-01   0.502555E-01   0.241012E-01  -0.928962E-02
  -0.437844E-01  -0.732784E-01  -0.929076E-01  -0.999083E-01  -0.610210E-01
  -0.775318E-01  -0.824905E-01  -0.756700E-01  -0.590142E-01  -0.360109E-01
  -0.107921E-01   0.128043E-01   0.319916E-01   0.454571E-01   0.533904E-01
   0.571607E-01   0.587651E-01   0.602068E-01   0.629639E-01   0.676627E-01
   0.740076E-01   0.809506E-01   0.870292E-01   0.907724E-01   0.910713E-01
   0.874361E-01   0.800958E-01   0.699387E-01   0.583252E-01   0.468240E-01
   0.369331E-01   0.298344E-01   0.262249E-01   0.262406E-01   0.294785E-01
   0.351025E-01   0.420105E-01   0.490312E-01   0.551196E-01   0.595201E-01
   0.618748E-01   0.622630E-01   0.611727E-01   0.594131E-01   0.579875E-01
   0.579502E-01   0.602658E-01   0.656840E-01   0.746361E-01   0.871521E-01
   0.102798E+00   0.120637E+00   0.139235E+00   0.156727E+00   0.170970E+00
   0.179804E+00   0.181406E+00   0.174689E+00   0.159689E+00   0.137825E+00
   0.111947E+00   0.860954E-01   0.649672E-01   0.531337E-01   0.541509E-01
   0.697377E-01   0.992168E-01   0.139377E+00   0.184840E+00   0.228892E+00
   0.264663E+00   0.286386E+00   0.290513E+00   0.276400E+00   0.246444E+00
   0.205598E+00   0.160398E+00   0.117699E+00   0.834113E-01   0.614897E-01
   0.533957E-01   0.580990E-01   0.725774E-01   0.926511E-01   0.113928E+00
   0.132638E+00   0.146178E+00   0.153310E+00   0.154028E+00   0.149207E+00
   0.140190E+00   0.128446E+00   0.115372E+00   0.102258E+00   0.903414E-01
   0.808642E-01   0.750238E-01   0.737891E-01   0.775964E-01   0.860217E-01
   0.975633E-01   0.109660E+00   0.119018E+00   0.122226E+00   0.116547E+00
   0.100690E+00   0.753480E-01   0.433228E-01   0.914366E-02  -0.217727E-01
  -0.442551E-01  -0.545451E-01  -0.512102E-01  -0.355667E-01  -0.114862E-01
   0.153899E-01   0.388544E-01   0.534810E-01   0.557960E-01   0.450049E-01
   0.231090E-01  -0.559926E-02  -0.355287E-01  -0.610212E-01  -0.775319E-01
  -0.824905E-01  -0.605913E-01  -0.715599E-01  -0.719632E-01  -0.619215E-01
  -0.436053E-01  -0.206047E-01   0.298208E-02   0.235033E-01   0.385237E-01
   0.472384E-01   0.504622E-01   0.502321E-01   0.491521E-01   0.496609E-01
   0.534049E-01   0.608591E-01   0.712649E-01   0.828721E-01   0.934043E-01
   0.100619E+00   0.102833E+00   0.992890E-01   0.903077E-01   0.772051E-01
   0.620109E-01   0.470652E-01   0.345792E-01   0.262485E-01   0.229846E-01
   0.248016E-01   0.308678E-01   0.396969E-01   0.494384E-01   0.582118E-01
   0.644264E-01   0.670375E-01   0.657008E-01   0.608075E-01   0.534020E-01
   0.450016E-01   0.373537E-01   0.321704E-01   0.308800E-01   0.344257E-01
   0.431324E-01   0.566459E-01   0.739444E-01   0.934152E-01   0.112992E+00
   0.130351E+00   0.143163E+00   0.149400E+00   0.147665E+00   0.137519E+00
   0.119735E+00   0.964170E-01   0.709080E-01   0.474603E-01   0.306593E-01
   0.246745E-01   0.324525E-01   0.550133E-01   0.910157E-01   0.136724E+00
   0.186434E+00   0.233327E+00   0.270612E+00   0.292735E+00   0.296421E+00
   0.281311E+00   0.250050E+00   0.207797E+00   0.161250E+00   0.117397E+00
   0.822514E-01   0.598487E-01   0.516885E-01   0.567248E-01   0.718563E-01
   0.927676E-01   0.114901E+00   0.134329E+00   0.148350E+00   0.155714E+00
   0.156498E+00   0.151736E+00   0.142950E+00   0.131739E+00   0.119521E+00
   0.107464E+00   0.965489E-01   0.876833E-01   0.817483E-01   0.795185E-01
   0.814454E-01   0.873692E-01   0.962733E-01   0.106209E+00   0.114481E+00
   0.118105E+00   0.114469E+00   0.102038E+00   0.809126E-01   0.530514E-01
   0.220640E-01  -0.743516E-02  -0.307833E-01  -0.443200E-01  -0.462717E-01
  -0.372389E-01  -0.201416E-01   0.384970E-03   0.190142E-01   0.309321E-01
   0.329326E-01   0.241381E-01   0.617479E-02  -0.172359E-01  -0.411606E-01
  -0.605915E-01  -0.715600E-01  -0.719632E-01  -0.715317E-01  -0.754625E-01
  -0.696511E-01  -0.547516E-01  -0.333199E-01  -0.916823E-02   0.135607E-01
   0.313628E-01   0.421479E-01   0.456404E-01   0.433251E-01   0.379745E-01
   0.328915E-01   0.310646E-01   0.344417E-01   0.434871E-01   0.571104E-01
   0.729599E-01   0.879942E-01   0.991842E-01   0.104183E+00   0.101819E+00
   0.923222E-01   0.772491E-01   0.591482E-01   0.410482E-01   0.258806E-01
   0.159513E-01   0.125539E-01   0.157847E-01   0.245754E-01   0.369268E-01
   0.502875E-01   0.620105E-01   0.698063E-01   0.721214E-01   0.683842E-01
   0.590838E-01   0.456766E-01   0.303400E-01   0.156183E-01   0.401981E-02
  -0.237171E-02  -0.221239E-02   0.490147E-02   0.183703E-01   0.366662E-01
   0.575275E-01   0.782453E-01   0.960055E-01   0.108254E+00   0.113049E+00
   0.109371E+00   0.973539E-01   0.783969E-01   0.551311E-01   0.311987E-01
   0.108463E-01  -0.165128E-02  -0.266963E-02   0.100815E-01   0.369993E-01
   0.762817E-01   0.123978E+00   0.174434E+00   0.221104E+00   0.257600E+00
   0.278796E+00   0.281771E+00   0.266383E+00   0.235342E+00   0.193748E+00
   0.148176E+00   0.105481E+00   0.715913E-01   0.505101E-01   0.437528E-01
   0.502986E-01   0.670426E-01   0.896114E-01   0.113335E+00   0.134148E+00
   0.149227E+00   0.157261E+00   0.158358E+00   0.153660E+00   0.144843E+00
   0.133639E+00   0.121515E+00   0.109558E+00   0.985455E-01   0.890995E-01
   0.818316E-01   0.773696E-01   0.762345E-01   0.785981E-01   0.840146E-01
   0.912463E-01   0.982940E-01   0.102680E+00   0.101958E+00   0.943261E-01
   0.791947E-01   0.575141E-01   0.317502E-01   0.546352E-02  -0.174331E-01
  -0.335703E-01  -0.409450E-01  -0.394490E-01  -0.309504E-01  -0.188831E-01
  -0.743308E-02  -0.515327E-03  -0.798948E-03  -0.902905E-02  -0.238216E-01
  -0.419866E-01  -0.593005E-01  -0.715318E-01  -0.754625E-01  -0.696510E-01
  -0.908167E-01  -0.873604E-01  -0.748316E-01  -0.545028E-01  -0.293829E-01
  -0.355354E-02   0.187665E-01   0.341962E-01   0.409652E-01   0.392966E-01
   0.313131E-01   0.204979E-01   0.108488E-01   0.593475E-02   0.807713E-02
   0.178408E-01   0.339387E-01   0.535539E-01   0.729871E-01   0.884722E-01
   0.969758E-01   0.968118E-01   0.879558E-01   0.720126E-01   0.518666E-01
   0.311025E-01   0.133209E-01   0.148175E-02  -0.260764E-02   0.142027E-02
   0.124678E-01   0.281985E-01   0.454661E-01   0.608683E-01   0.713309E-01
   0.746275E-01   0.697525E-01   0.570880E-01   0.383410E-01   0.162608E-01
  -0.581247E-02  -0.244952E-01  -0.369083E-01  -0.411374E-01  -0.365297E-01
  -0.237848E-01  -0.483047E-02   0.174862E-01   0.398369E-01   0.589086E-01
   0.718836E-01   0.768426E-01   0.730451E-01   0.610595E-01   0.427346E-01
   0.210132E-01  -0.398693E-03  -0.174846E-01  -0.264564E-01  -0.243235E-01
  -0.942214E-02   0.181850E-01   0.565236E-01   0.101809E+00   0.148861E+00
   0.191810E+00   0.224997E+00   0.243922E+00   0.246059E+00   0.231380E+00
   0.202431E+00   0.163950E+00   0.122061E+00   0.831963E-01   0.529699E-01
   0.352248E-01   0.314501E-01   0.406824E-01   0.598895E-01   0.847291E-01
   0.110495E+00   0.133026E+00   0.149389E+00   0.158199E+00   0.159561E+00
   0.154705E+00   0.145449E+00   0.133669E+00   0.120910E+00   0.108225E+00
   0.962289E-01   0.853016E-01   0.758136E-01   0.682651E-01   0.632629E-01
   0.613325E-01   0.626338E-01   0.666922E-01   0.722718E-01   0.774723E-01
   0.800685E-01   0.780228E-01   0.700376E-01   0.559829E-01   0.370565E-01
   0.156001E-01  -0.540686E-02  -0.230597E-01  -0.352596E-01  -0.412623E-01
  -0.418805E-01  -0.392682E-01  -0.363301E-01  -0.359040E-01  -0.399358E-01
  -0.488739E-01  -0.614575E-01  -0.749678E-01  -0.858899E-01  -0.908167E-01
  -0.873604E-01  -0.748315E-01  -0.113618E+00  -0.103547E+00  -0.849960E-01
  -0.598306E-01  -0.314736E-01  -0.423253E-02   0.176331E-01   0.308772E-01
   0.340245E-01   0.277321E-01   0.146621E-01  -0.110616E-02  -0.149840E-01
  -0.228899E-01  -0.221399E-01  -0.120143E-01   0.611576E-02   0.291137E-01
   0.527680E-01   0.726843E-01   0.851841E-01   0.880248E-01   0.808077E-01
   0.650109E-01   0.436630E-01   0.207404E-01   0.414504E-03  -0.137081E-01
  -0.192197E-01  -0.153174E-01  -0.292325E-02   0.154924E-01   0.363462E-01
   0.555619E-01   0.692715E-01   0.744832E-01   0.696048E-01   0.547340E-01
   0.316624E-01   0.358902E-02  -0.254110E-01  -0.510718E-01  -0.696537E-01
  -0.785655E-01  -0.767791E-01  -0.649673E-01  -0.453464E-01  -0.212627E-01
   0.339232E-02   0.248276E-01   0.399447E-01   0.467858E-01   0.447796E-01
   0.347695E-01   0.188460E-01   0.262830E-04  -0.181638E-01  -0.321527E-01
  -0.387872E-01  -0.357571E-01  -0.219465E-01   0.233002E-02   0.352464E-01
   0.735799E-01   0.113043E+00   0.148825E+00   0.176284E+00   0.191706E+00
   0.192978E+00   0.180052E+00   0.155073E+00   0.122109E+00   0.865105E-01
   0.539973E-01   0.296520E-01   0.170231E-01   0.175301E-01   0.302956E-01
   0.524361E-01   0.797354E-01   0.107539E+00   0.131660E+00   0.149092E+00
   0.158390E+00   0.159661E+00   0.154219E+00   0.144034E+00   0.131149E+00
   0.117226E+00   0.103325E+00   0.899370E-01   0.772211E-01   0.653072E-01
   0.545452E-01   0.455881E-01   0.392704E-01   0.363210E-01   0.370148E-01
   0.408958E-01   0.466895E-01   0.524659E-01   0.560324E-01   0.554572E-01
   0.495740E-01   0.383139E-01   0.227520E-01   0.484165E-02  -0.131000E-01
  -0.290122E-01  -0.416351E-01  -0.508134E-01  -0.574628E-01  -0.631990E-01
  -0.697331E-01  -0.782109E-01  -0.886985E-01  -0.999800E-01  -0.109749E+00
  -0.115162E+00  -0.113618E+00  -0.103547E+00  -0.849958E-01  -0.134498E+00
  -0.119461E+00  -0.965694E-01  -0.681558E-01  -0.379212E-01  -0.102685E-01
   0.106062E-01   0.216464E-01   0.216610E-01   0.116576E-01  -0.530950E-02
  -0.247515E-01  -0.416819E-01  -0.516670E-01  -0.517555E-01  -0.410833E-01
  -0.210320E-01   0.508122E-02   0.327016E-01   0.569622E-01   0.736417E-01
   0.799626E-01   0.750857E-01   0.602215E-01   0.383605E-01   0.136905E-01
  -0.918121E-02  -0.260578E-01  -0.338931E-01  -0.313224E-01  -0.189018E-01
   0.979946E-03   0.245016E-01   0.470593E-01   0.640609E-01   0.717350E-01
   0.678155E-01   0.519771E-01   0.259363E-01  -0.681044E-02  -0.415735E-01
  -0.732790E-01  -0.973500E-01  -0.110494E+00  -0.111243E+00  -0.100155E+00
  -0.796316E-01  -0.534156E-01  -0.258729E-01  -0.121035E-02   0.172159E-01
   0.273816E-01   0.287982E-01   0.224398E-01   0.104445E-01  -0.432009E-02
  -0.187330E-01  -0.298584E-01  -0.352986E-01  -0.334466E-01  -0.236437E-01
  -0.625413E-02   0.173375E-01   0.448175E-01   0.731439E-01   0.988732E-01
   0.118609E+00   0.129531E+00   0.129922E+00   0.119591E+00   0.100061E+00
   0.744696E-01   0.471233E-01   0.227911E-01   0.584567E-02  -0.562459E-03
   0.488626E-02   0.214320E-01   0.464127E-01   0.758297E-01   0.105170E+00
   0.130294E+00   0.148177E+00   0.157346E+00   0.157931E+00   0.151351E+00
   0.139757E+00   0.125395E+00   0.110089E+00   0.949473E-01   0.803735E-01
   0.663097E-01   0.526166E-01   0.394262E-01   0.273366E-01   0.173708E-01
   0.107092E-01   0.828334E-02   0.103710E-01   0.163374E-01   0.246244E-01
   0.330131E-01   0.390978E-01   0.408391E-01   0.370376E-01   0.275863E-01
   0.134307E-01  -0.375127E-02  -0.220465E-01  -0.398272E-01  -0.561312E-01
  -0.707852E-01  -0.842353E-01  -0.971449E-01  -0.109898E+00  -0.122180E+00
  -0.132798E+00  -0.139815E+00  -0.141004E+00  -0.134498E+00  -0.119461E+00
  -0.965692E-01  -0.148730E+00  -0.130864E+00  -0.105902E+00  -0.764460E-01
  -0.462719E-01  -0.196849E-01  -0.662697E-03   0.801731E-02   0.545191E-02
  -0.709096E-02  -0.263401E-01  -0.476321E-01  -0.658374E-01  -0.763998E-01
  -0.762630E-01  -0.644858E-01  -0.424241E-01  -0.134491E-01   0.177226E-01
   0.459436E-01   0.666055E-01   0.764788E-01   0.742740E-01   0.608363E-01
   0.389567E-01   0.128495E-01  -0.126061E-01  -0.327251E-01  -0.438378E-01
  -0.439388E-01  -0.330584E-01  -0.132923E-01   0.115248E-01   0.364596E-01
   0.563360E-01   0.666658E-01   0.644890E-01   0.489642E-01   0.215862E-01
  -0.140256E-01  -0.527432E-01  -0.888381E-01  -0.117009E+00  -0.133324E+00
  -0.135883E+00  -0.125082E+00  -0.103421E+00  -0.749251E-01  -0.443097E-01
  -0.160869E-01   0.620714E-02   0.205082E-01   0.263770E-01   0.248216E-01
   0.178795E-01   0.808900E-02  -0.201679E-02  -0.102918E-01  -0.151911E-01
  -0.158293E-01  -0.119359E-01  -0.377540E-02   0.791922E-02   0.219839E-01
   0.368572E-01   0.506599E-01   0.613694E-01   0.671094E-01   0.665269E-01
   0.591786E-01   0.458175E-01   0.284688E-01   0.102256E-01  -0.523873E-02
  -0.143619E-01  -0.144407E-01  -0.425640E-02   0.155872E-01   0.427137E-01
   0.734165E-01   0.103397E+00   0.128624E+00   0.146099E+00   0.154358E+00
   0.153581E+00   0.145321E+00   0.131942E+00   0.115946E+00   0.993683E-01
   0.834227E-01   0.684539E-01   0.541890E-01   0.401712E-01   0.262123E-01
   0.127025E-01   0.665899E-03  -0.846188E-02  -0.132645E-01  -0.128446E-01
  -0.722803E-02   0.246502E-02   0.141487E-01   0.251738E-01   0.328950E-01
   0.352423E-01   0.311386E-01   0.206513E-01   0.484905E-02  -0.145732E-01
  -0.357747E-01  -0.571971E-01  -0.778111E-01  -0.971166E-01  -0.114918E+00
  -0.130976E+00  -0.144679E+00  -0.154882E+00  -0.160001E+00  -0.158361E+00
  -0.148730E+00  -0.130864E+00  -0.105902E+00  -0.153413E+00  -0.134919E+00
  -0.110269E+00  -0.821138E-01  -0.540683E-01  -0.301234E-01  -0.138656E-01
  -0.769006E-02  -0.122018E-01  -0.259634E-01  -0.456719E-01  -0.667433E-01
  -0.841877E-01  -0.935902E-01  -0.919892E-01  -0.784680E-01  -0.543445E-01
  -0.229290E-01   0.110903E-01   0.425052E-01   0.665195E-01   0.795872E-01
   0.800131E-01   0.682239E-01   0.466770E-01   0.194304E-01  -0.855045E-02
  -0.322384E-01  -0.474115E-01  -0.514014E-01  -0.435986E-01  -0.256184E-01
  -0.108024E-02   0.249836E-01   0.470075E-01   0.599142E-01   0.600928E-01
   0.461394E-01   0.192009E-01  -0.171669E-01  -0.576151E-01  -0.959797E-01
  -0.126426E+00  -0.144519E+00  -0.147998E+00  -0.137092E+00  -0.114326E+00
  -0.838794E-01  -0.506634E-01  -0.193342E-01   0.652753E-02   0.249079E-01
   0.354473E-01   0.391577E-01   0.378936E-01   0.337477E-01   0.285404E-01
   0.235179E-01   0.192983E-01   0.160190E-01   0.135848E-01   0.118952E-01
   0.109580E-01   0.108536E-01   0.115830E-01   0.128855E-01   0.141318E-01
   0.143741E-01   0.125788E-01   0.799209E-02   0.529036E-03  -0.895277E-02
  -0.186163E-01  -0.259036E-01  -0.280601E-01  -0.228077E-01  -0.899110E-02
   0.129887E-01   0.410898E-01   0.719433E-01   0.101502E+00   0.125870E+00
   0.142096E+00   0.148734E+00   0.146030E+00   0.135691E+00   0.120335E+00
   0.102765E+00   0.852938E-01   0.693005E-01   0.551181E-01   0.422666E-01
   0.299241E-01   0.174678E-01   0.489872E-02  -0.699124E-02  -0.167667E-01
  -0.227645E-01  -0.236453E-01  -0.189054E-01  -0.918484E-02   0.373063E-02
   0.172216E-01   0.283764E-01   0.346093E-01   0.341868E-01   0.265229E-01
   0.121814E-01  -0.738777E-02  -0.302771E-01  -0.545687E-01  -0.786637E-01
  -0.101410E+00  -0.122017E+00  -0.139830E+00  -0.154079E+00  -0.163733E+00
  -0.167553E+00  -0.164353E+00  -0.153412E+00  -0.134919E+00  -0.110269E+00
  -0.148103E+00  -0.130889E+00  -0.108623E+00  -0.837858E-01  -0.596177E-01
  -0.395971E-01  -0.267645E-01  -0.230451E-01  -0.287433E-01  -0.423440E-01
  -0.606921E-01  -0.795286E-01  -0.942787E-01  -0.100929E+00  -0.968150E-01
  -0.811500E-01  -0.552100E-01  -0.221308E-01   0.136241E-01   0.470233E-01
   0.733142E-01   0.888124E-01   0.915078E-01   0.813981E-01   0.605008E-01
   0.325440E-01   0.237721E-02  -0.248161E-01  -0.443900E-01  -0.530558E-01
  -0.495098E-01  -0.347435E-01  -0.119528E-01   0.139684E-01   0.372906E-01
   0.525229E-01   0.554985E-01   0.442494E-01   0.194752E-01  -0.155139E-01
  -0.553862E-01  -0.938013E-01  -0.124632E+00  -0.143133E+00  -0.146792E+00
  -0.135699E+00  -0.112338E+00  -0.809106E-01  -0.463392E-01  -0.132280E-01
   0.149799E-01   0.364644E-01   0.510357E-01   0.597440E-01   0.642477E-01
   0.661491E-01   0.664956E-01   0.655756E-01   0.630319E-01   0.582185E-01
   0.506455E-01   0.403443E-01   0.280188E-01   0.149300E-01   0.255839E-02
  -0.783340E-02  -0.155758E-01  -0.207657E-01  -0.241646E-01  -0.268435E-01
  -0.296888E-01  -0.329360E-01  -0.359027E-01  -0.370322E-01  -0.342655E-01
  -0.256516E-01  -0.100220E-01   0.124763E-01   0.401628E-01   0.700123E-01
   0.982190E-01   0.121000E+00   0.135424E+00   0.140041E+00   0.135142E+00
   0.122593E+00   0.105283E+00   0.863655E-01   0.684985E-01   0.533013E-01
   0.411620E-01   0.314266E-01   0.228842E-01   0.143788E-01   0.534473E-02
  -0.390350E-02  -0.122145E-01  -0.179578E-01  -0.195774E-01  -0.161653E-01
  -0.787331E-02   0.396514E-02   0.170417E-01   0.285500E-01   0.357939E-01
   0.367584E-01   0.304918E-01   0.172112E-01  -0.186870E-02  -0.249043E-01
  -0.498598E-01  -0.748757E-01  -0.984742E-01  -0.119570E+00  -0.137331E+00
  -0.150988E+00  -0.159699E+00  -0.162564E+00  -0.158810E+00  -0.148103E+00
  -0.130889E+00  -0.108623E+00  -0.134831E+00  -0.120294E+00  -0.101880E+00
  -0.817241E-01  -0.625250E-01  -0.471095E-01  -0.378708E-01  -0.362184E-01
  -0.421768E-01  -0.542482E-01  -0.695891E-01  -0.844805E-01  -0.950004E-01
  -0.977611E-01  -0.905631E-01  -0.728393E-01  -0.458073E-01  -0.123118E-01
   0.236079E-01   0.573440E-01   0.844366E-01   0.101269E+00   0.105644E+00
   0.971573E-01   0.773100E-01   0.493408E-01   0.177727E-01  -0.122723E-01
  -0.359060E-01  -0.493297E-01  -0.505615E-01  -0.398874E-01  -0.199154E-01
   0.481672E-02   0.286459E-01   0.458679E-01   0.518929E-01   0.442281E-01
   0.230607E-01  -0.870429E-02  -0.459838E-01  -0.825258E-01  -0.112168E+00
  -0.130063E+00  -0.133580E+00  -0.122700E+00  -0.998141E-01  -0.690021E-01
  -0.350083E-01  -0.217351E-02   0.263989E-01   0.492512E-01   0.664884E-01
   0.792794E-01   0.891305E-01   0.971735E-01   0.103690E+00   0.108010E+00
   0.108788E+00   0.104562E+00   0.943798E-01   0.782930E-01   0.575381E-01
   0.343494E-01   0.114537E-01  -0.859380E-02  -0.240215E-01  -0.342082E-01
  -0.396903E-01  -0.418103E-01  -0.421246E-01  -0.417656E-01  -0.409740E-01
  -0.389599E-01  -0.341513E-01  -0.247617E-01  -0.950341E-02   0.117798E-01
   0.377695E-01   0.657466E-01   0.920848E-01   0.113040E+00   0.125623E+00
   0.128305E+00   0.121372E+00   0.106811E+00   0.877821E-01   0.678212E-01
   0.499966E-01   0.362576E-01   0.271394E-01   0.218842E-01   0.189120E-01
   0.164799E-01   0.133160E-01   0.903796E-02   0.423845E-02   0.227269E-03
  -0.147289E-02   0.290315E-03   0.582241E-02   0.143586E-01   0.241570E-01
   0.328750E-01   0.381121E-01   0.379607E-01   0.314112E-01   0.185150E-01
   0.282824E-03  -0.216205E-01  -0.452734E-01  -0.688601E-01  -0.909009E-01
  -0.110311E+00  -0.126311E+00  -0.138275E+00  -0.145606E+00  -0.147715E+00
  -0.144151E+00  -0.134831E+00  -0.120294E+00  -0.101880E+00  -0.117488E+00
  -0.106476E+00  -0.926794E-01  -0.777712E-01  -0.638210E-01  -0.529445E-01
  -0.468633E-01  -0.464843E-01  -0.516080E-01  -0.608535E-01  -0.718284E-01
  -0.815231E-01  -0.868462E-01  -0.851972E-01  -0.749613E-01  -0.558387E-01
  -0.289548E-01   0.325835E-02   0.373800E-01   0.694673E-01   0.956032E-01
   0.112459E+00   0.117801E+00   0.110882E+00   0.926431E-01   0.656962E-01
   0.340311E-01   0.247143E-02  -0.240778E-01  -0.414801E-01  -0.471656E-01
  -0.407065E-01  -0.240217E-01  -0.111955E-02   0.226129E-01   0.414609E-01
   0.505661E-01   0.469844E-01   0.303673E-01   0.309450E-02  -0.301940E-01
  -0.635699E-01  -0.910703E-01  -0.107936E+00  -0.111538E+00  -0.101782E+00
  -0.808977E-01  -0.527165E-01  -0.216258E-01   0.849083E-02   0.350521E-01
   0.571179E-01   0.752101E-01   0.907101E-01   0.105049E+00   0.118959E+00
   0.132025E+00   0.142679E+00   0.148628E+00   0.147586E+00   0.138067E+00
   0.119982E+00   0.948607E-01   0.655995E-01   0.358271E-01   0.905609E-02
  -0.121160E-01  -0.265255E-01  -0.345326E-01  -0.376665E-01  -0.379513E-01
  -0.371307E-01  -0.360429E-01  -0.343459E-01  -0.306814E-01  -0.232257E-01
  -0.104532E-01   0.813515E-02   0.315556E-01   0.573197E-01   0.818748E-01
   0.101396E+00   0.112714E+00   0.114111E+00   0.105765E+00   0.897194E-01
   0.693711E-01   0.486485E-01   0.310856E-01   0.190561E-01   0.133590E-01
   0.132442E-01   0.168392E-01   0.218259E-01   0.261543E-01   0.285864E-01
   0.289277E-01   0.279050E-01   0.267614E-01   0.267141E-01   0.284575E-01
   0.318620E-01   0.359519E-01   0.391532E-01   0.397211E-01   0.362083E-01
   0.278338E-01   0.146544E-01  -0.249015E-02  -0.222177E-01  -0.429348E-01
  -0.631481E-01  -0.816688E-01  -0.976698E-01  -0.110613E+00  -0.120116E+00
  -0.125831E+00  -0.127419E+00  -0.124631E+00  -0.117488E+00  -0.106476E+00
  -0.926792E-01  -0.100775E+00  -0.936838E-01  -0.846438E-01  -0.748147E-01
  -0.656295E-01  -0.585233E-01  -0.546038E-01  -0.543524E-01  -0.574376E-01
  -0.626970E-01  -0.682996E-01  -0.720570E-01  -0.718158E-01  -0.658518E-01
  -0.531914E-01  -0.338101E-01  -0.868873E-02   0.202693E-01   0.504370E-01
   0.787527E-01   0.102074E+00   0.117574E+00   0.123148E+00   0.117789E+00
   0.101871E+00   0.772747E-01   0.472708E-01   0.161478E-01  -0.114225E-01
  -0.311874E-01  -0.401454E-01  -0.372236E-01  -0.236239E-01  -0.271375E-02
   0.205627E-01   0.406650E-01   0.526266E-01   0.531530E-01   0.413802E-01
   0.190985E-01  -0.962939E-02  -0.393730E-01  -0.645455E-01  -0.806206E-01
  -0.850533E-01  -0.776797E-01  -0.605141E-01  -0.370231E-01  -0.110986E-01
   0.139729E-01   0.362545E-01   0.554208E-01   0.724868E-01   0.891169E-01
   0.106748E+00   0.125813E+00   0.145324E+00   0.162942E+00   0.175534E+00
   0.180041E+00   0.174398E+00   0.158227E+00   0.133081E+00   0.102165E+00
   0.696059E-01   0.394780E-01   0.148800E-01  -0.268738E-02  -0.134622E-01
  -0.190596E-01  -0.217361E-01  -0.235187E-01  -0.254765E-01  -0.273631E-01
  -0.277401E-01  -0.245397E-01  -0.158869E-01  -0.918517E-03   0.196663E-01
   0.435095E-01   0.670016E-01   0.860939E-01   0.972903E-01   0.985436E-01
   0.898032E-01   0.730619E-01   0.518902E-01   0.305892E-01   0.131941E-01
   0.259161E-02  -0.262467E-04   0.474609E-02   0.148777E-01   0.275620E-01
   0.399840E-01   0.499771E-01   0.564069E-01   0.592122E-01   0.591393E-01
   0.572907E-01   0.546503E-01   0.517329E-01   0.484535E-01   0.442270E-01
   0.382403E-01   0.297851E-01   0.185370E-01   0.469300E-02  -0.110612E-01
  -0.277243E-01  -0.442203E-01  -0.596181E-01  -0.732616E-01  -0.847806E-01
  -0.940027E-01  -0.100822E+00  -0.105095E+00  -0.106614E+00  -0.105184E+00
  -0.100775E+00  -0.936838E-01  -0.846438E-01  -0.889739E-01  -0.859247E-01
  -0.813495E-01  -0.759034E-01  -0.704499E-01  -0.658514E-01  -0.627308E-01
  -0.612751E-01  -0.611378E-01  -0.614709E-01  -0.610769E-01  -0.586395E-01
  -0.529762E-01  -0.432554E-01  -0.291427E-01  -0.108641E-01   0.108003E-01
   0.345695E-01   0.587435E-01   0.813105E-01   0.100093E+00   0.112954E+00
   0.118080E+00   0.114313E+00   0.101490E+00   0.806993E-01   0.543517E-01
   0.259872E-01  -0.203921E-03  -0.201002E-01  -0.304755E-01  -0.297469E-01
  -0.184457E-01   0.742547E-03   0.234287E-01   0.443963E-01   0.587228E-01
   0.628828E-01   0.555593E-01   0.379510E-01   0.134855E-01  -0.129972E-01
  -0.363834E-01  -0.524539E-01  -0.587781E-01  -0.551071E-01  -0.431798E-01
  -0.260206E-01  -0.694851E-02   0.114030E-01   0.277673E-01   0.424349E-01
   0.569092E-01   0.731513E-01   0.926591E-01   0.115681E+00   0.140820E+00
   0.165164E+00   0.184926E+00   0.196403E+00   0.196985E+00   0.185903E+00
   0.164506E+00   0.135963E+00   0.104490E+00   0.743195E-01   0.487107E-01
   0.292810E-01   0.158479E-01   0.680163E-02  -0.120795E-03  -0.691387E-02
  -0.145277E-01  -0.224820E-01  -0.289924E-01  -0.315691E-01  -0.279046E-01
  -0.167716E-01   0.135116E-02   0.241303E-01   0.477724E-01   0.678671E-01
   0.804521E-01   0.830112E-01   0.751287E-01   0.586277E-01   0.371557E-01
   0.153345E-01  -0.229606E-02  -0.122690E-01  -0.128725E-01  -0.437791E-02
   0.112046E-01   0.307371E-01   0.507406E-01   0.681434E-01   0.808127E-01
   0.877715E-01   0.891042E-01   0.856354E-01   0.785183E-01   0.688658E-01
   0.575231E-01   0.450124E-01   0.316213E-01   0.175608E-01   0.311079E-02
  -0.113116E-01  -0.251816E-01  -0.379731E-01  -0.492876E-01  -0.589471E-01
  -0.670076E-01  -0.736866E-01  -0.792316E-01  -0.837839E-01  -0.872948E-01
  -0.895308E-01  -0.901724E-01  -0.889739E-01  -0.859246E-01  -0.813494E-01
  -0.848572E-01  -0.858644E-01  -0.852597E-01  -0.832492E-01  -0.802479E-01
  -0.767091E-01  -0.729473E-01  -0.690152E-01  -0.646747E-01  -0.594672E-01
  -0.528540E-01  -0.443776E-01  -0.337872E-01  -0.210959E-01  -0.656141E-02
   0.938130E-02   0.261924E-01   0.432609E-01   0.598810E-01   0.751851E-01
   0.880844E-01   0.972783E-01   0.101388E+00   0.992278E-01   0.901695E-01
   0.745115E-01   0.537194E-01   0.304260E-01   0.812225E-02  -0.944445E-02
  -0.190539E-01  -0.187961E-01  -0.864127E-02   0.938145E-02   0.314885E-01
   0.528943E-01   0.688522E-01   0.757324E-01   0.718631E-01   0.579090E-01
   0.366817E-01   0.124259E-01  -0.102280E-01  -0.273659E-01  -0.366480E-01
  -0.376973E-01  -0.319291E-01  -0.218912E-01  -0.103310E-01   0.723893E-03
   0.105867E-01   0.200485E-01   0.309928E-01   0.456136E-01   0.654841E-01
   0.907753E-01   0.119879E+00   0.149568E+00   0.175673E+00   0.194074E+00
   0.201744E+00   0.197518E+00   0.182386E+00   0.159204E+00   0.131921E+00
   0.104551E+00   0.801893E-01   0.603489E-01   0.448194E-01   0.320553E-01
   0.199655E-01   0.684297E-02  -0.786274E-02  -0.231810E-01  -0.367843E-01
  -0.456427E-01  -0.469753E-01  -0.392135E-01  -0.226811E-01   0.226147E-03
   0.254353E-01   0.480762E-01   0.636187E-01   0.689664E-01   0.632185E-01
   0.479032E-01   0.266288E-01   0.425099E-02  -0.142225E-01  -0.247143E-01
  -0.248913E-01  -0.145377E-01   0.455986E-02   0.291397E-01   0.552360E-01
   0.789882E-01   0.973025E-01   0.108246E+00   0.111140E+00   0.106399E+00
   0.952158E-01   0.792064E-01   0.601034E-01   0.395494E-01   0.189883E-01
  -0.375703E-03  -0.175969E-01  -0.320149E-01  -0.432967E-01  -0.514757E-01
  -0.569547E-01  -0.604432E-01  -0.628230E-01  -0.649612E-01  -0.675160E-01
  -0.707910E-01  -0.746839E-01  -0.787472E-01  -0.823452E-01  -0.848572E-01
  -0.858644E-01  -0.852597E-01  -0.890171E-01  -0.940755E-01  -0.969190E-01
  -0.973934E-01  -0.956183E-01  -0.918273E-01  -0.862175E-01  -0.788680E-01
  -0.697528E-01  -0.588373E-01  -0.462113E-01  -0.321956E-01  -0.173671E-01
  -0.248195E-02   0.116854E-01   0.245293E-01   0.357520E-01   0.453914E-01
   0.537130E-01   0.609927E-01   0.672671E-01   0.721517E-01   0.748204E-01
   0.741879E-01   0.692747E-01   0.596550E-01   0.458466E-01   0.294915E-01
   0.132244E-01   0.212275E-03  -0.655427E-02  -0.504130E-02   0.519005E-02
   0.226865E-01   0.442651E-01   0.656306E-01   0.823158E-01   0.907094E-01
   0.889048E-01   0.771370E-01   0.576870E-01   0.342765E-01   0.111195E-01
  -0.810580E-02  -0.210801E-01  -0.272380E-01  -0.276379E-01  -0.243685E-01
  -0.196871E-01  -0.151666E-01  -0.111206E-01  -0.648851E-02   0.782893E-03
   0.129774E-01   0.317082E-01   0.571619E-01   0.877360E-01   0.120198E+00
   0.150341E+00   0.173947E+00   0.187803E+00   0.190450E+00   0.182472E+00
   0.166226E+00   0.145122E+00   0.122644E+00   0.101438E+00   0.827042E-01
   0.661047E-01   0.501700E-01   0.330855E-01   0.135932E-01  -0.828325E-02
  -0.309327E-01  -0.513852E-01  -0.660288E-01  -0.716186E-01  -0.662862E-01
  -0.502537E-01  -0.260277E-01   0.200187E-02   0.284746E-01   0.482563E-01
   0.576158E-01   0.550836E-01   0.417821E-01   0.211540E-01  -0.182973E-02
  -0.217757E-01  -0.340178E-01  -0.355455E-01  -0.255216E-01  -0.531206E-02
   0.219289E-01   0.519772E-01   0.803733E-01   0.103186E+00   0.117571E+00
   0.122053E+00   0.116543E+00   0.102146E+00   0.808480E-01   0.551550E-01
   0.277471E-01   0.117579E-02  -0.223863E-01  -0.413431E-01  -0.548144E-01
  -0.627011E-01  -0.656600E-01  -0.649712E-01  -0.623042E-01  -0.594131E-01
  -0.578152E-01  -0.585216E-01  -0.618811E-01  -0.675730E-01  -0.747483E-01
  -0.822747E-01  -0.890171E-01  -0.940755E-01  -0.969190E-01  -0.997698E-01
  -0.108825E+00  -0.114632E+00  -0.116788E+00  -0.115281E+00  -0.110311E+00
  -0.102136E+00  -0.909897E-01  -0.771184E-01  -0.608897E-01  -0.429254E-01
  -0.241775E-01  -0.588693E-02   0.105894E-01   0.240504E-01   0.337390E-01
   0.395477E-01   0.420585E-01   0.423817E-01   0.418243E-01   0.414837E-01
   0.418950E-01   0.428567E-01   0.435112E-01   0.426761E-01   0.393360E-01
   0.331444E-01   0.247614E-01   0.158943E-01   0.898681E-02   0.661492E-02
   0.107420E-01   0.220474E-01   0.395375E-01   0.605797E-01   0.813854E-01
   0.978368E-01   0.106449E+00   0.105205E+00   0.940407E-01   0.748365E-01
   0.509152E-01   0.261964E-01   0.423740E-02  -0.125642E-01  -0.233883E-01
  -0.289256E-01  -0.308694E-01  -0.311390E-01  -0.310891E-01  -0.309593E-01
  -0.297399E-01  -0.254988E-01  -0.160673E-01   0.131068E-03   0.233748E-01
   0.522906E-01   0.839772E-01   0.114585E+00   0.140187E+00   0.157699E+00
   0.165562E+00   0.164008E+00   0.154820E+00   0.140687E+00   0.124337E+00
   0.107733E+00   0.915853E-01   0.753144E-01   0.574913E-01   0.366020E-01
   0.118927E-01  -0.159831E-01  -0.447433E-01  -0.707813E-01  -0.899429E-01
  -0.985764E-01  -0.945680E-01  -0.780679E-01  -0.516904E-01  -0.201062E-01
   0.108877E-01   0.356012E-01   0.496867E-01   0.510770E-01   0.404066E-01
   0.208277E-01  -0.271631E-02  -0.245757E-01  -0.395761E-01  -0.440357E-01
  -0.364153E-01  -0.174974E-01   0.989415E-02   0.415261E-01   0.725768E-01
   0.984670E-01   0.115555E+00   0.121598E+00   0.115952E+00   0.995204E-01
   0.745012E-01   0.440044E-01   0.115881E-01  -0.192228E-01  -0.453906E-01
  -0.647425E-01  -0.762285E-01  -0.800195E-01  -0.774216E-01  -0.706096E-01
  -0.622163E-01  -0.548490E-01  -0.506249E-01  -0.508203E-01  -0.557054E-01
  -0.645921E-01  -0.760732E-01  -0.883811E-01  -0.997699E-01  -0.108825E+00
  -0.114632E+00  -0.113656E+00  -0.126470E+00  -0.134740E+00  -0.137942E+00
  -0.136091E+00  -0.129522E+00  -0.118689E+00  -0.104061E+00  -0.861521E-01
  -0.656430E-01  -0.435217E-01  -0.211594E-01  -0.245099E-03   0.174387E-01
   0.303599E-01   0.376031E-01   0.391422E-01   0.359130E-01   0.296386E-01
   0.224333E-01   0.162855E-01   0.125678E-01   0.117236E-01   0.132350E-01
   0.158901E-01   0.182774E-01   0.193539E-01   0.189046E-01   0.177330E-01
   0.175019E-01   0.202485E-01   0.277065E-01   0.406360E-01   0.583724E-01
   0.787543E-01   0.984791E-01   0.113815E+00   0.121484E+00   0.119474E+00
   0.107554E+00   0.873464E-01   0.619227E-01   0.350522E-01   0.103038E-01
  -0.974100E-02  -0.239493E-01  -0.326559E-01  -0.372590E-01  -0.395373E-01
  -0.409138E-01  -0.419019E-01  -0.419085E-01  -0.394504E-01  -0.327091E-01
  -0.202426E-01  -0.161967E-02   0.222314E-01   0.490779E-01   0.758348E-01
   0.992787E-01   0.116808E+00   0.127020E+00   0.129923E+00   0.126737E+00
   0.119342E+00   0.109559E+00   0.985136E-01   0.862747E-01   0.719144E-01
   0.539731E-01   0.311918E-01   0.328136E-02  -0.285283E-01  -0.613619E-01
  -0.910777E-01  -0.113090E+00  -0.123437E+00  -0.119820E+00  -0.102319E+00
  -0.735971E-01  -0.384962E-01  -0.311037E-02   0.264494E-01   0.453159E-01
   0.508569E-01   0.431763E-01   0.250242E-01   0.115797E-02  -0.226851E-01
  -0.409622E-01  -0.493969E-01  -0.457365E-01  -0.300759E-01  -0.472373E-02
   0.263161E-01   0.581123E-01   0.856651E-01   0.104702E+00   0.112296E+00
   0.107237E+00   0.901264E-01   0.632113E-01   0.300008E-01  -0.528261E-02
  -0.383365E-01  -0.654145E-01  -0.838743E-01  -0.925523E-01  -0.918991E-01
  -0.838438E-01  -0.714035E-01  -0.581044E-01  -0.473246E-01  -0.416892E-01
  -0.426393E-01  -0.502600E-01  -0.633896E-01  -0.799672E-01  -0.975186E-01
  -0.113656E+00  -0.126470E+00  -0.134740E+00  -0.126394E+00  -0.142364E+00
  -0.152444E+00  -0.156128E+00  -0.153613E+00  -0.145500E+00  -0.132528E+00
  -0.115421E+00  -0.948929E-01  -0.717772E-01  -0.471975E-01  -0.226753E-01
  -0.870781E-04   0.185605E-01   0.315037E-01   0.376412E-01   0.368713E-01
   0.302220E-01   0.197089E-01   0.793206E-02  -0.249418E-02  -0.952262E-02
  -0.121019E-01  -0.103247E-01  -0.524946E-02   0.155096E-02   0.857421E-02
   0.149229E-01   0.206147E-01   0.265611E-01   0.342109E-01   0.449622E-01
   0.595241E-01   0.774370E-01   0.969174E-01   0.115103E+00   0.128651E+00
   0.134541E+00   0.130853E+00   0.117303E+00   0.953819E-01   0.680490E-01
   0.390581E-01   0.121101E-01  -0.993983E-02  -0.256068E-01  -0.349016E-01
  -0.390460E-01  -0.398877E-01  -0.392077E-01  -0.381364E-01  -0.368506E-01
  -0.346286E-01  -0.302252E-01  -0.224278E-01  -0.106001E-01   0.496767E-02
   0.230172E-01   0.415993E-01   0.585741E-01   0.721653E-01   0.813839E-01
   0.861786E-01   0.872654E-01   0.856963E-01   0.823190E-01   0.773218E-01
   0.700380E-01   0.591021E-01   0.429411E-01   0.204644E-01  -0.825711E-02
  -0.415487E-01  -0.760995E-01  -0.107404E+00  -0.130606E+00  -0.141559E+00
  -0.137835E+00  -0.119427E+00  -0.889422E-01  -0.512195E-01  -0.124419E-01
   0.210666E-01   0.440855E-01   0.535103E-01   0.489156E-01   0.325601E-01
   0.885536E-02  -0.165697E-01  -0.379947E-01  -0.506914E-01  -0.517586E-01
  -0.405721E-01  -0.187994E-01   0.998417E-02   0.409789E-01   0.690035E-01
   0.893528E-01   0.985377E-01   0.948071E-01   0.783869E-01   0.514137E-01
   0.175758E-01  -0.184836E-01  -0.519158E-01  -0.784525E-01  -0.951018E-01
  -0.100630E+00  -0.957386E-01  -0.828917E-01  -0.658222E-01  -0.488061E-01
  -0.358511E-01  -0.299645E-01  -0.326510E-01  -0.437368E-01  -0.615411E-01
  -0.833323E-01  -0.105944E+00  -0.126394E+00  -0.142364E+00  -0.152444E+00
  -0.134050E+00  -0.152058E+00  -0.162988E+00  -0.166511E+00  -0.163144E+00
  -0.153858E+00  -0.139721E+00  -0.121677E+00  -0.100513E+00  -0.770045E-01
  -0.521299E-01  -0.272492E-01  -0.413337E-02   0.152100E-01   0.288929E-01
   0.355928E-01   0.349505E-01   0.277834E-01   0.160229E-01   0.236615E-02
  -0.102819E-01  -0.194291E-01  -0.235080E-01  -0.221342E-01  -0.160402E-01
  -0.670798E-02   0.418003E-02   0.152997E-01   0.260751E-01   0.367745E-01
   0.482808E-01   0.616082E-01   0.773241E-01   0.950683E-01   0.113343E+00
   0.129664E+00   0.141057E+00   0.144775E+00   0.139042E+00   0.123597E+00
   0.998977E-01   0.708888E-01   0.404086E-01   0.123757E-01  -0.100238E-01
  -0.249400E-01  -0.321056E-01  -0.326814E-01  -0.287705E-01  -0.227586E-01
  -0.166754E-01  -0.117513E-01  -0.827221E-02  -0.573633E-02  -0.322689E-02
   0.145781E-03   0.488633E-02   0.109514E-01   0.178157E-01   0.247175E-01
   0.309704E-01   0.362080E-01   0.404584E-01   0.440086E-01   0.471065E-01
   0.496127E-01   0.507505E-01   0.490775E-01   0.427434E-01   0.299976E-01
   0.982570E-02  -0.174704E-01  -0.499388E-01  -0.840310E-01  -0.115084E+00
  -0.138159E+00  -0.149060E+00  -0.145291E+00  -0.126719E+00  -0.957670E-01
  -0.570675E-01  -0.166407E-01   0.192306E-01   0.451887E-01   0.577980E-01
   0.561475E-01   0.419469E-01   0.191154E-01  -0.703122E-02  -0.308178E-01
  -0.472623E-01  -0.529490E-01  -0.465796E-01  -0.291267E-01  -0.359368E-02
   0.255567E-01   0.531917E-01   0.743831E-01   0.852286E-01   0.834955E-01
   0.689909E-01   0.435978E-01   0.109688E-01  -0.240847E-01  -0.564134E-01
  -0.814248E-01  -0.958962E-01  -0.985479E-01  -0.902615E-01  -0.738897E-01
  -0.536858E-01  -0.344656E-01  -0.206731E-01  -0.155459E-01  -0.205554E-01
  -0.352319E-01  -0.573934E-01  -0.837032E-01  -0.110405E+00  -0.134050E+00
  -0.152058E+00  -0.162988E+00  -0.134098E+00  -0.152477E+00  -0.162908E+00
  -0.165408E+00  -0.160942E+00  -0.150935E+00  -0.136797E+00  -0.119622E+00
  -0.100115E+00  -0.787541E-01  -0.560686E-01  -0.329287E-01  -0.106902E-01
   0.887575E-02   0.238783E-01   0.327491E-01   0.346969E-01   0.300242E-01
   0.201896E-01   0.757556E-02  -0.499250E-02  -0.148487E-01  -0.200448E-01
  -0.197071E-01  -0.140965E-01  -0.436281E-02   0.791988E-02   0.212845E-01
   0.347979E-01   0.482474E-01   0.620284E-01   0.767752E-01   0.928621E-01
   0.109949E+00   0.126742E+00   0.141066E+00   0.150276E+00   0.151888E+00
   0.144284E+00   0.127264E+00   0.102297E+00   0.723691E-01   0.414500E-01
   0.137122E-01  -0.731165E-02  -0.194211E-01  -0.221224E-01  -0.166085E-01
  -0.537095E-02   0.843636E-02   0.217069E-01   0.319869E-01   0.378454E-01
   0.389555E-01   0.359178E-01   0.299235E-01   0.223789E-01   0.146036E-01
   0.766238E-02   0.233315E-02  -0.842103E-03  -0.149942E-02   0.543813E-03
   0.519662E-02   0.119391E-01   0.196768E-01   0.266980E-01   0.308112E-01
   0.296919E-01   0.213938E-01   0.491751E-02  -0.193160E-01  -0.492387E-01
  -0.812606E-01  -0.110769E+00  -0.132932E+00  -0.143640E+00  -0.140388E+00
  -0.122888E+00  -0.932497E-01  -0.556945E-01  -0.158256E-01   0.203817E-01
   0.476704E-01   0.624465E-01   0.633958E-01   0.516582E-01   0.305441E-01
   0.486492E-02  -0.199809E-01  -0.389880E-01  -0.484152E-01  -0.464034E-01
  -0.332498E-01  -0.113085E-01   0.154512E-01   0.421481E-01   0.638386E-01
   0.763742E-01   0.771311E-01   0.654875E-01   0.429622E-01   0.129769E-01
  -0.197310E-01  -0.499548E-01  -0.729763E-01  -0.854553E-01  -0.860733E-01
  -0.757919E-01  -0.576620E-01  -0.362115E-01  -0.165363E-01  -0.328429E-02
   0.249047E-03  -0.728243E-02  -0.251060E-01  -0.506096E-01  -0.799828E-01
  -0.109051E+00  -0.134098E+00  -0.152477E+00  -0.162908E+00  -0.126123E+00
  -0.142786E+00  -0.151019E+00  -0.151354E+00  -0.145332E+00  -0.134898E+00
  -0.121806E+00  -0.107227E+00  -0.916316E-01  -0.749678E-01  -0.570313E-01
  -0.378861E-01  -0.181722E-01   0.816503E-03   0.173241E-01   0.295423E-01
   0.361122E-01   0.365592E-01   0.315184E-01   0.226716E-01   0.124040E-01
   0.327412E-02  -0.255001E-02  -0.373050E-02   0.474539E-04   0.817109E-02
   0.194372E-01   0.325098E-01   0.463422E-01   0.604235E-01   0.747714E-01
   0.896782E-01   0.105306E+00   0.121281E+00   0.136440E+00   0.148857E+00
   0.156161E+00   0.156105E+00   0.147214E+00   0.129350E+00   0.103999E+00
   0.741879E-01   0.440149E-01   0.178919E-01  -0.328906E-03  -0.813508E-02
  -0.485615E-02   0.822507E-02   0.281679E-01   0.509927E-01   0.724689E-01
   0.888896E-01   0.976706E-01   0.976711E-01   0.892103E-01   0.738267E-01
   0.538756E-01   0.320776E-01   0.111080E-01  -0.671481E-02  -0.196360E-01
  -0.265833E-01  -0.272353E-01  -0.220571E-01  -0.123041E-01   0.359316E-04
   0.124016E-01   0.219453E-01   0.259485E-01   0.223162E-01   0.100602E-01
  -0.103424E-01  -0.368271E-01  -0.659238E-01  -0.932515E-01  -0.114254E+00
  -0.125040E+00  -0.123165E+00  -0.108167E+00  -0.817535E-01  -0.475634E-01
  -0.105632E-01   0.238223E-01   0.506672E-01   0.664055E-01   0.694323E-01
   0.603409E-01   0.417614E-01   0.178460E-01  -0.649714E-02  -0.264766E-01
  -0.382469E-01  -0.395557E-01  -0.301096E-01  -0.116032E-01   0.125882E-01
   0.380020E-01   0.598739E-01   0.739879E-01   0.774487E-01   0.692363E-01
   0.504352E-01   0.240776E-01  -0.539052E-02  -0.329349E-01  -0.539041E-01
  -0.649531E-01  -0.647298E-01  -0.541668E-01  -0.363076E-01  -0.156878E-01
   0.259986E-02   0.139564E-01   0.152115E-01   0.523458E-02  -0.149080E-01
  -0.422734E-01  -0.727469E-01  -0.101950E+00  -0.126123E+00  -0.142786E+00
  -0.151019E+00  -0.111969E+00  -0.124696E+00  -0.128870E+00  -0.125689E+00
  -0.117382E+00  -0.106478E+00  -0.950856E-01  -0.844033E-01  -0.745515E-01
  -0.647711E-01  -0.538911E-01  -0.409065E-01  -0.254779E-01  -0.819587E-02
   0.946993E-02   0.255187E-01   0.379541E-01   0.453429E-01   0.472291E-01
   0.442816E-01   0.381375E-01   0.309930E-01   0.250704E-01   0.221171E-01
   0.230794E-01   0.280296E-01   0.363431E-01   0.470440E-01   0.591856E-01
   0.721295E-01   0.856265E-01   0.996770E-01   0.114229E+00   0.128834E+00
   0.142409E+00   0.153211E+00   0.159099E+00   0.158021E+00   0.148622E+00
   0.130800E+00   0.106031E+00   0.773508E-01   0.489381E-01   0.253871E-01
   0.108080E-01   0.796778E-02   0.176712E-01   0.385280E-01   0.671639E-01
   0.988247E-01   0.128241E+00   0.150562E+00   0.162172E+00   0.161226E+00
   0.147848E+00   0.123962E+00   0.928556E-01   0.585729E-01   0.252727E-01
  -0.334856E-02  -0.244938E-01  -0.365356E-01  -0.391223E-01  -0.331408E-01
  -0.205600E-01  -0.417447E-02   0.127378E-01   0.268288E-01   0.351354E-01
   0.355301E-01   0.271001E-01   0.103800E-01  -0.126278E-01  -0.386811E-01
  -0.637662E-01  -0.837432E-01  -0.950616E-01  -0.954132E-01  -0.841905E-01
  -0.626527E-01  -0.337573E-01  -0.167868E-02   0.288978E-01   0.535769E-01
   0.690017E-01   0.734141E-01   0.669293E-01   0.514842E-01   0.304737E-01
   0.814545E-02  -0.111407E-01  -0.236640E-01  -0.269808E-01  -0.203451E-01
  -0.484284E-02   0.167881E-01   0.406287E-01   0.622700E-01   0.776127E-01
   0.836378E-01   0.790018E-01   0.643360E-01   0.421717E-01   0.164846E-01
  -0.807082E-02  -0.270953E-01  -0.373589E-01  -0.374962E-01  -0.283229E-01
  -0.126888E-01   0.511486E-02   0.202717E-01   0.284790E-01   0.268733E-01
   0.146300E-01  -0.690067E-02  -0.345451E-01  -0.640537E-01  -0.910530E-01
  -0.111969E+00  -0.124696E+00  -0.128870E+00  -0.952925E-01  -0.102140E+00
  -0.100537E+00  -0.924688E-01  -0.809381E-01  -0.691158E-01  -0.594991E-01
  -0.533076E-01  -0.502665E-01  -0.488186E-01  -0.466885E-01  -0.416269E-01
  -0.321198E-01  -0.178660E-01   0.104356E-03   0.196889E-01   0.382638E-01
   0.533617E-01   0.632851E-01   0.674886E-01   0.666432E-01   0.623848E-01
   0.568438E-01   0.521050E-01   0.497544E-01   0.506296E-01   0.548182E-01
   0.618630E-01   0.710729E-01   0.818106E-01   0.936472E-01   0.106331E+00
   0.119594E+00   0.132883E+00   0.145142E+00   0.154770E+00   0.159808E+00
   0.158367E+00   0.149186E+00   0.132171E+00   0.108755E+00   0.819253E-01
   0.558733E-01   0.352915E-01   0.244636E-01   0.263421E-01   0.418316E-01
   0.694522E-01   0.105476E+00   0.144518E+00   0.180466E+00   0.207554E+00
   0.221354E+00   0.219513E+00   0.202073E+00   0.171369E+00   0.131540E+00
   0.877730E-01   0.454516E-01   0.935053E-02  -0.169908E-01  -0.316470E-01
  -0.344169E-01  -0.266914E-01  -0.111336E-01   0.876392E-02   0.291810E-01
   0.464752E-01   0.576442E-01   0.607022E-01   0.549348E-01   0.409964E-01
   0.208295E-01  -0.260099E-02  -0.257350E-01  -0.449556E-01  -0.571609E-01
  -0.602757E-01  -0.536127E-01  -0.380131E-01  -0.157319E-01   0.991740E-02
   0.351040E-01   0.561128E-01   0.699608E-01   0.748902E-01   0.706542E-01
   0.585492E-01   0.411871E-01   0.220479E-01   0.488493E-02  -0.692026E-02
  -0.109479E-01  -0.617627E-02   0.681419E-02   0.259120E-01   0.478218E-01
   0.686407E-01   0.845702E-01   0.926400E-01   0.913024E-01   0.807727E-01
   0.630279E-01   0.414424E-01   0.201160E-01   0.301912E-02  -0.686488E-02
  -0.821115E-02  -0.167627E-02   0.102161E-01   0.236183E-01   0.342182E-01
   0.382235E-01   0.332408E-01   0.188383E-01  -0.334700E-02  -0.299858E-01
  -0.568263E-01  -0.796671E-01  -0.952926E-01  -0.102140E+00  -0.100537E+00
  -0.806482E-01  -0.803630E-01  -0.717733E-01  -0.576982E-01  -0.419631E-01
  -0.284307E-01  -0.200357E-01  -0.180721E-01  -0.219111E-01  -0.292159E-01
  -0.365902E-01  -0.404823E-01  -0.381057E-01  -0.281400E-01  -0.110390E-01
   0.111170E-01   0.351658E-01   0.576443E-01   0.755948E-01   0.871887E-01
   0.920261E-01   0.910646E-01   0.862362E-01   0.798868E-01   0.742095E-01
   0.708214E-01   0.705748E-01   0.736078E-01   0.795677E-01   0.878886E-01
   0.980071E-01   0.109435E+00   0.121673E+00   0.134030E+00   0.145436E+00
   0.154386E+00   0.159077E+00   0.157765E+00   0.149268E+00   0.133491E+00
   0.111793E+00   0.870692E-01   0.634481E-01   0.456295E-01   0.379760E-01
   0.435510E-01   0.633301E-01   0.957837E-01   0.136952E+00   0.181025E+00
   0.221317E+00   0.251446E+00   0.266470E+00   0.263751E+00   0.243385E+00
   0.208119E+00   0.162802E+00   0.113504E+00   0.664812E-01   0.271923E-01
  -0.459475E-03  -0.145644E-01  -0.152822E-01  -0.459613E-02   0.141695E-01
   0.369592E-01   0.596155E-01   0.784393E-01   0.906237E-01   0.945297E-01
   0.897980E-01   0.773047E-01   0.589793E-01   0.375089E-01   0.159590E-01
  -0.264903E-02  -0.157568E-01  -0.216306E-01  -0.196133E-01  -0.102237E-01
   0.491819E-02   0.233385E-01   0.420947E-01   0.582431E-01   0.693127E-01
   0.737101E-01   0.709855E-01   0.619151E-01   0.483808E-01   0.330634E-01
   0.189942E-01   0.903495E-02   0.537004E-02   0.909786E-02   0.199974E-01
   0.365214E-01   0.560313E-01   0.752486E-01   0.908500E-01   0.100103E+00
   0.101413E+00   0.946755E-01   0.813207E-01   0.640491E-01   0.462715E-01
   0.313709E-01   0.219403E-01   0.191706E-01   0.225432E-01   0.299155E-01
   0.379996E-01   0.431390E-01   0.422050E-01   0.333993E-01   0.167583E-01
  -0.577609E-02  -0.307525E-01  -0.539881E-01  -0.715424E-01  -0.806483E-01
  -0.803630E-01  -0.717732E-01  -0.723201E-01  -0.646717E-01  -0.487053E-01
  -0.280429E-01  -0.731910E-02   0.889000E-02   0.171492E-01   0.159888E-01
   0.626444E-02  -0.904130E-02  -0.255262E-01  -0.384101E-01  -0.436514E-01
  -0.388666E-01  -0.238338E-01  -0.473737E-03   0.276644E-01   0.562629E-01
   0.812132E-01   0.994668E-01   0.109568E+00   0.111768E+00   0.107745E+00
   0.100040E+00   0.913905E-01   0.841510E-01   0.799168E-01   0.794202E-01
   0.826562E-01   0.891405E-01   0.981757E-01   0.109021E+00   0.120916E+00
   0.132987E+00   0.144108E+00   0.152840E+00   0.157515E+00   0.156535E+00
   0.148813E+00   0.134263E+00   0.114171E+00   0.913141E-01   0.696993E-01
   0.539508E-01   0.484168E-01   0.561955E-01   0.783047E-01   0.113210E+00
   0.156857E+00   0.203235E+00   0.245385E+00   0.276638E+00   0.291846E+00
   0.288329E+00   0.266352E+00   0.229043E+00   0.181784E+00   0.131210E+00
   0.840520E-01   0.460250E-01   0.209995E-01   0.105587E-01   0.139914E-01
   0.286647E-01   0.506598E-01   0.755211E-01   0.989760E-01   0.117512E+00
   0.128748E+00   0.131591E+00   0.126188E+00   0.113746E+00   0.962472E-01
   0.761313E-01   0.559638E-01   0.381307E-01   0.245703E-01   0.165636E-01
   0.145986E-01   0.183272E-01   0.266239E-01   0.377498E-01   0.496069E-01
   0.600537E-01   0.672380E-01   0.698961E-01   0.675684E-01   0.606920E-01
   0.505481E-01   0.390658E-01   0.285073E-01   0.210808E-01   0.185436E-01
   0.218633E-01   0.310005E-01   0.448631E-01   0.614524E-01   0.781909E-01
   0.923816E-01   0.101719E+00   0.104752E+00   0.101194E+00   0.920017E-01
   0.791924E-01   0.654065E-01   0.533107E-01   0.449636E-01   0.412964E-01
   0.418436E-01   0.448116E-01   0.474915E-01   0.469368E-01   0.407535E-01
   0.278054E-01   0.864682E-02  -0.144484E-01  -0.378990E-01  -0.575911E-01
  -0.698428E-01  -0.723201E-01  -0.646715E-01  -0.487051E-01  -0.732097E-01
  -0.591306E-01  -0.364065E-01  -0.933475E-02   0.167266E-01   0.365108E-01
   0.460287E-01   0.435045E-01   0.298258E-01   0.838867E-02  -0.156347E-01
  -0.364386E-01  -0.488642E-01  -0.495159E-01  -0.374539E-01  -0.143135E-01
   0.161571E-01   0.490030E-01   0.791770E-01   0.102589E+00   0.116849E+00
   0.121562E+00   0.118149E+00   0.109294E+00   0.982070E-01   0.878926E-01
   0.806118E-01   0.776277E-01   0.792352E-01   0.849936E-01   0.940354E-01
   0.105327E+00   0.117800E+00   0.130351E+00   0.141756E+00   0.150607E+00
   0.155371E+00   0.154614E+00   0.147380E+00   0.133635E+00   0.114627E+00
   0.930150E-01   0.726569E-01   0.580347E-01   0.533992E-01   0.618073E-01
   0.842831E-01   0.119322E+00   0.162899E+00   0.209016E+00   0.250720E+00
   0.281369E+00   0.295897E+00   0.291787E+00   0.269562E+00   0.232668E+00
   0.186806E+00   0.138855E+00   0.956158E-01   0.626584E-01   0.434684E-01
   0.390524E-01   0.480248E-01   0.671099E-01   0.919101E-01   0.117759E+00
   0.140492E+00   0.157002E+00   0.165524E+00   0.165658E+00   0.158169E+00
   0.144673E+00   0.127262E+00   0.108167E+00   0.894761E-01   0.729319E-01
   0.598053E-01   0.508272E-01   0.461709E-01   0.454769E-01   0.479221E-01
   0.523342E-01   0.573494E-01   0.616030E-01   0.639309E-01   0.635546E-01
   0.602173E-01   0.542435E-01   0.465076E-01   0.383075E-01   0.311588E-01
   0.265384E-01   0.256181E-01   0.290326E-01   0.367262E-01   0.479117E-01
   0.611608E-01   0.746216E-01   0.863337E-01   0.945900E-01   0.982729E-01
   0.970916E-01   0.916561E-01   0.833541E-01   0.740377E-01   0.655765E-01
   0.593727E-01   0.559598E-01   0.547956E-01   0.543297E-01   0.523562E-01
   0.465935E-01   0.353603E-01   0.181772E-01  -0.387690E-02  -0.281777E-01
  -0.509783E-01  -0.681758E-01  -0.762586E-01  -0.732096E-01  -0.591305E-01
  -0.364063E-01  -0.840602E-01  -0.655497E-01  -0.376895E-01  -0.523476E-02
   0.258982E-01   0.498343E-01   0.620103E-01   0.602149E-01   0.451405E-01
   0.202997E-01  -0.869234E-02  -0.353133E-01  -0.535327E-01  -0.590888E-01
  -0.503515E-01  -0.285776E-01   0.247725E-02   0.374781E-01   0.707192E-01
   0.973270E-01   0.114181E+00   0.120363E+00   0.117080E+00   0.107133E+00
   0.941206E-01   0.815888E-01   0.723523E-01   0.681049E-01   0.693602E-01
   0.756577E-01   0.859076E-01   0.987341E-01   0.112712E+00   0.126455E+00
   0.138598E+00   0.147743E+00   0.152489E+00   0.151595E+00   0.144293E+00
   0.130668E+00   0.111988E+00   0.908338E-01   0.709068E-01   0.565044E-01
   0.517076E-01   0.594578E-01   0.807391E-01   0.114090E+00   0.155603E+00
   0.199468E+00   0.238973E+00   0.267759E+00   0.281074E+00   0.276722E+00
   0.255521E+00   0.221142E+00   0.179385E+00   0.137056E+00   0.100678E+00
   0.753408E-01   0.638894E-01   0.666080E-01   0.814164E-01   0.104488E+00
   0.131118E+00   0.156639E+00   0.177197E+00   0.190254E+00   0.194780E+00
   0.191128E+00   0.180716E+00   0.165583E+00   0.147959E+00   0.129900E+00
   0.113057E+00   0.985621E-01   0.870119E-01   0.785272E-01   0.728415E-01
   0.694021E-01   0.674741E-01   0.662432E-01   0.649188E-01   0.628352E-01
   0.595436E-01   0.548810E-01   0.490031E-01   0.423717E-01   0.356927E-01
   0.298131E-01   0.255901E-01   0.237515E-01   0.247694E-01   0.287656E-01
   0.354635E-01   0.441988E-01   0.539916E-01   0.636774E-01   0.720834E-01
   0.782259E-01   0.814938E-01   0.817771E-01   0.795008E-01   0.755391E-01
   0.710069E-01   0.669619E-01   0.640777E-01   0.623744E-01   0.610919E-01
   0.587728E-01   0.535689E-01   0.437321E-01   0.281830E-01   0.701475E-02
  -0.182208E-01  -0.445610E-01  -0.680583E-01  -0.845317E-01  -0.904967E-01
  -0.840601E-01  -0.655494E-01  -0.376892E-01  -0.103219E+00  -0.830143E-01
  -0.524312E-01  -0.163938E-01   0.188608E-01   0.469993E-01   0.629188E-01
   0.638781E-01   0.501573E-01   0.250696E-01  -0.569860E-02  -0.352845E-01
  -0.571105E-01  -0.662758E-01  -0.605563E-01  -0.407887E-01  -0.105676E-01
   0.246511E-01   0.588069E-01   0.865405E-01   0.104247E+00   0.110650E+00
   0.106814E+00   0.956431E-01   0.810409E-01   0.669811E-01   0.567065E-01
   0.522305E-01   0.541992E-01   0.620707E-01   0.744879E-01   0.896949E-01
   0.105869E+00   0.121304E+00   0.134451E+00   0.143898E+00   0.148376E+00
   0.146870E+00   0.138857E+00   0.124619E+00   0.105523E+00   0.841201E-01
   0.639772E-01   0.491798E-01   0.435792E-01   0.499272E-01   0.691106E-01
   0.996968E-01   0.137951E+00   0.178368E+00   0.214646E+00   0.240898E+00
   0.252847E+00   0.248709E+00   0.229587E+00   0.199257E+00   0.163402E+00
   0.128480E+00   0.100461E+00   0.837269E-01   0.803466E-01   0.898658E-01
   0.109606E+00   0.135370E+00   0.162370E+00   0.186149E+00   0.203329E+00
   0.212034E+00   0.211975E+00   0.204222E+00   0.190771E+00   0.174030E+00
   0.156337E+00   0.139603E+00   0.125106E+00   0.113438E+00   0.104577E+00
   0.980329E-01   0.930239E-01   0.886531E-01   0.840672E-01   0.785850E-01
   0.717925E-01   0.635979E-01   0.542439E-01   0.442692E-01   0.344253E-01
   0.255543E-01   0.184513E-01   0.137338E-01   0.117452E-01   0.125088E-01
   0.157392E-01   0.209025E-01   0.273095E-01   0.342178E-01   0.409272E-01
   0.468551E-01   0.515903E-01   0.549275E-01   0.568833E-01   0.576918E-01
   0.577691E-01   0.576357E-01   0.577908E-01   0.585459E-01   0.598502E-01
   0.611541E-01   0.613709E-01   0.589860E-01   0.523330E-01   0.400105E-01
   0.213603E-01  -0.311002E-02  -0.314948E-01  -0.605575E-01  -0.861473E-01
  -0.103926E+00  -0.110282E+00  -0.103219E+00  -0.830140E-01  -0.524308E-01
  -0.127003E+00  -0.108086E+00  -0.776043E-01  -0.403262E-01  -0.251892E-02
   0.292398E-01   0.494100E-01   0.546904E-01   0.447822E-01   0.225150E-01
  -0.671915E-02  -0.361102E-01  -0.588974E-01  -0.698200E-01  -0.662154E-01
  -0.485126E-01  -0.200220E-01   0.139096E-01   0.471556E-01   0.741656E-01
   0.911010E-01   0.965014E-01   0.913668E-01   0.786894E-01   0.626029E-01
   0.473916E-01   0.366071E-01   0.324825E-01   0.357290E-01   0.456871E-01
   0.607181E-01   0.786788E-01   0.973373E-01   0.114642E+00   0.128836E+00
   0.138469E+00   0.142394E+00   0.139842E+00   0.130586E+00   0.115176E+00
   0.951475E-01   0.730858E-01   0.524449E-01   0.370838E-01   0.305723E-01
   0.354014E-01   0.522950E-01   0.798170E-01   0.114419E+00   0.150972E+00
   0.183691E+00   0.207280E+00   0.218023E+00   0.214580E+00   0.198286E+00
   0.172880E+00   0.143734E+00   0.116739E+00   0.971183E-01   0.884337E-01
   0.919739E-01   0.106654E+00   0.129402E+00   0.155908E+00   0.181556E+00
   0.202303E+00   0.215352E+00   0.219486E+00   0.215064E+00   0.203708E+00
   0.187821E+00   0.170039E+00   0.152743E+00   0.137713E+00   0.125939E+00
   0.117607E+00   0.112202E+00   0.108698E+00   0.105797E+00   0.102162E+00
   0.966477E-01   0.884861E-01   0.774204E-01   0.637625E-01   0.483628E-01
   0.324861E-01   0.176070E-01   0.515653E-02  -0.373382E-02  -0.843528E-02
  -0.892868E-02  -0.578879E-02  -0.502154E-04   0.701271E-02   0.141391E-01
   0.203097E-01   0.249010E-01   0.277416E-01   0.290704E-01   0.294238E-01
   0.294875E-01   0.299495E-01   0.313760E-01   0.341174E-01   0.382360E-01
   0.434482E-01   0.490785E-01   0.540435E-01   0.568951E-01   0.559598E-01
   0.495929E-01   0.365394E-01   0.163429E-01  -0.102893E-01  -0.412823E-01
  -0.732574E-01  -0.101919E+00  -0.122744E+00  -0.131872E+00  -0.127003E+00
  -0.108086E+00  -0.776039E-01  -0.150585E+00  -0.135629E+00  -0.108015E+00
  -0.720329E-01  -0.336693E-01   0.516324E-03   0.247178E-01   0.351241E-01
   0.307737E-01   0.138017E-01  -0.110031E-01  -0.372449E-01  -0.583367E-01
  -0.689549E-01  -0.661894E-01  -0.501218E-01  -0.237068E-01   0.799688E-02
   0.390409E-01   0.639418E-01   0.788505E-01   0.822725E-01   0.752060E-01
   0.607116E-01   0.430701E-01   0.267656E-01   0.155527E-01   0.118087E-01
   0.162760E-01   0.281832E-01   0.456407E-01   0.661548E-01   0.871099E-01
   0.106116E+00   0.121193E+00   0.130828E+00   0.133981E+00   0.130130E+00
   0.119367E+00   0.102555E+00   0.814542E-01   0.587291E-01   0.377413E-01
   0.221093E-01   0.150741E-01   0.188000E-01   0.337827E-01   0.585393E-01
   0.897030E-01   0.122550E+00   0.151876E+00   0.173032E+00   0.182902E+00
   0.180566E+00   0.167503E+00   0.147279E+00   0.124774E+00   0.105151E+00
   0.927840E-01   0.904022E-01   0.986186E-01   0.115930E+00   0.139155E+00
   0.164178E+00   0.186818E+00   0.203616E+00   0.212396E+00   0.212506E+00
   0.204745E+00   0.191025E+00   0.173890E+00   0.155999E+00   0.139675E+00
   0.126578E+00   0.117537E+00   0.112519E+00   0.110719E+00   0.110745E+00
   0.110862E+00   0.109272E+00   0.104412E+00   0.952283E-01   0.813899E-01
   0.633993E-01   0.425650E-01   0.208223E-01   0.418870E-03  -0.164819E-01
  -0.282015E-01  -0.338634E-01  -0.335521E-01  -0.282751E-01  -0.197325E-01
  -0.995000E-02  -0.860726E-03   0.606609E-02   0.100687E-01   0.111637E-01
   0.100443E-01   0.785085E-02   0.587872E-02   0.529776E-02   0.693530E-02
   0.111483E-01   0.177798E-01   0.261752E-01   0.352346E-01   0.434861E-01
   0.491913E-01   0.505028E-01   0.456997E-01   0.335031E-01   0.134380E-01
  -0.138311E-01  -0.462964E-01  -0.806358E-01  -0.112545E+00  -0.137371E+00
  -0.150966E+00  -0.150585E+00  -0.135629E+00  -0.108014E+00  -0.169173E+00
  -0.160059E+00  -0.137559E+00  -0.105217E+00  -0.684365E-01  -0.334774E-01
  -0.618610E-02   0.924773E-02   0.112132E-01   0.104086E-02  -0.172998E-01
  -0.381144E-01  -0.552985E-01  -0.637423E-01  -0.604871E-01  -0.453581E-01
  -0.209304E-01   0.814761E-02   0.362904E-01   0.582823E-01   0.704346E-01
   0.713275E-01   0.619873E-01   0.455006E-01   0.262025E-01   0.866874E-02
  -0.323441E-02  -0.703474E-02  -0.195546E-02   0.111705E-01   0.302821E-01
   0.526199E-01   0.752525E-01   0.954890E-01   0.111130E+00   0.120579E+00
   0.122877E+00   0.117721E+00   0.105517E+00   0.874543E-01   0.655409E-01
   0.425389E-01   0.217238E-01   0.645390E-02  -0.401209E-03   0.293828E-02
   0.166835E-01   0.392656E-01   0.674881E-01   0.970511E-01   0.123359E+00
   0.142441E+00   0.151774E+00   0.150809E+00   0.141071E+00   0.125808E+00
   0.109266E+00   0.957658E-01   0.887941E-01   0.903165E-01   0.100450E+00
   0.117548E+00   0.138645E+00   0.160138E+00   0.178526E+00   0.191053E+00
   0.196137E+00   0.193513E+00   0.184130E+00   0.169847E+00   0.153022E+00
   0.136090E+00   0.121196E+00   0.109912E+00   0.103059E+00   0.100634E+00
   0.101824E+00   0.105117E+00   0.108512E+00   0.109802E+00   0.106943E+00
   0.984229E-01   0.836036E-01   0.629280E-01   0.379466E-01   0.111217E-01
  -0.145712E-01  -0.361777E-01  -0.513237E-01  -0.586737E-01  -0.581819E-01
  -0.510710E-01  -0.395452E-01  -0.263037E-01  -0.139730E-01  -0.459121E-02
   0.741352E-03   0.197750E-02   0.107358E-05  -0.367873E-02  -0.732423E-02
  -0.935618E-02  -0.865040E-02  -0.470309E-02   0.233303E-02   0.117071E-01
   0.221785E-01   0.321402E-01   0.397494E-01   0.430805E-01   0.403311E-01
   0.300965E-01   0.117010E-01  -0.144713E-01  -0.467400E-01  -0.820915E-01
  -0.116426E+00  -0.145108E+00  -0.163764E+00  -0.169173E+00  -0.160059E+00
  -0.137559E+00  -0.179194E+00  -0.176697E+00  -0.160692E+00  -0.133783E+00
  -0.100546E+00  -0.666700E-01  -0.377881E-01  -0.182733E-01  -0.102810E-01
  -0.132867E-01  -0.242463E-01  -0.383535E-01  -0.502155E-01  -0.551620E-01
  -0.503633E-01  -0.354875E-01  -0.127388E-01   0.137163E-01   0.387789E-01
   0.576383E-01   0.668781E-01   0.652090E-01   0.536746E-01   0.353155E-01
   0.144133E-01  -0.447622E-02  -0.174581E-01  -0.219947E-01  -0.172425E-01
  -0.400977E-02   0.155906E-01   0.386588E-01   0.620527E-01   0.828466E-01
   0.986450E-01   0.107754E+00   0.109253E+00   0.103017E+00   0.897290E-01
   0.708774E-01   0.487067E-01   0.260696E-01   0.614081E-02  -0.800766E-02
  -0.139168E-01  -0.102359E-01   0.292237E-02   0.238805E-01   0.496118E-01
   0.762585E-01   0.998608E-01   0.117138E+00   0.126144E+00   0.126639E+00
   0.120091E+00   0.109307E+00   0.977768E-01   0.889076E-01   0.853064E-01
   0.882860E-01   0.976817E-01   0.111995E+00   0.128802E+00   0.145300E+00
   0.158873E+00   0.167533E+00   0.170198E+00   0.166755E+00   0.157962E+00
   0.145239E+00   0.130407E+00   0.115424E+00   0.102142E+00   0.920878E-01
   0.862680E-01   0.850003E-01   0.877997E-01   0.933541E-01   0.996318E-01
   0.104144E+00   0.104352E+00   0.981584E-01   0.843900E-01   0.631564E-01
   0.359750E-01   0.560771E-02  -0.243864E-01  -0.503010E-01  -0.689958E-01
  -0.785123E-01  -0.784438E-01  -0.699741E-01  -0.555771E-01  -0.384547E-01
  -0.218526E-01  -0.841821E-02   0.254831E-03   0.380785E-02   0.301160E-02
  -0.566178E-03  -0.501159E-02  -0.851231E-02  -0.970334E-02  -0.785878E-02
  -0.293112E-02   0.451930E-02   0.134458E-01   0.224398E-01   0.298412E-01
   0.338509E-01   0.326844E-01   0.248001E-01   0.920834E-02  -0.141829E-01
  -0.442715E-01  -0.786277E-01  -0.113623E+00  -0.144868E+00  -0.167929E+00
  -0.179194E+00  -0.176697E+00  -0.160692E+00  -0.179177E+00  -0.182895E+00
  -0.173722E+00  -0.153239E+00  -0.125028E+00  -0.939807E-01  -0.652704E-01
  -0.432253E-01  -0.303721E-01  -0.269008E-01  -0.306913E-01  -0.379053E-01
  -0.439967E-01  -0.448873E-01  -0.380111E-01  -0.229640E-01  -0.160190E-02
   0.224269E-01   0.445846E-01   0.605466E-01   0.672247E-01   0.634674E-01
   0.502845E-01   0.305711E-01   0.842930E-02  -0.117252E-01  -0.260503E-01
  -0.319653E-01  -0.285146E-01  -0.163767E-01   0.242484E-02   0.249991E-01
   0.481224E-01   0.687222E-01   0.842449E-01   0.928907E-01   0.937358E-01
   0.867746E-01   0.729059E-01   0.538672E-01   0.320984E-01   0.105105E-01
  -0.785220E-02  -0.202346E-01  -0.246201E-01  -0.201157E-01  -0.717557E-02
   0.124140E-01   0.358145E-01   0.596426E-01   0.806066E-01   0.961318E-01
   0.104833E+00   0.106727E+00   0.103135E+00   0.963113E-01   0.889013E-01
   0.833497E-01   0.814141E-01   0.838766E-01   0.904992E-01   0.100200E+00
   0.111372E+00   0.122255E+00   0.131256E+00   0.137168E+00   0.139271E+00
   0.137337E+00   0.131580E+00   0.122605E+00   0.111358E+00   0.990852E-01
   0.872542E-01   0.774123E-01   0.709573E-01   0.688413E-01   0.712689E-01
   0.774776E-01   0.856918E-01   0.933144E-01   0.973576E-01   0.950487E-01
   0.844807E-01   0.651499E-01   0.382296E-01   0.648676E-02  -0.261686E-01
  -0.554131E-01  -0.773585E-01  -0.893210E-01  -0.903297E-01  -0.812588E-01
  -0.645625E-01  -0.436893E-01  -0.223308E-01  -0.368957E-02   0.100665E-01
   0.180592E-01   0.206424E-01   0.190924E-01   0.151625E-01   0.106320E-01
   0.695692E-02   0.507731E-02   0.537596E-02   0.773915E-02   0.116515E-01
   0.162716E-01   0.204711E-01   0.228636E-01   0.218751E-01   0.159106E-01
   0.363978E-02  -0.156307E-01  -0.415809E-01  -0.726216E-01  -0.105877E+00
  -0.137483E+00  -0.163190E+00  -0.179177E+00  -0.182895E+00  -0.173721E+00
  -0.170112E+00  -0.178635E+00  -0.175621E+00  -0.161655E+00  -0.139253E+00
  -0.112357E+00  -0.854779E-01  -0.626765E-01  -0.466460E-01  -0.381363E-01
  -0.358656E-01  -0.369489E-01  -0.377292E-01  -0.347959E-01  -0.259239E-01
  -0.106918E-01   0.937522E-02   0.311664E-01   0.507468E-01   0.643187E-01
   0.691372E-01   0.641594E-01   0.502819E-01   0.301337E-01   0.749815E-02
  -0.134767E-01  -0.290899E-01  -0.367445E-01  -0.353311E-01  -0.252979E-01
  -0.843806E-02   0.125181E-01   0.344000E-01   0.540850E-01   0.689087E-01
   0.769652E-01   0.772894E-01   0.699335E-01   0.559440E-01   0.372433E-01
   0.164119E-01  -0.362489E-02  -0.199881E-01  -0.302682E-01  -0.329121E-01
  -0.274955E-01  -0.148106E-01   0.326806E-02   0.241268E-01   0.449022E-01
   0.630127E-01   0.766141E-01   0.848772E-01   0.880323E-01   0.871834E-01
   0.839557E-01   0.800763E-01   0.770009E-01   0.756719E-01   0.764474E-01
   0.791874E-01   0.834349E-01   0.886125E-01   0.941617E-01   0.995890E-01
   0.104428E+00   0.108165E+00   0.110197E+00   0.109875E+00   0.106658E+00
   0.100334E+00   0.912474E-01   0.804193E-01   0.694930E-01   0.604593E-01
   0.552006E-01   0.549565E-01   0.598580E-01   0.686803E-01   0.789222E-01
   0.872364E-01   0.901369E-01   0.848251E-01   0.699311E-01   0.459704E-01
   0.153856E-01  -0.178578E-01  -0.490373E-01  -0.736212E-01  -0.881743E-01
  -0.910070E-01  -0.824269E-01  -0.645524E-01  -0.407609E-01  -0.149294E-01
   0.933652E-02   0.293072E-01   0.434504E-01   0.514421E-01   0.539248E-01
   0.521259E-01   0.474676E-01   0.412686E-01   0.345872E-01   0.281914E-01
   0.225987E-01   0.181121E-01   0.148024E-01   0.124283E-01   0.103364E-01
   0.741475E-02   0.217614E-02  -0.698939E-02  -0.214125E-01  -0.416797E-01
  -0.672384E-01  -0.962142E-01  -0.125542E+00  -0.151434E+00  -0.170112E+00
  -0.178635E+00  -0.175621E+00  -0.155180E+00  -0.166459E+00  -0.168144E+00
  -0.159939E+00  -0.143323E+00  -0.121236E+00  -0.973914E-01  -0.754022E-01
  -0.579340E-01  -0.461191E-01  -0.393783E-01  -0.356968E-01  -0.322745E-01
  -0.263725E-01  -0.161267E-01  -0.111549E-02   0.174662E-01   0.370624E-01
   0.543674E-01   0.661290E-01   0.699380E-01   0.648125E-01   0.514447E-01
   0.320713E-01   0.100157E-01  -0.109726E-01  -0.274280E-01  -0.367763E-01
  -0.377316E-01  -0.304319E-01  -0.163223E-01   0.215973E-02   0.220183E-01
   0.401716E-01   0.538942E-01   0.611800E-01   0.609943E-01   0.533954E-01
   0.395165E-01   0.214055E-01   0.173302E-02  -0.166009E-01  -0.309110E-01
  -0.391507E-01  -0.402376E-01  -0.342110E-01  -0.221826E-01  -0.608264E-02
   0.117441E-01   0.290027E-01   0.438651E-01   0.552446E-01   0.628709E-01
   0.671648E-01   0.689687E-01   0.692232E-01   0.686964E-01   0.678413E-01
   0.668149E-01   0.656289E-01   0.643570E-01   0.633016E-01   0.630358E-01
   0.642836E-01   0.676635E-01   0.733777E-01   0.809662E-01   0.892346E-01
   0.964209E-01   0.100592E+00   0.100176E+00   0.944882E-01   0.840730E-01
   0.707402E-01   0.572383E-01   0.466182E-01   0.414366E-01   0.430096E-01
   0.509290E-01   0.629976E-01   0.756310E-01   0.846497E-01   0.862738E-01
   0.780744E-01   0.596350E-01   0.327541E-01   0.113058E-02  -0.303878E-01
  -0.568074E-01  -0.739973E-01  -0.794671E-01  -0.727475E-01  -0.553185E-01
  -0.301442E-01  -0.967069E-03   0.284423E-01   0.549035E-01   0.761937E-01
   0.911339E-01   0.994468E-01   0.101493E+00   0.979999E-01   0.898732E-01
   0.781178E-01   0.638422E-01   0.482765E-01   0.327314E-01   0.184530E-01
   0.638527E-02  -0.309681E-02  -0.103817E-01  -0.166443E-01  -0.236403E-01
  -0.332814E-01  -0.470829E-01  -0.656267E-01  -0.882049E-01  -0.112771E+00
  -0.136255E+00  -0.155180E+00  -0.166459E+00  -0.168144E+00  -0.138933E+00
  -0.150751E+00  -0.155230E+00  -0.151380E+00  -0.139764E+00  -0.122354E+00
  -0.102027E+00  -0.818406E-01  -0.642834E-01  -0.507090E-01  -0.410919E-01
  -0.341690E-01  -0.279154E-01  -0.202148E-01  -0.953726E-02   0.455746E-02
   0.212237E-01   0.384835E-01   0.536825E-01   0.641244E-01   0.677216E-01
   0.635048E-01   0.518778E-01   0.345707E-01   0.143193E-01  -0.564696E-02
  -0.221918E-01  -0.328146E-01  -0.360531E-01  -0.316889E-01  -0.207385E-01
  -0.525005E-02   0.120476E-01   0.281859E-01   0.404206E-01   0.466567E-01
   0.457733E-01   0.378017E-01   0.239209E-01   0.626556E-02  -0.124344E-01
  -0.293240E-01  -0.419207E-01  -0.485405E-01  -0.485624E-01  -0.424728E-01
  -0.316786E-01  -0.181352E-01  -0.388433E-02   0.938173E-02   0.206173E-01
   0.295117E-01   0.363574E-01   0.417571E-01   0.462721E-01   0.501393E-01
   0.531556E-01   0.547767E-01   0.544003E-01   0.517369E-01   0.471298E-01
   0.416933E-01   0.371847E-01   0.356105E-01   0.386580E-01   0.471115E-01
   0.604410E-01   0.767148E-01   0.929074E-01   0.105560E+00   0.111639E+00
   0.109375E+00   0.988298E-01   0.820275E-01   0.625718E-01   0.448227E-01
   0.328284E-01   0.292857E-01   0.348040E-01   0.476749E-01   0.642228E-01
   0.796572E-01   0.892158E-01   0.893142E-01   0.784154E-01   0.574098E-01
   0.294273E-01  -0.855383E-03  -0.282216E-01  -0.479823E-01  -0.568536E-01
  -0.534609E-01  -0.384003E-01  -0.139024E-01   0.167621E-01   0.499524E-01
   0.822374E-01   0.110775E+00   0.133468E+00   0.148934E+00   0.156401E+00
   0.155604E+00   0.146755E+00   0.130585E+00   0.108409E+00   0.821382E-01
   0.541472E-01   0.269911E-01   0.298339E-02  -0.162605E-01  -0.301881E-01
  -0.394576E-01  -0.457924E-01  -0.515484E-01  -0.590839E-01  -0.700918E-01
  -0.850757E-01  -0.103124E+00  -0.122059E+00  -0.138933E+00  -0.150751E+00
  -0.155230E+00  -0.126111E+00  -0.136547E+00  -0.141866E+00  -0.140608E+00
  -0.132605E+00  -0.118985E+00  -0.101839E+00  -0.836474E-01  -0.666436E-01
  -0.522854E-01  -0.409705E-01  -0.320636E-01  -0.242106E-01  -0.158379E-01
  -0.569222E-02   0.672723E-02   0.209564E-01   0.356218E-01   0.487398E-01
   0.581777E-01   0.621582E-01   0.596887E-01   0.508214E-01   0.366956E-01
   0.193618E-01   0.143371E-02  -0.143617E-01  -0.256501E-01  -0.308121E-01
  -0.292596E-01  -0.215417E-01  -0.926474E-02   0.516352E-02   0.189320E-01
   0.293059E-01   0.341113E-01   0.321372E-01   0.233741E-01   0.903273E-02
  -0.867516E-02  -0.269610E-01  -0.430056E-01  -0.545117E-01  -0.601345E-01
  -0.596900E-01  -0.540884E-01  -0.450131E-01  -0.344319E-01  -0.240768E-01
  -0.150366E-01  -0.757792E-02  -0.124116E-02   0.482559E-02   0.114070E-01
   0.187925E-01   0.265327E-01   0.334804E-01   0.381254E-01   0.391363E-01
   0.359418E-01   0.291565E-01   0.206837E-01   0.134154E-01   0.105687E-01
   0.148138E-01   0.274294E-01   0.477384E-01   0.730153E-01   0.989393E-01
   0.120518E+00   0.133267E+00   0.134344E+00   0.123344E+00   0.102514E+00
   0.763182E-01   0.504389E-01   0.304486E-01   0.204909E-01   0.222971E-01
   0.347868E-01   0.543499E-01   0.757309E-01   0.932876E-01   0.102309E+00
   0.100071E+00   0.863958E-01   0.636037E-01   0.359213E-01   0.851768E-02
  -0.135702E-01  -0.263716E-01  -0.275869E-01  -0.167818E-01   0.479511E-02
   0.346512E-01   0.695865E-01   0.106182E+00   0.141149E+00   0.171532E+00
   0.194795E+00   0.208886E+00   0.212335E+00   0.204422E+00   0.185375E+00
   0.156521E+00   0.120305E+00   0.800834E-01   0.396967E-01   0.285983E-02
  -0.274890E-01  -0.497307E-01  -0.638453E-01  -0.713394E-01  -0.748187E-01
  -0.773019E-01  -0.814441E-01  -0.888685E-01  -0.997793E-01  -0.112954E+00
  -0.126111E+00  -0.136547E+00  -0.141866E+00  -0.120413E+00  -0.128193E+00
  -0.132709E+00  -0.132250E+00  -0.126141E+00  -0.114855E+00  -0.998250E-01
  -0.830176E-01  -0.664054E-01  -0.514906E-01  -0.389991E-01  -0.288146E-01
  -0.201481E-01  -0.118787E-01  -0.296011E-02   0.721734E-02   0.186029E-01
   0.304460E-01   0.414433E-01   0.500257E-01   0.547170E-01   0.544807E-01
   0.489848E-01   0.387336E-01   0.250414E-01   0.985241E-02  -0.456423E-02
  -0.159985E-01  -0.226985E-01  -0.237155E-01  -0.191280E-01  -0.100892E-01
   0.132847E-02   0.124838E-01   0.206595E-01   0.236064E-01   0.200242E-01
   0.986578E-02  -0.561739E-02  -0.241178E-01  -0.427584E-01  -0.587164E-01
  -0.698340E-01  -0.750605E-01  -0.746107E-01  -0.697950E-01  -0.625686E-01
  -0.549281E-01  -0.483306E-01  -0.433085E-01  -0.393990E-01  -0.354120E-01
  -0.299566E-01  -0.220589E-01  -0.116649E-01   0.150939E-03   0.113700E-01
   0.195844E-01   0.227788E-01   0.201063E-01   0.124110E-01   0.229723E-02
  -0.632979E-02  -0.917616E-02  -0.270828E-02   0.147673E-01   0.424038E-01
   0.767216E-01   0.112197E+00   0.142426E+00   0.161590E+00   0.165864E+00
   0.154402E+00   0.129635E+00   0.967936E-01   0.627501E-01   0.344767E-01
   0.174797E-01   0.146010E-01   0.254628E-01   0.466732E-01   0.727140E-01
   0.972721E-01   0.114676E+00   0.121097E+00   0.115261E+00   0.985406E-01
   0.744867E-01   0.479486E-01   0.240472E-01   0.723583E-02   0.636254E-03
   0.573041E-02   0.223864E-01   0.491178E-01   0.834458E-01   0.122250E+00
   0.162048E+00   0.199205E+00   0.230123E+00   0.251467E+00   0.260479E+00
   0.255355E+00   0.235619E+00   0.202387E+00   0.158412E+00   0.107820E+00
   0.555534E-01   0.659777E-02  -0.348571E-01  -0.661221E-01  -0.864174E-01
  -0.968750E-01  -0.100133E+00  -0.996159E-01  -0.986858E-01  -0.998618E-01
  -0.104307E+00  -0.111686E+00  -0.120413E+00  -0.128193E+00  -0.132709E+00
  -0.123514E+00  -0.128193E+00  -0.130824E+00  -0.129646E+00  -0.123703E+00
  -0.113036E+00  -0.986057E-01  -0.819881E-01  -0.649502E-01  -0.490299E-01
  -0.352237E-01  -0.238464E-01  -0.145781E-01  -0.666412E-02   0.799532E-03
   0.857025E-02   0.170239E-01   0.260276E-01   0.349412E-01   0.427399E-01
   0.482316E-01   0.503254E-01   0.483017E-01   0.420311E-01   0.320948E-01
   0.197709E-01   0.686970E-02  -0.456832E-02  -0.126685E-01  -0.161361E-01
  -0.145962E-01  -0.876778E-02  -0.407019E-03   0.799722E-02   0.137304E-01
   0.144580E-01   0.878843E-02  -0.335473E-02  -0.206581E-01  -0.406821E-01
  -0.604104E-01  -0.769539E-01  -0.882268E-01  -0.934093E-01  -0.930675E-01
  -0.888910E-01  -0.831202E-01  -0.778302E-01  -0.742847E-01  -0.725598E-01
  -0.715634E-01  -0.694546E-01  -0.643431E-01  -0.550525E-01  -0.416987E-01
  -0.258741E-01  -0.103433E-01   0.170209E-02   0.763256E-02   0.633013E-02
  -0.120399E-02  -0.118052E-01  -0.207383E-01  -0.228201E-01  -0.138012E-01
   0.835594E-02   0.426645E-01   0.850213E-01   0.128908E+00   0.166752E+00
   0.191626E+00   0.198874E+00   0.187254E+00   0.159300E+00   0.120813E+00
   0.795923E-01   0.437274E-01   0.198528E-01   0.117856E-01   0.198475E-01
   0.409968E-01   0.696944E-01   0.992562E-01   0.123347E+00   0.137268E+00
   0.138766E+00   0.128257E+00   0.108468E+00   0.836892E-01   0.588333E-01
   0.385533E-01   0.265701E-01   0.252898E-01   0.356926E-01   0.574099E-01
   0.888912E-01   0.127584E+00   0.170102E+00   0.212407E+00   0.250059E+00
   0.278592E+00   0.294016E+00   0.293405E+00   0.275451E+00   0.240852E+00
   0.192397E+00   0.134676E+00   0.734233E-01   0.146104E-01  -0.365398E-01
  -0.763960E-01  -0.103434E+00  -0.118310E+00  -0.123487E+00  -0.122510E+00
  -0.119116E+00  -0.116398E+00  -0.116205E+00  -0.118901E+00  -0.123514E+00
  -0.128193E+00  -0.130824E+00  -0.134612E+00  -0.136547E+00  -0.136885E+00
  -0.133968E+00  -0.126769E+00  -0.115124E+00  -0.997249E-01  -0.819114E-01
  -0.633337E-01  -0.455867E-01  -0.299013E-01  -0.169501E-01  -0.679586E-02
   0.102763E-02   0.733292E-02   0.130404E-01   0.189327E-01   0.254480E-01
   0.325498E-01   0.397014E-01   0.459556E-01   0.501545E-01   0.512073E-01
   0.483934E-01   0.416208E-01   0.315662E-01   0.196404E-01   0.775737E-02
  -0.206332E-02  -0.818063E-02  -0.978546E-02  -0.719557E-02  -0.189118E-02
   0.374987E-02   0.697883E-02   0.534802E-02  -0.264188E-02  -0.170973E-01
  -0.366261E-01  -0.586201E-01  -0.798679E-01  -0.973435E-01  -0.108955E+00
  -0.114039E+00  -0.113460E+00  -0.109269E+00  -0.104020E+00  -0.999445E-01
  -0.982341E-01  -0.986559E-01  -0.996344E-01  -0.987921E-01  -0.937946E-01
  -0.832440E-01  -0.673300E-01  -0.480090E-01  -0.286118E-01  -0.129525E-01
  -0.417221E-02  -0.365014E-02  -0.103208E-01  -0.206421E-01  -0.292850E-01
  -0.304121E-01  -0.192348E-01   0.656123E-02   0.459188E-01   0.943156E-01
   0.144545E+00   0.188214E+00   0.217604E+00   0.227448E+00   0.216172E+00
   0.186305E+00   0.143954E+00   0.974681E-01   0.556416E-01   0.258682E-01
   0.126887E-01   0.170374E-01   0.363160E-01   0.652172E-01   0.970470E-01
   0.125206E+00   0.144482E+00   0.151909E+00   0.147055E+00   0.131785E+00
   0.109643E+00   0.850508E-01   0.625293E-01   0.460796E-01   0.387798E-01
   0.425738E-01   0.581872E-01   0.850997E-01   0.121537E+00   0.164495E+00
   0.209859E+00   0.252671E+00   0.287608E+00   0.309649E+00   0.314834E+00
   0.300992E+00   0.268246E+00   0.219155E+00   0.158421E+00   0.921784E-01
   0.269939E-01  -0.312150E-01  -0.781167E-01  -0.111557E+00  -0.131687E+00
  -0.140626E+00  -0.141757E+00  -0.138843E+00  -0.135174E+00  -0.132936E+00
  -0.132923E+00  -0.134612E+00  -0.136547E+00  -0.136885E+00  -0.150596E+00
  -0.150751E+00  -0.149020E+00  -0.143958E+00  -0.134639E+00  -0.120894E+00
  -0.103337E+00  -0.832199E-01  -0.621631E-01  -0.418400E-01  -0.236786E-01
  -0.863434E-02   0.293456E-02   0.112772E-01   0.171495E-01   0.216206E-01
   0.258175E-01   0.306498E-01   0.365698E-01   0.434211E-01   0.504255E-01
   0.563285E-01   0.596920E-01   0.592773E-01   0.544271E-01   0.453412E-01
   0.331510E-01   0.197429E-01   0.734769E-02  -0.201795E-02  -0.711515E-02
  -0.789132E-02  -0.559852E-02  -0.255886E-02  -0.161027E-02  -0.536262E-02
  -0.154609E-01  -0.320655E-01  -0.537104E-01  -0.776017E-01  -0.100293E+00
  -0.118558E+00  -0.130224E+00  -0.134710E+00  -0.133120E+00  -0.127847E+00
  -0.121792E+00  -0.117436E+00  -0.116045E+00  -0.117254E+00  -0.119179E+00
  -0.119043E+00  -0.114134E+00  -0.102803E+00  -0.851899E-01  -0.634187E-01
  -0.411581E-01  -0.226382E-01  -0.113793E-01  -0.900203E-02  -0.144835E-01
  -0.241208E-01  -0.322717E-01  -0.327246E-01  -0.203586E-01   0.734219E-02
   0.493405E-01   0.100949E+00   0.154648E+00   0.201654E+00   0.233854E+00
   0.245645E+00   0.235222E+00   0.205001E+00   0.161089E+00   0.111947E+00
   0.665703E-01   0.326465E-01   0.150908E-01   0.152808E-01   0.310993E-01
   0.577006E-01   0.887572E-01   0.117855E+00   0.139719E+00   0.151028E+00
   0.150734E+00   0.139903E+00   0.121228E+00   0.983965E-01   0.754590E-01
   0.563260E-01   0.443997E-01   0.423174E-01   0.517442E-01   0.731712E-01
   0.105722E+00   0.147017E+00   0.193193E+00   0.239149E+00   0.279073E+00
   0.307218E+00   0.318802E+00   0.310863E+00   0.282870E+00   0.236935E+00
   0.177532E+00   0.110779E+00   0.433968E-01  -0.184082E-01  -0.699243E-01
  -0.108559E+00  -0.134002E+00  -0.147921E+00  -0.153302E+00  -0.153600E+00
  -0.151933E+00  -0.150464E+00  -0.150113E+00  -0.150596E+00  -0.150751E+00
  -0.149020E+00  -0.166824E+00  -0.166459E+00  -0.163356E+00  -0.156346E+00
  -0.144735E+00  -0.128503E+00  -0.108333E+00  -0.855001E-01  -0.616509E-01
  -0.385278E-01  -0.176934E-01  -0.290148E-03   0.131279E-01   0.226665E-01
   0.290472E-01   0.334461E-01   0.372285E-01   0.416218E-01   0.473917E-01
   0.545986E-01   0.625111E-01   0.697217E-01   0.744631E-01   0.750667E-01
   0.704528E-01   0.605153E-01   0.462785E-01   0.297509E-01   0.134848E-01
  -0.631897E-04  -0.920513E-02  -0.135352E-01  -0.141205E-01  -0.132865E-01
  -0.140266E-01  -0.191804E-01  -0.306025E-01  -0.485624E-01  -0.715606E-01
  -0.966366E-01  -0.120100E+00  -0.138489E+00  -0.149487E+00  -0.152525E+00
  -0.148887E+00  -0.141279E+00  -0.132974E+00  -0.126792E+00  -0.124217E+00
  -0.124934E+00  -0.126940E+00  -0.127203E+00  -0.122695E+00  -0.111481E+00
  -0.935049E-01  -0.708309E-01  -0.472020E-01  -0.270240E-01  -0.140410E-01
  -0.100870E-01  -0.142980E-01  -0.230521E-01  -0.307113E-01  -0.310079E-01
  -0.187292E-01   0.874779E-02   0.504956E-01   0.101933E+00   0.155644E+00
   0.202930E+00   0.235734E+00   0.248449E+00   0.239178E+00   0.210142E+00
   0.167160E+00   0.118344E+00   0.723641E-01   0.366789E-01   0.161668E-01
   0.124102E-01   0.237406E-01   0.459472E-01   0.734080E-01   0.100338E+00
   0.121863E+00   0.134733E+00   0.137590E+00   0.130853E+00   0.116354E+00
   0.968735E-01   0.756984E-01   0.562768E-01   0.419457E-01   0.356852E-01
   0.398395E-01   0.557791E-01   0.835392E-01   0.121527E+00   0.166414E+00
   0.213326E+00   0.256366E+00   0.289439E+00   0.307231E+00   0.306159E+00
   0.285056E+00   0.245442E+00   0.191285E+00   0.128305E+00   0.629536E-01
   0.130873E-02  -0.518845E-01  -0.938334E-01  -0.123867E+00  -0.143161E+00
  -0.154136E+00  -0.159681E+00  -0.162424E+00  -0.164190E+00  -0.165740E+00
  -0.166824E+00  -0.166459E+00  -0.163355E+00  -0.178304E+00  -0.178635E+00
  -0.175086E+00  -0.166806E+00  -0.153414E+00  -0.135137E+00  -0.112817E+00
  -0.878051E-01  -0.617721E-01  -0.364724E-01  -0.134986E-01   0.594896E-02
   0.212430E-01   0.324293E-01   0.402133E-01   0.458157E-01   0.506999E-01
   0.562123E-01   0.632058E-01   0.717440E-01   0.809784E-01   0.892614E-01
   0.945011E-01   0.946903E-01   0.884852E-01   0.756719E-01   0.573720E-01
   0.358991E-01   0.142685E-01  -0.453208E-02  -0.183236E-01  -0.263470E-01
  -0.295161E-01  -0.302131E-01  -0.316556E-01  -0.369922E-01  -0.483736E-01
  -0.662656E-01  -0.892159E-01  -0.114160E+00  -0.137197E+00  -0.154628E+00
  -0.163956E+00  -0.164562E+00  -0.157842E+00  -0.146772E+00  -0.134994E+00
  -0.125728E+00  -0.120800E+00  -0.120111E+00  -0.121708E+00  -0.122443E+00
  -0.119036E+00  -0.109218E+00  -0.925854E-01  -0.709002E-01  -0.477007E-01
  -0.273138E-01  -0.135391E-01  -0.839202E-02  -0.112881E-01  -0.189432E-01
  -0.260632E-01  -0.266713E-01  -0.157326E-01   0.936113E-02   0.478605E-01
   0.955522E-01   0.145533E+00   0.189683E+00   0.220475E+00   0.232666E+00
   0.224454E+00   0.197837E+00   0.158101E+00   0.112605E+00   0.691825E-01
   0.345553E-01   0.131301E-01   0.640551E-02   0.130584E-01   0.296000E-01
   0.513674E-01   0.735742E-01   0.921758E-01   0.104401E+00   0.108924E+00
   0.105741E+00   0.958993E-01   0.811977E-01   0.639504E-01   0.468302E-01
   0.327388E-01   0.246266E-01   0.251954E-01   0.364727E-01   0.593177E-01
   0.929827E-01   0.134878E+00   0.180670E+00   0.224755E+00   0.261077E+00
   0.284133E+00   0.289951E+00   0.276830E+00   0.245651E+00   0.199688E+00
   0.143969E+00   0.843186E-01   0.263249E-01  -0.255589E-01  -0.685816E-01
  -0.101847E+00  -0.126061E+00  -0.142992E+00  -0.154796E+00  -0.163397E+00
  -0.170047E+00  -0.175143E+00  -0.178304E+00  -0.178635E+00  -0.175086E+00
  -0.180995E+00  -0.182895E+00  -0.179800E+00  -0.171198E+00  -0.157063E+00
  -0.137913E+00  -0.114779E+00  -0.890730E-01  -0.624303E-01  -0.365066E-01
  -0.127748E-01   0.767055E-02   0.242761E-01   0.371246E-01   0.469255E-01
   0.548735E-01   0.623725E-01   0.706633E-01   0.804315E-01   0.915006E-01
   0.102715E+00   0.112079E+00   0.117168E+00   0.115719E+00   0.106284E+00
   0.887400E-01   0.645159E-01   0.364185E-01   0.807421E-02  -0.168996E-01
  -0.357813E-01  -0.474472E-01  -0.526766E-01  -0.539501E-01  -0.547707E-01
  -0.586759E-01  -0.682090E-01  -0.841431E-01  -0.105188E+00  -0.128278E+00
  -0.149379E+00  -0.164591E+00  -0.171223E+00  -0.168555E+00  -0.158021E+00
  -0.142792E+00  -0.126846E+00  -0.113815E+00  -0.105944E+00  -0.103476E+00
  -0.104654E+00  -0.106334E+00  -0.105038E+00  -0.981228E-01  -0.846915E-01
  -0.659752E-01  -0.450370E-01  -0.258751E-01  -0.121797E-01  -0.611292E-02
  -0.748799E-02  -0.136130E-01  -0.198797E-01  -0.209581E-01  -0.122797E-01
   0.859915E-02   0.411392E-01   0.817151E-01   0.124311E+00   0.161847E+00
   0.187787E+00   0.197631E+00   0.189901E+00   0.166406E+00   0.131745E+00
   0.922040E-01   0.543615E-01   0.237541E-01   0.390960E-02  -0.406315E-02
  -0.130801E-02   0.939511E-02   0.244733E-01   0.403850E-01   0.542331E-01
   0.640715E-01   0.689246E-01   0.686207E-01   0.635757E-01   0.546408E-01
   0.430650E-01   0.305402E-01   0.192422E-01   0.117568E-01   0.108147E-01
   0.188280E-01   0.373072E-01   0.663065E-01   0.104070E+00   0.147019E+00
   0.190152E+00   0.227801E+00   0.254600E+00   0.266461E+00   0.261307E+00
   0.239422E+00   0.203308E+00   0.157121E+00   0.105814E+00   0.542143E-01
   0.622888E-02  -0.356413E-01  -0.704143E-01  -0.983919E-01  -0.120684E+00
  -0.138651E+00  -0.153410E+00  -0.165524E+00  -0.174918E+00  -0.180995E+00
  -0.182895E+00  -0.179800E+00  -0.172879E+00  -0.176697E+00  -0.174703E+00
  -0.166741E+00  -0.153154E+00  -0.134758E+00  -0.112737E+00  -0.885073E-01
  -0.635557E-01  -0.392880E-01  -0.168776E-01   0.287318E-02   0.196466E-01
   0.336686E-01   0.456786E-01   0.567781E-01   0.681560E-01   0.807258E-01
   0.947531E-01   0.109581E+00   0.123556E+00   0.134231E+00   0.138832E+00
   0.134919E+00   0.121079E+00   0.974631E-01   0.659895E-01   0.301198E-01
  -0.578725E-02  -0.374063E-01  -0.614348E-01  -0.763746E-01  -0.828813E-01
  -0.835611E-01  -0.822458E-01  -0.829264E-01  -0.886298E-01  -0.100552E+00
  -0.117695E+00  -0.137125E+00  -0.154786E+00  -0.166639E+00  -0.169816E+00
  -0.163447E+00  -0.148918E+00  -0.129496E+00  -0.109407E+00  -0.926579E-01
  -0.819328E-01  -0.778909E-01  -0.790748E-01  -0.824465E-01  -0.843869E-01
  -0.818537E-01  -0.733432E-01  -0.593624E-01  -0.422650E-01  -0.254991E-01
  -0.124930E-01  -0.552030E-02  -0.489367E-02  -0.874329E-02  -0.134626E-01
  -0.147060E-01  -0.865787E-02   0.679135E-02   0.313016E-01   0.619919E-01
   0.940344E-01   0.121776E+00   0.140082E+00   0.145550E+00   0.137271E+00
   0.116966E+00   0.884894E-01   0.568634E-01   0.271266E-01   0.329437E-02
  -0.123149E-01  -0.192666E-01  -0.187315E-01  -0.128899E-01  -0.423256E-02
   0.503158E-02   0.133196E-01   0.197336E-01   0.239004E-01   0.257239E-01
   0.251938E-01   0.223485E-01   0.174109E-01   0.110267E-01   0.447983E-02
  -0.251879E-03  -0.692950E-03   0.567521E-02   0.207895E-01   0.453726E-01
   0.784821E-01   0.117397E+00   0.157911E+00   0.195005E+00   0.223735E+00
   0.240145E+00   0.241982E+00   0.229039E+00   0.203068E+00   0.167293E+00
   0.125680E+00   0.821434E-01   0.398870E-01   0.101754E-02  -0.335161E-01
  -0.636957E-01  -0.900293E-01  -0.113108E+00  -0.133253E+00  -0.150342E+00
  -0.163821E+00  -0.172879E+00  -0.176697E+00  -0.174703E+00  -0.154551E+00
  -0.160059E+00  -0.159404E+00  -0.152810E+00  -0.140988E+00  -0.125018E+00
  -0.106185E+00  -0.858082E-01  -0.650991E-01  -0.450479E-01  -0.263439E-01
  -0.931357E-02   0.611793E-02   0.204238E-01   0.344023E-01   0.490072E-01
   0.650792E-01   0.830139E-01   0.102442E+00   0.122024E+00   0.139459E+00
   0.151764E+00   0.155819E+00   0.149077E+00   0.130285E+00   0.100004E+00
   0.607761E-01   0.168174E-01  -0.267184E-01  -0.647722E-01  -0.934591E-01
  -0.110917E+00  -0.117691E+00  -0.116523E+00  -0.111592E+00  -0.107375E+00
  -0.107446E+00  -0.113519E+00  -0.125016E+00  -0.139272E+00  -0.152332E+00
  -0.160107E+00  -0.159577E+00  -0.149683E+00  -0.131668E+00  -0.108762E+00
  -0.853143E-01  -0.656084E-01  -0.527256E-01  -0.477622E-01  -0.496305E-01
  -0.554829E-01  -0.616228E-01  -0.646219E-01  -0.623075E-01  -0.543325E-01
  -0.421666E-01  -0.285313E-01  -0.164638E-01  -0.830746E-02  -0.494412E-02
  -0.550346E-02  -0.763665E-02  -0.826729E-02  -0.458774E-02   0.500463E-02
   0.203159E-01   0.392881E-01   0.584764E-01   0.739318E-01   0.822305E-01
   0.813588E-01   0.712062E-01   0.535468E-01   0.315344E-01   0.887982E-02
  -0.110457E-01  -0.259281E-01  -0.348700E-01  -0.383317E-01  -0.377215E-01
  -0.348030E-01  -0.311232E-01  -0.276369E-01  -0.246198E-01  -0.218520E-01
  -0.189627E-01  -0.157753E-01  -0.125029E-01  -0.970664E-02  -0.802563E-02
  -0.777773E-02  -0.858798E-02  -0.920395E-02  -0.760270E-02  -0.140072E-02
   0.115239E-01   0.323656E-01   0.608778E-01   0.951731E-01   0.131918E+00
   0.166887E+00   0.195752E+00   0.214903E+00   0.222096E+00   0.216783E+00
   0.200059E+00   0.174266E+00   0.142382E+00   0.107381E+00   0.717113E-01
   0.370205E-01   0.415108E-02  -0.266410E-01  -0.553499E-01  -0.818925E-01
  -0.105893E+00  -0.126633E+00  -0.143170E+00  -0.154551E+00  -0.160059E+00
  -0.159404E+00  -0.129159E+00  -0.135629E+00  -0.136087E+00  -0.131158E+00
  -0.121912E+00  -0.109657E+00  -0.957104E-01  -0.812020E-01  -0.669433E-01
  -0.533672E-01  -0.405242E-01  -0.281144E-01  -0.155430E-01  -0.200578E-02
   0.133803E-01   0.313829E-01   0.523986E-01   0.761705E-01   0.101548E+00
   0.126383E+00   0.147642E+00   0.161784E+00   0.165376E+00   0.155844E+00
   0.132191E+00   0.954823E-01   0.489401E-01  -0.244622E-02  -0.527526E-01
  -0.962387E-01  -0.128497E+00  -0.147350E+00  -0.153253E+00  -0.149084E+00
  -0.139349E+00  -0.129004E+00  -0.122181E+00  -0.121166E+00  -0.125892E+00
  -0.134083E+00  -0.142004E+00  -0.145610E+00  -0.141762E+00  -0.129180E+00
  -0.108859E+00  -0.838468E-01  -0.584456E-01  -0.370753E-01  -0.231222E-01
  -0.180939E-01  -0.213086E-01  -0.301867E-01  -0.410403E-01  -0.501152E-01
  -0.545800E-01  -0.531840E-01  -0.464158E-01  -0.361524E-01  -0.249365E-01
  -0.151275E-01  -0.819552E-02  -0.436692E-02  -0.271204E-02  -0.161986E-02
   0.516410E-03   0.463984E-02   0.106173E-01   0.172086E-01   0.224235E-01
   0.241496E-01   0.208433E-01   0.120629E-01  -0.132809E-02  -0.173495E-01
  -0.334254E-01  -0.470727E-01  -0.565438E-01  -0.612304E-01  -0.617154E-01
  -0.594713E-01  -0.563178E-01  -0.538191E-01  -0.528164E-01  -0.532364E-01
  -0.542238E-01  -0.545345E-01  -0.530430E-01  -0.491830E-01  -0.431643E-01
  -0.358902E-01  -0.286010E-01  -0.223632E-01  -0.175827E-01  -0.137122E-01
  -0.926920E-02  -0.217902E-02   0.964311E-02   0.276370E-01   0.520619E-01
   0.817406E-01   0.114165E+00   0.145943E+00   0.173455E+00   0.193571E+00
   0.204210E+00   0.204636E+00   0.195428E+00   0.178160E+00   0.154918E+00
   0.127806E+00   0.985621E-01   0.683889E-01   0.380027E-01   0.784062E-02
  -0.216712E-01  -0.498991E-01  -0.759126E-01  -0.985522E-01  -0.116625E+00
  -0.129159E+00  -0.135629E+00  -0.136087E+00  -0.101708E+00  -0.108086E+00
  -0.108996E+00  -0.105488E+00  -0.989850E-01  -0.909900E-01  -0.828006E-01
  -0.752893E-01  -0.687885E-01  -0.630836E-01  -0.574926E-01  -0.509997E-01
  -0.424169E-01  -0.305621E-01  -0.144553E-01   0.646200E-02   0.320909E-01
   0.614579E-01   0.925755E-01   0.122457E+00   0.147347E+00   0.163201E+00
   0.166359E+00   0.154317E+00   0.126414E+00   0.842566E-01   0.317303E-01
  -0.254822E-01  -0.808116E-01  -0.127981E+00  -0.162197E+00  -0.181060E+00
  -0.184980E+00  -0.176955E+00  -0.161768E+00  -0.144781E+00  -0.130635E+00
  -0.122176E+00  -0.119886E+00  -0.121954E+00  -0.124966E+00  -0.125003E+00
  -0.118847E+00  -0.104971E+00  -0.840239E-01  -0.587153E-01  -0.331195E-01
  -0.116186E-01   0.222385E-02   0.654887E-02   0.161717E-02  -0.103377E-01
  -0.257502E-01  -0.406581E-01  -0.516607E-01  -0.566458E-01  -0.551098E-01
  -0.480306E-01  -0.373800E-01  -0.254608E-01  -0.142849E-01  -0.516990E-02
   0.135556E-02   0.536010E-02   0.714856E-02   0.689557E-02   0.442678E-02
  -0.764815E-03  -0.927425E-02  -0.214082E-01  -0.368281E-01  -0.543643E-01
  -0.720977E-01  -0.877164E-01  -0.990561E-01  -0.104666E+00  -0.104224E+00
  -0.986543E-01  -0.899112E-01  -0.804641E-01  -0.726396E-01  -0.680083E-01
  -0.669962E-01  -0.688333E-01  -0.718485E-01  -0.740153E-01  -0.735773E-01
  -0.695598E-01  -0.620140E-01  -0.519245E-01  -0.408175E-01  -0.302000E-01
  -0.210126E-01  -0.132698E-01  -0.600641E-02   0.245328E-02   0.139810E-01
   0.300399E-01   0.511696E-01   0.767109E-01   0.104848E+00   0.132951E+00
   0.158115E+00   0.177743E+00   0.190017E+00   0.194140E+00   0.190315E+00
   0.179500E+00   0.163038E+00   0.142297E+00   0.118418E+00   0.922394E-01
   0.643845E-01   0.354536E-01   0.622250E-02  -0.222416E-01  -0.486026E-01
  -0.714200E-01  -0.894082E-01  -0.101708E+00  -0.108086E+00  -0.108996E+00
  -0.778979E-01  -0.830142E-01  -0.833895E-01  -0.805189E-01  -0.761756E-01
  -0.720437E-01  -0.693813E-01  -0.687827E-01  -0.700826E-01  -0.724025E-01
  -0.743139E-01  -0.740750E-01  -0.698999E-01  -0.602316E-01  -0.440035E-01
  -0.208800E-01   0.853619E-02   0.425639E-01   0.784166E-01   0.112344E+00
   0.139986E+00   0.156931E+00   0.159442E+00   0.145203E+00   0.113962E+00
   0.678610E-01   0.113531E-01  -0.493552E-01  -0.107273E+00  -0.155824E+00
  -0.190039E+00  -0.207448E+00  -0.208474E+00  -0.196213E+00  -0.175630E+00
  -0.152369E+00  -0.131455E+00  -0.116205E+00  -0.107617E+00  -0.104373E+00
  -0.103438E+00  -0.101091E+00  -0.940799E-01  -0.806148E-01  -0.609229E-01
  -0.372337E-01  -0.132162E-01   0.696625E-02   0.197184E-01   0.229095E-01
   0.163772E-01   0.192778E-02  -0.171379E-01  -0.368205E-01  -0.533167E-01
  -0.637828E-01  -0.667961E-01  -0.624438E-01  -0.520757E-01  -0.378427E-01
  -0.221799E-01  -0.737786E-02   0.467371E-02   0.125612E-01   0.152980E-01
   0.122456E-01   0.308782E-02  -0.120981E-01  -0.326955E-01  -0.573995E-01
  -0.841655E-01  -0.110336E+00  -0.132979E+00  -0.149387E+00  -0.157636E+00
  -0.157041E+00  -0.148380E+00  -0.133784E+00  -0.116304E+00  -0.992439E-01
  -0.854263E-01  -0.765769E-01  -0.729961E-01  -0.735986E-01  -0.763027E-01
  -0.786544E-01  -0.785061E-01  -0.745590E-01  -0.666246E-01  -0.555440E-01
  -0.428103E-01  -0.300203E-01  -0.183317E-01  -0.808953E-02   0.126946E-02
   0.110139E-01   0.226879E-01   0.375889E-01   0.563134E-01   0.785006E-01
   0.102840E+00   0.127333E+00   0.149711E+00   0.167898E+00   0.180377E+00
   0.186369E+00   0.185822E+00   0.179218E+00   0.167315E+00   0.150905E+00
   0.130680E+00   0.107233E+00   0.811715E-01   0.532838E-01   0.246647E-01
  -0.326402E-02  -0.288756E-01  -0.505814E-01  -0.671336E-01  -0.778980E-01
  -0.830142E-01  -0.833895E-01  -0.627831E-01  -0.655497E-01  -0.642288E-01
  -0.607752E-01  -0.573192E-01  -0.557339E-01  -0.572556E-01  -0.622328E-01
  -0.700491E-01  -0.792215E-01  -0.876418E-01  -0.929115E-01  -0.927126E-01
  -0.851685E-01  -0.691639E-01  -0.445980E-01  -0.125525E-01   0.246533E-01
   0.635536E-01   0.998044E-01   0.128642E+00   0.145513E+00   0.146798E+00
   0.130528E+00   0.969185E-01   0.486087E-01  -0.952822E-02  -0.710066E-01
  -0.128715E+00  -0.176094E+00  -0.208268E+00  -0.222885E+00  -0.220465E+00
  -0.204166E+00  -0.179010E+00  -0.150739E+00  -0.124567E+00  -0.104118E+00
  -0.908043E-01  -0.837635E-01  -0.803695E-01  -0.771506E-01  -0.708720E-01
  -0.594979E-01  -0.427877E-01  -0.223870E-01  -0.140829E-02   0.163697E-01
   0.274647E-01   0.295625E-01   0.220853E-01   0.633144E-02  -0.148211E-01
  -0.375464E-01  -0.578644E-01  -0.724032E-01  -0.789670E-01  -0.768168E-01
  -0.666530E-01  -0.503597E-01  -0.306115E-01  -0.104472E-01   0.711243E-02
   0.193678E-01   0.241689E-01   0.200951E-01   0.660772E-02  -0.158240E-01
  -0.456553E-01  -0.803077E-01  -0.116371E+00  -0.149985E+00  -0.177378E+00
  -0.195474E+00  -0.202447E+00  -0.198085E+00  -0.183861E+00  -0.162667E+00
  -0.138241E+00  -0.114423E+00  -0.943992E-01  -0.801090E-01  -0.719677E-01
  -0.689483E-01  -0.689950E-01  -0.696438E-01  -0.686787E-01  -0.646517E-01
  -0.571371E-01  -0.466756E-01  -0.344497E-01  -0.218087E-01  -0.979369E-02
   0.119313E-02   0.114861E-01   0.220044E-01   0.339127E-01   0.482056E-01
   0.653470E-01   0.850665E-01   0.106365E+00   0.127711E+00   0.147360E+00
   0.163693E+00   0.175473E+00   0.181976E+00   0.182960E+00   0.178541E+00
   0.169020E+00   0.154762E+00   0.136154E+00   0.113676E+00   0.880213E-01
   0.602285E-01   0.317293E-01   0.427493E-02  -0.202740E-01  -0.402562E-01
  -0.545396E-01  -0.627831E-01  -0.655497E-01  -0.642288E-01  -0.595859E-01
  -0.591306E-01  -0.549388E-01  -0.494333E-01  -0.451169E-01  -0.440823E-01
  -0.475946E-01  -0.558321E-01  -0.678256E-01  -0.816050E-01  -0.945115E-01
  -0.103621E+00  -0.106203E+00  -0.100161E+00  -0.843954E-01  -0.590566E-01
  -0.256636E-01   0.129340E-01   0.527645E-01   0.891193E-01   0.117099E+00
   0.132277E+00   0.131398E+00   0.113002E+00   0.778448E-01   0.290010E-01
  -0.284176E-01  -0.879298E-01  -0.142651E+00  -0.186391E+00  -0.214680E+00
  -0.225494E+00  -0.219539E+00  -0.199993E+00  -0.171781E+00  -0.140515E+00
  -0.111345E+00  -0.879802E-01  -0.720776E-01  -0.631495E-01  -0.589687E-01
  -0.563624E-01  -0.521797E-01  -0.441905E-01  -0.316937E-01  -0.157007E-01
   0.133501E-02   0.161527E-01   0.255127E-01   0.270083E-01   0.196665E-01
   0.421076E-02  -0.170576E-01  -0.407088E-01  -0.628436E-01  -0.798124E-01
  -0.888452E-01  -0.884873E-01  -0.787870E-01  -0.612389E-01  -0.385270E-01
  -0.141320E-01   0.813066E-02   0.245878E-01   0.321593E-01   0.287500E-01
   0.135520E-01  -0.127812E-01  -0.481244E-01  -0.890661E-01  -0.131297E+00
  -0.170174E+00  -0.201382E+00  -0.221594E+00  -0.228998E+00  -0.223573E+00
  -0.207061E+00  -0.182602E+00  -0.154123E+00  -0.125595E+00  -0.100323E+00
  -0.804191E-01  -0.665692E-01  -0.581207E-01  -0.534545E-01  -0.505210E-01
  -0.473977E-01  -0.427245E-01  -0.359210E-01  -0.271537E-01  -0.170943E-01
  -0.656622E-02   0.380392E-02   0.138214E-01   0.237829E-01   0.343553E-01
   0.463251E-01   0.603051E-01   0.764912E-01   0.945406E-01   0.113599E+00
   0.132454E+00   0.149762E+00   0.164271E+00   0.174981E+00   0.181200E+00
   0.182523E+00   0.178748E+00   0.169802E+00   0.155723E+00   0.136714E+00
   0.113254E+00   0.862336E-01   0.570278E-01   0.274654E-01  -0.339878E-03
  -0.242860E-01  -0.426473E-01  -0.544244E-01  -0.595859E-01  -0.591306E-01
  -0.549387E-01  -0.689547E-01  -0.646717E-01  -0.565589E-01  -0.475146E-01
  -0.404381E-01  -0.376864E-01  -0.406246E-01  -0.493565E-01  -0.626827E-01
  -0.782878E-01  -0.931184E-01  -0.103882E+00  -0.107586E+00  -0.102035E+00
  -0.862277E-01  -0.605908E-01  -0.270389E-01   0.111636E-01   0.497275E-01
   0.838275E-01   0.108712E+00   0.120367E+00   0.116150E+00   0.952840E-01
   0.591271E-01   0.111306E-01  -0.435410E-01  -0.986985E-01  -0.148031E+00
  -0.186076E+00  -0.209072E+00  -0.215541E+00  -0.206452E+00  -0.184956E+00
  -0.155709E+00  -0.123939E+00  -0.944507E-01  -0.707656E-01  -0.545850E-01
  -0.456753E-01  -0.421815E-01  -0.412777E-01  -0.399897E-01  -0.359911E-01
  -0.281906E-01  -0.169829E-01  -0.412203E-02   0.773667E-02   0.157038E-01
   0.173716E-01   0.114142E-01  -0.205423E-02  -0.214312E-01  -0.438836E-01
  -0.658470E-01  -0.836586E-01  -0.942025E-01  -0.954525E-01  -0.868298E-01
  -0.693271E-01  -0.453935E-01  -0.186047E-01   0.682883E-02   0.266488E-01
   0.371552E-01   0.357520E-01   0.213569E-01  -0.538690E-02  -0.421396E-01
  -0.851444E-01  -0.129730E+00  -0.170968E+00  -0.204383E+00  -0.226597E+00
  -0.235792E+00  -0.231912E+00  -0.216557E+00  -0.192608E+00  -0.163650E+00
  -0.133325E+00  -0.104739E+00  -0.800410E-01  -0.602456E-01  -0.453003E-01
  -0.343600E-01  -0.261697E-01  -0.194514E-01  -0.131975E-01  -0.681362E-02
  -0.100661E-03   0.688723E-02   0.140401E-01   0.213692E-01   0.291019E-01
   0.376686E-01   0.475909E-01   0.593143E-01   0.730437E-01   0.886348E-01
   0.105572E+00   0.123033E+00   0.140018E+00   0.155487E+00   0.168477E+00
   0.178156E+00   0.183825E+00   0.184889E+00   0.180829E+00   0.171219E+00
   0.155819E+00   0.134711E+00   0.108466E+00   0.782604E-01   0.459021E-01
   0.137070E-01  -0.157715E-01  -0.401260E-01  -0.575175E-01  -0.670428E-01
  -0.689547E-01  -0.646716E-01  -0.565588E-01  -0.888454E-01  -0.803631E-01
  -0.674986E-01  -0.536375E-01  -0.421072E-01  -0.355795E-01  -0.355891E-01
  -0.422554E-01  -0.542573E-01  -0.690614E-01  -0.833587E-01  -0.936335E-01
  -0.967690E-01  -0.905933E-01  -0.742865E-01  -0.485894E-01  -0.157853E-01
   0.205425E-01   0.559496E-01   0.857124E-01   0.105479E+00   0.111903E+00
   0.103174E+00   0.793537E-01   0.424612E-01  -0.372910E-02  -0.541620E-01
  -0.103192E+00  -0.145388E+00  -0.176324E+00  -0.193222E+00  -0.195326E+00
  -0.183941E+00  -0.162128E+00  -0.134100E+00  -0.104450E+00  -0.773436E-01
  -0.558375E-01  -0.414555E-01  -0.340860E-01  -0.322133E-01  -0.334168E-01
  -0.350207E-01  -0.347516E-01  -0.312642E-01  -0.244277E-01  -0.153241E-01
  -0.596748E-02   0.118484E-02   0.382088E-02   0.336076E-03  -0.974707E-02
  -0.255859E-01  -0.450892E-01  -0.652393E-01  -0.826059E-01  -0.939582E-01
  -0.968648E-01  -0.901767E-01  -0.743052E-01  -0.512445E-01  -0.243282E-01
   0.224536E-02   0.240455E-01   0.370993E-01   0.385256E-01   0.270073E-01
   0.302147E-02  -0.312137E-01  -0.720666E-01  -0.115038E+00  -0.155429E+00
  -0.189018E+00  -0.212623E+00  -0.224468E+00  -0.224297E+00  -0.213237E+00
  -0.193455E+00  -0.167706E+00  -0.138850E+00  -0.109448E+00  -0.814930E-01
  -0.562954E-01  -0.345246E-01  -0.163434E-01  -0.158540E-02   0.100867E-01
   0.190787E-01   0.258299E-01   0.308316E-01   0.346640E-01   0.380176E-01
   0.416690E-01   0.464066E-01   0.529177E-01   0.616697E-01   0.728195E-01
   0.861789E-01   0.101248E+00   0.117302E+00   0.133509E+00   0.149027E+00
   0.163069E+00   0.174906E+00   0.183824E+00   0.189063E+00   0.189786E+00
   0.185114E+00   0.174243E+00   0.156643E+00   0.132296E+00   0.101901E+00
   0.669924E-01   0.298969E-01  -0.648514E-02  -0.390593E-01  -0.650171E-01
  -0.823227E-01  -0.901023E-01  -0.888453E-01  -0.803630E-01  -0.674985E-01
  -0.115046E+00  -0.102140E+00  -0.839552E-01  -0.643888E-01  -0.472324E-01
  -0.355169E-01  -0.309962E-01  -0.338606E-01  -0.427305E-01  -0.549265E-01
  -0.669678E-01  -0.752084E-01  -0.765037E-01  -0.687961E-01  -0.515216E-01
  -0.257760E-01   0.578976E-02   0.393255E-01   0.703357E-01   0.943461E-01
   0.107580E+00   0.107540E+00   0.934086E-01   0.661974E-01   0.286292E-01
  -0.152355E-01  -0.605689E-01  -0.102453E+00  -0.136563E+00  -0.159740E+00
  -0.170387E+00  -0.168602E+00  -0.156066E+00  -0.135684E+00  -0.111071E+00
  -0.859500E-01  -0.635790E-01  -0.462918E-01  -0.352237E-01  -0.302575E-01
  -0.301900E-01  -0.330769E-01  -0.366914E-01  -0.390078E-01  -0.386234E-01
  -0.350423E-01  -0.287680E-01  -0.211879E-01  -0.142700E-01  -0.101260E-01
  -0.105242E-01  -0.164489E-01  -0.277957E-01  -0.432753E-01  -0.605567E-01
  -0.766383E-01  -0.883852E-01  -0.931370E-01  -0.892672E-01  -0.765803E-01
  -0.564581E-01  -0.317153E-01  -0.618087E-02   0.159228E-01   0.306867E-01
   0.351751E-01   0.279135E-01   0.911539E-02  -0.193863E-01  -0.544768E-01
  -0.922892E-01  -0.128813E+00  -0.160461E+00  -0.184503E+00  -0.199294E+00
  -0.204293E+00  -0.199921E+00  -0.187295E+00  -0.167949E+00  -0.143585E+00
  -0.115907E+00  -0.865348E-01  -0.569875E-01  -0.286783E-01  -0.289659E-02
   0.192550E-01   0.369666E-01   0.498454E-01   0.580153E-01   0.621505E-01
   0.634124E-01   0.632873E-01   0.633502E-01   0.650042E-01   0.692554E-01
   0.765752E-01   0.868802E-01   0.996273E-01   0.113989E+00   0.129052E+00
   0.143986E+00   0.158116E+00   0.170905E+00   0.181847E+00   0.190315E+00
   0.195445E+00   0.196104E+00   0.190990E+00   0.178858E+00   0.158840E+00
   0.130790E+00   0.955375E-01   0.550066E-01   0.121048E-01  -0.295970E-01
  -0.663654E-01  -0.948922E-01  -0.112857E+00  -0.119347E+00  -0.115046E+00
  -0.102140E+00  -0.839550E-01  -0.142206E+00  -0.124696E+00  -0.100885E+00
  -0.752181E-01  -0.519882E-01  -0.346134E-01  -0.250814E-01  -0.236553E-01
  -0.288907E-01  -0.379567E-01  -0.472020E-01  -0.528658E-01  -0.518068E-01
  -0.421231E-01  -0.235542E-01   0.240817E-02   0.327200E-01   0.632625E-01
   0.895149E-01   0.107304E+00   0.113499E+00   0.106530E+00   0.866430E-01
   0.558518E-01   0.176019E-01  -0.237811E-01  -0.637585E-01  -0.982380E-01
  -0.124118E+00  -0.139635E+00  -0.144476E+00  -0.139661E+00  -0.127252E+00
  -0.109941E+00  -0.906107E-01  -0.719298E-01  -0.560319E-01  -0.443109E-01
  -0.373348E-01  -0.348721E-01  -0.360146E-01  -0.393763E-01  -0.433467E-01
  -0.463728E-01  -0.472373E-01  -0.452942E-01  -0.406184E-01  -0.340308E-01
  -0.269751E-01  -0.212500E-01  -0.186315E-01  -0.204530E-01  -0.272340E-01
  -0.384471E-01  -0.524957E-01  -0.669316E-01  -0.788886E-01  -0.856522E-01
  -0.852480E-01  -0.769163E-01  -0.613606E-01  -0.407017E-01  -0.181402E-01
   0.260785E-02   0.179808E-01   0.252025E-01   0.227442E-01   0.105263E-01
  -0.101628E-01  -0.369899E-01  -0.670466E-01  -0.973453E-01  -0.125232E+00
  -0.148637E+00  -0.166149E+00  -0.176938E+00  -0.180601E+00  -0.177015E+00
  -0.166255E+00  -0.148618E+00  -0.124724E+00  -0.956457E-01  -0.629881E-01
  -0.288565E-01   0.432500E-02   0.341258E-01   0.584944E-01   0.761249E-01
   0.867065E-01   0.909853E-01   0.906100E-01   0.877923E-01   0.848598E-01
   0.838093E-01   0.859660E-01   0.918243E-01   0.101094E+00   0.112920E+00
   0.126199E+00   0.139884E+00   0.153201E+00   0.165693E+00   0.177115E+00
   0.187206E+00   0.195432E+00   0.200808E+00   0.201863E+00   0.196810E+00
   0.183893E+00   0.161841E+00   0.130319E+00   0.902582E-01   0.439674E-01
  -0.503522E-02  -0.524541E-01  -0.938462E-01  -0.125330E+00  -0.144239E+00
  -0.149577E+00  -0.142206E+00  -0.124696E+00  -0.100885E+00  -0.165106E+00
  -0.142786E+00  -0.113278E+00  -0.816254E-01  -0.526525E-01  -0.301690E-01
  -0.163687E-01  -0.115299E-01  -0.140645E-01  -0.209013E-01  -0.281355E-01
  -0.318246E-01  -0.287882E-01  -0.172667E-01   0.268607E-02   0.291502E-01
   0.586433E-01   0.867267E-01   0.108802E+00   0.120948E+00   0.120638E+00
   0.107192E+00   0.818939E-01   0.477384E-01   0.888150E-02  -0.300937E-01
  -0.649418E-01  -0.924004E-01  -0.110599E+00  -0.119174E+00  -0.119105E+00
  -0.112333E+00  -0.101277E+00  -0.883670E-01  -0.756682E-01  -0.646726E-01
  -0.562420E-01  -0.506755E-01  -0.478395E-01  -0.473031E-01  -0.484431E-01
  -0.505103E-01  -0.526766E-01  -0.540944E-01  -0.539955E-01  -0.518331E-01
  -0.474440E-01  -0.411793E-01  -0.339463E-01  -0.271151E-01  -0.222791E-01
  -0.209009E-01  -0.239222E-01  -0.314383E-01  -0.425372E-01  -0.553694E-01
  -0.674598E-01  -0.762034E-01  -0.794388E-01  -0.759572E-01  -0.658216E-01
  -0.504093E-01  -0.321631E-01  -0.141111E-01   0.727740E-03   0.990785E-02
   0.119590E-01   0.654542E-02  -0.563193E-02  -0.231306E-01  -0.441538E-01
  -0.669079E-01  -0.898310E-01  -0.111649E+00  -0.131275E+00  -0.147636E+00
  -0.159514E+00  -0.165511E+00  -0.164188E+00  -0.154354E+00  -0.135450E+00
  -0.107894E+00  -0.732693E-01  -0.342723E-01   0.562246E-02   0.427136E-01
   0.737303E-01   0.964367E-01   0.110034E+00   0.115255E+00   0.114136E+00
   0.109506E+00   0.104349E+00   0.101181E+00   0.101599E+00   0.106104E+00
   0.114211E+00   0.124790E+00   0.136517E+00   0.148278E+00   0.159425E+00
   0.169791E+00   0.179488E+00   0.188552E+00   0.196580E+00   0.202472E+00
   0.204410E+00   0.200085E+00   0.187177E+00   0.163940E+00   0.129789E+00
   0.857011E-01   0.343368E-01  -0.201851E-01  -0.728331E-01  -0.118429E+00
  -0.152492E+00  -0.171986E+00  -0.175837E+00  -0.165106E+00  -0.142785E+00
  -0.113278E+00  -0.179843E+00  -0.152477E+00  -0.117415E+00  -0.803425E-01
  -0.466358E-01  -0.204726E-01  -0.418578E-02   0.203836E-02   0.688391E-04
  -0.663238E-02  -0.137583E-01  -0.170543E-01  -0.132003E-01  -0.514268E-03
   0.206601E-01   0.479609E-01   0.774169E-01   0.104186E+00   0.123481E+00
   0.131504E+00   0.126187E+00   0.107605E+00   0.779553E-01   0.411220E-01
   0.192306E-02  -0.348013E-01  -0.650546E-01  -0.863244E-01  -0.978721E-01
  -0.100636E+00  -0.968013E-01  -0.891651E-01  -0.804665E-01  -0.728401E-01
  -0.675049E-01  -0.647306E-01  -0.640403E-01  -0.645540E-01  -0.653497E-01
  -0.657330E-01  -0.653518E-01  -0.641521E-01  -0.622273E-01  -0.596468E-01
  -0.563465E-01  -0.521372E-01  -0.468296E-01  -0.404297E-01  -0.333189E-01
  -0.263318E-01  -0.206746E-01  -0.176780E-01  -0.184397E-01  -0.234573E-01
  -0.323680E-01  -0.438901E-01  -0.560074E-01  -0.663684E-01  -0.728049E-01
  -0.738353E-01  -0.690190E-01  -0.590643E-01  -0.456641E-01  -0.311078E-01
  -0.177807E-01  -0.769064E-02  -0.214371E-02  -0.164267E-02  -0.600550E-02
  -0.146335E-01  -0.268133E-01  -0.419328E-01  -0.595288E-01  -0.791494E-01
  -0.100090E+00  -0.121114E+00  -0.140298E+00  -0.155097E+00  -0.162672E+00
  -0.160443E+00  -0.146719E+00  -0.121251E+00  -0.855328E-01  -0.427279E-01
   0.279061E-02   0.462050E-01   0.831537E-01   0.110552E+00   0.127133E+00
   0.133581E+00   0.132230E+00   0.126417E+00   0.119665E+00   0.114904E+00
   0.113929E+00   0.117208E+00   0.124056E+00   0.133094E+00   0.142815E+00
   0.152097E+00   0.160482E+00   0.168158E+00   0.175658E+00   0.183379E+00
   0.191099E+00   0.197650E+00   0.200885E+00   0.197978E+00   0.186015E+00
   0.162735E+00   0.127244E+00   0.805027E-01   0.254659E-01  -0.331954E-01
  -0.897491E-01  -0.138310E+00  -0.173822E+00  -0.192918E+00  -0.194486E+00
  -0.179843E+00  -0.152477E+00  -0.117414E+00  -0.184660E+00  -0.152058E+00
  -0.111786E+00  -0.702062E-01  -0.332380E-01  -0.537727E-02   0.109990E-01
   0.159304E-01   0.117284E-01   0.242047E-02  -0.711237E-02  -0.121474E-01
  -0.909591E-02   0.374108E-02   0.257851E-01   0.542427E-01   0.846177E-01
   0.111579E+00   0.130017E+00   0.136079E+00   0.127954E+00   0.106254E+00
   0.738932E-01   0.354957E-01  -0.354418E-02  -0.381328E-01  -0.644454E-01
  -0.805765E-01  -0.867393E-01  -0.849883E-01  -0.785572E-01  -0.709921E-01
  -0.653011E-01  -0.633258E-01  -0.654688E-01  -0.708126E-01  -0.775568E-01
  -0.836273E-01  -0.872710E-01  -0.874789E-01  -0.841379E-01  -0.779063E-01
  -0.698865E-01  -0.612250E-01  -0.527800E-01  -0.449581E-01  -0.377587E-01
  -0.309853E-01  -0.245300E-01  -0.186080E-01  -0.138451E-01  -0.111707E-01
  -0.115426E-01  -0.155923E-01  -0.233108E-01  -0.338909E-01  -0.457936E-01
  -0.570360E-01  -0.656259E-01  -0.700237E-01  -0.694949E-01  -0.642561E-01
  -0.553771E-01  -0.444782E-01  -0.333257E-01  -0.234531E-01  -0.159215E-01
  -0.112801E-01  -0.971222E-02  -0.112839E-01  -0.161755E-01  -0.247772E-01
  -0.375805E-01  -0.548753E-01  -0.763411E-01  -0.100679E+00  -0.125445E+00
  -0.147190E+00  -0.161954E+00  -0.166012E+00  -0.156726E+00  -0.133271E+00
  -0.970259E-01  -0.514976E-01  -0.176348E-02   0.464681E-01   0.879572E-01
   0.118932E+00   0.137748E+00   0.145049E+00   0.143414E+00   0.136585E+00
   0.128508E+00   0.122423E+00   0.120242E+00   0.122354E+00   0.127861E+00
   0.135139E+00   0.142529E+00   0.148929E+00   0.154104E+00   0.158635E+00
   0.163520E+00   0.169570E+00   0.176805E+00   0.184048E+00   0.188880E+00
   0.187996E+00   0.177909E+00   0.155831E+00   0.120521E+00   0.728630E-01
   0.160324E-01  -0.448279E-01  -0.103366E+00  -0.153067E+00  -0.188377E+00
  -0.205672E+00  -0.203882E+00  -0.184660E+00  -0.152057E+00  -0.111785E+00
  -0.180203E+00  -0.142364E+00  -0.974539E-01  -0.525043E-01  -0.139377E-01
   0.135060E-01   0.275115E-01   0.284745E-01   0.192923E-01   0.470582E-02
  -0.968680E-02  -0.185631E-01  -0.179493E-01  -0.603277E-02   0.164456E-01
   0.463018E-01   0.785125E-01   0.107204E+00   0.126830E+00   0.133310E+00
   0.124866E+00   0.102401E+00   0.693060E-01   0.307481E-01  -0.741828E-02
  -0.398620E-01  -0.628411E-01  -0.748812E-01  -0.769165E-01  -0.718789E-01
  -0.638483E-01  -0.569878E-01  -0.545294E-01  -0.580579E-01  -0.672506E-01
  -0.801126E-01  -0.936122E-01  -0.104527E+00  -0.110267E+00  -0.109458E+00
  -0.102164E+00  -0.897163E-01  -0.742391E-01  -0.580421E-01  -0.430586E-01
  -0.304873E-01  -0.207127E-01  -0.134872E-01  -0.827790E-02  -0.463548E-02
  -0.245031E-02  -0.201004E-02  -0.384916E-02  -0.845633E-02  -0.159553E-01
  -0.258834E-01  -0.371554E-01  -0.482371E-01  -0.574788E-01  -0.635031E-01
  -0.655261E-01  -0.635103E-01  -0.581102E-01  -0.504379E-01  -0.417415E-01
  -0.331120E-01  -0.253210E-01  -0.188401E-01  -0.140165E-01  -0.113159E-01
  -0.115083E-01  -0.156804E-01  -0.250165E-01  -0.403746E-01  -0.617694E-01
  -0.879317E-01  -0.116122E+00  -0.142321E+00  -0.161818E+00  -0.170108E+00
  -0.163892E+00  -0.141928E+00  -0.105500E+00  -0.583465E-01  -0.603173E-02
   0.451130E-01   0.892342E-01   0.122088E+00   0.141787E+00   0.148982E+00
   0.146466E+00   0.138309E+00   0.128778E+00   0.121328E+00   0.117923E+00
   0.118834E+00   0.122938E+00   0.128372E+00   0.133326E+00   0.136719E+00
   0.138537E+00   0.139748E+00   0.141821E+00   0.146006E+00   0.152614E+00
   0.160531E+00   0.167145E+00   0.168749E+00   0.161341E+00   0.141634E+00
   0.108026E+00   0.612744E-01   0.469123E-02  -0.562135E-01  -0.114584E+00
  -0.163396E+00  -0.196707E+00  -0.210737E+00  -0.204549E+00  -0.180203E+00
  -0.142364E+00  -0.974535E-01  -0.169180E+00  -0.126470E+00  -0.777628E-01
  -0.307016E-01   0.786843E-02   0.330580E-01   0.427119E-01   0.376755E-01
   0.215167E-01  -0.238685E-03  -0.212129E-01  -0.354248E-01  -0.384536E-01
  -0.283031E-01  -0.580084E-02   0.255502E-01   0.602511E-01   0.918938E-01
   0.114445E+00   0.123471E+00   0.117039E+00   0.961025E-01   0.642814E-01
   0.270662E-01  -0.937138E-02  -0.395008E-01  -0.595858E-01  -0.684029E-01
  -0.673633E-01  -0.600167E-01  -0.510696E-01  -0.451653E-01  -0.457283E-01
  -0.541565E-01  -0.695462E-01  -0.889987E-01  -0.108406E+00  -0.123494E+00
  -0.130854E+00  -0.128696E+00  -0.117161E+00  -0.981459E-01  -0.747286E-01
  -0.503766E-01  -0.281694E-01  -0.102311E-01   0.250610E-02   0.101922E-01
   0.136936E-01   0.141202E-01   0.124104E-01   0.909661E-02   0.429963E-02
  -0.208418E-02  -0.101022E-01  -0.194954E-01  -0.295817E-01  -0.393203E-01
  -0.475317E-01  -0.531945E-01  -0.557079E-01  -0.550280E-01  -0.516320E-01
  -0.463316E-01  -0.400132E-01  -0.334116E-01  -0.270076E-01  -0.210934E-01
  -0.159758E-01  -0.122259E-01  -0.108475E-01  -0.132522E-01  -0.209857E-01
  -0.352395E-01  -0.562710E-01  -0.829141E-01  -0.112369E+00  -0.140400E+00
  -0.161971E+00  -0.172209E+00  -0.167485E+00  -0.146342E+00  -0.110014E+00
  -0.623636E-01  -0.922005E-02   0.427438E-01   0.873435E-01   0.120096E+00
   0.139019E+00   0.144833E+00   0.140527E+00   0.130429E+00   0.119044E+00
   0.109973E+00   0.105182E+00   0.104813E+00   0.107518E+00   0.111201E+00
   0.113897E+00   0.114518E+00   0.113227E+00   0.111330E+00   0.110729E+00
   0.113100E+00   0.119072E+00   0.127657E+00   0.136146E+00   0.140536E+00
   0.136398E+00   0.120005E+00   0.894079E-01   0.451968E-01  -0.926520E-02
  -0.682229E-01  -0.124458E+00  -0.170575E+00  -0.200375E+00  -0.210026E+00
  -0.198793E+00  -0.169179E+00  -0.126469E+00  -0.777624E-01  -0.155527E+00
  -0.108825E+00  -0.574771E-01  -0.961269E-02   0.276241E-01   0.493023E-01
   0.535023E-01   0.415540E-01   0.176884E-01  -0.118234E-01  -0.398800E-01
  -0.598920E-01  -0.670142E-01  -0.590473E-01  -0.368396E-01  -0.411102E-02
   0.332783E-01   0.684810E-01   0.950182E-01   0.108069E+00   0.105423E+00
   0.878965E-01   0.591070E-01   0.246477E-01  -0.915701E-02  -0.366455E-01
  -0.540398E-01  -0.602133E-01  -0.568256E-01  -0.477944E-01  -0.382391E-01
  -0.331539E-01  -0.361399E-01  -0.485054E-01  -0.689481E-01  -0.938849E-01
  -0.118332E+00  -0.137102E+00  -0.146006E+00  -0.142779E+00  -0.127508E+00
  -0.102490E+00  -0.716037E-01  -0.393782E-01  -0.100201E-01   0.133621E-01
   0.291728E-01   0.373309E-01   0.389241E-01   0.356671E-01   0.293461E-01
   0.214071E-01   0.127749E-01   0.390502E-02  -0.500955E-02  -0.137900E-01
  -0.220957E-01  -0.293876E-01  -0.350344E-01  -0.385063E-01  -0.395654E-01
  -0.383680E-01  -0.354300E-01  -0.314689E-01  -0.271846E-01  -0.230754E-01
  -0.193721E-01  -0.161297E-01  -0.134493E-01  -0.117403E-01  -0.118990E-01
  -0.152909E-01  -0.234803E-01  -0.377369E-01  -0.584434E-01  -0.845839E-01
  -0.113507E+00  -0.141100E+00  -0.162405E+00  -0.172580E+00  -0.167991E+00
  -0.147163E+00  -0.111320E+00  -0.643393E-01  -0.121021E-01   0.386501E-01
   0.816696E-01   0.112448E+00   0.129041E+00   0.132279E+00   0.125318E+00
   0.112678E+00   0.990283E-01   0.880585E-01   0.817227E-01   0.800411E-01
   0.814717E-01   0.837049E-01   0.846147E-01   0.830655E-01   0.793222E-01
   0.749405E-01   0.721723E-01   0.730714E-01   0.785800E-01   0.878875E-01
   0.982819E-01   0.105576E+00   0.105033E+00   0.925663E-01   0.659105E-01
   0.254622E-01  -0.254509E-01  -0.809577E-01  -0.133628E+00  -0.175846E+00
  -0.201282E+00  -0.206136E+00  -0.189908E+00  -0.155527E+00  -0.108825E+00
  -0.574766E-01  -0.143311E+00  -0.940755E-01  -0.415688E-01   0.577998E-02
   0.406939E-01   0.583156E-01   0.570051E-01   0.385412E-01   0.770758E-02
  -0.286442E-01  -0.628772E-01  -0.879660E-01  -0.987623E-01  -0.929049E-01
  -0.712151E-01  -0.375013E-01   0.219384E-02   0.407709E-01   0.714541E-01
   0.891068E-01   0.912164E-01   0.783383E-01   0.538972E-01   0.233783E-01
  -0.692198E-02  -0.313130E-01  -0.459720E-01  -0.497596E-01  -0.443942E-01
  -0.339413E-01  -0.237381E-01  -0.190133E-01  -0.235392E-01  -0.386439E-01
  -0.628273E-01  -0.920674E-01  -0.120737E+00  -0.142894E+00  -0.153634E+00
  -0.150162E+00  -0.132359E+00  -0.102714E+00  -0.656883E-01  -0.266961E-01
   0.903325E-02   0.374257E-01   0.561651E-01   0.648322E-01   0.646155E-01
   0.577350E-01   0.467702E-01   0.340809E-01   0.214466E-01   0.996531E-02
   0.165452E-03  -0.777004E-02  -0.137848E-01  -0.178214E-01  -0.198174E-01
  -0.197946E-01  -0.179741E-01  -0.148388E-01  -0.110936E-01  -0.752317E-02
  -0.479785E-02  -0.330902E-02  -0.311326E-02  -0.402628E-02  -0.584685E-02
  -0.863059E-02  -0.128965E-01  -0.196532E-01  -0.301827E-01  -0.455983E-01
  -0.662865E-01  -0.914019E-01  -0.118605E+00  -0.144180E+00  -0.163587E+00
  -0.172346E+00  -0.167085E+00  -0.146456E+00  -0.111686E+00  -0.665561E-01
  -0.167909E-01   0.310416E-01   0.708572E-01   0.982881E-01   0.111511E+00
   0.111466E+00   0.101417E+00   0.859869E-01   0.699330E-01   0.569937E-01
   0.491134E-01   0.462337E-01   0.466736E-01   0.479541E-01   0.477954E-01
   0.449730E-01   0.397672E-01   0.338675E-01   0.297613E-01   0.297935E-01
   0.351871E-01   0.453363E-01   0.576080E-01   0.677510E-01   0.708395E-01
   0.625236E-01   0.402694E-01   0.425944E-02  -0.422945E-01  -0.935339E-01
  -0.141968E+00  -0.179908E+00  -0.200998E+00  -0.201525E+00  -0.181207E+00
  -0.143311E+00  -0.940750E-01  -0.415683E-01  -0.135661E+00  -0.858644E-01
  -0.339578E-01   0.115711E-01   0.435091E-01   0.571891E-01   0.512638E-01
   0.278603E-01  -0.788775E-02  -0.488245E-01  -0.870822E-01  -0.115482E+00
  -0.128780E+00  -0.124554E+00  -0.103569E+00  -0.695739E-01  -0.285611E-01
   0.123873E-01   0.464456E-01   0.683358E-01   0.753084E-01   0.676092E-01
   0.483276E-01   0.226455E-01  -0.336094E-02  -0.241091E-01  -0.357774E-01
  -0.371573E-01  -0.298861E-01  -0.179935E-01  -0.686296E-02  -0.184982E-02
  -0.688911E-02  -0.234329E-01  -0.499804E-01  -0.823192E-01  -0.114422E+00
  -0.139782E+00  -0.152856E+00  -0.150287E+00  -0.131601E+00  -0.992581E-01
  -0.580478E-01  -0.140321E-01   0.267116E-01   0.592359E-01   0.805091E-01
   0.897073E-01   0.880085E-01   0.780113E-01   0.629744E-01   0.460873E-01
   0.299367E-01   0.162510E-01   0.590868E-02  -0.871808E-03  -0.427925E-02
  -0.469940E-02  -0.260586E-02   0.144752E-02   0.678122E-02   0.125600E-01
   0.178337E-01   0.216628E-01   0.232965E-01   0.223341E-01   0.187949E-01
   0.130486E-01   0.561107E-02  -0.312992E-02  -0.131549E-01  -0.249071E-01
  -0.391685E-01  -0.567141E-01  -0.778287E-01  -0.101835E+00  -0.126809E+00
  -0.149623E+00  -0.166389E+00  -0.173218E+00  -0.167169E+00  -0.147099E+00
  -0.114203E+00  -0.720400E-01  -0.259900E-01   0.177547E-01   0.534421E-01
   0.769450E-01   0.865772E-01   0.833298E-01   0.704685E-01   0.526042E-01
   0.344912E-01   0.198793E-01   0.107235E-01   0.695334E-02   0.683501E-02
   0.779280E-02   0.742351E-02   0.438617E-02  -0.110848E-02  -0.736083E-02
  -0.117812E-01  -0.118441E-01  -0.610550E-02   0.503722E-02   0.190947E-01
   0.318584E-01   0.383338E-01   0.340087E-01   0.161330E-01  -0.153337E-01
  -0.573681E-01  -0.104246E+00  -0.148558E+00  -0.182672E+00  -0.200298E+00
  -0.197825E+00  -0.175126E+00  -0.135660E+00  -0.858639E-01  -0.339573E-01
  -0.133998E+00  -0.859247E-01  -0.365215E-01   0.593175E-02   0.344963E-01
   0.448091E-01   0.358041E-01   0.981283E-02  -0.279448E-01  -0.703564E-01
  -0.109704E+00  -0.139007E+00  -0.153196E+00  -0.149923E+00  -0.129884E+00
  -0.966146E-01  -0.557868E-01  -0.141423E-01   0.217590E-01   0.467460E-01
   0.579703E-01   0.553798E-01   0.416262E-01   0.214099E-01   0.387274E-03
  -0.161341E-01  -0.244240E-01  -0.232002E-01  -0.139255E-01  -0.445855E-03
   0.119638E-01   0.179316E-01   0.133848E-01  -0.333011E-02  -0.308838E-01
  -0.651064E-01  -0.998155E-01  -0.128137E+00  -0.144008E+00  -0.143506E+00
  -0.125692E+00  -0.927866E-01  -0.496512E-01  -0.273282E-02   0.412689E-01
   0.766869E-01   0.998428E-01   0.109492E+00   0.106718E+00   0.943670E-01
   0.762282E-01   0.561729E-01   0.374672E-01   0.223709E-01   0.120498E-01
   0.673240E-02   0.599639E-02   0.905835E-02   0.149811E-01   0.227679E-01
   0.313716E-01   0.396797E-01   0.465393E-01   0.508552E-01   0.517486E-01
   0.487239E-01   0.417708E-01   0.313444E-01   0.182069E-01   0.317149E-02
  -0.131647E-01  -0.305916E-01  -0.492765E-01  -0.695455E-01  -0.915064E-01
  -0.114631E+00  -0.137454E+00  -0.157535E+00  -0.171755E+00  -0.176930E+00
  -0.170611E+00  -0.151855E+00  -0.121751E+00  -0.834941E-01  -0.419557E-01
  -0.279871E-02   0.286603E-01   0.485637E-01   0.553102E-01   0.498243E-01
   0.352209E-01   0.159516E-01  -0.333720E-02  -0.189254E-01  -0.288175E-01
  -0.330110E-01  -0.331817E-01  -0.319011E-01  -0.316373E-01  -0.338513E-01
  -0.384699E-01  -0.438999E-01  -0.475857E-01  -0.469436E-01  -0.403880E-01
  -0.281265E-01  -0.124610E-01   0.253327E-02   0.119035E-01   0.110744E-01
  -0.286196E-02  -0.301673E-01  -0.680669E-01  -0.111077E+00  -0.151999E+00
  -0.183371E+00  -0.199037E+00  -0.195484E+00  -0.172646E+00  -0.133997E+00
  -0.859242E-01  -0.365211E-01  -0.137766E+00  -0.936838E-01  -0.486211E-01
  -0.103872E-01   0.145576E-01   0.222590E-01   0.119111E-01  -0.141071E-01
  -0.507668E-01  -0.913622E-01  -0.128721E+00  -0.156428E+00  -0.169871E+00
  -0.166924E+00  -0.148213E+00  -0.116902E+00  -0.780731E-01  -0.377899E-01
  -0.200697E-02   0.244909E-01   0.389299E-01   0.410059E-01   0.328581E-01
   0.185424E-01   0.309385E-02  -0.863997E-02  -0.131430E-01  -0.909208E-02
   0.228132E-02   0.174384E-01   0.313606E-01   0.387831E-01   0.355523E-01
   0.197777E-01  -0.751215E-02  -0.423918E-01  -0.787558E-01  -0.109579E+00
  -0.128426E+00  -0.130864E+00  -0.115429E+00  -0.839469E-01  -0.411206E-01
   0.647858E-02   0.517779E-01   0.885915E-01   0.112720E+00   0.122540E+00
   0.118997E+00   0.105076E+00   0.849395E-01   0.629582E-01   0.428952E-01
   0.273796E-01   0.177385E-01   0.141345E-01   0.158928E-01   0.218728E-01
   0.307687E-01   0.412774E-01   0.521420E-01   0.621284E-01   0.700087E-01
   0.746107E-01   0.749440E-01   0.703720E-01   0.607575E-01   0.465141E-01
   0.285193E-01   0.790214E-02  -0.142333E-01  -0.370496E-01  -0.600866E-01
  -0.831853E-01  -0.106236E+00  -0.128830E+00  -0.149956E+00  -0.167868E+00
  -0.180234E+00  -0.184574E+00  -0.178904E+00  -0.162410E+00  -0.135959E+00
  -0.102247E+00  -0.655025E-01  -0.307567E-01  -0.284883E-02   0.145989E-01
   0.199623E-01   0.139374E-01  -0.695784E-03  -0.198126E-01  -0.389913E-01
  -0.545845E-01  -0.645232E-01  -0.686367E-01  -0.684158E-01  -0.663050E-01
  -0.647527E-01  -0.653158E-01  -0.681009E-01  -0.717180E-01  -0.737718E-01
  -0.717436E-01  -0.639959E-01  -0.505826E-01  -0.335956E-01  -0.169050E-01
  -0.532363E-02  -0.339491E-02  -0.141196E-01  -0.379667E-01  -0.724502E-01
  -0.112413E+00  -0.150977E+00  -0.180952E+00  -0.196373E+00  -0.193813E+00
  -0.173174E+00  -0.137766E+00  -0.936834E-01  -0.486207E-01  -0.144701E+00
  -0.106476E+00  -0.672634E-01  -0.341806E-01  -0.130337E-01  -0.727603E-02
  -0.174712E-01  -0.413271E-01  -0.742466E-01  -0.110246E+00  -0.143043E+00
  -0.167113E+00  -0.178542E+00  -0.175565E+00  -0.158729E+00  -0.130692E+00
  -0.957032E-01  -0.588418E-01  -0.251480E-01   0.123912E-02   0.177870E-01
   0.239904E-01   0.214136E-01   0.133187E-01   0.392633E-02  -0.256190E-02
  -0.297827E-02   0.398898E-02   0.173770E-01   0.340655E-01   0.494429E-01
   0.584968E-01   0.570890E-01   0.431079E-01   0.172033E-01  -0.171036E-01
  -0.539980E-01  -0.865261E-01  -0.108070E+00  -0.113796E+00  -0.101733E+00
  -0.732216E-01  -0.326332E-01   0.135696E-01   0.581908E-01   0.947543E-01
   0.118713E+00   0.128160E+00   0.123912E+00   0.109022E+00   0.878809E-01
   0.651748E-01   0.449576E-01   0.300302E-01   0.217152E-01   0.199972E-01
   0.239034E-01   0.319647E-01   0.426047E-01   0.543700E-01   0.659871E-01
   0.763023E-01   0.841951E-01   0.885510E-01   0.883377E-01   0.827711E-01
   0.715102E-01   0.547941E-01   0.334516E-01   0.875841E-02  -0.178246E-01
  -0.449457E-01  -0.715863E-01  -0.971281E-01  -0.121235E+00  -0.143587E+00
  -0.163577E+00  -0.180101E+00  -0.191547E+00  -0.196064E+00  -0.192036E+00
  -0.178668E+00  -0.156482E+00  -0.127559E+00  -0.953866E-01  -0.643140E-01
  -0.387128E-01  -0.220469E-01  -0.161012E-01  -0.205875E-01  -0.332509E-01
  -0.504605E-01  -0.681331E-01  -0.827360E-01  -0.920926E-01  -0.957684E-01
  -0.949371E-01  -0.917829E-01  -0.886319E-01  -0.870885E-01  -0.874533E-01
  -0.886109E-01  -0.884325E-01  -0.845780E-01  -0.754499E-01  -0.609968E-01
  -0.430953E-01  -0.253566E-01  -0.123681E-01  -0.854982E-02  -0.169229E-01
  -0.381307E-01  -0.699924E-01  -0.107738E+00  -0.144898E+00  -0.174640E+00
  -0.191250E+00  -0.191395E+00  -0.174876E+00  -0.144701E+00  -0.106475E+00
  -0.672631E-01  -0.151561E+00  -0.120294E+00  -0.878573E-01  -0.605213E-01
  -0.433115E-01  -0.391070E-01  -0.482295E-01  -0.685568E-01  -0.960820E-01
  -0.125757E+00  -0.152427E+00  -0.171679E+00  -0.180471E+00  -0.177485E+00
  -0.163184E+00  -0.139617E+00  -0.110015E+00  -0.782483E-01  -0.482126E-01
  -0.232073E-01  -0.540280E-02   0.452526E-02   0.750631E-02   0.587716E-02
   0.287484E-02   0.188950E-02   0.561843E-02   0.153121E-01   0.303101E-01
   0.480198E-01   0.643940E-01   0.748394E-01   0.753668E-01   0.637082E-01
   0.401104E-01   0.757430E-02  -0.285637E-01  -0.616470E-01  -0.850928E-01
  -0.938389E-01  -0.854934E-01  -0.609030E-01  -0.239961E-01   0.190588E-01
   0.611749E-01   0.958231E-01   0.118314E+00   0.126595E+00   0.121416E+00
   0.105862E+00   0.844457E-01   0.619999E-01   0.426679E-01   0.292177E-01
   0.227901E-01   0.230635E-01   0.287071E-01   0.379370E-01   0.489943E-01
   0.604251E-01   0.711316E-01   0.802502E-01   0.869660E-01   0.903826E-01
   0.895244E-01   0.834861E-01   0.716726E-01   0.540314E-01   0.311766E-01
   0.434011E-02  -0.248478E-01  -0.546833E-01  -0.837080E-01  -0.110911E+00
  -0.135743E+00  -0.157939E+00  -0.177229E+00  -0.193048E+00  -0.204400E+00
  -0.209936E+00  -0.208292E+00  -0.198574E+00  -0.180861E+00  -0.156535E+00
  -0.128297E+00  -0.998111E-01  -0.750264E-01  -0.573434E-01  -0.488450E-01
  -0.498132E-01  -0.586819E-01  -0.724550E-01  -0.874813E-01  -0.100375E+00
  -0.108818E+00  -0.112025E+00  -0.110729E+00  -0.106726E+00  -0.102111E+00
  -0.984720E-01  -0.962952E-01  -0.947830E-01  -0.921555E-01  -0.863482E-01
  -0.758904E-01  -0.606790E-01  -0.423836E-01  -0.243183E-01  -0.107716E-01
  -0.595012E-02  -0.128135E-01  -0.321253E-01  -0.619968E-01  -0.980761E-01
  -0.134363E+00  -0.164465E+00  -0.182988E+00  -0.186727E+00  -0.175372E+00
  -0.151561E+00  -0.120294E+00  -0.878570E-01  -0.155105E+00  -0.130889E+00
  -0.105376E+00  -0.839289E-01  -0.707268E-01  -0.680249E-01  -0.758806E-01
  -0.923544E-01  -0.114078E+00  -0.137016E+00  -0.157232E+00  -0.171513E+00
  -0.177758E+00  -0.175129E+00  -0.163997E+00  -0.145743E+00  -0.122490E+00
  -0.967849E-01  -0.712627E-01  -0.482918E-01  -0.296289E-01  -0.161230E-01
  -0.753734E-02  -0.256308E-02   0.927554E-03   0.539235E-02   0.129716E-01
   0.248258E-01   0.406391E-01   0.584558E-01   0.749519E-01   0.861301E-01
   0.883076E-01   0.791618E-01   0.585555E-01   0.288956E-01  -0.511830E-02
  -0.373437E-01  -0.614694E-01  -0.724166E-01  -0.675205E-01  -0.471893E-01
  -0.148646E-01   0.237171E-01   0.617796E-01   0.929706E-01   0.112674E+00
   0.118860E+00   0.112298E+00   0.961148E-01   0.748670E-01   0.533914E-01
   0.357431E-01   0.244720E-01   0.203729E-01   0.226983E-01   0.296996E-01
   0.392851E-01   0.495843E-01   0.592679E-01   0.675772E-01   0.741194E-01
   0.785617E-01   0.803754E-01   0.787457E-01   0.726899E-01   0.613362E-01
   0.442537E-01   0.217017E-01  -0.530552E-02  -0.351533E-01  -0.659562E-01
  -0.959500E-01  -0.123813E+00  -0.148807E+00  -0.170687E+00  -0.189437E+00
  -0.204925E+00  -0.216634E+00  -0.223601E+00  -0.224598E+00  -0.218550E+00
  -0.205036E+00  -0.184715E+00  -0.159510E+00  -0.132435E+00  -0.107083E+00
  -0.868801E-01  -0.743118E-01  -0.703438E-01  -0.742073E-01  -0.836296E-01
  -0.954482E-01  -0.106438E+00  -0.114111E+00  -0.117255E+00  -0.116067E+00
  -0.111843E+00  -0.106352E+00  -0.101098E+00  -0.967272E-01  -0.927812E-01
  -0.878843E-01  -0.803240E-01  -0.688313E-01  -0.533049E-01  -0.352246E-01
  -0.175818E-01  -0.430294E-02   0.705912E-03  -0.536148E-02  -0.233129E-01
  -0.515083E-01  -0.860108E-01  -0.121329E+00  -0.151575E+00  -0.171756E+00
  -0.178874E+00  -0.172560E+00  -0.155105E+00  -0.130889E+00  -0.105376E+00
  -0.153061E+00  -0.134919E+00  -0.115634E+00  -0.996911E-01  -0.904288E-01
  -0.894547E-01  -0.965180E-01  -0.109803E+00  -0.126513E+00  -0.143554E+00
  -0.158147E+00  -0.168224E+00  -0.172588E+00  -0.170858E+00  -0.163303E+00
  -0.150647E+00  -0.133915E+00  -0.114350E+00  -0.933421E-01  -0.723511E-01
  -0.527457E-01  -0.355821E-01  -0.213623E-01  -0.986105E-02  -0.120705E-03
   0.933023E-02   0.200429E-01   0.330929E-01   0.485618E-01   0.652348E-01
   0.806560E-01   0.915904E-01   0.948189E-01   0.880807E-01   0.709019E-01
   0.450564E-01   0.144810E-01  -0.153913E-01  -0.387528E-01  -0.507353E-01
  -0.485814E-01  -0.323607E-01  -0.502966E-02   0.282001E-01   0.610312E-01
   0.874959E-01   0.103258E+00   0.106477E+00   0.980439E-01   0.811450E-01
   0.603251E-01   0.403105E-01   0.249204E-01   0.163350E-01   0.148737E-01
   0.192745E-01   0.273323E-01   0.366600E-01   0.453331E-01   0.522400E-01
   0.570770E-01   0.600492E-01   0.614304E-01   0.611696E-01   0.586966E-01
   0.529968E-01   0.429215E-01   0.276122E-01   0.687786E-02  -0.186162E-01
  -0.474206E-01  -0.776143E-01  -0.107248E+00  -0.134766E+00  -0.159260E+00
  -0.180472E+00  -0.198555E+00  -0.213698E+00  -0.225749E+00  -0.234022E+00
  -0.237356E+00  -0.234461E+00  -0.224421E+00  -0.207217E+00  -0.184054E+00
  -0.157370E+00  -0.130469E+00  -0.106864E+00  -0.894993E-01  -0.800624E-01
  -0.786131E-01  -0.836223E-01  -0.924245E-01  -0.101948E+00  -0.109506E+00
  -0.113418E+00  -0.113276E+00  -0.109807E+00  -0.104380E+00  -0.983607E-01
  -0.925264E-01  -0.867554E-01  -0.801086E-01  -0.712770E-01  -0.592515E-01
  -0.439802E-01  -0.267741E-01  -0.102874E-01   0.196827E-02   0.646941E-02
   0.660583E-03  -0.162167E-01  -0.426997E-01  -0.752322E-01  -0.108840E+00
  -0.138194E+00  -0.158791E+00  -0.167947E+00  -0.165353E+00  -0.153060E+00
  -0.134919E+00  -0.115634E+00  -0.144815E+00  -0.130864E+00  -0.116355E+00
  -0.105016E+00  -0.994105E-01  -0.100507E+00  -0.107690E+00  -0.119151E+00
  -0.132499E+00  -0.145388E+00  -0.155994E+00  -0.163219E+00  -0.166638E+00
  -0.166266E+00  -0.162277E+00  -0.154806E+00  -0.143908E+00  -0.129664E+00
  -0.112372E+00  -0.927064E-01  -0.717368E-01  -0.507767E-01  -0.310801E-01
  -0.134957E-01   0.178817E-02   0.152855E-01   0.279912E-01   0.409375E-01
   0.546622E-01   0.687747E-01   0.817968E-01   0.913832E-01   0.949076E-01
   0.902756E-01   0.767321E-01   0.554038E-01   0.293738E-01   0.320661E-02
  -0.179967E-01  -0.297885E-01  -0.294962E-01  -0.169623E-01   0.531815E-02
   0.327231E-01   0.595705E-01   0.804531E-01   0.914905E-01   0.911747E-01
   0.805949E-01   0.630062E-01   0.428837E-01   0.247411E-01   0.120409E-01
   0.648348E-02   0.783188E-02   0.142705E-01   0.231395E-01   0.317915E-01
   0.383038E-01   0.418473E-01   0.426386E-01   0.415419E-01   0.394938E-01
   0.369724E-01   0.336958E-01   0.286506E-01   0.204249E-01   0.771944E-02
  -0.101518E-01  -0.329477E-01  -0.594818E-01  -0.879009E-01  -0.116161E+00
  -0.142527E+00  -0.165933E+00  -0.186067E+00  -0.203176E+00  -0.217664E+00
  -0.229647E+00  -0.238645E+00  -0.243539E+00  -0.242848E+00  -0.235239E+00
  -0.220114E+00  -0.198075E+00  -0.171081E+00  -0.142214E+00  -0.115103E+00
  -0.931321E-01  -0.786731E-01  -0.725594E-01  -0.739523E-01  -0.806405E-01
  -0.896768E-01  -0.981597E-01  -0.103924E+00  -0.105943E+00  -0.104349E+00
  -0.100081E+00  -0.943318E-01  -0.879792E-01  -0.812274E-01  -0.735790E-01
  -0.641538E-01  -0.522390E-01  -0.378681E-01  -0.222040E-01  -0.755769E-02
   0.301294E-02   0.643880E-02   0.509475E-03  -0.153825E-01  -0.398609E-01
  -0.696881E-01  -0.100389E+00  -0.127223E+00  -0.146258E+00  -0.155251E+00
  -0.154107E+00  -0.144815E+00  -0.130864E+00  -0.116355E+00  -0.131647E+00
  -0.119461E+00  -0.107770E+00  -0.997253E-01  -0.972341E-01  -0.100666E+00
  -0.108990E+00  -0.120256E+00  -0.132252E+00  -0.143102E+00  -0.151644E+00
  -0.157489E+00  -0.160799E+00  -0.161897E+00  -0.160895E+00  -0.157480E+00
  -0.150950E+00  -0.140487E+00  -0.125545E+00  -0.106215E+00  -0.833919E-01
  -0.586856E-01  -0.340630E-01  -0.113524E-01   0.823097E-02   0.243615E-01
   0.375754E-01   0.489330E-01   0.594796E-01   0.696924E-01   0.791205E-01
   0.863710E-01   0.894822E-01   0.865951E-01   0.767181E-01   0.603325E-01
   0.396134E-01   0.181468E-01   0.177655E-03  -0.104290E-01  -0.112261E-01
  -0.191778E-02   0.154435E-01   0.368797E-01   0.574352E-01   0.724014E-01
   0.784851E-01   0.745996E-01   0.620647E-01   0.441703E-01   0.252390E-01
   0.946322E-02  -0.153711E-03  -0.246396E-02   0.171383E-02   0.100321E-01
   0.194341E-01   0.270863E-01   0.311377E-01   0.310906E-01   0.277041E-01
   0.224997E-01   0.170623E-01   0.123845E-01   0.846889E-02   0.431259E-02
  -0.174101E-02  -0.114160E-01  -0.258918E-01  -0.453724E-01  -0.689781E-01
  -0.949819E-01  -0.121300E+00  -0.146055E+00  -0.168021E+00  -0.186790E+00
  -0.202625E+00  -0.216056E+00  -0.227386E+00  -0.236296E+00  -0.241724E+00
  -0.242073E+00  -0.235719E+00  -0.221643E+00  -0.199995E+00  -0.172370E+00
  -0.141689E+00  -0.111682E+00  -0.861023E-01  -0.678889E-01  -0.585168E-01
  -0.577178E-01  -0.636483E-01  -0.734432E-01  -0.839835E-01  -0.926469E-01
  -0.978270E-01  -0.990907E-01  -0.969643E-01  -0.924615E-01  -0.865436E-01
  -0.797156E-01  -0.719042E-01  -0.626531E-01  -0.515559E-01  -0.387499E-01
  -0.252665E-01  -0.130750E-01  -0.475661E-02  -0.287354E-02  -0.921165E-02
  -0.241314E-01  -0.462459E-01  -0.725566E-01  -0.990408E-01  -0.121550E+00
  -0.136781E+00  -0.143043E+00  -0.140625E+00  -0.131647E+00  -0.119461E+00
  -0.107770E+00  -0.116444E+00  -0.103547E+00  -0.925757E-01  -0.863068E-01
  -0.861472E-01  -0.919383E-01  -0.102198E+00  -0.114698E+00  -0.127163E+00
  -0.137881E+00  -0.146027E+00  -0.151630E+00  -0.155230E+00  -0.157379E+00
  -0.158189E+00  -0.157089E+00  -0.152916E+00  -0.144278E+00  -0.130101E+00
  -0.110127E+00  -0.852049E-01  -0.572384E-01  -0.287988E-01  -0.250878E-02
   0.196038E-01   0.365725E-01   0.486249E-01   0.569356E-01   0.630836E-01
   0.684000E-01   0.734313E-01   0.777142E-01   0.799487E-01   0.785267E-01
   0.722422E-01   0.609420E-01   0.458763E-01   0.296019E-01   0.154279E-01
   0.654642E-02   0.510135E-02   0.114857E-01   0.240990E-01   0.396659E-01
   0.540500E-01   0.633407E-01   0.649064E-01   0.581059E-01   0.444517E-01
   0.271736E-01   0.103130E-01  -0.238917E-02  -0.848739E-02  -0.742657E-02
  -0.580101E-03   0.925857E-02   0.187573E-01   0.250214E-01   0.263683E-01
   0.226807E-01   0.152536E-01   0.621396E-02  -0.228000E-02  -0.879531E-02
  -0.130955E-01  -0.161896E-01  -0.199635E-01  -0.265307E-01  -0.375275E-01
  -0.535822E-01  -0.741244E-01  -0.975773E-01  -0.121849E+00  -0.144941E+00
  -0.165459E+00  -0.182858E+00  -0.197341E+00  -0.209476E+00  -0.219677E+00
  -0.227755E+00  -0.232734E+00  -0.233004E+00  -0.226804E+00  -0.212884E+00
  -0.191117E+00  -0.162863E+00  -0.130932E+00  -0.991184E-01  -0.714252E-01
  -0.511860E-01  -0.403272E-01  -0.389834E-01  -0.455631E-01  -0.572362E-01
  -0.706863E-01  -0.829039E-01  -0.917962E-01  -0.964571E-01  -0.970640E-01
  -0.944811E-01  -0.897456E-01  -0.836314E-01  -0.764469E-01  -0.681234E-01
  -0.585394E-01  -0.479316E-01  -0.372078E-01  -0.280039E-01  -0.224205E-01
  -0.224879E-01  -0.295167E-01  -0.435467E-01  -0.630938E-01  -0.853130E-01
  -0.106568E+00  -0.123271E+00  -0.132764E+00  -0.133984E+00  -0.127732E+00
  -0.116444E+00  -0.103547E+00  -0.925756E-01  -0.102969E+00  -0.873604E-01
  -0.752752E-01  -0.693127E-01  -0.705441E-01  -0.783818E-01  -0.909002E-01
  -0.105486E+00  -0.119603E+00  -0.131427E+00  -0.140168E+00  -0.146000E+00
  -0.149656E+00  -0.151862E+00  -0.152818E+00  -0.151925E+00  -0.147878E+00
  -0.139076E+00  -0.124237E+00  -0.102985E+00  -0.762128E-01  -0.460630E-01
  -0.155246E-01   0.122543E-01   0.347260E-01   0.505417E-01   0.597997E-01
   0.638691E-01   0.648482E-01   0.648367E-01   0.652618E-01   0.664760E-01
   0.677583E-01   0.677100E-01   0.649076E-01   0.585812E-01   0.490778E-01
   0.379362E-01   0.275269E-01   0.203587E-01   0.182694E-01   0.217673E-01
   0.297508E-01   0.397193E-01   0.484346E-01   0.528457E-01   0.509991E-01
   0.426530E-01   0.293999E-01   0.142468E-01   0.771625E-03  -0.789742E-02
  -0.997414E-02  -0.551376E-02   0.362762E-02   0.143553E-01   0.232440E-01
   0.275146E-01   0.257845E-01   0.183757E-01   0.709976E-02  -0.539400E-02
  -0.164929E-01  -0.244411E-01  -0.288551E-01  -0.307884E-01  -0.323444E-01
  -0.359805E-01  -0.437320E-01  -0.566061E-01  -0.743227E-01  -0.954645E-01
  -0.117957E+00  -0.139703E+00  -0.159139E+00  -0.175540E+00  -0.188976E+00
  -0.199959E+00  -0.208927E+00  -0.215781E+00  -0.219647E+00  -0.218998E+00
  -0.212099E+00  -0.197657E+00  -0.175455E+00  -0.146754E+00  -0.114301E+00
  -0.819066E-01  -0.536827E-01  -0.331544E-01  -0.224797E-01  -0.220026E-01
  -0.302568E-01  -0.444059E-01  -0.609811E-01  -0.766982E-01  -0.891237E-01
  -0.970242E-01  -0.100340E+00  -0.998475E-01  -0.966651E-01  -0.917964E-01
  -0.858662E-01  -0.791235E-01  -0.716758E-01  -0.638283E-01  -0.563589E-01
  -0.505825E-01  -0.481367E-01  -0.505294E-01  -0.585860E-01  -0.719905E-01
  -0.891035E-01  -0.107159E+00  -0.122828E+00  -0.133021E+00  -0.135686E+00
  -0.130401E+00  -0.118538E+00  -0.102968E+00  -0.873603E-01  -0.752751E-01
  -0.948775E-01  -0.754625E-01  -0.610544E-01  -0.542341E-01  -0.558936E-01
  -0.651372E-01  -0.796493E-01  -0.963996E-01  -0.112464E+00  -0.125709E+00
  -0.135153E+00  -0.140903E+00  -0.143751E+00  -0.144569E+00  -0.143756E+00
  -0.140917E+00  -0.134922E+00  -0.124296E+00  -0.107842E+00  -0.852500E-01
  -0.574902E-01  -0.268230E-01   0.359620E-02   0.304224E-01   0.509277E-01
   0.636643E-01   0.687811E-01   0.678941E-01   0.635528E-01   0.584702E-01
   0.547552E-01   0.533838E-01   0.540644E-01   0.555225E-01   0.560955E-01
   0.544262E-01   0.500179E-01   0.434606E-01   0.362536E-01   0.302858E-01
   0.271525E-01   0.275488E-01   0.309523E-01   0.357190E-01   0.395757E-01
   0.403579E-01   0.367560E-01   0.288204E-01   0.180476E-01   0.700096E-02
  -0.143220E-02  -0.492314E-02  -0.245166E-02   0.531573E-02   0.161459E-01
   0.268316E-01   0.340839E-01   0.354570E-01   0.300292E-01   0.186338E-01
   0.357731E-02  -0.120677E-01  -0.253751E-01  -0.344078E-01  -0.387405E-01
  -0.395186E-01  -0.390527E-01  -0.400901E-01  -0.449981E-01  -0.551084E-01
  -0.704103E-01  -0.896615E-01  -0.110846E+00  -0.131806E+00  -0.150825E+00
  -0.166973E+00  -0.180110E+00  -0.190586E+00  -0.198755E+00  -0.204527E+00
  -0.207119E+00  -0.205148E+00  -0.197036E+00  -0.181627E+00  -0.158792E+00
  -0.129831E+00  -0.974840E-01  -0.655311E-01  -0.380580E-01  -0.185779E-01
  -0.925618E-02  -0.104514E-01  -0.206978E-01  -0.371239E-01  -0.561774E-01
  -0.744456E-01  -0.893433E-01  -0.994987E-01  -0.104767E+00  -0.105926E+00
  -0.104193E+00  -0.100758E+00  -0.964741E-01  -0.918077E-01  -0.870042E-01
  -0.823758E-01  -0.785474E-01  -0.765255E-01  -0.775231E-01  -0.825726E-01
  -0.920531E-01  -0.105310E+00  -0.120534E+00  -0.134989E+00  -0.145581E+00
  -0.149620E+00  -0.145576E+00  -0.133591E+00  -0.115583E+00  -0.948773E-01
  -0.754623E-01  -0.610543E-01  -0.947333E-01  -0.715599E-01  -0.544750E-01
  -0.461364E-01  -0.473886E-01  -0.571641E-01  -0.728628E-01  -0.910852E-01
  -0.108496E+00  -0.122566E+00  -0.131990E+00  -0.136689E+00  -0.137430E+00
  -0.135241E+00  -0.130826E+00  -0.124202E+00  -0.114675E+00  -0.101176E+00
  -0.828131E-01  -0.594534E-01  -0.321150E-01  -0.300236E-02   0.248524E-01
   0.482575E-01   0.646461E-01   0.727402E-01   0.728862E-01   0.669529E-01
   0.578179E-01   0.485910E-01   0.418065E-01   0.388215E-01   0.395879E-01
   0.428509E-01   0.466880E-01   0.492043E-01   0.491543E-01   0.462958E-01
   0.413765E-01   0.357786E-01   0.309619E-01   0.279090E-01   0.267716E-01
   0.268425E-01   0.268623E-01   0.255508E-01   0.221713E-01   0.169195E-01
   0.109831E-01   0.623061E-02   0.461222E-02   0.746185E-02   0.149310E-01
   0.257545E-01   0.374487E-01   0.469066E-01   0.512274E-01   0.485359E-01
   0.385431E-01   0.226718E-01   0.369994E-02  -0.149805E-01  -0.302768E-01
  -0.402146E-01  -0.444308E-01  -0.442045E-01  -0.420325E-01  -0.408898E-01
  -0.434016E-01  -0.511721E-01  -0.644508E-01  -0.822079E-01  -0.102555E+00
  -0.123350E+00  -0.142767E+00  -0.159663E+00  -0.173621E+00  -0.184708E+00
  -0.193057E+00  -0.198464E+00  -0.200171E+00  -0.196947E+00  -0.187460E+00
  -0.170835E+00  -0.147198E+00  -0.118021E+00  -0.861046E-01  -0.551790E-01
  -0.291875E-01  -0.114508E-01  -0.393621E-02  -0.683588E-02  -0.185722E-01
  -0.362217E-01  -0.562328E-01  -0.752314E-01  -0.906956E-01  -0.101333E+00
  -0.107095E+00  -0.108869E+00  -0.108006E+00  -0.105832E+00  -0.103329E+00
  -0.101050E+00  -0.992573E-01  -0.981779E-01  -0.982407E-01  -0.100153E+00
  -0.104757E+00  -0.112692E+00  -0.123982E+00  -0.137708E+00  -0.151931E+00
  -0.163939E+00  -0.170809E+00  -0.170147E+00  -0.160805E+00  -0.143342E+00
  -0.120087E+00  -0.947330E-01  -0.715597E-01  -0.544749E-01  -0.103279E+00
  -0.775318E-01  -0.583162E-01  -0.483924E-01  -0.486545E-01  -0.580050E-01
  -0.737123E-01  -0.921364E-01  -0.109612E+00  -0.123240E+00  -0.131375E+00
  -0.133707E+00  -0.130957E+00  -0.124327E+00  -0.114914E+00  -0.103289E+00
  -0.893854E-01  -0.727156E-01  -0.528215E-01  -0.297835E-01  -0.458315E-02
   0.208327E-01   0.438428E-01   0.617314E-01   0.723885E-01   0.749164E-01
   0.699447E-01   0.595441E-01   0.467474E-01   0.348086E-01   0.264089E-01
   0.230351E-01   0.247022E-01   0.300862E-01   0.370095E-01   0.431189E-01
   0.465478E-01   0.463690E-01   0.427232E-01   0.366166E-01   0.294858E-01
   0.226974E-01   0.171568E-01   0.131513E-01   0.104588E-01   0.865752E-02
   0.749413E-02   0.715276E-02   0.829985E-02   0.118679E-01   0.186402E-01
   0.287809E-01   0.414898E-01   0.549312E-01   0.665055E-01   0.734190E-01
   0.734040E-01   0.653800E-01   0.498484E-01   0.288852E-01   0.570780E-02
  -0.160787E-01  -0.333553E-01  -0.442414E-01  -0.485198E-01  -0.476221E-01
  -0.441886E-01  -0.413418E-01  -0.418829E-01  -0.476396E-01  -0.591283E-01
  -0.755976E-01  -0.953941E-01  -0.116504E+00  -0.137079E+00  -0.155781E+00
  -0.171862E+00  -0.184982E+00  -0.194887E+00  -0.201097E+00  -0.202756E+00
  -0.198739E+00  -0.187997E+00  -0.170039E+00  -0.145389E+00  -0.115823E+00
  -0.842915E-01  -0.544772E-01  -0.301042E-01  -0.141562E-01  -0.822732E-02
  -0.121839E-01  -0.242358E-01  -0.413958E-01  -0.601986E-01  -0.774781E-01
  -0.909966E-01  -0.997708E-01  -0.104041E+00  -0.104937E+00  -0.103977E+00
  -0.102584E+00  -0.101759E+00  -0.101997E+00  -0.103427E+00  -0.106076E+00
  -0.110111E+00  -0.115941E+00  -0.124100E+00  -0.134947E+00  -0.148284E+00
  -0.163062E+00  -0.177308E+00  -0.188378E+00  -0.193489E+00  -0.190439E+00
  -0.178289E+00  -0.157808E+00  -0.131516E+00  -0.103279E+00  -0.775316E-01
  -0.583161E-01  -0.119160E+00  -0.929075E-01  -0.728582E-01  -0.618355E-01
  -0.608422E-01  -0.688901E-01  -0.833014E-01  -0.100391E+00  -0.116334E+00
  -0.127983E+00  -0.133423E+00  -0.132145E+00  -0.124831E+00  -0.112875E+00
  -0.978004E-01  -0.807992E-01  -0.625113E-01  -0.431038E-01  -0.225861E-01
  -0.121554E-02   0.201784E-01   0.400986E-01   0.565761E-01   0.676184E-01
   0.717770E-01   0.686527E-01   0.591633E-01   0.454699E-01   0.305558E-01
   0.175616E-01   0.905577E-02   0.644191E-02   0.966616E-02   0.172992E-01
   0.269614E-01   0.359609E-01   0.419647E-01   0.435193E-01   0.402988E-01
   0.330433E-01   0.232453E-01   0.127079E-01   0.312299E-02  -0.421472E-02
  -0.850081E-02  -0.934443E-02  -0.660366E-02  -0.240296E-03   0.971907E-02
   0.230835E-01   0.392974E-01   0.572335E-01   0.750963E-01   0.905272E-01
   0.100943E+00   0.104053E+00   0.984294E-01   0.839635E-01   0.620592E-01
   0.354722E-01   0.780415E-02  -0.172389E-01  -0.366417E-01  -0.487236E-01
  -0.534643E-01  -0.524294E-01  -0.483266E-01  -0.443185E-01  -0.432847E-01
  -0.472244E-01  -0.569385E-01  -0.720430E-01  -0.912593E-01  -0.112856E+00
  -0.135083E+00  -0.156466E+00  -0.175891E+00  -0.192494E+00  -0.205462E+00
  -0.213845E+00  -0.216530E+00  -0.212401E+00  -0.200681E+00  -0.181333E+00
  -0.155395E+00  -0.125081E+00  -0.935858E-01  -0.645845E-01  -0.415422E-01
  -0.270001E-01  -0.220365E-01  -0.260522E-01  -0.369493E-01  -0.516578E-01
  -0.668682E-01  -0.797737E-01  -0.886258E-01  -0.929722E-01  -0.935386E-01
  -0.918286E-01  -0.895851E-01  -0.882926E-01  -0.888652E-01  -0.915896E-01
  -0.963017E-01  -0.102689E+00  -0.110577E+00  -0.120062E+00  -0.131435E+00
  -0.144899E+00  -0.160207E+00  -0.176353E+00  -0.191488E+00  -0.203123E+00
  -0.208628E+00  -0.205907E+00  -0.194054E+00  -0.173801E+00  -0.147580E+00
  -0.119160E+00  -0.929073E-01  -0.728581E-01  -0.139173E+00  -0.114934E+00
  -0.957940E-01  -0.845520E-01  -0.823450E-01  -0.884214E-01  -0.100357E+00
  -0.114656E+00  -0.127559E+00  -0.135859E+00  -0.137501E+00  -0.131845E+00
  -0.119555E+00  -0.102199E+00  -0.817041E-01  -0.598523E-01  -0.379625E-01
  -0.168241E-01   0.313860E-02   0.215732E-01   0.379206E-01   0.512796E-01
   0.604883E-01   0.644116E-01   0.623442E-01   0.543898E-01   0.416719E-01
   0.262797E-01   0.109316E-01  -0.157455E-02  -0.898325E-02  -0.101083E-01
  -0.511913E-02   0.449409E-02   0.162684E-01   0.273375E-01   0.350756E-01
   0.376554E-01   0.343931E-01   0.258205E-01   0.134971E-01  -0.359561E-03
  -0.133131E-01  -0.231111E-01  -0.279766E-01  -0.267656E-01  -0.190116E-01
  -0.490688E-02   0.147329E-01   0.384976E-01   0.644148E-01   0.900259E-01
   0.112554E+00   0.129189E+00   0.137486E+00   0.135804E+00   0.123696E+00
   0.102127E+00   0.734420E-01   0.410435E-01   0.882433E-02  -0.195335E-01
  -0.412383E-01  -0.548874E-01  -0.606681E-01  -0.602193E-01  -0.561974E-01
  -0.516649E-01  -0.494579E-01  -0.516820E-01  -0.594392E-01  -0.728109E-01
  -0.910523E-01  -0.112895E+00  -0.136844E+00  -0.161376E+00  -0.185011E+00
  -0.206272E+00  -0.223618E+00  -0.235441E+00  -0.240193E+00  -0.236646E+00
  -0.224249E+00  -0.203460E+00  -0.175926E+00  -0.144424E+00  -0.112503E+00
  -0.838892E-01  -0.617820E-01  -0.482082E-01  -0.436132E-01  -0.468056E-01
  -0.552806E-01  -0.658451E-01  -0.753833E-01  -0.815606E-01  -0.832891E-01
  -0.808425E-01  -0.756157E-01  -0.696215E-01  -0.648906E-01  -0.629528E-01
  -0.645446E-01  -0.696034E-01  -0.775111E-01  -0.874726E-01  -0.988726E-01
  -0.111472E+00  -0.125371E+00  -0.140748E+00  -0.157487E+00  -0.174837E+00
  -0.191259E+00  -0.204561E+00  -0.212317E+00  -0.212484E+00  -0.204034E+00
  -0.187416E+00  -0.164676E+00  -0.139173E+00  -0.114933E+00  -0.957939E-01
  -0.158989E+00  -0.139220E+00  -0.122794E+00  -0.112369E+00  -0.109218E+00
  -0.112933E+00  -0.121538E+00  -0.131961E+00  -0.140756E+00  -0.144865E+00
  -0.142243E+00  -0.132197E+00  -0.115375E+00  -0.934627E-01  -0.686926E-01
  -0.433194E-01  -0.192167E-01   0.232475E-02   0.205780E-01   0.351990E-01
   0.459898E-01   0.527173E-01   0.550699E-01   0.527705E-01   0.458046E-01
   0.346683E-01   0.205281E-01   0.520589E-02  -0.904627E-02  -0.199457E-01
  -0.256623E-01  -0.252574E-01  -0.189570E-01  -0.817531E-02   0.473027E-02
   0.169238E-01   0.256698E-01   0.288971E-01   0.256239E-01   0.161599E-01
   0.205650E-02  -0.141689E-01  -0.294651E-01  -0.407436E-01  -0.453543E-01
  -0.414700E-01  -0.283418E-01  -0.641032E-02   0.227213E-01   0.564427E-01
   0.914025E-01   0.123870E+00   0.150167E+00   0.167132E+00   0.172561E+00
   0.165556E+00   0.146706E+00   0.118058E+00   0.828466E-01   0.450168E-01
   0.861322E-02  -0.228495E-01  -0.469150E-01  -0.625093E-01  -0.700004E-01
  -0.709972E-01  -0.679479E-01  -0.636399E-01  -0.607158E-01  -0.613021E-01
  -0.668014E-01  -0.778504E-01  -0.943955E-01  -0.115820E+00  -0.141058E+00
  -0.168657E+00  -0.196806E+00  -0.223358E+00  -0.245922E+00  -0.262067E+00
  -0.269642E+00  -0.267189E+00  -0.254327E+00  -0.232026E+00  -0.202625E+00
  -0.169575E+00  -0.136885E+00  -0.108406E+00  -0.870841E-01  -0.743819E-01
  -0.700126E-01  -0.720700E-01  -0.775312E-01  -0.830111E-01  -0.855808E-01
  -0.834414E-01  -0.762863E-01  -0.652714E-01  -0.526181E-01  -0.409777E-01
  -0.327406E-01  -0.294851E-01  -0.317055E-01  -0.388710E-01  -0.497649E-01
  -0.629700E-01  -0.773294E-01  -0.922292E-01  -0.107618E+00  -0.123765E+00
  -0.140868E+00  -0.158638E+00  -0.176061E+00  -0.191406E+00  -0.202544E+00
  -0.207474E+00  -0.204932E+00  -0.194872E+00  -0.178675E+00  -0.158989E+00
  -0.139220E+00  -0.122794E+00  -0.174179E+00  -0.160809E+00  -0.148586E+00
  -0.139918E+00  -0.136198E+00  -0.137446E+00  -0.142293E+00  -0.148307E+00
  -0.152573E+00  -0.152378E+00  -0.145821E+00  -0.132208E+00  -0.112147E+00
  -0.873409E-01  -0.601675E-01  -0.331664E-01  -0.857062E-02   0.120060E-01
   0.276783E-01   0.382082E-01   0.438023E-01   0.448813E-01   0.419106E-01
   0.353436E-01   0.256820E-01   0.136074E-01   0.110400E-03  -0.134610E-01
  -0.254855E-01  -0.342940E-01  -0.384944E-01  -0.373178E-01  -0.308855E-01
  -0.203147E-01  -0.761085E-02   0.465239E-02   0.138099E-01   0.176460E-01
   0.148854E-01   0.552917E-02  -0.903910E-02  -0.262059E-01  -0.425172E-01
  -0.542383E-01  -0.579862E-01  -0.513280E-01  -0.332422E-01  -0.436622E-02
   0.330111E-01   0.752155E-01   0.117672E+00   0.155536E+00   0.184376E+00
   0.200800E+00   0.202926E+00   0.190628E+00   0.165504E+00   0.130595E+00
   0.898817E-01   0.476764E-01   0.799191E-02  -0.259830E-01  -0.522324E-01
  -0.700387E-01  -0.798936E-01  -0.832428E-01  -0.821412E-01  -0.789019E-01
  -0.758017E-01  -0.748771E-01  -0.778062E-01  -0.858425E-01  -0.997576E-01
  -0.119760E+00  -0.145385E+00  -0.175388E+00  -0.207697E+00  -0.239490E+00
  -0.267457E+00  -0.288225E+00  -0.298926E+00  -0.297768E+00  -0.284498E+00
  -0.260604E+00  -0.229183E+00  -0.194448E+00  -0.160968E+00  -0.132785E+00
  -0.112610E+00  -0.101305E+00  -0.977602E-01  -0.992351E-01  -0.102065E+00
  -0.102573E+00  -0.979661E-01  -0.869889E-01  -0.701803E-01  -0.496838E-01
  -0.286706E-01  -0.105420E-01   0.187550E-02   0.693167E-02   0.440929E-02
  -0.460834E-02  -0.181902E-01  -0.341768E-01  -0.507738E-01  -0.669463E-01
  -0.825118E-01  -0.979248E-01  -0.113845E+00  -0.130646E+00  -0.148036E+00
  -0.164925E+00  -0.179594E+00  -0.190121E+00  -0.194940E+00  -0.193360E+00
  -0.185877E+00  -0.174179E+00  -0.160809E+00  -0.148586E+00  -0.181289E+00
  -0.175390E+00  -0.168272E+00  -0.161999E+00  -0.158065E+00  -0.156970E+00
  -0.158072E+00  -0.159730E+00  -0.159730E+00  -0.155845E+00  -0.146411E+00
  -0.130756E+00  -0.109385E+00  -0.838816E-01  -0.565781E-01  -0.300705E-01
  -0.672236E-02   0.117311E-01   0.243932E-01   0.312050E-01   0.327670E-01
   0.300589E-01   0.241531E-01   0.160060E-01   0.637418E-02  -0.414203E-02
  -0.149706E-01  -0.254265E-01  -0.346323E-01  -0.415522E-01  -0.451556E-01
  -0.446757E-01  -0.398929E-01  -0.313526E-01  -0.204327E-01  -0.920803E-02
  -0.110257E-03   0.456601E-02   0.321026E-02  -0.462765E-02  -0.179534E-01
  -0.343238E-01  -0.501542E-01  -0.613010E-01  -0.638193E-01  -0.547514E-01
  -0.327864E-01   0.135118E-02   0.448715E-01   0.932706E-01   0.141002E+00
   0.182348E+00   0.212320E+00   0.227431E+00   0.226178E+00   0.209178E+00
   0.178934E+00   0.139306E+00   0.948114E-01   0.498994E-01   0.834103E-02
  -0.271655E-01  -0.551383E-01  -0.752268E-01  -0.879720E-01  -0.945110E-01
  -0.963155E-01  -0.950207E-01  -0.923573E-01  -0.901445E-01  -0.902800E-01
  -0.946565E-01  -0.104960E+00  -0.122360E+00  -0.147144E+00  -0.178409E+00
  -0.213918E+00  -0.250223E+00  -0.283085E+00  -0.308152E+00  -0.321772E+00
  -0.321769E+00  -0.307985E+00  -0.282437E+00  -0.249018E+00  -0.212775E+00
  -0.178902E+00  -0.151682E+00  -0.133609E+00  -0.124906E+00  -0.123565E+00
  -0.125898E+00  -0.127471E+00  -0.124197E+00  -0.113334E+00  -0.941249E-01
  -0.679631E-01  -0.380305E-01  -0.852719E-02   0.163100E-01   0.331472E-01
   0.402247E-01   0.376057E-01   0.269714E-01   0.110430E-01  -0.718973E-02
  -0.252173E-01  -0.415386E-01  -0.558439E-01  -0.688308E-01  -0.817368E-01
  -0.957470E-01  -0.111464E+00  -0.128596E+00  -0.145959E+00  -0.161771E+00
  -0.174159E+00  -0.181708E+00  -0.183899E+00  -0.181289E+00  -0.175390E+00
  -0.168271E+00  -0.178702E+00  -0.180372E+00  -0.178543E+00  -0.174887E+00
  -0.170979E+00  -0.167821E+00  -0.165549E+00  -0.163402E+00  -0.159952E+00
  -0.153537E+00  -0.142765E+00  -0.126972E+00  -0.106476E+00  -0.825992E-01
  -0.574303E-01  -0.333972E-01  -0.127706E-01   0.278205E-02   0.124779E-01
   0.164768E-01   0.157161E-01   0.115835E-01   0.553072E-02  -0.126248E-02
  -0.808133E-02  -0.146849E-01  -0.211460E-01  -0.275909E-01  -0.339387E-01
  -0.397403E-01  -0.441860E-01  -0.462951E-01  -0.452422E-01  -0.407191E-01
  -0.332126E-01  -0.240869E-01  -0.154071E-01  -0.951143E-02  -0.841443E-02
  -0.131832E-01  -0.234548E-01  -0.372429E-01  -0.511241E-01  -0.608020E-01
  -0.619520E-01  -0.511735E-01  -0.268335E-01   0.103991E-01   0.574684E-01
   0.109334E+00   0.159788E+00   0.202526E+00   0.232227E+00   0.245440E+00
   0.241068E+00   0.220400E+00   0.186677E+00   0.144359E+00   0.982432E-01
   0.526710E-01   0.109613E-01  -0.248279E-01  -0.538232E-01  -0.760364E-01
  -0.919821E-01  -0.102356E+00  -0.107877E+00  -0.109327E+00  -0.107724E+00
  -0.104542E+00  -0.101820E+00  -0.102066E+00  -0.107913E+00  -0.121568E+00
  -0.144177E+00  -0.175294E+00  -0.212628E+00  -0.252192E+00  -0.288878E+00
  -0.317382E+00  -0.333279E+00  -0.334002E+00  -0.319485E+00  -0.292277E+00
  -0.257084E+00  -0.219812E+00  -0.186314E+00  -0.161139E+00  -0.146563E+00
  -0.142148E+00  -0.144927E+00  -0.150173E+00  -0.152570E+00  -0.147509E+00
  -0.132191E+00  -0.106283E+00  -0.719900E-01  -0.335302E-01   0.383940E-02
   0.349973E-01   0.560496E-01   0.650834E-01   0.624218E-01   0.503493E-01
   0.324072E-01   0.124610E-01  -0.621754E-02  -0.216269E-01  -0.333217E-01
  -0.422688E-01  -0.503452E-01  -0.596404E-01  -0.717625E-01  -0.873357E-01
  -0.105812E+00  -0.125627E+00  -0.144642E+00  -0.160719E+00  -0.172285E+00
  -0.178702E+00  -0.180372E+00  -0.178543E+00  -0.167062E+00  -0.175516E+00
  -0.178489E+00  -0.177254E+00  -0.173456E+00  -0.168583E+00  -0.163547E+00
  -0.158464E+00  -0.152698E+00  -0.145150E+00  -0.134694E+00  -0.120624E+00
  -0.102995E+00  -0.827434E-01  -0.615521E-01  -0.414996E-01  -0.245838E-01
  -0.122570E-01  -0.510008E-02  -0.272774E-02  -0.394978E-02  -0.713987E-02
  -0.107044E-01  -0.135134E-01  -0.151677E-01  -0.160237E-01  -0.169713E-01
  -0.190347E-01  -0.229240E-01  -0.286841E-01  -0.355618E-01  -0.421496E-01
  -0.467796E-01  -0.480569E-01  -0.453718E-01  -0.392211E-01  -0.312127E-01
  -0.237156E-01  -0.192171E-01  -0.195491E-01  -0.251922E-01  -0.348714E-01
  -0.455888E-01  -0.531319E-01  -0.529699E-01  -0.413383E-01  -0.162494E-01
   0.218298E-01   0.698179E-01   0.122440E+00   0.173150E+00   0.215341E+00
   0.243577E+00   0.254554E+00   0.247583E+00   0.224514E+00   0.189138E+00
   0.146273E+00   0.100751E+00   0.565784E-01   0.164498E-01  -0.183263E-01
  -0.475274E-01  -0.715106E-01  -0.906991E-01  -0.105250E+00  -0.115017E+00
  -0.119802E+00  -0.119797E+00  -0.116019E+00  -0.110561E+00  -0.106482E+00
  -0.107334E+00  -0.116364E+00  -0.135620E+00  -0.165194E+00  -0.202843E+00
  -0.244154E+00  -0.283265E+00  -0.314019E+00  -0.331286E+00  -0.332152E+00
  -0.316652E+00  -0.287863E+00  -0.251286E+00  -0.213669E+00  -0.181508E+00
  -0.159610E+00  -0.150028E+00  -0.151650E+00  -0.160523E+00  -0.170833E+00
  -0.176319E+00  -0.171758E+00  -0.154202E+00  -0.123649E+00  -0.830387E-01
  -0.375709E-01   0.646532E-02   0.430625E-01   0.677438E-01   0.784095E-01
   0.756065E-01   0.621933E-01   0.425143E-01   0.213060E-01   0.260873E-02
  -0.110636E-01  -0.191190E-01  -0.227892E-01  -0.245981E-01  -0.275606E-01
  -0.343272E-01  -0.464873E-01  -0.641915E-01  -0.861625E-01  -0.110062E+00
  -0.133098E+00  -0.152694E+00  -0.167062E+00  -0.175516E+00  -0.178489E+00
  -0.149169E+00  -0.162986E+00  -0.169771E+00  -0.170437E+00  -0.166690E+00
  -0.160466E+00  -0.153378E+00  -0.146340E+00  -0.139433E+00  -0.132060E+00
  -0.123300E+00  -0.112361E+00  -0.989778E-01  -0.836285E-01  -0.675008E-01
  -0.522171E-01  -0.393965E-01  -0.301896E-01  -0.249319E-01  -0.230298E-01
  -0.231263E-01  -0.235063E-01  -0.226294E-01  -0.196279E-01  -0.146157E-01
  -0.869947E-02  -0.367323E-02  -0.147233E-02  -0.354140E-02  -0.103076E-01
  -0.209286E-01  -0.334123E-01  -0.450961E-01  -0.533657E-01  -0.564092E-01
  -0.537815E-01  -0.465941E-01  -0.372453E-01  -0.287375E-01  -0.237554E-01
  -0.237574E-01  -0.283507E-01  -0.351528E-01  -0.402177E-01  -0.389517E-01
  -0.273000E-01  -0.290212E-02   0.340937E-01   0.807851E-01   0.131926E+00
   0.180906E+00   0.221067E+00   0.247031E+00   0.255717E+00   0.246813E+00
   0.222601E+00   0.187235E+00   0.145676E+00   0.102586E+00   0.614801E-01
   0.243245E-01  -0.836485E-02  -0.370135E-01  -0.622922E-01  -0.844906E-01
  -0.103187E+00  -0.117331E+00  -0.125712E+00  -0.127644E+00  -0.123631E+00
  -0.115733E+00  -0.107471E+00  -0.103218E+00  -0.107195E+00  -0.122324E+00
  -0.149256E+00  -0.185878E+00  -0.227478E+00  -0.267587E+00  -0.299341E+00
  -0.317027E+00  -0.317456E+00  -0.300789E+00  -0.270599E+00  -0.233125E+00
  -0.195883E+00  -0.165955E+00  -0.148364E+00  -0.144930E+00  -0.153881E+00
  -0.170300E+00  -0.187311E+00  -0.197703E+00  -0.195616E+00  -0.177888E+00
  -0.144764E+00  -0.998187E-01  -0.491363E-01   0.436951E-04   0.408814E-01
   0.683381E-01   0.801152E-01   0.769447E-01   0.622036E-01   0.409768E-01
   0.188155E-01   0.486234E-03  -0.110056E-01  -0.149179E-01  -0.127199E-01
  -0.753734E-02  -0.325771E-02  -0.352507E-02  -0.108634E-01  -0.261217E-01
  -0.483466E-01  -0.750804E-01  -0.102984E+00  -0.128617E+00  -0.149169E+00
  -0.162986E+00  -0.169771E+00  -0.129335E+00  -0.146783E+00  -0.156126E+00
  -0.157998E+00  -0.154168E+00  -0.146941E+00  -0.138509E+00  -0.130434E+00
  -0.123373E+00  -0.117109E+00  -0.110855E+00  -0.103694E+00  -0.950318E-01
  -0.848903E-01  -0.739629E-01  -0.634068E-01  -0.544447E-01  -0.479096E-01
  -0.438917E-01  -0.416183E-01  -0.396305E-01  -0.362219E-01  -0.300200E-01
  -0.205303E-01  -0.846309E-02   0.428681E-02   0.150364E-01   0.210030E-01
   0.201034E-01   0.116332E-01  -0.338439E-02  -0.223106E-01  -0.414627E-01
  -0.570121E-01  -0.659678E-01  -0.669682E-01  -0.606434E-01  -0.494223E-01
  -0.368155E-01  -0.263584E-01  -0.205055E-01  -0.197958E-01  -0.225431E-01
  -0.251692E-01  -0.231149E-01  -0.121009E-01   0.105981E-01   0.452159E-01
   0.891621E-01   0.137401E+00   0.183455E+00   0.220785E+00   0.244179E+00
   0.250805E+00   0.240661E+00   0.216338E+00   0.182185E+00   0.143146E+00
   0.103591E+00   0.664784E-01   0.330421E-01   0.304648E-02  -0.245232E-01
  -0.506038E-01  -0.753376E-01  -0.977502E-01  -0.115946E+00  -0.127766E+00
  -0.131697E+00  -0.127726E+00  -0.117825E+00  -0.105862E+00  -0.968905E-01
  -0.959623E-01  -0.106767E+00  -0.130482E+00  -0.165165E+00  -0.205921E+00
  -0.245844E+00  -0.277537E+00  -0.294855E+00  -0.294424E+00  -0.276546E+00
  -0.245234E+00  -0.207359E+00  -0.171082E+00  -0.143956E+00  -0.131158E+00
  -0.134270E+00  -0.150910E+00  -0.175290E+00  -0.199575E+00  -0.215694E+00
  -0.217197E+00  -0.200705E+00  -0.166646E+00  -0.119121E+00  -0.649631E-01
  -0.122281E-01   0.315252E-01   0.607682E-01   0.730245E-01   0.691809E-01
   0.530590E-01   0.303834E-01   0.741127E-02  -0.104585E-01  -0.197892E-01
  -0.197012E-01  -0.118609E-01   0.930602E-04   0.115238E-01   0.179277E-01
   0.159638E-01   0.415828E-02  -0.168505E-01  -0.445514E-01  -0.751963E-01
  -0.104664E+00  -0.129335E+00  -0.146783E+00  -0.156126E+00  -0.112377E+00
  -0.131709E+00  -0.142328E+00  -0.144695E+00  -0.140643E+00  -0.132751E+00
  -0.123621E+00  -0.115259E+00  -0.108701E+00  -0.103967E+00  -0.100317E+00
  -0.966989E-01  -0.922356E-01  -0.865791E-01  -0.800262E-01  -0.733593E-01
  -0.674759E-01  -0.629425E-01  -0.596404E-01  -0.566489E-01  -0.524367E-01
  -0.453334E-01  -0.341502E-01  -0.187574E-01  -0.416989E-03   0.182735E-01
   0.338616E-01   0.428523E-01   0.426465E-01   0.323442E-01   0.131670E-01
  -0.116544E-01  -0.375360E-01  -0.595922E-01  -0.738139E-01  -0.780514E-01
  -0.725213E-01  -0.596795E-01  -0.434777E-01  -0.281954E-01  -0.171697E-01
  -0.117823E-01  -0.110005E-01  -0.116208E-01  -0.916279E-02   0.820974E-03
   0.213796E-01   0.531269E-01   0.938278E-01   0.138737E+00   0.181605E+00
   0.216085E+00   0.237160E+00   0.242214E+00   0.231472E+00   0.207705E+00
   0.175334E+00   0.139194E+00   0.103337E+00   0.702088E-01   0.404161E-01
   0.131036E-01  -0.132150E-01  -0.396784E-01  -0.662952E-01  -0.916334E-01
  -0.113106E+00  -0.127779E+00  -0.133456E+00  -0.129676E+00  -0.118303E+00
  -0.103433E+00  -0.906165E-01  -0.855318E-01  -0.924654E-01  -0.113020E+00
  -0.145428E+00  -0.184710E+00  -0.223686E+00  -0.254618E+00  -0.271089E+00
  -0.269632E+00  -0.250687E+00  -0.218620E+00  -0.180777E+00  -0.145786E+00
  -0.121528E+00  -0.113249E+00  -0.122298E+00  -0.145778E+00  -0.177197E+00
  -0.207953E+00  -0.229303E+00  -0.234340E+00  -0.219524E+00  -0.185434E+00
  -0.136588E+00  -0.804068E-01  -0.255744E-01   0.198012E-01   0.498265E-01
   0.619061E-01   0.570657E-01   0.394872E-01   0.154017E-01  -0.838254E-02
  -0.259782E-01  -0.336190E-01  -0.303228E-01  -0.179087E-01  -0.406061E-03
   0.169808E-01   0.290992E-01   0.319903E-01   0.237030E-01   0.462296E-02
  -0.227254E-01  -0.543268E-01  -0.856002E-01  -0.112377E+00  -0.131709E+00
  -0.142328E+00  -0.102466E+00  -0.122122E+00  -0.132869E+00  -0.135118E+00
  -0.130770E+00  -0.122562E+00  -0.113309E+00  -0.105222E+00  -0.994910E-01
  -0.962051E-01  -0.945943E-01  -0.934897E-01  -0.918329E-01  -0.890639E-01
  -0.852644E-01  -0.810160E-01  -0.770361E-01  -0.737290E-01  -0.708307E-01
  -0.672976E-01  -0.615189E-01  -0.518192E-01  -0.371167E-01  -0.175281E-01
   0.529318E-02   0.282416E-01   0.473047E-01   0.584673E-01   0.587538E-01
   0.471206E-01   0.249310E-01  -0.415856E-02  -0.349154E-01  -0.616938E-01
  -0.797513E-01  -0.863693E-01  -0.814635E-01  -0.675059E-01  -0.487639E-01
  -0.300559E-01  -0.153650E-01  -0.669796E-02  -0.351629E-02  -0.290939E-02
  -0.469459E-03   0.837089E-02   0.269134E-01   0.560851E-01   0.939633E-01
   0.136074E+00   0.176387E+00   0.208731E+00   0.228239E+00   0.232429E+00
   0.221638E+00   0.198705E+00   0.168038E+00   0.134343E+00   0.101417E+00
   0.713427E-01   0.443002E-01   0.190290E-01  -0.625712E-02  -0.328180E-01
  -0.605659E-01  -0.877642E-01  -0.111371E+00  -0.127945E+00  -0.134829E+00
  -0.131261E+00  -0.119000E+00  -0.102262E+00  -0.868833E-01  -0.789183E-01
  -0.830241E-01  -0.101081E+00  -0.131460E+00  -0.169169E+00  -0.206913E+00
  -0.236800E+00  -0.252299E+00  -0.249933E+00  -0.230259E+00  -0.197870E+00
  -0.160390E+00  -0.126705E+00  -0.104838E+00  -0.100015E+00  -0.113375E+00
  -0.141647E+00  -0.177863E+00  -0.212937E+00  -0.237721E+00  -0.245060E+00
  -0.231366E+00  -0.197369E+00  -0.147897E+00  -0.907677E-01  -0.350697E-01
   0.107606E-01   0.406365E-01   0.519358E-01   0.458225E-01   0.267491E-01
   0.129437E-02  -0.233755E-01  -0.410718E-01  -0.478382E-01  -0.426485E-01
  -0.274329E-01  -0.646829E-02   0.146983E-01   0.305346E-01   0.367293E-01
   0.310641E-01   0.137843E-01  -0.125828E-01  -0.438885E-01  -0.753264E-01
  -0.102466E+00  -0.122122E+00  -0.132869E+00  -0.102119E+00  -0.120797E+00
  -0.130722E+00  -0.132388E+00  -0.127766E+00  -0.119631E+00  -0.110790E+00
  -0.103409E+00  -0.985941E-01  -0.963326E-01  -0.957563E-01  -0.956201E-01
  -0.948234E-01  -0.928002E-01  -0.896514E-01  -0.859847E-01  -0.825269E-01
  -0.796576E-01  -0.770454E-01  -0.735446E-01  -0.674301E-01  -0.569343E-01
  -0.409412E-01  -0.196207E-01   0.522240E-02   0.302443E-01   0.511425E-01
   0.636130E-01   0.644522E-01   0.525013E-01   0.291539E-01  -0.175463E-02
  -0.346930E-01  -0.636514E-01  -0.835283E-01  -0.913197E-01  -0.867847E-01
  -0.723934E-01  -0.525607E-01  -0.323669E-01  -0.161139E-01  -0.612113E-02
  -0.209897E-02  -0.128294E-02   0.706018E-03   0.851403E-02   0.256007E-01
   0.530919E-01   0.892676E-01   0.129831E+00   0.168887E+00   0.200354E+00
   0.219412E+00   0.223594E+00   0.213223E+00   0.191100E+00   0.161565E+00
   0.129230E+00   0.977692E-01   0.691163E-01   0.433026E-01   0.189340E-01
  -0.586602E-02  -0.323851E-01  -0.604905E-01  -0.883325E-01  -0.112707E+00
  -0.129989E+00  -0.137356E+00  -0.133922E+00  -0.121386E+00  -0.103973E+00
  -0.875851E-01  -0.783770E-01  -0.811166E-01  -0.977829E-01  -0.126818E+00
  -0.163276E+00  -0.199890E+00  -0.228793E+00  -0.243494E+00  -0.240573E+00
  -0.220662E+00  -0.188430E+00  -0.151560E+00  -0.118948E+00  -0.985701E-01
  -0.955370E-01  -0.110818E+00  -0.140941E+00  -0.178747E+00  -0.215000E+00
  -0.240475E+00  -0.248031E+00  -0.234181E+00  -0.199822E+00  -0.149983E+00
  -0.926747E-01  -0.371324E-01   0.813262E-02   0.370432E-01   0.470660E-01
   0.395122E-01   0.190099E-01  -0.769124E-02  -0.332881E-01  -0.515087E-01
  -0.583748E-01  -0.528943E-01  -0.370725E-01  -0.152813E-01   0.683828E-02
   0.236794E-01   0.308853E-01   0.262225E-01   0.994423E-02  -0.154046E-01
  -0.456635E-01  -0.760336E-01  -0.102120E+00  -0.120797E+00  -0.130722E+00
  -0.111578E+00  -0.128182E+00  -0.136505E+00  -0.137255E+00  -0.132473E+00
  -0.124846E+00  -0.116966E+00  -0.110696E+00  -0.106825E+00  -0.105076E+00
  -0.104421E+00  -0.103589E+00  -0.101588E+00  -0.980632E-01  -0.933805E-01
  -0.884110E-01  -0.840910E-01  -0.809189E-01  -0.785777E-01  -0.758389E-01
  -0.708221E-01  -0.615674E-01  -0.467649E-01  -0.264203E-01  -0.222279E-02
   0.225421E-01   0.435756E-01   0.565323E-01   0.581340E-01   0.471282E-01
   0.248062E-01  -0.509744E-02  -0.371422E-01  -0.653926E-01  -0.847998E-01
  -0.923872E-01  -0.879150E-01  -0.738315E-01  -0.545133E-01  -0.349931E-01
  -0.195256E-01  -0.103880E-01  -0.725625E-02  -0.733550E-02  -0.621486E-02
   0.792024E-03   0.171969E-01   0.441877E-01   0.801070E-01   0.120706E+00
   0.160108E+00   0.192200E+00   0.212088E+00   0.217181E+00   0.207659E+00
   0.186182E+00   0.156988E+00   0.124647E+00   0.928658E-01   0.636834E-01
   0.372823E-01   0.124317E-01  -0.126102E-01  -0.390588E-01  -0.667913E-01
  -0.940484E-01  -0.117774E+00  -0.134510E+00  -0.141578E+00  -0.138168E+00
  -0.125974E+00  -0.109128E+00  -0.933750E-01  -0.846904E-01  -0.876858E-01
  -0.104249E+00  -0.132820E+00  -0.168549E+00  -0.204330E+00  -0.232496E+00
  -0.246734E+00  -0.243741E+00  -0.224169E+00  -0.192604E+00  -0.156550E+00
  -0.124668E+00  -0.104690E+00  -0.101524E+00  -0.116021E+00  -0.144706E+00
  -0.180528E+00  -0.214460E+00  -0.237551E+00  -0.242947E+00  -0.227419E+00
  -0.192049E+00  -0.141949E+00  -0.851042E-01  -0.306271E-01   0.131644E-01
   0.404168E-01   0.488061E-01   0.397991E-01   0.180978E-01  -0.956566E-02
  -0.359869E-01  -0.550446E-01  -0.629201E-01  -0.587443E-01  -0.445678E-01
  -0.247060E-01  -0.464012E-02   0.102622E-01   0.159178E-01   0.103438E-01
  -0.603662E-02  -0.306333E-01  -0.593844E-01  -0.877230E-01  -0.111578E+00
  -0.128182E+00  -0.136505E+00  -0.128724E+00  -0.142251E+00  -0.148281E+00
  -0.147855E+00  -0.143080E+00  -0.136445E+00  -0.130124E+00  -0.125446E+00
  -0.122670E+00  -0.121103E+00  -0.119501E+00  -0.116611E+00  -0.111681E+00
  -0.104756E+00  -0.966827E-01  -0.887988E-01  -0.824212E-01  -0.782925E-01
  -0.761839E-01  -0.748084E-01  -0.721063E-01  -0.658509E-01  -0.544107E-01
  -0.374427E-01  -0.162846E-01   0.610828E-02   0.257181E-01   0.383979E-01
   0.409520E-01   0.320666E-01   0.128174E-01  -0.134174E-01  -0.416530E-01
  -0.664434E-01  -0.831853E-01  -0.892294E-01  -0.844909E-01  -0.713801E-01
  -0.540590E-01  -0.372203E-01  -0.247230E-01  -0.184670E-01  -0.178264E-01
  -0.198129E-01  -0.199308E-01  -0.134947E-01   0.295667E-02   0.305434E-01
   0.675414E-01   0.109635E+00   0.150859E+00   0.184972E+00   0.206888E+00
   0.213771E+00   0.205530E+00   0.184586E+00   0.155031E+00   0.121436E+00
   0.876842E-01   0.561491E-01   0.274471E-01   0.790962E-03  -0.252107E-01
  -0.516032E-01  -0.783211E-01  -0.103884E+00  -0.125672E+00  -0.140724E+00
  -0.146790E+00  -0.143331E+00  -0.132079E+00  -0.116974E+00  -0.103396E+00
  -0.968756E-01  -0.101619E+00  -0.119249E+00  -0.148143E+00  -0.183595E+00
  -0.218800E+00  -0.246452E+00  -0.260554E+00  -0.257970E+00  -0.239318E+00
  -0.208939E+00  -0.173936E+00  -0.142497E+00  -0.121930E+00  -0.116865E+00
  -0.128095E+00  -0.152330E+00  -0.182924E+00  -0.211400E+00  -0.229405E+00
  -0.230622E+00  -0.212210E+00  -0.175433E+00  -0.125356E+00  -0.697144E-01
  -0.172297E-01   0.242326E-01   0.492430E-01   0.557931E-01   0.455007E-01
   0.230309E-01  -0.509450E-02  -0.320054E-01  -0.519616E-01  -0.614831E-01
  -0.599109E-01  -0.493141E-01  -0.338088E-01  -0.184772E-01  -0.815194E-02
  -0.634287E-02  -0.145335E-01  -0.319801E-01  -0.560223E-01  -0.828019E-01
  -0.108194E+00  -0.128724E+00  -0.142251E+00  -0.148281E+00  -0.149557E+00
  -0.158996E+00  -0.162050E+00  -0.160195E+00  -0.155603E+00  -0.150461E+00
  -0.146360E+00  -0.143898E+00  -0.142621E+00  -0.141294E+00  -0.138401E+00
  -0.132734E+00  -0.123866E+00  -0.112373E+00  -0.997221E-01  -0.878538E-01
  -0.785750E-01  -0.729543E-01  -0.709080E-01  -0.711244E-01  -0.713767E-01
  -0.691558E-01  -0.624559E-01  -0.504837E-01  -0.340710E-01  -0.156425E-01
   0.128886E-02   0.129866E-01   0.164938E-01   0.104973E-01  -0.420174E-02
  -0.247632E-01  -0.469382E-01  -0.661019E-01  -0.784177E-01  -0.818132E-01
  -0.764901E-01  -0.648122E-01  -0.505886E-01  -0.379379E-01  -0.300487E-01
  -0.281827E-01  -0.312147E-01  -0.358516E-01  -0.374918E-01  -0.314997E-01
  -0.145533E-01   0.143039E-01   0.531999E-01   0.976928E-01   0.141686E+00
   0.178763E+00   0.203581E+00   0.212970E+00   0.206463E+00   0.186140E+00
   0.155881E+00   0.120262E+00   0.834273E-01   0.482514E-01   0.160043E-01
  -0.134304E-01  -0.409129E-01  -0.672300E-01  -0.924049E-01  -0.115384E+00
  -0.134220E+00  -0.146708E+00  -0.151268E+00  -0.147767E+00  -0.138007E+00
  -0.125640E+00  -0.115488E+00  -0.112412E+00  -0.120004E+00  -0.139485E+00
  -0.169136E+00  -0.204463E+00  -0.239098E+00  -0.266259E+00  -0.280388E+00
  -0.278571E+00  -0.261341E+00  -0.232656E+00  -0.199015E+00  -0.167936E+00
  -0.146145E+00  -0.137935E+00  -0.144101E+00  -0.161712E+00  -0.184778E+00
  -0.205661E+00  -0.216865E+00  -0.212800E+00  -0.191091E+00  -0.153139E+00
  -0.103817E+00  -0.503902E-01  -0.941101E-03   0.373442E-01   0.596242E-01
   0.642796E-01   0.530512E-01   0.304466E-01   0.258830E-02  -0.242075E-01
  -0.447905E-01  -0.561762E-01  -0.579891E-01  -0.522895E-01  -0.428660E-01
  -0.341939E-01  -0.303184E-01  -0.339240E-01  -0.457916E-01  -0.647403E-01
  -0.880332E-01  -0.112119E+00  -0.133507E+00  -0.149557E+00  -0.158996E+00
  -0.162050E+00  -0.169134E+00  -0.173437E+00  -0.172819E+00  -0.169260E+00
  -0.164991E+00  -0.161822E+00  -0.160630E+00  -0.161139E+00  -0.162051E+00
  -0.161489E+00  -0.157622E+00  -0.149279E+00  -0.136394E+00  -0.120119E+00
  -0.102591E+00  -0.863881E-01  -0.738330E-01  -0.663434E-01  -0.640098E-01
  -0.655400E-01  -0.685978E-01  -0.704542E-01  -0.687769E-01  -0.623353E-01
  -0.514161E-01  -0.378160E-01  -0.243990E-01  -0.143256E-01  -0.101624E-01
  -0.131237E-01  -0.226645E-01  -0.365568E-01  -0.514421E-01  -0.637210E-01
  -0.705336E-01  -0.705545E-01  -0.643661E-01  -0.542876E-01  -0.436907E-01
  -0.359767E-01  -0.335000E-01  -0.367418E-01  -0.439847E-01  -0.516026E-01
  -0.549162E-01  -0.494019E-01  -0.319440E-01  -0.179445E-02   0.390193E-01
   0.859561E-01   0.132835E+00   0.173102E+00   0.201171E+00   0.213501E+00
   0.209173E+00   0.189825E+00   0.159031E+00   0.121314E+00   0.810845E-01
   0.417873E-01   0.547212E-02  -0.271607E-01  -0.563120E-01  -0.824391E-01
  -0.105664E+00  -0.125450E+00  -0.140678E+00  -0.150074E+00  -0.152872E+00
  -0.149436E+00  -0.141626E+00  -0.132713E+00  -0.126810E+00  -0.127927E+00
  -0.138895E+00  -0.160452E+00  -0.190786E+00  -0.225700E+00  -0.259405E+00
  -0.285791E+00  -0.299862E+00  -0.298970E+00  -0.283528E+00  -0.256999E+00
  -0.225126E+00  -0.194595E+00  -0.171437E+00  -0.159571E+00  -0.159848E+00
  -0.169833E+00  -0.184391E+00  -0.196921E+00  -0.200958E+00  -0.191737E+00
  -0.167359E+00  -0.129276E+00  -0.820035E-01  -0.321328E-01   0.131040E-01
   0.473750E-01   0.665364E-01   0.693853E-01   0.577286E-01   0.357884E-01
   0.911391E-02  -0.167209E-01  -0.373245E-01  -0.503271E-01  -0.556852E-01
  -0.554183E-01  -0.528814E-01  -0.517795E-01  -0.551804E-01  -0.647629E-01
  -0.804684E-01  -0.100614E+00  -0.122406E+00  -0.142704E+00  -0.158816E+00
  -0.169134E+00  -0.173437E+00  -0.172819E+00  -0.182733E+00  -0.180907E+00
  -0.175961E+00  -0.170421E+00  -0.166565E+00  -0.165773E+00  -0.168133E+00
  -0.172411E+00  -0.176396E+00  -0.177519E+00  -0.173599E+00  -0.163483E+00
  -0.147438E+00  -0.127156E+00  -0.105386E+00  -0.852751E-01  -0.695963E-01
  -0.600703E-01  -0.569568E-01  -0.590308E-01  -0.639471E-01  -0.688957E-01
  -0.713697E-01  -0.698343E-01  -0.641157E-01  -0.554018E-01  -0.458560E-01
  -0.379552E-01  -0.337403E-01  -0.341940E-01  -0.389305E-01  -0.462895E-01
  -0.538168E-01  -0.589962E-01  -0.600246E-01  -0.563976E-01  -0.491248E-01
  -0.404902E-01  -0.334031E-01  -0.305064E-01  -0.332849E-01  -0.414313E-01
  -0.526668E-01  -0.630995E-01  -0.680583E-01  -0.632113E-01  -0.456930E-01
  -0.149531E-01   0.268974E-01   0.753407E-01   0.124258E+00   0.167094E+00
   0.198113E+00   0.213437E+00   0.211654E+00   0.193865E+00   0.163217E+00
   0.124061E+00   0.809863E-01   0.379762E-01  -0.212505E-02  -0.377471E-01
  -0.683676E-01  -0.940660E-01  -0.115049E+00  -0.131330E+00  -0.142672E+00
  -0.148809E+00  -0.149842E+00  -0.146646E+00  -0.141104E+00  -0.136020E+00
  -0.134680E+00  -0.140137E+00  -0.154377E+00  -0.177637E+00  -0.208055E+00
  -0.241831E+00  -0.273890E+00  -0.298929E+00  -0.312607E+00  -0.312587E+00
  -0.299139E+00  -0.275151E+00  -0.245504E+00  -0.215949E+00  -0.191757E+00
  -0.176462E+00  -0.171021E+00  -0.173596E+00  -0.180022E+00  -0.184851E+00
  -0.182717E+00  -0.169685E+00  -0.144264E+00  -0.107830E+00  -0.643743E-01
  -0.196329E-01   0.201688E-01   0.496626E-01   0.654479E-01   0.667143E-01
   0.552509E-01   0.348663E-01   0.103891E-01  -0.134917E-01  -0.332577E-01
  -0.472239E-01  -0.556956E-01  -0.606150E-01  -0.648225E-01  -0.711456E-01
  -0.815616E-01  -0.966478E-01  -0.115448E+00  -0.135771E+00  -0.154815E+00
  -0.169945E+00  -0.179398E+00  -0.182733E+00  -0.180907E+00  -0.175961E+00
  -0.186979E+00  -0.178269E+00  -0.168520E+00  -0.160796E+00  -0.157400E+00
  -0.159259E+00  -0.165653E+00  -0.174385E+00  -0.182331E+00  -0.186239E+00
  -0.183572E+00  -0.173167E+00  -0.155556E+00  -0.132860E+00  -0.108295E+00
  -0.854119E-01  -0.672814E-01  -0.558148E-01  -0.513977E-01  -0.529130E-01
  -0.581332E-01  -0.643628E-01  -0.691534E-01  -0.708986E-01  -0.691579E-01
  -0.646340E-01  -0.588299E-01  -0.534964E-01  -0.500389E-01  -0.490605E-01
  -0.501751E-01  -0.521454E-01  -0.533063E-01  -0.521459E-01  -0.478700E-01
  -0.407724E-01  -0.322844E-01  -0.246628E-01  -0.203817E-01  -0.213766E-01
  -0.283469E-01  -0.403151E-01  -0.545878E-01  -0.671642E-01  -0.735234E-01
  -0.696225E-01  -0.528734E-01  -0.228662E-01   0.183445E-01   0.664671E-01
   0.115677E+00   0.159643E+00   0.192648E+00   0.210573E+00   0.211519E+00
   0.195974E+00   0.166520E+00   0.127169E+00   0.825274E-01   0.369853E-01
  -0.590437E-02  -0.437401E-01  -0.752767E-01  -0.100193E+00  -0.118749E+00
  -0.131476E+00  -0.138995E+00  -0.142018E+00  -0.141481E+00  -0.138723E+00
  -0.135585E+00  -0.134337E+00  -0.137379E+00  -0.146756E+00  -0.163611E+00
  -0.187709E+00  -0.217218E+00  -0.248841E+00  -0.278327E+00  -0.301279E+00
  -0.314082E+00  -0.314728E+00  -0.303328E+00  -0.282151E+00  -0.255159E+00
  -0.227127E+00  -0.202549E+00  -0.184596E+00  -0.174377E+00  -0.170711E+00
  -0.170457E+00  -0.169339E+00  -0.163062E+00  -0.148441E+00  -0.124267E+00
  -0.916855E-01  -0.540005E-01  -0.159579E-01   0.173186E-01   0.414626E-01
   0.537963E-01   0.538324E-01   0.432387E-01   0.252947E-01   0.399948E-02
  -0.169275E-01  -0.348930E-01  -0.489121E-01  -0.596221E-01  -0.688490E-01
  -0.788702E-01  -0.915896E-01  -0.107864E+00  -0.127162E+00  -0.147652E+00
  -0.166681E+00  -0.181507E+00  -0.190080E+00  -0.191640E+00  -0.186978E+00
  -0.178269E+00  -0.168520E+00  -0.180648E+00  -0.164784E+00  -0.150108E+00
  -0.140167E+00  -0.137263E+00  -0.141870E+00  -0.152503E+00  -0.166069E+00
  -0.178617E+00  -0.186287E+00  -0.186224E+00  -0.177236E+00  -0.160034E+00
  -0.137011E+00  -0.111640E+00  -0.876456E-01  -0.681747E-01  -0.551634E-01
  -0.490411E-01  -0.488215E-01  -0.525223E-01  -0.577790E-01  -0.624755E-01
  -0.652233E-01  -0.655782E-01  -0.639592E-01  -0.613240E-01  -0.587176E-01
  -0.568423E-01  -0.557823E-01  -0.549649E-01  -0.533688E-01  -0.499125E-01
  -0.439033E-01  -0.354051E-01  -0.254023E-01  -0.156897E-01  -0.849557E-02
  -0.591533E-02  -0.929406E-02  -0.187168E-01  -0.327490E-01  -0.485158E-01
  -0.621327E-01  -0.694135E-01  -0.667171E-01  -0.517528E-01  -0.241678E-01
   0.142179E-01   0.595894E-01   0.106701E+00   0.149722E+00   0.183187E+00
   0.202879E+00   0.206464E+00   0.193769E+00   0.166679E+00   0.128680E+00
   0.841889E-01   0.377992E-01  -0.639264E-02  -0.452692E-01  -0.769207E-01
  -0.100628E+00  -0.116664E+00  -0.125997E+00  -0.130011E+00  -0.130288E+00
  -0.128494E+00  -0.126337E+00  -0.125548E+00  -0.127818E+00  -0.134649E+00
  -0.147112E+00  -0.165557E+00  -0.189365E+00  -0.216827E+00  -0.245241E+00
  -0.271255E+00  -0.291427E+00  -0.302883E+00  -0.303944E+00  -0.294541E+00
  -0.276302E+00  -0.252264E+00  -0.226241E+00  -0.201986E+00  -0.182356E+00
  -0.168663E+00  -0.160415E+00  -0.155486E+00  -0.150719E+00  -0.142787E+00
  -0.129114E+00  -0.108607E+00  -0.820204E-01  -0.518437E-01  -0.217461E-01
   0.427524E-02   0.228245E-01   0.318696E-01   0.311429E-01   0.220839E-01
   0.735310E-02  -0.993815E-02  -0.270609E-01  -0.423329E-01  -0.554324E-01
  -0.672839E-01  -0.795617E-01  -0.939668E-01  -0.111499E+00  -0.131944E+00
  -0.153739E+00  -0.174267E+00  -0.190503E+00  -0.199836E+00  -0.200843E+00
  -0.193782E+00  -0.180648E+00  -0.164784E+00  -0.150107E+00  -0.164975E+00
  -0.142379E+00  -0.123148E+00  -0.111217E+00  -0.108845E+00  -0.116084E+00
  -0.130779E+00  -0.149089E+00  -0.166396E+00  -0.178374E+00  -0.181942E+00
  -0.175891E+00  -0.161026E+00  -0.139845E+00  -0.115841E+00  -0.926481E-01
  -0.732378E-01  -0.593710E-01  -0.514086E-01  -0.484884E-01  -0.489759E-01
  -0.510342E-01  -0.531412E-01  -0.544178E-01  -0.546971E-01  -0.543505E-01
  -0.539540E-01  -0.539236E-01  -0.542431E-01  -0.543779E-01  -0.533998E-01
  -0.502850E-01  -0.442933E-01  -0.353094E-01  -0.240382E-01  -0.119848E-01
  -0.120404E-02   0.612941E-02   0.823823E-02   0.422519E-02  -0.559252E-02
  -0.195823E-01  -0.349642E-01  -0.482279E-01  -0.557279E-01  -0.543492E-01
  -0.421221E-01  -0.186685E-01   0.146051E-01   0.546116E-01   0.969761E-01
   0.136657E+00   0.168693E+00   0.188952E+00   0.194756E+00   0.185263E+00
   0.161558E+00   0.126432E+00   0.838899E-01   0.384995E-01  -0.531411E-02
  -0.438854E-01  -0.747430E-01  -0.967998E-01  -0.110295E+00  -0.116534E+00
  -0.117518E+00  -0.115539E+00  -0.112842E+00  -0.111388E+00  -0.112729E+00
  -0.117968E+00  -0.127754E+00  -0.142267E+00  -0.161181E+00  -0.183602E+00
  -0.208037E+00  -0.232438E+00  -0.254377E+00  -0.271348E+00  -0.281186E+00
  -0.282493E+00  -0.274989E+00  -0.259663E+00  -0.238660E+00  -0.214894E+00
  -0.191463E+00  -0.170986E+00  -0.155037E+00  -0.143816E+00  -0.136169E+00
  -0.129953E+00  -0.122658E+00  -0.112142E+00  -0.972637E-01  -0.782470E-01
  -0.566800E-01  -0.351367E-01  -0.165298E-01  -0.337667E-02   0.281808E-02
   0.188826E-02  -0.504799E-02  -0.159997E-01  -0.287433E-01  -0.414956E-01
  -0.534111E-01  -0.647499E-01  -0.766607E-01  -0.906415E-01  -0.107844E+00
  -0.128444E+00  -0.151278E+00  -0.173899E+00  -0.193042E+00  -0.205419E+00
  -0.208612E+00  -0.201821E+00  -0.186245E+00  -0.164975E+00  -0.142378E+00
  -0.123147E+00  -0.143371E+00  -0.115254E+00  -0.924009E-01  -0.789978E-01
  -0.772147E-01  -0.867384E-01  -0.104889E+00  -0.127281E+00  -0.148861E+00
  -0.165039E+00  -0.172649E+00  -0.170508E+00  -0.159463E+00  -0.141962E+00
  -0.121300E+00  -0.100762E+00  -0.828978E-01  -0.690887E-01  -0.594990E-01
  -0.533531E-01  -0.494197E-01  -0.465277E-01  -0.439498E-01  -0.415522E-01
  -0.396894E-01  -0.389087E-01  -0.395853E-01  -0.416240E-01  -0.443353E-01
  -0.465316E-01  -0.468189E-01  -0.439958E-01  -0.374405E-01  -0.273693E-01
  -0.148890E-01  -0.182147E-02   0.965840E-02   0.174868E-01   0.201685E-01
   0.171275E-01   0.888095E-02  -0.299274E-02  -0.160778E-01  -0.274901E-01
  -0.343270E-01  -0.341270E-01  -0.252788E-01  -0.732398E-02   0.188841E-01
   0.511924E-01   0.863431E-01   0.120343E+00   0.148973E+00   0.168381E+00
   0.175663E+00   0.169350E+00   0.149683E+00   0.118627E+00   0.795889E-01
   0.368839E-01  -0.495900E-02  -0.419212E-01  -0.711038E-01  -0.911044E-01
  -0.102097E+00  -0.105616E+00  -0.104113E+00  -0.100408E+00  -0.971578E-01
  -0.964544E-01  -0.996207E-01  -0.107195E+00  -0.119063E+00  -0.134648E+00
  -0.153089E+00  -0.173341E+00  -0.194203E+00  -0.214299E+00  -0.232077E+00
  -0.245891E+00  -0.254181E+00  -0.255751E+00  -0.250069E+00  -0.237492E+00
  -0.219338E+00  -0.197728E+00  -0.175218E+00  -0.154296E+00  -0.136850E+00
  -0.123773E+00  -0.114808E+00  -0.108692E+00  -0.103569E+00  -0.975598E-01
  -0.893267E-01  -0.784746E-01  -0.656681E-01  -0.524326E-01  -0.407014E-01
  -0.322504E-01  -0.281970E-01  -0.287185E-01  -0.330804E-01  -0.399608E-01
  -0.479638E-01  -0.561468E-01  -0.643778E-01  -0.733884E-01  -0.844825E-01
  -0.989772E-01  -0.117543E+00  -0.139664E+00  -0.163410E+00  -0.185636E+00
  -0.202600E+00  -0.210862E+00  -0.208219E+00  -0.194427E+00  -0.171486E+00
  -0.143371E+00  -0.115254E+00  -0.924007E-01  -0.120637E+00  -0.889273E-01
  -0.638749E-01  -0.497604E-01  -0.486232E-01  -0.598607E-01  -0.804481E-01
  -0.105706E+00  -0.130412E+00  -0.149954E+00  -0.161256E+00  -0.163242E+00
  -0.156775E+00  -0.144144E+00  -0.128268E+00  -0.111877E+00  -0.968903E-01
  -0.841382E-01  -0.734648E-01  -0.641186E-01  -0.552708E-01  -0.464704E-01
  -0.378858E-01  -0.302645E-01  -0.246410E-01  -0.219073E-01  -0.224014E-01
  -0.256599E-01  -0.304229E-01  -0.348983E-01  -0.372074E-01  -0.358807E-01
  -0.302599E-01  -0.206914E-01  -0.846203E-02   0.449812E-02   0.160590E-01
   0.243619E-01   0.282031E-01   0.272520E-01   0.220770E-01   0.140040E-01
   0.486599E-02  -0.328844E-02  -0.847326E-02  -0.900149E-02  -0.367715E-02
   0.804710E-02   0.259409E-01   0.489076E-01   0.749686E-01   0.101365E+00
   0.124815E+00   0.141921E+00   0.149705E+00   0.146156E+00   0.130694E+00
   0.104400E+00   0.699523E-01   0.312320E-01  -0.733814E-02  -0.415847E-01
  -0.683327E-01  -0.859422E-01  -0.945103E-01  -0.957022E-01  -0.922662E-01
  -0.873668E-01  -0.839068E-01  -0.840015E-01  -0.887128E-01  -0.980685E-01
  -0.111313E+00  -0.127273E+00  -0.144709E+00  -0.162540E+00  -0.179901E+00
  -0.196051E+00  -0.210215E+00  -0.221458E+00  -0.228679E+00  -0.230770E+00
  -0.226890E+00  -0.216792E+00  -0.201051E+00  -0.181127E+00  -0.159177E+00
  -0.137668E+00  -0.118857E+00  -0.104312E+00  -0.945848E-01  -0.891573E-01
  -0.866668E-01  -0.853525E-01  -0.835854E-01  -0.803232E-01  -0.753551E-01
  -0.692714E-01  -0.631813E-01  -0.582849E-01  -0.554534E-01  -0.549640E-01
  -0.564838E-01  -0.593045E-01  -0.627408E-01  -0.665372E-01  -0.711197E-01
  -0.775679E-01  -0.872813E-01  -0.101417E+00  -0.120271E+00  -0.142812E+00
  -0.166554E+00  -0.187872E+00  -0.202717E+00  -0.207580E+00  -0.200460E+00
  -0.181543E+00  -0.153407E+00  -0.120637E+00  -0.889270E-01  -0.638747E-01
  -0.101856E+00  -0.689408E-01  -0.433964E-01  -0.294445E-01  -0.289641E-01
  -0.411596E-01  -0.628598E-01  -0.893530E-01  -0.115524E+00  -0.136988E+00
  -0.150934E+00  -0.156487E+00  -0.154538E+00  -0.147149E+00  -0.136754E+00
  -0.125394E+00  -0.114231E+00  -0.103429E+00  -0.924215E-01  -0.804100E-01
  -0.669159E-01  -0.521723E-01  -0.372262E-01  -0.237152E-01  -0.133962E-01
  -0.758790E-02  -0.671067E-02  -0.100789E-01  -0.160152E-01  -0.222549E-01
  -0.265198E-01  -0.270910E-01  -0.232165E-01  -0.152471E-01  -0.447614E-02
   0.724902E-02   0.180178E-01   0.263057E-01   0.312651E-01   0.328054E-01
   0.314779E-01   0.282427E-01   0.242126E-01   0.204604E-01   0.179288E-01
   0.174272E-01   0.196605E-01   0.252192E-01   0.344805E-01   0.474208E-01
   0.633935E-01   0.809646E-01   0.979101E-01   0.111441E+00   0.118654E+00
   0.117136E+00   0.105573E+00   0.841868E-01   0.548764E-01   0.209635E-01
  -0.134074E-01  -0.440942E-01  -0.678065E-01  -0.827650E-01  -0.890058E-01
  -0.882564E-01  -0.834273E-01  -0.778653E-01  -0.745719E-01  -0.755922E-01
  -0.817146E-01  -0.925282E-01  -0.106774E+00  -0.122848E+00  -0.139283E+00
  -0.155051E+00  -0.169634E+00  -0.182845E+00  -0.194532E+00  -0.204281E+00
  -0.211272E+00  -0.214352E+00  -0.212326E+00  -0.204370E+00  -0.190430E+00
  -0.171450E+00  -0.149334E+00  -0.126634E+00  -0.106023E+00  -0.897049E-01
  -0.789440E-01  -0.738289E-01  -0.733533E-01  -0.757754E-01  -0.791395E-01
  -0.817990E-01  -0.827850E-01  -0.819240E-01  -0.796924E-01  -0.768899E-01
  -0.742667E-01  -0.722508E-01  -0.708787E-01  -0.699468E-01  -0.693170E-01
  -0.692365E-01  -0.705194E-01  -0.744760E-01  -0.825618E-01  -0.958257E-01
  -0.114325E+00  -0.136713E+00  -0.160179E+00  -0.180827E+00  -0.194449E+00
  -0.197523E+00  -0.188183E+00  -0.166868E+00  -0.136466E+00  -0.101855E+00
  -0.689406E-01  -0.433962E-01  -0.912298E-01  -0.595570E-01  -0.352052E-01
  -0.222136E-01  -0.222979E-01  -0.345804E-01  -0.559418E-01  -0.818823E-01
  -0.107642E+00  -0.129270E+00  -0.144372E+00  -0.152351E+00  -0.154142E+00
  -0.151563E+00  -0.146519E+00  -0.140327E+00  -0.133356E+00  -0.125079E+00
  -0.114484E+00  -0.100671E+00  -0.834263E-01  -0.635522E-01  -0.428444E-01
  -0.237088E-01  -0.854194E-02   0.931558E-03   0.415240E-02   0.189819E-02
  -0.391934E-02  -0.107656E-01  -0.161452E-01  -0.182157E-01  -0.161791E-01
  -0.103525E-01  -0.192553E-02   0.749384E-02   0.163852E-01   0.237119E-01
   0.290971E-01   0.327554E-01   0.352393E-01   0.371226E-01   0.387536E-01
   0.401705E-01   0.412045E-01   0.417116E-01   0.418202E-01   0.420689E-01
   0.433442E-01   0.466075E-01   0.524833E-01   0.608484E-01   0.705832E-01
   0.796093E-01   0.852520E-01   0.848641E-01   0.765483E-01   0.597712E-01
   0.356739E-01   0.696092E-02  -0.226300E-01  -0.491548E-01  -0.693699E-01
  -0.814747E-01  -0.854891E-01  -0.831667E-01  -0.774774E-01  -0.718139E-01
  -0.691499E-01  -0.713821E-01  -0.790231E-01  -0.912982E-01  -0.106579E+00
  -0.122984E+00  -0.138945E+00  -0.153556E+00  -0.166614E+00  -0.178373E+00
  -0.189121E+00  -0.198759E+00  -0.206562E+00  -0.211212E+00  -0.211123E+00
  -0.204953E+00  -0.192137E+00  -0.173257E+00  -0.150105E+00  -0.125406E+00
  -0.102257E+00  -0.834457E-01  -0.708299E-01  -0.649729E-01  -0.651130E-01
  -0.694729E-01  -0.757956E-01  -0.819395E-01  -0.863551E-01  -0.883183E-01
  -0.878840E-01  -0.856204E-01  -0.822530E-01  -0.783679E-01  -0.742895E-01
  -0.701668E-01  -0.662154E-01  -0.629874E-01  -0.615227E-01  -0.632647E-01
  -0.697136E-01  -0.818890E-01  -0.997669E-01  -0.121893E+00  -0.145350E+00
  -0.166155E+00  -0.180055E+00  -0.183525E+00  -0.174730E+00  -0.154150E+00
  -0.124698E+00  -0.912294E-01  -0.595568E-01  -0.352050E-01  -0.911463E-01
  -0.627645E-01  -0.409240E-01  -0.294117E-01  -0.298143E-01  -0.412941E-01
  -0.609636E-01  -0.847327E-01  -0.108375E+00  -0.128508E+00  -0.143230E+00
  -0.152254E+00  -0.156565E+00  -0.157737E+00  -0.157172E+00  -0.155513E+00
  -0.152415E+00  -0.146733E+00  -0.137054E+00  -0.122363E+00  -0.102619E+00
  -0.790305E-01  -0.539219E-01  -0.302371E-01  -0.108139E-01   0.233665E-02
   0.853069E-02   0.854016E-02   0.432026E-02  -0.157040E-02  -0.667127E-02
  -0.922749E-02  -0.852903E-02  -0.490112E-02   0.617682E-03   0.677423E-02
   0.125915E-01   0.176819E-01   0.222850E-01   0.270383E-01   0.325824E-01
   0.391666E-01   0.464135E-01   0.533455E-01   0.586764E-01   0.612686E-01
   0.605919E-01   0.570072E-01   0.517500E-01   0.465930E-01   0.432752E-01
   0.428776E-01   0.453549E-01   0.493967E-01   0.526924E-01   0.525469E-01
   0.466771E-01   0.339513E-01   0.148409E-01  -0.857039E-02  -0.330395E-01
  -0.549654E-01  -0.713117E-01  -0.803888E-01  -0.822707E-01  -0.787308E-01
  -0.727251E-01  -0.675812E-01  -0.661353E-01  -0.700670E-01  -0.796084E-01
  -0.936860E-01  -0.110416E+00  -0.127767E+00  -0.144171E+00  -0.158872E+00
  -0.171937E+00  -0.183924E+00  -0.195377E+00  -0.206316E+00  -0.215948E+00
  -0.222701E+00  -0.224596E+00  -0.219856E+00  -0.207542E+00  -0.188024E+00
  -0.163098E+00  -0.135716E+00  -0.109379E+00  -0.873555E-01  -0.719655E-01
  -0.641090E-01  -0.631765E-01  -0.673385E-01  -0.741124E-01  -0.810223E-01
  -0.861570E-01  -0.884801E-01  -0.878382E-01  -0.847177E-01  -0.798802E-01
  -0.740344E-01  -0.676714E-01  -0.611121E-01  -0.547208E-01  -0.491657E-01
  -0.455714E-01  -0.454492E-01  -0.503630E-01  -0.614036E-01  -0.786285E-01
  -0.100670E+00  -0.124691E+00  -0.146767E+00  -0.162664E+00  -0.168825E+00
  -0.163313E+00  -0.146437E+00  -0.120864E+00  -0.911460E-01  -0.627642E-01
  -0.409238E-01  -0.101687E+00  -0.778358E-01  -0.591629E-01  -0.492063E-01
  -0.495014E-01  -0.593799E-01  -0.763317E-01  -0.968038E-01  -0.117186E+00
  -0.134690E+00  -0.147885E+00  -0.156749E+00  -0.162278E+00  -0.165809E+00
  -0.168311E+00  -0.169885E+00  -0.169646E+00  -0.166010E+00  -0.157298E+00
  -0.142428E+00  -0.121466E+00  -0.958425E-01  -0.681464E-01  -0.415537E-01
  -0.190624E-01  -0.276846E-02   0.659979E-02   0.975423E-02   0.851943E-02
   0.522344E-02   0.201000E-02   0.290794E-03   0.500946E-03   0.221201E-02
   0.453439E-02   0.664420E-02   0.823241E-02   0.970723E-02   0.120729E-01
   0.165268E-01   0.239215E-01   0.342924E-01   0.466357E-01   0.590386E-01
   0.691468E-01   0.748307E-01   0.748405E-01   0.692292E-01   0.593917E-01
   0.476875E-01   0.367500E-01   0.286905E-01   0.244468E-01   0.234887E-01
   0.239809E-01   0.233651E-01   0.191854E-01   0.990368E-02  -0.455277E-02
  -0.226855E-01  -0.418032E-01  -0.587729E-01  -0.709199E-01  -0.768039E-01
  -0.766384E-01  -0.722319E-01  -0.664748E-01  -0.625362E-01  -0.630167E-01
  -0.693106E-01  -0.813560E-01  -0.978253E-01  -0.116666E+00  -0.135794E+00
  -0.153707E+00  -0.169809E+00  -0.184368E+00  -0.198121E+00  -0.211699E+00
  -0.225081E+00  -0.237290E+00  -0.246457E+00  -0.250257E+00  -0.246590E+00
  -0.234297E+00  -0.213674E+00  -0.186612E+00  -0.156304E+00  -0.126580E+00
  -0.101056E+00  -0.823454E-01  -0.715402E-01  -0.680981E-01  -0.701454E-01
  -0.750804E-01  -0.802828E-01  -0.837188E-01  -0.842819E-01  -0.818097E-01
  -0.768284E-01  -0.701605E-01  -0.625664E-01  -0.545574E-01  -0.464353E-01
  -0.385183E-01  -0.314252E-01  -0.262611E-01  -0.245744E-01  -0.280402E-01
  -0.379317E-01  -0.545402E-01  -0.767478E-01  -0.101938E+00  -0.126334E+00
  -0.145742E+00  -0.156505E+00  -0.156448E+00  -0.145515E+00  -0.125912E+00
  -0.101687E+00  -0.778356E-01  -0.591628E-01  -0.120693E+00  -0.101540E+00
  -0.858534E-01  -0.770053E-01  -0.766017E-01  -0.842729E-01  -0.979883E-01
  -0.114777E+00  -0.131616E+00  -0.146220E+00  -0.157489E+00  -0.165528E+00
  -0.171251E+00  -0.175745E+00  -0.179638E+00  -0.182678E+00  -0.183696E+00
  -0.180939E+00  -0.172683E+00  -0.157893E+00  -0.136725E+00  -0.110672E+00
  -0.823131E-01  -0.547233E-01  -0.307363E-01  -0.122816E-01  -0.336894E-06
   0.675111E-02   0.952997E-02   0.102056E-01   0.103375E-01   0.107413E-01
   0.113814E-01   0.116119E-01   0.106621E-01   0.817755E-02   0.460432E-02
   0.125740E-02   0.232866E-04   0.277713E-02   0.107015E-01   0.237400E-01
   0.403868E-01   0.579125E-01   0.729890E-01   0.825410E-01   0.845748E-01
   0.787305E-01   0.663804E-01   0.502380E-01   0.335860E-01   0.193566E-01
   0.934015E-02   0.375910E-02   0.133301E-02  -0.196691E-03  -0.325399E-02
  -0.958908E-02  -0.196791E-01  -0.325571E-01  -0.461189E-01  -0.578067E-01
  -0.654486E-01  -0.679858E-01  -0.658590E-01  -0.609339E-01  -0.559950E-01
  -0.539703E-01  -0.571320E-01  -0.665194E-01  -0.817521E-01  -0.101273E+00
  -0.122921E+00  -0.144623E+00  -0.164984E+00  -0.183562E+00  -0.200758E+00
  -0.217372E+00  -0.233994E+00  -0.250445E+00  -0.265510E+00  -0.277040E+00
  -0.282456E+00  -0.279482E+00  -0.266898E+00  -0.245056E+00  -0.216007E+00
  -0.183153E+00  -0.150535E+00  -0.121940E+00  -0.100082E+00  -0.860813E-01
  -0.793785E-01  -0.780701E-01  -0.795517E-01  -0.812547E-01  -0.812572E-01
  -0.786083E-01  -0.733094E-01  -0.660145E-01  -0.575998E-01  -0.487839E-01
  -0.399427E-01  -0.311790E-01  -0.225951E-01  -0.146345E-01  -0.831888E-02
  -0.523916E-02  -0.724759E-02  -0.159092E-01  -0.318759E-01  -0.543971E-01
  -0.811612E-01  -0.108574E+00  -0.132449E+00  -0.148950E+00  -0.155539E+00
  -0.151647E+00  -0.138884E+00  -0.120692E+00  -0.101539E+00  -0.858532E-01
  -0.144346E+00  -0.128944E+00  -0.115221E+00  -0.106538E+00  -0.104731E+00
  -0.109851E+00  -0.120401E+00  -0.133955E+00  -0.147948E+00  -0.160386E+00
  -0.170260E+00  -0.177573E+00  -0.183000E+00  -0.187340E+00  -0.190969E+00
  -0.193505E+00  -0.193798E+00  -0.190257E+00  -0.181401E+00  -0.166427E+00
  -0.145615E+00  -0.120409E+00  -0.931326E-01  -0.664455E-01  -0.426933E-01
  -0.233727E-01  -0.887759E-02   0.140036E-02   0.866467E-02   0.141529E-01
   0.186267E-01   0.220994E-01   0.239031E-01   0.230760E-01   0.189316E-01
   0.116000E-01   0.232727E-02  -0.660850E-02  -0.123798E-01  -0.123715E-01
  -0.499745E-02   0.968793E-02   0.297940E-01   0.519063E-01   0.718480E-01
   0.856879E-01   0.907152E-01   0.861007E-01   0.730551E-01   0.544409E-01
   0.339586E-01   0.151481E-01   0.500427E-03  -0.906717E-02  -0.142386E-01
  -0.168472E-01  -0.191126E-01  -0.228239E-01  -0.287327E-01  -0.363450E-01
  -0.441650E-01  -0.502953E-01  -0.531843E-01  -0.522666E-01  -0.482833E-01
  -0.431739E-01  -0.395773E-01  -0.401035E-01  -0.466101E-01  -0.597147E-01
[truncated: 34,092,447 more chars]
