# Supplementary material for: Accurate structure models and absolute configuration determination using dynamical effects in continuous-rotation 3D electron diffraction data
Source: Nat Chem. 2023 Apr 20;15(6):848–55. doi: 10.1038/s41557-023-01186-1 (PMC10239730; doi:10.1038/s41557-023-01186-1)
Supplement: Source Data Fig. 3 — Source data for the plot in Fig. 3f. [file 41557_2023_1186_MOESM16_ESM.xlsx]

## Sheet: Sheet1
Abiraterone Acetate		sigma(d)	0.0104597		CAP		sigma(d)	0.0356874		Carbamazepine		sigma(d)	0.0126219		(+)-Limaspermidine		sigma(d)	0.00822717		MBBF4		sigma(d)	0.0113176		Natrolite		sigma(d)	0.0361248
Δd	ΔwRall	d(C-H)	wRall		Δd	ΔwRall	d(O-H)	wRall		Δd	ΔwRall	d(C-H)	wRall		Δd	ΔwRall	d(C2-H2)	wRall		Δd	ΔwRall	d(C-H)	wRall		Δd	ΔwRall	d(O-H)	wRall
-0.126	2.412	0.97	11.96		-0.163	4.118	0.82	12.2797		-0.13	2.274	0.96	13.3593		-0.129	4.618	0.97	14.4662		-0.056	3.192	0.98	15.6643		-0.1856	2.043	0.7984	8.4754
-0.05	0.508	1.042	11.7696		-0.05	0.924	0.933	11.9603		-0.05	0.384	1.032	13.1703		-0.05	1.105	1.042	14.1149		-0.06	0.964	1.022	15.4415		-0.1056	1.188	0.8784	8.3899
-0.02	0.121	1.072	11.7309		0	0	0.983	11.8679		-0.02	0.067	1.062	13.1386		-0.02	0.317	1.072	14.0361		-0.02	0.244	1.062	15.3695		-0.0656	0.671	0.9184	8.3382
0	0	1.092	11.7188		0.05	-0.541	1.033	11.8138		-0.01	0.018	1.072	13.1337		-0.01	0.137	1.082	14.0181		0	0	1.082	15.3451		-0.0356	0.327	0.9484	8.3038
0.01	-0.018	1.102	11.717		0.06	-0.601	1.043	11.8078		0	0	1.082	13.1319		0	0	1.092	14.0044		0.01	-0.088	1.092	15.3363		-0.0256	0.223	0.9584	8.2934
0.02	-0.007	1.112	11.7181		0.07	-0.641	1.053	11.8038		0.01	0.009	1.092	13.1328		0.01	-0.112	1.102	13.9932		0.03	-0.193	1.112	15.3258		-0.0156	0.122	0.9684	8.2833
0.03	0.03	1.122	11.7218		0.08	-0.67	1.063	11.8009		0.02	0.046	1.102	13.1365		0.02	-0.14	1.112	13.9904		0.04	-0.214	1.122	15.3237		-0.0056	0.026	0.9784	8.2737
0.04	0.098	1.132	11.7286		0.09	-0.679	1.073	11.8		0.03	0.111	1.112	13.143		0.03	-0.139	1.122	13.9905		0.05	-0.214	1.132	15.3237		0.0044	-0.063	0.9884	8.2648
0.05	0.195	1.142	11.7383		0.1	-0.67	1.083	11.8009		0.05	0.32	1.132	13.1639		0.04	-0.091	1.132	13.9953		0.06	-0.187	1.142	15.3264		0.0144	-0.149	0.9984	8.2562
0.07	0.48	1.162	11.7668		0.11	-0.648	1.093	11.8031		0.1	1.277	1.182	13.2596		0.05	0.006	1.142	14.005		0.07	-0.147	1.152	15.3304		0.0244	-0.229	1.0084	8.2482
0.1	1.136	1.192	11.8324		0.12	-0.607	1.103	11.8072							0.06	0.152	1.152	14.0196		0.09	0.008	1.172	15.3459		0.0344	-0.303	1.0184	8.2408
					0.15	-0.387	1.133	11.8292							0.07	0.347	1.162	14.0391		0.13	0.591	1.212	15.4042		0.0444	-0.371	1.0284	8.234
					0.2	0.286	1.183	11.8965							0.1	1.229	1.192	14.1273		0.18	1.811	1.262	15.5262		0.0544	-0.435	1.0384	8.2276
																									0.0944	-0.632	1.0784	8.2079
																									0.1144	-0.696	1.0984	8.2015
																									0.1344	-0.738	1.1184	8.1973
																									0.1444	-0.75	1.1284	8.1961
																									0.1544	-0.757	1.1384	8.1954
																									0.1644	-0.758	1.1484	8.1953
																									0.1744	-0.754	1.1584	8.1957
																									0.1844	-0.744	1.1684	8.1967
																									0.1944	-0.728	1.1784	8.1983
																									0.2144	-0.68	1.1984	8.2031
																									0.2544	-0.522	1.2384	8.2189
																									0.2944	-0.282	1.2784	8.2429
