# Supplementary material for: Accurate structure models and absolute configuration determination using dynamical effects in continuous-rotation 3D electron diffraction data
Source: Nat Chem. 2023 Apr 20;15(6):848–55. doi: 10.1038/s41557-023-01186-1 (PMC10239730; doi:10.1038/s41557-023-01186-1)
Supplement: Source Data Fig. 4 — Source data for all panels of Fig. 4. [file 41557_2023_1186_MOESM17_ESM.xlsx]

## Sheet: panel_A
Refinement against single, individual data sets:
Compound	Data set author label	Data set label	g_max (Å-1)	completeness	Nobs	Nall	Nparams	Robs (correct)	Rall (correct)	wRall (correct)	Robs (wrong)	Rall (wrong)	wRall (wrong)	ΔRobs	ΔRall	ΔwRall	w	k	z-score	p (correct)
Biotin_i	2044	1	1.2	0.42	597	1059	88	0.1396	0.2517	0.149	0.1484	0.2684	0.1499	0.0088	0.0167	0.0009	231	345	3.23197	0.999385
provided by H. Yanagisawa et al.	2130	2	1.2	0.726	862	3013	108	0.1146	0.2389	0.1491	0.1313	0.2516	0.1599	0.0167	0.0127	0.0108	1143	426	2.89061	0.998078
doi: 10.5281/zenodo.3366892	2143	3	1.2	0.535	1220	3243	106	0.1259	0.2538	0.1333	0.1348	0.2644	0.1402	0.0089	0.0106	0.0069	1107	560	1.96898	0.975522
	2149	4	1.2	0.783	912	2303	105	0.1469	0.277	0.15	0.1613	0.2903	0.1625	0.0144	0.0133	0.0125	791	387	1.36301	0.913561
	2154	5	1.2	0.602	694	1739	92	0.1305	0.2428	0.1258	0.1439	0.2619	0.1391	0.0134	0.0191	0.0133	585	364	4.68052	0.999999
Biotin_ii	801406	1	1.2	0.876	2664	4052	193	0.1626	0.2342	0.1648	0.1764	0.2486	0.1799	0.0138	0.0144	0.0151	1119	991	3.10208	0.999039
provided by J. F. Bruhn & A. Cheng	801574	2	1.2	0.85	1647	3349	172	0.1627	0.3225	0.1578	0.189	0.3484	0.1855	0.0263	0.0259	0.0277	897	896	4.78617	0.999999
doi: 10.5281/zenodo.4737864	802003	3	1.2	0.72	3099	4497	204	0.1306	0.2001	0.1373	0.1579	0.2284	0.1697	0.0273	0.0283	0.0324	1138	1339	7.88517	1
	810542	4	1.2	0.585	2386	4169	194	0.1605	0.2634	0.1633	0.1719	0.2805	0.1734	0.0114	0.0171	0.0101	1254	990	5.90842	1
Biotin_iii	1	1	1.2	0.771	3780	4788	163	0.1727	0.2008	0.191	0.1854	0.2155	0.2058	0.0127	0.0147	0.0148	1005	1492	3.34926	0.999595
provided by E. Thompson & H. T. Jenkins	2	2	1.2	0.646	2232	3089	133	0.1633	0.2301	0.1662	0.1745	0.2389	0.1805	0.0112	0.0088	0.0143	638	961	2.20168	0.986156
doi: 10.5281/zenodo.4895412	3	3	1.2	0.818	4538	5776	183	0.1457	0.1804	0.1588	0.1744	0.211	0.1963	0.0287	0.0306	0.0375	1103	2124	9.91818	1
	4	4	1.2	0.827	3576	4652	163	0.1648	0.201	0.1721	0.1761	0.2142	0.1866	0.0113	0.0132	0.0145	907	1491	2.35308	0.990691
	5	5	1.2	0.64	3293	4718	163	0.1478	0.195	0.1459	0.1767	0.2251	0.1844	0.0289	0.0301	0.0385	1152	1505	9.98058	1
	6	6	1.2	0.847	4473	5186	173	0.1545	0.1728	0.1742	0.165	0.1832	0.1879	0.0105	0.0104	0.0137	877	1847	3.99129	0.999967
	7	7	1.2	0.676	4493	6412	193	0.134	0.1816	0.1402	0.1594	0.2064	0.1717	0.0254	0.0248	0.0315	1597	1943	9.62672	1
	8	8	1.2	0.658	2779	4148	153	0.1797	0.2406	0.1827	0.1928	0.2549	0.202	0.0131	0.0143	0.0193	939	1197	2.18895	0.9857
	9	9	1.2	0.676	4195	5178	173	0.1436	0.1726	0.1552	0.1693	0.1973	0.1854	0.0257	0.0247	0.0302	1049	1804	8.21697	1
	10	10	1.2	0.818	3389	4687	163	0.1705	0.222	0.1774	0.1822	0.2359	0.1976	0.0117	0.0139	0.0202	1007	1414	2.5551	0.994692
	11	11	1.2	0.615	3321	4654	163	0.1576	0.2126	0.1676	0.1749	0.2308	0.1883	0.0173	0.0182	0.0207	1106	1331	3.69344	0.999889
Progesterone	352373	1	0.94	0.62	1783	3211	185	0.1368	0.2608	0.1387	0.1523	0.2779	0.1591	0.0155	0.0171	0.0204	933	745	3.03802	0.998809
provided by J. F. Bruhn	352379	2	0.9	0.856	1943	3634	213	0.1726	0.3348	0.1854	0.1821	0.35	0.1953	0.0095	0.0152	0.0099	1039	869	3.57275	0.999823
doi: 10.5281/zenodo.3905397	352382	3	1	0.954	3069	4489	205	0.1358	0.2012	0.1459	0.148	0.2156	0.1583	0.0122	0.0144	0.0124	1196	1204	5.41957	1
	352389	4	0.85	0.78	1480	2516	192	0.1404	0.2349	0.1483	0.1488	0.2464	0.1567	0.0084	0.0115	0.0084	681	635	2.70795	0.996615
Epicorazine A	n15_a002	1	0.9	0.4923	698	1020	139	0.0992	0.1304	0.1016	0.1123	0.1403	0.1099	0.0131	0.0099	0.0083	300	229	1.41618	0.921638
provided by M. T. B. Clabbers et al.	n15_a003	2	1.3	0.728	2955	3455	158	0.1163	0.1236	0.1282	0.1708	0.178	0.2035	0.0545	0.0544	0.0753	535	1605	15.2673	1
doi: 10.5281/zenodo.1407682 ("EPICZA")	n15_a004	3	1.1	0.757	1652	2681	154	0.1428	0.1797	0.1372	0.1618	0.1987	0.1591	0.019	0.019	0.0219	673	764	4.30701	0.999992
	n15_a005	4	1	0.592	1313	2097	153	0.1518	0.1936	0.1374	0.1644	0.2037	0.1474	0.0126	0.0101	0.01	462	653	3.28922	0.999498
α,β-dehydrocurvularin	n14_a004	1	0.9	0.594	536	1240	114	0.1092	0.189	0.1182	0.1149	0.2067	0.1269	0.0057	0.0177	0.0087	365	291	2.43404	0.992534
provided by M. T. B. Clabbers et al.	n14_a006	2	1.25	0.579	1564	1982	117	0.1617	0.177	0.1825	0.1778	0.1955	0.1926	0.0161	0.0185	0.0101	315	756	3.91879	0.999956
doi: 10.5281/zenodo.1407682 ("IRELOH")	n14_a009	3	1.25	0.547	1234	1580	113	0.0997	0.1134	0.105	0.1451	0.161	0.1615	0.0454	0.0476	0.0565	293	673	9.81191	1
Abiraterone acetate	200811-01	1	1	0.4659	742	1793	122	0.117	0.2357	0.1328	0.1427	0.2686	0.1505	0.0257	0.0329	0.0177	450	533	4.72072	0.999999
measured for this study	200810-02	2	1.1	0.5264	1185	6128	207	0.1303	0.4146	0.1441	0.1564	0.4611	0.1659	0.0261	0.0465	0.0218	2016	1328	8.73296	1
	200811-03	3	1.1	0.6328	1673	5535	197	0.1038	0.2621	0.1115	0.1306	0.3025	0.1403	0.0268	0.0404	0.0288	1860	1274	12.0914	1
	200720-16	4	1	0.716	686	2677	159	0.1298	0.3376	0.1385	0.1672	0.4013	0.1683	0.0374	0.0637	0.0298	831	697	8.82111	1
	200720-19	5	1.1	0.393	881	2581	163	0.1213	0.2845	0.1231	0.1497	0.3255	0.157	0.0284	0.041	0.0339	696	735	6.47218	1
Refinement against a combination of data sets:
Teniposide	951357	1	0.92	0.713	645	1726		0.2058	0.4845	0.208	0.2294	0.517	0.2278	0.0236	0.0325	0.0198	471	447	3.10507	0.999049
provided by J. Bruhn et al	951398	2	0.9	0.969	2823	6639		0.2003	0.5246	0.1998	0.2149	0.5302	0.2111	0.0146	0.0056	0.0113	1618	1782	2.27212	0.98846
doi: 10.5281/zenodo.3937740	951422	3	0.9	0.958	2234	6888		0.2082	0.6208	0.2117	0.221	0.6412	0.2275	0.0128	0.0204	0.0158	1943	1550	1.39362	0.918283
	951544	4	0.92	0.854	2666	7071		0.1867	0.5723	0.1972	0.1931	0.5756	0.2023	0.0064	0.0033	0.0051	1796	1765	0.702197	0.758722
	954257	5	0.92	0.431	686	1652		0.2169	0.5208	0.2354	0.2261	0.5314	0.2462	0.0092	0.0106	0.0108	501	351	1.53273	0.937329
	954272	6	0.9	0.698	2127	5883		0.1989	0.5363	0.2043	0.2053	0.5453	0.2125	0.0064	0.009	0.0082	1565	1424	1.44571	0.925871
	combine 6 data sets	C	0.92	0.998	11181	29859	733	0.199	0.5544	0.2043	0.21	0.5648	0.2147	0.011	0.0104	0.0104	7894	7319	3.82576	0.999935
Amyloid-beta peptide	2_11	1	1	0.2825	824	1931		0.1708	0.2386	0.1905	0.1925	0.2656	0.2097	0.0217	0.027	0.0192	596	487	6.43172	1
provided by C. Bortolini et al.	2_13	2	1	0.2914	889	2002		0.1628	0.2208	0.174	0.179	0.241	0.1922	0.0162	0.0202	0.0182	590	490	4.20475	0.999987
doi: https://zenodo.org/record/5303223	3_20	3	1	0.151	522	1255		0.1671	0.2354	0.1751	0.1865	0.2528	0.1928	0.0194	0.0174	0.0177	414	242	1.96552	0.975323
	4_26	4	1	0.3125	361	1390		0.1629	0.2801	0.1764	0.181	0.2998	0.194	0.0181	0.0197	0.0176	536	190	2.1216	0.983064
	5	5	1	0.5263	1125	2768		0.1683	0.2472	0.1904	0.1838	0.2642	0.2077	0.0155	0.017	0.0173	858	625	4.53052	0.999997
	6	6	1	0.4551	1007	2213		0.1727	0.2496	0.1857	0.1947	0.2704	0.2115	0.022	0.0208	0.0258	662	519	3.78338	0.999923
	combine 6 data sets	C	1	0.872	4728	11559	385	0.1678	0.2425	0.1835	0.1864	0.2627	0.2032	0.0186	0.0202	0.0197	3656	2553	9.66267	1
FPTA	*36_3	1	1.2	0.531	1513	2605		0.1895	0.2825	0.1974	0.2016	0.2952	0.2113	0.0121	0.0127	0.0139	671	706	3.38829	0.999648
provided by Nelson Hosea	*37_2	2	1.2	0.542	2186	3745		0.1846	0.2735	0.176	0.1984	0.289	0.1911	0.0138	0.0155	0.0151	1169	782	3.09345	0.999011
	*38_3	3	1.2	0.55	2065	3815		0.1558	0.2525	0.1604	0.1711	0.271	0.1781	0.0153	0.0185	0.0177	1178	884	6.01721	1
	*38_4	4	0.9	0.49	766	1118		0.1822	0.2537	0.1829	0.1849	0.2549	0.1857	0.0027	0.0012	0.0028	355	201	-0.217243	0.414009
	*38_5	5	1.2	0.538	1998	3782		0.2055	0.3234	0.2116	0.2137	0.3324	0.2193	0.0082	0.009	0.0077	1095	882	3.31839	0.999547
	*39_2	6	1.2	0.554	2066	3915		0.1864	0.2905	0.1757	0.1965	0.3004	0.1808	0.0101	0.0099	0.0051	1259	793	3.66738	0.999877
	*54_3	7	1.2	0.538	2240	3741		0.1465	0.2473	0.1453	0.1621	0.2653	0.165	0.0156	0.018	0.0197	1057	942	4.96069	1
	*56_2	8	1	0.625	1025	2626		0.2264	0.421	0.207	0.2305	0.4281	0.2119	0.0041	0.0071	0.0049	981	377	2.21867	0.986746
	*57_3	9	1	0.589	1551	2463		0.1887	0.2586	0.1875	0.1965	0.2695	0.1946	0.0078	0.0109	0.0071	724	550	2.0383	0.97924
	combine 9 data sets	C	1.2	0.947	15410	27810	691	0.18	0.2821	0.1819	0.1911	0.2946	0.1934	0.0111	0.0125	0.0115	8490	6117	10.0865	1

## Sheet: pabel_B
abiraterone acetate (data set #3)		correct enantiomorph	wrong enantiomorph
		wRall	wRall	ΔwRall	z-score (σ)	p(correct)
	initial model	0.2671	0.2903	0.0232	2.4	0.991
	initial refinement	0.1401	0.1771	0.037	12.5	1
	with H	0.1118	0.1697	0.0579	14.1	1

## Sheet: panel_C
limaspermidine		correct enantiomorph	wrong enantiomorph
		wRall	wRall	ΔwRall	z-score (σ)	p(correct)
	initial model	0.266	0.291	0.025	7.9	1
	initial refinement	0.1873	0.2201	0.0328	12	1
	with H	0.1515	0.1975	0.046	15.1	1

## Sheet: panel_D
limaspermidine	Completeness	N_OVF	Δα_total (deg.)	Parameters	Nobs	Nall	wRall	wRall(inv)	ΔwRall	z-score (σ)	p(correct)
	0.0729	2	3.68	75	118	199	0.0615	0.0808	0.0193	0.742	0.770956
	0.0856	4	5.52	77	219	384	0.0909	0.1046	0.0137	2.09	0.9817
	0.1056	6	7.36	79	332	582	0.102	0.1203	0.0183	1.907	0.971715
	0.1324	8	9.2	81	460	786	0.114	0.1433	0.0293	7.285	1
	0.1609	10	11.04	83	594	989	0.1209	0.1495	0.0286	8.493	1
	0.188	12	12.88	86	726	1190	0.1226	0.1617	0.0391	7.777	1
	0.2189	14	14.72	88	870	1394	0.1229	0.1664	0.0435	11.609	1
	0.2491	16	16.56	90	1017	1600	0.1254	0.1759	0.0505	11.358	1
	0.2982	20	20.24	94	1297	2013	0.1281	0.176	0.0479	11.041	1
	0.3476	24	23.92	98	1591	2413	0.1299	0.1745	0.0446	9.223	1
	0.4096	30	29.44	104	2053	3028	0.1334	0.1778	0.0444	9.944	1
	0.4578	36	34.96	110	2520	3647	0.1358	0.18	0.0442	12.183	1
	0.5027	42	40.48	116	2981	4252	0.1373	0.1809	0.0436	12.727	1
	0.5443	49	46.92	123	3497	4962	0.1411	0.1893	0.0482	12.974	1
	0.5802	59	56.12	133	4206	5964	0.141	0.1924	0.0514	14.06	1
	0.6701	67	63.48	142	4762	6777	0.1411	0.1896	0.0485	14.046	1
	0.7335	75	70.84	150	5276	7571	0.1403	0.1876	0.0473	16.262	1
	0.8534	89	83.72	164	6179	8979	0.1404	0.1873	0.0469	17.4	1
	0.9875	119	111.32	194	7850	12016	0.1515	0.1975	0.046	18.196	1
