# Supplementary material for: Accurate structure models and absolute configuration determination using dynamical effects in continuous-rotation 3D electron diffraction data
Source: Nat Chem. 2023 Apr 20;15(6):848–55. doi: 10.1038/s41557-023-01186-1 (PMC10239730; doi:10.1038/s41557-023-01186-1)
Supplement: Source Data Extended Data Fig. 1 — Source data for Extended Fig. 1b,c. [file 41557_2023_1186_MOESM18_ESM.xlsx]

## Sheet: ExtFig1
hkl:	"-3 3 2"						hkl:	"16 0 2"
alpha	I_calc		alpha	I_obs			alpha	I_calc		alpha	I_obs
4.926	0.340068		8.074	0.686069			29.92	0.0308408		29.333	0.05091
4.94956	0.142318		7.553	1.66417			29.94	0.037002		29.542	0.07042
4.97312	0.0229495		6.772	3.18213			29.96	0.039821		29.753	0.06916
4.99668	0.0075856		6.313	8.06255			29.98	0.0392385		29.927	0.09583
5.02024	0.108995		6.087	25.9105			30	0.0346742		30.127	0.19698
5.0438	0.329174		5.869	42.4329			30.02	0.0271787		30.412	0.33821
5.06736	0.658306		5.653	30.6088			30.04	0.0182235		30.695	0.73366
5.09092	1.07596		5.485	12.9754			30.06	0.0090691		30.889	1.95779
5.11448	1.55228		5.159	4.62003			30.08	0.0028382		31.073	2.47345
5.13804	2.04843		4.965	2.38891			30.1	0.0001445		31.463	2.2206
5.1616	2.52604		4.7	1.03518			30.12	0.0016926		31.769	0.93958
5.18516	2.92025		4.3	0.600984			30.14	0.0073862		32.128	0.42497
5.20872	3.17641						30.16	0.0162722		32.359	0.25866
5.23228	3.24656						30.18	0.0269331		32.546	0.212
5.25584	3.09744						30.2	0.0375851		32.702	0.05854
5.2794	2.73204						30.22	0.0470492
5.30296	2.18691						30.24	0.0537214
5.32652	1.53716						30.26	0.056565
5.35008	0.88088						30.28	0.0550594
5.37364	0.334042						30.3	0.0486036
5.3972	0.0356608						30.32	0.0386813
5.42076	0.106642						30.34	0.0262011
5.44432	0.682598						30.36	0.0138717
5.46788	1.89699						30.38	0.0041113
5.49144	3.86193						30.4	1.75e-05
5.515	6.64916						30.42	0.0037524
5.53856	10.2883						30.44	0.0160754
5.56212	14.8724						30.46	0.0360277
5.58568	20.0723						30.48	0.0611473
5.60924	25.8424						30.5	0.0876389
5.6328	31.9972						30.52	0.110763
5.65636	38.3304						30.54	0.126174
5.67992	44.735						30.56	0.130003
5.70348	52.2167						30.58	0.121485
5.72704	57.7706						30.6	0.101183
5.7506	62.5715						30.62	0.0727249
5.77416	68.836						30.64	0.04211
5.79772	71.5463						30.66	0.0161042
5.82128	72.9471						30.68	0.0016211
5.84484	72.6939						30.7	0.0028848
5.8684	70.819						30.72	0.0223116
5.89196	67.3055						30.74	0.060179
5.91552	62.5663						30.76	0.112437
5.93908	56.8199						30.78	0.173695
5.96264	50.4203						30.8	0.233306
5.9862	43.6711						30.82	0.282259
6.00976	36.9641						30.84	0.312226
6.03332	30.3127						30.86	0.320082
6.05688	23.9944						30.88	0.293909
6.08044	18.2335						30.9	0.23827
6.104	13.1437						30.92	0.162332
6.12756	8.84						30.94	0.0824229
6.15112	5.40603						30.96	0.01974
6.17468	2.86141						30.98	0.0022275
6.19824	1.17674						31	0.0588099
6.2218	0.269007						31.02	0.216208
6.24536	0.0029351						31.04	0.499061
6.26892	0.221588						31.06	0.918117
6.29248	0.744738						31.08	1.47588
6.31604	1.41861						31.1	2.16463
6.3396	2.11073						31.12	2.95277
6.36316	2.71939						31.14	3.80498
6.38672	3.16801						31.16	4.68262
6.41028	3.41142						31.18	5.52601
6.43384	3.43308						31.2	6.27707
6.4574	3.24621						31.22	6.88627
6.48096	2.89821						31.24	7.31119
6.50452	2.43934						31.26	7.51572
6.52808	1.93741						31.28	7.50438
6.55164	1.41031						31.3	7.26584
6.5752	0.922746						31.32	6.79247
6.59876	0.514275						31.34	6.18585
6.62232	0.215011						31.36	5.43575
6.64588	0.0438						31.38	4.59619
6.66944	0.001493						31.4	3.7186
6.693	0.0716594						31.42	2.85845
6.71656	0.225909						31.44	2.06698
6.74012	0.43447						31.46	1.38454
6.76368	0.656838						31.48	0.837174
6.78724	0.865855						31.5	0.42413
6.8108	1.03443						31.52	0.170677
6.83436	1.14088						31.54	0.0384493
6.85792	1.17297						31.56	0.0048146
6.88148	1.12638						31.58	0.0399628
6.90504	1.0104						31.6	0.113352
6.9286	0.8445						31.62	0.196426
6.95216	0.653083						31.64	0.266367
6.97572	0.459748						31.66	0.307773
6.99928	0.284125						31.68	0.313962
7.02284	0.142958						31.7	0.287371
7.0464	0.0469576						31.72	0.23655
7.06996	0.0029762						31.74	0.17358
7.09352	0.0120162						31.76	0.110599
7.11708	0.0685825						31.78	0.0575106
7.14064	0.16098						31.8	0.0205427
7.1642	0.273991						31.82	0.0025445
							31.84	0.0031817
							31.86	0.0194838
							31.88	0.0462364
							31.9	0.0766124
							31.92	0.103204
							31.94	0.120659
							31.96	0.125329
							31.98	0.117946
							32	0.10153
							32.02	0.0795543
							32.04	0.0552496
							32.06	0.0325381
							32.08	0.0142736
							32.1	0.0030484
							32.12	0.000291
							32.14	0.0054976
							32.16	0.0169495
							32.18	0.0318324
							32.2	0.046882
							32.22	0.0590356
							32.24	0.065977
							32.26	0.0647025
							32.28	0.0592859
							32.3	0.0493221
							32.32	0.0368408
							32.34	0.0239025
							32.36	0.0124535
							32.38	0.004263
							32.4	0.0003359
							32.42	0.0007762
							32.44	0.0047384
							32.46	0.0107299
							32.48	0.0167904
							32.5	0.0216501
							32.52	0.0241516
							32.54	0.0239035
							32.56	0.0205725
							32.58	0.0152035
							32.6	0.0093093
							32.62	0.0040965
