# Supplementary material for: Accurate structure models and absolute configuration determination using dynamical effects in continuous-rotation 3D electron diffraction data
Source: Nat Chem. 2023 Apr 20;15(6):848–55. doi: 10.1038/s41557-023-01186-1 (PMC10239730; doi:10.1038/s41557-023-01186-1)
Supplement: Source Data Extended Data Fig. 2 — Source data for all plots in Extended Fig. 2. [file 41557_2023_1186_MOESM19_ESM.xlsx]

## Sheet: Sheet1
		. 4 -3 7			. 2 2 7			. -5 5 -7			. 2 1 6			. -2 2 -3			. -2 1 -4			. -2 5 0			.2 3 8
Thickness (nm)		I_c	I_c (inv)		I_c	I_c (inv)		I_c	I_c (inv)		I_c	I_c (inv)		I_c	I_c (inv)		I_c	I_c (inv)		I_c	I_c (inv)		I_c	I_c (inv)
1		51.4828	45.4663		45.5268	48.6773		149.685	152.548		115.668	117.773		512.344	505.929		1027.53	1023.68		91.3817	91.3534		16.3953	14.9572
5		44.5744	23.5625		48.4822	61.6596		95.1612	98.8004		131.568	141.906		570.681	542.469		1045.65	1036.04		99.1139	98.1376		23.2007	15.2543
10		45.4337	13.3712		50.3244	74.4662		85.2867	86.9943		137.95	158.483		582.395	550.225		1023.78	1004.32		92.5479	91.6289		30.1815	15.0199
20		40.6002	11.0421		43.2793	73.9163		74.9286	79.586		129.607	161.427		589.054	559.84		1149.05	1105.36		89.9814	94.256		34.3336	13.4505
30		29.5524	17.7746		39.6266	67.9368		69.4561	79.2915		151.644	177.558		579.693	569.298		1160.78	1115.44		92.3184	90.7469		38.0656	16.6944
40.1		23.406	25.5541		35.2147	56.5843		70.5962	80.6557		188.061	191.964		555.916	544.869		1158.91	1125.62		90.5745	83.8134		42.3614	22.4266
50		21.3842	30.3678		32.1982	49.7809		73.6406	81.8488		221.281	201.637		537.526	526.073		1156.38	1147.57		90.6916	78.9614		49.3459	28.9431
60		21.6954	34.7463		32.8999	56.0735		75.7012	81.9257		242.978	200.827		534.871	526.196		1153.48	1156.81		90.2569	73.8778		57.9926	35.2597
70		22.6031	37.5575		38.2314	69.0086		75.7874	81.8234		244.808	189.825		554.342	540.649		1140.86	1136.39		87.7521	67.5122		67.0313	41.8965
80		24.5245	37.191		47.7244	80.3497		73.8688	82.5371		239.353	179.393		561.164	544.491		1129.87	1123.55		83.6639	62.3237		79.1429	50.1163
90		25.9832	37.8025		58.5189	84.3888		72.8717	83.9476		231.329	176.43		553.103	539.649		1120.43	1125.52		83.0264	58.4775		96.8552	59.9593
100		25.4073	42.6104		67.6282	82.879		73.8151	85.841		217.658	182.654		538.213	528.866		1104.33	1117.02		82.8051	55.4378		118.423	71.3995
110		26.1749	46.6685		73.8229	81.0063		74.4394	87.5305		204.56	194.128		533.585	522.537		1093.06	1103.08		83.6946	54.481		136.951	82.785
120		28.8112	48.3424		77.9913	79.0823		74.8056	88.8916		198.219	208.353		533.683	523.451		1080.41	1092.58		85.103	53.6119		148.352	92.6723
130		30.3221	49.3993		81.187	77.6107		75.3818	90.7767		204.311	224.675		533.652	526.567		1059.87	1075.67		85.1984	52.5563		151.718	100.686
140		31.3698	50.9446		84.1381	75.834		75.7403	92.3459		216.629	238.82		537.377	527.931		1034.99	1056.48		82.9238	51.852		149.234	108.469
150		32.6167	52.5787		86.9491	74.4909		76.875	94.1335		224.527	247.936		537.139	524.948		1014.36	1038.34		80.4078	52.5787		145.085	116.703
160		33.4519	54.5126		91.1159	73.5344		78.3093	96.4786		227.708	248.848		536.82	524.468		986.449	1017.35		77.5098	53.0885		142.192	125.859
170		34.05	58.3869		97.7503	71.9094		79.2691	98.9353		228.299	247.975		534.553	523.999		953.326	989.512		75.0294	53.5984		140.434	136.434
180		35.7483	62.6057		104.583	69.6271		79.8952	101.152		228.894	249.724		532.234	522.203		922.549	959.115		70.9593	54.7575		138.138	146.142
190		38.1464	64.4794		108.801	67.2377		79.8654	102.361		229.138	252.644		532.324	520.91		895.182	931.332		67.957	57.0336		134.995	153.123
200		38.7415	65.8078		110.716	66.3958		80.1752	103.843		229.878	258.307		533.036	517.68		869.056	904.722		65.3027	58.2694		130.183	156.769
		. 4 -3 7			. -4 5 -5			. -5 5 -7			. -3 1 -6			. -2 2 -3			. -2 1 -4			. -2 5 0			. -5 3 -9
Direction (deg.)		I_c	I_c (inv)		I_c	I_c (inv)		I_c	I_c (inv)		I_c	I_c (inv)		I_c	I_c (inv)		I_c	I_c (inv)		I_c	I_c (inv)		I_c	I_c (inv)
0		32.7312	32.6729		153.978	97.0218		75.5706	75.9138		338.868	397.369		577.238	574.227		1211.04	1132.3		112.721	57.9316		22.7973	24.6144
15		25.0673	30.7773		171.983	85.2866		68.8077	85.7045		366.344	406.684		566.896	572.803		1237.86	1240.57		93.1513	91.8137		17.4577	18.4834
30		35.1824	30.6956		133.519	133.666		83.0339	89.7501		399.143	379.627		568.204	646.875		1294.71	1194.96		61.1344	83.5148		17.5889	17.4227
45		33.9101	37.853		151.165	153.322		86.0616	88.1229		324.978	375.659		708.387	507.135		1288.47	1192.06		147.287	44.6089		17.4395	17.0368
60		63.1934	27.3994		132.846	115.114		77.06	76.4647		396.062	438.689		657.496	643.466		1197.34	1158.23		108.435	93.8237		16.2977	20.8258
75		38.3689	14.2343		129.702	118.557		78.7315	75.9582		360.205	366.625		549.738	541.451		1174.53	1156.27		104.009	102.179		17.3603	16.4709
90		26.4749	22.5552		125.983	115.009		80.3609	79.5228		355.279	363.216		595.05	556.718		1195.03	1205.9		93.6532	80.7461		14.4252	16.2865
105		71.7585	22.3764		144.43	127.37		79.3688	88.207		369.963	361.699		580.25	569.488		1163.25	1158.93		98.817	96.8234		14.6991	16.8689
120		37.0663	25.8563		129.181	123.859		83.0945	80.466		379.067	330.044		548.805	510.029		763.667	1204.64		98.0747	154.592		31.0364	23.7343
135		41.9733	20.721		115.644	127.372		82.2565	78.1222		266.173	215.051		489.346	656.959		1131.93	1214.75		99.1439	127.43		27.6935	23.858
150		55.1396	21.9445		130.526	111.906		70.4419	80.3072		381.472	374.235		520.791	547.847		1029.84	1230.7		100.734	119.031		24.6611	25.4571
165		46.3574	17.7896		135.928	107.648		77.4662	99.1999		371.177	362.889		551.513	564.679		1234.13	1182.12		125.231	122.066		33.9988	18.2122
180		45.0268	14.1624		129.195	118.333		66.6507	80.5687		321.593	333.475		530.596	577.962		1273.49	1179.01		93.2704	101.119		25.9427	13.2104
